# Supplementary material for: Ganglioglioma deep transcriptomics reveals primitive neuroectoderm neural precursor-like population
Source: Acta Neuropathol Commun. 2023 Mar 25;11:50. doi: 10.1186/s40478-023-01548-3 (PMC10039537; doi:10.1186/s40478-023-01548-3)
Supplement: Supplementary file 3 — Additional file 3: Supplementary Table 2. Top differentially expressed genes by snRNA-seq cluster by Wilcoxon rank sum test. [file 40478_2023_1548_MOESM3_ESM.xlsx]

## Sheet: cluster 0
	p_val	avg_log2FC	pct.1	pct.2	p_val_adj
A2M	0	-1.72746	0.011	0.298	0
ABCA3	0	0.35375	0.351	0.132	0
ABCC3	0	1.15857	0.865	0.291	0
ABCC8	0	0.385753	0.309	0.084	0
ABHD2	0	0.904397	0.811	0.322	0
ABI2	0	0.450956	0.778	0.422	0
ABLIM1	0	0.69861	0.883	0.358	0
ABLIM3	0	0.46738	0.367	0.094	0
ACACA	0	0.506862	0.789	0.415	0
ACAT2	0	0.348655	0.282	0.098	0
ACER3	0	0.517607	0.842	0.475	0
ACHE	0	0.224722	0.143	0.025	0
ACKR3	0	0.28551	0.191	0.044	0
ACOT7	0	0.287474	0.307	0.106	0
ACSL1	0	-1.54866	0.019	0.274	0
ACSL3	0	1.07012	0.867	0.379	0
ACSM6	0	0.314507	0.276	0.081	0
ACSS3	0	1.49717	0.92	0.279	0
ACTB	0	-2.78336	0.018	0.32	0
ACTG1	0	-2.1154	0.023	0.254	0
ACTN1	0	0.628719	0.511	0.145	0
ACTN2	0	0.73461	0.594	0.156	0
ACTN4	0	0.695695	0.747	0.307	0
ADAM12	0	0.725391	0.605	0.202	0
ADAM19	0	0.454036	0.408	0.118	0
ADAM23	0	0.748809	0.601	0.18	0
ADAM28	0	-1.63009	0.006	0.268	0
ADAM32	0	0.511689	0.373	0.099	0
ADAM9	0	0.546782	0.538	0.203	0
ADAMTS14	0	1.34005	0.755	0.147	0
ADAMTS3	0	0.784478	0.428	0.058	0
ADAMTS9	0	-0.647775	0.859	0.399	0
ADAMTS9-AS1	0	0.673453	0.418	0.082	0
ADAMTS9-AS2	0	0.483293	0.606	0.253	0
ADARB1	0	0.476795	0.454	0.168	0
ADARB2	0	0.685051	0.62	0.172	0
ADCY2	0	0.700384	0.638	0.168	0
ADCY5	0	0.245197	0.223	0.057	0
ADCY9	0	0.358819	0.423	0.177	0
ADD2	0	0.506562	0.386	0.079	0
ADGRA3	0	0.347103	0.501	0.222	0
ADGRB1	0	0.482288	0.4	0.106	0
ADGRL1	0	0.379038	0.372	0.134	0
ADORA1	0	0.653071	0.459	0.123	0
ADRA1A	0	0.415357	0.285	0.061	0
AEBP1	0	0.466096	0.319	0.054	0
AFAP1	0	1.07484	0.815	0.267	0
AFDN	0	0.289627	0.514	0.24	0
AGAP1	0	1.30766	0.981	0.461	0
AGBL4	0	0.650475	0.743	0.281	0
AGO2	0	0.643284	0.717	0.327	0
AGPAT4	0	0.352032	0.488	0.202	0
AGPAT5	0	1.01866	0.725	0.25	0
AHCTF1	0	0.350028	0.655	0.351	0
AHCYL2	0	0.576404	0.806	0.404	0
AHI1	0	0.933108	0.939	0.468	0
AHR	0	0.370287	0.539	0.256	0
AKAP6	0	1.03125	0.941	0.398	0
ALDH1A2	0	0.395123	0.269	0.077	0
ALDH1A3	0	0.361207	0.269	0.063	0
ALDH1L1	0	0.490162	0.548	0.16	0
ALK	0	0.90946	0.9	0.335	0
ALOX12-AS1	0	0.756449	0.762	0.303	0
AMPH	0	0.33924	0.325	0.101	0
AMZ1	0	0.372955	0.526	0.226	0
ANAPC5	0	0.538719	0.726	0.339	0
ANGPT2	0	1.17576	0.784	0.255	0
ANK2	0	0.493635	0.921	0.423	0
ANKDD1A	0	0.363538	0.477	0.197	0
ANKFN1	0	0.332825	0.355	0.14	0
ANKRD28	0	0.631763	0.719	0.3	0
ANKS1B	0	0.544303	0.794	0.315	0
ANO10	0	0.424222	0.614	0.297	0
ANO2	0	0.536352	0.4	0.056	0
ANO5	0	0.290305	0.265	0.088	0
ANTXR1	0	0.465298	0.582	0.242	0
ANXA2	0	0.463482	0.388	0.108	0
ANXA6	0	0.319103	0.336	0.123	0
AOAH	0	-2.4645	0.026	0.348	0
AOPEP	0	0.517641	0.84	0.448	0
AP3B2	0	0.443732	0.339	0.095	0
AP3D1	0	0.313502	0.525	0.244	0
APBA1	0	0.563316	0.663	0.276	0
APBA2	0	0.844149	0.78	0.271	0
APBB1	0	0.279348	0.316	0.114	0
APBB1IP	0	-3.0674	0.014	0.373	0
APBB2	0	0.520029	0.777	0.317	0
APC	0	0.412918	0.78	0.431	0
APC2	0	0.722143	0.584	0.19	0
APCDD1L	0	0.293191	0.206	0.048	0
APCDD1L-DT	0	0.490478	0.315	0.08	0
APOD	0	-3.87699	0.004	0.22	0
APOE	0	-2.54958	0.004	0.262	0
APP	0	0.983174	0.915	0.362	0
APTX	0	0.337073	0.52	0.256	0
AQP4-AS1	0	0.692111	0.583	0.186	0
ARAP3	0	0.310628	0.256	0.069	0
ARHGAP10	0	0.394441	0.476	0.146	0
ARHGAP15	0	-2.88798	0.023	0.352	0
ARHGAP21	0	0.42662	0.927	0.582	0
ARHGAP23	0	0.395521	0.375	0.117	0
ARHGAP24	0	-3.86918	0.036	0.521	0
ARHGAP25	0	-1.31258	0.008	0.242	0
ARHGAP32	0	0.592656	0.764	0.356	0
ARHGAP39	0	0.471788	0.412	0.105	0
ARHGEF12	0	0.416317	0.67	0.32	0
ARHGEF26	0	1.09219	0.812	0.257	0
ARHGEF26-AS1	0	0.379952	0.369	0.127	0
ARHGEF28	0	0.526258	0.406	0.094	0
ARHGEF3	0	0.799462	0.837	0.397	0
ARL4A	0	0.330353	0.299	0.093	0
ARL4C	0	0.841526	0.572	0.121	0
ARL9	0	0.281231	0.189	0.042	0
ARMC9	0	0.326134	0.427	0.169	0
ARNT2	0	0.637287	0.742	0.285	0
ARPP21	0	0.794624	0.688	0.197	0
ARSJ	0	0.872617	0.615	0.178	0
ASAP1	0	0.408853	0.894	0.549	0
ASAP2	0	0.769496	0.703	0.255	0
ASB18	0	0.410495	0.251	0.055	0
ASIC2	0	0.599989	0.543	0.171	0
ASIC4	0	0.607367	0.44	0.092	0
ASPH	0	0.385547	0.653	0.347	0
ASPHD1	0	0.464934	0.465	0.153	0
ASTN1	0	0.767849	0.758	0.264	0
ASTN2	0	0.590475	0.71	0.256	0
ATCAY	0	0.609529	0.477	0.109	0
ATP10A	0	0.328204	0.469	0.12	0
ATP10B	0	1.07911	0.785	0.197	0
ATP13A3	0	0.57906	0.653	0.312	0
ATP13A4	0	0.574869	0.527	0.145	0
ATP1B1	0	0.144581	0.351	0.115	0
ATP1B2	0	0.264893	0.366	0.089	0
ATP2B2	0	0.457614	0.341	0.076	0
ATP2B4	0	0.511898	0.758	0.359	0
ATP5MG	0	0.203838	0.332	0.108	0
ATP6V0A2	0	0.297144	0.426	0.181	0
ATP8B4	0	-1.51312	0.005	0.255	0
ATP9A	0	0.447978	0.544	0.205	0
ATRNL1	0	1.91275	0.967	0.249	0
ATXN2	0	0.342488	0.844	0.521	0
AUTS2	0	0.366254	0.938	0.593	0
B2M	0	-2.72854	0.016	0.298	0
B3GAT1	0	0.51298	0.464	0.153	0
B4GALT5	0	0.68659	0.661	0.266	0
B4GALT6	0	0.578381	0.435	0.108	0
BAALC	0	0.81559	0.773	0.289	0
BAALC-AS1	0	0.831302	0.667	0.222	0
BACE1	0	0.55902	0.487	0.154	0
BACH2	0	0.36321	0.431	0.177	0
BAMBI	0	0.47891	0.329	0.077	0
BATF3	0	0.328085	0.27	0.064	0
BCAS1	0	0.423386	0.612	0.225	0
BCL2L14	0	0.476985	0.468	0.165	0
BCL9	0	0.537705	0.464	0.14	0
BDNF	0	0.362267	0.218	0.052	0
BEAN1	0	0.410228	0.36	0.102	0
BEST3	0	0.903313	0.619	0.167	0
BHLHE40 /// DELEC1	0	1.39193	0.759	0.212	0
BICD1	0	0.847317	0.953	0.529	0
BLM	0	0.347332	0.378	0.134	0
BMERB1	0	1.27563	0.926	0.367	0
BMPER	0	0.350764	0.277	0.088	0
BNC2	0	-1.72852	0.027	0.339	0
BRINP1	0	0.55889	0.414	0.101	0
BRINP3	0	0.697343	0.658	0.209	0
BRSK1	0	0.315515	0.313	0.103	0
BTRC	0	0.451811	0.775	0.42	0
BZW2	0	0.445445	0.39	0.14	0
C11orf49	0	0.503328	0.807	0.41	0
C12orf40	0	0.314148	0.316	0.111	0
C1orf21	0	0.363736	0.688	0.281	0
C1orf61	0	0.156366	0.676	0.256	0
C1QL1	0	0.46639	0.316	0.058	0
C1QTNF1	0	0.581269	0.366	0.063	0
C1QTNF7	0	0.332096	0.215	0.05	0
C1RL	0	0.451809	0.47	0.172	0
C1S	0	0.432881	0.39	0.126	0
C21orf62	0	0.825609	0.547	0.122	0
C22orf34	0	-1.24622	0.008	0.231	0
C2orf80	0	0.351822	0.221	0.037	0
C3orf70	0	0.631155	0.528	0.158	0
C8orf34	0	0.629851	0.355	0.077	0
CA10	0	0.291725	0.909	0.413	0
CACNA1D	0	0.751013	0.802	0.365	0
CACNA1G	0	0.400684	0.24	0.031	0
CACNA2D1	0	0.377727	0.613	0.269	0
CACNB4	0	0.399323	0.658	0.346	0
CACNG4	0	0.524201	0.435	0.115	0
CACNG5	0	0.224822	0.172	0.038	0
CACNG7	0	0.4277	0.348	0.091	0
CACNG8	0	0.473939	0.463	0.155	0
CADPS	0	1.60247	0.967	0.337	0
CALM2	0	0.761671	0.897	0.396	0
CALN1	0	0.855284	0.33	0.094	0
CAMK2A	0	0.920417	0.718	0.184	0
CAMK2B	0	0.773097	0.601	0.147	0
CAMK2D	0	-0.448622	0.983	0.751	0
CAMSAP2	0	0.4561	0.767	0.405	0
CAPN2	0	0.472493	0.547	0.223	0
CAPN5	0	0.785425	0.544	0.118	0
CAPRIN1	0	0.447076	0.632	0.329	0
CARS1	0	0.374436	0.476	0.197	0
CASTOR2	0	0.329501	0.33	0.116	0
CASTOR3	0	0.360005	0.569	0.261	0
CAV3	0	0.667075	0.481	0.125	0
CC2D1A	0	0.568165	0.674	0.241	0
CC2D2A	0	0.478351	0.52	0.216	0
CCDC148	0	0.35482	0.266	0.081	0
CCDC65	0	0.373587	0.424	0.14	0
CCND2	0	0.49414	0.471	0.154	0
CCT5	0	0.327005	0.369	0.143	0
CD163	0	-2.41666	0.009	0.284	0
CD200	0	0.334151	0.27	0.074	0
CD276	0	0.420602	0.333	0.108	0
CD44	0	-0.223938	0.801	0.375	0
CD53	0	-1.10529	0.005	0.233	0
CD63	0	-2.21495	0.011	0.225	0
CD74	0	-2.3328	0.01	0.288	0
CDC14B	0	0.761114	0.792	0.34	0
CDC42BPA	0	0.873007	0.922	0.39	0
CDC42EP4	0	0.391531	0.342	0.108	0
CDCA7L	0	0.295369	0.22	0.052	0
CDH11	0	0.352212	0.525	0.208	0
CDH13	0	1.63813	0.92	0.256	0
CDH4	0	0.922338	0.679	0.204	0
CDH6	0	0.717383	0.453	0.07	0
CDK14	0	0.455875	0.911	0.496	0
CDKL1	0	0.528223	0.498	0.169	0
CDKN2A	0	0.380842	0.458	0.163	0
CDKN2B	0	0.381499	0.405	0.142	0
CDKN2B-AS1	0	0.536801	0.576	0.24	0
CECR2	0	0.524137	0.686	0.272	0
CELF5	0	0.402939	0.297	0.056	0
CEP112	0	0.430301	0.515	0.195	0
CEP164	0	0.335672	0.492	0.231	0
CERS4	0	0.449777	0.552	0.237	0
CERS5	0	0.311978	0.582	0.294	0
CFI	0	1.05466	0.68	0.167	0
CHCHD10	0	0.266726	0.279	0.081	0
CHI3L1	0	1.16162	0.899	0.344	0
CHL1	0	-0.0135975	0.976	0.489	0
CHL1-AS1	0	0.760413	0.546	0.119	0
CHN1	0	0.659371	0.687	0.23	0
CHRM3	0	1.39993	0.838	0.193	0
CHRM3-AS2	0	0.719241	0.419	0.07	0
CHST8	0	0.222507	0.636	0.173	0
CHST9	0	0.606707	0.517	0.156	0
CIT	0	0.658192	0.535	0.144	0
CLASP2	0	0.381397	0.892	0.558	0
CLDN11	0	0.187107	0.499	0.208	0
CLDN12	0	0.582843	0.519	0.175	0
CLEC7A	0	-1.30767	0.005	0.231	0
CLIP1	0	0.550199	0.773	0.415	0
CLIP2	0	1.00263	0.801	0.317	0
CLIP4	0	0.33595	0.447	0.174	0
CLSTN2	0	1.19206	0.695	0.141	0
CLTCL1	0	0.402644	0.324	0.096	0
CLU	0	-3.1784	0.034	0.264	0
CLVS1	0	1.3088	0.737	0.125	0
CMYA5	0	0.690562	0.684	0.246	0
CNGA3	0	0.42524	0.265	0.036	0
CNIH3	0	0.834693	0.806	0.3	0
CNN3	0	0.222123	0.36	0.139	0
CNOT2	0	0.74199	0.895	0.52	0
CNPY2	0	0.762266	0.668	0.24	0
CNTNAP3B	0	0.238362	0.556	0.236	0
CNTNAP5	0	-0.355075	0.834	0.327	0
COBL	0	0.457217	0.55	0.195	0
COG7	0	0.440025	0.534	0.221	0
COL22A1	0	0.854156	0.637	0.211	0
COL27A1	0	0.536645	0.353	0.067	0
COL4A1	0	0.307646	0.556	0.168	0
COL4A2	0	0.414982	0.66	0.228	0
COL5A3	0	0.458678	0.388	0.114	0
COL9A1	0	0.562774	0.387	0.06	0
COL9A3	0	0.475635	0.364	0.075	0
COLQ	0	0.314292	0.302	0.099	0
CORO2B	0	0.547361	0.535	0.184	0
CPLANE1	0	0.771948	0.821	0.365	0
CPM	0	-1.78108	0.025	0.283	0
CPNE3	0	0.341094	0.36	0.135	0
CPNE8	0	0.865746	0.744	0.272	0
CPT1C	0	0.445585	0.393	0.125	0
CRACD	0	0.876828	0.755	0.236	0
CRADD	0	0.312411	0.661	0.34	0
CREB5	0	0.917617	0.809	0.289	0
CRMP1	0	0.412141	0.399	0.135	0
CRTC3	0	0.349257	0.594	0.289	0
CSF1R	0	-1.4102	0.006	0.255	0
CSF3R	0	-1.06607	0.007	0.221	0
CSMD1	0	0.528462	0.552	0.128	0
CSMD2	0	0.952548	0.805	0.265	0
CSMD3	0	0.261245	0.737	0.286	0
CSRNP3	0	0.75202	0.681	0.232	0
CTDSPL	0	0.247333	0.591	0.248	0
CTNNA1	0	0.484349	0.755	0.425	0
CTNNA2	0	0.717627	0.906	0.364	0
CTNNA3	0	0.276502	0.682	0.298	0
CTNND2	0	1.07022	0.985	0.437	0
CTSO	0	0.312925	0.245	0.068	0
CTTN	0	0.403527	0.516	0.212	0
CXADR	0	0.77045	0.58	0.154	0
CXXC5	0	0.293025	0.293	0.105	0
CYFIP2	0	0.335933	0.514	0.212	0
CYTOR	0	0.85728	0.685	0.196	0
DAB2IP	0	0.476164	0.487	0.188	0
DACT2	0	0.287542	0.136	0.008	0
DAG1	0	0.317476	0.359	0.116	0
DAPK2	0	0.709487	0.443	0.081	0
DCBLD2	0	0.503052	0.524	0.212	0
DCLK1	0	0.427778	0.645	0.182	0
DCLK2	0	0.812867	0.808	0.303	0
DDAH1	0	0.397923	0.473	0.194	0
DDHD1	0	0.345	0.57	0.284	0
DDX18	0	0.579098	0.667	0.289	0
DDX24	0	1.42821	0.917	0.337	0
DENND2A	0	0.542156	0.746	0.295	0
DENND5B	0	0.683327	0.73	0.292	0
DEPTOR	0	-1.39241	0.006	0.265	0
DGKD	0	0.451898	0.568	0.228	0
DGKG	0	0.959845	0.974	0.393	0
DGKH	0	0.487562	0.514	0.185	0
DGKI	0	0.95226	0.795	0.259	0
DHX32	0	0.447271	0.54	0.241	0
DIP2C	0	0.846306	0.905	0.427	0
DIRAS2	0	0.53708	0.389	0.099	0
DLC1	0	0.706631	0.846	0.328	0
DLG2	0	0.665103	0.92	0.489	0
DLG5	0	0.629015	0.62	0.227	0
DLGAP1	0	1.60587	0.971	0.331	0
DLGAP1-AS5	0	0.184587	0.119	0.019	0
DLGAP4	0	0.578953	0.65	0.269	0
DNAH11	0	0.664764	0.363	0.07	0
DNAH14	0	0.412876	0.478	0.202	0
DNAJC1	0	0.321775	0.62	0.31	0
DNAJC6	0	0.181203	0.505	0.218	0
DNER	0	0.807876	0.601	0.149	0
DNHD1	0	0.34589	0.515	0.247	0
DNM1	0	0.561742	0.692	0.27	0
DNM1L	0	0.443448	0.737	0.376	0
DNM3	0	0.854492	0.914	0.378	0
DOCK1	0	0.619447	0.872	0.416	0
DOCK3	0	1.02671	0.89	0.335	0
DOCK5	0	-1.73672	0.109	0.366	0
DOCK8	0	-2.65529	0.014	0.337	0
DPF3	0	0.76802	0.738	0.272	0
DPP10	0	0.97669	0.497	0.17	0
DPP6	0	1.40202	0.987	0.414	0
DPY19L1	0	1.37774	0.81	0.204	0
DPY19L3	0	0.537838	0.576	0.239	0
DPYSL3	0	0.741607	0.757	0.272	0
DPYSL5	0	0.92971	0.627	0.135	0
DROSHA	0	0.527563	0.618	0.258	0
DSCAML1	0	0.810807	0.722	0.222	0
DTNA	0	0.39799	0.966	0.647	0
DUOX1	0	0.715779	0.492	0.151	0
DUXAP8	0	0.420574	0.302	0.043	0
DYNC1H1	0	0.362153	0.63	0.308	0
DYNC1LI2	0	0.296037	0.545	0.262	0
DZIP1	0	0.601874	0.601	0.211	0
DZIP3	0	0.457941	0.521	0.21	0
EBF4	0	0.488235	0.369	0.076	0
EEA1	0	0.603279	0.78	0.429	0
EFCAB2	0	0.34735	0.525	0.247	0
EFR3B	0	0.315246	0.343	0.132	0
EHBP1	0	0.999453	0.963	0.509	0
EIF3K	0	0.242873	0.366	0.146	0
ELAVL3	0	0.603914	0.531	0.14	0
ELMO1	0	-3.15054	0.442	0.55	0
ELMOD1	0	0.465819	0.6	0.222	0
ELN	0	0.727396	0.364	0.078	0
ELOVL2	0	0.120996	0.258	0.069	0
ELOVL6	0	0.494104	0.475	0.156	0
EMC10	0	0.420237	0.338	0.088	0
EMID1	0	0.366922	0.299	0.07	0
EMILIN2	0	0.849058	0.465	0.071	0
EMP1	0	0.402803	0.457	0.195	0
EMP2	0	0.284488	0.271	0.091	0
ENAH	0	0.959383	0.722	0.225	0
ENDOD1	0	0.385873	0.421	0.145	0
ENOX1	0	0.613896	0.543	0.178	0
EPAS1	0	0.148963	0.28	0.086	0
EPB41L1	0	0.329517	0.358	0.135	0
EPB41L4A	0	0.461996	0.436	0.141	0
EPB41L4B	0	0.966967	0.628	0.124	0
EPHB1	0	0.43471	0.366	0.104	0
EPN2	0	0.754525	0.903	0.406	0
EPN2-AS1	0	0.343152	0.334	0.111	0
ERBB4	0	0.0801123	0.816	0.355	0
ESRRG	0	0.609518	0.738	0.297	0
ETFDH	0	0.33702	0.434	0.193	0
EXTL3	0	0.378124	0.356	0.141	0
EYA2	0	0.390032	0.519	0.202	0
EYA4	0	-0.0920577	0.791	0.306	0
F3	0	0.310276	0.382	0.117	0
FADS1	0	0.56408	0.416	0.11	0
FADS2	0	1.19323	0.776	0.204	0
FADS3	0	0.459391	0.392	0.126	0
FAM155A	0	1.25472	0.959	0.366	0
FAM168A	0	0.506101	0.88	0.539	0
FAM169A	0	0.345782	0.526	0.223	0
FAM184B	0	0.862061	0.639	0.166	0
FAM189A1	0	0.543129	0.408	0.119	0
FAM20C	0	0.961222	0.738	0.247	0
FAM222B	0	0.342753	0.67	0.352	0
FAM27C	0	0.366217	0.359	0.115	0
FAM3C	0	0.434339	0.445	0.153	0
FAM43A	0	0.33876	0.235	0.061	0
FAM66C	0	0.305743	0.387	0.163	0
FAM78B	0	1.04103	0.741	0.201	0
FAR2	0	0.173848	0.768	0.403	0
FAT3	0	1.24281	0.885	0.288	0
FBN1	0	0.516599	0.516	0.179	0
FBN3	0	0.811126	0.412	0.053	0
FBXL7	0	0.918447	0.885	0.352	0
FBXO10	0	0.314169	0.332	0.117	0
FBXO17	0	0.29479	0.243	0.062	0
FBXO32	0	0.871969	0.718	0.24	0
FBXW8	0	0.394538	0.548	0.251	0
FDPS	0	0.483083	0.435	0.154	0
FEM1C	0	0.461331	0.436	0.16	0
FERMT2	0	0.452502	0.554	0.217	0
FEZ1	0	0.612358	0.544	0.156	0
FGD2	0	-1.32536	0.007	0.253	0
FGD4	0	-2.76118	0.261	0.505	0
FGF12	0	0.614792	0.639	0.204	0
FGF14	0	-0.00948951	0.995	0.544	0
FGF14-AS1	0	0.395551	0.267	0.032	0
FGFR1	0	0.676064	0.595	0.207	0
FHOD3	0	0.481641	0.436	0.136	0
FIGN	0	0.515947	0.725	0.285	0
FKBP10	0	0.490037	0.534	0.186	0
FKBP1A	0	0.490974	0.467	0.166	0
FLG-AS1	0	0.641198	0.559	0.186	0
FLI1	0	-1.51497	0.008	0.276	0
FLOT1	0	0.482343	0.593	0.256	0
FLRT2	0	0.731494	0.599	0.175	0
FMN1	0	-2.90848	0.015	0.394	0
FMN2	0	1.10884	0.858	0.267	0
FNDC3A	0	0.904689	0.953	0.619	0
FNTB	0	0.307193	0.477	0.215	0
FOXG1	0	0.975136	0.534	0.076	0
FOXG1-AS1	0	0.433985	0.281	0.042	0
FREM2	0	0.761356	0.57	0.167	0
FRMD3	0	1.04441	0.722	0.212	0
FRMD4B	0	0.527385	0.905	0.533	0
FRRS1L	0	0.479276	0.385	0.09	0
FRY	0	0.431285	0.519	0.177	0
FSD2	0	0.291434	0.244	0.067	0
FSIP1	0	0.338193	0.269	0.079	0
FUT8	0	0.963552	0.853	0.366	0
FXYD6	0	0.568961	0.5	0.133	0
FXYD7	0	0.393635	0.225	0.032	0
FYB1	0	-2.1942	0.011	0.323	0
FYN	0	0.224108	0.867	0.403	0
GABBR1	0	0.355135	0.554	0.219	0
GABRA5	0	0.40892	0.231	0.032	0
GABRB1	0	0.0128315	0.27	0.081	0
GABRB3	0	0.91361	0.563	0.118	0
GAD1	0	0.849137	0.818	0.255	0
GADD45A	0	0.305693	0.293	0.096	0
GADD45B	0	0.415267	0.332	0.108	0
GALR1	0	1.11917	0.71	0.151	0
GAP43	0	-0.939036	0.891	0.405	0
GAS8	0	0.530981	0.467	0.128	0
GASK1A	0	0.669039	0.44	0.114	0
GATM	0	0.434831	0.385	0.108	0
GDAP1	0	0.417144	0.634	0.306	0
GDNF	0	0.57329	0.341	0.044	0
GDNF-AS1	0	0.916399	0.586	0.093	0
GDPD1	0	0.375195	0.356	0.128	0
GFAP	0	0.136331	0.715	0.256	0
GGT7	0	0.565123	0.643	0.266	0
GIPC1	0	0.522359	0.547	0.193	0
GLDC	0	1.32055	0.838	0.26	0
GLIS3	0	0.991045	0.924	0.396	0
GNA12	0	0.49819	0.715	0.352	0
GNA14	0	1.58953	0.96	0.329	0
GNA14-AS1	0	1.5293	0.875	0.266	0
GNAL	0	0.293818	0.26	0.083	0
GNAO1	0	0.225421	0.387	0.148	0
GNE	0	0.26889	0.387	0.16	0
GNG12	0	0.442065	0.456	0.185	0
GNG12-AS1	0	0.662438	0.61	0.219	0
GNG7	0	0.755135	0.832	0.469	0
GNL1	0	0.354792	0.335	0.111	0
GOLGA8A	0	0.360424	0.492	0.215	0
GOLGA8B	0	0.588092	0.58	0.192	0
GOLM1	0	0.815152	0.654	0.198	0
GPC5	0	0.634616	0.814	0.339	0
GPC5-AS2	0	0.406343	0.257	0.052	0
GPHN	0	0.97804	0.951	0.527	0
GPI	0	0.355066	0.538	0.251	0
GPM6A	0	0.440733	0.954	0.472	0
GPR155	0	0.286183	0.762	0.37	0
GPR158	0	1.40883	0.855	0.257	0
GPR176	0	0.319471	0.261	0.087	0
GPRC5B	0	0.459384	0.604	0.191	0
GRAMD1C	0	0.81426	0.639	0.182	0
GRB10	0	0.448589	0.52	0.185	0
GREB1	0	0.719575	0.526	0.139	0
GRIA1	0	0.224086	0.967	0.502	0
GRIA2	0	1.05128	0.916	0.33	0
GRID1	0	0.970722	0.933	0.374	0
GRIK3	0	0.731336	0.65	0.212	0
GRIK4	0	0.83274	0.657	0.193	0
GRIK5	0	0.438712	0.408	0.127	0
GRIN2A	0	0.33548	0.343	0.121	0
GRIN2B	0	1.07246	0.788	0.215	0
GRIP2	0	0.490382	0.365	0.088	0
GRK4	0	0.720668	0.613	0.195	0
GRM5	0	0.933679	0.871	0.26	0
GRM5-AS1	0	0.311349	0.215	0.036	0
GRM7	0	0.132011	0.719	0.279	0
GSG1L	0	0.681062	0.486	0.136	0
GSTCD	0	0.447147	0.52	0.217	0
GSTO2	0	0.350803	0.358	0.128	0
GTF2I	0	0.512873	0.861	0.521	0
GTF2IRD1	0	0.459476	0.534	0.221	0
GTSCR1	0	0.344015	0.242	0.04	0
GUCY1A1	0	0.698994	0.523	0.127	0
GUCY1B1	0	0.495608	0.34	0.065	0
HABP4	0	0.410171	0.518	0.203	0
HACD3	0	0.371475	0.537	0.214	0
HAP1	0	0.852648	0.633	0.163	0
HARS1	0	0.439713	0.5	0.189	0
HAS2	0	0.79217	0.383	0.084	0
HCLS1	0	-1.59952	0.007	0.285	0
HDAC9	0	-2.78023	0.101	0.419	0
HDGFL3	0	0.315305	0.555	0.273	0
HECW1	0	0.948339	0.649	0.163	0
HEPN1	0	0.356345	0.456	0.171	0
HEXB	0	0.297294	0.294	0.104	0
HIF1A	0	0.428476	0.69	0.37	0
HIF1A-AS3	0	0.299543	0.448	0.193	0
HIF3A	0	0.297081	0.397	0.111	0
HIP1	0	0.523537	0.819	0.378	0
HIP1R	0	0.746266	0.669	0.207	0
HIVEP3	0	0.745423	0.894	0.504	0
HMGB1	0	0.495174	0.819	0.385	0
HMGCR	0	0.303184	0.288	0.103	0
HMGCS1	0	0.621675	0.511	0.169	0
HMGXB3	0	0.51158	0.642	0.286	0
HNRNPK	0	0.50894	0.53	0.182	0
HNRNPL	0	0.288641	0.478	0.226	0
HOPX	0	0.340986	0.833	0.317	0
HRH1	0	0.835899	0.598	0.177	0
HS3ST3B1	0	0.559679	0.365	0.08	0
HSP90AA1	0	-2.48805	0.028	0.303	0
HSPA12A	0	0.675741	0.594	0.179	0
HSPD1	0	0.418714	0.448	0.16	0
HTR4	0	0.407027	0.353	0.13	0
IARS1	0	0.410122	0.626	0.305	0
ICA1L	0	0.430518	0.536	0.217	0
IDH1	0	0.349204	0.433	0.184	0
IER5L	0	0.374461	0.268	0.063	0
IFI16	0	0.574787	0.76	0.412	0
IGDCC3	0	0.215736	0.174	0.039	0
IGF1R	0	0.680521	0.851	0.4	0
IGF2BP2	0	0.385712	0.686	0.267	0
IGSF10	0	0.337929	0.289	0.091	0
IGSF11	0	0.558504	0.61	0.226	0
IGSF9B	0	1.22906	0.71	0.181	0
IKZF1	0	-1.96542	0.012	0.296	0
IL1R1	0	0.346478	0.32	0.102	0
IL1RAP	0	-0.428279	0.934	0.49	0
IL1RL2	0	0.2451	0.157	0.03	0
IMMP2L	0	-2.08306	0.517	0.673	0
INPP5D	0	-2.05664	0.013	0.341	0
INPP5F	0	1.31315	0.893	0.332	0
INSYN2A	0	0.73213	0.593	0.188	0
INTS12	0	0.46132	0.538	0.22	0
IPO9-AS1	0	0.707678	0.688	0.279	0
IQCJ-SCHIP1	0	0.41241	0.328	0.107	0
IQCK	0	0.182053	0.508	0.239	0
IRAK3	0	-2.09395	0.007	0.33	0
ITGA3	0	0.659704	0.578	0.196	0
ITGA7	0	0.794964	0.619	0.191	0
ITGB3	0	0.300252	0.205	0.044	0
ITGB4	0	0.936424	0.729	0.219	0
ITGB8	0	0.719851	0.824	0.308	0
ITPKC	0	0.633811	0.523	0.188	0
ITPR1	0	-1.40971	0.071	0.306	0
ITPR3	0	0.309625	0.278	0.067	0
JAG1	0	0.777988	0.481	0.102	0
JAKMIP2	0	0.885867	0.819	0.297	0
JAKMIP2-AS1	0	0.438768	0.396	0.119	0
JAM3	0	0.639571	0.59	0.197	0
JPH4	0	0.359767	0.332	0.098	0
KALRN	0	1.1604	0.934	0.347	0
KANK1	0	1.22437	0.949	0.394	0
KANK4	0	0.451016	0.216	0.029	0
KAZN	0	0.143371	0.834	0.34	0
KCNB1	0	0.488647	0.402	0.103	0
KCNC1	0	0.676831	0.553	0.16	0
KCND2	0	1.50771	0.93	0.273	0
KCNH1	0	1.85589	0.923	0.219	0
KCNIP1	0	0.765897	0.932	0.471	0
KCNIP4	0	0.337261	0.992	0.567	0
KCNIP4-IT1	0	0.255556	0.395	0.147	0
KCNK10	0	0.289777	0.352	0.131	0
KCNK9	0	0.38689	0.193	0.029	0
KCNMA1-AS1	0	0.400855	0.304	0.091	0
KCNMB2	0	1.14249	0.891	0.309	0
KCNMB2-AS1	0	1.12007	0.914	0.353	0
KCNMB4	0	1.05074	0.821	0.268	0
KCNQ1OT1	0	0.534074	0.541	0.245	0
KCNQ2	0	0.470882	0.363	0.087	0
KCNQ5	0	1.22285	0.872	0.3	0
KCNT2	0	0.574119	0.561	0.189	0
KCTD13	0	0.427885	0.508	0.211	0
KCTD16	0	0.446521	0.309	0.079	0
KDM5B	0	0.375915	0.507	0.227	0
KHDC1	0	0.30328	0.35	0.132	0
KHDRBS3	0	0.561226	0.833	0.408	0
KIAA0040	0	0.52205	0.345	0.083	0
KIAA0586	0	0.364053	0.536	0.261	0
KIAA0825	0	0.335171	0.552	0.269	0
KIAA1211L	0	1.08229	0.812	0.313	0
KIAA1217	0	1.40828	0.914	0.29	0
KIAA1549L	0	0.292633	0.337	0.12	0
KIAA1958	0	0.639471	0.698	0.295	0
KIDINS220	0	0.447839	0.744	0.415	0
KIF13A	0	0.551619	0.763	0.358	0
KIF1A	0	0.485962	0.422	0.12	0
KIF1B	0	0.267733	0.795	0.409	0
KIF26B	0	1.07234	0.81	0.332	0
KIF26B-AS1	0	0.500683	0.282	0.054	0
KIF2A	0	0.343057	0.711	0.386	0
KIF3A	0	0.484443	0.559	0.208	0
KIF3C	0	0.451988	0.464	0.157	0
KIF5C	0	1.03412	0.814	0.249	0
KIF9-AS1	0	0.378496	0.558	0.263	0
KIFAP3	0	0.436928	0.543	0.249	0
KIRREL1	0	0.319779	0.328	0.113	0
KIZ	0	0.427286	0.609	0.285	0
KLF12	0	0.405119	0.709	0.326	0
KLHDC8A	0	0.627081	0.571	0.18	0
KLHL29	0	0.670342	0.506	0.141	0
KLHL42	0	0.351221	0.41	0.178	0
KLHL7	0	0.420766	0.496	0.218	0
KLRC2	0	0.236247	0.171	0.03	0
KTN1	0	0.329453	0.681	0.349	0
L3MBTL4	0	0.916713	0.933	0.417	0
LAMA4	0	0.489645	0.611	0.222	0
LAMB1	0	1.05092	0.785	0.215	0
LAPTM4B	0	0.26566	0.234	0.064	0
LARGE1	0	0.538598	0.72	0.321	0
LDLR	0	0.562001	0.447	0.121	0
LDLRAD3	0	1.10425	0.947	0.397	0
LGI4	0	0.335607	0.267	0.064	0
LHFPL3	0	0.244398	0.99	0.564	0
LHFPL3-AS1	0	0.898388	0.722	0.21	0
LHFPL4	0	0.306404	0.213	0.051	0
LHFPL6	0	0.411585	0.79	0.306	0
LHX2	0	0.414522	0.288	0.062	0
LIFR	0	1.27978	0.928	0.357	0
LIMA1	0	0.487063	0.626	0.27	0
LIMK1	0	0.45707	0.458	0.159	0
LIN7A	0	0.740918	0.541	0.144	0
LINC00174	0	0.562371	0.566	0.247	0
LINC00276	0	0.402446	0.177	0.042	0
LINC00342	0	0.444793	0.684	0.345	0
LINC00461	0	0.775779	0.769	0.283	0
LINC00511	0	1.28596	0.955	0.375	0
LINC00599	0	0.596633	0.423	0.085	0
LINC00903	0	0.52411	0.397	0.094	0
LINC00960	0	0.617226	0.547	0.181	0
LINC01374	0	-1.68059	0.014	0.237	0
LINC01551	0	0.863412	0.482	0.07	0
LINC01630	0	0.352431	0.232	0.067	0
LINC01776	0	0.575132	0.375	0.073	0
LINC01965	0	0.350757	0.284	0.052	0
LINC01993	0	0.415976	0.279	0.04	0
LINC02117	0	0.16659	0.105	0.01	0
LINC02119	0	0.395729	0.204	0.023	0
LINC02250	0	0.722712	0.486	0.129	0
LINC02281	0	0.366408	0.193	0.018	0
LINC02755	0	0.954423	0.373	0.076	0
LINC02813	0	0.237399	0.184	0.045	0
LINC02821	0	1.06665	0.792	0.217	0
LMAN1	0	0.258948	0.289	0.102	0
LMNA	0	0.425377	0.404	0.152	0
LMO1	0	0.431457	0.278	0.052	0
LMO2	0	0.988144	0.842	0.305	0
LNCAROD	0	-2.42437	0.01	0.295	0
LONRF2	0	1.01776	0.826	0.302	0
LPAR1	0	-1.36426	0.008	0.231	0
LPCAT2	0	-1.8681	0.014	0.282	0
LPIN1	0	0.46	0.51	0.198	0
LPL	0	0.717331	0.535	0.146	0
LRATD1	0	0.333962	0.274	0.083	0
LRP1	0	0.47241	0.705	0.269	0
LRP12	0	0.356377	0.358	0.14	0
LRP1B	0	0.153304	0.996	0.632	0
LRP2	0	0.772319	0.382	0.053	0
LRP6	0	0.379604	0.492	0.218	0
LRRC3B	0	0.132025	0.242	0.072	0
LRRC49	0	0.386821	0.384	0.139	0
LRRC4B	0	0.316101	0.324	0.119	0
LRRC4C	0	0.101755	0.976	0.572	0
LRRN2	0	0.389328	0.263	0.049	0
LRRTM3	0	0.181794	0.769	0.358	0
LRRTM4	0	-0.475398	0.967	0.534	0
LSAMP	0	-0.367673	0.996	0.633	0
LSAMP-AS1	0	0.322772	0.292	0.091	0
LTBP3	0	0.52052	0.467	0.155	0
LYN	0	-1.61433	0.009	0.278	0
LYPD1	0	0.395732	0.325	0.102	0
LYPD6	0	0.388128	0.263	0.061	0
LYRM4	0	0.328085	0.525	0.243	0
LYST	0	0.446228	0.788	0.46	0
LZTS1	0	0.342022	0.336	0.123	0
MAGI1	0	0.887415	0.819	0.318	0
MAGI2	0	0.55761	0.956	0.42	0
MAK	0	0.372458	0.46	0.186	0
MALRD1	0	0.599539	0.451	0.108	0
MALSU1	0	0.345041	0.365	0.151	0
MAML3	0	-2.78764	0.038	0.441	0
MAN1A1	0	-1.74382	0.009	0.298	0
MAN1C1	0	0.348362	0.452	0.201	0
MAP1B	0	-0.115798	0.938	0.49	0
MAP2	0	-0.77651	0.849	0.413	0
MAP3K13	0	0.648534	0.696	0.286	0
MAP3K14	0	0.33373	0.548	0.266	0
MAP4K3-DT	0	0.414828	0.506	0.247	0
MAP6	0	0.270127	0.245	0.069	0
MAP7	0	0.59723	0.656	0.203	0
MAP9	0	0.474594	0.411	0.131	0
MAPK10	0	0.292756	0.877	0.423	0
MAPK8	0	0.511448	0.738	0.369	0
MAPKBP1	0	0.319227	0.449	0.203	0
MAPT	0	0.430633	0.576	0.219	0
MARCHF6	0	0.458431	0.766	0.431	0
MARK1	0	0.800625	0.669	0.212	0
MARK3	0	0.372025	0.857	0.541	0
MAST4	0	0.845524	0.728	0.237	0
MATN2	0	1.17651	0.777	0.201	0
MBD5	0	0.425679	0.913	0.585	0
MBNL2	0	0.520619	0.808	0.471	0
MBOAT2	0	0.977848	0.829	0.296	0
MCAM	0	0.334402	0.264	0.068	0
MCF2L2	0	0.445292	0.659	0.291	0
MCPH1	0	0.357538	0.691	0.374	0
MDGA1	0	0.362023	0.269	0.075	0
ME1	0	0.552019	0.495	0.156	0
ME3	0	0.439096	0.531	0.232	0
MED12L	0	0.759797	0.852	0.437	0
MED27	0	0.373829	0.654	0.351	0
MEF2C	0	-2.5065	0.149	0.476	0
MEG3	0	1.01327	0.927	0.311	0
MEG8	0	1.13603	0.805	0.239	0
MEGF11	0	1.14801	0.874	0.231	0
MEIS1	0	0.307468	0.541	0.229	0
MEIS2	0	1.2579	0.9	0.285	0
MEIS3	0	0.633374	0.449	0.085	0
MERTK	0	-2.12745	0.012	0.324	0
MEST	0	0.481924	0.321	0.072	0
METRN	0	0.243186	0.316	0.115	0
MFAP3	0	0.43265	0.472	0.193	0
MFAP3L	0	0.738008	0.516	0.118	0
MFHAS1	0	0.496412	0.499	0.191	0
MGMT	0	-0.852159	0.012	0.239	0
MIAT	0	0.530399	0.492	0.15	0
MICAL3	0	0.398832	0.63	0.288	0
MICALL2	0	0.316447	0.443	0.187	0
MIR100HG	0	1.07624	0.924	0.383	0
MIR137HG	0	0.550034	0.376	0.069	0
MIR3681HG	0	0.505386	0.269	0.065	0
MIR3936HG	0	0.395305	0.365	0.117	0
MIR4435-2HG	0	1.10512	0.867	0.332	0
MIR9-3HG	0	0.451128	0.346	0.073	0
MMAB	0	0.311805	0.307	0.107	0
MMP16	0	0.311043	0.906	0.443	0
MMP17	0	0.350093	0.239	0.051	0
MN1	0	0.472997	0.315	0.051	0
MOG	0	0.177931	0.198	0.042	0
MOK	0	0.503349	0.461	0.151	0
MOXD1	0	1.03808	0.635	0.152	0
MPC1	0	0.897399	0.683	0.226	0
MPDZ	0	0.49092	0.582	0.239	0
MPP5	0	0.457475	0.639	0.316	0
MPPED2	0	0.522581	0.768	0.229	0
MRC2	0	0.610253	0.543	0.19	0
MS4A6A	0	-1.45515	0.005	0.248	0
MSMO1	0	0.427095	0.41	0.12	0
MSR1	0	-2.36241	0.008	0.333	0
MSRA	0	1.0047	0.924	0.477	0
MTCL1	0	0.771463	0.528	0.145	0
MTERF1	0	0.467332	0.595	0.278	0
MTRR	0	0.339332	0.366	0.139	0
MTSS2	0	0.308805	0.388	0.156	0
MTUS2	0	0.466864	0.23	0.051	0
MXRA7	0	0.276731	0.271	0.088	0
MYEF2	0	0.507732	0.538	0.206	0
MYH10	0	0.513676	0.521	0.18	0
MYO10	0	0.748435	0.691	0.224	0
MYO16	0	1.00105	0.691	0.187	0
MYO1F	0	-1.39115	0.013	0.278	0
MYO5A	0	0.390308	0.862	0.52	0
MYO5B	0	0.289201	0.195	0.04	0
MYO6	0	0.371806	0.639	0.271	0
MYO9A	0	0.611636	0.801	0.405	0
MYOF	0	-0.983949	0.027	0.275	0
MYRFL	0	1.76856	0.952	0.3	0
MYT1	0	0.991018	0.681	0.148	0
N4BP2	0	0.513037	0.566	0.246	0
NAA38	0	0.333754	0.318	0.095	0
NACC2	0	0.457163	0.477	0.188	0
NALCN	0	0.54487	0.722	0.276	0
NAP1L1	0	0.758319	0.71	0.278	0
NAT16	0	0.299288	0.212	0.035	0
NAV1	0	0.751607	0.849	0.432	0
NAV2	0	0.92981	0.962	0.488	0
NBEA	0	1.34169	0.959	0.526	0
NCAM1	0	0.465419	0.897	0.366	0
NCAM2	0	0.202349	0.972	0.539	0
NCAN	0	-0.00545051	0.306	0.101	0
NCKAP1	0	0.594097	0.68	0.268	0
NCS1	0	0.36776	0.313	0.089	0
NDFIP1	0	0.572883	0.74	0.353	0
NDRG1	0	0.367703	0.396	0.143	0
NDUFB1	0	0.261517	0.293	0.091	0
NDUFB8	0	0.30574	0.387	0.146	0
NEBL	0	1.0479	0.91	0.292	0
NECTIN3	0	0.573226	0.53	0.183	0
NEDD4	0	0.354042	0.396	0.159	0
NEK10	0	0.432519	0.407	0.135	0
NEK3	0	0.380799	0.46	0.184	0
NEK6	0	0.608376	0.69	0.292	0
NELL2	0	0.847837	0.671	0.208	0
NEO1	0	0.861632	0.762	0.24	0
NES	0	0.272724	0.239	0.054	0
NETO1	0	0.34711	0.245	0.045	0
NETO2	0	1.1939	0.615	0.136	0
NEURL1B	0	0.315813	0.229	0.045	0
NFASC	0	0.36541	0.566	0.225	0
NFAT5	0	0.382698	0.897	0.564	0
NFATC2	0	-3.14558	0.03	0.335	0
NFIA-AS2	0	0.420334	0.341	0.119	0
NFIB	0	0.581987	0.859	0.363	0
NHSL1	0	-3.13386	0.08	0.47	0
NIM1K	0	0.401126	0.395	0.144	0
NIN	0	0.47025	0.681	0.348	0
NKAIN3	0	0.633474	0.571	0.19	0
NLK	0	0.777283	0.868	0.483	0
NME7	0	0.355196	0.534	0.252	0
NMNAT2	0	0.489924	0.333	0.075	0
NMNAT3	0	0.382441	0.378	0.125	0
NNT	0	0.406378	0.591	0.285	0
NOL4	0	0.751101	0.656	0.208	0
NOS1	0	0.355154	0.231	0.044	0
NOS1AP	0	0.403687	0.652	0.258	0
NPAS2	0	1.39662	0.914	0.29	0
NPDC1	0	0.488404	0.404	0.109	0
NPIPB15	0	0.198876	0.155	0.027	0
NPNT	0	0.986324	0.662	0.105	0
NPTXR	0	0.437016	0.38	0.06	0
NR2F1-AS1	0	0.224375	0.567	0.26	0
NRCAM	0	1.35662	0.991	0.443	0
NREP	0	0.410433	0.331	0.104	0
NRG2	0	0.439677	0.425	0.148	0
NRP2	0	0.941758	0.674	0.218	0
NRXN1	0	0.86668	0.97	0.419	0
NRXN2	0	0.428051	0.362	0.108	0
NRXN3	0	0.705622	0.995	0.523	0
NSUN2	0	0.343042	0.504	0.224	0
NT5DC3	0	0.443589	0.435	0.164	0
NTM	0	1.62715	0.979	0.388	0
NTN1	0	0.904411	0.746	0.251	0
NTRK3	0	0.87674	0.824	0.285	0
NUP42	0	0.615408	0.663	0.295	0
NUTM2B-AS1	0	0.394583	0.66	0.327	0
NXPH1	0	1.07023	0.659	0.128	0
OBSL1	0	0.329221	0.274	0.089	0
OCIAD1	0	0.570792	0.668	0.294	0
OCIAD2	0	0.273291	0.223	0.057	0
OLFM2	0	0.474549	0.401	0.119	0
ONECUT1	0	0.481329	0.3	0.033	0
OPCML	0	0.346676	0.915	0.37	0
OR2L3	0	0.176997	0.124	0.015	0
OSBP2	0	0.924158	0.729	0.244	0
OSBPL10	0	0.460367	0.399	0.105	0
OSBPL5	0	0.356004	0.328	0.112	0
OSBPL6	0	0.752739	0.709	0.265	0
OSMR	0	1.38634	0.879	0.267	0
OSMR-AS1	0	0.914098	0.734	0.24	0
OTUD7B	0	0.289676	0.53	0.248	0
OTX1	0	0.281677	0.19	0.029	0
OXTR	0	0.401581	0.376	0.112	0
P2RY14	0	0.752635	0.654	0.229	0
P3H2	0	0.904405	0.743	0.291	0
PACRG	0	0.497435	0.401	0.122	0
PADI2	0	-1.72942	0.005	0.22	0
PALM2AKAP2	0	0.722415	0.611	0.208	0
PAM	0	0.858065	0.87	0.344	0
PAMR1	0	0.378355	0.295	0.099	0
PANTR1	0	1.00895	0.759	0.26	0
PARD3	0	0.771469	0.897	0.348	0
PARVA	0	0.48087	0.467	0.164	0
PAXBP1	0	0.647051	0.812	0.41	0
PBX1	0	0.519865	0.72	0.302	0
PCBP1-AS1	0	0.35308	0.661	0.357	0
PCBP4	0	0.338261	0.315	0.104	0
PCDH15	0	0.785952	0.718	0.215	0
PCDH9-AS2	0	0.927085	0.854	0.319	0
PCDH9-AS4	0	0.349069	0.319	0.105	0
PCDHGA1	0	0.311955	0.208	0.037	0
PCDHGA5	0	0.350812	0.209	0.027	0
PCDHGB6	0	0.214189	0.151	0.026	0
PCGF5	0	0.430669	0.671	0.328	0
PCMTD2	0	0.677246	0.658	0.255	0
PCOLCE2	0	0.79378	0.427	0.058	0
PCSK1	0	0.275172	0.183	0.039	0
PCSK5	0	0.865453	0.763	0.302	0
PCSK6	0	0.38045	0.461	0.195	0
PDE1C	0	1.45957	0.883	0.219	0
PDE7B	0	1.40303	0.856	0.257	0
PDE8B	0	0.782915	0.732	0.248	0
PDE9A	0	0.378661	0.376	0.122	0
PDGFA	0	0.325269	0.337	0.128	0
PDGFRA	0	0.847763	0.576	0.143	0
PDK4	0	-2.01636	0.003	0.23	0
PDPN	0	0.308419	0.26	0.08	0
PDZD2	0	1.51228	0.985	0.412	0
PEAK1	0	0.333813	0.791	0.452	0
PEX5L	0	0.87924	0.699	0.144	0
PFDN5	0	0.196396	0.315	0.103	0
PFKFB3	0	0.432043	0.703	0.354	0
PFKP	0	0.390886	0.36	0.109	0
PGAP1	0	0.496613	0.647	0.226	0
PGM2L1	0	0.654303	0.585	0.187	0
PGP	0	0.407083	0.516	0.208	0
PHACTR1	0	0.502052	0.756	0.349	0
PHACTR3	0	0.488596	0.469	0.125	0
PHF14	0	0.432691	0.834	0.486	0
PHLDA1	0	0.308429	0.39	0.13	0
PHLDB1	0	0.745962	0.682	0.217	0
PHYHIPL	0	0.31481	0.56	0.21	0
PID1	0	0.417761	0.583	0.227	0
PIGC	0	0.401465	0.509	0.212	0
PIK3R5	0	-2.1273	0.01	0.323	0
PIP5K1A	0	0.338594	0.729	0.406	0
PITPNM2	0	0.658997	0.705	0.253	0
PJA2	0	0.549938	0.72	0.342	0
PKD2	0	0.686482	0.865	0.454	0
PKIG	0	0.356323	0.411	0.17	0
PKM	0	0.357624	0.417	0.131	0
PKNOX2	0	0.721121	0.643	0.217	0
PKP4	0	1.07666	0.827	0.295	0
PKP4-AS1	0	0.182528	0.139	0.025	0
PLAT	0	-0.126859	0.467	0.174	0
PLAU	0	0.27953	0.173	0.039	0
PLCB1	0	0.720946	0.901	0.377	0
PLCB4	0	0.272795	0.278	0.078	0
PLCE1	0	0.747082	0.768	0.269	0
PLCG2	0	-1.72487	0.148	0.383	0
PLD3	0	0.479682	0.562	0.22	0
PLD5	0	0.49721	0.334	0.108	0
PLEKHA4	0	0.55313	0.444	0.119	0
PLEKHG1	0	0.392514	0.459	0.14	0
PLEKHH2	0	0.537051	0.699	0.288	0
PLLP	0	0.217414	0.223	0.062	0
PLPP3	0	0.330915	0.517	0.232	0
PLPP4	0	1.41629	0.779	0.171	0
PLPPR1	0	0.862278	0.546	0.09	0
PLXNA1	0	0.33326	0.338	0.13	0
PLXNA2	0	0.76763	0.615	0.17	0
PLXNA4	0	1.26615	0.71	0.157	0
PMP2	0	0.910303	0.71	0.166	0
PNPLA3	0	0.391967	0.302	0.074	0
PODNL1	0	0.594166	0.463	0.122	0
PODXL	0	0.912191	0.648	0.156	0
PON2	0	0.532765	0.606	0.198	0
POU3F2	0	0.357516	0.323	0.114	0
POU3F3	0	0.32929	0.357	0.137	0
PPA1	0	0.410427	0.395	0.113	0
PPFIA2	0	0.683034	0.731	0.245	0
PPFIA2-AS1	0	0.439278	0.325	0.071	0
PPFIBP1	0	0.584804	0.697	0.256	0
PPM1E	0	0.5427	0.389	0.111	0
PPP1R13B	0	0.258833	0.37	0.146	0
PPP1R1C	0	0.234217	0.167	0.035	0
PPP1R9A	0	0.790734	0.82	0.307	0
PPP2CB	0	0.330734	0.574	0.283	0
PPP2R2B	0	-0.304196	0.986	0.605	0
PPP2R2C	0	0.306632	0.246	0.048	0
PPP2R3A	0	0.517753	0.542	0.209	0
PREPL	0	0.486207	0.589	0.235	0
PREX2	0	0.802122	0.837	0.328	0
PRH1	0	0.472902	0.68	0.321	0
PRICKLE2	0	0.479783	0.732	0.301	0
PRIMA1	0	0.437492	0.334	0.084	0
PRKAA1	0	0.391562	0.49	0.208	0
PRKAR1B	0	0.287314	0.376	0.145	0
PRKCA	0	0.405679	0.939	0.592	0
PRKCA-AS1	0	0.494813	0.487	0.176	0
PRKCH	0	-2.00216	0.014	0.323	0
PRKCQ	0	0.323938	0.408	0.153	0
PRKD1	0	0.913877	0.91	0.351	0
PROS1	0	0.825791	0.648	0.209	0
PROX1	0	0.608519	0.458	0.11	0
PROX1-AS1	0	0.360161	0.266	0.07	0
PRR5L	0	0.265684	0.335	0.126	0
PRRX1	0	1.02665	0.758	0.229	0
PRTFDC1	0	0.589474	0.606	0.232	0
PRTG	0	0.397878	0.321	0.088	0
PRUNE2	0	0.39275	0.72	0.283	0
PSD3	0	0.945369	0.924	0.438	0
PSMD5	0	0.304032	0.463	0.199	0
PSMD8	0	0.253927	0.267	0.078	0
PSTPIP2	0	-1.5107	0.02	0.247	0
PTCHD4	0	0.257148	0.584	0.266	0
PTK2	0	0.762617	0.938	0.501	0
PTP4A3	0	0.230704	0.177	0.036	0
PTPN12	0	0.399045	0.777	0.451	0
PTPN9	0	0.441594	0.75	0.402	0
PTPRA	0	0.913439	0.912	0.499	0
PTPRC	0	-2.12571	0.01	0.317	0
PTPRD	0	0.448433	0.775	0.303	0
PTPRE	0	0.649431	0.852	0.456	0
PTPRG-AS1	0	0.336949	0.297	0.099	0
PTPRN2	0	0.86489	0.649	0.182	0
PTPRS	0	0.875197	0.779	0.238	0
PTPRZ1	0	-0.379945	0.984	0.562	0
PUM3	0	0.507673	0.731	0.385	0
PVT1	0	0.360248	0.711	0.364	0
PXDN	0	0.547137	0.433	0.127	0
PXYLP1	0	0.555914	0.481	0.15	0
PYGB	0	0.356742	0.552	0.246	0
RAB11FIP3	0	0.505582	0.59	0.243	0
RAB27B	0	0.433603	0.299	0.063	0
RAB3C	0	0.655444	0.397	0.075	0
RAB3GAP2	0	0.522559	0.742	0.387	0
RAB3IP	0	1.73576	0.976	0.375	0
RAB40B	0	0.412224	0.42	0.127	0
RAB6A	0	0.422128	0.794	0.442	0
RABEPK	0	0.304745	0.377	0.152	0
RAD18	0	0.625496	0.564	0.197	0
RAD51B	0	-1.81622	0.366	0.545	0
RAD54L2	0	0.326674	0.539	0.264	0
RAI14	0	0.802059	0.555	0.146	0
RALGDS	0	0.52852	0.57	0.218	0
RALGPS2	0	0.474881	0.498	0.172	0
RAMP1	0	0.192528	0.449	0.192	0
RAP1A	0	-1.63392	0.329	0.523	0
RAPGEF4	0	0.691381	0.706	0.24	0
RAPGEF5	0	0.159547	0.259	0.067	0
RBFOX1	0	-0.658386	0.646	0.304	0
RBFOX2	0	0.761698	0.848	0.334	0
RCAN1	0	0.618682	0.577	0.2	0
RCAN2	0	0.372048	0.359	0.118	0
RCN2	0	0.4681	0.499	0.178	0
RCSD1	0	-1.43676	0.008	0.265	0
RDH10	0	0.350184	0.21	0.051	0
RDH11	0	0.4981	0.48	0.169	0
RETREG1	0	1.0157	0.742	0.226	0
RFFL	0	0.653704	0.724	0.349	0
RFLNA	0	0.534428	0.39	0.106	0
RFX4	0	0.588761	0.534	0.143	0
RGS17	0	1.2356	0.921	0.309	0
RGS20	0	0.466168	0.338	0.101	0
RGS4	0	0.564336	0.337	0.039	0
RGS6	0	-0.229801	0.993	0.579	0
RGS7	0	1.40296	0.869	0.199	0
RGS7BP	0	0.369789	0.251	0.059	0
RHBDF2	0	-1.41653	0.014	0.277	0
RHBDL3	0	0.320843	0.269	0.073	0
RHOJ	0	0.714281	0.645	0.198	0
RHPN2	0	0.624956	0.554	0.156	0
RIC3	0	1.03063	0.739	0.207	0
RIC3-DT	0	0.245514	0.141	0.018	0
RIC8B	0	0.357118	0.542	0.258	0
RIMS2	0	1.31368	0.897	0.273	0
RNASET2	0	-1.61079	0.037	0.278	0
RND3	0	0.810413	0.487	0.101	0
RNF144B	0	-1.1894	0.004	0.256	0
RNF157	0	1.23055	0.895	0.306	0
RNF157-AS1	0	0.275461	0.227	0.059	0
RNF180	0	1.10077	0.835	0.283	0
RNF220	0	-0.0407213	0.643	0.228	0
RNF24	0	0.361841	0.5	0.235	0
ROBO1	0	-2.38095	0.079	0.378	0
RORA	0	0.562114	0.97	0.45	0
RORA-AS1	0	0.439833	0.525	0.217	0
RPH3A	0	1.14396	0.66	0.125	0
RPS6KA2	0	0.941578	0.969	0.58	0
RPS6KL1	0	0.534459	0.433	0.096	0
RREB1	0	-1.33745	0.009	0.304	0
RTN3	0	0.387689	0.676	0.302	0
RTTN	0	0.373102	0.527	0.249	0
RUNX2	0	-1.70884	0.069	0.366	0
RYR3	0	1.4148	0.973	0.357	0
S100A16	0	0.367985	0.294	0.082	0
SACS	0	0.418965	0.533	0.225	0
SAMD14	0	0.23466	0.183	0.042	0
SAMD4A	0	1.03829	0.896	0.407	0
SATB2	0	0.6703	0.65	0.237	0
SBNO2	0	0.45658	0.445	0.17	0
SCAMP5	0	0.386383	0.336	0.091	0
SCD5	0	0.380047	0.825	0.346	0
SCFD2	0	0.739083	0.887	0.498	0
SCN1A	0	-0.103636	0.762	0.359	0
SCN1A-AS1	0	1.06302	0.86	0.288	0
SCN2A	0	0.752564	0.599	0.161	0
SCN3A	0	0.904962	0.653	0.145	0
SCN7A	0	0.602291	0.449	0.13	0
SCN8A	0	0.605875	0.591	0.204	0
SCN9A	0	1.21927	0.823	0.233	0
SDCBP2	0	0.321915	0.23	0.051	0
SDCBP2-AS1	0	0.420675	0.418	0.158	0
SDK2	0	0.469505	0.32	0.058	0
SEC14L2	0	0.509701	0.696	0.288	0
SEL1L3	0	0.830069	0.753	0.269	0
SELENOW	0	0.267945	0.444	0.156	0
SEMA4B	0	0.613517	0.563	0.176	0
SEMA5A	0	-0.241265	0.978	0.544	0
SEMA5B	0	0.494943	0.296	0.042	0
SEMA6A	0	0.504616	0.563	0.23	0
SEMA6A-AS1	0	0.356137	0.45	0.183	0
SEMA6D	0	0.656917	0.474	0.153	0
SEMA7A	0	0.331639	0.207	0.033	0
SEPTIN10	0	0.506945	0.523	0.182	0
SEPTIN8	0	0.347515	0.371	0.126	0
SEPTIN9	0	0.538105	0.638	0.256	0
SERGEF	0	0.570104	0.674	0.305	0
SERPINB6	0	0.485156	0.643	0.321	0
SERPING1	0	0.483453	0.365	0.078	0
SETD7	0	0.319945	0.411	0.172	0
SEZ6L	0	1.0945	0.798	0.225	0
SFMBT2	0	-3.48661	0.052	0.505	0
SFXN5	0	0.591577	0.777	0.362	0
SGCD	0	1.36726	0.811	0.24	0
SGCE	0	0.710646	0.709	0.277	0
SH3BP5	0	0.407222	0.438	0.159	0
SH3D19	0	0.421019	0.68	0.291	0
SH3PXD2B	0	0.561698	0.61	0.239	0
SHB	0	0.450658	0.397	0.108	0
SHC2	0	0.361667	0.32	0.09	0
SHC3	0	0.500067	0.445	0.135	0
SHC4	0	0.365133	0.33	0.111	0
SHF	0	0.320328	0.279	0.082	0
SHISA5	0	0.560664	0.486	0.149	0
SHISA6	0	1.42631	0.818	0.193	0
SHISA9	0	1.28348	0.861	0.248	0
SILC1	0	0.6189	0.438	0.079	0
SIPA1L3	0	0.605716	0.794	0.407	0
SKAP2	0	-1.65019	0.008	0.311	0
SKP1	0	0.115724	0.394	0.14	0
SLA	0	-1.55132	0.01	0.272	0
SLAIN1	0	0.231871	0.646	0.269	0
SLC11A1	0	-1.72209	0.011	0.273	0
SLC13A3	0	0.335205	0.343	0.126	0
SLC16A7	0	0.402263	0.397	0.134	0
SLC1A1	0	0.971037	0.697	0.214	0
SLC1A2	0	0.803225	0.94	0.339	0
SLC22A23	0	0.536144	0.676	0.316	0
SLC22A4	0	0.530095	0.342	0.078	0
SLC24A2	0	1.47572	0.98	0.367	0
SLC24A3	0	0.29768	0.325	0.103	0
SLC25A12	0	0.319623	0.699	0.369	0
SLC25A16	0	0.35416	0.553	0.265	0
SLC25A18	0	0.393226	0.462	0.165	0
SLC25A27	0	0.658182	0.602	0.2	0
SLC25A48	0	0.506022	0.356	0.093	0
SLC26A2	0	0.376902	0.462	0.167	0
SLC2A13	0	0.358661	0.671	0.33	0
SLC35F1	0	-0.251546	0.979	0.558	0
SLC35F4	0	0.79008	0.302	0.037	0
SLC35F5	0	0.482019	0.648	0.338	0
SLC36A1	0	0.40629	0.44	0.162	0
SLC37A3	0	0.316235	0.344	0.117	0
SLC38A1	0	0.71887	0.696	0.223	0
SLC3A2	0	0.358668	0.449	0.176	0
SLC41A2	0	0.382308	0.403	0.155	0
SLC44A5	0	0.984111	0.726	0.231	0
SLC4A8	0	0.738273	0.739	0.292	0
SLC5A9	0	0.330942	0.273	0.074	0
SLC6A1	0	0.301469	0.489	0.183	0
SLC7A14	0	0.542021	0.513	0.183	0
SLC7A14-AS1	0	0.706486	0.676	0.256	0
SLC8A3	0	0.398605	0.274	0.076	0
SLC9B2	0	0.34238	0.296	0.086	0
SLCO2B1	0	-1.80308	0.008	0.282	0
SLF2	0	0.70417	0.808	0.407	0
SLIT1	0	0.638606	0.542	0.111	0
SMAD1	0	0.460941	0.499	0.198	0
SMG6	0	0.573402	0.771	0.418	0
SMOC1	0	0.653541	0.537	0.129	0
SMOC2	0	1.2797	0.427	0.046	0
SMOX	0	0.358119	0.345	0.133	0
SNAP25	0	-0.047	0.374	0.147	0
SNAP25-AS1	0	0.4566	0.412	0.132	0
SNAP91	0	0.613901	0.514	0.143	0
SNHG14	0	0.720261	0.959	0.554	0
SNRNP70	0	0.348046	0.749	0.442	0
SNTB2	0	0.381306	0.406	0.164	0
SNTG1	0	0.181908	0.99	0.548	0
SNX10	0	0.671906	0.721	0.293	0
SOBP	0	0.826097	0.756	0.275	0
SOCS3	0	0.395481	0.279	0.061	0
SOD2	0	0.369792	0.553	0.249	0
SOGA3	0	0.439573	0.396	0.138	0
SON	0	0.606387	0.934	0.618	0
SORBS1	0	0.700235	0.953	0.413	0
SORCS1	0	1.40448	0.922	0.298	0
SORCS3	0	1.32144	0.878	0.245	0
SOX1-OT	0	0.201503	0.235	0.042	0
SOX10	0	0.29652	0.336	0.11	0
SOX5	0	0.0670692	0.985	0.599	0
SOX5-AS1	0	0.296803	0.219	0.048	0
SOX6	0	0.886954	0.918	0.35	0
SOX9-AS1	0	0.745044	0.512	0.124	0
SP100	0	-1.79753	0.013	0.378	0
SPAG16	0	0.482351	0.581	0.274	0
SPARC	0	-2.54896	0.032	0.252	0
SPATA12	0	0.234814	0.16	0.031	0
SPATA6L	0	0.472556	0.395	0.129	0
SPATS2	0	0.40743	0.554	0.255	0
SPATS2L	0	0.451323	0.708	0.373	0
SPC25	0	0.304156	0.245	0.047	0
SPG7	0	0.463283	0.724	0.367	0
SPIRE1	0	0.716281	0.78	0.329	0
SPOCD1	0	0.30502	0.379	0.133	0
SPOCK1	0	1.75654	0.969	0.319	0
SPRED2	0	0.597423	0.807	0.397	0
SPRED3	0	0.457291	0.44	0.14	0
SPRY1	0	0.42058	0.382	0.129	0
SPRY2	0	0.515924	0.612	0.239	0
SPRY4	0	0.702962	0.598	0.197	0
SPRY4-AS1	0	0.441028	0.587	0.245	0
SPSB4	0	0.333538	0.277	0.067	0
SPTAN1	0	0.290504	0.522	0.248	0
SPTBN1	0	0.572403	0.87	0.364	0
SPTBN4	0	0.554835	0.482	0.143	0
SQLE	0	0.277038	0.292	0.092	0
SRCIN1	0	0.247513	0.254	0.07	0
SREBF2	0	0.587961	0.792	0.38	0
SREK1	0	0.691142	0.786	0.359	0
SRGAP3	0	0.431539	0.705	0.387	0
SRGN	0	-2.20374	0.003	0.284	0
ST13	0	0.28332	0.336	0.118	0
ST3GAL5	0	0.73003	0.661	0.278	0
ST6GALNAC3	0	-2.51505	0.011	0.303	0
ST8SIA1	0	0.733956	0.681	0.238	0
ST8SIA3	0	0.32842	0.221	0.032	0
ST8SIA4	0	-1.27867	0.005	0.24	0
ST8SIA5	0	0.418975	0.436	0.157	0
STAC2	0	0.578354	0.324	0.057	0
STARD4-AS1	0	0.429347	0.359	0.106	0
STAT3	0	0.471154	0.881	0.531	0
STAT5B	0	0.327172	0.621	0.327	0
STEAP1B	0	0.332022	0.259	0.061	0
STK10	0	0.403103	0.69	0.326	0
STK32A	0	0.860499	0.766	0.254	0
STK33	0	0.400913	0.462	0.184	0
STK39	0	0.534553	0.715	0.302	0
STOX2	0	0.438783	0.426	0.137	0
STXBP1	0	0.702681	0.638	0.195	0
STXBP5L	0	0.51932	0.521	0.177	0
SUB1	0	0.712358	0.631	0.188	0
SUCLG2-AS1	0	0.355086	0.373	0.14	0
SULF1	0	0.134662	0.475	0.185	0
SULF2	0	1.03517	0.688	0.171	0
SUSD1	0	0.624838	0.571	0.192	0
SVIL	0	0.308871	0.553	0.232	0
SYBU	0	0.476682	0.431	0.145	0
SYCP2	0	0.293137	0.254	0.077	0
SYK	0	-1.58831	0.008	0.272	0
SYN2	0	0.508695	0.426	0.116	0
SYNJ2	0	0.432222	0.511	0.2	0
SYNM	0	0.462834	0.357	0.088	0
SYT14	0	0.842127	0.631	0.166	0
SYT16	0	0.396732	0.302	0.066	0
SYT17	0	0.762284	0.78	0.342	0
TACC2	0	0.463079	0.411	0.117	0
TAF7	0	0.35023	0.346	0.112	0
TAFA1	0	0.406877	0.359	0.124	0
TAFA5	0	0.950003	0.684	0.145	0
TANC1	0	0.637242	0.898	0.448	0
TANC2	0	0.742094	0.968	0.645	0
TANGO6	0	0.38147	0.652	0.322	0
TARID	0	0.510174	0.297	0.052	0
TBC1D19	0	0.37591	0.542	0.243	0
TBXAS1	0	-3.07207	0.016	0.359	0
TCF7L2	0	0.478944	0.75	0.383	0
TDG	0	0.45927	0.559	0.232	0
TEAD1	0	0.725698	0.804	0.315	0
TEK	0	0.356618	0.255	0.05	0
TENT5A	0	0.921595	0.769	0.296	0
TERF2IP	0	0.393383	0.556	0.268	0
TESC	0	0.90177	0.522	0.089	0
TET1	0	0.785123	0.651	0.224	0
TFEC	0	-1.22084	0.003	0.225	0
TGFBR2	0	-1.89485	0.151	0.454	0
THEM4	0	0.343963	0.412	0.162	0
THSD1	0	0.413623	0.324	0.09	0
TIAM1	0	0.650505	0.873	0.495	0
TIAM2	0	0.654444	0.793	0.404	0
TJP1	0	0.711442	0.844	0.341	0
TLE1	0	0.572136	0.538	0.211	0
TLE2	0	0.316162	0.286	0.084	0
TLN2	0	0.507823	0.636	0.289	0
TLR2	0	-2.12788	0.006	0.316	0
TMC2	0	0.241952	0.186	0.031	0
TMEM108	0	0.457571	0.623	0.262	0
TMEM130	0	0.337581	0.253	0.041	0
TMEM132B	0	1.46378	0.956	0.336	0
TMEM132C	0	1.05399	0.744	0.196	0
TMEM14B	0	0.367247	0.631	0.322	0
TMEM156	0	-1.30525	0.007	0.224	0
TMEM161B-AS1	0	0.471155	0.766	0.402	0
TMEM163	0	0.106194	0.709	0.34	0
TMEM178B	0	0.863175	0.82	0.298	0
TMEM229B	0	0.273668	0.333	0.126	0
TMEM233	0	0.340522	0.19	0.037	0
TMEM41B	0	0.416098	0.514	0.227	0
TMOD1	0	0.691753	0.739	0.306	0
TMOD2	0	0.471781	0.608	0.266	0
TMPRSS9	0	0.297555	0.263	0.069	0
TNC	0	-1.00324	0.857	0.346	0
TNFRSF21	0	0.500467	0.455	0.193	0
TNIK	0	0.945879	0.965	0.416	0
TNKS	0	1.00408	0.923	0.51	0
TNR	0	-0.409113	0.921	0.392	0
TNRC6A	0	0.635734	0.937	0.589	0
TNRC6C	0	0.416622	0.663	0.306	0
TNS1	0	0.568193	0.542	0.179	0
TOM1L2	0	0.335539	0.658	0.335	0
TOX	0	0.048597	0.49	0.188	0
TOX3	0	0.622094	0.333	0.037	0
TP53BP1	0	0.354298	0.585	0.281	0
TPD52	0	0.64438	0.703	0.271	0
TPST1	0	1.11295	0.898	0.388	0
TRDMT1	0	0.317732	0.401	0.165	0
TRIB2	0	0.42285	0.39	0.139	0
TRIM24	0	1.28058	0.864	0.3	0
TRIM37	0	0.350595	0.511	0.232	0
TRIM44	0	0.646825	0.863	0.513	0
TRIM47	0	0.235718	0.168	0.035	0
TRMT11	0	0.487576	0.695	0.343	0
TRMT9B	0	0.79146	0.578	0.136	0
TRPC1	0	0.587105	0.628	0.239	0
TRPC4	0	0.501588	0.344	0.059	0
TRPM2	0	-1.12156	0.006	0.228	0
TRPM3	0	-0.265205	0.458	0.14	0
TRPM8	0	1.33766	0.726	0.159	0
TSBP1	0	0.484696	0.31	0.052	0
TSBP1-AS1	0	0.816516	0.521	0.121	0
TSC22D1	0	0.496997	0.78	0.294	0
TSC22D4	0	0.244056	0.439	0.17	0
TSHZ2	0	0.537292	0.593	0.234	0
TSHZ3	0	0.359902	0.325	0.114	0
TSPAN9	0	0.426139	0.353	0.102	0
TTC3	0	0.471979	0.874	0.529	0
TTC7B	0	0.329302	0.541	0.266	0
TTLL11	0	0.424918	0.504	0.198	0
TTLL6	0	0.634774	0.408	0.047	0
TTN	0	0.317448	0.457	0.185	0
TTN-AS1	0	0.510162	0.63	0.288	0
TUBE1	0	0.379539	0.407	0.152	0
TUSC3	0	0.562755	0.466	0.144	0
TUSC7	0	0.357378	0.272	0.065	0
TVP23A	0	0.673175	0.554	0.165	0
TXNDC15	0	0.43617	0.535	0.244	0
TYRO3	0	0.548129	0.485	0.148	0
UBA6-AS1	0	0.754323	0.693	0.293	0
UBALD2	0	0.333113	0.332	0.125	0
UBASH3B	0	0.324598	0.643	0.331	0
UBE3A	0	0.50096	0.792	0.45	0
UCHL1	0	0.1761	0.287	0.068	0
UGCG	0	0.45305	0.565	0.282	0
UGGT2	0	0.607126	0.813	0.423	0
UGP2	0	0.448556	0.648	0.333	0
UNC13A	0	0.548047	0.397	0.094	0
UNC5A	0	0.383082	0.266	0.06	0
UNC5C	0	0.262527	0.498	0.176	0
UNC79	0	1.11473	0.798	0.231	0
UNC80	0	0.643741	0.618	0.197	0
UPF3A	0	0.637801	0.85	0.424	0
USP53	0	-2.6529	0.016	0.343	0
USP54	0	0.774961	0.88	0.366	0
VAT1L	0	0.963377	0.77	0.229	0
VCAN-AS1	0	0.305505	0.254	0.078	0
VCL	0	0.377537	0.552	0.257	0
VDAC2	0	0.303113	0.307	0.105	0
VGLL4	0	0.420435	0.75	0.408	0
VIM	0	-2.97553	0.034	0.256	0
VLDLR	0	0.259917	0.203	0.054	0
VLDLR-AS1	0	0.862556	0.559	0.125	0
VPS13A	0	1.0742	0.822	0.313	0
VPS36	0	0.380336	0.636	0.327	0
VSNL1	0	1.14306	0.7	0.126	0
VSX1	0	0.228516	0.164	0.031	0
WARS1	0	0.36152	0.405	0.157	0
WASF1	0	0.35672	0.339	0.112	0
WDPCP	0	0.537192	0.845	0.486	0
WDR11	0	0.389412	0.617	0.329	0
WDR11-AS1	0	0.924009	0.624	0.154	0
WDR12	0	0.301267	0.488	0.231	0
WDR17	0	0.356721	0.393	0.161	0
WDR59	0	0.335146	0.578	0.297	0
WDR60	0	0.352034	0.607	0.292	0
WIPF3	0	0.353106	0.249	0.055	0
WLS	0	0.701784	0.625	0.218	0
WRN	0	0.397788	0.62	0.295	0
WSCD1	0	0.444483	0.478	0.19	0
WWP1	0	0.41891	0.749	0.424	0
XYLT1	0	0.67131	0.76	0.338	0
ZBTB20-AS5	0	0.498246	0.629	0.273	0
ZBTB7C	0	0.983165	0.597	0.161	0
ZCCHC24	0	0.331729	0.444	0.191	0
ZDHHC14	0	0.85805	0.956	0.593	0
ZEB1-AS1	0	0.397051	0.382	0.143	0
ZFHX2	0	0.312371	0.333	0.13	0
ZFHX4	0	0.642506	0.745	0.283	0
ZFP36L1	0	-1.18094	0.029	0.275	0
ZFP37	0	0.315651	0.31	0.093	0
ZFPM2	0	-0.00373104	0.816	0.398	0
ZFPM2-AS1	0	0.668382	0.525	0.173	0
ZFR	0	0.449729	0.824	0.484	0
ZFYVE16	0	0.415251	0.726	0.378	0
ZFYVE28	0	0.630284	0.563	0.164	0
ZHX2	0	0.47986	0.691	0.355	0
ZHX3	0	0.349564	0.786	0.365	0
ZKSCAN7-AS1	0	0.341189	0.513	0.232	0
ZMAT3	0	0.519777	0.7	0.306	0
ZMAT4	0	0.921857	0.561	0.104	0
ZMIZ1	0	0.453413	0.699	0.355	0
ZNF131	0	0.388568	0.727	0.392	0
ZNF197	0	0.358726	0.466	0.199	0
ZNF302	0	0.390036	0.599	0.28	0
ZNF343	0	0.379753	0.317	0.086	0
ZNF345	0	0.502178	0.483	0.185	0
ZNF365	0	0.358576	0.385	0.144	0
ZNF37A	0	0.381665	0.614	0.314	0
ZNF433-AS1	0	0.268686	0.444	0.183	0
ZNF462	0	0.659599	0.741	0.274	0
ZNF516	0	0.603707	0.651	0.273	0
ZNF528-AS1	0	0.580435	0.525	0.19	0
ZNF532	0	0.724829	0.801	0.374	0
ZNF578	0	0.335906	0.269	0.059	0
ZNF625	0	0.304052	0.317	0.111	0
ZNF704	0	0.642749	0.642	0.235	0
ZNF708	0	0.609601	0.795	0.409	0
ZNF709	0	0.285553	0.334	0.126	0
ZNF717	0	0.347029	0.477	0.221	0
ZNF727	0	0.381646	0.286	0.057	0
ZNF790	0	0.384351	0.506	0.208	0
ZNF814	0	0.326797	0.502	0.228	0
ZNF827	0	0.465051	0.604	0.245	0
ZNRF1	0	0.311956	0.355	0.139	0
ZNRF3	0	0.274525	0.523	0.244	0
ZPLD1	0	0.45536	0.174	0.024	0
FBLIM1	5.37085720921055e-308	0.248512	0.218	0.063	1.04087e-303
DENND3	1.00157e-307	-1.05932	0.012	0.226	1.94104e-303
SUSD4	4.67542e-307	0.304337	0.274	0.094	9.06096e-303
FGF2	7.38439e-307	0.283566	0.36	0.145	1.43109e-302
ZNF429	1.01739e-306	0.284902	0.381	0.16	1.97171e-302
IQCA1	3.92968e-306	0.307301	0.234	0.072	7.61572e-302
ZBTB20	3.95598e-306	0.410702	0.981	0.73	7.66669e-302
TTL	1.06698e-305	0.335283	0.455	0.211	2.06781e-301
IGDCC4	1.11387e-305	0.242622	0.227	0.069	2.15867e-301
TRIM69	1.36836e-305	0.304976	0.257	0.086	2.65188e-301
SPAG9	1.43493e-305	0.364186	0.804	0.484	2.7809e-301
RGMB	1.57275e-305	0.316637	0.265	0.09	3.04799e-301
BCAT1	6.9265e-305	0.335811	0.677	0.356	1.34236e-300
ZNF565	8.49467e-305	0.273674	0.576	0.295	1.64627e-300
KCND3	9.36762e-305	0.257878	0.404	0.168	1.81544e-300
PPARGC1A	1.35468e-304	0.269508	0.301	0.108	2.62537e-300
PCSK7	5.37143e-304	0.274385	0.536	0.267	1.04098e-299
C3	6.6484e-304	-1.27816	0.004	0.212	1.28846e-299
SPRED1	7.36826e-304	0.406673	0.853	0.53	1.42797e-299
DST	8.9582e-304	0.375026	0.967	0.646	1.7361e-299
HYDIN	9.49067e-304	0.255024	0.289	0.104	1.83929e-299
LINC02343	1.50781e-303	0.299171	0.165	0.037	2.92214e-299
TMCC3	1.52711e-303	-0.872821	0.01	0.221	2.95953e-299
ANGPTL1	2.52843e-303	0.243369	0.189	0.049	4.90009e-299
VSIR	3.58808e-303	-0.904722	0.003	0.21	6.9537e-299
PNMA2	3.89583e-303	0.242845	0.26	0.087	7.55011e-299
CASC4	5.40903e-303	0.363875	0.724	0.416	1.04827e-298
WDFY4	6.47222e-302	-1.00864	0.005	0.211	1.25432e-297
NDUFB6	1.09463e-301	0.247739	0.241	0.077	2.1214e-297
USP49	1.38348e-301	0.291341	0.37	0.153	2.68117e-297
HERPUD1	1.70205e-301	-1.30114	0.032	0.25	3.29857e-297
DYNC2H1	2.06741e-301	0.334857	0.542	0.266	4.00665e-297
NTM-AS1	7.30084e-301	0.205501	0.131	0.024	1.4149e-296
MTMR12	8.4962e-301	0.290506	0.421	0.188	1.64656e-296
NOP56	1.22544e-300	0.294522	0.296	0.11	2.37491e-296
MDH1	2.00343e-300	0.19702	0.305	0.114	3.88265e-296
KIAA1549	2.17464e-300	0.246281	0.25	0.081	4.21445e-296
ALPK1	7.62094e-300	-0.999832	0.009	0.217	1.47694e-295
OLR1	1.03829e-299	-1.27766	0.002	0.205	2.01221e-295
ATP6V0E2	2.50411e-299	0.202728	0.245	0.079	4.85296e-295
SNHG29	2.65869e-299	0.20678	0.327	0.124	5.15254e-295
MS4A4E	2.93711e-299	-1.32839	0.004	0.209	5.69211e-295
FARP1	3.08743e-299	0.264162	0.617	0.31	5.98344e-295
PTPN4	1.57573e-298	0.289513	0.579	0.292	3.05377e-294
EEPD1	2.37176e-298	0.242699	0.241	0.075	4.59646e-294
IGSF3	2.40149e-298	0.200587	0.144	0.029	4.65408e-294
LINC02742	4.45427e-298	-0.207693	0.425	0.169	8.63237e-294
RTKN	6.85922e-298	0.26176	0.354	0.142	1.32932e-293
LARS1	1.01157e-297	0.350679	0.646	0.356	1.96043e-293
TRAF3IP2-AS1	1.05804e-297	0.33031	0.789	0.446	2.05049e-293
LINC02641	1.41913e-297	0.249589	0.172	0.042	2.75027e-293
C2orf88	1.91693e-297	0.306674	0.351	0.143	3.715e-293
HOOK2	4.01229e-297	0.3069	0.502	0.247	7.77582e-293
CBLN4	5.90882e-297	0.218374	0.167	0.039	1.14513e-292
SFRP4	7.05377e-297	0.271546	0.233	0.073	1.36702e-292
MAPK8IP3	1.60092e-296	0.291763	0.561	0.289	3.10258e-292
HNRNPA2B1	1.84617e-296	0.389775	0.897	0.599	3.57788e-292
QTRT1	2.58877e-296	0.265268	0.347	0.141	5.01703e-292
YEATS2	3.60514e-296	0.296635	0.633	0.34	6.98676e-292
TTBK1	4.52474e-296	0.239189	0.231	0.073	8.76894e-292
RGS1	6.18713e-296	-1.50078	0.002	0.203	1.19907e-291
CD86	7.05461e-296	-1.12405	0.004	0.208	1.36718e-291
DLGAP1-AS4	1.05036e-295	0.201496	0.134	0.025	2.0356e-291
TTC39C	1.1204e-295	0.209506	0.424	0.183	2.17133e-291
EPHA4	1.62126e-295	0.254035	0.246	0.078	3.14201e-291
ADGRG6	1.87368e-295	-1.16608	0.003	0.204	3.63119e-291
FAM182A	2.01766e-295	0.219164	0.176	0.044	3.91023e-291
ICE1	3.5869e-295	0.315646	0.574	0.3	6.95141e-291
ATP5F1A	4.64325e-295	0.187734	0.289	0.105	8.99862e-291
TMEFF1	6.71991e-295	0.236209	0.233	0.073	1.30232e-290
ZNF544	9.41686e-295	0.280778	0.537	0.271	1.82499e-290
TNFRSF19	1.2257e-294	0.312632	0.329	0.129	2.37541e-290
ATP6V0A1	1.37707e-294	0.326289	0.65	0.355	2.66876e-290
DPF1	4.03458e-294	0.20882	0.172	0.043	7.81902e-290
BBOX1	6.85029e-294	0.241739	0.174	0.043	1.32759e-289
PSMG4	1.09753e-293	0.303856	0.443	0.207	2.12702e-289
PDIA5	1.97019e-293	0.237107	0.236	0.074	3.81824e-289
KLHL23	1.98799e-293	0.2841	0.331	0.13	3.85273e-289
TSC1	4.61308e-293	0.279363	0.439	0.204	8.94014e-289
CTIF	4.68221e-293	0.294593	0.446	0.207	9.07412e-289
SAMSN1	5.12627e-293	-1.192	0.009	0.212	9.93471e-289
LINC02085	6.53102e-293	0.144531	0.076	0.006	1.26571e-288
ZSCAN26	8.2047e-293	0.292363	0.379	0.165	1.59007e-288
B4GALNT4	8.62515e-293	0.262052	0.299	0.113	1.67155e-288
SLC27A1	1.02897e-292	0.263484	0.52	0.258	1.99414e-288
ZC3H8	1.09073e-292	0.283742	0.436	0.2	2.11384e-288
GSK3B	1.25379e-292	0.35789	0.843	0.528	2.42984e-288
ZNF433	1.41139e-292	0.209651	0.235	0.074	2.73526e-288
CCT3	2.17889e-292	0.271404	0.329	0.131	4.22268e-288
LINC01931	2.42716e-292	0.292095	0.198	0.055	4.70383e-288
SGMS2	3.03884e-292	0.224699	0.168	0.04	5.88928e-288
IFT81	3.72377e-292	0.300073	0.357	0.151	7.21667e-288
COPB2	4.51112e-292	0.353613	0.448	0.213	8.74254e-288
CABIN1	4.56968e-292	0.289259	0.536	0.272	8.85603e-288
LRP4	5.21114e-292	0.228143	0.458	0.206	1.00992e-287
LINC00513	5.47303e-292	0.323268	0.778	0.461	1.06067e-287
HLA-A	1.30162e-291	-1.9797	0.004	0.205	2.52253e-287
IWS1	1.55745e-291	0.312162	0.575	0.302	3.01835e-287
CSPG4	3.35531e-291	0.217025	0.194	0.053	6.5026e-287
ABCD4	3.72777e-291	0.310735	0.372	0.159	7.22441e-287
ANKRD36C	3.98272e-291	0.291053	0.602	0.314	7.71851e-287
PHLPP2	6.69449e-291	0.271183	0.334	0.133	1.29739e-286
PHF21B	7.68689e-291	0.31128	0.342	0.138	1.48972e-286
CCDC152	8.33302e-291	0.255705	0.226	0.07	1.61494e-286
C4orf19	8.45741e-291	0.270342	0.323	0.122	1.63905e-286
ASXL1	1.11364e-290	0.264872	0.731	0.42	2.15823e-286
KIF21A	1.14567e-290	0.240609	0.443	0.198	2.2203e-286
PSMB3	1.48845e-290	0.213237	0.203	0.058	2.88461e-286
LHFPL3-AS2	1.65382e-290	0.245679	0.189	0.051	3.20509e-286
AVEN	1.78464e-290	0.266008	0.362	0.15	3.45862e-286
IRAK1BP1	1.95898e-290	0.313628	0.415	0.186	3.79651e-286
NCKAP1L	2.48299e-290	-0.899837	0.005	0.205	4.81204e-286
AATK	4.61525e-290	0.22311	0.338	0.135	8.94436e-286
ICAM1	1.58354e-289	0.241668	0.186	0.049	3.0689e-285
PCED1B	1.68135e-289	-1.07285	0.036	0.251	3.25846e-285
DPP7	1.9607e-289	0.258124	0.295	0.108	3.79983e-285
NCOA1	2.61716e-289	0.375918	0.918	0.612	5.07206e-285
ATP6V1D	3.30645e-289	0.319336	0.493	0.242	6.4079e-285
PHF21A	7.85761e-289	0.32185	0.812	0.483	1.52281e-284
ARC	1.22476e-288	0.186977	0.128	0.023	2.37358e-284
TRAM2	1.53375e-288	0.271861	0.348	0.141	2.97241e-284
LINC01505	4.25344e-288	0.344233	0.254	0.085	8.24317e-284
UBR1	4.57976e-288	0.302224	0.75	0.441	8.87558e-284
ST7-AS2	6.00518e-288	0.268867	0.261	0.089	1.1638e-283
SYNE1	7.54531e-288	0.208317	0.732	0.399	1.46228e-283
FIGNL2	1.035e-287	0.169386	0.123	0.022	2.00584e-283
MAP3K4	2.01187e-287	0.334891	0.595	0.316	3.89901e-283
TMEM131	2.44086e-287	0.36663	0.755	0.45	4.73038e-283
LCP2	2.46971e-287	-0.985164	0.005	0.203	4.78629e-283
CLCN3	3.3819e-287	0.283552	0.49	0.237	6.55412e-283
VDAC1	3.39351e-287	0.202476	0.308	0.117	6.57662e-283
PXN	3.78405e-287	0.328472	0.402	0.179	7.33348e-283
MORF4L1	3.99094e-287	0.208241	0.505	0.242	7.73443e-283
MYH14	1.79068e-286	0.260136	0.239	0.079	3.47034e-282
BZW1	2.20305e-286	0.214127	0.281	0.102	4.26951e-282
VPS9D1	2.93888e-286	0.282021	0.436	0.203	5.69554e-282
DANCR	4.00063e-286	0.291063	0.284	0.105	7.75322e-282
ZNF493	4.34703e-286	0.295015	0.432	0.202	8.42455e-282
LINC02649	7.65437e-286	0.242076	0.529	0.259	1.48342e-281
DCAF10	7.85287e-286	0.274864	0.661	0.363	1.52189e-281
IFT43	1.03373e-285	0.29644	0.411	0.186	2.00338e-281
SH3BP4	1.12232e-285	0.276857	0.252	0.086	2.17505e-281
MS4A4A	1.16167e-285	-1.09255	0.004	0.201	2.25132e-281
PLA2G4A	1.29642e-285	-1.02509	0.003	0.2	2.51247e-281
MOSMO	2.1959e-285	0.35691	0.562	0.293	4.25566e-281
METTL24	3.12742e-285	0.215933	0.173	0.044	6.06094e-281
DYNC2LI1	9.46836e-285	0.279005	0.416	0.191	1.83497e-280
RBM28	9.64081e-285	0.289847	0.495	0.248	1.86839e-280
BAIAP2	3.58753e-284	0.258234	0.326	0.13	6.95264e-280
LMCD1-AS1	5.59944e-284	0.261942	0.632	0.321	1.08517e-279
FOCAD	1.09947e-283	0.335647	0.675	0.373	2.13078e-279
GLRB	1.82217e-283	0.257114	0.234	0.075	3.53136e-279
MDGA2	2.84962e-283	-0.566985	0.942	0.503	5.52257e-279
KIZ-AS1	3.09057e-283	0.265219	0.333	0.133	5.98952e-279
AHNAK2	3.09567e-283	0.20817	0.149	0.033	5.9994e-279
TOGARAM1	5.63193e-283	0.295341	0.558	0.289	1.09147e-278
ATP5MD	9.77288e-283	0.133803	0.267	0.094	1.89399e-278
CD84	1.34999e-282	-0.893888	0.002	0.197	2.61628e-278
DHX57	1.5436e-282	0.251031	0.439	0.203	2.9915e-278
GHR	1.7465e-282	0.312279	0.323	0.127	3.38472e-278
FGF11	1.99574e-282	0.174665	0.129	0.025	3.86774e-278
ADAMTS2	2.68008e-282	0.178352	0.116	0.02	5.194e-278
ABHD6	2.69486e-282	0.303478	0.384	0.167	5.22264e-278
RAD50	3.15526e-282	0.333219	0.588	0.313	6.11489e-278
TTC28	4.27519e-282	0.329809	0.879	0.533	8.28532e-278
CMTM8	6.01437e-282	0.297486	0.287	0.104	1.16558e-277
SIK3	7.71215e-282	0.278861	0.916	0.574	1.49461e-277
IPO9	8.06725e-282	0.306249	0.638	0.35	1.56343e-277
SLC6A9	2.21368e-281	0.219835	0.163	0.04	4.29011e-277
RAI1	4.42094e-281	0.268482	0.452	0.215	8.56778e-277
RUFY2	4.60116e-281	0.288839	0.599	0.322	8.91704e-277
LARP4	5.62414e-281	0.284819	0.603	0.325	1.08996e-276
C9orf16	1.87093e-280	0.194886	0.222	0.069	3.62587e-276
SENP7	2.33468e-280	0.30206	0.768	0.456	4.52462e-276
SMC5	6.39254e-280	0.314221	0.738	0.432	1.23887e-275
LMTK2	1.84627e-279	0.27364	0.357	0.151	3.57807e-275
CPEB2	2.08385e-279	0.334333	0.575	0.301	4.0385e-275
BBS2	8.05177e-279	0.271434	0.527	0.26	1.56043e-274
CLTA	1.31637e-278	0.322078	0.571	0.304	2.55113e-274
ECE2	2.41541e-278	0.242958	0.219	0.068	4.68107e-274
GAS7	5.10676e-278	0.402179	0.681	0.382	9.8969e-274
RNF215	5.80101e-278	0.301407	0.42	0.193	1.12424e-273
ZNF189	1.96298e-277	0.284177	0.432	0.197	3.80426e-273
FAM135B	2.93525e-277	0.302956	0.306	0.118	5.68851e-273
UQCRC2	5.27581e-277	0.304414	0.568	0.301	1.02245e-272
HLA-DRB1	2.2218e-276	-1.08511	0.004	0.196	4.30585e-272
SLC4A3	3.22232e-276	0.194195	0.14	0.03	6.24485e-272
PIAS2	4.98295e-276	0.280234	0.629	0.341	9.65696e-272
ADGRL3	5.53236e-276	-0.120669	0.988	0.595	1.07217e-271
GCSH	7.40439e-276	0.23495	0.279	0.103	1.43497e-271
NBAS	7.71724e-276	0.322654	0.75	0.446	1.4956e-271
SVIP	8.80337e-276	0.247306	0.316	0.123	1.70609e-271
GLG1	1.1367e-275	0.316011	0.748	0.432	2.20292e-271
PSIP1	1.7525e-275	0.263865	0.452	0.218	3.39634e-271
BRD9	2.12598e-275	0.232954	0.445	0.211	4.12014e-271
THRB	2.16478e-275	0.233371	0.575	0.286	4.19534e-271
GOLPH3	4.57145e-275	0.309153	0.572	0.305	8.85946e-271
SEPTIN2	4.81676e-275	0.327842	0.665	0.386	9.33488e-271
CLMN	4.86955e-275	0.0972132	0.249	0.082	9.4372e-271
RNF144A	6.65903e-275	0.174678	0.294	0.108	1.29052e-270
BTD	9.37318e-275	0.277117	0.477	0.231	1.81652e-270
VMP1	9.61377e-275	0.380096	0.894	0.579	1.86315e-270
IQSEC1	1.17712e-274	0.228609	0.518	0.257	2.28126e-270
FN3K	1.27774e-274	0.239997	0.264	0.095	2.47626e-270
POLR1A	1.28474e-274	0.282806	0.381	0.169	2.48983e-270
HEPACAM	2.44557e-274	0.205334	0.394	0.17	4.73951e-270
ARSG	2.90793e-274	0.221901	0.4	0.177	5.63557e-270
PHYHD1	4.49098e-274	0.217881	0.221	0.07	8.70351e-270
WWTR1	1.09682e-273	-0.992177	0.885	0.487	2.12563e-269
KLHL28	1.1116e-273	0.282875	0.521	0.268	2.15429e-269
GFOD1	1.20583e-273	0.214735	0.404	0.177	2.3369e-269
DCAKD	1.25038e-273	0.341502	0.486	0.245	2.42323e-269
ERC2	2.10021e-273	0.211227	0.441	0.197	4.07021e-269
RGS22	4.1572e-273	0.28185	0.237	0.079	8.05666e-269
ADAP2	6.77694e-273	-0.900446	0.013	0.208	1.31337e-268
VAV2	1.23477e-272	0.277738	0.355	0.153	2.39299e-268
ARNTL2	1.35753e-272	0.238388	0.186	0.052	2.63089e-268
ANKRD26	1.44898e-272	0.281221	0.556	0.285	2.80811e-268
PRKAG2	1.84913e-272	-1.97871	0.288	0.46	3.58361e-268
SSBP4	2.72353e-272	0.255815	0.442	0.209	5.2782e-268
PI4KA	3.28895e-272	0.262565	0.707	0.413	6.37398e-268
ATP11A	3.29208e-272	0.392678	0.627	0.354	6.38005e-268
MLLT3	3.32994e-272	0.275562	0.522	0.256	6.45341e-268
CENPV	4.53547e-272	0.212792	0.189	0.054	8.78975e-268
FAM92A	2.15297e-271	0.284475	0.286	0.11	4.17246e-267
C5orf22	4.30246e-271	0.253256	0.308	0.121	8.33817e-267
BRD8	5.62284e-271	0.283747	0.404	0.187	1.08971e-266
RILPL1	1.0541e-270	0.289348	0.355	0.154	2.04285e-266
FBXO16	1.07573e-270	0.244039	0.269	0.098	2.08476e-266
MTMR2	1.12053e-270	0.290348	0.468	0.228	2.17158e-266
LINC00327	1.13253e-270	0.202574	0.152	0.036	2.19484e-266
GPR19	1.39695e-270	0.212666	0.168	0.044	2.70728e-266
VCAN	4.27337e-270	-0.687688	0.725	0.351	8.28179e-266
C10orf90	4.39692e-270	0.117752	0.357	0.146	8.52122e-266
TAF1D	5.96566e-270	0.270849	0.765	0.457	1.15614e-265
FSIP2-AS1	9.21881e-270	0.334786	0.355	0.151	1.7866e-265
LIFR-AS1	1.99973e-269	0.26403	0.242	0.084	3.87548e-265
PDE4D	2.79252e-269	-1.31065	0.956	0.609	5.4119e-265
KIAA0408	2.89007e-269	0.274526	0.264	0.097	5.60096e-265
LINC02003	3.0898e-269	0.150046	0.106	0.017	5.98804e-265
NEDD4L	3.95062e-269	0.185161	0.499	0.233	7.6563e-265
PPP3CB-AS1	4.40533e-269	0.286848	0.399	0.181	8.53754e-265
CPT1A	4.47849e-269	0.256653	0.342	0.143	8.67931e-265
LY86	6.29574e-269	-0.931107	0.003	0.19	1.22011e-264
RDH10-AS1	1.28261e-268	0.285179	0.147	0.034	2.4857e-264
FBXL2	1.49966e-268	0.273774	0.376	0.163	2.90634e-264
ERGIC3	1.73546e-268	0.232648	0.225	0.074	3.36331e-264
CPED1	2.95991e-268	-1.11381	0.004	0.191	5.7363e-264
USP32	3.57125e-268	0.280717	0.729	0.429	6.92108e-264
URB1	4.27992e-268	0.25023	0.385	0.172	8.29448e-264
SMARCA4	1.56737e-267	0.295716	0.559	0.297	3.03757e-263
LMTK3	1.66422e-267	0.234488	0.245	0.085	3.22526e-263
ARHGEF4	6.50498e-267	0.202166	0.276	0.1	1.26066e-262
SLC3A1	6.52455e-267	0.220693	0.229	0.076	1.26446e-262
CDH19	6.93286e-267	-0.714032	0.707	0.339	1.34359e-262
SYNGR1	7.62904e-267	0.245931	0.288	0.112	1.47851e-262
TUBA1A	1.09144e-266	0.0101921	0.391	0.169	2.1152e-262
MXI1	1.65728e-266	0.252527	0.534	0.269	3.2118e-262
C12orf4	1.8787e-266	0.289312	0.389	0.176	3.64091e-262
SCFD1	1.99084e-266	0.308396	0.717	0.419	3.85825e-262
C15orf41	2.58615e-266	0.251303	0.497	0.243	5.01196e-262
LINC00665	4.08974e-266	0.248221	0.245	0.087	7.92591e-262
RAB5A	4.33563e-266	0.332286	0.601	0.332	8.40245e-262
MARCHF10	4.66675e-266	0.253424	0.221	0.071	9.04417e-262
TEAD3	5.01091e-266	0.192315	0.153	0.037	9.71114e-262
EIF2S2	8.4054e-266	0.27686	0.411	0.189	1.62897e-261
CTSS	8.77371e-266	-0.82315	0.004	0.19	1.70035e-261
PIGL	1.20126e-265	0.231113	0.542	0.283	2.32805e-261
ZNF441	1.50236e-265	0.25184	0.26	0.095	2.91157e-261
PMEPA1	1.60324e-265	0.343174	0.344	0.148	3.10708e-261
ZNF236	2.12895e-265	0.266964	0.518	0.266	4.12591e-261
NAPEPLD	2.3624e-265	0.288235	0.436	0.209	4.57834e-261
MGA	2.54547e-265	0.279675	0.664	0.377	4.93312e-261
PCCA	3.06419e-265	0.328384	0.841	0.523	5.9384e-261
PDE8A	9.33381e-265	0.271825	0.727	0.423	1.80889e-260
LBH	9.73953e-265	0.224516	0.206	0.063	1.88752e-260
MIR646HG	1.37278e-264	-1.1963	0.007	0.194	2.66044e-260
COPE	1.46276e-264	0.232916	0.284	0.108	2.83483e-260
PDE5A	2.77371e-264	0.260044	0.529	0.268	5.37546e-260
SYNGAP1	3.21679e-264	0.257522	0.311	0.127	6.23414e-260
MLH3	3.40545e-264	0.284029	0.405	0.189	6.59976e-260
CORO1C	4.02443e-264	0.267986	0.565	0.297	7.79935e-260
PRDM5	4.93592e-264	0.273588	0.308	0.123	9.56581e-260
SIL1	1.06761e-263	0.302067	0.738	0.44	2.06903e-259
P4HA3	1.39012e-263	0.249166	0.285	0.108	2.69406e-259
ALOX5	1.58865e-263	-0.941554	0.015	0.205	3.0788e-259
ZNF155	1.9129e-263	0.25594	0.276	0.105	3.7072e-259
MTA3	2.32892e-263	0.259202	0.597	0.326	4.51344e-259
SQSTM1	2.54693e-263	0.267158	0.455	0.221	4.93594e-259
REV3L	2.93921e-263	0.29039	0.857	0.517	5.69619e-259
SOX2	3.16447e-263	0.211753	0.334	0.138	6.13274e-259
LDLRAD4	3.48919e-263	-3.18487	0.332	0.469	6.76205e-259
TRRAP	3.84536e-263	0.25674	0.653	0.373	7.45231e-259
ROCK2	5.26323e-263	0.305314	0.638	0.354	1.02001e-258
CSRNP2	8.93065e-263	0.248339	0.303	0.121	1.73076e-258
NSUN7	9.06785e-263	0.257316	0.297	0.116	1.75735e-258
U2SURP	1.2069e-262	0.289926	0.699	0.407	2.33898e-258
SAT2	1.30995e-262	0.298167	0.387	0.178	2.53869e-258
ATP5MC2	1.98399e-262	0.211144	0.322	0.131	3.84498e-258
ZNF529	2.26842e-262	0.252805	0.422	0.201	4.39621e-258
DEGS1	2.31337e-262	0.208269	0.261	0.094	4.48332e-258
ATP5F1C	3.08e-262	0.309744	0.462	0.231	5.96904e-258
MS4A7	4.75092e-262	-0.831102	0.002	0.184	9.20728e-258
RUNX1T1	1.00808e-261	0.242207	0.343	0.143	1.95367e-257
EVI5L	1.16936e-261	0.246435	0.275	0.104	2.26621e-257
MIRLET7BHG	1.24189e-261	0.273575	0.596	0.325	2.40678e-257
INHBA	1.45904e-261	-0.0528546	0.332	0.131	2.82762e-257
ARNTL	2.24975e-261	0.236438	0.406	0.184	4.36001e-257
NME1	2.66359e-261	0.197985	0.183	0.052	5.16204e-257
KAT2B	3.78654e-261	0.233496	0.801	0.47	7.33831e-257
CDH10	4.26727e-261	0.29064	0.357	0.15	8.26996e-257
TCERG1	4.59587e-261	0.291862	0.598	0.329	8.90681e-257
MPP6	6.10826e-261	0.257755	0.282	0.107	1.18378e-256
TOP3A	7.2481e-261	0.238888	0.354	0.154	1.40468e-256
MAP4	9.59606e-261	0.294263	0.831	0.51	1.85972e-256
LEO1	1.61915e-260	0.250306	0.32	0.132	3.13791e-256
MIR99AHG	3.1292e-260	0.264878	0.946	0.623	6.06439e-256
SSB	3.14095e-260	0.202752	0.297	0.116	6.08715e-256
CPEB1-AS1	4.0669e-260	0.219696	0.16	0.041	7.88166e-256
ZNF528	4.13773e-260	0.266093	0.367	0.165	8.01892e-256
OR2M4	7.92449e-260	0.116181	0.072	0.007	1.53577e-255
MAP4K5	1.17556e-259	0.305157	0.759	0.457	2.27823e-255
CEP70	1.26747e-259	0.272508	0.394	0.182	2.45636e-255
ITGB1BP1	1.37926e-259	0.263268	0.424	0.202	2.67301e-255
PITPNC1	2.59678e-259	-0.840877	0.944	0.606	5.03256e-255
ZNF577	2.91301e-259	0.268697	0.389	0.179	5.64542e-255
DDX5	3.67206e-259	0.375985	0.94	0.66	7.11645e-255
DICER1	3.84145e-259	0.323735	0.692	0.406	7.44474e-255
LZTS1-AS1	3.97499e-259	0.227062	0.229	0.076	7.70354e-255
SRI	5.49423e-259	0.159166	0.331	0.137	1.06478e-254
SMARCAD1	6.23841e-259	0.266724	0.573	0.307	1.209e-254
ADD1	1.83481e-258	0.308188	0.724	0.434	3.55587e-254
CHD9	2.24489e-258	0.362056	0.962	0.687	4.35061e-254
RSPRY1	2.6395e-258	0.275096	0.486	0.244	5.11535e-254
RANBP17	2.92241e-258	0.320629	0.436	0.206	5.66364e-254
ILF2	5.40732e-258	0.222571	0.189	0.056	1.04794e-253
RYR1	7.19558e-258	-0.907315	0.014	0.201	1.3945e-253
CREB3L1	1.34419e-257	0.212897	0.155	0.039	2.60504e-253
BMP7	1.58433e-257	0.268405	0.302	0.121	3.07043e-253
BMS1P14	2.48891e-257	0.139153	0.108	0.019	4.8235e-253
VEZT	7.83607e-257	0.26488	0.638	0.356	1.51863e-252
HAS3	1.00109e-256	0.156493	0.103	0.017	1.9401e-252
YWHAE	1.5074e-256	0.209412	0.605	0.322	2.92133e-252
R3HDM1	1.89208e-256	0.274701	0.746	0.432	3.66685e-252
SPPL2B	2.47923e-256	0.270205	0.368	0.167	4.80474e-252
TP53	2.91379e-256	0.24335	0.356	0.154	5.64692e-252
ARL17A	3.29945e-256	0.187717	0.36	0.156	6.39434e-252
CPVL	3.9098e-256	-1.34294	0.07	0.269	7.5772e-252
ZNF235	6.8497e-256	0.27272	0.392	0.181	1.32747e-251
CBFB	7.17275e-256	0.382068	0.714	0.427	1.39008e-251
NUCKS1	9.61357e-256	0.0628269	0.556	0.277	1.86311e-251
PTK7	1.40249e-255	0.254631	0.26	0.096	2.71803e-251
MINDY2	1.60397e-255	0.314249	0.555	0.301	3.10849e-251
BBOX1-AS1	1.76397e-255	0.216266	0.138	0.031	3.41858e-251
MAPRE3	1.85042e-255	0.246515	0.278	0.108	3.58611e-251
SMCR5	5.41966e-255	0.239	0.239	0.083	1.05033e-250
UBR5	7.51819e-255	0.322649	0.83	0.521	1.45702e-250
SCLY	7.76946e-255	0.239383	0.345	0.148	1.50572e-250
CRPPA	9.45649e-255	0.26856	0.317	0.131	1.83267e-250
COPG2	1.34557e-254	0.262195	0.421	0.198	2.60772e-250
TECPR1	1.94247e-254	0.216597	0.365	0.161	3.76451e-250
LCLAT1	2.60225e-254	0.257521	0.403	0.186	5.04317e-250
NUMBL	2.61562e-254	0.254951	0.251	0.092	5.06907e-250
PRKAA2	4.0764e-254	0.26778	0.324	0.136	7.90007e-250
TFCP2L1	4.71879e-254	0.312158	0.3	0.118	9.14501e-250
TMED4	4.96162e-254	0.242725	0.257	0.096	9.61562e-250
NRDE2	5.37888e-254	0.222029	0.446	0.218	1.04243e-249
PCNX2	9.42738e-254	0.306358	0.885	0.581	1.82703e-249
KATNBL1	1.57547e-253	0.255815	0.648	0.368	3.05327e-249
MTHFD1	1.65006e-253	0.261373	0.357	0.158	3.19782e-249
GPC5-AS1	1.67885e-253	0.168713	0.106	0.019	3.25362e-249
SARM1	3.86797e-253	0.231339	0.349	0.152	7.49613e-249
ZNF821	5.07776e-253	0.25209	0.305	0.124	9.84069e-249
FBXL13	6.04393e-253	0.276144	0.343	0.148	1.17131e-248
CNP	1.72692e-252	0.0306135	0.227	0.076	3.34676e-248
SLC16A9	9.06289e-252	0.225575	0.21	0.067	1.75639e-247
BRAF	1.23971e-251	0.29016	0.805	0.493	2.40256e-247
CD96	1.43512e-251	0.046535	0.212	0.066	2.78126e-247
ZNF790-AS1	1.59375e-251	0.255302	0.363	0.164	3.08868e-247
GFRA2	2.97463e-251	0.0989801	0.136	0.03	5.76484e-247
TTC21B	3.0811e-251	0.263329	0.514	0.264	5.97117e-247
DHX30	6.26437e-251	0.24146	0.439	0.216	1.21403e-246
COL9A2	8.51381e-251	0.268756	0.361	0.16	1.64998e-246
PHLPP1	1.69549e-250	0.247183	0.878	0.527	3.28585e-246
PIGU	1.77417e-250	0.244338	0.44	0.214	3.43834e-246
SLC2A9	1.78918e-250	-0.832097	0.009	0.189	3.46743e-246
VWA8	1.90758e-250	0.27909	0.708	0.41	3.6969e-246
SLC2A3	3.04554e-250	0.157351	0.297	0.116	5.90225e-246
SPDYE2	6.78215e-250	0.230829	0.359	0.158	1.31438e-245
ARMH4	9.75754e-250	0.259837	0.628	0.355	1.89101e-245
CNKSR3	9.86749e-250	0.220172	0.436	0.207	1.91232e-245
TEAD4	1.44707e-249	0.211386	0.156	0.04	2.80443e-245
KYNU	2.50232e-249	-0.851968	0.003	0.179	4.8495e-245
GLT1D1	2.52372e-249	0.175737	0.155	0.04	4.89096e-245
RGL3	2.90103e-249	0.171471	0.173	0.048	5.62221e-245
LRFN2	3.41562e-249	0.2204	0.148	0.036	6.61947e-245
RDX	3.67713e-249	0.196913	0.738	0.408	7.12627e-245
BDNF-AS	3.82178e-249	0.30458	0.396	0.185	7.40662e-245
NOL10	4.62006e-249	0.239523	0.525	0.274	8.95367e-245
CCDC107	1.06591e-248	0.168375	0.153	0.039	2.06573e-244
FAM81A	1.23796e-248	0.258621	0.213	0.071	2.39916e-244
GCFC2	2.26056e-248	0.26165	0.467	0.234	4.38097e-244
AMOTL1	4.31468e-248	0.237534	0.432	0.205	8.36184e-244
MPPED2-AS1	9.43665e-248	0.142504	0.088	0.012	1.82882e-243
SLC29A4	9.84159e-248	0.141936	0.114	0.022	1.9073e-243
SGSM2	4.22247e-247	0.237923	0.331	0.144	8.18314e-243
TNFRSF1B	4.4146e-247	-1.1973	0.002	0.176	8.5555e-243
PSD	1.30402e-246	0.17225	0.142	0.034	2.52719e-242
FARP2	1.3224e-246	0.281263	0.546	0.293	2.5628e-242
DLG1	1.34273e-246	0.246797	0.759	0.458	2.60221e-242
PDE3B	1.7233e-246	-1.92874	0.144	0.336	3.33975e-242
ANO8	1.73045e-246	0.236528	0.222	0.076	3.35361e-242
UPP2	2.5329e-246	0.289132	0.33	0.141	4.90876e-242
CBX6	5.96821e-246	0.220633	0.276	0.108	1.15664e-241
ATPSCKMT	1.13993e-245	0.258806	0.292	0.119	2.20918e-241
SLC25A29	1.29062e-245	0.270842	0.365	0.166	2.50122e-241
SH3TC1	3.24032e-245	-0.733776	0.004	0.177	6.27973e-241
ODR4	3.51462e-245	0.276412	0.465	0.236	6.81133e-241
FCGR2A	6.11531e-245	-0.900017	0.003	0.176	1.18515e-240
NEDD8	6.54733e-245	0.200259	0.244	0.089	1.26887e-240
TSPAN5	7.13448e-245	0.121155	0.498	0.243	1.38266e-240
AASS	7.80072e-245	0.273241	0.476	0.238	1.51178e-240
PDXDC1	8.47964e-245	0.234502	0.7	0.412	1.64335e-240
CYP46A1	8.85442e-245	0.222517	0.202	0.065	1.71599e-240
LRCH3	1.25822e-244	0.278479	0.719	0.427	2.43843e-240
RASSF3	1.32947e-244	-0.860408	0.013	0.191	2.57652e-240
SUGP2	1.90111e-244	0.251182	0.591	0.33	3.68436e-240
KLHL25	2.91358e-244	0.214445	0.209	0.069	5.64652e-240
FAM193A	4.00015e-244	0.224267	0.618	0.346	7.75229e-240
SERINC5	5.2327e-244	0.263066	0.639	0.354	1.0141e-239
PRSS51	5.35263e-244	0.224699	0.221	0.075	1.03734e-239
LIN52	5.64776e-244	0.245746	0.465	0.233	1.09454e-239
FAM53B	6.82917e-244	-1.24193	0.161	0.356	1.32349e-239
DOCK4	8.59927e-244	-1.87551	0.899	0.776	1.66654e-239
LINC01535	9.61173e-244	0.245306	0.248	0.093	1.86275e-239
PABPC1L	1.14913e-243	0.227056	0.322	0.138	2.22701e-239
TSHZ1	1.29811e-243	0.309661	0.363	0.166	2.51573e-239
OR2L2	1.33544e-243	0.132335	0.092	0.014	2.58808e-239
WASF2	1.79599e-243	-1.34446	0.319	0.476	3.48063e-239
KPNB1	2.25181e-243	0.271496	0.591	0.331	4.364e-239
DOP1A	3.22118e-243	0.276838	0.687	0.394	6.24264e-239
SLC1A3	3.53974e-243	-1.4326	0.93	0.788	6.86001e-239
SEZ6L2	4.10884e-243	0.154111	0.167	0.046	7.96294e-239
SMURF2	4.35478e-243	0.323724	0.748	0.466	8.43956e-239
MPV17L	6.80803e-243	0.23468	0.294	0.12	1.3194e-238
RARRES1	9.73863e-243	0.262829	0.333	0.142	1.88735e-238
CFAP221	1.75098e-242	0.18132	0.17	0.048	3.39341e-238
ABHD12B	3.09803e-242	0.194424	0.228	0.079	6.00398e-238
TOM1L1	5.26717e-242	0.250705	0.344	0.153	1.02078e-237
TIMM17A	6.95991e-242	0.219231	0.328	0.141	1.34883e-237
ABHD5	1.05502e-241	0.251263	0.276	0.109	2.04463e-237
SUDS3	1.18818e-241	0.245748	0.404	0.195	2.30269e-237
HMBOX1	1.32867e-241	0.320468	0.694	0.411	2.57497e-237
ETS2	2.14503e-241	-0.804235	0.004	0.174	4.15706e-237
FARSB	4.62116e-241	0.242685	0.452	0.226	8.9558e-237
HECTD4	4.64048e-241	0.24223	0.716	0.423	8.99324e-237
CTSB	5.34562e-241	-1.97484	0.25	0.425	1.03598e-236
ITM2B	6.23637e-241	-1.19921	0.059	0.25	1.20861e-236
MAP3K8	6.31925e-241	-0.814494	0.004	0.174	1.22467e-236
FRMD8	9.242e-241	0.28747	0.33	0.144	1.7911e-236
TPM1	1.34552e-240	0.209997	0.417	0.199	2.60761e-236
NSD3	2.21803e-240	0.27492	0.757	0.46	4.29855e-236
ADCY7	2.68224e-240	-0.727201	0.006	0.178	5.19817e-236
CLCF1	2.7143e-240	0.238797	0.198	0.063	5.26031e-236
STX5	2.98558e-240	0.20885	0.417	0.199	5.78606e-236
REEP2	2.99597e-240	0.257409	0.26	0.101	5.8062e-236
C1QTNF1-AS1	3.32747e-240	0.115756	0.086	0.012	6.44864e-236
PLAG1	8.05083e-240	-0.59176	0.012	0.188	1.56025e-235
CBX3	8.39338e-240	0.284282	0.465	0.24	1.62664e-235
GRAMD2B	1.03947e-239	0.195368	0.472	0.229	2.01449e-235
SELENON	2.48683e-239	0.230394	0.227	0.081	4.81947e-235
PARP11	3.30644e-239	0.247295	0.438	0.216	6.40787e-235
LINC02234	3.60861e-239	0.209233	0.135	0.032	6.99349e-235
KAT6B	3.69494e-239	0.234894	0.688	0.394	7.16079e-235
LINC01340	4.99816e-239	0.192053	0.154	0.041	9.68643e-235
SLC2A5	6.80806e-239	-0.875213	0.006	0.177	1.3194e-234
EIF1B	1.48963e-238	0.194422	0.237	0.086	2.8869e-234
ZC2HC1B	3.11534e-238	0.159176	0.118	0.024	6.03752e-234
USP46	4.14263e-238	0.259658	0.343	0.154	8.02841e-234
DOT1L	1.04374e-237	0.253251	0.339	0.151	2.02277e-233
CCT2	1.17248e-237	0.271287	0.294	0.123	2.27226e-233
CEMIP	1.56439e-237	-0.0788797	0.309	0.127	3.03179e-233
MPRIP	1.96482e-237	0.261575	0.725	0.439	3.80782e-233
EPB41L5	2.27121e-237	0.252865	0.403	0.193	4.4016e-233
QRSL1	4.36544e-237	0.232322	0.366	0.168	8.46022e-233
RGS12	5.50057e-237	0.217289	0.596	0.324	1.06601e-232
KCTD1	6.13504e-237	0.251986	0.328	0.142	1.18897e-232
SDHA	7.9142e-237	0.269193	0.426	0.212	1.53377e-232
PCDHGA6	8.31496e-237	0.161241	0.133	0.031	1.61144e-232
UQCC2	9.02297e-237	0.269008	0.305	0.13	1.74865e-232
PIK3AP1	1.20729e-236	-0.811686	0.005	0.173	2.33973e-232
TMEM181	1.75311e-236	0.247334	0.493	0.257	3.39753e-232
FER	2.14764e-236	0.325801	0.84	0.526	4.16214e-232
AGFG2	2.2728e-236	0.225755	0.289	0.119	4.40469e-232
BSN	3.24831e-236	0.156395	0.202	0.066	6.29522e-232
TPT1-AS1	7.26488e-236	0.228387	0.579	0.32	1.40793e-231
B3GALNT2	7.37016e-236	0.22142	0.451	0.225	1.42834e-231
CSGALNACT1	8.26948e-236	-1.94097	0.684	0.656	1.60263e-231
IK	8.57314e-236	0.262797	0.343	0.155	1.66147e-231
PTPN14	1.39337e-235	-0.669314	0.011	0.183	2.70036e-231
TMPRSS11A	1.70241e-235	0.163288	0.119	0.025	3.29926e-231
ZNF44	1.7273e-235	0.241699	0.497	0.262	3.34751e-231
CCDC71L	1.87394e-235	0.179683	0.131	0.031	3.63169e-231
PCNX4	3.19205e-235	0.279591	0.648	0.373	6.18619e-231
NUP214	3.43839e-235	0.261987	0.591	0.333	6.6636e-231
SIPA1L1	8.14992e-235	0.260968	0.93	0.612	1.57945e-230
RBP5	8.55608e-235	0.145475	0.127	0.028	1.65817e-230
COLEC12	1.00471e-234	-0.0180336	0.361	0.155	1.94713e-230
ANTKMT	1.52077e-234	0.233237	0.24	0.089	2.94726e-230
BCR	2.11809e-234	0.229913	0.462	0.232	4.10485e-230
PDCD5	2.66901e-234	0.196917	0.184	0.058	5.17254e-230
HERC2	3.04129e-234	0.224618	0.72	0.426	5.89401e-230
RGPD2	4.56269e-234	0.141066	0.129	0.029	8.8425e-230
ANKRD22	6.26809e-234	-0.892746	0.001	0.166	1.21476e-229
DENND2B	1.25112e-233	0.23333	0.567	0.307	2.42466e-229
ERCC8	1.50883e-233	0.209819	0.463	0.233	2.92412e-229
EFTUD2	2.26955e-233	0.220175	0.43	0.213	4.39839e-229
TCF7	3.21821e-233	0.175381	0.266	0.103	6.23688e-229
GPRIN3	5.97163e-233	-0.832016	0.009	0.178	1.1573e-228
CFAP61	6.60618e-233	0.253774	0.203	0.068	1.28028e-228
HEATR1	6.98957e-233	0.243429	0.44	0.221	1.35458e-228
C11orf58	8.58534e-233	0.275994	0.62	0.355	1.66384e-228
PWWP2A	9.37725e-233	0.226242	0.487	0.255	1.81731e-228
ARID5A	9.41943e-233	0.277433	0.335	0.147	1.82549e-228
RO60	2.25642e-232	0.231524	0.411	0.202	4.37294e-228
ST7	2.89097e-232	0.253524	0.31	0.132	5.60269e-228
ATP5MPL	4.26163e-232	0.108462	0.222	0.078	8.25904e-228
ESR2	5.13445e-232	0.18125	0.371	0.165	9.95057e-228
HLA-DPB1	6.00199e-232	-0.905997	0.003	0.167	1.16319e-227
TBC1D32	6.26916e-232	0.282943	0.495	0.259	1.21496e-227
XPO1	6.83359e-232	0.258176	0.775	0.481	1.32435e-227
AGK	7.89166e-232	0.242586	0.461	0.235	1.5294e-227
SYTL2	8.42169e-232	0.188226	0.42	0.199	1.63212e-227
MKRN3	1.23167e-231	0.223942	0.319	0.137	2.38698e-227
NR2E1	1.25652e-231	0.161801	0.1	0.018	2.43514e-227
CCDC57	1.30066e-231	0.213452	0.445	0.224	2.52068e-227
FBXO22	1.4019e-231	0.251068	0.493	0.258	2.71689e-227
EAF2	1.77942e-231	-0.693369	0.008	0.175	3.44851e-227
SCIN	3.79127e-231	-0.961115	0.004	0.168	7.34747e-227
PNPT1	4.44658e-231	0.244152	0.478	0.249	8.61747e-227
STRADB	4.66304e-231	0.220999	0.409	0.199	9.03698e-227
ZNF428	6.37639e-231	0.200992	0.204	0.069	1.23574e-226
TTC8	8.36152e-231	0.259938	0.373	0.176	1.62046e-226
SLC39A14	1.06665e-230	0.23903	0.226	0.082	2.06717e-226
[truncated: 17,381 more rows]

## Sheet: cluster 1
	p_val	avg_log2FC	pct.1	pct.2	p_val_adj
A2M	0	0.973247	0.681	0.178	0
ABCC3	0	-1.5746	0.144	0.425	0
ABCC4	0	1.89909	0.792	0.217	0
ABCC6	0	0.378508	0.131	0.015	0
ABCG1	0	0.584035	0.277	0.092	0
ABHD12	0	1.11959	0.674	0.365	0
ABHD15-AS1	0	2.10432	0.862	0.231	0
ABHD2	0	-1.12891	0.123	0.449	0
ABI1	0	0.63818	0.631	0.409	0
ABI3	0	0.581463	0.237	0.032	0
ABLIM1	0	-2.16503	0.008	0.517	0
ABR	0	1.43473	0.893	0.513	0
ACAP2	0	0.768678	0.737	0.477	0
ACER3	0	0.904343	0.776	0.493	0
ACP3	0	0.398392	0.14	0.019	0
ACSL1	0	2.17704	0.828	0.131	0
ACSM5	0	0.496146	0.187	0.027	0
ACSS3	0	-2.01816	0.004	0.447	0
ACTG1	0	-2.15612	0.008	0.252	0
ACTN1	0	-0.800248	0.002	0.239	0
ACTN2	0	-0.908289	0.003	0.265	0
ACTN4	0	-1.10554	0.074	0.43	0
ACTR2	0	0.831159	0.679	0.381	0
ADA2	0	0.65094	0.326	0.088	0
ADAM12	0	-1.13913	0.005	0.312	0
ADAM17	0	1.21412	0.762	0.37	0
ADAM23	0	-0.914132	0.005	0.29	0
ADAM28	0	1.31332	0.785	0.13	0
ADAMTS10	0	0.864795	0.399	0.126	0
ADAMTS14	0	-1.43186	0.001	0.287	0
ADAMTS9	0	-3.76721	0.004	0.554	0
ADAMTS9-AS2	0	-1.59061	0.006	0.362	0
ADAP2	0	1.19611	0.59	0.106	0
ADARB2	0	-1.39127	0.005	0.285	0
ADCY2	0	-1.26347	0.003	0.285	0
ADCY7	0	1.13215	0.539	0.084	0
ADGRG5	0	0.410597	0.159	0.028	0
ADGRG6	0	2.12827	0.74	0.075	0
ADGRL3	0	-4.61905	0.011	0.769	0
ADPGK	0	0.771135	0.52	0.236	0
AFAP1	0	-1.56285	0.005	0.416	0
AFDN	0	-0.849119	0.036	0.327	0
AFF1	0	1.40651	0.871	0.506	0
AGAP1	0	-3.10904	0.056	0.629	0
AGBL4	0	-1.45071	0.063	0.406	0
AGO4	0	0.988338	0.619	0.285	0
AGTPBP1	0	0.827652	0.543	0.242	0
AHI1	0	-1.4133	0.303	0.585	0
AHNAK	0	0.844305	0.427	0.105	0
AIDA	0	0.857759	0.424	0.158	0
AKAP10	0	0.670933	0.643	0.416	0
AKAP12	0	-5.26194	0.004	0.601	0
AKAP13	0	1.48981	0.949	0.62	0
AKAP6	0	-2.54389	0.043	0.562	0
AKR1B1	0	0.403959	0.187	0.042	0
ALDH1L1	0	-0.947059	0.003	0.261	0
ALDH2	0	1.06568	0.456	0.108	0
ALK	0	-2.76859	0.008	0.498	0
ALOX15B	0	1.2721	0.419	0.039	0
ALOX5	0	1.64807	0.679	0.088	0
ALOX5AP	0	0.367722	0.176	0.037	0
ALPK1	0	1.65067	0.667	0.101	0
AMOTL1	0	-0.770291	0.026	0.278	0
AMPD3	0	0.706022	0.352	0.128	0
ANK2	0	-2.29106	0.08	0.576	0
ANKH	0	-2.39658	0.267	0.626	0
ANKRD11	0	0.79667	0.821	0.557	0
ANKRD22	0	1.88144	0.651	0.052	0
ANKRD28	0	-1.28886	0.053	0.422	0
ANKRD44	0	1.99791	0.949	0.488	0
ANKS1A	0	1.97574	0.911	0.385	0
ANKS1B	0	-2.08513	0.007	0.458	0
ANKUB1	0	1.34724	0.774	0.384	0
ANTXR1	0	-0.93763	0.048	0.339	0
ANXA4	0	0.94464	0.499	0.204	0
AOAH	0	1.97502	0.919	0.19	0
AP1B1	0	0.895255	0.58	0.249	0
AP3B1	0	0.772101	0.73	0.476	0
APAF1	0	0.66524	0.366	0.154	0
APBA2	0	-1.50011	0.005	0.413	0
APBB1IP	0	2.48852	0.969	0.203	0
APBB2	0	-1.79922	0.012	0.457	0
APC2	0	-0.910542	0.004	0.297	0
APLP2	0	-2.30488	0.004	0.357	0
APMAP	0	0.625501	0.337	0.119	0
APOC2	0	0.606597	0.219	0.029	0
APP	0	-2.29867	0.005	0.528	0
AQP4-AS1	0	-1.23386	0.003	0.293	0
ARAP1	0	0.675434	0.367	0.143	0
ARFIP1	0	0.762811	0.605	0.376	0
ARHGAP15	0	2.58926	0.958	0.186	0
ARHGAP18	0	1.47233	0.752	0.21	0
ARHGAP22	0	2.25626	0.929	0.318	0
ARHGAP24	0	2.68996	0.979	0.351	0
ARHGAP25	0	1.3676	0.671	0.124	0
ARHGAP26	0	1.90035	0.953	0.52	0
ARHGAP26-AS1	0	0.822955	0.316	0.085	0
ARHGAP27	0	0.569939	0.245	0.051	0
ARHGAP30	0	0.613688	0.297	0.056	0
ARHGAP42	0	-3.3368	0.006	0.583	0
ARHGAP45	0	0.588893	0.273	0.046	0
ARHGDIB	0	0.772494	0.409	0.075	0
ARHGEF26	0	-1.5875	0.006	0.405	0
ARID1A	0	0.92409	0.702	0.394	0
ARL15	0	0.929754	0.762	0.414	0
ARL5A	0	1.23117	0.623	0.25	0
ARMH3	0	0.773152	0.646	0.39	0
ARNT2	0	-1.47855	0.005	0.42	0
ARPC1B	0	0.863271	0.499	0.15	0
ARPC2	0	0.831638	0.663	0.357	0
ARPC3	0	0.694541	0.56	0.267	0
ARPP21	0	-1.20857	0.003	0.324	0
ARRB1	0	0.666656	0.38	0.144	0
ARRB2	0	0.893468	0.429	0.081	0
ARRDC2	0	0.706321	0.277	0.041	0
ARRDC3-AS1	0	0.799968	0.295	0.095	0
ARRDC5	0	0.562039	0.232	0.03	0
ARSB	0	0.862934	0.481	0.262	0
ARSJ	0	-1.01751	0.003	0.291	0
ASAH1	0	1.00066	0.504	0.171	0
ASAP2	0	-1.282	0.005	0.383	0
ASIC2	0	-1.04312	0.003	0.27	0
ASTN1	0	-1.34232	0.005	0.402	0
ASTN2	0	-1.5316	0.016	0.383	0
ATF6	0	1.03976	0.734	0.394	0
ATF7IP	0	0.694239	0.694	0.482	0
ATG16L2	0	0.822866	0.418	0.123	0
ATG7	0	1.10109	0.826	0.553	0
ATM	0	1.22462	0.838	0.478	0
ATP10B	0	-1.50837	0.004	0.342	0
ATP2C1	0	1.01876	0.707	0.379	0
ATP6V1B2	0	0.702778	0.407	0.198	0
ATP8B4	0	1.83452	0.807	0.114	0
ATP9A	0	-0.941225	0.004	0.304	0
ATRN	0	0.911758	0.653	0.384	0
ATRNL1	0	-2.63573	0.008	0.427	0
ATXN1	0	1.00798	0.905	0.636	0
AXL	0	1.61845	0.736	0.232	0
AZIN1-AS1	0	1.55329	0.638	0.262	0
B3GAT1	0	-0.595845	0.002	0.238	0
B4GALT1	0	1.33214	0.55	0.115	0
B4GALT5	0	-0.855905	0.097	0.37	0
BAALC	0	-1.61139	0.006	0.429	0
BAALC-AS1	0	-1.23485	0.005	0.344	0
BACE1	0	-0.601363	0.006	0.242	0
BACH1	0	0.974742	0.749	0.444	0
BACH2	0	-0.904349	0.007	0.255	0
BAZ1A	0	0.795099	0.451	0.178	0
BAZ2B	0	0.973662	0.87	0.575	0
BCAS1	0	-1.28094	0.006	0.336	0
BCL2	0	0.976092	0.721	0.435	0
BCL2L14	0	-0.730043	0.012	0.249	0
BEST3	0	-1.11912	0.004	0.281	0
BHLHE41	0	0.695283	0.402	0.175	0
BICD1	0	-1.41516	0.41	0.63	0
BIN1	0	0.882645	0.443	0.118	0
BIN2	0	0.765841	0.366	0.065	0
BLNK	0	1.1138	0.467	0.067	0
BMERB1	0	-2.17175	0.051	0.527	0
BMP2K	0	1.73369	0.858	0.289	0
BNC2	0	1.69581	0.749	0.21	0
BNIP3L	0	0.769794	0.475	0.244	0
BRINP3	0	-1.3857	0.004	0.329	0
BROX	0	0.773732	0.421	0.163	0
BTBD7	0	0.752932	0.591	0.366	0
BTG2	0	0.935042	0.423	0.163	0
C1orf162	0	0.744301	0.306	0.038	0
C1orf21	0	-1.53356	0.008	0.405	0
C1orf61	0	-1.58286	0.006	0.379	0
C20orf194	0	0.748484	0.824	0.579	0
C20orf197	0	0.317221	0.117	0.015	0
C22orf34	0	1.6173	0.676	0.113	0
C3	0	1.21572	0.61	0.105	0
C3AR1	0	1.1104	0.485	0.069	0
C3orf70	0	-0.798727	0.007	0.254	0
CA10	0	-3.05585	0.007	0.577	0
CAB39	0	0.98009	0.694	0.389	0
CACNA1C	0	-1.25513	0.007	0.308	0
CACNA2D1	0	-1.39298	0.006	0.379	0
CACNB2	0	-2.03515	0.009	0.298	0
CACNG8	0	-0.696534	0.003	0.239	0
CADM2	0	-3.96459	0.009	0.702	0
CADPS	0	-2.92127	0.006	0.513	0
CALCR	0	0.82457	0.164	0.008	0
CALD1	0	-2.72519	0.007	0.534	0
CALM1	0	-2.2464	0.002	0.3	0
CALM2	0	-1.63796	0.116	0.539	0
CAMK1D	0	1.96442	0.896	0.437	0
CAMK2A	0	-1.36425	0.002	0.316	0
CAMK2B	0	-0.885107	0.002	0.258	0
CAMK2D	0	-3.0209	0.581	0.824	0
CAP1	0	0.905676	0.5	0.149	0
CAPN2	0	-0.848718	0.011	0.32	0
CAPZA1	0	0.632819	0.555	0.331	0
CAPZB	0	1.4074	0.838	0.382	0
CARD11	0	0.834223	0.45	0.095	0
CARD8	0	0.922377	0.588	0.247	0
CARMIL1	0	1.58587	0.768	0.349	0
CASP10	0	0.409789	0.18	0.035	0
CASP4	0	0.402289	0.187	0.045	0
CASP8	0	0.528283	0.294	0.094	0
CASS4	0	1.1107	0.422	0.058	0
CBL	0	1.04908	0.639	0.301	0
CC2D1A	0	-1.29077	0.014	0.362	0
CCDC170	0	0.537477	0.194	0.045	0
CCDC18	0	0.917163	0.406	0.137	0
CCDC18-AS1	0	0.968426	0.666	0.356	0
CCDC200	0	0.854427	0.43	0.097	0
CCDC26	0	3.11327	0.804	0.078	0
CCDC6	0	1.30907	0.682	0.295	0
CCDC88B	0	0.501553	0.221	0.039	0
CCL3	0	1.09733	0.233	0.023	0
CCL3L1	0	0.619983	0.129	0.014	0
CCL4L2	0	0.624413	0.106	0.012	0
CCM2	0	0.693451	0.537	0.291	0
CCND3	0	1.38002	0.897	0.486	0
CCNH	0	0.660112	0.769	0.545	0
CCNY	0	1.05216	0.833	0.548	0
CD163	0	2.4681	0.906	0.125	0
CD163L1	0	1.19381	0.438	0.05	0
CD2AP	0	0.739738	0.441	0.193	0
CD300A	0	0.614557	0.252	0.03	0
CD302	0	1.40654	0.724	0.237	0
CD37	0	0.633926	0.295	0.044	0
CD4	0	1.01675	0.436	0.063	0
CD44	0	-2.82092	0.004	0.52	0
CD53	0	1.41317	0.699	0.11	0
CD58	0	1.1873	0.553	0.186	0
CD74	0	1.98441	0.826	0.143	0
CD83	0	1.3596	0.32	0.043	0
CD84	0	1.49067	0.647	0.083	0
CD86	0	1.62031	0.666	0.091	0
CDC42	0	0.460559	0.43	0.203	0
CDC42BPA	0	-2.31728	0.008	0.556	0
CDC42SE2	0	1.06849	0.774	0.406	0
CDH11	0	-1.05781	0.004	0.303	0
CDH13	0	-2.17803	0.044	0.419	0
CDH19	0	-3.1292	0.003	0.466	0
CDH2	0	-3.21737	0.004	0.6	0
CDH20	0	-2.82944	0.006	0.508	0
CDH23	0	0.8037	0.361	0.074	0
CDH4	0	-1.25313	0.003	0.328	0
CDK8	0	0.812257	0.526	0.303	0
CDKN2A	0	-0.797319	0.002	0.246	0
CEBPA	0	0.35808	0.133	0.015	0
CEBPB	0	1.00378	0.417	0.094	0
CEBPD	0	1.2085	0.6	0.193	0
CECR2	0	-1.30964	0.013	0.395	0
CELF2	0	2.10232	0.98	0.634	0
CEP112	0	-0.994916	0.006	0.288	0
CEP170	0	0.861683	0.721	0.46	0
CEP350	0	0.698518	0.766	0.507	0
CERNA2	0	1.99611	0.37	0.017	0
CFI	0	-0.993198	0.001	0.293	0
CFLAR	0	0.695152	0.658	0.405	0
CHI3L1	0	-3.97112	0.001	0.508	0
CHKA	0	1.6517	0.892	0.452	0
CHL1	0	-4.42507	0.006	0.664	0
CHN1	0	-1.25077	0.011	0.354	0
CHN2	0	0.447028	0.192	0.03	0
CHPT1	0	1.34615	0.726	0.366	0
CHRM3	0	-1.74466	0.003	0.348	0
CHST11	0	1.46781	0.959	0.623	0
CHST8	0	-2.07083	0.001	0.29	0
CHST9	0	-1.0365	0.004	0.251	0
CHSY3	0	1.62807	0.668	0.2	0
CIITA	0	1.36126	0.693	0.186	0
CLDN11	0	-1.30283	0.002	0.299	0
CLDN12	0	-0.725912	0.004	0.269	0
CLDN7	0	0.434114	0.155	0.017	0
CLEC12A	0	1.63966	0.561	0.017	0
CLEC2B	0	0.40242	0.194	0.041	0
CLEC2D	0	0.493194	0.325	0.118	0
CLEC4E	0	0.849062	0.262	0.017	0
CLEC7A	0	1.61917	0.729	0.103	0
CLEC9A	0	0.622141	0.22	0.022	0
CLECL1	0	0.678639	0.247	0.026	0
CLIP4	0	-0.700155	0.006	0.255	0
CLN8	0	0.80934	0.39	0.113	0
CLSTN2	0	-1.51139	0.001	0.27	0
CLU	0	-3.26551	0	0.265	0
CLVS1	0	-1.25776	0.003	0.262	0
CMIP	0	0.979009	0.792	0.464	0
CMKLR1	0	0.461626	0.207	0.045	0
CMTM6	0	0.554664	0.279	0.084	0
CMTM7	0	1.18453	0.53	0.104	0
CMYA5	0	-1.26979	0.005	0.37	0
CNDP2	0	1.02403	0.511	0.154	0
CNIH3	0	-1.61387	0.044	0.44	0
CNKSR3	0	-0.946932	0.004	0.285	0
CNPY2	0	-0.860661	0.05	0.354	0
CNPY3	0	1.07944	0.479	0.074	0
CNR1	0	-1.08605	0.005	0.244	0
CNTN1	0	-1.51904	0.004	0.244	0
CNTNAP3B	0	-1.28929	0.006	0.336	0
CNTNAP5	0	-3.40739	0.002	0.478	0
CNTRL	0	1.40832	0.756	0.311	0
COBL	0	-1.04311	0.003	0.295	0
COL22A1	0	-1.4992	0.004	0.327	0
COL4A1	0	-1.47369	0.002	0.271	0
COL4A2	0	-1.77061	0.003	0.349	0
COLGALT2	0	-1.07772	0.004	0.301	0
COMMD10	0	0.895085	0.664	0.421	0
COP1	0	0.831988	0.806	0.541	0
CORO2B	0	-0.93923	0.003	0.282	0
COTL1	0	0.749171	0.518	0.281	0
COX10-AS1	0	0.82802	0.491	0.272	0
CPA6	0	1.01082	0.271	0.038	0
CPEB3	0	1.33983	0.826	0.419	0
CPED1	0	1.53718	0.629	0.08	0
CPM	0	2.1433	0.769	0.151	0
CPQ	0	1.01761	0.708	0.421	0
CPVL	0	2.06736	0.827	0.136	0
CRACD	0	-1.45288	0.005	0.374	0
CREB5	0	-1.53535	0.052	0.428	0
CREBRF	0	0.868402	0.534	0.256	0
CSF1R	0	1.92882	0.846	0.107	0
CSF3R	0	1.61119	0.727	0.094	0
CSGALNACT1	0	1.82409	0.965	0.609	0
CSMD2	0	-1.68147	0.004	0.413	0
CSMD3	0	-2.0797	0.008	0.419	0
CSRNP3	0	-1.25687	0.004	0.356	0
CTBP2	0	0.798715	0.66	0.432	0
CTDSPL	0	-1.31863	0.007	0.354	0
CTNNA2	0	-2.90452	0.008	0.528	0
CTNND2	0	-3.48258	0.009	0.614	0
CTSH	0	0.79466	0.329	0.043	0
CTSS	0	1.34793	0.615	0.082	0
CTTN	0	-0.847628	0.005	0.305	0
CTTNBP2	0	1.61688	0.847	0.43	0
CTTNBP2NL	0	1.82893	0.818	0.286	0
CUX1	0	0.7421	0.804	0.569	0
CX3CR1	0	0.740354	0.317	0.058	0
CXCR4	0	0.858989	0.345	0.044	0
CYB5R4	0	0.663655	0.462	0.243	0
CYBA	0	0.777032	0.431	0.085	0
CYFIP1	0	1.71288	0.824	0.339	0
CYFIP2	0	-0.916513	0.005	0.305	0
CYTH1	0	1.05452	0.672	0.301	0
CYTH4	0	0.633663	0.299	0.06	0
CYTIP	0	0.612095	0.349	0.061	0
CYTOR	0	-1.05706	0.014	0.32	0
DAB2	0	1.07657	0.479	0.079	0
DAGLB	0	1.41329	0.646	0.152	0
DAPK1	0	1.54528	0.544	0.124	0
DAPP1	0	0.644285	0.25	0.031	0
DCAF6	0	1.10813	0.689	0.413	0
DCBLD2	0	-0.786317	0.031	0.302	0
DCC	0	-2.57542	0.006	0.47	0
DCLK1	0	-1.70453	0.001	0.3	0
DCLK2	0	-1.82318	0.007	0.449	0
DDAH1	0	-0.965229	0.005	0.279	0
DDIT4	0	0.967866	0.418	0.14	0
DDX24	0	-1.48085	0.11	0.486	0
DDX60L	0	0.826804	0.452	0.188	0
DEF6	0	0.494687	0.231	0.045	0
DENND1A	0	1.10833	0.835	0.526	0
DENND1B	0	0.816441	0.474	0.201	0
DENND2A	0	-1.67255	0.008	0.43	0
DENND3	0	1.5361	0.688	0.107	0
DENND5B	0	-1.31532	0.032	0.419	0
DEPTOR	0	1.81314	0.736	0.136	0
DGKG	0	-3.17313	0.008	0.569	0
DGKI	0	-1.49521	0.005	0.404	0
DHRS3	0	0.54311	0.326	0.124	0
DIP2B	0	1.59699	0.911	0.521	0
DIP2C	0	-1.33306	0.242	0.55	0
DISC1	0	1.27976	0.91	0.572	0
DISP1	0	0.966464	0.572	0.329	0
DLC1	0	-2.19415	0.004	0.482	0
DLEU2	0	0.0922735	0.93	0.783	0
DLG2	0	-1.55673	0.315	0.601	0
DLG5	0	-1.07522	0.005	0.34	0
DLGAP1	0	-2.57152	0.096	0.493	0
DLGAP2	0	0.614623	0.16	0.025	0
DNAJC6	0	-1.11877	0.005	0.309	0
DNER	0	-0.954437	0.003	0.26	0
DNM1	0	-1.16035	0.052	0.387	0
DNM2	0	0.683989	0.594	0.334	0
DNM3	0	-1.84527	0.117	0.525	0
DOCK10	0	1.1814	0.88	0.499	0
DOCK2	0	1.97033	0.907	0.218	0
DOCK3	0	-1.54112	0.102	0.481	0
DOCK4	0	1.12055	0.978	0.765	0
DOCK4-AS1	0	0.606467	0.241	0.054	0
DOCK5	0	1.97039	0.872	0.231	0
DOCK8	0	2.55953	0.958	0.17	0
DOP1B	0	1.10259	0.564	0.19	0
DPEP2	0	0.754845	0.285	0.032	0
DPF3	0	-1.63947	0.007	0.406	0
DPP10	0	-1.6349	0.003	0.261	0
DPP6	0	-3.46453	0.009	0.592	0
DPY19L3	0	-0.857116	0.038	0.337	0
DPYD	0	1.64988	0.956	0.584	0
DPYD-AS1	0	0.782099	0.502	0.228	0
DPYSL3	0	-1.50263	0.005	0.409	0
DPYSL5	0	-0.929211	0.002	0.252	0
DRAM2	0	0.814452	0.435	0.157	0
DSCAML1	0	-1.56442	0.003	0.354	0
DSE	0	0.976227	0.607	0.253	0
DUSP1	0	0.769619	0.395	0.164	0
DUSP22	0	0.702953	0.334	0.1	0
DZIP1	0	-0.935436	0.004	0.321	0
EAF2	0	1.17653	0.472	0.092	0
EBI3	0	0.521513	0.198	0.033	0
ECHDC3	0	0.482257	0.173	0.018	0
EFEMP1	0	-2.21551	0.001	0.331	0
EFR3A	0	0.742348	0.554	0.323	0
EGR2	0	0.512945	0.154	0.032	0
EGR3	0	0.913885	0.219	0.032	0
EHBP1	0	-1.73626	0.416	0.611	0
EHBP1L1	0	0.616814	0.325	0.108	0
ELAVL3	0	-0.824672	0.001	0.238	0
ELF1	0	1.33354	0.833	0.413	0
ELMO1	0	2.1649	0.974	0.457	0
ELMO1-AS1	0	1.00619	0.428	0.073	0
ELMOD1	0	-1.13568	0.004	0.331	0
ELOVL6	0	-0.724444	0.001	0.243	0
EMB	0	0.689936	0.379	0.074	0
EMP1	0	-1.11997	0.002	0.277	0
ENAH	0	-1.2409	0.005	0.357	0
ENOX1	0	-1.11826	0.003	0.277	0
ENPP1	0	0.760793	0.233	0.032	0
ENTPD1	0	1.286	0.634	0.164	0
ENTPD1-AS1	0	1.05637	0.745	0.397	0
EPB41	0	0.789797	0.401	0.113	0
EPB41L2	0	2.05094	0.957	0.511	0
EPB41L3	0	0.176279	0.664	0.352	0
EPB41L4B	0	-0.90947	0.002	0.241	0
EPC1	0	0.779647	0.773	0.548	0
EPN2	0	-2.28576	0.043	0.563	0
EPS15	0	0.886621	0.684	0.317	0
EPS8	0	1.13089	0.685	0.365	0
EPSTI1	0	1.3288	0.469	0.069	0
ERBB4	0	-2.97477	0.009	0.502	0
ERICH1	0	1.2749	0.731	0.317	0
ESR1	0	1.09427	0.418	0.097	0
ESRRG	0	-1.77844	0.008	0.43	0
ETS2	0	1.23095	0.516	0.084	0
ETV1	0	-0.689911	0.004	0.237	0
ETV6	0	0.805769	0.836	0.554	0
EVI5	0	1.1388	0.723	0.351	0
EXOC4	0	0.683095	0.842	0.624	0
EYA4	0	-2.93421	0.001	0.45	0
F13A1	0	0.694834	0.389	0.073	0
FADS2	0	-1.17698	0.004	0.347	0
FAF1	0	0.648587	0.805	0.568	0
FAM111A	0	0.584586	0.313	0.105	0
FAM117B	0	1.74679	0.679	0.168	0
FAM135A	0	0.810543	0.763	0.503	0
FAM13A	0	1.04457	0.683	0.376	0
FAM149A	0	2.88664	0.875	0.11	0
FAM155A	0	-3.06421	0.008	0.54	0
FAM169A	0	-1.06546	0.005	0.317	0
FAM177B	0	1.27802	0.45	0.05	0
FAM198B-AS1	0	0.546359	0.204	0.049	0
FAM49A	0	0.752226	0.445	0.224	0
FAM49B	0	1.8675	0.948	0.472	0
FAM53B	0	1.9551	0.849	0.235	0
FAM53B-AS1	0	0.635767	0.245	0.042	0
FAM78A	0	0.514147	0.208	0.034	0
FAM78B	0	-1.34621	0.004	0.338	0
FAR2	0	1.46899	0.773	0.41	0
FAT1	0	-2.33866	0.001	0.316	0
FAT3	0	-2.38296	0.005	0.45	0
FBN1	0	-0.827504	0.003	0.273	0
FBXL7	0	-2.46682	0.007	0.512	0
FBXO11	0	0.81529	0.823	0.563	0
FBXO32	0	-1.58982	0.005	0.371	0
FCGBP	0	1.58455	0.419	0.033	0
FCGR2A	0	1.03998	0.557	0.078	0
FCGR2B	0	0.762424	0.288	0.017	0
FCGRT	0	0.589328	0.312	0.08	0
FCHO1	0	0.951158	0.365	0.046	0
FCHO2	0	1.92065	0.761	0.284	0
FCHSD2	0	2.25692	0.947	0.559	0
FERMT2	0	-0.912579	0.004	0.317	0
FEZ1	0	-0.700455	0.001	0.256	0
FEZ2	0	1.03508	0.648	0.301	0
FGD2	0	1.96594	0.831	0.108	0
FGD3	0	0.793459	0.388	0.069	0
FGD4	0	1.54421	0.953	0.382	0
FGF1	0	-1.19228	0.004	0.271	0
FGF12	0	-1.66903	0.003	0.321	0
FGF14	0	-5.63968	0.005	0.722	0
FGF20	0	0.54502	0.189	0.017	0
FGFR1	0	-0.911763	0.003	0.315	0
FGGY	0	1.02313	0.52	0.234	0
FGR	0	0.901407	0.322	0.025	0
FIGN	0	-1.54148	0.006	0.416	0
FKBP10	0	-0.826222	0.002	0.283	0
FKBP15	0	0.81134	0.486	0.216	0
FKBP5	0	2.46136	0.981	0.601	0
FLI1	0	1.48269	0.762	0.142	0
FLRT2	0	-1.1131	0.003	0.285	0
FMN1	0	1.68729	0.918	0.232	0
FMN2	0	-1.83224	0.005	0.424	0
FMNL1	0	0.438394	0.234	0.057	0
FMNL2	0	1.16968	0.899	0.647	0
FMNL3	0	1.31745	0.745	0.309	0
FNBP1	0	0.762926	0.773	0.503	0
FNIP2	0	0.888049	0.633	0.35	0
FOS	0	1.00105	0.763	0.365	0
FOXN2	0	1.29722	0.735	0.334	0
FOXN3	0	2.35374	0.964	0.504	0
FOXO3	0	1.89683	0.916	0.511	0
FOXP1	0	1.99621	0.953	0.516	0
FREM2	0	-0.92221	0.003	0.271	0
FRMD4A	0	2.19721	0.972	0.546	0
FRMD5	0	-4.81079	0.009	0.736	0
FRRS1	0	1.40398	0.48	0.032	0
FRY	0	-0.872423	0.018	0.269	0
FYB1	0	2.14354	0.927	0.161	0
FYN	0	-2.2217	0.017	0.557	0
GAA	0	0.756778	0.349	0.088	0
GAB1	0	0.95011	0.768	0.507	0
GAB2	0	1.53484	0.881	0.474	0
GABBR1	0	-0.972785	0.004	0.32	0
GAD1	0	-1.82142	0.005	0.405	0
GALNT2	0	1.78503	0.9	0.452	0
GALR1	0	-1.05498	0.002	0.283	0
GANC	0	0.722051	0.395	0.177	0
GAP43	0	-3.9534	0.003	0.566	0
GAPT	0	0.463865	0.169	0.016	0
GAREM1	0	0.718697	0.716	0.478	0
GARNL3	0	1.32896	0.639	0.235	0
GARS-DT	0	0.671805	0.58	0.354	0
GAS6-AS1	0	0.572343	0.246	0.042	0
GBP2	0	0.507859	0.234	0.069	0
GCLC	0	1.45588	0.583	0.147	0
GCNT2	0	0.825274	0.366	0.138	0
GFAP	0	-2.20222	0.003	0.387	0
GGNBP2	0	0.737561	0.571	0.317	0
GIMAP8	0	0.61783	0.269	0.046	0
GIT2	0	0.993056	0.649	0.309	0
GLB1	0	0.881467	0.539	0.255	0
GLDC	0	-1.90652	0.004	0.413	0
GLDN	0	1.77863	0.6	0.119	0
GLIPR1	0	0.599073	0.294	0.063	0
GLIS3	0	-2.1031	0.139	0.54	0
GLUL	0	0.57286	0.569	0.243	0
GLYATL1	0	1.17992	0.421	0.034	0
GMDS-DT	0	0.798652	0.694	0.466	0
GMFG	0	0.388062	0.197	0.045	0
GMIP	0	0.401976	0.178	0.038	0
GNA13	0	0.748751	0.466	0.228	0
GNA14	0	-2.82716	0.006	0.504	0
GNA14-AS1	0	-2.36601	0.004	0.426	0
GNAQ	0	2.26439	0.967	0.595	0
GNAS	0	-2.61169	0.158	0.526	0
GNB1	0	0.889292	0.774	0.467	0
GNB4	0	1.37625	0.648	0.185	0
GNG12	0	-0.740168	0.004	0.267	0
GOLGA8B	0	-0.833159	0.007	0.298	0
GOLM1	0	-0.907877	0.003	0.318	0
GPBP1L1	0	0.75594	0.567	0.303	0
GPC5	0	-3.14896	0.04	0.481	0
GPCPD1	0	1.00782	0.77	0.45	0
GPHN	0	-1.1895	0.416	0.627	0
GPM6A	0	-3.24754	0.007	0.643	0
GPR132	0	0.466396	0.182	0.028	0
GPR158	0	-1.81835	0.005	0.414	0
GPR183	0	1.1575	0.342	0.04	0
GPRC5B	0	-1.00635	0	0.302	0
GPRIN3	0	0.758265	0.422	0.104	0
GRAMD1B	0	1.16691	0.632	0.308	0
GRAMD1C	0	-1.08867	0.003	0.299	0
GRAMD2B	0	-0.871804	0.045	0.307	0
GRB10	0	-0.881773	0.005	0.279	0
GRB2	0	0.910852	0.683	0.342	0
GREB1	0	-0.806607	0.003	0.236	0
GRIA1	0	-4.02038	0.006	0.675	0
GRIA2	0	-2.11125	0.006	0.497	0
GRID1	0	-2.41242	0.008	0.543	0
GRIK2	0	-3.84363	0.006	0.445	0
GRIK3	0	-1.25024	0.006	0.331	0
GRIK4	0	-1.07967	0.004	0.313	0
GRIN2B	0	-1.55541	0.005	0.36	0
GRK3	0	1.97016	0.858	0.271	0
GRK4	0	-0.94043	0.006	0.307	0
GRM5	0	-2.16322	0.004	0.42	0
GRM7	0	-2.09739	0.006	0.409	0
GSAP	0	1.02929	0.718	0.374	0
GSN	0	1.38838	0.813	0.343	0
H1-3	0	0.401589	0.124	0.015	0
HAP1	0	-0.876404	0.003	0.28	0
HAVCR2	0	1.28018	0.588	0.128	0
HCG27	0	0.373436	0.151	0.029	0
HCK	0	0.808439	0.362	0.067	0
HCLS1	0	2.06907	0.885	0.129	0
HDAC9	0	2.84604	0.949	0.268	0
HEATR5B	0	0.886818	0.641	0.352	0
HECA	0	0.718901	0.343	0.097	0
HECW1	0	-1.10613	0.004	0.283	0
HEPACAM	0	-0.703552	0.001	0.241	0
HEPN1	0	-0.761033	0.003	0.254	0
HERC1	0	0.626433	0.743	0.526	0
HERC3	0	0.834474	0.502	0.233	0
HERPUD1	0	2.19863	0.761	0.121	0
HEXA	0	0.705836	0.496	0.274	0
HIP1	0	-1.75182	0.088	0.512	0
HIP1R	0	-1.06856	0.003	0.33	0
HIPK2	0	1.02607	0.731	0.428	0
HK2	0	1.1729	0.424	0.058	0
HLA-DMA	0	1.11155	0.497	0.073	0
HLA-DMB	0	1.07063	0.481	0.061	0
HLA-DOA	0	0.345302	0.151	0.022	0
HLA-DPB1	0	1.20535	0.481	0.082	0
HLA-DQA1	0	1.11541	0.44	0.055	0
HLA-DQB1	0	1.07351	0.389	0.043	0
HLA-DRA	0	1.03186	0.397	0.096	0
HLA-DRB1	0	1.41424	0.584	0.094	0
HLA-DRB5	0	1.18871	0.47	0.025	0
HMGA1P4	0	0.900885	0.383	0.082	0
HMGB1	0	-1.16529	0.166	0.505	0
HMGN3	0	0.720525	0.474	0.231	0
HOMER1	0	-2.86717	0.006	0.378	0
HOPX	0	-2.19912	0.002	0.469	0
HRH1	0	-1.06456	0.009	0.286	0
HRH2	0	1.03849	0.403	0.057	0
HS3ST4	0	0.646574	0.235	0.046	0
HSPA12A	0	-0.929568	0.004	0.288	0
HSPA1A	0	0.472538	0.161	0.029	0
HSPA6	0	0.283671	0.105	0.009	0
HSPBAP1	0	0.82689	0.456	0.176	0
HTR7	0	0.638464	0.18	0.026	0
HTRA1	0	-2.66001	0.011	0.455	0
IER2	0	0.985974	0.411	0.12	0
IER3	0	0.448102	0.196	0.048	0
IFI44	0	0.625511	0.321	0.128	0
IFI44L	0	0.843252	0.253	0.035	0
IFNGR1	0	1.65728	0.842	0.223	0
IFNGR2	0	0.677332	0.653	0.417	0
IFNLR1	0	1.25306	0.441	0.038	0
IGF1R	0	-1.10095	0.227	0.515	0
IGF2BP2	0	-1.79106	0.007	0.391	0
IGFBP7	0	-3.38747	0.002	0.425	0
IGSF11	0	-1.06768	0.004	0.337	0
IGSF21	0	1.32668	0.631	0.263	0
IGSF6	0	0.492254	0.222	0.045	0
IGSF9B	0	-1.2376	0.004	0.312	0
IKBKB	0	0.624458	0.489	0.266	0
IKZF1	0	1.02585	0.761	0.162	0
IL10RA	0	0.540374	0.264	0.052	0
IL15	0	1.28526	0.479	0.058	0
IL17RA	0	1.2237	0.591	0.158	0
IL18	0	1.92241	0.818	0.132	0
IL1RAP	0	-2.65065	0.382	0.592	0
IL6R	0	0.575157	0.372	0.16	0
INPP5D	0	1.60889	0.882	0.186	0
INPP5F	0	-1.89875	0.074	0.483	0
INSR	0	1.69588	0.814	0.342	0
INSYN2B	0	0.856881	0.456	0.139	0
INTS10	0	0.917089	0.676	0.392	0
IQCK	0	-1.13085	0.004	0.33	0
IRAK3	0	1.45808	0.879	0.175	0
IRF5	0	0.42615	0.166	0.019	0
IRF8	0	0.664722	0.262	0.039	0
ITGA3	0	-0.982199	0.003	0.301	0
ITGA4	0	0.667829	0.33	0.073	0
ITGA7	0	-0.922067	0.002	0.305	0
ITGA9	0	1.07259	0.552	0.208	0
ITGAL	0	0.515215	0.259	0.045	0
ITGAM	0	0.694222	0.299	0.048	0
ITGAX	0	1.18401	0.478	0.056	0
ITGB2	0	0.930817	0.425	0.054	0
ITGB2-AS1	0	0.295195	0.107	0.011	0
ITGB4	0	-1.20553	0.003	0.353	0
ITGB8	0	-1.72126	0.006	0.458	0
ITPK1	0	0.787273	0.511	0.247	0
ITPR1	0	2.26436	0.856	0.167	0
ITPR2	0	1.01765	0.921	0.619	0
ITSN1	0	0.790576	0.649	0.432	0
ITSN2	0	1.18427	0.817	0.433	0
JAK1	0	0.696153	0.748	0.467	0
JAK2	0	1.66163	0.835	0.332	0
JAKMIP2	0	-1.66243	0.006	0.446	0
JAM3	0	-0.885252	0.004	0.305	0
JAML	0	0.501258	0.172	0.016	0
JAZF1	0	1.43402	0.89	0.543	0
JDP2	0	1.21618	0.48	0.109	0
JMJD1C	0	0.600224	0.93	0.719	0
JUN	0	1.2511	0.549	0.238	0
JUNB	0	0.908547	0.439	0.152	0
KALRN	0	-2.60485	0.006	0.517	0
KANK1	0	-2.71307	0.008	0.565	0
KAT6A	0	0.770619	0.697	0.448	0
KAZN	0	-2.60144	0.01	0.49	0
KCND2	0	-2.75354	0.004	0.444	0
KCND3	0	-0.893401	0.004	0.241	0
KCNH1	0	-2.29497	0.001	0.39	0
KCNIP4	0	-5.39192	0.013	0.742	0
KCNJ2	0	0.407271	0.166	0.03	0
KCNK13	0	1.12933	0.401	0.061	0
KCNMB1	0	1.29741	0.476	0.068	0
KCNMB2	0	-2.25193	0.006	0.471	0
KCNMB2-AS1	0	-2.30843	0.046	0.512	0
KCNMB4	0	-1.6476	0.067	0.407	0
KCNQ1	0	0.794793	0.349	0.078	0
KCNQ3	0	2.81326	0.952	0.373	0
KCNQ5	0	-1.5941	0.127	0.438	0
KCNT2	0	-1.05311	0.004	0.291	0
KCTD12	0	0.559656	0.288	0.083	0
KDM2A	0	0.673159	0.725	0.487	0
KDM3B	0	0.717755	0.56	0.344	0
KIAA0513	0	0.977077	0.492	0.165	0
KIAA0930	0	0.67758	0.359	0.124	0
KIAA1217	0	-2.3186	0.006	0.457	0
KIF16B	0	1.15249	0.619	0.274	0
KIF1B	0	-1.47435	0.145	0.527	0
KIF21A	0	-0.850346	0.003	0.278	0
KIF3A	0	-0.842288	0.008	0.308	0
KIF5C	0	-1.39143	0.006	0.398	0
KLF2	0	1.08995	0.347	0.033	0
KLF6	0	1.36416	0.626	0.196	0
KLF7	0	1.35537	0.797	0.403	0
KLHDC8A	0	-0.955209	0.003	0.284	0
KLHL29	0	-0.961475	0.003	0.234	0
KLHL5	0	1.42302	0.804	0.383	0
KLHL6	0	0.963372	0.38	0.053	0
KMO	0	0.586175	0.187	0.018	0
KYNU	0	1.4572	0.589	0.075	0
L3MBTL4	0	0.594857	0.778	0.454	0
LAIR1	0	1.08266	0.455	0.054	0
LAMA2	0	-3.03827	0.008	0.359	0
LAMA4	0	-1.30794	0.003	0.333	0
LAMB1	0	-1.60091	0.004	0.36	0
LAMC1	0	-0.780363	0.003	0.263	0
LAPTM5	0	0.963826	0.471	0.074	0
LARP4B	0	0.677673	0.675	0.443	0
LAT2	0	0.806301	0.394	0.104	0
LCOR	0	0.795436	0.738	0.491	0
LCORL	0	0.730979	0.518	0.281	0
LCP1	0	0.305334	0.259	0.075	0
LCP2	0	1.22317	0.586	0.1	0
LDLRAD3	0	-2.32711	0.055	0.56	0
LDLRAD4	0	2.7672	0.976	0.356	0
LGALS9	0	0.760631	0.319	0.052	0
LHFPL2	0	1.71027	0.866	0.377	0
LHFPL3	0	-4.83101	0.009	0.74	0
LHFPL3-AS1	0	-1.38956	0.006	0.343	0
LHFPL6	0	-2.10653	0.007	0.449	0
LIFR	0	-2.51859	0.006	0.525	0
LILRA2	0	0.320768	0.122	0.011	0
LILRB1	0	0.669975	0.267	0.028	0
LILRB4	0	1.15484	0.46	0.051	0
LIMA1	0	-1.11589	0.035	0.377	0
LIMS1	0	1.59037	0.882	0.468	0
LIN7A	0	-0.828138	0.002	0.243	0
LINC00461	0	-1.48993	0.006	0.423	0
LINC00511	0	-2.7944	0.007	0.548	0
LINC00621	0	0.748527	0.207	0.024	0
LINC00937	0	0.737262	0.301	0.093	0
LINC01094	0	0.856793	0.38	0.074	0
LINC01141	0	0.459241	0.142	0.019	0
LINC01146	0	0.397312	0.143	0.026	0
LINC01374	0	2.08347	0.735	0.11	0
LINC01375	0	0.4737	0.159	0.012	0
LINC01480	0	0.609625	0.2	0.018	0
LINC01504	0	0.396158	0.144	0.023	0
LINC01678	0	0.551958	0.214	0.023	0
LINC01684	0	1.5561	0.566	0.07	0
LINC01736	0	0.521985	0.195	0.021	0
LINC02008	0	1.00377	0.263	0.041	0
LINC02196	0	0.621708	0.201	0.023	0
LINC02232	0	1.1583	0.33	0.04	0
LINC02245	0	0.712217	0.35	0.142	0
LINC02328	0	0.852585	0.373	0.119	0
LINC02391	0	1.18311	0.41	0.064	0
LINC02397	0	0.394459	0.118	0.012	0
LINC02432	0	1.56152	0.471	0.027	0
LINC02611	0	0.329683	0.128	0.013	0
LINC02642	0	1.28612	0.408	0.037	0
LINC02742	0	-1.98481	0.001	0.246	0
LINC02798	0	1.30194	0.578	0.178	0
LINC02821	0	-1.66385	0.003	0.363	0
LIPG	0	0.609378	0.119	0.008	0
LMO2	0	-1.79272	0.012	0.457	0
LNCAROD	0	1.9038	0.822	0.151	0
LONRF2	0	-1.98441	0.004	0.452	0
LOXL3	0	0.739713	0.385	0.158	0
LPAR1	0	0.427957	0.438	0.153	0
LPAR5	0	0.872878	0.349	0.042	0
LPAR6	0	1.14998	0.626	0.197	0
LPCAT2	0	2.20342	0.883	0.128	0
LPIN2	0	0.939219	0.602	0.279	0
LPP	0	0.622566	0.864	0.625	0
LPXN	0	0.737872	0.366	0.118	0
LRCH1	0	1.3402	0.758	0.335	0
LRMDA	0	2.5191	0.979	0.532	0
LRMP	0	0.921394	0.422	0.077	0
LRP1	0	-1.08375	0.036	0.391	0
LRP1B	0	-5.95358	0.01	0.807	0
LRP4	0	-1.00012	0.005	0.288	0
LRP6	0	-0.817821	0.005	0.306	0
LRRC4C	0	-3.82434	0.054	0.737	0
LRRC8C	0	0.806689	0.42	0.115	0
LRRC8D	0	1.02451	0.637	0.28	0
LRRFIP1	0	0.775661	0.725	0.473	0
LRRK1	0	2.11633	0.853	0.213	0
LRRK2	0	1.16551	0.684	0.288	0
LRRTM3	0	-2.44653	0.006	0.496	0
LRRTM4	0	-4.61315	0.007	0.706	0
LSAMP	0	-5.99403	0.01	0.809	0
LST1	0	0.648022	0.284	0.064	0
LTBP3	0	-0.620895	0.003	0.24	0
LTC4S	0	0.531122	0.225	0.035	0
LY75	0	0.662188	0.271	0.048	0
LY86	0	1.57041	0.635	0.079	0
LY86-AS1	0	0.553774	0.207	0.02	0
LYL1	0	0.324326	0.141	0.025	0
LYN	0	1.99124	0.84	0.131	0
LYPLAL1	0	0.766933	0.539	0.315	0
MACC1	0	0.499642	0.167	0.027	0
MACORIS	0	0.462971	0.214	0.059	0
MACROH2A1	0	1.15089	0.687	0.328	0
MAF	0	0.612591	0.306	0.071	0
MAFB	0	0.994002	0.356	0.068	0
MAGI1	0	-1.51285	0.061	0.457	0
MAGI2	0	-3.11575	0.009	0.592	0
MALAT1	0	-1.3834	0.995	0.982	0
MAML3	0	1.86891	0.931	0.281	0
MAN1A1	0	1.42902	0.741	0.167	0
MAN2A1	0	1.30924	0.866	0.501	0
MAN2B1	0	0.573791	0.315	0.117	0
MANBA	0	1.50067	0.739	0.233	0
MAP1B	0	-4.23731	0.004	0.658	0
MAP2	0	-3.23416	0.006	0.566	0
MAP2K1	0	0.961343	0.625	0.291	0
MAP3K2	0	0.84235	0.668	0.387	0
MAP3K3	0	0.994927	0.613	0.278	0
MAP3K8	0	1.37921	0.553	0.077	0
MAP4K1	0	0.354505	0.141	0.022	0
MAP7	0	-1.32333	0.003	0.323	0
MAPK10	0	-1.82675	0.224	0.543	0
MAPT	0	-1.1005	0.006	0.323	0
MARCHF1	0	1.76338	0.895	0.303	0
MARCHF7	0	0.785322	0.685	0.424	0
MARK1	0	-1.05374	0.005	0.334	0
MAST3	0	0.637247	0.31	0.084	0
MAST4	0	-1.2756	0.042	0.364	0
MATN2	0	-1.2777	0.002	0.344	0
MBNL1	0	1.55116	0.949	0.587	0
MBNL1-AS1	0	0.372625	0.137	0.016	0
MBOAT2	0	-1.56545	0.006	0.447	0
MCC	0	-1.03284	0.007	0.293	0
MCF2L	0	1.25693	0.567	0.125	0
MCL1	0	1.02453	0.529	0.265	0
MCOLN2	0	0.492296	0.174	0.019	0
MCTP1	0	0.484909	0.403	0.158	0
MDGA2	0	-3.98782	0.007	0.671	0
ME2	0	0.764155	0.544	0.298	0
MED13L	0	1.51687	0.949	0.661	0
MEF2A	0	2.38834	0.983	0.501	0
MEF2C	0	1.31426	0.909	0.34	0
MEF2C-AS1	0	1.20606	0.523	0.175	0
MEG3	0	-2.47515	0.008	0.48	0
MEG8	0	-1.66477	0.026	0.383	0
MEGF11	0	-1.91325	0.004	0.392	0
MEIS1	0	-1.12135	0.006	0.326	0
MEIS2	0	-1.96012	0.004	0.45	0
MERTK	0	1.10368	0.681	0.203	0
MFSD1	0	0.963484	0.54	0.188	0
MGAT1	0	0.898934	0.394	0.112	0
MGAT4A	0	1.89933	0.842	0.264	0
MGAT5	0	0.786361	0.645	0.337	0
MGMT	0	0.898288	0.427	0.163	0
MGST2	0	0.951095	0.435	0.117	0
MIAT	0	-0.772523	0.004	0.24	0
MICALL2	0	-0.765905	0.004	0.266	0
MICOS10	0	0.855451	0.361	0.096	0
MILR1	0	0.470733	0.211	0.036	0
MIR100HG	0	-2.32858	0.01	0.549	0
MIR29B2CHG	0	0.931962	0.598	0.295	0
MIR4435-2HG	0	-1.37199	0.162	0.462	0
MIR646HG	0	1.52034	0.564	0.095	0
MIS18BP1	0	1.56522	0.704	0.15	0
MITF	0	1.3173	0.697	0.348	0
MLLT3	0	-0.952309	0.056	0.341	0
MLXIP	0	0.780136	0.573	0.296	0
MLXIPL	0	0.51323	0.21	0.04	0
MMP16	0	-2.98969	0.006	0.606	0
MMP2	0	0.570164	0.183	0.02	0
MMP2-AS1	0	0.579332	0.164	0.007	0
MNDA	0	0.724082	0.261	0.027	0
MOB1B	0	1.15488	0.627	0.262	0
MOXD1	0	-1.03726	0.001	0.269	0
MPDZ	0	-1.02524	0.003	0.344	0
MPPED2	0	-1.85123	0.003	0.37	0
MPZL1	0	0.942367	0.565	0.301	0
MR1	0	0.541254	0.248	0.072	0
MROCKI	0	0.467969	0.193	0.036	0
MRTFA	0	0.723262	0.765	0.547	0
MS4A14	0	0.338162	0.128	0.015	0
MS4A4A	0	1.76021	0.693	0.08	0
MS4A4E	0	1.91952	0.733	0.08	0
MS4A6A	0	2.03839	0.838	0.101	0
MS4A7	0	1.53703	0.649	0.07	0
MSR1	0	0.969466	0.825	0.187	0
MT2A	0	-2.44265	0.002	0.34	0
MTDH	0	0.756612	0.686	0.432	0
MTSS1	0	1.20674	0.699	0.423	0
MVB12B	0	0.947379	0.684	0.377	0
MX2	0	0.335552	0.184	0.034	0
MYCBP2	0	1.38857	0.916	0.579	0
MYEF2	0	-0.694015	0.036	0.298	0
MYH10	0	-0.797312	0.003	0.275	0
MYO10	0	-1.20815	0.008	0.35	0
MYO15B	0	0.765681	0.396	0.123	0
MYO16	0	-1.2103	0.01	0.313	0
MYO1F	0	1.48683	0.764	0.145	0
MYO6	0	-1.23714	0.006	0.386	0
MYO9B	0	0.60529	0.682	0.433	0
MYOF	0	1.37433	0.656	0.163	0
MYRFL	0	-2.8049	0.004	0.475	0
MYT1	0	-0.977101	0.003	0.274	0
NABP1	0	0.520048	0.31	0.114	0
NACC2	0	-0.74696	0.006	0.274	0
NALCN	0	-1.50697	0.006	0.407	0
NAMPT	0	-3.33397	0.06	0.488	0
NAV2	0	-1.18249	0.323	0.606	0
NAV3	0	-1.3032	0.085	0.423	0
NCAM1	0	-2.43389	0.007	0.528	0
NCAM2	0	-4.04048	0.008	0.712	0
NCF4	0	0.35262	0.147	0.021	0
NCK1	0	1.25701	0.71	0.303	0
NCK1-DT	0	1.27852	0.599	0.185	0
NCK2	0	1.20582	0.725	0.291	0
NCKAP1	0	-1.15855	0.006	0.391	0
NCKAP1L	0	1.19374	0.607	0.099	0
NCKAP5	0	0.679701	0.565	0.316	0
NCOA2	0	0.888933	0.782	0.523	0
NCOA3	0	1.88214	0.903	0.434	0
NCOA4	0	1.63957	0.603	0.142	0
NEBL	0	-2.35059	0.003	0.459	0
NECTIN3	0	-0.820326	0.003	0.279	0
NEGR1	0	-1.09139	0.006	0.239	0
NEK7	0	0.765829	0.589	0.344	0
NELL2	0	-1.15093	0.004	0.33	0
NEO1	0	-1.33491	0.003	0.38	0
NFASC	0	-1.05172	0.004	0.327	0
NFIB	0	-2.07577	0.008	0.517	0
NFIX	0	-0.866283	0.003	0.304	0
NFKBID	0	0.527167	0.17	0.033	0
NHLRC2	0	0.741817	0.528	0.293	0
NHSL1	0	2.9067	0.929	0.317	0
NIPBL	0	0.755792	0.841	0.597	0
NLGN1	0	-5.39176	0.01	0.781	0
NLRC4	0	0.423202	0.172	0.037	0
NLRP1	0	0.626965	0.302	0.078	0
NLRP3	0	1.58212	0.441	0.037	0
NOD1	0	0.759314	0.337	0.088	0
NOL4	0	-1.07908	0.004	0.328	0
NOL4L	0	0.814769	0.396	0.169	0
NOS1AP	0	-1.39922	0.006	0.376	0
NOTCH2	0	1.17102	0.585	0.226	0
NOVA1	0	-3.72191	0.009	0.715	0
NPAS2	0	-2.08856	0.004	0.458	0
NPAS3	0	-5.25905	0.011	0.791	0
NPNT	0	-0.954169	0	0.229	0
NPTX2	0	-1.76394	0.002	0.321	0
NR1H2	0	0.640377	0.28	0.079	0
NR2F1	0	-0.700396	0.003	0.237	0
NR2F1-AS1	0	-1.25793	0.005	0.361	0
NR3C1	0	0.68052	0.65	0.435	0
NRCAM	0	-3.87594	0.01	0.621	0
NRIP1	0	0.706752	0.77	0.505	0
NRP2	0	-0.882773	0.07	0.33	0
NRXN1	0	-3.65773	0.006	0.594	0
NRXN3	0	-5.15782	0.008	0.701	0
NT5C2	0	0.683374	0.709	0.501	0
NTM	0	-3.23786	0.007	0.565	0
NTN1	0	-1.48844	0.006	0.387	0
NTNG1	0	-1.11208	0.006	0.252	0
NTRK2	0	-4.25659	0.004	0.584	0
NTRK3	0	-1.70706	0.005	0.435	0
NUDT16	0	0.485473	0.232	0.061	0
NUMB	0	1.181	0.832	0.469	0
NXPH1	0	-1.3302	0.003	0.25	0
OAS1	0	0.586051	0.242	0.051	0
OGFRL1	0	2.36403	0.905	0.25	0
OLFML2B	0	0.472535	0.166	0.024	0
OLR1	0	2.19511	0.751	0.073	0
OPCML	0	-3.514	0.004	0.536	0
OSBP2	0	-1.42721	0.007	0.377	0
OSBPL11	0	0.728993	0.459	0.21	0
OSBPL1A	0	1.23233	0.621	0.227	0
OSBPL3	0	1.30901	0.754	0.322	0
OSBPL6	0	-1.02617	0.08	0.381	0
OSCAR	0	0.382731	0.145	0.019	0
OSMR	0	-1.94283	0.005	0.428	0
OSMR-AS1	0	-1.45091	0.004	0.375	0
OSTF1	0	0.784744	0.441	0.157	0
OTUD1	0	0.625166	0.193	0.023	0
OTUD7B	0	-1.07719	0.005	0.343	0
OTULINL	0	0.919032	0.466	0.083	0
P2RY12	0	1.88657	0.831	0.206	0
P2RY13	0	0.517924	0.22	0.038	0
P2RY14	0	-1.25549	0.037	0.343	0
PABPC1	0	0.699252	0.615	0.286	0
PABPC4	0	0.607759	0.302	0.093	0
PACSIN2	0	0.735209	0.639	0.399	0
PADI2	0	0.914485	0.61	0.113	0
PAG1	0	1.28721	0.729	0.341	0
PAK1	0	1.03581	0.555	0.217	0
PALD1	0	2.1847	0.913	0.201	0
PAM	0	-1.89785	0.006	0.502	0
PAN3	0	0.93004	0.823	0.543	0
PANTR1	0	-1.40451	0.004	0.398	0
PAPOLG	0	1.02883	0.499	0.176	0
PARD3	0	-2.1489	0.007	0.511	0
PARP14	0	0.885113	0.612	0.337	0
PARP4	0	1.07172	0.653	0.283	0
PARP8	0	0.523897	0.605	0.364	0
PARVA	0	-0.728554	0.004	0.249	0
PARVB	0	0.651347	0.357	0.144	0
PARVG	0	1.0195	0.477	0.071	0
PATL2	0	0.589155	0.202	0.036	0
PBX1	0	-1.56856	0.008	0.431	0
PCDH15	0	-1.95049	0.005	0.346	0
PCDH7	0	-2.13278	0.004	0.372	0
PCDH9	0	-5.79648	0.011	0.805	0
PCDH9-AS2	0	-2.15191	0.007	0.474	0
PCED1B	0	1.18079	0.568	0.156	0
PCED1B-AS1	0	0.364951	0.187	0.039	0
PCNX2	0	0.697221	0.84	0.595	0
PDE1C	0	-1.81688	0.003	0.383	0
PDE3B	0	1.33976	0.791	0.222	0
PDE4D	0	-3.90117	0.311	0.725	0
PDE7A	0	0.679919	0.5	0.245	0
PDE7B	0	-1.67999	0.052	0.406	0
PDE8B	0	-1.5239	0.007	0.381	0
PDGFB	0	1.95683	0.656	0.097	0
PDGFC	0	1.2325	0.731	0.423	0
PDGFRA	0	-0.925399	0.002	0.25	0
PDK4	0	2.72808	0.696	0.108	0
PDZD2	0	-3.48176	0.007	0.59	0
PECAM1	0	1.00742	0.465	0.069	0
PELI1	0	0.966077	0.636	0.264	0
PELI2	0	1.26136	0.53	0.208	0
PER1	0	0.968357	0.492	0.178	0
PER3	0	0.722459	0.436	0.209	0
PEX5L	0	-1.36566	0.001	0.274	0
PGAP1	0	-1.17592	0.005	0.344	0
PGM2L1	0	-1.13036	0.005	0.294	0
PGM5	0	1.07241	0.455	0.093	0
PHACTR2	0	0.991323	0.431	0.149	0
PHC2	0	0.844068	0.779	0.471	0
PHIP	0	0.68913	0.674	0.437	0
PHLDB1	0	-1.13115	0.005	0.342	0
PHYHIPL	0	-1.29212	0.005	0.312	0
PIAS1	0	1.29609	0.839	0.458	0
PICALM	0	2.24134	0.972	0.548	0
PIEZO1	0	0.714083	0.396	0.169	0
PIK3AP1	0	1.27064	0.541	0.078	0
PIK3C2A	0	0.675656	0.635	0.403	0
PIK3CD	0	0.828112	0.403	0.102	0
PIK3CG	0	0.385868	0.188	0.041	0
PIK3R1	0	1.55684	0.881	0.487	0
PIK3R5	0	1.35539	0.857	0.172	0
PIK3R6	0	0.379244	0.154	0.02	0
PILRA	0	0.74377	0.324	0.089	0
PIP4K2A	0	0.623592	0.792	0.487	0
PITPNC1	0	-3.3908	0.259	0.73	0
PITPNM2	0	-1.26706	0.006	0.381	0
PKIB	0	0.682224	0.259	0.077	0
PKN2	0	1.38629	0.851	0.467	0
PKNOX2	0	-1.25865	0.006	0.334	0
PKP2	0	0.740172	0.214	0.017	0
PKP4	0	-1.29358	0.122	0.426	0
PLA2G15	0	0.469843	0.217	0.06	0
PLA2G4A	0	1.67352	0.659	0.084	0
PLAG1	0	0.764428	0.369	0.124	0
PLAGL1	0	1.15958	0.497	0.112	0
PLBD1	0	0.573241	0.22	0.037	0
PLCB1	0	-2.33062	0.018	0.538	0
PLCB2	0	0.531495	0.211	0.028	0
PLCE1	0	-1.43844	0.009	0.408	0
PLCL1	0	1.69092	0.521	0.159	0
PLCL2	0	1.03938	0.603	0.222	0
PLD3	0	-0.855329	0.012	0.321	0
PLEK	0	0.90691	0.292	0.047	0
PLEKHA2	0	0.70057	0.644	0.401	0
PLEKHH2	0	-1.66429	0.006	0.414	0
PLEKHO1	0	0.646999	0.363	0.154	0
PLPP3	0	-1.12372	0.003	0.325	0
PLPP4	0	-1.28488	0.003	0.316	0
PLXDC2	0	2.64399	0.981	0.46	0
PLXNA2	0	-0.963915	0.02	0.28	0
PLXNA4	0	-1.34268	0.003	0.288	0
PLXND1	0	0.56157	0.293	0.086	0
PMP2	0	-1.0926	0.001	0.298	0
PMS1	0	1.02826	0.665	0.335	0
PNRC1	0	0.529294	0.29	0.092	0
PODXL	0	-0.824606	0.001	0.276	0
PON2	0	-0.930722	0.005	0.309	0
POSTN	0	-3.7918	0.002	0.407	0
POU2F2	0	1.05124	0.5	0.11	0
PPARG	0	1.24339	0.342	0.057	0
PPARGC1B	0	1.15951	0.522	0.147	0
PPFIA2	0	-1.47099	0.006	0.378	0
PPFIBP1	0	-1.26843	0.005	0.383	0
PPFIBP2	0	1.18168	0.535	0.136	0
PPM1B	0	0.751365	0.689	0.436	0
PPP1R21	0	1.05047	0.663	0.332	0
PPP1R9A	0	-1.8193	0.005	0.456	0
PPP2CB	0	-0.774705	0.087	0.372	0
PPP2R2B	0	-4.94191	0.008	0.779	0
PPP3R1	0	0.860199	0.617	0.331	0
PPT1	0	0.784603	0.389	0.1	0
PRAM1	0	1.00016	0.416	0.053	0
PREPL	0	-0.827251	0.041	0.335	0
PREX1	0	1.30975	0.874	0.467	0
PREX2	0	-1.95362	0.008	0.479	0
PRICKLE2	0	-1.68787	0.007	0.433	0
PRKAG2	0	1.20806	0.885	0.355	0
PRKCB	0	0.89825	0.668	0.309	0
PRKCD	0	0.997449	0.391	0.045	0
PRKCE	0	1.09776	0.713	0.449	0
PRKCH	0	2.0193	0.898	0.166	0
PRKD1	0	-2.39735	0.008	0.516	0
PRKD3	0	1.31579	0.696	0.257	0
PRLR	0	0.524483	0.128	0.01	0
PRMT2	0	0.951505	0.779	0.461	0
PROS1	0	-0.948275	0.013	0.326	0
PRPF38B	0	0.849621	0.51	0.229	0
PRRG4	0	0.674629	0.243	0.03	0
PRRX1	0	-1.3281	0.004	0.368	0
PRUNE2	0	-1.62581	0.008	0.413	0
PSD3	0	-1.41806	0.27	0.559	0
PSIP1	0	-0.678069	0.032	0.295	0
PSMA1	0	1.31895	0.656	0.273	0
PSME4	0	1.25059	0.735	0.445	0
PSTPIP2	0	2.38897	0.84	0.103	0
PTAFR	0	0.646262	0.26	0.039	0
PTBP3	0	0.6662	0.554	0.326	0
PTCHD4	0	-1.85726	0.006	0.371	0
PTEN	0	1.2559	0.843	0.479	0
PTGER4	0	0.373063	0.151	0.025	0
PTGS1	0	0.49064	0.199	0.032	0
PTK2B	0	0.959489	0.618	0.264	0
PTN	0	-3.29578	0.001	0.445	0
PTPN14	0	1.17098	0.415	0.111	0
PTPN18	0	1.13845	0.508	0.094	0
PTPN2	0	0.822039	0.55	0.255	0
PTPRC	0	1.74602	0.914	0.157	0
PTPRD	0	-1.81104	0.006	0.443	0
PTPRG	0	-4.79432	0.008	0.76	0
PTPRJ	0	1.2791	0.937	0.654	0
PTPRK	0	-1.25168	0.004	0.269	0
PTPRN2	0	-1.15156	0.005	0.301	0
PTPRS	0	-1.3423	0.004	0.38	0
PTPRZ1	0	-5.22153	0.008	0.737	0
PUM1	0	0.749411	0.708	0.434	0
PXYLP1	0	-0.717806	0.002	0.238	0
R3HCC1L	0	0.761032	0.473	0.234	0
RAB1A	0	0.879234	0.751	0.46	0
RAB31	0	1.30852	0.919	0.559	0
RAB3IP	0	-2.8709	0.007	0.552	0
RAB7A	0	0.659677	0.675	0.459	0
RAC1	0	1.08437	0.695	0.249	0
RAD51B	0	0.742413	0.797	0.468	0
RAI14	0	-0.922871	0.002	0.248	0
RAMP1	0	-0.850355	0.001	0.273	0
RAP1A	0	0.73078	0.819	0.436	0
RAP1B	0	0.774346	0.634	0.351	0
RAPGEF1	0	1.18351	0.754	0.35	0
RAPGEF4	0	-1.30506	0.008	0.368	0
RAPGEF6	0	0.866886	0.744	0.459	0
RAPH1	0	0.6261	0.682	0.458	0
RASA1	0	0.812486	0.798	0.53	0
RASAL2	0	0.559826	0.821	0.503	0
RASGEF1C	0	0.927117	0.324	0.104	0
RASSF1	0	0.507465	0.257	0.076	0
RASSF3	0	1.34939	0.559	0.095	0
RASSF4	0	0.97514	0.739	0.394	0
RB1	0	0.909634	0.8	0.511	0
RBFOX1	0	-3.24055	0.004	0.42	0
RBFOX2	0	-1.73839	0.006	0.488	0
RBM47	0	1.6339	0.892	0.343	0
RBMS3	0	0.715362	0.635	0.36	0
RBPJ	0	0.723411	0.691	0.444	0
RCBTB2	0	0.9364	0.473	0.146	0
RCSD1	0	1.78382	0.77	0.13	0
REL	0	0.880042	0.713	0.195	0
RELCH	0	0.683534	0.604	0.384	0
RERE	0	0.998014	0.903	0.611	0
RESF1	0	0.678017	0.539	0.221	0
RETREG1	0	-1.27288	0.004	0.362	0
RFPL1S	0	0.532955	0.208	0.04	0
RFX4	0	-0.987153	0.003	0.241	0
RGS1	0	2.86042	0.821	0.06	0
RGS10	0	1.18324	0.531	0.072	0
RGS17	0	-2.27518	0.007	0.477	0
RGS18	0	1.0152	0.396	0.047	0
RGS19	0	0.508107	0.227	0.045	0
RGS2	0	1.09416	0.283	0.031	0
RGS6	0	-5.52985	0.01	0.755	0
RGS7	0	-1.83534	0.004	0.36	0
RHBDF2	0	1.80866	0.827	0.133	0
RHEX	0	0.857154	0.184	0.008	0
RHOA	0	1.01901	0.606	0.256	0
RHOBTB3	0	0.65619	0.585	0.349	0
RHOH	0	0.648174	0.302	0.066	0
RHOJ	0	-1.04976	0.003	0.316	0
RHOQ	0	0.692557	0.44	0.221	0
RHPN2	0	-0.822756	0.002	0.258	0
RIC1	0	1.12912	0.679	0.356	0
RIC3	0	-1.13942	0.005	0.342	0
RIMS2	0	-2.22986	0.005	0.438	0
RIN3	0	2.18484	0.871	0.179	0
RNASEH2B	0	1.00679	0.534	0.215	0
RNASET2	0	2.30972	0.901	0.126	0
RNF111	0	0.666905	0.738	0.493	0
RNF125	0	0.892696	0.399	0.1	0
RNF13	0	1.41405	0.812	0.391	0
RNF130	0	1.22528	0.85	0.49	0
RNF135	0	0.60259	0.276	0.068	0
RNF144B	0	1.75744	0.68	0.135	0
RNF145	0	0.921817	0.571	0.278	0
RNF149	0	0.984693	0.677	0.322	0
RNF150	0	1.29766	0.667	0.294	0
RNF157	0	-1.97157	0.006	0.469	0
RNF166	0	0.827968	0.348	0.055	0
RNF180	0	-1.65394	0.012	0.434	0
RNF213	0	0.929715	0.737	0.414	0
ROCK1	0	1.94775	0.93	0.451	0
RORA	0	-3.02618	0.069	0.614	0
RPH3A	0	-1.05739	0.001	0.248	0
RPS6KA1	0	0.775622	0.347	0.056	0
RREB1	0	1.68963	0.747	0.173	0
RSRC1	0	1.09142	0.68	0.351	0
RSRP1	0	0.721609	0.705	0.43	0
RUFY3	0	0.773857	0.779	0.554	0
RUNX1	0	1.0295	0.785	0.472	0
RUNX2	0	1.89868	0.854	0.227	0
RYR1	0	1.28932	0.56	0.104	0
RYR3	0	-3.21374	0.006	0.534	0
S100Z	0	1.25626	0.413	0.045	0
SACS	0	-0.771687	0.042	0.315	0
SAMD4A	0	-1.51193	0.221	0.531	0
SAMD9L	0	0.835707	0.363	0.073	0
SAMHD1	0	1.30762	0.752	0.272	0
SAMSN1	0	1.45418	0.593	0.108	0
SAP25	0	0.529492	0.203	0.026	0
SAP30	0	0.810275	0.379	0.111	0
SASH1	0	-1.27429	0.005	0.33	0
SATB2	0	-1.28179	0.009	0.354	0
SCAF11	0	0.739655	0.725	0.47	0
SCAMP2	0	0.716421	0.396	0.128	0
SCD5	0	-2.26547	0.006	0.495	0
SCIMP	0	0.749718	0.331	0.093	0
SCIN	0	1.32799	0.543	0.073	0
SCLT1	0	0.903368	0.526	0.245	0
SCN1A	0	-2.34935	0.007	0.495	0
SCN1A-AS1	0	-1.99204	0.006	0.445	0
SCN2A	0	-0.896858	0.002	0.271	0
SCN3A	0	-0.947117	0.002	0.266	0
SCN8A	0	-0.992975	0.005	0.312	0
SCN9A	0	-1.47085	0.005	0.384	0
SDCBP	0	0.890696	0.436	0.157	0
SDCCAG8	0	0.868299	0.8	0.536	0
SEC14L2	0	-1.44217	0.016	0.412	0
SELENOW	0	-0.742801	0.001	0.237	0
SEMA3E	0	-0.989513	0.005	0.245	0
SEMA4B	0	-0.876153	0.003	0.279	0
SEMA4D	0	0.844937	0.525	0.176	0
SEMA5A	0	-4.52673	0.007	0.718	0
SEPTIN9	0	-1.07145	0.056	0.363	0
SERPINB9	0	1.76983	0.613	0.118	0
SERPINE2	0	-3.21501	0.001	0.411	0
SERTAD2	0	1.77103	0.69	0.221	0
SESN1	0	1.94329	0.89	0.364	0
SEZ6L	0	-1.86546	0.003	0.372	0
SFMBT1	0	0.988509	0.538	0.269	0
SFMBT2	0	2.93261	0.976	0.339	0
SGCD	0	-2.11832	0.003	0.389	0
SGIP1	0	-1.95985	0.006	0.43	0
SGK1	0	1.95026	0.892	0.388	0
SGK3	0	0.901425	0.744	0.462	0
SGPP1	0	0.913355	0.446	0.153	0
SH3D19	0	-1.25201	0.077	0.401	0
SH3RF3	0	1.12623	0.751	0.382	0
SH3TC1	0	1.51052	0.627	0.067	0
SHISA5	0	-0.637727	0.002	0.238	0
SHISA6	0	-1.7119	0.002	0.344	0
SHISA9	0	-2.11993	0.004	0.406	0
SHISAL2A	0	0.672123	0.258	0.036	0
SHTN1	0	1.29551	0.831	0.348	0
SIGLEC10	0	0.679557	0.281	0.037	0
SIGLEC11	0	0.311074	0.109	0.007	0
SIGLEC8	0	0.694712	0.264	0.028	0
SIGLEC9	0	0.369898	0.157	0.024	0
SINHCAF	0	0.622514	0.27	0.066	0
SIPA1	0	0.545599	0.265	0.071	0
SIRPB1	0	0.291811	0.102	0.006	0
SIRPB2	0	0.700025	0.293	0.039	0
SIRPD	0	0.442661	0.137	0.005	0
SKAP2	0	1.97633	0.841	0.163	0
SKI	0	0.712205	0.531	0.289	0
SKIL	0	0.979047	0.584	0.245	0
SLA	0	0.996909	0.714	0.147	0
SLAIN1	0	-1.56011	0.006	0.386	0
SLC11A1	0	1.88498	0.828	0.128	0
SLC11A2	0	0.739715	0.565	0.306	0
SLC15A2	0	0.644473	0.307	0.098	0
SLC15A3	0	0.375803	0.141	0.016	0
SLC1A1	0	-1.44304	0.003	0.342	0
SLC1A2	0	-2.99064	0.006	0.51	0
SLC1A3	0	0.862481	0.976	0.783	0
SLC1A5	0	0.361811	0.153	0.024	0
SLC20A1	0	-2.88648	0.035	0.373	0
SLC24A2	0	-3.26238	0.007	0.545	0
SLC25A13	0	0.764795	0.584	0.344	0
SLC25A18	0	-0.825981	0.001	0.25	0
SLC25A27	0	-0.862877	0.004	0.31	0
SLC25A37	0	0.783468	0.566	0.318	0
SLC25A45	0	0.525213	0.251	0.069	0
SLC26A2	0	-0.784815	0.004	0.251	0
SLC29A3	0	0.408673	0.172	0.04	0
SLC2A5	0	1.2134	0.524	0.085	0
SLC2A9	0	1.54183	0.598	0.085	0
SLC35F1	0	-4.71545	0.008	0.731	0
SLC35G2	0	0.981894	0.56	0.269	0
SLC37A2	0	0.425527	0.148	0.02	0
SLC38A1	0	-1.17533	0.009	0.349	0
SLC38A9	0	0.797595	0.538	0.29	0
SLC39A10	0	0.593332	0.479	0.239	0
SLC39A11	0	0.916157	0.649	0.325	0
SLC3A2	0	-0.62572	0.002	0.258	0
SLC40A1	0	0.7022	0.269	0.042	0
SLC44A2	0	0.794382	0.484	0.249	0
SLC44A5	0	-1.69116	0.005	0.363	0
SLC46A3	0	0.640068	0.312	0.108	0
SLC4A4	0	-2.40281	0.007	0.296	0
SLC4A7	0	0.920349	0.78	0.464	0
SLC6A1	0	-0.885002	0.004	0.272	0
SLC7A14	0	-1.11557	0.002	0.276	0
SLC7A14-AS1	0	-1.98094	0.004	0.379	0
SLC7A7	0	0.969856	0.377	0.048	0
SLC8A1	0	1.12328	0.963	0.682	0
SLC8A1-AS1	0	1.39139	0.713	0.27	0
SLC9A9	0	1.39404	0.894	0.495	0
SLCO2B1	0	1.70032	0.818	0.138	0
SMAD1	0	-0.865352	0.004	0.288	0
SMAD7	0	0.538796	0.226	0.065	0
SMAP2	0	2.21697	0.953	0.323	0
SMARCA2	0	1.45463	0.77	0.385	0
SMCO4	0	0.491521	0.175	0.034	0
SNAP23	0	0.900625	0.556	0.256	0
SNAP91	0	-0.836777	0.003	0.238	0
SNCA	0	0.748093	0.443	0.213	0
SNHG14	0	-1.72102	0.444	0.65	0
SNTB1	0	1.17466	0.409	0.091	0
SNTG1	0	-4.80014	0.008	0.724	0
SNX13	0	0.987865	0.704	0.391	0
SNX29	0	1.1317	0.791	0.437	0
SNX6	0	0.65772	0.573	0.345	0
SOAT1	0	1.39929	0.691	0.172	0
SOBP	0	-1.4572	0.005	0.412	0
SOCS6	0	1.27662	0.672	0.282	0
SORBS1	0	-2.97325	0.01	0.584	0
SORCS1	0	-2.28556	0.005	0.467	0
SORCS3	0	-1.70098	0.006	0.406	0
SORL1	0	1.96662	0.915	0.288	0
SORT1	0	1.06264	0.691	0.343	0
SOX2-OT	0	-3.26705	0.008	0.632	0
SOX5	0	-3.93067	0.087	0.759	0
SOX6	0	-2.35779	0.008	0.516	0
SP100	0	1.51994	0.841	0.229	0
SP110	0	0.963016	0.527	0.199	0
SP140	0	0.616896	0.283	0.078	0
SP140L	0	0.945182	0.443	0.111	0
SPARC	0	-2.60121	0.002	0.253	0
SPARCL1	0	-3.08511	0.001	0.389	0
SPI1	0	0.73613	0.331	0.059	0
SPIDR	0	0.868979	0.87	0.616	0
SPNS2	0	0.800365	0.283	0.035	0
SPOCK1	0	-2.67765	0.006	0.496	0
SPP1	0	-2.34426	0.06	0.371	0
SPPL3	0	0.70073	0.648	0.44	0
SPRY2	0	-0.923809	0.031	0.346	0
SPRY4	0	-0.962552	0.003	0.306	0
SPRY4-AS1	0	-1.24859	0.006	0.351	0
SPTAN1	0	-0.919879	0.024	0.338	0
SPTBN1	0	-1.99642	0.007	0.521	0
SPTBN4	0	-0.708568	0.002	0.232	0
SPTLC2	0	2.01182	0.905	0.317	0
SRGAP1	0	2.34854	0.956	0.497	0
SRGAP2	0	2.65426	0.974	0.375	0
SRGAP2-AS1	0	1.08367	0.427	0.058	0
SRGAP2B	0	2.31833	0.925	0.228	0
SRGAP2C	0	2.03041	0.868	0.21	0
SRGN	0	1.4679	0.72	0.156	0
SRRM2	0	0.691931	0.742	0.504	0
SSH1	0	0.69669	0.546	0.317	0
SSH2	0	2.28608	0.969	0.541	0
ST14	0	0.482486	0.176	0.018	0
ST3GAL5	0	-1.02012	0.07	0.386	0
ST3GAL6	0	0.840564	0.645	0.355	0
ST6GAL1	0	2.38311	0.959	0.408	0
ST6GALNAC3	0	0.483893	0.566	0.202	0
ST8SIA1	0	-1.24941	0.005	0.362	0
ST8SIA4	0	0.631882	0.483	0.154	0
ST8SIA5	0	-0.832908	0.003	0.237	0
STAG1	0	0.898832	0.876	0.611	0
STAT6	0	0.558107	0.27	0.07	0
STEAP3	0	0.45071	0.213	0.06	0
STK24	0	0.743836	0.546	0.3	0
STK32A	0	-1.49242	0.004	0.394	0
STK33	0	-0.89946	0.002	0.268	0
STK38L	0	0.822671	0.537	0.284	0
STK4	0	0.85081	0.651	0.321	0
STOM	0	0.619412	0.331	0.1	0
STX11	0	0.437861	0.137	0.015	0
STX6	0	0.773183	0.495	0.253	0
STX7	0	1.50159	0.798	0.294	0
STXBP1	0	-0.941143	0.008	0.311	0
STXBP2	0	0.311329	0.149	0.027	0
STXBP5L	0	-1.18118	0.004	0.272	0
SUB1	0	-0.85881	0.023	0.301	0
SUCLG2	0	0.811324	0.651	0.384	0
SUFU	0	0.787818	0.458	0.194	0
SULF1	0	-1.24434	0.003	0.271	0
SULF2	0	-0.947153	0.006	0.297	0
SUSD6	0	1.51769	0.833	0.354	0
SVIL	0	-1.13754	0.015	0.33	0
SWAP70	0	1.13271	0.622	0.257	0
SYK	0	1.93142	0.853	0.122	0
SYNDIG1	0	2.58859	0.738	0.197	0
SYNE2	0	-0.986331	0.024	0.284	0
SYNJ2	0	-1.18586	0.003	0.293	0
SYT14	0	-0.963525	0.002	0.282	0
SYTL2	0	-0.835452	0.003	0.274	0
SYTL3	0	0.814343	0.38	0.076	0
TAB2	0	1.43665	0.84	0.42	0
TAFA5	0	-1.0455	0.002	0.272	0
TANC1	0	-1.24976	0.321	0.555	0
TANGO2	0	0.590851	0.322	0.123	0
TAOK3	0	0.920713	0.84	0.564	0
TBC1D1	0	1.87093	0.853	0.278	0
TBC1D12	0	1.13413	0.624	0.262	0
TBC1D14	0	0.720959	0.536	0.283	0
TBC1D16	0	0.955205	0.506	0.211	0
TBC1D22A	0	1.49921	0.904	0.528	0
TBC1D2B	0	0.743442	0.472	0.19	0
TBC1D4	0	0.637677	0.402	0.141	0
TBC1D5	0	1.16669	0.896	0.598	0
TBC1D8	0	0.817558	0.458	0.233	0
TBC1D9	0	0.989361	0.478	0.137	0
TBL1XR1	0	1.07329	0.859	0.547	0
TBXAS1	0	2.55808	0.971	0.189	0
TCF12	0	1.08837	0.937	0.683	0
TCIRG1	0	0.425211	0.189	0.036	0
TDRD7	0	0.894308	0.424	0.134	0
TEAD1	0	-1.69077	0.007	0.46	0
TENT5A	0	-1.53109	0.058	0.427	0
TERF2IP	0	-0.814287	0.078	0.355	0
TES	0	0.373237	0.16	0.027	0
TET1	0	-0.923581	0.065	0.332	0
TET2	0	0.780032	0.655	0.416	0
TET3	0	1.09925	0.691	0.33	0
TEX14	0	1.30859	0.38	0.054	0
TFEC	0	1.96429	0.756	0.093	0
TG	0	0.775475	0.382	0.076	0
TGFB1	0	0.873712	0.452	0.164	0
TGFBI	0	0.435803	0.195	0.029	0
TGFBR1	0	1.18676	0.641	0.22	0
TGFBR2	0	1.93584	0.914	0.318	0
TGIF2	0	0.593139	0.245	0.051	0
THADA	0	0.869018	0.721	0.464	0
THBS4	0	-1.82189	0.002	0.319	0
THEMIS2	0	0.61298	0.24	0.033	0
TJP1	0	-1.78629	0.006	0.494	0
TLE1	0	-1.02388	0.004	0.309	0
TLR1	0	0.785503	0.377	0.065	0
TLR2	0	1.68038	0.898	0.158	0
TLR3	0	0.605718	0.213	0.021	0
TLR5	0	1.10444	0.425	0.051	0
TM6SF1	0	0.968551	0.455	0.081	0
TM9SF2	0	0.698176	0.519	0.276	0
TMC8	0	0.375682	0.209	0.046	0
TMCC1	0	1.21995	0.81	0.533	0
TMCC3	0	1.47619	0.58	0.119	0
TMEFF2	0	-1.30562	0.004	0.284	0
TMEM106A	0	0.493034	0.269	0.082	0
TMEM108	0	-1.76918	0.005	0.374	0
TMEM123	0	0.541179	0.333	0.133	0
TMEM132B	0	-2.58254	0.007	0.51	0
TMEM132C	0	-1.69506	0.004	0.333	0
TMEM156	0	1.83846	0.725	0.097	0
TMEM163	0	1.52557	0.694	0.35	0
TMEM178B	0	-1.81369	0.006	0.447	0
TMEM255B	0	0.64144	0.248	0.031	0
TMEM51	0	1.08369	0.42	0.098	0
TMEM52B	0	0.258708	0.096	0.009	0
TMEM65	0	1.18017	0.581	0.208	0
TMIGD3	0	0.544073	0.207	0.027	0
TMOD1	0	-1.12724	0.135	0.417	0
TMPO	0	0.611936	0.347	0.133	0
TNC	0	-4.0047	0.002	0.502	0
TNFAIP2	0	0.739717	0.293	0.034	0
TNFAIP3	0	0.579791	0.163	0.03	0
TNFAIP8	0	0.97245	0.405	0.079	0
TNFRSF11A	0	1.08168	0.41	0.044	0
TNFRSF1B	0	0.247528	0.426	0.1	0
TNFSF13	0	0.503464	0.205	0.028	0
TNFSF8	0	0.499053	0.217	0.038	0
TNIK	0	-2.89822	0.009	0.59	0
TNPO1	0	0.877288	0.708	0.46	0
TNR	0	-3.89085	0.005	0.558	0
TNRC18	0	0.992412	0.744	0.411	0
TNS3	0	1.26621	0.733	0.264	0
TOP1	0	1.1872	0.742	0.427	0
TOX	0	-1.34479	0.005	0.276	0
TPK1	0	1.48926	0.671	0.204	0
TPRG1	0	2.04961	0.632	0.172	0
TPST1	0	-1.22969	0.232	0.512	0
TRAF3IP3	0	0.609828	0.296	0.055	0
TRAK1	0	0.721248	0.67	0.418	0
TRAPPC9	0	0.691829	0.71	0.497	0
TRIM14	0	0.677184	0.396	0.166	0
TRIM2	0	-1.04123	0.004	0.277	0
TRIM22	0	1.26172	0.689	0.239	0
TRIM34	0	0.362496	0.144	0.026	0
TRIM38	0	0.796402	0.398	0.076	0
TRIM5	0	0.850812	0.454	0.162	0
TRIM66	0	0.823651	0.384	0.122	0
TRIM9	0	-3.78413	0.009	0.701	0
TRIO	0	-2.56404	0.842	0.862	0
TRMT9B	0	-0.939433	0.001	0.243	0
TRPC1	0	-1.03416	0.011	0.352	0
TRPM2	0	1.84469	0.749	0.097	0
TRPM8	0	-1.54495	0.001	0.294	0
TRPS1	0	0.788543	0.748	0.508	0
TSC22D1	0	-1.54859	0.005	0.435	0
TSC22D4	0	-0.766368	0.009	0.249	0
TSHR	0	0.609715	0.211	0.057	0
TSHZ2	0	-1.57285	0.005	0.341	0
TSNAX	0	0.661658	0.414	0.205	0
TSPAN14	0	1.26774	0.667	0.217	0
TSPAN5	0	-1.20837	0.007	0.332	0
TTC17	0	0.681876	0.778	0.555	0
TTC7A	0	1.42003	0.753	0.339	0
TUBA1A	0	-1.03248	0.001	0.24	0
TUT4	0	0.680883	0.693	0.464	0
TXNIP	0	1.04887	0.542	0.188	0
TYMP	0	0.516737	0.279	0.084	0
TYRO3	0	-0.702637	0.001	0.237	0
TYROBP	0	0.377953	0.201	0.048	0
UBAC2	0	1.19104	0.75	0.38	0
UBE2D2	0	0.723651	0.663	0.432	0
UBE2E2	0	1.24504	0.91	0.603	0
UBE2K	0	0.946648	0.792	0.485	0
UBE2W	0	0.780787	0.673	0.411	0
UBL3	0	1.19144	0.686	0.33	0
UNC5B	0	0.830431	0.357	0.107	0
UNC5C	0	-1.28948	0.002	0.266	0
UNC79	0	-1.26372	0.046	0.37	0
UNC80	0	-0.969899	0.004	0.31	0
UNC93B1	0	0.669855	0.284	0.05	0
USP15	0	1.19532	0.846	0.485	0
USP24	0	1.28759	0.786	0.407	0
USP3	0	0.950063	0.624	0.29	0
USP4	0	1.18498	0.702	0.318	0
USP53	0	3.14042	0.958	0.176	0
USP54	0	-2.17042	0.018	0.523	0
USP6NL	0	1.25444	0.719	0.348	0
UTRN	0	1.91387	0.924	0.349	0
UVRAG	0	1.31431	0.823	0.444	0
VASH1	0	1.21026	0.631	0.204	0
VAT1L	0	-1.52307	0.004	0.37	0
VAV1	0	0.839461	0.401	0.08	0
VCAN	0	-2.68302	0.004	0.482	0
VEGFA	0	-1.96492	0.001	0.233	0
VENTX	0	0.322555	0.121	0.011	0
VIM	0	-3.07571	0.001	0.257	0
VNN1	0	0.44555	0.141	0.011	0
VNN2	0	0.468673	0.171	0.016	0
VOPP1	0	1.23926	0.65	0.249	0
VPS13A	0	-1.21203	0.148	0.438	0
VPS13C	0	0.780668	0.852	0.587	0
VRK2	0	1.17595	0.585	0.184	0
VSIR	0	1.4328	0.636	0.098	0
VSNL1	0	-1.14229	0.001	0.256	0
WAPL	0	0.76613	0.572	0.334	0
WASF2	0	1.77281	0.908	0.372	0
WASHC4	0	1.10032	0.71	0.354	0
WDFY2	0	0.835507	0.715	0.45	0
WDFY4	0	1.56561	0.684	0.091	0
WDR70	0	0.773558	0.811	0.57	0
WDR81	0	0.554915	0.266	0.086	0
WIPF1	0	0.587668	0.73	0.465	0
WLS	0	-0.911663	0.044	0.325	0
WNK1	0	0.648173	0.735	0.503	0
WNT2B	0	1.04024	0.448	0.147	0
WNT5A	0	0.804116	0.314	0.045	0
WSCD1	0	-0.863984	0.003	0.277	0
WWTR1	0	-4.09621	0.005	0.645	0
XAF1	0	0.736696	0.314	0.08	0
XPR1	0	0.779462	0.697	0.442	0
YPEL2	0	1.09564	0.539	0.173	0
ZBTB16	0	2.03023	0.941	0.565	0
ZBTB7C	0	-1.19137	0.003	0.271	0
ZC3H12D	0	0.540184	0.22	0.031	0
ZDHHC7	0	0.648618	0.37	0.154	0
ZEB1	0	-2.19629	0.44	0.742	0
ZEB2	0	1.72888	0.937	0.494	0
ZEB2-AS1	0	0.350246	0.128	0.017	0
ZFAND3	0	0.688498	0.91	0.689	0
ZFHX3	0	1.73318	0.914	0.469	0
ZFHX4	0	-1.44031	0.006	0.418	0
ZFP36	0	1.03856	0.455	0.121	0
ZFP36L1	0	1.43861	0.643	0.165	0
ZFP36L2	0	1.68818	0.803	0.292	0
ZFPM2	0	-2.72541	0.007	0.544	0
ZHX3	0	-1.77919	0.045	0.5	0
ZMAT3	0	-1.34247	0.038	0.426	0
ZNF106	0	0.863483	0.598	0.313	0
ZNF33A	0	0.891499	0.568	0.275	0
ZNF385D	0	-1.12383	0.006	0.267	0
ZNF462	0	-1.41062	0.007	0.408	0
ZNF521	0	-0.800118	0.004	0.234	0
ZNF608	0	-1.00414	0.009	0.312	0
ZNF609	0	0.941308	0.817	0.542	0
ZNF618	0	1.10298	0.515	0.149	0
ZNF644	0	0.683928	0.639	0.397	0
ZNF704	0	-1.25776	0.004	0.351	0
ZNF710	0	1.08006	0.613	0.256	0
ZNF804A	0	1.97623	0.646	0.156	0
ZNF827	0	-1.11593	0.005	0.354	0
ZNF846	0	1.45161	0.743	0.26	0
ZNRF2	0	1.21062	0.597	0.178	0
CROCC	8.3834854437504e-308	0.594503	0.303	0.119	1.62472e-303
VLDLR-AS1	1.22808e-307	-0.810515	0.002	0.229	2.38002e-303
CD33	1.35755e-307	0.276994	0.114	0.016	2.63093e-303
MIR181A1HG	1.12465e-306	0.871155	0.575	0.357	2.17957e-302
PPARA	1.34527e-306	0.720135	0.426	0.217	2.60714e-302
THRB	1.55611e-306	-0.915402	0.101	0.372	3.01574e-302
PLD1	1.89833e-306	0.545136	0.241	0.073	3.67896e-302
ARL4C	3.19759e-306	-0.742454	0.001	0.227	6.19693e-302
RASAL3	4.73138e-306	0.330375	0.169	0.037	9.16942e-302
HMGCS1	3.12947e-305	-0.770875	0.021	0.26	6.06491e-301
TUSC3	4.00628e-305	-0.602239	0.002	0.229	7.76417e-301
MFSD14C	1.18409e-304	0.59343	0.633	0.419	2.29477e-300
COG5	1.30866e-304	0.657771	0.697	0.483	2.53618e-300
TTLL7	2.04106e-304	-0.976619	0.007	0.235	3.95558e-300
RLF	3.24436e-304	0.688589	0.509	0.292	6.28757e-300
CD14	7.10438e-304	0.351062	0.172	0.039	1.37683e-299
LMNA	9.33707e-304	-0.551615	0.001	0.225	1.80952e-299
CSMD1	1.55623e-303	-1.65543	0.004	0.23	3.01597e-299
AZI2	3.12583e-303	0.90822	0.361	0.169	6.05786e-299
ESR2	4.3438e-303	-0.922736	0.005	0.231	8.41829e-299
SMOC1	7.12878e-303	-1.0836	0.003	0.228	1.38156e-298
FXYD6	9.46855e-303	-0.683213	0.001	0.225	1.83501e-298
CH25H	1.16595e-302	0.307666	0.079	0.006	2.25961e-298
ADCY9	1.56455e-302	-0.747556	0.017	0.251	3.03211e-298
LRRC74A	1.6481e-302	0.267682	0.088	0.009	3.19402e-298
MTHFD1L	2.14024e-302	0.731041	0.662	0.44	4.14779e-298
ADAM22	2.46178e-302	-0.744855	0.004	0.229	4.77092e-298
GRIA4	5.67559e-302	-1.4814	0.007	0.235	1.09993e-297
GSG1L	1.1182e-301	-0.863198	0.002	0.226	2.16706e-297
MARCHF3	1.28992e-301	0.767853	0.524	0.284	2.49986e-297
C6orf62	7.38012e-301	0.559743	0.448	0.23	1.43027e-296
STK39	1.11168e-300	-0.876284	0.136	0.409	2.15443e-296
TMEM165	2.10633e-300	0.558566	0.624	0.399	4.08207e-296
ARHGAP9	3.67256e-300	0.303688	0.14	0.026	7.11743e-296
RAB32	3.92585e-300	0.400538	0.161	0.036	7.6083e-296
MTSS2	5.25361e-300	-0.611463	0.003	0.226	1.01815e-295
GASK1B	5.99579e-300	0.486114	0.209	0.059	1.16198e-295
GUCY1A2	8.54878e-300	-0.899764	0.005	0.23	1.65675e-295
ZFPM2-AS1	9.15662e-300	-0.956569	0.026	0.265	1.77455e-295
NFAM1	1.24851e-299	0.321787	0.126	0.021	2.41961e-295
KDM4C	1.39795e-299	0.636287	0.685	0.468	2.70922e-295
CD63	2.01887e-299	-2.24459	0.001	0.223	3.91258e-295
MARK2	3.29649e-299	0.648011	0.476	0.264	6.38861e-295
RHOT1	1.90865e-298	0.64859	0.557	0.344	3.69897e-294
ENDOD1	8.01899e-298	-0.610375	0.001	0.222	1.55408e-293
ZMYM6	8.73614e-298	0.671989	0.426	0.219	1.69306e-293
SLTM	1.33798e-297	0.619727	0.641	0.428	2.593e-293
MOK	1.54168e-297	-0.615839	0.008	0.235	2.98778e-293
RCN2	2.1967e-297	-0.614928	0.027	0.265	4.2572e-293
NT5DC3	4.48308e-297	-0.796045	0.013	0.241	8.68821e-293
NRG2	1.31722e-296	-0.679392	0.004	0.226	2.55277e-292
TCHP	8.29386e-296	0.61225	0.449	0.237	1.60735e-291
GABRB3	1.54739e-295	-0.898716	0.003	0.223	2.99884e-291
SNX2	2.35622e-295	0.65677	0.466	0.253	4.56636e-291
SYBU	5.91791e-295	-0.703302	0.003	0.224	1.14689e-290
PTK2	3.4144e-294	-1.05546	0.412	0.599	6.61711e-290
EPB41L4A	1.2075e-293	-0.738785	0.002	0.221	2.34013e-289
CHL1-AS1	1.81525e-293	-0.705797	0.001	0.22	3.51795e-289
LINC01176	1.83059e-293	0.418717	0.178	0.045	3.54769e-289
MAPKAP1	3.05437e-293	0.612403	0.736	0.522	5.91938e-289
TIMP3	4.13974e-293	-1.40064	0.003	0.222	8.02282e-289
FTCDNL1	1.14285e-292	0.696154	0.374	0.173	2.21484e-288
ZNRF3	1.18825e-292	-0.834185	0.072	0.326	2.30283e-288
LRBA	2.76798e-292	0.604853	0.73	0.515	5.36434e-288
DNMBP	3.3845e-292	-0.72511	0.023	0.255	6.55917e-288
DIXDC1	3.53329e-292	-0.62938	0.003	0.222	6.84751e-288
PDS5A	7.48001e-292	0.593405	0.719	0.507	1.44963e-287
STXBP3	1.04948e-291	0.662494	0.451	0.243	2.03388e-287
GAK	1.15471e-291	0.600578	0.481	0.27	2.23783e-287
UBA6-AS1	1.33806e-291	-1.069	0.137	0.395	2.59317e-287
PRRC2B	1.81975e-291	0.583057	0.733	0.529	3.52668e-287
APOD	4.77404e-291	-3.87332	0	0.216	9.25208e-287
C21orf62	6.54212e-291	-0.630711	0.004	0.223	1.26786e-286
SEMA6D	7.05477e-291	-0.735306	0.013	0.238	1.36721e-286
SUMF1	9.95505e-291	0.763672	0.69	0.482	1.92929e-286
CAPN5	1.01085e-290	-0.679326	0.002	0.219	1.95903e-286
LONP2	1.33366e-290	0.604242	0.665	0.456	2.58463e-286
SPRED3	1.74879e-290	-0.597522	0.003	0.221	3.38916e-286
GPR65	2.53337e-290	0.343756	0.162	0.036	4.90966e-286
KIAA1109	2.77902e-290	0.616213	0.677	0.457	5.38574e-286
BCL9	3.11918e-290	-0.604967	0.006	0.225	6.04497e-286
CDK19	6.90382e-290	0.681005	0.634	0.414	1.33796e-285
MOB1A	1.59962e-289	0.531814	0.333	0.143	3.10006e-285
ACSF2	6.34785e-289	0.417932	0.174	0.044	1.23021e-284
CEP128	1.82503e-288	0.724352	0.364	0.165	3.53691e-284
ADRB2	2.47146e-288	0.2847	0.116	0.018	4.78968e-284
COL8A1	3.00108e-288	-1.57086	0.007	0.225	5.8161e-284
SLC5A3	4.4298e-288	-1.55836	0.001	0.216	8.58496e-284
DIPK1A	5.01271e-288	0.736846	0.466	0.252	9.71462e-284
HMOX1	5.07701e-288	0.37691	0.135	0.026	9.83924e-284
MICAL1	1.00386e-287	0.404159	0.186	0.049	1.94548e-283
CACHD1	1.43835e-287	-0.67448	0.004	0.221	2.78751e-283
PUM2	2.87778e-287	0.575927	0.713	0.506	5.57713e-283
CLEC17A	3.36647e-287	0.273494	0.096	0.012	6.52422e-283
PRKAB1	3.70452e-287	0.494171	0.267	0.096	7.17937e-283
CNTLN	4.94459e-287	0.697675	0.442	0.229	9.58262e-283
RNF220	1.18026e-286	-1.77811	0.088	0.331	2.28735e-282
STK3	1.36369e-286	0.643742	0.684	0.464	2.64282e-282
CDKN2B	1.44772e-286	-0.698103	0.001	0.216	2.80569e-282
GNAO1	1.87403e-286	-0.743408	0.003	0.218	3.63187e-282
FAM102B	2.3034e-286	0.220795	0.324	0.125	4.46399e-282
LINC01357	3.75135e-286	0.408961	0.151	0.033	7.27011e-282
CREG1	6.02656e-286	0.519259	0.255	0.089	1.16795e-281
NIM1K	9.79657e-286	-0.694501	0.002	0.216	1.89858e-281
COLEC12	1.11775e-285	-1.27072	0.004	0.22	2.1662e-281
RFTN2	2.5851e-285	-0.871188	0.004	0.219	5.00993e-281
ZC3HAV1	4.25149e-285	0.623258	0.417	0.21	8.23939e-281
VPS13B	4.80284e-285	0.571667	0.832	0.614	9.30791e-281
LINC00882	4.98737e-285	-0.758753	0.003	0.216	9.66552e-281
HACD4	1.04038e-284	0.425813	0.18	0.046	2.01626e-280
NAGA	1.29467e-284	0.283733	0.114	0.018	2.50907e-280
GIMAP2	1.57743e-284	0.301518	0.136	0.026	3.05705e-280
LINC01122	1.70035e-284	-0.90988	0.003	0.217	3.29529e-280
STOX2	1.86316e-284	-0.715591	0.002	0.215	3.61081e-280
HNRNPC	4.88868e-284	0.544304	0.755	0.545	9.47426e-280
GCA	5.36373e-284	0.416915	0.201	0.057	1.03949e-279
RDX	5.39527e-284	-0.897097	0.232	0.501	1.0456e-279
FHOD3	1.55234e-283	-0.722074	0.003	0.216	3.00844e-279
SPATA5	2.04397e-283	0.748203	0.55	0.342	3.96121e-279
MFAP3L	2.11905e-283	-0.606703	0.001	0.213	4.10672e-279
CCND2	3.89922e-283	-0.616813	0.015	0.238	7.55668e-279
CCDC91	7.33625e-283	0.657944	0.71	0.497	1.42177e-278
PCDH17	1.36861e-282	-0.797367	0.002	0.214	2.65237e-278
SBF2	2.11927e-282	0.586809	0.827	0.617	4.10715e-278
PLB1	2.66017e-282	0.466334	0.225	0.072	5.15541e-278
DCK	2.67861e-282	0.346105	0.165	0.04	5.19114e-278
TNRC6C	3.57705e-282	-0.82957	0.136	0.403	6.93231e-278
GPC6	8.05837e-282	-1.34736	0.006	0.221	1.56171e-277
TUT7	9.06607e-282	0.693331	0.545	0.335	1.757e-277
SNED1	1.3168e-281	-1.14266	0.008	0.224	2.55195e-277
KCNIP4-IT1	1.43657e-281	-0.72251	0.005	0.219	2.78407e-277
RALY	1.55432e-281	0.630925	0.489	0.279	3.01228e-277
PHKB	1.92624e-281	0.624437	0.627	0.416	3.73306e-277
B2M	2.43108e-281	-2.38472	0.054	0.286	4.71144e-277
SFT2D2	2.64404e-281	0.572631	0.353	0.161	5.12416e-277
SNAP25	4.00415e-281	-0.954269	0.003	0.215	7.76004e-277
FBXL20	4.16815e-281	0.655719	0.612	0.408	8.07787e-277
PAQR3	8.29957e-281	0.692017	0.321	0.139	1.60846e-276
CEACAM21	1.17539e-280	0.345102	0.146	0.031	2.2779e-276
WDR17	3.13005e-280	-0.606556	0.012	0.23	6.06605e-276
RNF6	3.75076e-280	0.559445	0.215	0.068	7.26898e-276
PHACTR3	7.3935e-280	-0.816965	0.001	0.211	1.43286e-275
AKNA	7.48098e-280	0.466547	0.368	0.165	1.44981e-275
SQOR	1.03186e-279	0.450039	0.224	0.071	1.99975e-275
NAIP	1.06139e-279	0.593768	0.406	0.204	2.05697e-275
CELF1	1.07437e-279	0.573566	0.711	0.507	2.08213e-275
SCN7A	5.90317e-279	-0.884483	0.003	0.212	1.14403e-274
PSEN1	9.23146e-279	0.605857	0.556	0.346	1.78906e-274
DDX17	1.24769e-278	0.519084	0.863	0.637	2.41802e-274
CDH10	2.34644e-278	-0.791294	0.004	0.214	4.5474e-274
ZNF365	3.12027e-278	-0.661134	0.004	0.214	6.04709e-274
SNTB2	4.67785e-278	-0.711598	0.016	0.235	9.06568e-274
IQSEC1	7.51085e-278	-0.792382	0.086	0.336	1.4556e-273
AGPAT5	8.95199e-278	-0.770468	0.108	0.364	1.7349e-273
PYGB	1.02129e-277	-0.803943	0.085	0.331	1.97925e-273
CCL4	1.23442e-277	0.678	0.122	0.021	2.39231e-273
ANP32A	1.3886e-277	0.602858	0.402	0.204	2.6911e-273
P2RX7	1.55955e-277	0.645571	0.475	0.264	3.0224e-273
PARP15	2.60081e-277	0.258003	0.121	0.021	5.04036e-273
TRIB2	2.83304e-277	-0.499515	0.002	0.21	5.49044e-273
SOX9-AS1	3.19699e-277	-0.771338	0.006	0.218	6.19577e-273
ARHGAP12	7.1246e-277	0.709458	0.631	0.426	1.38075e-272
MAGI2-AS3	7.71364e-277	-0.505848	0.003	0.212	1.4949e-272
C9orf72	8.59811e-277	0.538698	0.322	0.136	1.66631e-272
NFKBIA	1.28469e-276	0.524197	0.323	0.136	2.48973e-272
GNS	3.46808e-276	0.606225	0.344	0.159	6.72114e-272
ADGRE2	4.07983e-276	0.0403418	0.229	0.068	7.90671e-272
HMGA2	5.94301e-276	-2.292	0.005	0.215	1.15175e-271
RAB2A	9.08362e-276	0.588987	0.687	0.482	1.76041e-271
SOGA3	1.00757e-275	-0.585895	0.003	0.211	1.95268e-271
SMAD2	3.25099e-275	0.648426	0.592	0.388	6.30041e-271
SETX	4.15959e-275	0.583713	0.651	0.444	8.06128e-271
PODNL1	4.53075e-275	-0.58263	0.001	0.207	8.7806e-271
ZMAT4	4.92268e-275	-0.908314	0.002	0.208	9.54014e-271
FGF2	8.30104e-275	-0.577683	0.002	0.21	1.60874e-270
ZIC1	9.91954e-275	-0.620558	0.002	0.21	1.92241e-270
PLCG2	1.72324e-274	-0.331716	0.63	0.296	3.33964e-270
SYNRG	1.67668e-273	0.57771	0.603	0.399	3.2494e-269
LDLRAD4-AS1	2.58524e-273	0.209731	0.079	0.008	5.01019e-269
PCMTD2	3.06923e-273	-0.823267	0.11	0.357	5.94817e-269
HEATR5A	1.02433e-272	0.66605	0.474	0.268	1.98514e-268
INKA2	2.5301e-272	0.587371	0.339	0.152	4.90334e-268
C10orf90	2.88754e-272	-0.8528	0.004	0.21	5.59604e-268
STAMBPL1	3.07278e-272	0.700323	0.453	0.248	5.95504e-268
DPY19L1	3.6533e-272	-0.949127	0.097	0.337	7.0801e-268
CRMP1	4.42998e-272	-0.55161	0.002	0.208	8.5853e-268
FEM1C	4.70585e-272	-0.541004	0.019	0.236	9.11993e-268
HNRNPK	9.51781e-272	-0.63533	0.041	0.272	1.84455e-267
PXDN	1.38721e-271	-0.62426	0.002	0.207	2.68842e-267
MAP9	1.77859e-271	-0.520003	0.001	0.206	3.44691e-267
NCF2	2.47663e-271	0.351927	0.139	0.029	4.79972e-267
PLXNC1	3.4118e-271	0.556495	0.308	0.125	6.61207e-267
XPO6	3.61444e-271	0.65839	0.544	0.346	7.00478e-267
KIAA1671	1.31874e-270	-0.625941	0.004	0.209	2.55572e-266
SH3PXD2B	1.69723e-270	-0.790404	0.086	0.335	3.28924e-266
CNN3	2.3112e-270	-0.608	0.001	0.204	4.47911e-266
CEP126	3.92292e-270	-0.607244	0.006	0.212	7.60263e-266
SNX27	4.06064e-270	0.646219	0.454	0.256	7.86953e-266
LINC00578	6.46735e-270	0.536271	0.157	0.037	1.25337e-265
SNX30	6.67047e-270	0.589418	0.43	0.225	1.29274e-265
LDLR	1.03628e-269	-0.632102	0.001	0.203	2.0083e-265
PLEKHG1	1.23045e-269	-0.879135	0.012	0.223	2.38462e-265
TNF	1.70122e-269	0.433454	0.086	0.01	3.29696e-265
PTPRA	2.51509e-269	-0.985344	0.411	0.593	4.87425e-265
ITM2B	9.39959e-269	0.303386	0.411	0.186	1.82164e-264
SLC43A2	1.57967e-268	0.731398	0.419	0.222	3.06141e-264
UBR5-AS1	2.4792e-268	0.461542	0.205	0.063	4.80469e-264
ATG4C	4.27226e-268	0.639216	0.441	0.237	8.27964e-264
DOCK1	1.23004e-267	-0.993832	0.302	0.522	2.38382e-263
HP1BP3	1.53123e-267	0.547679	0.587	0.373	2.96753e-263
TULP3	2.18007e-267	-0.602366	0.014	0.225	4.22498e-263
SPNS3	2.33069e-267	0.275741	0.088	0.011	4.51688e-263
SNAP25-AS1	2.42047e-267	-0.647408	0.004	0.207	4.69088e-263
PHLDA1	3.03158e-267	-0.566969	0	0.202	5.87521e-263
SPECC1	4.36955e-267	0.62209	0.688	0.482	8.46819e-263
BICRAL	5.06956e-267	0.653062	0.625	0.428	9.82481e-263
GDNF-AS1	6.65615e-267	-0.722017	0.001	0.202	1.28996e-262
WDR7	1.59296e-266	0.645144	0.682	0.488	3.08716e-262
PLCG1	2.3852e-266	-0.609069	0.026	0.244	4.62251e-262
PRIM2	6.15955e-266	0.675487	0.43	0.229	1.19372e-261
SERPINB1	6.2128e-266	0.436658	0.222	0.072	1.20404e-261
POU3F3	8.58034e-266	-0.476064	0.001	0.202	1.66287e-261
RUNX1T1	1.88804e-265	-0.70068	0.003	0.204	3.65902e-261
FZD6	2.36577e-265	-0.507651	0.003	0.204	4.58487e-261
GAS8	3.6947e-265	-0.565268	0.008	0.213	7.16033e-261
PPP2R3A	8.51355e-265	-0.757587	0.061	0.298	1.64993e-260
TECR	4.11629e-264	0.496897	0.27	0.106	7.97737e-260
GNPTAB	4.40845e-264	0.619722	0.602	0.393	8.54358e-260
PKM	5.4417e-264	-0.55472	0.005	0.207	1.0546e-259
IGF2BP3	1.15342e-263	-0.741602	0.004	0.206	2.23532e-259
RCOR1	1.36464e-263	0.684023	0.431	0.233	2.64468e-259
LARGE1	1.90163e-263	-0.858516	0.164	0.423	3.68535e-259
PRKAR1B	2.81464e-263	-0.620371	0.008	0.212	5.45478e-259
TMEM117	3.21117e-263	0.807569	0.543	0.34	6.22326e-259
VPS8	8.59476e-263	0.649653	0.568	0.373	1.66566e-258
MLKL	9.66463e-263	0.295695	0.139	0.03	1.873e-258
PLBD1-AS1	1.01811e-262	0.275863	0.089	0.011	1.9731e-258
TMEM268	1.52241e-262	0.447401	0.212	0.068	2.95043e-258
OR3A2	1.69967e-262	0.411679	0.123	0.023	3.29396e-258
FAM184A	5.62148e-262	-0.657848	0.004	0.205	1.08944e-257
PLEKHA4	5.84564e-262	-0.616013	0.002	0.201	1.13288e-257
SOX2	8.59961e-262	-0.53611	0.001	0.198	1.6666e-257
STAB1	1.25679e-261	0.257425	0.201	0.057	2.43565e-257
FCGR1A	1.28302e-261	0.260969	0.129	0.025	2.48649e-257
AAK1	1.56292e-261	0.509321	0.786	0.588	3.02894e-257
FAM13C	1.98588e-261	-0.655506	0.004	0.204	3.84864e-257
DYNC1LI2	4.50459e-261	-0.650939	0.095	0.345	8.7299e-257
PHF20	4.68178e-261	0.609403	0.558	0.354	9.07328e-257
ZCCHC24	4.68464e-261	-0.733703	0.042	0.265	9.07884e-257
DYNC2H1	1.15398e-260	-0.72857	0.1	0.347	2.23641e-256
NDRG1	1.45239e-260	-0.633011	0.01	0.214	2.81474e-256
KRCC1	2.15644e-260	0.657098	0.444	0.25	4.17919e-256
GRIK5	3.5012e-260	-0.52326	0.003	0.201	6.78533e-256
INSYN2A	5.09892e-260	-0.72614	0.056	0.287	9.8817e-256
PACS1	7.69273e-260	0.631261	0.643	0.442	1.49085e-255
ANKFN1	1.31297e-259	-0.653835	0.005	0.204	2.54454e-255
IFT81	1.87279e-259	-0.536129	0.01	0.214	3.62946e-255
EPB41L1	2.06848e-259	-0.563649	0.002	0.2	4.00872e-255
PHF21B	2.325e-259	-0.599858	0.003	0.2	4.50585e-255
NUAK1	2.37101e-259	0.715579	0.383	0.194	4.59502e-255
IPMK	3.04247e-259	0.631417	0.328	0.15	5.8963e-255
FADS3	3.86652e-259	-0.542742	0.001	0.198	7.49331e-255
PLEC	4.18356e-259	0.533654	0.312	0.137	8.10773e-255
TPM1	5.57478e-259	-0.664417	0.043	0.267	1.08039e-254
LINC02256	8.94131e-259	0.523783	0.32	0.142	1.73283e-254
SLC16A7	1.08651e-258	-0.583695	0.006	0.206	2.10565e-254
SPOCD1	2.65347e-258	-0.742918	0.004	0.202	5.14243e-254
ATCAY	8.65311e-258	-0.627415	0.001	0.197	1.67697e-253
MSMO1	1.0141e-257	-0.526601	0.001	0.196	1.96534e-253
ARHGAP10	1.20316e-257	-0.848623	0.021	0.23	2.33172e-253
CAPN3	1.80968e-257	0.468252	0.244	0.088	3.50715e-253
KIF1A	1.8953e-257	-0.564166	0.002	0.198	3.6731e-253
SOX13	2.01466e-257	-0.537219	0.003	0.2	3.90442e-253
TRAM2	2.741e-257	-0.580891	0.005	0.203	5.31205e-253
DGLUCY	2.7716e-257	0.609071	0.464	0.264	5.37136e-253
CACUL1	3.23712e-257	0.637113	0.517	0.323	6.27354e-253
BOC	4.62259e-257	-0.623577	0.004	0.201	8.95858e-253
APPL1	7.89271e-257	0.629446	0.448	0.255	1.52961e-252
PCMTD1	8.46237e-257	0.599193	0.583	0.385	1.64001e-252
CPT1C	1.21106e-256	-0.531622	0.002	0.197	2.34703e-252
GNAI3	2.63693e-256	0.600597	0.422	0.229	5.11036e-252
GAS2L3	2.91564e-256	0.431126	0.165	0.043	5.65051e-252
SKP1	6.45812e-256	-0.701813	0.01	0.21	1.25158e-251
CASP1	6.09861e-255	0.270612	0.112	0.02	1.18191e-250
C1S	6.80057e-255	-0.511921	0.003	0.197	1.31795e-250
TMCO4	1.63644e-254	0.506865	0.246	0.09	3.17142e-250
ABHD11	3.04972e-254	0.381655	0.153	0.038	5.91035e-250
ZSWIM7	3.57412e-254	0.62695	0.375	0.19	6.92664e-250
CACNG4	8.53703e-254	-0.663866	0.002	0.195	1.65448e-249
HOTAIRM1	2.1261e-253	0.400622	0.165	0.044	4.12038e-249
CEPT1	5.85119e-253	0.608687	0.418	0.228	1.13396e-248
MKRN3	8.00491e-253	-0.554695	0.002	0.195	1.55135e-248
SMOX	1.36959e-252	-0.489928	0.002	0.196	2.65426e-248
WAC	3.78461e-252	0.565288	0.676	0.485	7.33457e-248
HTR4	4.20573e-252	-0.787598	0.002	0.194	8.1507e-248
SPRED2	8.55716e-252	-0.969415	0.265	0.498	1.65838e-247
USP25	1.09985e-251	0.576419	0.518	0.312	2.13152e-247
EFR3B	1.37664e-251	-0.588275	0.002	0.195	2.66793e-247
MORC3	2.33051e-251	0.574274	0.511	0.315	4.51654e-247
PKIG	2.54284e-251	-0.598506	0.029	0.24	4.92802e-247
PRKAA2	2.74258e-251	-0.540773	0.002	0.194	5.31511e-247
FKBP1A	3.46182e-251	-0.594478	0.033	0.246	6.709e-247
SHROOM3	5.43939e-251	-0.962111	0.003	0.195	1.05415e-246
TFEB	8.40624e-251	0.530606	0.307	0.133	1.62913e-246
PROX1	1.18481e-250	-0.532483	0.003	0.194	2.29616e-246
VPS13D	1.68793e-250	0.566617	0.592	0.394	3.27121e-246
KCTD1	2.29294e-250	-0.574833	0.006	0.201	4.44372e-246
GEMIN7-AS1	2.62534e-250	0.537848	0.316	0.141	5.08791e-246
ARHGEF26-AS1	2.70429e-250	-0.619972	0.003	0.195	5.24092e-246
TANK	3.12257e-250	0.641486	0.58	0.385	6.05154e-246
ACYP2	3.18776e-250	0.679548	0.669	0.474	6.17788e-246
PTER	5.78407e-250	0.324172	0.126	0.025	1.12095e-245
GSTO2	1.01867e-249	-0.490065	0.002	0.193	1.97418e-245
HNRNPA3	2.03067e-249	0.527121	0.619	0.428	3.93544e-245
NCEH1	2.03249e-249	0.688254	0.304	0.133	3.93897e-245
SYN2	2.42276e-249	-0.744765	0.003	0.194	4.69531e-245
RDH11	8.05707e-249	-0.538285	0.036	0.251	1.56146e-244
INHBA	8.5465e-249	-0.876933	0.001	0.191	1.65631e-244
SEPTIN8	1.62319e-248	-0.503132	0.003	0.194	3.14573e-244
ADORA1	2.21795e-248	-0.581229	0.01	0.206	4.2984e-244
PARN	2.35357e-248	0.620735	0.487	0.294	4.56122e-244
FAM189A1	4.32286e-248	-0.668841	0.003	0.194	8.3777e-244
YES1	1.06546e-247	-0.524609	0.002	0.191	2.06486e-243
RHEB	1.08483e-247	0.696316	0.444	0.261	2.1024e-243
PLPPR1	2.03928e-247	-0.903969	0.002	0.191	3.95212e-243
RTKN	3.18183e-247	-0.53746	0.01	0.205	6.16638e-243
TACC2	3.81232e-247	-0.5563	0.003	0.193	7.38827e-243
ATF7IP2	4.23523e-247	0.761109	0.471	0.28	8.20788e-243
JAKMIP2-AS1	8.51811e-247	-0.580009	0.002	0.192	1.65081e-242
RND3	1.26558e-246	-0.731069	0.002	0.191	2.45269e-242
FPR1	1.2758e-246	0.298275	0.165	0.043	2.47249e-242
ANAPC16	1.79805e-246	0.573224	0.523	0.329	3.48462e-242
SRI	2.11527e-246	-0.56712	0.005	0.197	4.0994e-242
CTSB	3.28673e-246	-0.17608	0.64	0.355	6.36968e-242
RPS6KA5	3.60258e-246	0.620328	0.367	0.18	6.98181e-242
CORO7	3.94173e-246	0.538054	0.404	0.212	7.63907e-242
DNAJC15	2.55724e-245	0.589214	0.333	0.158	4.95593e-241
ST18	2.72255e-245	-0.142439	0.224	0.07	5.27631e-241
FAM3C	3.58934e-245	-0.502082	0.025	0.231	6.95614e-241
AP2A2	1.62841e-244	0.574821	0.497	0.301	3.15586e-240
WDR11-AS1	1.81266e-244	-0.729975	0.046	0.262	3.51293e-240
PRELID2	2.24121e-244	0.621409	0.234	0.083	4.34346e-240
NCF1	2.73485e-244	0.276871	0.102	0.017	5.30015e-240
FAM120A	4.05572e-244	0.591875	0.53	0.341	7.85999e-240
TATDN3	5.53259e-244	0.640315	0.418	0.231	1.07222e-239
UHRF1BP1L	1.04308e-243	0.620696	0.444	0.256	2.02149e-239
CAMKK1	1.17795e-243	0.357164	0.154	0.039	2.28287e-239
PTH2R	1.21219e-243	0.454225	0.118	0.024	2.34923e-239
DUBR	1.71762e-243	-0.545823	0.004	0.192	3.32874e-239
B4GALT6	2.62493e-243	-0.524027	0.002	0.189	5.08711e-239
FADS1	4.29698e-243	-0.484344	0.001	0.187	8.32756e-239
FAM171B	4.44776e-243	-0.554713	0.002	0.189	8.61977e-239
F3	6.21549e-243	-0.630263	0.001	0.187	1.20456e-238
PDGFA	6.48485e-243	-0.555837	0.003	0.189	1.25676e-238
BCO2	9.72865e-243	0.598962	0.331	0.157	1.88541e-238
PRTFDC1	1.4859e-242	-0.72194	0.093	0.327	2.87967e-238
JAG1	1.85931e-242	-0.504893	0.003	0.191	3.60335e-238
TNFRSF19	2.03925e-242	-0.593742	0.002	0.189	3.95206e-238
GPN3	1.04841e-241	0.472046	0.214	0.073	2.03182e-237
ENG	1.27819e-241	0.382818	0.23	0.08	2.47714e-237
ATP10D	1.49259e-241	0.591771	0.46	0.268	2.89264e-237
HNRNPH1	1.50229e-241	0.391014	0.648	0.45	2.91144e-237
STIMATE	2.0636e-241	0.56375	0.291	0.127	3.99926e-237
FAM171A1	3.03798e-241	-0.564361	0.002	0.187	5.88761e-237
FBXO42	4.05272e-241	0.59401	0.484	0.292	7.85417e-237
NFYC	6.80155e-241	0.599484	0.382	0.199	1.31814e-236
[truncated: 17,381 more rows]

## Sheet: cluster 2
	p_val	avg_log2FC	pct.1	pct.2	p_val_adj
AAK1	0	-2.27964	0	0.7	0
AAMDC	0	-0.761408	0	0.267	0
AASDH	0	-0.751491	0	0.281	0
AASS	0	-0.861748	0	0.314	0
ABAT	0	-0.955048	0	0.331	0
ABCA1	0	-1.63978	0	0.511	0
ABCC3	0	-2.02915	0	0.436	0
ABCC4	0	-1.59632	0	0.341	0
ABCC5	0	-1.11673	0	0.404	0
ABCD3	0	-0.727304	0	0.278	0
ABHD12	0	-1.43755	0	0.466	0
ABHD15-AS1	0	-1.821	0	0.367	0
ABHD18	0	-0.905338	0	0.292	0
ABHD2	0	-1.5565	0	0.455	0
ABI1	0	-1.46829	0	0.5	0
ABI2	0	-1.6256	0	0.545	0
ABL1	0	-1.51397	0	0.473	0
ABL2	0	-1.26859	0	0.417	0
ABLIM1	0	-2.16542	0	0.502	0
ABR	0	-2.3826	0	0.645	0
ACACA	0	-1.73436	0	0.54	0
ACAD11	0	-0.729105	0	0.271	0
ACAP2	0	-1.83614	0	0.585	0
ACBD3	0	-0.851724	0	0.31	0
ACBD6	0	-1.68153	0	0.559	0
ACER3	0	-2.1599	0	0.606	0
ACIN1	0	-1.13365	0	0.422	0
ACO2	0	-0.766852	0	0.305	0
ACSL3	0	-1.87078	0	0.52	0
ACSS3	0	-2.00434	0	0.434	0
ACTB	0	3.16601	0.856	0.193	0
ACTG1	0	3.02298	0.762	0.143	0
ACTN4	0	-1.32362	0	0.429	0
ACTR10	0	-0.884651	0	0.332	0
ACTR2	0	-1.42879	0	0.481	0
ACYP2	0	-1.92736	0	0.57	0
ADAM10	0	-1.7284	0	0.58	0
ADAM12	0	-1.14401	0	0.304	0
ADAM17	0	-1.56112	0	0.485	0
ADAM23	0	-0.903228	0	0.282	0
ADAM9	0	-0.800659	0	0.292	0
ADAMTS14	0	-1.40481	0	0.279	0
ADAMTS9	0	3.77705	0.941	0.411	0
ADAMTS9-AS2	0	-1.59749	0	0.352	0
ADAMTSL4-AS1	0	-1.33851	0	0.389	0
ADAR	0	-0.980533	0	0.368	0
ADARB2	0	-1.38275	0	0.277	0
ADCY2	0	-1.25194	0	0.277	0
ADD1	0	-1.56642	0	0.546	0
ADD3	0	-1.09436	0	0.31	0
ADGRA3	0	-0.867167	0	0.303	0
ADGRB3	0	1.6777	0.872	0.766	0
ADGRL3	0	2.64351	0.985	0.614	0
ADIPOR2	0	-1.21384	0	0.393	0
ADK	0	-2.17004	0	0.655	0
ADNP	0	-1.37701	0	0.488	0
ADPGK	0	-0.885609	0	0.314	0
AEBP2	0	-1.2391	0	0.42	0
AFAP1	0	-1.5475	0	0.404	0
AFDN	0	-0.939575	0	0.323	0
AFF1	0	-2.29712	0	0.634	0
AFF4	0	-1.58522	0	0.553	0
AFG3L2	0	-0.685312	0	0.269	0
AFTPH	0	-0.960404	0	0.344	0
AGAP1	0	-3.34905	0	0.619	0
AGBL4	0	-1.72387	0	0.404	0
AGFG1	0	-1.34593	0	0.481	0
AGK	0	-0.867451	0	0.308	0
AGO2	0	-1.35395	0	0.443	0
AGO3	0	-1.43695	0	0.477	0
AGO4	0	-1.18594	0	0.379	0
AGPAT3	0	-0.865809	0	0.314	0
AGPAT4	0	-0.851787	0	0.282	0
AGPAT5	0	-1.14511	0	0.371	0
AGPS	0	-0.990582	0	0.359	0
AGTPBP1	0	-1.11065	0	0.324	0
AHCTF1	0	-1.27469	0	0.454	0
AHCYL1	0	-0.898869	0	0.279	0
AHCYL2	0	-1.96007	0	0.532	0
AHI1	0	-2.41534	0	0.618	0
AHR	0	-1.04938	0	0.343	0
AIG1	0	-1.30152	0	0.446	0
AK3	0	-0.764132	0	0.276	0
AKAP10	0	-1.48401	0	0.51	0
AKAP11	0	-0.837577	0	0.332	0
AKAP12	0	5.10182	0.998	0.449	0
AKAP13	0	-2.97917	0	0.758	0
AKAP6	0	-2.68202	0	0.552	0
AKAP7	0	-1.03731	0	0.326	0
AKAP8L	0	-1.04338	0	0.378	0
AKAP9	0	-1.77968	0	0.592	0
AKT2	0	-0.770982	0	0.297	0
AKT3	0	-2.57762	0	0.71	0
ALDH7A1	0	-0.799303	0	0.281	0
ALG5	0	-0.637167	0	0.269	0
ALK	0	-2.79867	0	0.484	0
ALMS1	0	-0.860152	0	0.318	0
ALOX12-AS1	0	-1.39118	0	0.429	0
AMBRA1	0	-1.45759	0	0.504	0
AMD1	0	-0.973518	0	0.338	0
AMOTL1	0	-0.843922	0	0.274	0
AMZ1	0	-1.02439	0	0.312	0
ANAPC10	0	-0.861606	0	0.297	0
ANAPC16	0	-1.14432	0	0.406	0
ANAPC5	0	-1.30012	0	0.456	0
ANAPC7	0	-0.832151	0	0.309	0
ANGEL2	0	-0.764792	0	0.28	0
ANGPT2	0	-1.50185	0	0.387	0
ANK2	0	-2.70342	0	0.572	0
ANK3	0	-1.63955	0	0.382	0
ANKAR	0	-1.00449	0	0.346	0
ANKDD1A	0	-0.792865	0	0.275	0
ANKFY1	0	-1.17456	0	0.424	0
ANKH	0	2.667	0.874	0.533	0
ANKHD1	0	-1.7934	0	0.604	0
ANKIB1	0	-1.65773	0	0.549	0
ANKRD10	0	-1.81182	0	0.599	0
ANKRD11	0	-2.15614	0	0.676	0
ANKRD12	0	-2.10387	0	0.66	0
ANKRD13C	0	-0.894649	0	0.318	0
ANKRD17	0	-2.34605	0	0.72	0
ANKRD26	0	-1.12645	0	0.373	0
ANKRD28	0	-1.42984	0	0.418	0
ANKRD36	0	-0.935709	0	0.337	0
ANKRD36C	0	-1.18852	0	0.409	0
ANKRD44	0	-2.69476	0	0.63	0
ANKS1A	0	-2.06973	0	0.524	0
ANKS1B	0	-2.09433	0	0.445	0
ANKUB1	0	-1.79429	0	0.5	0
ANO10	0	-1.1795	0	0.395	0
ANO6	0	-1.41604	0	0.465	0
ANTXR1	0	-1.08832	0	0.337	0
ANXA4	0	-0.904339	0	0.281	0
AOPEP	0	-1.95833	0	0.581	0
AP1B1	0	-1.07323	0	0.338	0
AP1G1	0	-1.04461	0	0.378	0
AP2A2	0	-1.12351	0	0.374	0
AP2B1	0	-1.27215	0	0.477	0
AP3B1	0	-1.79254	0	0.582	0
AP3D1	0	-0.922281	0	0.329	0
AP3S2	0	-0.872685	0	0.305	0
APBA1	0	-1.29119	0	0.384	0
APBA2	0	-1.48441	0	0.401	0
APBB2	0	-1.81347	0	0.445	0
APC	0	-1.7187	0	0.554	0
APC2	0	-0.900947	0	0.288	0
APLP2	0	3.18909	0.796	0.24	0
APOD	0	4.58871	0.977	0.078	0
APOE	0	2.71914	0.75	0.149	0
APP	0	-2.30492	0	0.512	0
APPBP2	0	-1.16152	0	0.413	0
APPL1	0	-0.869191	0	0.321	0
APPL2	0	-1.71608	0	0.569	0
APTX	0	-0.946509	0	0.339	0
AQP4-AS1	0	-1.21899	0	0.284	0
AQR	0	-0.929005	0	0.34	0
ARAP2	0	-1.46726	0	0.414	0
ARFGAP3	0	-0.794943	0	0.296	0
ARFGEF1	0	-1.7963	0	0.606	0
ARFGEF2	0	-1.17415	0	0.416	0
ARFIP1	0	-1.34334	0	0.464	0
ARGLU1	0	-2.40591	0	0.719	0
ARHGAP12	0	-1.56208	0	0.517	0
ARHGAP15	0	-2.94517	0	0.338	0
ARHGAP17	0	-0.901602	0	0.325	0
ARHGAP18	0	-1.47791	0	0.328	0
ARHGAP21	0	-2.58887	0	0.724	0
ARHGAP22	0	-2.29652	0	0.462	0
ARHGAP26	0	-3.2242	0	0.662	0
ARHGAP31	0	-1.85177	0	0.539	0
ARHGAP32	0	-1.58199	0	0.479	0
ARHGAP35	0	-1.40894	0	0.474	0
ARHGAP42	0	3.70804	0.945	0.439	0
ARHGAP5	0	-1.32149	0	0.445	0
ARHGEF10L	0	-0.814606	0	0.283	0
ARHGEF11	0	-0.922909	0	0.318	0
ARHGEF12	0	-1.28883	0	0.428	0
ARHGEF2	0	-0.786451	0	0.279	0
ARHGEF26	0	-1.57904	0	0.394	0
ARHGEF3	0	-1.95349	0	0.532	0
ARHGEF7	0	-1.15473	0	0.415	0
ARID1A	0	-1.5319	0	0.498	0
ARID1B	0	-2.77427	0	0.789	0
ARID2	0	-1.56209	0	0.514	0
ARID4A	0	-1.27613	0	0.435	0
ARID4B	0	-1.99361	0	0.658	0
ARID5B	0	-1.50984	0	0.456	0
ARIH1	0	-1.64358	0	0.567	0
ARIH2	0	-1.0164	0	0.379	0
ARL15	0	-2.18367	0	0.528	0
ARL5A	0	-1.1299	0	0.346	0
ARL8B	0	-0.949778	0	0.351	0
ARMC8	0	-1.42689	0	0.496	0
ARMH3	0	-1.45748	0	0.485	0
ARMH4	0	-1.32427	0	0.453	0
ARNT	0	-0.905839	0	0.332	0
ARNT2	0	-1.46552	0	0.408	0
ARPC2	0	-1.35973	0	0.456	0
ARPC3	0	-1.02226	0	0.351	0
ARPP21	0	-1.19285	0	0.314	0
ARSB	0	-1.1569	0	0.333	0
ARSJ	0	-1.00256	0	0.283	0
ASAP1	0	-2.42751	0	0.687	0
ASAP2	0	-1.2711	0	0.372	0
ASB3	0	-2.10357	0	0.635	0
ASCC1	0	-0.98291	0	0.33	0
ASCC3	0	-2.11849	0	0.633	0
ASH1L	0	-2.62724	0	0.78	0
ASPH	0	-1.27183	0	0.45	0
ASTN1	0	-1.33702	0	0.39	0
ASTN2	0	-1.55517	0	0.374	0
ASXL1	0	-1.60634	0	0.534	0
ASXL2	0	-1.28249	0	0.455	0
ATAD1	0	-0.789479	0	0.319	0
ATAD2B	0	-1.41809	0	0.491	0
ATE1	0	-1.46629	0	0.503	0
ATF2	0	-0.974782	0	0.373	0
ATF6	0	-1.57873	0	0.503	0
ATF6B	0	-0.762312	0	0.286	0
ATF7	0	-1.64003	0	0.547	0
ATF7IP	0	-1.80431	0	0.582	0
ATF7IP2	0	-1.17001	0	0.349	0
ATG10	0	-1.04758	0	0.335	0
ATG13	0	-0.779185	0	0.283	0
ATG14	0	-0.825293	0	0.308	0
ATG4B	0	-0.74695	0	0.278	0
ATG4C	0	-0.902174	0	0.302	0
ATG5	0	-1.07227	0	0.382	0
ATG7	0	-2.37006	0	0.672	0
ATL2	0	-0.930658	0	0.332	0
ATM	0	-1.96114	0	0.602	0
ATP10B	0	-1.49547	0	0.332	0
ATP10D	0	-0.981652	0	0.335	0
ATP11A	0	-1.44833	0	0.452	0
ATP11B	0	-1.17297	0	0.396	0
ATP13A3	0	-1.186	0	0.417	0
ATP1B3	0	2.61634	0.719	0.31	0
ATP2B1	0	-1.29287	0	0.434	0
ATP2B4	0	-1.55778	0	0.481	0
ATP2C1	0	-1.46518	0	0.484	0
ATP5F1C	0	-0.732619	0	0.305	0
ATP6V0A1	0	-1.26705	0	0.458	0
ATP6V1A	0	-0.912793	0	0.322	0
ATP6V1C1	0	-0.843409	0	0.309	0
ATP6V1D	0	-0.900454	0	0.32	0
ATP6V1H	0	-0.996163	0	0.362	0
ATP8B1	0	-1.19315	0	0.336	0
ATP9A	0	-0.929692	0	0.295	0
ATP9B	0	-1.60939	0	0.541	0
ATR	0	-1.48819	0	0.485	0
ATRN	0	-1.43109	0	0.48	0
ATRNL1	0	-2.63341	0	0.415	0
ATXN1	0	-2.90115	0	0.767	0
ATXN10	0	-1.62491	0	0.555	0
ATXN2	0	-2.0318	0	0.651	0
ATXN2L	0	-0.783807	0	0.295	0
ATXN3	0	-1.07336	0	0.372	0
ATXN7	0	-1.04326	0	0.361	0
ATXN7L1	0	-1.31971	0	0.412	0
AUH	0	-1.28728	0	0.446	0
AUTS2	0	-3.13986	0	0.737	0
AVL9	0	-1.452	0	0.497	0
AXL	0	-1.32201	0	0.347	0
AZIN1	0	-0.839613	0	0.318	0
AZIN1-AS1	0	-1.32734	0	0.359	0
B2M	0	2.59837	0.784	0.181	0
B3GALNT2	0	-0.854245	0	0.297	0
B4GALT5	0	-1.14186	0	0.375	0
BAALC	0	-1.60278	0	0.417	0
BAALC-AS1	0	-1.2233	0	0.334	0
BABAM2	0	-2.08063	0	0.637	0
BACH1	0	-1.97591	0	0.554	0
BAZ1B	0	-0.896045	0	0.344	0
BAZ2A	0	-0.710829	0	0.268	0
BAZ2B	0	-2.43225	0	0.701	0
BBS2	0	-0.948501	0	0.344	0
BBS9	0	-2.06825	0	0.595	0
BBX	0	-1.6443	0	0.518	0
BCAS1	0	-1.26948	0	0.327	0
BCAS3	0	-2.35622	0	0.665	0
BCAT1	0	-1.47832	0	0.463	0
BCKDHB	0	-1.18608	0	0.395	0
BCL2	0	-2.30695	0	0.541	0
BCL2L1	0	-1.2603	0	0.407	0
BCL2L13	0	-1.07593	0	0.366	0
BCL6	0	-0.996592	0	0.343	0
BCLAF1	0	-1.05726	0	0.409	0
BCR	0	-0.926703	0	0.306	0
BDP1	0	-1.36602	0	0.481	0
BEST3	0	-1.1084	0	0.273	0
BHLHE40 /// DELEC1	0	-1.66005	0	0.342	0
BICD1	0	-2.78523	0	0.678	0
BICRAL	0	-1.57703	0	0.518	0
BIRC6	0	-2.47503	0	0.757	0
BMERB1	0	-2.29855	0	0.519	0
BMP2K	0	-2.01838	0	0.422	0
BMPR1A	0	-1.42527	0	0.47	0
BMPR2	0	-1.8995	0	0.591	0
BNC2	0	-1.77967	0	0.327	0
BNIP3L	0	-0.888257	0	0.315	0
BOD1L1	0	-1.32101	0	0.471	0
BPTF	0	-2.25111	0	0.708	0
BRAF	0	-1.91664	0	0.616	0
BRD4	0	-1.29037	0	0.473	0
BRD7	0	-0.760971	0	0.287	0
BRD9	0	-0.762042	0	0.283	0
BRI3	0	-0.830421	0	0.316	0
BRINP3	0	-1.37624	0	0.319	0
BRWD1	0	-1.57602	0	0.544	0
BTAF1	0	-1.20619	0	0.44	0
BTBD1	0	-0.952251	0	0.355	0
BTBD10	0	-0.956143	0	0.352	0
BTBD7	0	-1.37556	0	0.452	0
BTBD9	0	-2.37527	0	0.673	0
BTD	0	-0.925953	0	0.308	0
BTRC	0	-1.64869	0	0.542	0
C11orf49	0	-1.78787	0	0.538	0
C11orf54	0	-0.76851	0	0.298	0
C11orf58	0	-1.21642	0	0.451	0
C15orf41	0	-0.986994	0	0.323	0
C1orf21	0	-1.53941	0	0.394	0
C1orf61	0	-1.57221	0	0.368	0
C20orf194	0	-2.32508	0	0.697	0
C2CD2	0	-0.912028	0	0.296	0
C2CD5	0	-1.11209	0	0.409	0
C6orf62	0	-0.873245	0	0.298	0
C9orf85	0	-0.807127	0	0.292	0
CA10	0	1.77403	0.695	0.467	0
CAB39	0	-1.54477	0	0.492	0
CABIN1	0	-0.971101	0	0.358	0
CACNA1A	0	-1.7757	0	0.48	0
CACNA1C	0	-1.26699	0	0.3	0
CACNA1D	0	-1.72644	0	0.494	0
CACNA2D1	0	-1.39357	0	0.369	0
CACNB4	0	-1.61972	0	0.45	0
CACUL1	0	-1.11217	0	0.398	0
CADM1	0	-2.32186	0	0.586	0
CADM2	0	2.02075	0.889	0.562	0
CADPS	0	-2.92472	0	0.499	0
CALCOCO2	0	-0.729615	0	0.272	0
CALD1	0	2.57194	0.802	0.41	0
CALM1	0	2.64067	0.695	0.197	0
CALM2	0	-2.02744	0	0.542	0
CAMK1D	0	-2.45057	0	0.572	0
CAMK2A	0	-1.34114	0	0.307	0
CAMK2D	0	3.26322	0.995	0.76	0
CAMK2G	0	-0.929748	0	0.303	0
CAMKMT	0	-1.55207	0	0.423	0
CAMSAP2	0	-1.61474	0	0.526	0
CAMTA1	0	-1.88633	0	0.564	0
CAND1	0	-0.83194	0	0.333	0
CAPN2	0	-0.86104	0	0.312	0
CAPN7	0	-1.16182	0	0.42	0
CAPRIN1	0	-1.11962	0	0.429	0
CAPZA1	0	-1.19613	0	0.413	0
CAPZA2	0	-1.09733	0	0.401	0
CAPZB	0	-1.7396	0	0.509	0
CARD8	0	-1.04111	0	0.337	0
CARF	0	-0.734757	0	0.269	0
CARMIL1	0	-1.9354	0	0.465	0
CARS1	0	-0.790442	0	0.275	0
CARS2	0	-0.729264	0	0.269	0
CASC4	0	-1.58118	0	0.529	0
CASD1	0	-0.921975	0	0.346	0
CAST	0	-1.47093	0	0.501	0
CASTOR3	0	-1.03045	0	0.353	0
CBFA2T2	0	-1.31165	0	0.43	0
CBFB	0	-1.67065	0	0.537	0
CBL	0	-1.25652	0	0.398	0
CBLB	0	-1.50419	0	0.433	0
CBR4	0	-1.40462	0	0.474	0
CBX3	0	-0.783435	0	0.314	0
CC2D1A	0	-1.30561	0	0.353	0
CC2D2A	0	-0.871017	0	0.301	0
CCAR1	0	-1.31011	0	0.475	0
CCDC12	0	-0.776019	0	0.271	0
CCDC130	0	-0.718008	0	0.273	0
CCDC14	0	-0.876668	0	0.336	0
CCDC144A	0	-1.01708	0	0.369	0
CCDC146	0	-0.896779	0	0.29	0
CCDC18-AS1	0	-1.46957	0	0.456	0
CCDC50	0	-0.90833	0	0.348	0
CCDC57	0	-0.841557	0	0.295	0
CCDC6	0	-1.22825	0	0.399	0
CCDC66	0	-1.18088	0	0.424	0
CCDC7	0	-1.2406	0	0.388	0
CCDC84	0	-0.987752	0	0.372	0
CCDC88A	0	-2.20155	0	0.677	0
CCDC91	0	-1.98397	0	0.599	0
CCDC93	0	-0.834673	0	0.318	0
CCM2	0	-1.21285	0	0.371	0
CCN2	0	1.55952	0.173	0.021	0
CCNC	0	-0.829935	0	0.308	0
CCND3	0	-2.58571	0	0.619	0
CCNH	0	-2.13951	0	0.655	0
CCNI	0	-1.07038	0	0.391	0
CCNL1	0	-1.07194	0	0.381	0
CCNL2	0	-0.701809	0	0.276	0
CCNT2	0	-1.08855	0	0.418	0
CCNY	0	-2.19015	0	0.669	0
CCPG1	0	-0.864551	0	0.343	0
CCSER2	0	-1.51354	0	0.499	0
CD163	0	-2.40553	0	0.271	0
CD302	0	-1.24347	0	0.35	0
CD44	0	2.58353	0.793	0.397	0
CD46	0	-1.19119	0	0.455	0
CD47	0	-0.831943	0	0.311	0
CD58	0	-0.972363	0	0.272	0
CD63	0	3.37249	0.798	0.108	0
CD74	0	-2.32132	0	0.275	0
CD81	0	2.30259	0.479	0.093	0
CDC14B	0	-1.57977	0	0.47	0
CDC16	0	-0.739007	0	0.291	0
CDC27	0	-1.1443	0	0.414	0
CDC37	0	-0.683434	0	0.268	0
CDC40	0	-0.717578	0	0.274	0
CDC42	0	-0.803174	0	0.268	0
CDC42BPA	0	-2.3189	0	0.541	0
CDC42BPB	0	-1.01878	0	0.384	0
CDC42SE1	0	-0.924001	0	0.304	0
CDC42SE2	0	-1.81258	0	0.522	0
CDC73	0	-1.13798	0	0.418	0
CDH11	0	-1.05128	0	0.294	0
CDH13	0	-2.30704	0	0.413	0
CDH19	0	3.22957	0.831	0.34	0
CDH2	0	3.12302	0.912	0.459	0
CDH20	0	1.60185	0.596	0.413	0
CDH4	0	-1.23552	0	0.319	0
CDK12	0	-1.07847	0	0.406	0
CDK13	0	-2.04433	0	0.658	0
CDK14	0	-2.49332	0	0.64	0
CDK17	0	-1.20354	0	0.418	0
CDK19	0	-1.69387	0	0.506	0
CDK5RAP2	0	-0.996993	0	0.363	0
CDK6	0	2.87631	0.922	0.64	0
CDK8	0	-1.18765	0	0.381	0
CDKAL1	0	-2.17585	0	0.678	0
CDKN2B-AS1	0	-1.08177	0	0.334	0
CDR2	0	-0.882278	0	0.274	0
CDS2	0	-0.723776	0	0.274	0
CDYL	0	-1.47663	0	0.494	0
CEBPD	0	-0.915583	0	0.286	0
CEBPZOS	0	-0.78713	0	0.284	0
CECR2	0	-1.32236	0	0.385	0
CELF1	0	-1.82611	0	0.609	0
CELF2	0	-3.68587	0	0.777	0
CENPC	0	-0.951661	0	0.355	0
CENPP	0	-1.04762	0	0.266	0
CEP112	0	-0.995277	0	0.281	0
CEP164	0	-0.848871	0	0.31	0
CEP170	0	-1.66347	0	0.565	0
CEP192	0	-1.26947	0	0.454	0
CEP290	0	-0.896804	0	0.321	0
CEP350	0	-1.96852	0	0.618	0
CEP57	0	-0.803213	0	0.297	0
CEP63	0	-0.888891	0	0.314	0
CEP68	0	-0.780154	0	0.294	0
CEP85L	0	-1.70846	0	0.526	0
CEP95	0	-0.847895	0	0.319	0
CEPT1	0	-0.776741	0	0.29	0
CERS4	0	-0.982786	0	0.326	0
CERS5	0	-1.07963	0	0.387	0
CERS6	0	-1.64255	0	0.502	0
CERT1	0	-1.29029	0	0.446	0
CFAP299	0	3.06964	0.431	0.029	0
CFDP1	0	-1.2432	0	0.424	0
CFI	0	-0.972498	0	0.284	0
CFLAR	0	-1.48579	0	0.502	0
CGGBP1	0	-1.28001	0	0.44	0
CHCHD3	0	-1.45921	0	0.505	0
CHD1	0	-1.37452	0	0.475	0
CHD2	0	-2.12784	0	0.668	0
CHD4	0	-0.743713	0	0.295	0
CHD6	0	-1.47066	0	0.518	0
CHD7	0	-1.75585	0	0.56	0
CHD8	0	-0.975719	0	0.366	0
CHD9	0	-3.12397	0	0.83	0
CHFR	0	-1.23045	0	0.438	0
CHI3L1	0	1.76024	0.878	0.374	0
CHIC2	0	-1.04847	0	0.375	0
CHKA	0	-2.00195	0	0.586	0
CHL1	0	3.28299	0.768	0.541	0
CHN1	0	-1.26549	0	0.345	0
CHPT1	0	-1.57113	0	0.475	0
CHRM3	0	-1.72491	0	0.338	0
CHST11	0	-3.67913	0	0.762	0
CHST8	0	2.6751	0.472	0.218	0
CHSY1	0	-1.05214	0	0.339	0
CHSY3	0	-1.45072	0	0.304	0
CHURC1	0	-0.797703	0	0.302	0
CIAO1	0	-0.770082	0	0.294	0
CIITA	0	-1.13242	0	0.295	0
CIR1	0	-0.744248	0	0.281	0
CIRBP	0	-1.42359	0	0.531	0
CKAP5	0	-0.911624	0	0.343	0
CKLF	0	-0.753167	0	0.268	0
CKMT2-AS1	0	-0.890106	0	0.312	0
CLASP1	0	-2.53803	0	0.728	0
CLASP2	0	-2.38522	0	0.695	0
CLASRP	0	-0.876486	0	0.33	0
CLCN3	0	-0.840757	0	0.315	0
CLDN11	0	-1.28083	0	0.29	0
CLEC16A	0	-1.48612	0	0.493	0
CLIC4	0	-1.04169	0	0.309	0
CLINT1	0	-0.909204	0	0.331	0
CLIP1	0	-1.70712	0	0.537	0
CLIP2	0	-1.59186	0	0.449	0
CLK1	0	-0.935846	0	0.355	0
CLK4	0	-0.655445	0	0.267	0
CLNS1A	0	-0.849169	0	0.31	0
CLOCK	0	-1.09391	0	0.376	0
CLSTN1	0	-0.83352	0	0.282	0
CLTA	0	-1.05955	0	0.395	0
CLTC	0	-1.20747	0	0.453	0
CLU	0	3.17639	0.89	0.137	0
CLYBL	0	-0.950317	0	0.276	0
CMC1	0	-0.802668	0	0.282	0
CMC2	0	-0.801254	0	0.305	0
CMIP	0	-1.95971	0	0.58	0
CMSS1	0	-1.60028	0	0.487	0
CMYA5	0	-1.26249	0	0.36	0
CNIH3	0	-1.73323	0	0.434	0
CNKSR3	0	-0.935219	0	0.277	0
CNNM2	0	-1.13051	0	0.348	0
CNOT1	0	-1.11359	0	0.408	0
CNOT10	0	-0.874723	0	0.311	0
CNOT2	0	-2.31109	0	0.66	0
CNOT4	0	-1.44713	0	0.512	0
CNOT6L	0	-0.9411	0	0.29	0
CNPY2	0	-1.00246	0	0.351	0
CNST	0	-0.804174	0	0.283	0
CNTLN	0	-0.958135	0	0.295	0
CNTNAP3B	0	-1.28848	0	0.327	0
CNTNAP5	0	3.413	0.872	0.347	0
CNTRL	0	-1.43307	0	0.426	0
COA1	0	-1.64725	0	0.554	0
COBL	0	-1.03192	0	0.286	0
COG4	0	-0.780314	0	0.29	0
COG5	0	-1.77664	0	0.583	0
COG6	0	-0.835954	0	0.297	0
COG7	0	-0.866716	0	0.309	0
COL22A1	0	-1.48705	0	0.318	0
COMMD1	0	-1.66049	0	0.53	0
COMMD10	0	-1.81437	0	0.518	0
COP1	0	-2.07594	0	0.657	0
COPA	0	-1.27797	0	0.474	0
COPB1	0	-0.776173	0	0.307	0
COPB2	0	-0.670397	0	0.285	0
CORO1C	0	-1.09101	0	0.386	0
CORO2B	0	-0.927087	0	0.274	0
CORO7	0	-0.799514	0	0.272	0
COTL1	0	-1.16366	0	0.358	0
COX10-AS1	0	-1.16516	0	0.345	0
CPD	0	-0.817421	0	0.285	0
CPEB2	0	-1.21132	0	0.392	0
CPEB3	0	-1.87641	0	0.542	0
CPEB4	0	-1.78922	0	0.572	0
CPLANE1	0	-1.60347	0	0.499	0
CPM	0	-1.81013	0	0.274	0
CPNE8	0	-1.34166	0	0.396	0
CPQ	0	-1.76264	0	0.525	0
CPSF6	0	-1.04672	0	0.406	0
CPVL	0	-1.46612	0	0.268	0
CRACD	0	-1.43971	0	0.364	0
CRADD	0	-1.60721	0	0.445	0
CREB1	0	-1.27561	0	0.435	0
CREB3L2	0	-0.810843	0	0.269	0
CREB5	0	-1.71696	0	0.423	0
CREBBP	0	-1.68603	0	0.58	0
CREBRF	0	-0.989517	0	0.337	0
CREBZF	0	-0.865053	0	0.344	0
CREM	0	3.23468	0.829	0.334	0
CRIM1	0	-1.05923	0	0.33	0
CRK	0	-0.895554	0	0.324	0
CRLF3	0	-1.76571	0	0.577	0
CRTC1	0	-0.787611	0	0.281	0
CRTC3	0	-1.14407	0	0.384	0
CRYZL1	0	-0.812008	0	0.289	0
CSAD	0	-0.745507	0	0.287	0
CSDE1	0	-0.81415	0	0.291	0
CSGALNACT2	0	-0.860136	0	0.318	0
CSMD2	0	-1.66666	0	0.401	0
CSNK1A1	0	-1.96099	0	0.662	0
CSNK1D	0	-0.89257	0	0.336	0
CSNK1G1	0	-1.2153	0	0.422	0
CSNK1G3	0	-0.836568	0	0.312	0
CSNK2A1	0	-1.12702	0	0.412	0
CSPP1	0	-1.24059	0	0.42	0
CSRNP3	0	-1.25726	0	0.346	0
CSTF3	0	-0.966845	0	0.375	0
CTBP2	0	-1.68736	0	0.528	0
CTCF	0	-0.830796	0	0.282	0
CTDSPL	0	-1.31987	0	0.344	0
CTDSPL2	0	-1.18885	0	0.42	0
CTIF	0	-0.771171	0	0.279	0
CTNNA1	0	-1.55477	0	0.543	0
CTNNA2	0	-2.94306	0	0.513	0
CTNNA3	0	-2.08015	0	0.409	0
CTNNB1	0	-1.48493	0	0.482	0
CTNND1	0	-1.89798	0	0.619	0
CTNND2	0	-3.56323	0	0.597	0
CTSB	0	2.09475	0.73	0.352	0
CTTN	0	-0.839818	0	0.296	0
CTTNBP2	0	-2.01624	0	0.557	0
CTTNBP2NL	0	-1.57026	0	0.413	0
CUEDC1	0	-0.892268	0	0.298	0
CUL1	0	-1.16189	0	0.421	0
CUL3	0	-1.55647	0	0.548	0
CUL4A	0	-0.9455	0	0.35	0
CUL5	0	-1.38752	0	0.495	0
CUX1	0	-2.26202	0	0.685	0
CWC27	0	-1.17627	0	0.399	0
CWF19L2	0	-1.17205	0	0.414	0
CYB5R4	0	-0.894474	0	0.312	0
CYFIP1	0	-1.80411	0	0.465	0
CYFIP2	0	-0.908377	0	0.296	0
CYLD	0	-0.782606	0	0.287	0
CYP20A1	0	-1.15623	0	0.39	0
CYSTM1	0	-1.04557	0	0.334	0
CYTH1	0	-1.38047	0	0.403	0
CYTOR	0	-1.0721	0	0.313	0
DAAM1	0	-0.964035	0	0.304	0
DAB1	0	-1.55804	0	0.413	0
DAB2IP	0	-0.841409	0	0.269	0
DAP3	0	-1.18108	0	0.418	0
DARS1	0	-0.912834	0	0.325	0
DCAF10	0	-1.40165	0	0.467	0
DCAF5	0	-1.0902	0	0.389	0
DCAF6	0	-1.63565	0	0.514	0
DCAF7	0	-0.869299	0	0.31	0
DCAF8	0	-0.904149	0	0.352	0
DCAKD	0	-0.947251	0	0.322	0
DCBLD2	0	-0.875098	0	0.298	0
DCC	0	1.71359	0.578	0.379	0
DCLK2	0	-1.82726	0	0.437	0
DCP1A	0	-0.96119	0	0.348	0
DCP2	0	-0.939294	0	0.323	0
DCTN4	0	-1.06246	0	0.389	0
DCUN1D1	0	-0.755217	0	0.266	0
DCUN1D4	0	-0.764711	0	0.278	0
DDAH1	0	-0.959066	0	0.271	0
DDB2	0	-0.84583	0	0.272	0
DDHD1	0	-1.05893	0	0.375	0
DDX1	0	-0.675454	0	0.281	0
DDX10	0	-1.07216	0	0.357	0
DDX17	0	-2.48485	0	0.76	0
DDX18	0	-1.14469	0	0.398	0
DDX21	0	-0.778158	0	0.285	0
DDX24	0	-1.82368	0	0.489	0
DDX39B	0	-1.06825	0	0.419	0
DDX46	0	-1.57794	0	0.557	0
DDX5	0	-2.9294	0	0.8	0
DDX50	0	-0.974407	0	0.349	0
DDX58	0	-0.850693	0	0.288	0
DDX6	0	-1.20238	0	0.436	0
DECR1	0	-1.30522	0	0.454	0
DEK	0	-0.77339	0	0.282	0
DENND1A	0	-2.17387	0	0.648	0
DENND1B	0	-0.91572	0	0.273	0
DENND2A	0	-1.68372	0	0.418	0
DENND2B	0	-1.24622	0	0.396	0
DENND4A	0	-1.86804	0	0.603	0
DENND4C	0	-1.61973	0	0.533	0
DENND5A	0	-1.31501	0	0.447	0
DENND5B	0	-1.4178	0	0.412	0
DENND6A	0	-1.12614	0	0.394	0
DENR	0	-0.812493	0	0.321	0
DEPDC5	0	-0.802244	0	0.28	0
DERA	0	-0.813106	0	0.28	0
DGCR2	0	-0.717972	0	0.271	0
DGKD	0	-0.983208	0	0.321	0
DGKG	0	-3.215	0	0.553	0
DGKH	0	-0.927534	0	0.271	0
DGKI	0	-1.48257	0	0.392	0
DGLUCY	0	-1.02491	0	0.333	0
DHX15	0	-0.901037	0	0.357	0
DHX29	0	-0.803772	0	0.308	0
DHX30	0	-0.766771	0	0.287	0
DHX32	0	-0.890062	0	0.329	0
DHX36	0	-1.22386	0	0.456	0
DHX57	0	-0.795066	0	0.274	0
DHX9	0	-0.947329	0	0.373	0
DICER1	0	-1.43452	0	0.513	0
DIDO1	0	-0.899591	0	0.353	0
DIP2A	0	-1.13265	0	0.399	0
DIP2B	0	-2.43559	0	0.656	0
DIP2C	0	-2.14752	0	0.573	0
DIPK1A	0	-1.15831	0	0.322	0
DIS3L2	0	-1.30758	0	0.456	0
DISC1	0	-2.78642	0	0.706	0
DISP1	0	-1.49903	0	0.414	0
DLC1	0	-2.18361	0	0.468	0
DLEU1	0	-2.35871	0	0.58	0
DLEU2	0	2.42669	0.927	0.788	0
DLG1	0	-1.86825	0	0.575	0
DLG2	0	-3.1244	0	0.635	0
DLG5	0	-1.06738	0	0.33	0
DLGAP1	0	-2.86487	0	0.494	0
DLGAP4	0	-1.13564	0	0.376	0
DMTF1	0	-1.3632	0	0.5	0
DMXL1	0	-1.45103	0	0.505	0
DMXL2	0	-0.915828	0	0.339	0
DNAH14	0	-1.02884	0	0.28	0
DNAJB14	0	-1.09862	0	0.408	0
DNAJB6	0	-1.0187	0	0.37	0
DNAJC1	0	-1.31276	0	0.409	0
DNAJC13	0	-0.963743	0	0.356	0
DNAJC2	0	-0.732694	0	0.272	0
DNAJC3	0	-0.779798	0	0.3	0
DNAJC5	0	-1.13052	0	0.376	0
DNAJC6	0	-1.11517	0	0.3	0
DNAJC7	0	-0.944935	0	0.359	0
DNASE1	0	-0.769469	0	0.28	0
DNHD1	0	-0.944635	0	0.33	0
DNM1	0	-1.29204	0	0.384	0
DNM1L	0	-1.41128	0	0.493	0
DNM2	0	-1.26809	0	0.422	0
DNM3	0	-2.26641	0	0.528	0
DNMT1	0	-0.731285	0	0.27	0
DNMT3A	0	-1.26244	0	0.434	0
DOCK1	0	-2.02384	0	0.556	0
DOCK10	0	-2.44696	0	0.629	0
DOCK2	0	-2.05259	0	0.361	0
DOCK3	0	-1.96857	0	0.483	0
DOCK4	0	0.865492	0.889	0.783	0
DOCK5	0	-2.02516	0	0.368	0
DOCK7	0	-1.67915	0	0.503	0
DOCK8	0	-2.64706	0	0.323	0
DOP1A	0	-1.41545	0	0.501	0
DOP1B	0	-0.934317	0	0.278	0
DPF3	0	-1.63255	0	0.395	0
DPH6	0	-1.58824	0	0.458	0
DPP6	0	-3.39474	0.001	0.575	0
DPP8	0	-1.10077	0	0.398	0
DPY19L1	0	-1.22441	0	0.343	0
DPY19L3	0	-0.975949	0	0.333	0
DPYD	0	-3.4117	0	0.724	0
DPYD-AS1	0	-1.10403	0	0.304	0
DPYSL2	0	-1.77103	0	0.556	0
DPYSL3	0	-1.4934	0	0.398	0
DRG1	0	-0.839618	0	0.297	0
DROSHA	0	-0.985451	0	0.359	0
DSCAML1	0	-1.5499	0	0.344	0
DSE	0	-1.24896	0	0.346	0
DST	0	-3.3631	0	0.792	0
DTD1	0	-0.864788	0	0.307	0
DTNA	0	-3.42589	0	0.793	0
DTNB	0	-1.39946	0	0.444	0
DTNBP1	0	-0.82968	0	0.266	0
DUSP16	0	-0.858596	0	0.288	0
DYM	0	-1.6804	0	0.559	0
DYNC1H1	0	-1.14505	0	0.409	0
DYNC1I2	0	-1.02069	0	0.396	0
DYNC1LI2	0	-0.950744	0	0.35	0
DYNC2H1	0	-1.06985	0	0.353	0
DYRK1A	0	-1.79588	0	0.596	0
DZIP1	0	-0.92191	0	0.311	0
DZIP3	0	-0.809718	0	0.295	0
E2F3	0	-0.93479	0	0.304	0
ECHDC1	0	-0.931918	0	0.351	0
ECPAS	0	-1.12905	0	0.397	0
EDEM3	0	-0.834982	0	0.335	0
EEA1	0	-1.63219	0	0.551	0
EEF1AKMT2	0	-0.837061	0	0.308	0
EEF2K	0	-1.1105	0	0.349	0
EEFSEC	0	-0.811812	0	0.27	0
EFCAB2	0	-1.03975	0	0.331	0
EFEMP1	0	3.20997	0.747	0.22	0
EFHC1	0	-0.897197	0	0.313	0
EFR3A	0	-1.17125	0	0.405	0
EFTUD2	0	-0.787489	0	0.282	0
EGLN1	0	-0.834466	0	0.289	0
EGR1	0	2.37401	0.471	0.227	0
EHBP1	0	-3.01588	0	0.661	0
EHMT1	0	-1.66788	0	0.571	0
EIF2A	0	-0.766173	0	0.292	0
EIF2AK2	0	-0.943723	0	0.34	0
EIF2AK4	0	-0.860264	0	0.324	0
EIF2B3	0	-0.905586	0	0.309	0
EIF3A	0	-1.03921	0	0.377	0
EIF3E	0	-0.855895	0	0.34	0
EIF3H	0	-0.996012	0	0.367	0
EIF3J	0	-0.807283	0	0.313	0
EIF4A2	0	-1.23486	0	0.457	0
EIF4B	0	-0.770712	0	0.293	0
EIF4E	0	-0.913183	0	0.328	0
EIF4G3	0	-2.534	0	0.731	0
EIF5	0	-0.808265	0	0.289	0
EIF5B	0	-0.998702	0	0.37	0
ELF1	0	-1.95981	0	0.538	0
ELF2	0	-1.87531	0	0.578	0
ELL2	0	2.04511	0.799	0.568	0
ELMOD1	0	-1.12736	0	0.321	0
ELOVL5	0	3.38786	0.797	0.315	0
ELP2	0	-0.912097	0	0.348	0
ELP3	0	-0.834112	0	0.309	0
ELP4	0	-1.34399	0	0.417	0
EMC2	0	-0.699703	0	0.277	0
EMC3	0	-0.704041	0	0.284	0
EML1	0	-0.813929	0	0.268	0
EML4	0	-1.3733	0	0.442	0
EMP1	0	-1.10382	0	0.269	0
EMSY	0	-0.877876	0	0.31	0
ENAH	0	-1.22589	0	0.347	0
ENOSF1	0	-1.26596	0	0.417	0
ENOX1	0	-1.1017	0	0.269	0
ENSA	0	-1.10475	0	0.389	0
ENTPD1-AS1	0	-1.82322	0	0.508	0
EP300	0	-1.39948	0	0.509	0
EP400	0	-1.00622	0	0.376	0
EPB41L2	0	-2.33424	0.031	0.649	0
EPC1	0	-2.06994	0	0.66	0
EPC2	0	-1.38964	0	0.494	0
EPG5	0	-0.823883	0	0.303	0
EPN2	0	-2.41299	0	0.553	0
EPS15	0	-1.53034	0	0.421	0
EPS15L1	0	-0.999536	0	0.366	0
EPS8	0	-1.67113	0	0.467	0
ERBB4	0	-2.50591	0.01	0.487	0
ERBIN	0	-2.10409	0	0.636	0
ERC1	0	-2.23618	0	0.684	0
ERC2	0	-1.08585	0	0.268	0
ERCC6L2	0	-1.33334	0	0.465	0
ERCC8	0	-0.888543	0	0.307	0
ERGIC1	0	-1.35256	0	0.485	0
ERI3	0	-0.796307	0	0.297	0
ERICH1	0	-1.34277	0	0.428	0
ERP44	0	-0.983699	0	0.362	0
ESCO1	0	-0.845267	0	0.306	0
ESF1	0	-0.847859	0	0.3	0
ESRRG	0	-1.79934	0	0.418	0
ESYT2	0	-0.836649	0	0.281	0
ETFA	0	-0.940438	0	0.335	0
ETNK1	0	-1.28742	0	0.473	0
ETV5	0	-1.52794	0	0.473	0
ETV6	0	-2.45765	0	0.675	0
EVA1C	0	-1.2773	0	0.37	0
EVI5	0	-1.49663	0	0.46	0
EVL	0	-1.54311	0	0.497	0
EWSR1	0	-0.940529	0	0.372	0
EXOC1	0	-1.03123	0	0.4	0
EXOC2	0	-1.07433	0	0.382	0
EXOC4	0	-2.58366	0	0.744	0
EXOC5	0	-0.745763	0	0.292	0
EXOC6	0	-1.38422	0	0.455	0
EXOC6B	0	-1.96367	0	0.602	0
EXOC7	0	-0.780366	0	0.301	0
EXOSC10	0	-0.742858	0	0.29	0
EXT1	0	-1.69034	0	0.462	0
EXT2	0	-0.712985	0	0.283	0
EYA2	0	-1.07074	0	0.287	0
EYA3	0	-0.939937	0	0.331	0
EYA4	0	2.98872	0.852	0.322	0
EZH1	0	-0.904803	0	0.336	0
FADS2	0	-1.16085	0	0.337	0
FAF1	0	-2.24674	0	0.683	0
FAF2	0	-0.822836	0	0.308	0
FAM110B	0	-1.43651	0	0.415	0
FAM117B	0	-1.1358	0	0.275	0
FAM120A	0	-1.12708	0	0.418	0
FAM120B	0	-1.42915	0	0.506	0
FAM126B	0	-1.00567	0	0.36	0
FAM133B	0	-1.2264	0	0.443	0
FAM135A	0	-1.97607	0	0.614	0
FAM13A	0	-1.56963	0	0.477	0
FAM13B	0	-1.54914	0	0.525	0
FAM155A	0	-3.09026	0	0.525	0
FAM168A	0	-2.28231	0	0.674	0
FAM169A	0	-1.05175	0	0.308	0
FAM172A	0	-2.47254	0	0.732	0
FAM184B	0	-0.947492	0	0.276	0
FAM193A	0	-1.26233	0	0.443	0
FAM193B	0	-0.728373	0	0.274	0
FAM20C	0	-1.17443	0	0.371	0
FAM214A	0	-1.12202	0	0.391	0
FAM222B	0	-1.44288	0	0.458	0
FAM228B	0	-0.91722	0	0.323	0
FAM49A	0	-0.868558	0	0.29	0
FAM49B	0	-2.82048	0	0.615	0
FAM53B	0	-1.53509	0	0.368	0
FAM78B	0	-1.33014	0	0.328	0
FANCL	0	-0.744971	0	0.281	0
FAR1	0	-1.33736	0	0.487	0
FAR2	0	-2.11299	0	0.525	0
FARP1	0	-1.32977	0	0.409	0
FARP2	0	-1.11522	0	0.379	0
FARS2	0	-1.93573	0	0.609	0
FARSB	0	-0.781275	0	0.298	0
FASTKD1	0	-0.834916	0	0.306	0
FAT1	0	3.84296	0.821	0.196	0
FAT3	0	-2.41444	0	0.437	0
FBXL17	0	-2.09713	0	0.616	0
FBXL20	0	-1.50861	0	0.497	0
FBXL4	0	-0.951665	0	0.344	0
FBXL5	0	-1.10055	0	0.412	0
FBXL7	0	-2.46615	0	0.498	0
FBXO11	0	-2.2305	0	0.682	0
FBXO22	0	-0.94973	0	0.336	0
FBXO28	0	-1.02632	0	0.35	0
FBXO32	0	-1.57676	0	0.361	0
FBXO34	0	-0.932237	0	0.289	0
FBXO38	0	-0.749132	0	0.29	0
FBXO42	0	-1.04355	0	0.363	0
FBXO9	0	-0.851041	0	0.321	0
FBXW11	0	-1.43352	0	0.492	0
FBXW2	0	-0.668887	0	0.268	0
FBXW4	0	-1.05303	0	0.371	0
FBXW7	0	2.76927	0.855	0.566	0
FBXW8	0	-0.981594	0	0.339	0
FCHO2	0	-1.63248	0	0.401	0
FCHSD2	0	-3.26804	0	0.698	0
FER	0	-2.19901	0	0.655	0
FERMT2	0	-0.899734	0	0.308	0
FEZ2	0	-1.16943	0	0.399	0
FGF12	0	-1.64708	0	0.312	0
FGF14	0	3.49624	1	0.566	0
FGFR1	0	-0.896156	0	0.306	0
FGFR1OP2	0	-0.776064	0	0.298	0
FGGY	0	-1.03929	0	0.313	0
FHIT	0	-3.1384	0	0.75	0
FIGN	0	-1.54762	0	0.405	0
FILIP1L	0	-1.65081	0	0.484	0
FIP1L1	0	-1.01832	0	0.38	0
FKBP10	0	-0.80957	0	0.275	0
FKBP15	0	-0.838926	0	0.29	0
FKBP5	0	-4.17928	0	0.745	0
FKTN	0	-0.825562	0	0.308	0
FLG-AS1	0	-0.915022	0	0.28	0
FLOT1	0	-1.00564	0	0.352	0
FLRT2	0	-1.09751	0	0.277	0
FMN2	0	-1.816	0	0.412	0
FMNL2	0	-3.21447	0	0.776	0
FMNL3	0	-1.46022	0	0.423	0
FNBP1	0	-2.00897	0	0.615	0
FNBP4	0	-1.68701	0	0.584	0
FNDC3A	0	-2.8937	0	0.764	0
FNDC3B	0	-2.3582	0	0.68	0
FNIP1	0	-1.85096	0	0.609	0
FNIP2	0	-1.44202	0	0.444	0
FNTA	0	-0.851817	0	0.332	0
FNTB	0	-0.869069	0	0.292	0
FOCAD	0	-1.48447	0	0.479	0
FOS	0	1.78002	0.641	0.394	0
FOXJ3	0	-1.51535	0	0.521	0
FOXK1	0	-1.00523	0	0.347	0
FOXK2	0	-1.26392	0	0.44	0
FOXN2	0	-1.45808	0	0.446	0
FOXN3	0	-3.32308	0	0.647	0
FOXO1	0	-1.79604	0	0.491	0
FOXO3	0	-2.61521	0	0.647	0
FOXP1	0	-2.95316	0	0.657	0
FRA10AC1	0	-0.689147	0	0.276	0
FRMD3	0	-1.35861	0	0.335	0
FRMD4A	0	-3.97158	0	0.69	0
FRMD4B	0	-2.78747	0	0.673	0
FRMD5	0	3.43241	0.992	0.581	0
FRS2	0	-1.20848	0	0.427	0
FRYL	0	-2.19949	0	0.673	0
FTO	0	-1.92213	0	0.613	0
FUBP1	0	-0.920478	0	0.347	0
FUBP3	0	-0.793585	0	0.313	0
FUS	0	-1.66056	0	0.596	0
FUT8	0	-1.83233	0	0.505	0
FXR1	0	-1.069	0	0.413	0
FYB1	0	-2.20726	0	0.309	0
FYN	0	-2.30324	0	0.543	0
G3BP1	0	-0.817681	0	0.31	0
GAB1	0	-2.09535	0	0.618	0
GAB2	0	-2.32719	0	0.605	0
GABBR1	0	-0.961479	0	0.311	0
GABPB1-AS1	0	-1.08057	0	0.375	0
GAD1	0	-1.81196	0	0.393	0
GAK	0	-0.960037	0	0.341	0
GALK2	0	-0.828292	0	0.307	0
GALNT1	0	-1.01129	0	0.354	0
GALNT10	0	-1.77849	0	0.53	0
GALNT11	0	-1.02072	0	0.374	0
GALNT2	0	-2.1232	0	0.587	0
GALNT7	0	-0.919072	0	0.31	0
GALR1	0	-1.03803	0	0.274	0
GAP43	0	3.99586	0.969	0.419	0
GAPVD1	0	-1.17728	0	0.428	0
GAREM1	0	-2.11359	0	0.582	0
GARNL3	0	-1.12078	0	0.334	0
GARS-DT	0	-1.25123	0	0.439	0
GAS7	0	-1.96441	0	0.488	0
GATAD1	0	-1.14509	0	0.426	0
GATAD2A	0	-1.04	0	0.345	0
GATAD2B	0	-1.83254	0	0.595	0
GBE1	0	-1.18624	0	0.386	0
GBF1	0	-1.46953	0	0.501	0
GCC2	0	-1.35524	0	0.456	0
GCFC2	0	-0.826593	0	0.308	0
GDAP1	0	-1.3302	0	0.408	0
GDI2	0	-1.01435	0	0.377	0
GGA2	0	-0.857637	0	0.302	0
GGNBP2	0	-1.14525	0	0.401	0
GGT7	0	-1.03916	0	0.371	0
GIGYF2	0	-1.56472	0	0.552	0
GIPC1	0	-0.831624	0	0.285	0
GIT2	0	-1.2558	0	0.407	0
GLB1	0	-0.968391	0	0.336	0
GLCCI1	0	-1.29957	0	0.354	0
GLDC	0	-1.8875	0	0.401	0
GLG1	0	-1.62585	0	0.548	0
GLIS3	0	-2.6904	0	0.547	0
GLS	0	-1.64282	0	0.552	0
GLUD1	0	-0.87412	0	0.3	0
GLUL	0	-1.42457	0	0.33	0
GLYR1	0	-1.04232	0	0.379	0
GMDS	0	-1.53285	0	0.448	0
GMDS-DT	0	-2.02476	0	0.567	0
GNA12	0	-1.45614	0	0.467	0
GNA13	0	-0.92002	0	0.298	0
GNA14	0	-2.83542	0	0.489	0
GNA14-AS1	0	-2.3567	0	0.414	0
GNAI3	0	-0.808412	0	0.292	0
GNAQ	0	-3.4584	0	0.737	0
GNAS	0	3.46988	0.909	0.413	0
GNB1	0	-1.81013	0	0.581	0
GNB4	0	-1.06957	0	0.287	0
GNG12-AS1	0	-1.1812	0	0.321	0
GNG2	0	-1.05064	0	0.31	0
GNG7	0	-2.17099	0	0.599	0
GNPTAB	0	-1.4253	0	0.481	0
GOLGA1	0	-0.767717	0	0.29	0
GOLGA4	0	-1.8149	0	0.6	0
GOLGA8A	0	-0.79248	0	0.295	0
GOLGA8B	0	-0.832123	0	0.29	0
GOLGB1	0	-1.54517	0	0.534	0
GOLIM4	0	-0.916624	0	0.338	0
GOLM1	0	-0.894579	0	0.309	0
GOLPH3	0	-1.0948	0	0.395	0
GON4L	0	-1.31913	0	0.469	0
GOPC	0	-0.916717	0	0.357	0
GOSR1	0	-0.942965	0	0.355	0
GPATCH2	0	-1.33255	0	0.452	0
GPATCH2L	0	-1.40228	0	0.493	0
GPATCH8	0	-2.14681	0	0.681	0
GPBP1	0	-1.63211	0	0.577	0
GPBP1L1	0	-1.13241	0	0.387	0
GPCPD1	0	-1.80387	0	0.564	0
GPD2	0	-1.33225	0	0.429	0
GPHN	0	-2.72889	0	0.676	0
GPI	0	-0.955178	0	0.338	0
GPM6A	0	1.19395	0.709	0.529	0
GPR107	0	-1.07398	0	0.395	0
GPR158	0	-1.80497	0	0.402	0
GPRC5B	0	-0.984646	0	0.293	0
GRAMD1B	0	-1.39062	0	0.403	0
GRAMD1C	0	-1.07094	0	0.29	0
GRAMD2B	0	-1.00706	0	0.305	0
GRB10	0	-0.871981	0	0.271	0
GRB2	0	-1.45822	0	0.444	0
GRIA1	0	2.49636	0.927	0.531	0
GRIA2	0	-2.10849	0	0.483	0
GRID1	0	-2.43918	0	0.527	0
GRIK2	0	4.3315	0.961	0.303	0
GRIK3	0	-1.2472	0	0.322	0
GRIK4	0	-1.07029	0	0.304	0
GRIN2B	0	-1.5399	0	0.349	0
GRK3	0	-1.66647	0	0.404	0
GRK4	0	-0.936961	0	0.298	0
GRM7	0	-2.1273	0	0.397	0
GRM8	0	1.71393	0.275	0.06	0
GSAP	0	-1.51538	0	0.481	0
GSK3B	0	-2.04258	0	0.657	0
GSN	0	-1.62767	0	0.467	0
GSPT1	0	-0.867241	0	0.341	0
GSTCD	0	-0.928216	0	0.302	0
GTDC1	0	-1.72139	0	0.522	0
GTF2F2	0	-1.02509	0	0.364	0
GTF2H1	0	-0.701015	0	0.275	0
GTF2I	0	-1.92155	0	0.654	0
GTF2IRD1	0	-0.920208	0	0.308	0
H3-3B	0	-1.19676	0	0.319	0
HABP4	0	-0.848599	0	0.288	0
HACD3	0	-0.815064	0	0.302	0
HADHA	0	-0.793008	0	0.324	0
HADHB	0	-0.818142	0	0.316	0
HAP1	0	-0.863816	0	0.272	0
HARS1	0	-0.714605	0	0.271	0
HBP1	0	-0.723689	0	0.278	0
HBS1L	0	-0.788635	0	0.309	0
HCG17	0	-0.833103	0	0.297	0
HCLS1	0	-1.57111	0	0.272	0
HDAC4	0	-1.92978	0	0.607	0
HDGFL3	0	-1.03556	0	0.362	0
HDLBP	0	-0.938258	0	0.358	0
HEATR1	0	-0.772335	0	0.291	0
HEATR5A	0	-1.001	0	0.338	0
HEATR5B	0	-1.32574	0	0.447	0
HECTD1	0	-1.56918	0	0.557	0
HECTD2	0	-1.2773	0	0.428	0
HECTD4	0	-1.58113	0	0.534	0
HECW1	0	-1.09165	0	0.275	0
HELZ	0	-1.70493	0	0.59	0
HERC1	0	-1.92079	0	0.632	0
HERC2	0	-1.55368	0	0.537	0
HERC3	0	-0.969181	0	0.309	0
HERC4	0	-2.10218	0	0.659	0
HEXA	0	-0.953548	0	0.348	0
HGSNAT	0	-1.10166	0	0.385	0
HIBADH	0	-0.959039	0	0.307	0
HIBCH	0	-1.49356	0	0.505	0
HIF1A	0	-1.37068	0	0.479	0
HIF1A-AS3	0	-0.808793	0	0.266	0
HIP1	0	-2.10142	0	0.51	0
HIP1R	0	-1.05363	0	0.32	0
HIPK2	0	-1.74592	0	0.536	0
HIPK3	0	-1.40371	0	0.477	0
HIVEP2	0	2.03502	0.595	0.353	0
HIVEP3	0	-2.62408	0	0.644	0
HK1	0	-1.08519	0	0.384	0
HLA-A	0	2.8228	0.682	0.104	0
HLCS	0	-1.08986	0	0.331	0
HLTF	0	-0.758633	0	0.302	0
HM13	0	-1.02825	0	0.387	0
HMBOX1	0	-1.49537	0	0.519	0
HMG20A	0	-0.813681	0	0.301	0
HMGA2	0	3.27186	0.611	0.126	0
HMGB1	0	-1.74881	0	0.517	0
HMGN1	0	-1.04028	0	0.407	0
HMGN3	0	-0.856445	0	0.302	0
HMGXB3	0	-1.11402	0	0.39	0
HNRNPA2B1	0	-2.45169	0	0.734	0
HNRNPA3	0	-1.37933	0	0.517	0
HNRNPC	0	-1.94098	0	0.654	0
HNRNPD	0	-1.14025	0	0.438	0
HNRNPDL	0	-1.68416	0	0.59	0
HNRNPF	0	-0.786725	0	0.293	0
HNRNPH1	0	-1.64351	0	0.543	0
HNRNPH3	0	-0.805322	0	0.332	0
HNRNPK	0	-0.75533	0	0.271	0
HNRNPL	0	-0.803564	0	0.303	0
HNRNPM	0	-1.074	0	0.413	0
HNRNPR	0	-1.04177	0	0.411	0
HNRNPU	0	-1.47534	0	0.548	0
HOMER1	0	4.05488	0.864	0.251	0
HOOK2	0	-0.931061	0	0.327	0
HOOK3	0	-1.60952	0	0.559	0
HOPX	0	1.79327	0.543	0.382	0
HP1BP3	0	-1.34274	0	0.459	0
HRH1	0	-1.0846	0	0.278	0
HS2ST1	0	-1.32317	0	0.408	0
HSD17B4	0	-0.765036	0	0.284	0
HSP90AA1	0	2.87076	0.788	0.187	0
HSPA12A	0	-0.920428	0	0.28	0
HSPA9	0	-0.679508	0	0.281	0
HSPH1	0	2.50089	0.425	0.17	0
HTRA1	0	3.25302	0.851	0.328	0
HTT	0	-1.46214	0	0.513	0
IARS1	0	-1.16117	0	0.405	0
IBTK	0	-1.25924	0	0.445	0
ICA1L	0	-0.918553	0	0.305	0
ICE1	0	-1.04011	0	0.391	0
ICE2	0	-0.78107	0	0.296	0
IFI16	0	-1.61044	0	0.531	0
IFNAR1	0	-0.672859	0	0.286	0
IFNAR2	0	-0.947854	0	0.321	0
IFNGR1	0	-1.58594	0	0.355	0
IFNGR2	0	-1.59689	0	0.512	0
IFT80	0	-0.72744	0	0.268	0
IFT88	0	-0.891862	0	0.307	0
IGF1R	0	-1.97806	0	0.537	0
IGF2BP2	0	-1.79993	0	0.38	0
IGF2R	0	-0.793952	0	0.285	0
IGFBP5	0	2.71723	0.577	0.101	0
IGFBP7	0	3.3147	0.892	0.293	0
IGSF11	0	-1.05502	0	0.327	0
IGSF21	0	-1.59632	0	0.36	0
IGSF9B	0	-1.22212	0	0.303	0
IKBKB	0	-0.997558	0	0.339	0
IKZF2	0	-0.993805	0	0.306	0
IL1RAP	0	3.61536	0.876	0.519	0
IL6ST	0	-1.76687	0	0.549	0
ILF3	0	-0.864099	0	0.337	0
ILK	0	-0.759438	0	0.283	0
ILKAP	0	-0.857032	0	0.32	0
IMMP2L	0	1.82626	0.845	0.621	0
IMMT	0	-0.902584	0	0.341	0
INO80	0	-1.19315	0	0.423	0
INO80D	0	-0.965415	0	0.351	0
INPP4A	0	-1.32574	0	0.441	0
INPP5B	0	-0.799384	0	0.283	0
INPP5F	0	-2.11659	0	0.48	0
INSR	0	-1.84393	0	0.466	0
INSYN2A	0	-0.941224	0	0.288	0
INTS10	0	-1.452	0	0.492	0
INTS12	0	-0.931122	0	0.308	0
INTS3	0	-0.729307	0	0.285	0
INTS4	0	-0.778302	0	0.279	0
INTS6	0	-1.14509	0	0.383	0
INVS	0	-1.49601	0	0.463	0
IP6K1	0	-1.06263	0	0.379	0
IP6K2	0	-0.821134	0	0.327	0
IPO7	0	-0.929673	0	0.347	0
IPO9	0	-1.28528	0	0.45	0
IPO9-AS1	0	-1.29849	0	0.392	0
IQCB1	0	-0.999187	0	0.34	0
IQCK	0	-1.11679	0	0.321	0
IQGAP1	0	-1.45496	0	0.478	0
IQSEC1	0	-1.03929	0	0.34	0
IREB2	0	-1.02126	0	0.374	0
IRF1-AS1	0	-0.840018	0	0.308	0
IRF2	0	-0.989205	0	0.354	0
IRS2	0	2.58202	0.774	0.564	0
IST1	0	-0.907456	0	0.333	0
ITCH	0	-1.76058	0	0.596	0
ITFG1	0	-2.23542	0	0.678	0
ITGA3	0	-0.966647	0	0.292	0
ITGA7	0	-0.903032	0	0.296	0
ITGA9	0	-0.983117	0	0.293	0
ITGAV	0	-1.80683	0	0.483	0
ITGB1BP1	0	-0.708267	0	0.27	0
ITGB4	0	-1.18762	0	0.342	0
ITGB8	0	-1.7206	0	0.444	0
ITPK1	0	-0.94582	0	0.323	0
ITPKC	0	-0.938327	0	0.275	0
ITPR1	0	-1.51811	0	0.304	0
ITPR2	0	-3.07467	0	0.753	0
ITPRID2	0	-0.967589	0	0.36	0
ITSN1	0	-1.7163	0	0.526	0
ITSN2	0	-1.77776	0	0.555	0
IVD	0	-0.900256	0	0.337	0
IWS1	0	-1.07024	0	0.393	0
JAK1	0	-1.89566	0	0.577	0
JAK2	0	-1.67223	0	0.46	0
JAKMIP2	0	-1.65934	0	0.434	0
JAM3	0	-0.875577	0	0.296	0
JARID2	0	-1.3448	0	0.402	0
JAZF1	0	-2.57294	0	0.673	0
JMJD1C	0	-3.33738	0	0.851	0
JUN	0	-1.231	0	0.321	0
KALRN	0	-2.11112	0.006	0.501	0
KANK1	0	-2.76273	0	0.549	0
KANSL1	0	-2.55367	0	0.761	0
KANSL1L	0	-1.53381	0	0.498	0
KAT2B	0	-2.2016	0	0.594	0
KAT6A	0	-1.67699	0	0.55	0
KAT6B	0	-1.5439	0	0.501	0
KATNBL1	0	-1.3258	0	0.469	0
KAZN	0	-2.69032	0	0.477	0
KCMF1	0	-1.14929	0	0.398	0
KCNH1	0	-2.2629	0	0.378	0
KCNIP1	0	-3.00516	0	0.619	0
KCNIP4	0	1.21675	0.953	0.593	0
KCNMA1	0	3.39555	0.99	0.741	0
KCNMB2	0	-2.25546	0	0.458	0
KCNMB2-AS1	0	-2.54174	0	0.504	0
KCNMB4	0	-1.84689	0	0.406	0
KCNQ1OT1	0	-1.27619	0	0.332	0
KCNQ3	0	-3.60033	0	0.519	0
KCNQ5	0	-2.34744	0	0.446	0
KCNT2	0	-1.04069	0	0.282	0
KCTD13	0	-0.82411	0	0.295	0
KCTD3	0	-1.08791	0	0.359	0
KDM2A	0	-1.8245	0	0.592	0
KDM2B	0	-1.00984	0	0.325	0
KDM3B	0	-1.25651	0	0.426	0
KDM4B	0	-1.35037	0	0.479	0
KDM4C	0	-1.71373	0	0.567	0
KDM5A	0	-1.33966	0	0.49	0
KDM5B	0	-0.860013	0	0.309	0
KHDC4	0	-0.760473	0	0.284	0
KHDRBS1	0	-0.885783	0	0.33	0
KHDRBS3	0	-1.99186	0	0.541	0
KIAA0232	0	-1.39069	0	0.499	0
KIAA0319L	0	-1.35167	0	0.455	0
KIAA0355	0	-1.00305	0	0.354	0
KIAA0556	0	-0.786179	0	0.286	0
KIAA0586	0	-0.959436	0	0.347	0
KIAA0825	0	-1.23757	0	0.357	0
KIAA1109	0	-1.62742	0	0.555	0
KIAA1211L	0	-1.93835	0	0.447	0
KIAA1217	0	-2.3033	0	0.444	0
KIAA1328	0	-1.40503	0	0.429	0
KIAA1958	0	-1.33496	0	0.409	0
KIAA2026	0	-1.53839	0	0.523	0
KIDINS220	0	-1.45377	0	0.531	0
KIF13A	0	-1.6406	0	0.481	0
KIF13B	0	-1.6236	0	0.505	0
KIF16B	0	-1.181	0	0.368	0
KIF1B	0	-1.91704	0	0.535	0
KIF21A	0	-0.840282	0	0.27	0
KIF26B	0	-2.05348	0	0.465	0
KIF2A	0	-1.50252	0	0.498	0
KIF3A	0	-0.843816	0	0.3	0
KIF5B	0	-1.09592	0	0.412	0
KIF5C	0	-1.38259	0	0.387	0
KIF9-AS1	0	-1.09957	0	0.353	0
KIFAP3	0	-0.868389	0	0.336	0
KIZ	0	-1.09543	0	0.383	0
KLC1	0	-1.64046	0	0.568	0
KLF12	0	-1.65756	0	0.44	0
KLF3	0	-0.777726	0	0.281	0
KLF6	0	-1.12761	0	0.294	0
KLF7	0	-1.73413	0	0.523	0
KLF9	0	-0.828403	0	0.308	0
KLHDC10	0	-1.2242	0	0.411	0
KLHDC8A	0	-0.942139	0	0.276	0
KLHL2	0	-0.902181	0	0.304	0
KLHL20	0	-0.938419	0	0.329	0
KLHL24	0	-1.07727	0	0.385	0
KLHL28	0	-0.999904	0	0.351	0
KLHL5	0	-1.74584	0	0.505	0
KLHL7	0	-0.864659	0	0.298	0
KLHL8	0	-0.973503	0	0.324	0
KMT2A	0	-1.34426	0	0.484	0
KMT2C	0	-2.46005	0	0.746	0
KMT2E	0	-1.90102	0	0.633	0
KMT5B	0	-1.27159	0	0.46	0
KPNA1	0	-1.10188	0	0.41	0
KPNA3	0	-1.1045	0	0.384	0
KPNA4	0	-1.09351	0	0.397	0
KPNA5	0	-0.806797	0	0.313	0
KPNA6	0	-0.775327	0	0.272	0
KPNB1	0	-1.11305	0	0.424	0
KRCC1	0	-0.868068	0	0.316	0
KRIT1	0	-0.981973	0	0.371	0
KTN1	0	-1.33191	0	0.457	0
L3MBTL4	0	-2.46481	0	0.568	0
LAMA4	0	-1.29226	0	0.323	0
LAMB1	0	-1.58531	0	0.349	0
LAP3	0	-0.827227	0	0.3	0
LARGE1	0	-1.53765	0	0.437	0
LARP1	0	-1.12837	0	0.412	0
LARP4	0	-1.15767	0	0.42	0
LARP4B	0	-1.58328	0	0.541	0
LARS1	0	-1.20884	0	0.457	0
LATS1	0	-1.11596	0	0.403	0
LCOR	0	-1.81777	0	0.598	0
LCORL	0	-1.1785	0	0.358	0
LDAH	0	-0.821623	0	0.287	0
LDLRAD3	0	-2.56009	0	0.552	0
LDLRAD4	0	-4.00564	0	0.507	0
LENG8	0	-0.994261	0	0.364	0
LHFPL2	0	-2.1	0	0.509	0
LHFPL3	0	2.4564	0.981	0.587	0
LHFPL3-AS1	0	-1.38308	0	0.333	0
LHFPL6	0	-2.13286	0	0.436	0
LIFR	0	-2.51656	0	0.51	0
LIMA1	0	-1.2108	0	0.372	0
LIMD1	0	-0.978832	0	0.308	0
LIMS1	0	-2.21409	0	0.599	0
LIN52	0	-0.913611	0	0.307	0
LINC00174	0	-1.07049	0	0.339	0
LINC00342	0	-1.37433	0	0.454	0
LINC00461	0	-1.49164	0	0.411	0
LINC00472	0	-0.979188	0	0.28	0
LINC00486	0	-1.08769	0	0.412	0
LINC00511	0	-2.79788	0	0.532	0
LINC00513	0	-2.02253	0	0.581	0
LINC00960	0	-0.887801	0	0.272	0
LINC01004	0	-1.04126	0	0.378	0
LINC01138	0	-1.31218	0	0.413	0
LINC01184	0	-1.08858	0	0.362	0
LINC01473	0	-1.86837	0	0.527	0
LINC01572	0	-1.01593	0	0.288	0
LINC01578	0	-1.36076	0	0.499	0
LINC02649	0	-1.11856	0	0.343	0
LINC02742	0	2.76367	0.553	0.164	0
LINC02798	0	-1.19472	0	0.268	0
LINC02821	0	-1.65071	0	0.352	0
LMBR1	0	-1.01659	0	0.358	0
LMBRD1	0	-1.14374	0	0.41	0
LMCD1-AS1	0	-1.78179	0	0.421	0
LMF1	0	-0.709514	0	0.275	0
LMO2	0	-1.80684	0	0.445	0
LNPEP	0	-0.987025	0	0.355	0
LONP2	0	-1.57213	0	0.552	0
LONRF2	0	-1.96096	0	0.439	0
LPAR6	0	-1.09262	0	0.294	0
LPCAT2	0	-1.86961	0	0.27	0
LPGAT1	0	-1.11257	0	0.363	0
LPIN1	0	-0.817129	0	0.282	0
LPIN2	0	-1.18264	0	0.37	0
LPP	0	-2.80814	0	0.749	0
LRBA	0	-2.02941	0	0.62	0
LRCH1	0	-1.60015	0	0.451	0
LRCH3	0	-1.57133	0	0.539	0
LRIG1	0	-1.022	0	0.323	0
LRMDA	0	-4.11363	0	0.678	0
LRP1	0	-1.19297	0	0.385	0
LRP1B	0	2.78812	1	0.649	0
LRP4	0	-0.994646	0	0.28	0
LRP6	0	-0.813531	0	0.298	0
LRPPRC	0	-1.12225	0	0.418	0
LRRC4C	0	2.39612	0.948	0.595	0
LRRC8D	0	-1.33697	0	0.377	0
LRRFIP1	0	-1.81279	0	0.578	0
LRRFIP2	0	-1.31582	0	0.467	0
LRRK1	0	-1.69863	0	0.347	0
LRRK2	0	-1.39073	0	0.393	0
LRRTM3	0	2.00527	0.601	0.401	0
LRRTM4	0	3.30504	0.983	0.553	0
LSAMP	0	3.22137	1	0.651	0
LSM14A	0	-1.5647	0	0.544	0
LTN1	0	-0.871365	0	0.34	0
LUC7L	0	-1.11822	0	0.418	0
LUC7L2	0	-1.76243	0	0.606	0
LUC7L3	0	-2.56332	0	0.777	0
LUZP1	0	-0.921675	0	0.306	0
LYPLAL1	0	-1.07118	0	0.394	0
LYRM4	0	-0.979647	0	0.328	0
LYST	0	-1.87341	0	0.583	0
MACF1	0	-3.01203	0	0.759	0
MACROD2	0	-1.82745	0	0.394	0
MACROH2A1	0	-1.26449	0	0.431	0
MAGI1	0	-1.71744	0	0.453	0
MAGI2	0	-3.17149	0	0.575	0
MALAT1	0	1.47704	1	0.982	0
MAML2	0	-3.19038	0.001	0.804	0
MAN1A2	0	-1.15627	0	0.387	0
MAN1C1	0	-0.953167	0	0.275	0
MAN2A1	0	-2.36691	0	0.629	0
MAN2C1	0	-0.742941	0	0.275	0
MANBA	0	-1.27911	0	0.348	0
MAP1B	0	3.17637	0.969	0.508	0
MAP2	0	3.34336	0.721	0.452	0
MAP2K1	0	-1.25948	0	0.385	0
MAP2K4	0	-1.19295	0	0.426	0
MAP2K5	0	-1.40158	0	0.471	0
MAP3K1	0	-1.06154	0	0.352	0
MAP3K13	0	-1.32418	0	0.4	0
MAP3K14	0	-1.11244	0	0.353	0
MAP3K2	0	-1.49498	0	0.485	0
MAP3K3	0	-1.16113	0	0.37	0
MAP3K4	0	-1.19034	0	0.41	0
MAP3K5	0	-2.43747	0	0.67	0
MAP3K7	0	-0.838478	0	0.328	0
MAP4	0	-2.07348	0	0.638	0
MAP4K3	0	-1.71439	0	0.575	0
MAP4K3-DT	0	-1.07818	0	0.328	0
MAP4K4	0	-2.30629	0	0.685	0
MAP4K5	0	-1.72825	0	0.574	0
MAP7	0	-1.30459	0	0.313	0
MAPK1	0	-1.4805	0	0.524	0
MAPK10	0	-2.55128	0	0.563	0
MAPK14	0	-0.99473	0	0.353	0
MAPK1IP1L	0	-0.744244	0	0.293	0
MAPK6	0	-0.887326	0	0.316	0
MAPK8	0	-1.60275	0	0.487	0
MAPK8IP3	0	-1.04557	0	0.378	0
MAPKAP1	0	-1.9205	0	0.628	0
MAPKBP1	0	-0.788262	0	0.276	0
MAPRE2	0	-1.04474	0	0.348	0
MAPT	0	-1.09619	0	0.314	0
MARCHF1	0	-2.28779	0	0.442	0
MARCHF3	0	-1.47735	0	0.361	0
MARCHF6	0	-1.54752	0	0.551	0
MARCHF7	0	-1.47016	0	0.524	0
MARF1	0	-0.721869	0	0.277	0
MARK1	0	-1.04477	0	0.325	0
MARK2	0	-0.947429	0	0.334	0
MARK3	0	-2.07869	0	0.672	0
MARK4	0	-0.766507	0	0.267	0
MAST4	0	-1.39521	0	0.36	0
MAT2A	0	-1.07432	0	0.393	0
MATN2	0	-1.25394	0	0.334	0
MAU2	0	-0.842742	0	0.311	0
MAVS	0	-0.72074	0	0.278	0
MAX	0	-1.31161	0	0.443	0
MBD2	0	-1.0941	0	0.388	0
MBD5	0	-2.65251	0	0.724	0
MBNL1	0	-3.03866	0	0.726	0
MBNL2	0	-1.91406	0	0.597	0
MBOAT2	0	-1.56218	0	0.434	0
MBP	0	-1.74673	0	0.368	0
MBTD1	0	-1.12604	0	0.394	0
MBTPS1	0	-0.909414	0	0.362	0
MCC	0	-1.04024	0	0.285	0
MCCC1	0	-0.934876	0	0.342	0
MCF2L2	0	-1.28773	0	0.398	0
MCL1	0	-1.06364	0	0.345	0
MCM3AP	0	-0.799418	0	0.311	0
MCM9	0	-0.947294	0	0.309	0
MCPH1	0	-1.51703	0	0.483	0
MCU	0	-1.01067	0	0.312	0
MDGA2	0	3.17039	0.91	0.529	0
MDM2	0	-2.05797	0	0.457	0
MDM4	0	-1.4616	0	0.514	0
MDN1	0	-1.00456	0	0.361	0
ME2	0	-1.13001	0	0.378	0
ME3	0	-0.940986	0	0.318	0
MED12L	0	-2.15856	0	0.572	0
MED13	0	-1.60644	0	0.562	0
MED13L	0	-3.13119	0	0.798	0
MED15	0	-1.07996	0	0.397	0
MED27	0	-1.35224	0	0.454	0
MEF2A	0	-3.42625	0	0.648	0
MEG3	0	-2.49909	0	0.466	0
MEG8	0	-1.73756	0	0.376	0
MEGF11	0	-1.90053	0	0.381	0
MEGF9	0	-1.22263	0	0.387	0
MEIS1	0	-1.11816	0	0.317	0
MEIS2	0	-1.93679	0	0.436	0
METAP2	0	-0.758813	0	0.299	0
METTL15	0	-1.53041	0	0.507	0
METTL16	0	-0.853603	0	0.3	0
METTL8	0	-0.812585	0	0.273	0
MFAP3	0	-0.777226	0	0.27	0
MFF	0	-0.954231	0	0.368	0
MFHAS1	0	-0.888291	0	0.273	0
MFN1	0	-0.793634	0	0.3	0
MFSD1	0	-0.84719	0	0.272	0
MFSD11	0	-0.813306	0	0.289	0
MFSD14C	0	-1.46061	0	0.511	0
MFSD4B	0	-1.75162	0	0.548	0
MFSD6	0	-0.760656	0	0.271	0
MGA	0	-1.38223	0	0.481	0
MGAT4A	0	-1.70973	0	0.395	0
MGAT5	0	-1.62399	0	0.434	0
MGLL	0	-0.963484	0	0.28	0
MGRN1	0	-0.939238	0	0.348	0
MIA2	0	-1.0192	0	0.351	0
MIA3	0	-0.778038	0	0.318	0
MIB1	0	-1.07328	0	0.385	0
MICAL3	0	-1.18464	0	0.389	0
MICU1	0	-1.30284	0	0.437	0
MICU2	0	-1.29097	0	0.446	0
MICU3	0	-1.17831	0	0.423	0
MIER1	0	-0.988202	0	0.352	0
MIGA1	0	-0.909688	0	0.328	0
MINDY2	0	-1.10021	0	0.389	0
MINDY3	0	-0.765565	0	0.291	0
MINK1	0	-0.80104	0	0.282	0
MIR100HG	0	-2.3408	0	0.534	0
MIR181A1HG	0	-1.50766	0	0.441	0
MIR29B2CHG	0	-1.11417	0	0.385	0
MIR34AHG	0	-1.01059	0	0.316	0
MIR4435-2HG	0	-1.93258	0	0.475	0
MIR99AHG	0	-3.22781	0	0.767	0
MIRLET7BHG	0	-1.17458	0	0.419	0
MITF	0	-1.6939	0	0.452	0
MKLN1	0	-2.81885	0	0.773	0
MLLT10	0	-1.82999	0	0.612	0
MLLT3	0	-1.22075	0	0.34	0
MLXIP	0	-1.1799	0	0.382	0
MMP16	0	1.97476	0.777	0.484	0
MMS19	0	-0.864562	0	0.323	0
MNAT1	0	-1.66568	0	0.544	0
MOB1B	0	-1.18123	0	0.358	0
MON2	0	-1.91677	0	0.643	0
MORC3	0	-1.11068	0	0.39	0
MORF4L1	0	-0.913743	0	0.323	0
MOSMO	0	-1.19219	0	0.382	0
MPC1	0	-0.985201	0	0.341	0
MPDZ	0	-1.01081	0	0.334	0
MPHOSPH8	0	-1.38503	0	0.49	0
MPHOSPH9	0	-1.17629	0	0.401	0
MPP5	0	-1.23119	0	0.418	0
MPRIP	0	-1.62823	0	0.551	0
MPZL1	0	-1.19715	0	0.385	0
MRC2	0	-0.80228	0	0.281	0
MRTFA	0	-2.17903	0	0.656	0
MRTFB	0	-1.50047	0	0.453	0
MSH3	0	-1.27943	0	0.432	0
MSI2	0	-2.65058	0	0.698	0
MSL2	0	-0.904546	0	0.312	0
MSRA	0	-2.31487	0	0.624	0
MT2A	0	1.88593	0.633	0.244	0
MTA3	0	-1.18609	0	0.419	0
MTAP	0	-1.58218	0	0.504	0
MTCH1	0	-0.768322	0	0.288	0
MTCH2	0	-0.764183	0	0.279	0
MTDH	0	-1.59783	0	0.532	0
MTERF1	0	-1.20728	0	0.374	0
MTERF4	0	-0.742256	0	0.275	0
MTF2	0	-0.850163	0	0.3	0
MTG1	0	-0.933622	0	0.355	0
MTHFD1L	0	-1.88605	0	0.536	0
MTMR2	0	-0.838197	0	0.303	0
MTMR3	0	-1.24171	0	0.446	0
MTOR	0	-0.823256	0	0.301	0
MTR	0	-1.12112	0	0.41	0
MTREX	0	-1.19987	0	0.445	0
MTRNR2L12	0	-2.63743	0	0.317	0
MTSS1	0	-2.3131	0	0.525	0
MTUS1	0	-1.26664	0	0.397	0
MTX2	0	-0.896464	0	0.343	0
MVB12B	0	-1.54358	0	0.479	0
MXI1	0	-1.11031	0	0.354	0
MYCBP2	0	-2.5287	0	0.713	0
MYCBP2-AS1	0	-0.849366	0	0.284	0
MYEF2	0	-0.781132	0	0.295	0
MYH10	0	-0.784455	0	0.267	0
MYH9	0	-1.19634	0	0.379	0
MYO10	0	-1.20737	0	0.34	0
MYO16	0	-1.22093	0	0.305	0
MYO1E	0	-1.65966	0	0.4	0
MYO1F	0	-1.40019	0	0.266	0
MYO5A	0	-2.19581	0	0.653	0
MYO6	0	-1.22846	0	0.375	0
MYO9A	0	-1.70368	0	0.533	0
MYO9B	0	-1.65665	0	0.533	0
MYOF	0	-1.01989	0	0.266	0
MYRFL	0	-2.77732	0	0.461	0
MYSM1	0	-0.876308	0	0.338	0
MYT1	0	-0.962349	0	0.266	0
N4BP1	0	-1.00023	0	0.359	0
N4BP2	0	-0.981663	0	0.338	0
N4BP2L1	0	-0.798425	0	0.289	0
N4BP2L2	0	-2.71354	0	0.798	0
NAA15	0	-1.14795	0	0.418	0
NAA16	0	-0.773298	0	0.288	0
NAA25	0	-1.11815	0	0.41	0
NAA35	0	-1.0347	0	0.371	0
NAALADL2	0	-2.78047	0	0.659	0
NACC2	0	-0.741703	0	0.266	0
NALCN	0	-1.50134	0	0.395	0
NAMPT	0	3.79099	0.917	0.359	0
NAP1L1	0	-1.19874	0	0.395	0
NAP1L4	0	-1.30215	0	0.472	0
NAPEPLD	0	-0.761344	0	0.279	0
NASP	0	-1.05627	0	0.395	0
NAV1	0	-1.96634	0	0.567	0
NAV2	0	-3.12154	0	0.641	0
NAV3	0	-2.06978	0	0.424	0
NBAS	0	-1.64388	0	0.562	0
NBEA	0	-2.85728	0.002	0.676	0
NBEAL1	0	-1.13064	0	0.384	0
NBN	0	-0.68678	0	0.27	0
NBR1	0	-0.731417	0	0.276	0
NCAM1	0	-2.44316	0	0.513	0
NCAM2	0	2.20868	0.917	0.568	0
NCK1	0	-1.30932	0	0.412	0
NCK1-DT	0	-0.905351	0	0.278	0
NCK2	0	-1.6206	0	0.401	0
NCKAP1	0	-1.14916	0	0.38	0
NCKAP5	0	-1.78156	0	0.4	0
NCOA1	0	-2.71547	0	0.751	0
NCOA2	0	-2.06552	0	0.636	0
NCOA3	0	-2.23818	0	0.57	0
NCOA6	0	-1.19739	0	0.437	0
NCOR1	0	-1.89265	0	0.643	0
NCOR2	0	-2.20319	0	0.673	0
NDEL1	0	-0.753982	0	0.278	0
NDFIP1	0	-1.35214	0	0.472	0
NDUFA10	0	-0.904139	0	0.351	0
NDUFAF2	0	-0.876558	0	0.291	0
NDUFAF6	0	-1.09941	0	0.383	0
NDUFS1	0	-1.12698	0	0.418	0
NDUFS4	0	-1.00604	0	0.381	0
NDUFV3	0	-0.757361	0	0.298	0
NEAT1	0	-2.40367	0.018	0.88	0
NEBL	0	-2.33143	0	0.445	0
NECTIN3	0	-0.822665	0	0.271	0
NEDD4L	0	-1.1708	0	0.313	0
NEDD9	0	-0.975929	0	0.289	0
NEK1	0	-1.27664	0	0.431	0
NEK6	0	-1.23107	0	0.404	0
NEK7	0	-1.33636	0	0.43	0
NEK9	0	-0.777678	0	0.283	0
NELL2	0	-1.1431	0	0.321	0
NEMF	0	-1.5164	0	0.53	0
NEO1	0	-1.31522	0	0.369	0
NF1	0	-2.29392	0	0.709	0
NFASC	0	-1.0377	0	0.318	0
NFAT5	0	-2.37558	0	0.701	0
NFATC2	0	4.25047	0.797	0.217	0
NFATC3	0	-1.32092	0	0.422	0
NFE2L2	0	-1.30066	0	0.467	0
NFIA	0	-2.69633	0	0.701	0
NFIB	0	-2.08118	0	0.503	0
NFIC	0	-1.46995	0	0.51	0
NFIX	0	-0.855973	0	0.295	0
NFKB1	0	2.33364	0.645	0.381	0
NFKBIZ	0	-0.935289	0	0.292	0
NFX1	0	-1.31278	0	0.452	0
NGLY1	0	-0.804732	0	0.303	0
NHLRC2	0	-1.02783	0	0.371	0
NHLRC3	0	-0.767816	0	0.291	0
NHSL1	0	-2.22873	0.043	0.456	0
NIN	0	-1.33911	0	0.456	0
NIPBL	0	-2.31708	0	0.718	0
NIPSNAP2	0	-0.97788	0	0.356	0
NKAIN3	0	-1.36816	0	0.286	0
NKTR	0	-1.87608	0	0.632	0
NLGN1	0	3.25654	1	0.624	0
NLK	0	-2.14687	0	0.619	0
NLN	0	-0.791419	0	0.279	0
NMD3	0	-0.876597	0	0.285	0
NME7	0	-0.973981	0	0.338	0
NMT1	0	-1.18919	0	0.434	0
NNT	0	-1.03052	0	0.38	0
NOL10	0	-0.996428	0	0.358	0
NOL4	0	-1.068	0	0.319	0
NOP58	0	-0.939229	0	0.32	0
NOS1AP	0	-1.40867	0	0.365	0
NOTCH2	0	-1.02766	0	0.316	0
NOVA1	0	2.57862	0.947	0.567	0
NPAS2	0	-2.06378	0	0.444	0
NPAS3	0	3.30113	0.998	0.634	0
NPC1	0	-1.09246	0	0.368	0
NPEPPS	0	-1.33784	0	0.492	0
NPHP3	0	-0.819225	0	0.315	0
NPLOC4	0	-0.995439	0	0.356	0
NPRL3	0	-0.828593	0	0.298	0
NPTN	0	-0.91355	0	0.352	0
NPTX2	0	2.38463	0.558	0.237	0
NR2C1	0	-0.734536	0	0.279	0
NR2C2	0	-1.07275	0	0.362	0
NR2F1-AS1	0	-1.25047	0	0.351	0
NR3C1	0	-1.61658	0	0.529	0
NR3C2	0	-1.05095	0	0.292	0
NR4A1	0	2.35748	0.39	0.04	0
NR4A3	0	2.32531	0.509	0.035	0
NR6A1	0	-1.35957	0	0.404	0
NRCAM	0	-2.03488	0.027	0.6	0
NRDC	0	-1.36937	0	0.478	0
NRDE2	0	-0.781225	0	0.289	0
NRF1	0	-1.277	0	0.449	0
NRIP1	0	-2.06542	0	0.617	0
NRP2	0	-1.10783	0	0.332	0
NRXN3	0	2.58191	0.986	0.548	0
NSD1	0	-2.01279	0	0.661	0
NSD2	0	-0.955113	0	0.318	0
NSD3	0	-1.68676	0	0.576	0
NSL1	0	-1.01046	0	0.359	0
NSMAF	0	-1.1235	0	0.391	0
NSMCE2	0	-2.12108	0	0.633	0
NSRP1	0	-1.27632	0	0.458	0
NSUN2	0	-0.843109	0	0.306	0
NSUN6	0	-0.979837	0	0.329	0
NT5C2	0	-1.89843	0	0.602	0
NT5C3A	0	-0.779893	0	0.276	0
NTM	0	-3.24927	0	0.549	0
NTN1	0	-1.47599	0	0.376	0
NTRK2	0	4.38344	0.981	0.434	0
NTRK3	0	-1.70198	0	0.423	0
NUBPL	0	-1.06489	0	0.337	0
NUCKS1	0	-1.12131	0	0.366	0
NUDCD3	0	-0.985789	0	0.373	0
NUFIP2	0	-1.2651	0	0.458	0
NUMA1	0	-0.803063	0	0.31	0
NUMB	0	-1.95707	0	0.592	0
NUP107	0	-0.819134	0	0.28	0
NUP153	0	-0.868403	0	0.32	0
NUP160	0	-1.17685	0	0.406	0
NUP214	0	-1.19686	0	0.425	0
NUP42	0	-1.14403	0	0.402	0
NUP58	0	-0.896805	0	0.328	0
NUP88	0	-0.835797	0	0.306	0
NUP98	0	-1.18462	0	0.421	0
NUTM2A-AS1	0	-1.27384	0	0.46	0
NUTM2B-AS1	0	-1.26715	0	0.433	0
NVL	0	-0.98452	0	0.339	0
OCIAD1	0	-1.03676	0	0.402	0
ODR4	0	-0.781282	0	0.31	0
OGA	0	-1.65223	0	0.568	0
OGDH	0	-0.952061	0	0.329	0
OGFRL1	0	-1.99957	0	0.392	0
OIP5-AS1	0	-0.965984	0	0.348	0
OLA1	0	-1.23493	0	0.422	0
OPA1	0	-1.187	0	0.436	0
OPCML	0	2.12056	0.742	0.42	0
ORC2	0	-0.966105	0	0.335	0
ORC3	0	-0.856725	0	0.311	0
ORC4	0	-0.758829	0	0.288	0
ORMDL1	0	-1.23605	0	0.466	0
OSBP2	0	-1.41862	0	0.367	0
OSBPL11	0	-0.858536	0	0.279	0
OSBPL1A	0	-1.24621	0	0.322	0
OSBPL3	0	-1.57526	0	0.437	0
OSBPL6	0	-1.32617	0	0.383	0
OSBPL8	0	-1.58335	0	0.513	0
OSBPL9	0	-1.16698	0	0.41	0
OSGEP	0	-0.738251	0	0.29	0
OSMR	0	-1.92437	0	0.416	0
OSMR-AS1	0	-1.43878	0	0.364	0
OTUD7B	0	-1.06871	0	0.333	0
OXNAD1	0	-0.909374	0	0.276	0
OXR1	0	2.76887	0.919	0.639	0
P2RX7	0	-1.0307	0	0.334	0
P2RY12	0	-1.78273	0	0.338	0
P2RY14	0	-1.40924	0	0.338	0
P3H2	0	-1.57969	0	0.414	0
PABPC1	0	-1.22325	0	0.379	0
PABPN1	0	-0.961126	0	0.369	0
PACS1	0	-1.81399	0	0.535	0
PACS2	0	-0.858472	0	0.302	0
PACSIN2	0	-1.52354	0	0.493	0
PAFAH1B1	0	-1.98362	0	0.664	0
PAG1	0	-1.57925	0	0.451	0
PAIP2	0	-0.92915	0	0.335	0
PAK1	0	-1.05128	0	0.302	0
PAK2	0	-1.36886	0	0.484	0
PALD1	0	-1.89868	0	0.346	0
PALLD	0	3.07896	0.786	0.42	0
PALM2AKAP2	0	-1.40874	0	0.311	0
PAM	0	-1.88428	0	0.487	0
PAN3	0	-2.18863	0	0.663	0
PANK2	0	-0.925094	0	0.353	0
PANTR1	0	-1.42315	0	0.387	0
PAPOLA	0	-1.07363	0	0.414	0
PAPSS1	0	-0.717737	0	0.28	0
PARD3	0	-2.15359	0	0.496	0
PARG	0	-1.04863	0	0.378	0
PARL	0	-0.792445	0	0.296	0
PARN	0	-1.04933	0	0.365	0
PARP11	0	-0.766841	0	0.286	0
PARP14	0	-1.2529	0	0.428	0
PARP4	0	-1.18686	0	0.382	0
PARP8	0	-1.65407	0	0.453	0
PARP9	0	-0.815133	0	0.288	0
PAXBP1	0	-1.65768	0	0.54	0
PBRM1	0	-1.69205	0	0.572	0
PBX1	0	-1.57375	0	0.419	0
PCBD2	0	-0.780661	0	0.267	0
PCBP1-AS1	0	-1.36709	0	0.461	0
PCBP2	0	-0.984834	0	0.384	0
PCCA	0	-2.11047	0	0.652	0
PCDH15	0	-1.9654	0	0.337	0
PCDH7	0	2.00077	0.541	0.288	0
PCDH9	0	2.7137	1	0.647	0
PCDH9-AS2	0	-2.14803	0	0.461	0
PCF11	0	-0.757018	0	0.295	0
PCGF5	0	-1.33753	0	0.435	0
PCM1	0	-2.10796	0	0.687	0
PCMTD1	0	-1.30893	0	0.469	0
PCMTD2	0	-1.09088	0	0.364	0
PCNP	0	-0.726116	0	0.291	0
PCNX1	0	-1.63664	0	0.54	0
PCNX2	0	-2.46012	0	0.716	0
PCNX4	0	-1.36788	0	0.474	0
PCSK5	0	-1.51742	0	0.427	0
PCSK6	0	-0.952702	0	0.27	0
PCSK7	0	-0.999378	0	0.353	0
PCYT1A	0	-0.762256	0	0.289	0
PDCD4	0	-1.04255	0	0.351	0
PDCD6	0	-0.776246	0	0.31	0
PDCD6IP	0	-1.32448	0	0.491	0
PDE1C	0	-1.79263	0	0.371	0
PDE4B	0	-1.89514	0.027	0.744	0
PDE4D	0	4.06605	0.997	0.62	0
PDE4DIP	0	-0.895138	0	0.329	0
PDE5A	0	-1.07369	0	0.352	0
PDE7A	0	-1.14392	0	0.32	0
PDE7B	0	-1.8329	0	0.402	0
PDE8A	0	-1.71737	0	0.536	0
PDE8B	0	-1.5224	0	0.371	0
PDGFC	0	-1.90239	0	0.531	0
PDHX	0	-0.698263	0	0.278	0
PDLIM5	0	-1.33619	0	0.431	0
PDPR	0	-0.778367	0	0.294	0
PDS5A	0	-1.88126	0	0.61	0
PDS5B	0	-1.46499	0	0.498	0
PDSS2	0	-1.48228	0	0.473	0
PDXDC1	0	-1.52272	0	0.521	0
PDZD2	0	-3.47872	0	0.573	0
PDZD8	0	-0.781649	0	0.297	0
PEAK1	0	-1.92629	0	0.576	0
PELI2	0	-1.08954	0	0.289	0
PER3	0	-0.91943	0	0.274	0
PFKFB3	0	-1.43005	0	0.466	0
PGM2L1	0	-1.12517	0	0.285	0
PGP	0	-0.814462	0	0.293	0
PHACTR1	0	-1.73536	0	0.471	0
PHACTR4	0	-1.57238	0	0.513	0
PHC2	0	-1.94254	0	0.585	0
PHC3	0	-1.76987	0	0.6	0
PHF14	0	-1.92101	0	0.616	0
PHF20	0	-1.3439	0	0.436	0
PHF20L1	0	-1.05475	0	0.402	0
PHF21A	0	-1.94675	0	0.609	0
PHF3	0	-1.36682	0	0.489	0
PHIP	0	-1.66619	0	0.535	0
PHKB	0	-1.47153	0	0.507	0
PHLDB1	0	-1.11712	0	0.332	0
PHLPP1	0	-2.58369	0	0.663	0
PHTF2	0	-1.19037	0	0.392	0
PHYHIPL	0	-1.28697	0	0.303	0
PHYKPL	0	-1.16666	0	0.416	0
PI4KA	0	-1.53169	0	0.523	0
PI4KB	0	-0.728515	0	0.268	0
PIAS1	0	-1.94365	0	0.583	0
PIAS2	0	-1.22286	0	0.44	0
PIBF1	0	-1.85737	0	0.595	0
PICALM	0	-3.17431	0	0.692	0
PID1	0	-1.301	0	0.323	0
PIGC	0	-0.849946	0	0.295	0
PIGL	0	-1.07837	0	0.369	0
PIGN	0	-1.08577	0	0.382	0
PIGU	0	-0.812777	0	0.284	0
PIK3C2A	0	-1.46662	0	0.496	0
PIK3C3	0	-1.09418	0	0.417	0
PIK3CA	0	-1.21379	0	0.421	0
PIK3CB	0	-1.23616	0	0.42	0
PIK3R1	0	-2.29597	0	0.617	0
PIKFYVE	0	-1.00608	0	0.377	0
PIP4K2A	0	-2.29152	0	0.603	0
PIP5K1A	0	-1.52719	0	0.521	0
PITPNB	0	-1.11732	0	0.403	0
PITPNC1	0	3.53725	0.975	0.619	0
PITPNM2	0	-1.26149	0	0.371	0
PJA2	0	-1.33493	0	0.458	0
PKD2	0	-1.91321	0	0.591	0
PKN2	0	-1.94512	0	0.594	0
PKNOX2	0	-1.25262	0	0.324	0
PKP4	0	-1.78462	0	0.433	0
PLAT	0	2.40178	0.405	0.197	0
PLCB1	0	-2.464	0	0.525	0
PLCE1	0	-1.45487	0	0.397	0
PLCL2	0	-1.22913	0	0.315	0
PLD3	0	-0.874974	0	0.313	0
PLEKHA1	0	-0.751521	0	0.268	0
PLEKHA2	0	-1.49523	0	0.495	0
PLEKHA5	0	-1.3563	0	0.353	0
PLEKHH1	0	-0.89817	0	0.271	0
PLEKHH2	0	-1.65303	0	0.402	0
PLEKHM2	0	-0.752939	0	0.268	0
PLEKHM3	0	-0.856471	0	0.311	0
PLPP3	0	-1.10823	0	0.315	0
PLPP4	0	-1.26667	0	0.306	0
PLXDC2	0	-4.7406	0	0.609	0
PLXNA2	0	-1.02483	0	0.275	0
PLXNA4	0	-1.32804	0	0.28	0
PMM2	0	-0.955526	0	0.333	0
PMP2	0	-1.07497	0	0.289	0
PMPCB	0	-0.681776	0	0.274	0
PMS1	0	-1.28768	0	0.435	0
PNISR	0	-2.23387	0	0.722	0
PNN	0	-1.45801	0	0.522	0
PNPLA8	0	-0.767699	0	0.291	0
PNPT1	0	-0.876164	0	0.325	0
PODXL	0	-0.809282	0	0.267	0
POGZ	0	-1.75349	0	0.587	0
POLK	0	-1.25983	0	0.459	0
POLR2B	0	-0.863848	0	0.331	0
POLR2J3	0	-1.595	0	0.559	0
POM121	0	-0.965341	0	0.359	0
PON2	0	-0.922891	0	0.3	0
POSTN	0	3.98864	0.937	0.269	0
POU2F1	0	-1.67712	0	0.537	0
PPA2	0	-1.22938	0	0.44	0
PPARA	0	-0.839336	0	0.281	0
PPARD	0	-0.945566	0	0.283	0
PPFIA1	0	-1.20081	0	0.426	0
PPFIA2	0	-1.4741	0	0.367	0
PPFIBP1	0	-1.25691	0	0.372	0
PPHLN1	0	-1.23887	0	0.437	0
PPIG	0	-1.04638	0	0.384	0
PPIP5K2	0	-1.19971	0	0.439	0
PPM1A	0	-0.712569	0	0.278	0
PPM1B	0	-1.65498	0	0.537	0
PPM1K	0	-0.770036	0	0.278	0
PPME1	0	-0.740202	0	0.276	0
PPP1CB	0	-1.11667	0	0.417	0
PPP1R10	0	-0.853444	0	0.333	0
PPP1R12A	0	-1.96527	0	0.645	0
PPP1R12B	0	-1.12448	0	0.373	0
PPP1R21	0	-1.3273	0	0.432	0
PPP1R9A	0	-1.80192	0	0.443	0
PPP2CA	0	-0.798482	0	0.302	0
PPP2CB	0	-1.07956	0	0.375	0
PPP2R2A	0	-1.20857	0	0.439	0
PPP2R2B	0	2.93903	0.988	0.623	0
PPP2R2D	0	-0.797499	0	0.291	0
PPP2R3A	0	-0.986017	0	0.299	0
PPP2R3C	0	-0.932906	0	0.318	0
PPP2R5C	0	-1.60889	0	0.532	0
PPP2R5E	0	-1.40961	0	0.478	0
PPP3CA	0	-2.14624	0	0.64	0
PPP3CB	0	-1.46171	0	0.501	0
PPP3CC	0	-1.34877	0	0.452	0
PPP3R1	0	-1.33592	0	0.423	0
PPP4R1	0	-1.0296	0	0.376	0
PPP4R2	0	-0.967765	0	0.356	0
PPP4R3A	0	-1.09749	0	0.407	0
PPP4R3B	0	-1.24409	0	0.454	0
PPP6C	0	-0.768486	0	0.276	0
PPP6R2	0	-1.90387	0	0.627	0
PPP6R3	0	-1.80672	0	0.613	0
PPWD1	0	-0.696152	0	0.281	0
PRDM2	0	-1.09461	0	0.382	0
PREP	0	-0.753345	0	0.271	0
PREPL	0	-0.923618	0	0.331	0
PREX1	0	-2.14257	0	0.597	0
PREX2	0	-1.96451	0	0.466	0
PRH1	0	-1.36191	0	0.431	0
PRICKLE2	0	-1.69181	0	0.421	0
PRIM2	0	-0.942835	0	0.293	0
PRKAA1	0	-0.736072	0	0.288	0
PRKACB	0	-1.57606	0	0.504	0
PRKAR2A	0	-1.03762	0	0.343	0
PRKCA	0	-2.98834	0	0.736	0
PRKCB	0	-1.77972	0	0.41	0
PRKCE	0	-1.95557	0	0.554	0
PRKCH	0	-2.02566	0	0.31	0
PRKCI	0	-0.707784	0	0.268	0
PRKD1	0	-2.43801	0	0.501	0
PRKD3	0	-1.25642	0	0.364	0
PRKDC	0	-1.51453	0	0.549	0
PRKN	0	-2.33942	0	0.639	0
PRKRIP1	0	-1.18429	0	0.43	0
PRMT2	0	-1.7522	0	0.575	0
PRMT3	0	-0.825627	0	0.296	0
PRORP	0	-0.929212	0	0.319	0
[truncated: 17,381 more rows]

## Sheet: cluster 3
	p_val	avg_log2FC	pct.1	pct.2	p_val_adj
AASS	0	0.396836	0.54	0.241	0
ABCA1	0	0.669678	0.783	0.405	0
ABCA5	0	0.398278	0.315	0.081	0
ABCA6	0	0.734466	0.371	0.037	0
ABCC3	0	0.886809	0.796	0.328	0
ABCD3	0	0.557547	0.545	0.204	0
ABHD2	0	0.76209	0.697	0.361	0
ABLIM1	0	0.71999	0.861	0.386	0
ABTB2	0	0.462022	0.353	0.119	0
ACADVL	0	0.404115	0.366	0.113	0
ACER2	0	0.455894	0.251	0.066	0
ACOT11	0	0.340193	0.326	0.099	0
ADAMTS12	0	0.353324	0.141	0.021	0
ADAMTS6	0	1.11672	0.426	0.111	0
ADAMTS9-AS2	0	1.28215	0.762	0.248	0
ADAMTSL1	0	1.21298	0.516	0.102	0
ADCY9	0	0.469047	0.462	0.184	0
ADGRL4	0	0.44836	0.231	0.016	0
ADGRV1	0	0.453529	0.287	0.068	0
AFDN	0	0.633337	0.622	0.239	0
AGBL4	0	0.780722	0.741	0.303	0
AGPAT5	0	0.570758	0.643	0.283	0
AHCYL1	0	0.464977	0.521	0.209	0
AHI1	0	0.410149	0.893	0.497	0
AHR	0	0.53006	0.573	0.265	0
AIF1L	0	0.461772	0.3	0.091	0
AIRE	0	0.172238	0.103	0.011	0
AJAP1	0	0.408605	0.199	0.033	0
AK4	0	0.42123	0.245	0.038	0
AKAP6	0	0.812146	0.914	0.428	0
AKT2	0	0.446308	0.548	0.222	0
ALK	0	1.50493	0.889	0.364	0
AMOTL1	0	0.862785	0.592	0.194	0
AMZ1	0	0.506738	0.584	0.233	0
ANGPT1	0	0.948201	0.35	0.049	0
ANK2	0	0.966037	0.91	0.448	0
ANKFN1	0	0.446886	0.402	0.143	0
ANKRD55	0	0.393403	0.223	0.036	0
ANO4	0	1.01426	0.322	0.062	0
ANTXR1	0	0.823695	0.661	0.247	0
APBB1IP	0	-2.54982	0.056	0.35	0
APP	0	1.10986	0.855	0.396	0
APPL2	0	0.590134	0.806	0.46	0
ARGLU1	0	1.12693	0.948	0.591	0
ARHGAP18	0	-1.34168	0.042	0.322	0
ARHGAP29	0	0.742908	0.387	0.045	0
ARHGEF10	0	0.367183	0.374	0.119	0
ARHGEF26	0	0.375385	0.667	0.303	0
ARID5B	0	0.743718	0.731	0.357	0
ASAP2	0	0.588255	0.671	0.281	0
ASAP3	0	0.547488	0.386	0.091	0
ASB3	0	0.555019	0.876	0.517	0
ASCC3	0	0.757867	0.855	0.517	0
ASTN1	0	0.519456	0.687	0.297	0
ATP6AP1L	0	0.484453	0.389	0.125	0
BAALC	0	0.568507	0.696	0.323	0
BAALC-AS1	0	0.439481	0.589	0.254	0
BACE1	0	0.418825	0.448	0.175	0
BACE2	0	0.513219	0.352	0.072	0
BARD1	0	0.607887	0.492	0.177	0
BBS2	0	0.423729	0.589	0.264	0
BCAS1	0	0.521552	0.624	0.242	0
BCAT1	0	0.605695	0.713	0.366	0
BCHE	0	0.509862	0.275	0.04	0
BCL6	0	0.612711	0.63	0.257	0
BCR	0	0.521742	0.576	0.228	0
BHMT2	0	0.388615	0.233	0.023	0
BICC1	0	0.638357	0.514	0.087	0
BICD1	0	0.949787	0.937	0.551	0
BMP6	0	0.243577	0.097	0.009	0
BMPR1A	0	0.523388	0.715	0.373	0
BMPR1B	0	1.05465	0.461	0.065	0
BOC	0	1.22026	0.635	0.109	0
BTBD11	0	0.912129	0.424	0.126	0
BVES	0	0.500273	0.252	0.018	0
BVES-AS1	0	0.478905	0.281	0.027	0
C11orf49	0	0.462516	0.806	0.429	0
C14orf39	0	1.10915	0.532	0.017	0
C1orf198	0	0.382368	0.288	0.067	0
C1orf21	0	1.2787	0.805	0.285	0
C1orf226	0	0.24205	0.166	0.027	0
C1orf61	0	1.18856	0.708	0.272	0
C21orf62-AS1	0	0.532666	0.407	0.144	0
C2CD2	0	0.554696	0.528	0.224	0
C4orf47	0	0.313925	0.212	0.053	0
C6orf141	0	0.358373	0.108	0.006	0
CA10	0	0.523951	0.811	0.45	0
CA12	0	0.401633	0.296	0.069	0
CACHD1	0	0.69515	0.511	0.145	0
CACNA1A	0	1.20238	0.823	0.368	0
CACNA1C	0	0.875827	0.653	0.211	0
CACNA2D1	0	1.04083	0.785	0.262	0
CACNB2	0	2.2005	0.892	0.169	0
CADM1	0	1.11727	0.921	0.461	0
CALCRL	0	0.459633	0.267	0.049	0
CAMTA1	0	0.661248	0.826	0.452	0
CAP2	0	0.375465	0.27	0.073	0
CAPN2	0	0.443716	0.56	0.236	0
CAPRIN2	0	0.673529	0.529	0.162	0
CAV1	0	0.251355	0.142	0.021	0
CBX5	0	0.411553	0.469	0.201	0
CC2D1A	0	1.08002	0.71	0.256	0
CC2D2A	0	0.388077	0.524	0.23	0
CCDC191	0	0.411778	0.437	0.164	0
CCDC30	0	0.513961	0.403	0.126	0
CCDC90B	0	0.444142	0.453	0.167	0
CCNL2	0	0.424005	0.528	0.204	0
CDC42BPA	0	0.750418	0.9	0.419	0
CDH10	0	0.696453	0.456	0.146	0
CDH20	0	0.704386	0.732	0.394	0
CDHR3	0	0.518472	0.316	0.065	0
CDK14	0	1.21317	0.926	0.514	0
CDKN2A	0	0.965479	0.525	0.168	0
CDKN2B	0	0.93016	0.481	0.144	0
CDKN2B-AS1	0	0.843999	0.674	0.242	0
CECR2	0	0.842793	0.738	0.285	0
CELF2-AS2	0	0.292349	0.249	0.064	0
CEP164	0	0.499138	0.584	0.231	0
CGNL1	0	0.856915	0.454	0.08	0
CHI3L1	0	-2.68526	0.093	0.48	0
CHST11	0	-1.97907	0.528	0.692	0
CHST2	0	0.365727	0.156	0.023	0
CHST3	0	0.377275	0.362	0.122	0
CLASP1	0	0.872642	0.92	0.604	0
CLDN11	0	1.18724	0.696	0.195	0
CLIC4	0	0.489448	0.559	0.233	0
CMSS1	0	0.690209	0.701	0.392	0
CMYA5	0	0.671518	0.677	0.268	0
CNIH3	0	1.00981	0.801	0.325	0
CNKSR3	0	0.826897	0.606	0.194	0
CNR1	0	2.30558	0.762	0.134	0
CNTN6	0	0.601722	0.204	0.018	0
CNTNAP3	0	1.09826	0.482	0.056	0
CNTNAP3B	0	1.74964	0.831	0.214	0
CNTNAP3C	0	0.12653	0.077	0.005	0
CNTNAP5	0	-2.77621	0.152	0.444	0
COG4	0	0.342457	0.512	0.22	0
COL11A1	0	0.785817	0.305	0.069	0
COL13A1	0	1.19296	0.528	0.033	0
COL18A1	0	0.468029	0.348	0.035	0
COL22A1	0	0.990991	0.696	0.223	0
COL5A1	0	0.329953	0.215	0.031	0
COL5A2	0	0.356505	0.207	0.044	0
COL6A1	0	0.460951	0.266	0.066	0
COL6A2	0	0.53633	0.268	0.009	0
COL7A1	0	0.282721	0.194	0.03	0
COL8A1	0	3.06322	0.927	0.093	0
COLGALT2	0	0.61662	0.596	0.211	0
CORO2B	0	0.411949	0.49	0.207	0
CPB2	0	0.295308	0.193	0.039	0
CRADD	0	0.518252	0.686	0.352	0
CRISPLD1	0	0.821648	0.381	0.102	0
CRNDE	0	0.492882	0.239	0.013	0
CSAD	0	0.44957	0.528	0.215	0
CSF1	0	0.806225	0.425	0.074	0
CSMD3	0	1.32774	0.859	0.291	0
CTDSPL	0	1.09109	0.648	0.256	0
CTHRC1	0	0.574053	0.263	0.073	0
CTNNA2	0	0.645821	0.795	0.405	0
CTNNA3	0	0.909246	0.75	0.307	0
CTNNB1	0	0.577105	0.731	0.383	0
CTNND2	0	1.02448	0.948	0.468	0
CTSB	0	-1.94989	0.142	0.431	0
CTTN	0	0.472209	0.576	0.218	0
CTXND1	0	0.441067	0.356	0.125	0
DAB1	0	0.807199	0.754	0.31	0
DCAKD	0	0.319561	0.552	0.247	0
DCC	0	1.29842	0.87	0.339	0
DDAH1	0	0.645624	0.533	0.199	0
DDB2	0	0.473455	0.518	0.202	0
DDR2	0	1.58996	0.693	0.058	0
DECR1	0	0.563574	0.716	0.357	0
DENND2A	0	1.29657	0.822	0.306	0
DENND5B	0	0.409902	0.666	0.322	0
DEPP1	0	0.309788	0.153	0.023	0
DGKG	0	0.89221	0.896	0.431	0
DIXDC1	0	0.388769	0.425	0.158	0
DKK1	0	0.702486	0.132	0.003	0
DKK3	0	0.357667	0.315	0.099	0
DLG2	0	0.620379	0.91	0.511	0
DLG5	0	0.736931	0.676	0.238	0
DLX1	0	0.618589	0.324	0.006	0
DLX2	0	0.12771	0.071	0.002	0
DMGDH	0	0.514258	0.343	0.086	0
DNAH14	0	0.790754	0.579	0.201	0
DNAJC6	0	0.492081	0.594	0.219	0
DNM1	0	0.76687	0.756	0.282	0
DNMBP	0	0.871927	0.58	0.172	0
DNMBP-AS1	0	0.342442	0.228	0.05	0
DOCK1	0	0.59175	0.872	0.438	0
DOCK4	0	-2.14393	0.699	0.809	0
DOCK7	0	1.39604	0.878	0.384	0
DOK6	0	0.420298	0.26	0.069	0
DPF3	0	1.05407	0.767	0.29	0
DPY19L3	0	0.656654	0.631	0.248	0
DPYSL3	0	0.958413	0.777	0.292	0
DRAXIN	0	0.511542	0.24	0.042	0
DSEL	0	0.313738	0.233	0.061	0
DST	0	1.02506	0.971	0.661	0
DUBR	0	0.605484	0.437	0.127	0
DUSP1	0	0.503762	0.459	0.162	0
DUSP6	0	0.465316	0.406	0.149	0
DYNC1LI2	0	0.398424	0.594	0.269	0
DYNC2H1	0	0.570199	0.638	0.266	0
DYNC2LI1	0	0.345414	0.466	0.195	0
ECE1	0	0.653369	0.462	0.108	0
EDEM3	0	0.661761	0.599	0.254	0
EDIL3	0	0.0453033	0.286	0.072	0
EDN3	0	0.537252	0.16	0.016	0
EFHC1	0	0.570115	0.596	0.232	0
EFNB2	0	0.307438	0.198	0.044	0
EGFR	0	0.517782	0.29	0.058	0
EHBP1	0	1.13834	0.939	0.534	0
ELK3	0	0.405327	0.47	0.187	0
ELMO1	0	-3.2129	0.075	0.595	0
ELMOD1	0	1.43566	0.762	0.218	0
EML1	0	0.752759	0.554	0.192	0
EMP1	0	1.36524	0.689	0.175	0
EMP2	0	0.675152	0.365	0.087	0
EN1	0	0.270458	0.15	0.004	0
ENOSF1	0	0.639479	0.728	0.318	0
EPB41L3	0	-1.72971	0.127	0.434	0
EPHA3	0	3.3886	0.862	0.029	0
EPHA5	0	0.555561	0.256	0.049	0
EPN2	0	0.458028	0.874	0.434	0
EPS15L1	0	0.502178	0.623	0.282	0
EPS8L2	0	0.265303	0.185	0.031	0
ERBB4	0	0.895317	0.864	0.371	0
ERC2	0	0.779395	0.53	0.196	0
ERRFI1	0	1.01801	0.518	0.062	0
ESR2	0	0.988186	0.518	0.154	0
ESRRG	0	0.890681	0.764	0.314	0
ETV1	0	0.865905	0.545	0.156	0
ETV4	0	0.384491	0.273	0.067	0
EVA1A	0	0.663433	0.308	0.027	0
EVA1C	0	0.804083	0.721	0.272	0
EXT1	0	0.692605	0.734	0.363	0
EYA4	0	-2.48679	0.14	0.418	0
FAM135B	0	0.393481	0.348	0.121	0
FAM13C	0	0.502438	0.406	0.143	0
FAM169A	0	0.764107	0.609	0.226	0
FAM184A	0	0.549142	0.417	0.142	0
FAM20C	0	0.644023	0.627	0.286	0
FAM221A	0	0.424685	0.376	0.112	0
FAM49B	0	-2.12673	0.184	0.591	0
FAM66D	0	0.381176	0.302	0.081	0
FAM89A	0	0.228605	0.164	0.028	0
FAN1	0	0.412905	0.45	0.167	0
FARP1	0	0.566965	0.644	0.321	0
FAS	0	0.383396	0.273	0.074	0
FBLN7	0	0.394794	0.28	0.08	0
FBN2	0	0.76313	0.37	0.077	0
FBXL7	0	1.04011	0.861	0.381	0
FBXO31	0	0.785183	0.588	0.164	0
FBXO32	0	0.91513	0.6	0.279	0
FDXR	0	0.42959	0.255	0.039	0
FEM1C	0	0.451081	0.439	0.172	0
FERMT2	0	0.639345	0.604	0.226	0
FGD4	0	-2.4475	0.15	0.509	0
FGF2	0	0.663062	0.457	0.142	0
FGFR1	0	0.448984	0.562	0.23	0
FHL2	0	0.745482	0.347	0.039	0
FIGN	0	1.20386	0.805	0.295	0
FJX1	0	0.996248	0.352	0.075	0
FKBP10	0	0.429453	0.553	0.2	0
FLNB	0	0.533096	0.423	0.131	0
FOSL2	0	0.329011	0.229	0.046	0
FOXJ3	0	0.687624	0.792	0.414	0
FRMD4A	0	-2.26272	0.43	0.633	0
FRMD6	0	0.37222	0.335	0.112	0
FYN	0	1.03057	0.923	0.417	0
FZD6	0	0.532018	0.437	0.139	0
GABBR1	0	0.348949	0.564	0.234	0
GABBR2	0	1.09939	0.33	0.043	0
GAD1	0	0.988744	0.667	0.303	0
GALNT5	0	0.436295	0.228	0.018	0
GAS7	0	0.874321	0.788	0.381	0
GBE1	0	0.6703	0.646	0.298	0
GCNT1	0	0.489479	0.515	0.18	0
GDAP1	0	0.564469	0.66	0.318	0
GFPT2	0	0.732407	0.379	0.104	0
GFRA1	0	0.968963	0.437	0.038	0
GGT7	0	0.367333	0.613	0.288	0
GHR	0	0.618387	0.386	0.128	0
GLIS1	0	0.469942	0.234	0.012	0
GLIS3	0	0.941314	0.871	0.429	0
GNA12	0	0.691331	0.751	0.365	0
GNAI1	0	0.29946	0.244	0.065	0
GNG12	0	0.654791	0.561	0.184	0
GOLM1	0	0.477059	0.562	0.232	0
GPC6	0	2.46335	0.836	0.101	0
GPD1	0	0.570973	0.221	0.011	0
GPD2	0	0.655036	0.677	0.337	0
GPSM2	0	0.456479	0.489	0.187	0
GRB10	0	0.525354	0.517	0.201	0
GRIA2	0	0.561952	0.816	0.372	0
GRIA4	0	1.69783	0.774	0.123	0
GRID1	0	1.10078	0.907	0.404	0
GRIK3	0	0.737029	0.624	0.237	0
GRIN2A	0	0.558286	0.359	0.13	0
GRIP1	0	1.84426	0.599	0.062	0
GRM7	0	2.06767	0.853	0.282	0
GRM7-AS1	0	0.344683	0.149	0.023	0
GUCY1A2	0	0.957315	0.483	0.158	0
GYPC	0	0.454168	0.331	0.111	0
HACD3	0	0.545163	0.553	0.227	0
HAGLR	0	0.156032	0.087	0.004	0
HCG17	0	0.48371	0.544	0.223	0
HDAC2-AS2	0	1.22903	0.515	0.139	0
HDAC9	0	-2.22871	0.115	0.402	0
HEPACAM	0	0.517633	0.506	0.165	0
HEPN1	0	0.650561	0.551	0.172	0
HHAT	0	0.372158	0.29	0.087	0
HIP1	0	0.905401	0.839	0.397	0
HLF	0	0.395032	0.238	0.038	0
HMGA2	0	0.575855	0.516	0.139	0
HMGA2-AS1	0	1.31165	0.405	0.029	0
HNF4G	0	0.7655	0.43	0.102	0
HNRNPDL	0	0.470711	0.816	0.479	0
HNRNPR	0	0.533224	0.678	0.319	0
HOXA-AS2	0	0.162086	0.089	0.003	0
HOXA3	0	0.143139	0.086	0.004	0
HOXB-AS3	0	0.433944	0.235	0.007	0
HOXB2	0	0.277914	0.161	0.007	0
HOXB3	0	1.06063	0.537	0.016	0
HOXB4	0	0.448081	0.259	0.008	0
HOXD3	0	0.488537	0.257	0.006	0
HP1BP3	0	0.390978	0.725	0.36	0
HS2ST1	0	0.741635	0.69	0.314	0
HS3ST1	0	0.619318	0.287	0.049	0
HS3ST3A1	0	0.732126	0.391	0.099	0
HS3ST5	0	1.75751	0.504	0.073	0
HS6ST1	0	0.602807	0.468	0.151	0
HS6ST3	0	0.690763	0.311	0.048	0
HTR4	0	0.74777	0.428	0.131	0
ID4	0	0.59395	0.219	0.044	0
IFNGR1	0	-1.45397	0.045	0.349	0
IGF2BP2	0	1.89227	0.903	0.258	0
IGF2BP2-AS1	0	0.517602	0.296	0.04	0
IGF2BP3	0	1.27893	0.609	0.117	0
IGSF11	0	0.458238	0.591	0.247	0
IKZF2	0	0.541279	0.556	0.23	0
IL1R1	0	0.599058	0.368	0.106	0
IL33	0	0.577538	0.208	0.009	0
IL4R	0	0.427975	0.398	0.11	0
IL7	0	0.814844	0.558	0.174	0
ILDR2	0	0.430123	0.31	0.092	0
IP6K2	0	0.415459	0.547	0.253	0
IPO9	0	0.47663	0.697	0.356	0
IQCK	0	0.194945	0.555	0.246	0
IRX2	0	0.113933	0.064	0.002	0
ITGA3	0	0.666911	0.633	0.206	0
ITGA7	0	0.435446	0.555	0.22	0
ITGA8	0	1.31901	0.37	0.031	0
ITGA9-AS1	0	0.536944	0.442	0.185	0
ITGAV	0	1.37068	0.861	0.366	0
ITGB4	0	0.347158	0.591	0.262	0
ITGB8	0	0.967769	0.832	0.331	0
ITGBL1	0	1.65645	0.503	0.052	0
JAK1	0	0.617747	0.83	0.464	0
JPH1	0	1.82211	0.582	0.083	0
KANK1	0	0.618921	0.89	0.428	0
KANK2	0	0.480952	0.333	0.07	0
KANSL1L	0	0.584359	0.777	0.392	0
KAT2B	0	0.703017	0.849	0.479	0
KAZN	0	1.93103	0.92	0.352	0
KAZN-AS1	0	0.663888	0.349	0.044	0
KCNE4	0	0.435437	0.209	0.043	0
KCNIP1	0	1.23228	0.891	0.499	0
KCNIP4	0	1.8631	0.96	0.591	0
KCNIP4-IT1	0	1.3867	0.64	0.126	0
KCNJ16	0	0.595959	0.399	0.108	0
KCNQ3	0	-2.69377	0.058	0.512	0
KCNU1	0	0.633012	0.238	0.011	0
KCTD3	0	1.12462	0.714	0.262	0
KIAA0895L	0	0.426973	0.357	0.097	0
KIAA1324L	0	0.33648	0.268	0.066	0
KIAA1522	0	0.476941	0.254	0.017	0
KIAA1671	0	0.524585	0.446	0.143	0
KIF13B	0	0.874827	0.82	0.393	0
KIF1B	0	0.766828	0.871	0.417	0
KIF21A	0	0.437192	0.497	0.202	0
KIRREL1	0	0.44601	0.359	0.119	0
KLC1	0	0.583773	0.825	0.456	0
KLF3-AS1	0	0.503017	0.406	0.156	0
KLHDC8A	0	0.526646	0.536	0.203	0
L3MBTL4	0	-2.28053	0.051	0.563	0
LAMA2	0	2.75212	0.924	0.224	0
LAMC1	0	1.19745	0.67	0.164	0
LDLRAD3	0	0.645046	0.896	0.431	0
LDLRAD4	0	-2.96242	0.069	0.498	0
LGR4	0	0.66726	0.383	0.122	0
LHFPL3-AS1	0	0.737573	0.631	0.247	0
LHFPL6	0	0.737528	0.706	0.34	0
LIMA1	0	0.889024	0.748	0.27	0
LINC00240	0	0.541074	0.313	0.053	0
LINC00271	0	0.502973	0.345	0.117	0
LINC00461	0	0.752033	0.764	0.307	0
LINC00472	0	0.647551	0.551	0.206	0
LINC00476	0	0.419928	0.439	0.175	0
LINC00639	0	0.576064	0.299	0.038	0
LINC01060	0	0.608249	0.246	0.042	0
LINC01122	0	1.21823	0.544	0.137	0
LINC01138	0	1.02199	0.772	0.309	0
LINC01237	0	0.441146	0.294	0.07	0
LINC01239	0	1.29503	0.517	0.055	0
LINC01322	0	0.439428	0.327	0.1	0
LINC01535	0	0.343828	0.312	0.092	0
LINC01550	0	0.293524	0.201	0.033	0
LINC01727	0	0.785895	0.242	0.031	0
LINC01748	0	0.681719	0.315	0.087	0
LINC01876	0	1.34448	0.409	0.014	0
LINC01956	0	0.17516	0.1	0.01	0
LINC02062	0	0.49416	0.487	0.195	0
LINC02082	0	0.222125	0.135	0.017	0
LINC02306	0	0.666766	0.181	0.018	0
LINC02340	0	0.324158	0.296	0.093	0
LINC02698	0	0.473237	0.331	0.082	0
LMCD1-AS1	0	1.09206	0.741	0.321	0
LMNA	0	0.501584	0.447	0.158	0
LMO2	0	0.880667	0.8	0.337	0
LMO3	0	0.460775	0.34	0.097	0
LMO4	0	0.367625	0.39	0.141	0
LMO7	0	0.728228	0.438	0.141	0
LNCTAM34A	0	0.281682	0.192	0.035	0
LONRF2	0	0.72579	0.752	0.337	0
LOXL1	0	0.282864	0.202	0.04	0
LPP	0	0.667641	0.93	0.623	0
LRAT	0	0.43224	0.162	0.024	0
LRFN5	0	0.932297	0.263	0.045	0
LRP2BP	0	0.428845	0.37	0.103	0
LRP4	0	1.05887	0.614	0.197	0
LRP4-AS1	0	0.862397	0.452	0.115	0
LRP6	0	0.459811	0.542	0.224	0
LRP8	0	0.386178	0.247	0.07	0
LRRC8A	0	0.386516	0.321	0.11	0
LRRN3	0	0.632727	0.37	0.087	0
LSAMP-AS1	0	0.33385	0.318	0.097	0
LSS	0	0.337756	0.332	0.112	0
LTBP1	0	1.05471	0.443	0.064	0
LTBP2	0	0.389582	0.21	0.033	0
LTBP3	0	0.507292	0.427	0.175	0
LZTS1	0	0.678506	0.437	0.12	0
LZTS1-AS1	0	0.364762	0.271	0.077	0
MACF1	0	1.53367	0.974	0.627	0
MACROD2	0	0.728217	0.652	0.305	0
MAGI2	0	0.993715	0.94	0.447	0
MAGI2-AS3	0	0.536498	0.477	0.141	0
MAGI3	0	0.543143	0.476	0.169	0
MAP3K4	0	0.604975	0.641	0.323	0
MAP4	0	0.536724	0.856	0.522	0
MAPK10	0	1.47115	0.925	0.438	0
MAPT	0	0.547792	0.577	0.236	0
MARK1	0	0.399542	0.555	0.25	0
MASP1	0	0.324825	0.17	0.03	0
MBOAT2	0	0.649537	0.742	0.333	0
MCC	0	1.20256	0.715	0.187	0
MDM2	0	2.1627	0.803	0.348	0
MED12L	0	0.72191	0.791	0.465	0
MEG3	0	0.921442	0.871	0.348	0
MEG8	0	0.567104	0.661	0.286	0
MEIS1	0	1.21772	0.739	0.217	0
METAP1D	0	0.565702	0.504	0.165	0
MFGE8	0	0.383402	0.237	0.046	0
MFSD4B	0	0.572133	0.793	0.44	0
MGST1	0	0.475295	0.308	0.08	0
MICALL2	0	0.470612	0.513	0.189	0
MIPOL1	0	0.598391	0.365	0.086	0
MIR100HG	0	0.7589	0.903	0.411	0
MIR34AHG	0	0.927733	0.697	0.221	0
MIR3659HG	0	0.601771	0.327	0.063	0
MIR4500HG	0	0.381883	0.173	0.012	0
MIR99AHG	0	0.94363	0.929	0.641	0
MIRLET7BHG	0	0.456093	0.669	0.328	0
MMP19	0	0.211508	0.183	0.039	0
MPDZ	0	0.450299	0.592	0.254	0
MPP5	0	0.735871	0.728	0.319	0
MROH7	0	0.339115	0.262	0.069	0
MRTFB	0	0.667824	0.758	0.35	0
MSI2	0	0.897566	0.924	0.573	0
MSRB3	0	0.714976	0.408	0.072	0
MTERF4	0	0.575005	0.539	0.202	0
MTFP1	0	0.307202	0.242	0.061	0
MXI1	0	0.507863	0.615	0.27	0
MXRA8	0	0.161	0.097	0.008	0
MYO1B	0	1.01033	0.413	0.064	0
MYO1E	0	1.10797	0.743	0.3	0
NAALADL2	0	1.2667	0.927	0.533	0
NACC2	0	0.470193	0.496	0.199	0
NALCN	0	0.830161	0.738	0.295	0
NASP	0	0.427286	0.64	0.308	0
NAV2	0	0.747571	0.92	0.516	0
NCAM1	0	1.08006	0.905	0.391	0
NCKAP1	0	0.565043	0.678	0.288	0
NDRG1	0	0.429849	0.418	0.152	0
NEAT1	0	1.06128	0.989	0.749	0
NEGR1	0	1.26474	0.672	0.141	0
NELL2	0	0.696288	0.618	0.237	0
NFAT5	0	0.563294	0.899	0.58	0
NFIA	0	0.743995	0.896	0.58	0
NFIB	0	1.04659	0.909	0.379	0
NFIX	0	0.826712	0.669	0.204	0
NIBAN1	0	0.816062	0.459	0.142	0
NOM1	0	0.575626	0.475	0.152	0
NOS1AP	0	1.43119	0.775	0.26	0
NOVA1	0	0.579555	0.958	0.565	0
NPTX2	0	0.386247	0.561	0.236	0
NR2F1	0	0.860557	0.535	0.158	0
NR2F1-AS1	0	1.2069	0.777	0.246	0
NRCAM	0	0.772071	0.966	0.472	0
NRN1	0	0.438771	0.255	0.021	0
NRXN1	0	-2.08308	0.279	0.54	0
NT5DC3	0	0.439033	0.443	0.176	0
NT5E	0	0.422097	0.3	0.07	0
NTN1	0	0.371891	0.641	0.289	0
NTNG1	0	1.72469	0.746	0.144	0
OSBPL6	0	0.417522	0.63	0.297	0
OSMR-AS1	0	0.564306	0.675	0.272	0
OTUD7B	0	0.892302	0.704	0.237	0
OXCT1	0	0.497753	0.447	0.174	0
OXTR	0	0.696163	0.397	0.122	0
P2RX6	0	0.224637	0.164	0.024	0
P2RY1	0	0.394413	0.198	0.022	0
P2RY14	0	0.784071	0.624	0.254	0
PALD1	0	-1.66362	0.051	0.34	0
PAM	0	0.72854	0.853	0.372	0
PANTR1	0	0.369266	0.658	0.297	0
PAPLN	0	0.503993	0.233	0.046	0
PARD6G	0	0.329564	0.234	0.053	0
PAX3	0	1.20305	0.522	0.015	0
PAX8	0	0.371126	0.242	0.025	0
PAX8-AS1	0	0.887193	0.551	0.081	0
PBX1	0	0.80385	0.752	0.317	0
PCA3	0	0.611274	0.386	0.102	0
PCDH17	0	0.452215	0.452	0.146	0
PCDH9-AS2	0	0.956948	0.825	0.349	0
PCDH9-AS4	0	0.402992	0.36	0.109	0
PDE11A	0	0.283394	0.127	0.012	0
PDE3B	0	-2.00232	0.046	0.34	0
PDE4B	0	1.0577	0.947	0.62	0
PDGFA	0	0.451961	0.396	0.13	0
PDGFD	0	0.643589	0.272	0.042	0
PDLIM3	0	0.332443	0.184	0.026	0
PDLIM5	0	0.707231	0.719	0.334	0
PER2	0	0.316605	0.264	0.069	0
PER3	0	1.14152	0.697	0.18	0
PGM2L1	0	0.688181	0.53	0.213	0
PHKG1	0	0.410364	0.398	0.115	0
PHLPP1	0	0.772577	0.894	0.542	0
PITPNM2	0	1.003	0.77	0.266	0
PKIA	0	0.572453	0.343	0.068	0
PKIA-AS1	0	0.346435	0.17	0.024	0
PKIG	0	0.42327	0.438	0.178	0
PKNOX2	0	1.12442	0.721	0.227	0
PLA2G4C	0	0.496883	0.406	0.126	0
PLA2G5	0	0.429474	0.277	0.052	0
PLA2R1	0	0.821494	0.371	0.06	0
PLAG1	0	0.658102	0.497	0.113	0
PLCB1	0	0.870135	0.871	0.407	0
PLCE1	0	0.814161	0.72	0.299	0
PLCG1	0	0.485638	0.501	0.173	0
PLCXD3	0	0.698562	0.179	0.032	0
PLEKHA5	0	0.553244	0.626	0.268	0
PLEKHA7	0	0.727853	0.413	0.092	0
PLEKHH2	0	0.560256	0.755	0.3	0
PLIN2	0	0.553225	0.36	0.091	0
PLOD2	0	0.550136	0.364	0.095	0
PLPP3	0	0.957489	0.713	0.219	0
PLSCR4	0	0.966349	0.526	0.091	0
PMP22	0	0.430457	0.321	0.111	0
PNPLA7	0	0.428638	0.397	0.128	0
PODNL1	0	0.421345	0.403	0.147	0
POMGNT1	0	0.397951	0.329	0.086	0
POMZP3	0	0.287071	0.297	0.089	0
POPDC3	0	0.406326	0.228	0.012	0
POU3F3	0	0.511621	0.424	0.138	0
PPFIBP1	0	0.34146	0.628	0.287	0
PPP2CB	0	0.794248	0.7	0.28	0
PPP3CB-AS1	0	0.384781	0.452	0.184	0
PREX2	0	0.933052	0.816	0.355	0
PRICKLE1	0	1.21215	0.316	0.094	0
PRICKLE2	0	1.18225	0.835	0.308	0
PRKAA2	0	0.485789	0.427	0.13	0
PRKCA	0	0.715439	0.924	0.611	0
PRKCA-AS1	0	0.433917	0.47	0.193	0
PRKCB	0	0.698287	0.672	0.319	0
PRKD1	0	1.37257	0.879	0.382	0
PROS1	0	0.734657	0.627	0.233	0
PRUNE2	0	0.984269	0.8	0.293	0
PRXL2A	0	0.722602	0.47	0.097	0
PSD3	0	0.644781	0.875	0.468	0
PTCH1	0	0.502888	0.343	0.077	0
PTCH2	0	0.356916	0.259	0.066	0
PTCHD4	0	1.96925	0.888	0.24	0
PTGFRN	0	0.496602	0.326	0.084	0
PTPDC1	0	0.708646	0.531	0.15	0
PTPN13	0	0.937862	0.792	0.319	0
PTPN21	0	0.429815	0.365	0.109	0
PTPN9	0	0.537988	0.744	0.419	0
PTPRA	0	0.52228	0.875	0.524	0
PTPRD	0	0.572915	0.772	0.326	0
PTPRK	0	0.526075	0.519	0.191	0
PYGB	0	0.817435	0.653	0.247	0
PYGL	0	0.59149	0.632	0.309	0
RAB34	0	0.368656	0.269	0.06	0
RAB38	0	0.295743	0.178	0.031	0
RAMP1	0	0.890075	0.577	0.187	0
RARB	0	0.529151	0.366	0.109	0
RASGRF2	0	0.481873	0.332	0.087	0
RASSF8	0	0.895633	0.686	0.323	0
RBFOX2	0	0.784444	0.843	0.359	0
RBM20	0	0.771759	0.428	0.078	0
RBMS1	0	0.785831	0.843	0.47	0
RBPMS	0	0.774422	0.396	0.075	0
RDX	0	1.17563	0.892	0.403	0
REEP1	0	0.472779	0.336	0.088	0
REPS1	0	0.585795	0.714	0.341	0
REV3L	0	0.840313	0.893	0.529	0
RFTN2	0	0.943635	0.56	0.137	0
RFX3-AS1	0	0.4659	0.616	0.298	0
RGL1	0	0.700161	0.703	0.298	0
RGMA	0	0.671453	0.47	0.109	0
RGS12	0	0.506784	0.654	0.329	0
RGS17	0	1.08662	0.841	0.35	0
RIN2	0	0.950357	0.902	0.542	0
RIPK2	0	0.525815	0.36	0.1	0
RIT2	0	0.739978	0.319	0.051	0
RNF182	0	0.373946	0.236	0.04	0
RNF215	0	0.657621	0.584	0.181	0
RNF24	0	0.709778	0.614	0.232	0
ROBO1	0	1.28111	0.926	0.248	0
RORA	0	0.755432	0.942	0.479	0
RPS6KA2	0	0.701999	0.923	0.605	0
RRM2B	0	0.419359	0.384	0.136	0
RSRP1	0	0.516199	0.809	0.423	0
RTN1	0	1.15574	0.815	0.365	0
RUBCNL	0	1.08821	0.786	0.295	0
RUSC1	0	0.200347	0.152	0.025	0
RYR3	0	0.50341	0.819	0.407	0
SACS	0	0.548504	0.566	0.235	0
SASH1	0	0.365419	0.608	0.238	0
SATB2	0	1.03234	0.738	0.244	0
SAXO1	0	0.302704	0.182	0.034	0
SCD5	0	1.16944	0.905	0.358	0
SCN1A	0	0.532176	0.771	0.377	0
SCN1A-AS1	0	0.580616	0.771	0.328	0
SCN8A	0	0.703598	0.591	0.223	0
SDK1	0	0.919743	0.615	0.228	0
SEC14L1	0	1.38317	0.871	0.385	0
SEC14L2	0	1.09109	0.839	0.288	0
SEMA3A	0	2.40484	0.781	0.048	0
SEMA3C	0	1.75505	0.644	0.042	0
SEMA3E	0	1.55192	0.695	0.143	0
SEPTIN11	0	0.729099	0.621	0.233	0
SEPTIN7	0	0.591135	0.761	0.414	0
SETBP1	0	0.709395	0.689	0.293	0
SFPQ	0	0.574844	0.83	0.434	0
SFXN5	0	0.487132	0.787	0.381	0
SGSM1	0	0.542464	0.351	0.071	0
SH3PXD2A	0	0.509384	0.392	0.14	0
SH3RF1	0	0.781185	0.698	0.314	0
SHROOM3	0	0.895307	0.418	0.133	0
SIPA1L1	0	1.26747	0.949	0.624	0
SIX1	0	0.177079	0.106	0.003	0
SIX6	0	0.120929	0.055	0	0
SLAIN1	0	1.11164	0.694	0.281	0
SLC10A4	0	0.281573	0.113	0.008	0
SLC16A1-AS1	0	0.528871	0.589	0.255	0
SLC1A2	0	0.616854	0.825	0.384	0
SLC22A18	0	0.412681	0.298	0.046	0
SLC25A12	0	0.470206	0.742	0.379	0
SLC25A18	0	0.468505	0.478	0.177	0
SLC26A2	0	1.18382	0.59	0.164	0
SLC2A12	0	0.295385	0.191	0.035	0
SLC3A2	0	0.576142	0.512	0.181	0
SLC44A5	0	0.698578	0.62	0.269	0
SLC45A1	0	0.306054	0.188	0.021	0
SLC47A2	0	0.243342	0.15	0.023	0
SLC4A11	0	0.407216	0.218	0.031	0
SLC4A4	0	3.19729	0.879	0.168	0
SLC7A14	0	0.759391	0.561	0.192	0
SLC7A14-AS1	0	1.16761	0.729	0.269	0
SLITRK5	0	0.511265	0.295	0.023	0
SMAD3	0	0.684099	0.543	0.189	0
SMIM3	0	0.434176	0.394	0.136	0
SMOX	0	0.380882	0.405	0.135	0
SNED1	0	2.27208	0.823	0.106	0
SNHG14	0	0.631552	0.938	0.576	0
SOCS2	0	0.289436	0.153	0.023	0
SORBS1	0	1.26343	0.952	0.439	0
SOX13	0	0.458271	0.411	0.139	0
SOX2-OT	0	0.909106	0.888	0.493	0
SOX21-AS1	0	0.333628	0.21	0.052	0
SOX6	0	0.851205	0.874	0.383	0
SPAG17	0	0.262579	0.118	0.016	0
SPATA13	0	0.738651	0.773	0.412	0
SPATA18	0	0.315614	0.166	0.027	0
SPATA6	0	0.848754	0.867	0.495	0
SPEG	0	0.346076	0.303	0.079	0
SPOCD1	0	1.13284	0.526	0.125	0
SPRED2	0	0.882126	0.843	0.412	0
SPRED3	0	0.427183	0.453	0.153	0
SPRY2	0	1.21339	0.756	0.237	0
SPRY4-AS1	0	0.824191	0.691	0.247	0
SPTAN1	0	0.377519	0.576	0.254	0
SPTBN1	0	0.579047	0.833	0.394	0
SRD5A1	0	0.736066	0.442	0.129	0
SRGAP1	0	-1.79266	0.365	0.591	0
SRSF5	0	0.423126	0.779	0.435	0
ST3GAL5	0	0.469738	0.658	0.296	0
ST6GAL1	0	-2.21072	0.183	0.53	0
ST6GALNAC5	0	1.01398	0.192	0.027	0
ST8SIA1	0	0.578443	0.62	0.268	0
ST8SIA5	0	0.715268	0.482	0.164	0
ST8SIA6	0	0.83196	0.272	0.03	0
ST8SIA6-AS1	0	0.382526	0.155	0.012	0
STAG3	0	0.412495	0.379	0.12	0
STEAP2	0	0.317626	0.206	0.044	0
STK32A	0	0.710009	0.696	0.288	0
STK33	0	0.581575	0.481	0.195	0
STXBP5L	0	0.694364	0.537	0.191	0
SULF1	0	1.88446	0.707	0.167	0
SVEP1	0	0.661907	0.274	0.045	0
SVIL	0	0.758702	0.663	0.232	0
SYBU	0	0.507729	0.415	0.161	0
SYNC	0	0.332036	0.363	0.116	0
SYNE2	0	0.519246	0.595	0.199	0
SYNJ2	0	0.586653	0.522	0.214	0
SYT1	0	0.284978	0.301	0.053	0
SYTL2	0	0.833044	0.612	0.183	0
TACR1	0	0.439558	0.219	0.046	0
TANC1	0	1.02264	0.916	0.467	0
TBX15	0	0.589663	0.238	0.013	0
TBXAS1	0	-2.49817	0.057	0.336	0
TCEA3	0	0.62482	0.377	0.047	0
TCIM	0	0.461542	0.17	0.021	0
TEAD1	0	0.850004	0.813	0.337	0
TEF	0	0.261559	0.206	0.043	0
TENM4	0	1.16778	0.903	0.509	0
TENT5A	0	0.942699	0.775	0.318	0
TFAP2B	0	0.583795	0.306	0.01	0
TFPI	0	0.992733	0.421	0.015	0
THRB	0	0.874355	0.706	0.282	0
TIMP3	0	0.024163	0.464	0.153	0
TIPARP	0	0.52009	0.425	0.167	0
TLE4	0	0.48706	0.528	0.235	0
TLK1	0	0.465976	0.811	0.459	0
TMEFF2	0	1.7007	0.744	0.174	0
TMEM108	0	1.72281	0.803	0.255	0
TMEM132B	0	0.528319	0.812	0.385	0
TMEM161B-AS1	0	0.669679	0.81	0.414	0
TMEM178B	0	0.589454	0.688	0.341	0
TMEM43	0	0.395266	0.384	0.131	0
TMOD1	0	1.19359	0.812	0.316	0
TMTC2	0	0.457959	0.549	0.206	0
TNFRSF10B	0	0.431785	0.503	0.21	0
TNIK	0	0.886735	0.922	0.448	0
TOX2	0	0.329775	0.234	0.061	0
TP53I3	0	0.345114	0.256	0.067	0
TPM1	0	0.55416	0.53	0.194	0
TRAF3IP2	0	0.531132	0.501	0.175	0
TRAF3IP2-AS1	0	0.817924	0.86	0.453	0
TRAM2	0	0.53453	0.442	0.138	0
TRHDE	0	0.598259	0.36	0.069	0
TRIB2	0	0.398814	0.39	0.151	0
TSHZ2	0	0.698801	0.582	0.253	0
TSHZ3	0	0.424581	0.349	0.121	0
TSPAN11	0	0.36616	0.265	0.059	0
TSPAN5	0	0.40669	0.556	0.248	0
TTC39B	0	0.917286	0.581	0.174	0
TTLL7	0	0.850418	0.674	0.137	0
TULP3	0	0.848362	0.578	0.142	0
UBA6-AS1	0	0.646268	0.666	0.315	0
UBALD2	0	0.571449	0.395	0.127	0
UBASH3B	0	0.79942	0.741	0.332	0
UBE2E3	0	0.511899	0.645	0.322	0
UNC5D	0	1.04736	0.426	0.116	0
UPF3A	0	0.543801	0.835	0.446	0
USP54	0	0.71096	0.847	0.395	0
UST	0	0.564936	0.633	0.313	0
VAT1L	0	0.727363	0.623	0.275	0
VGLL4	0	0.64912	0.793	0.418	0
VMP1	0	0.667149	0.891	0.595	0
VWC2	0	0.680971	0.354	0.075	0
WARS2	0	0.465459	0.381	0.109	0
WBP2NL	0	0.428331	0.377	0.126	0
WEE1	0	0.350808	0.22	0.048	0
WIPF2	0	0.563422	0.664	0.287	0
WSB1	0	0.727968	0.937	0.594	0
WSCD1	0	0.960669	0.638	0.182	0
XPC	0	0.442908	0.526	0.212	0
YAP1	0	0.592128	0.282	0.046	0
YBX3	0	0.448446	0.447	0.186	0
ZBTB20	0	0.61665	0.971	0.744	0
ZBTB20-AS5	0	0.385867	0.636	0.289	0
ZC3H12C	0	0.805213	0.652	0.257	0
ZDHHC21	0	0.633775	0.76	0.384	0
ZFHX4	0	1.06141	0.805	0.297	0
ZFPM2-AS1	0	0.407811	0.472	0.197	0
ZFYVE21	0	0.556606	0.421	0.096	0
ZFYVE9	0	0.400502	0.42	0.157	0
ZHX3	0	1.31762	0.898	0.37	0
ZIC1	0	0.871764	0.563	0.127	0
ZIC4	0	0.321088	0.225	0.043	0
ZMAT3	0	0.99542	0.795	0.311	0
ZNF208	0	0.409462	0.213	0.019	0
ZNF365	0	0.437618	0.401	0.153	0
ZNF385D	0	1.49719	0.692	0.165	0
ZNF436	0	0.356657	0.224	0.045	0
ZNF436-AS1	0	0.260641	0.163	0.029	0
ZNF462	0	0.380892	0.671	0.305	0
ZNF521	0	0.832143	0.561	0.151	0
ZNF608	0	0.936375	0.667	0.213	0
ZNF704	0	0.599421	0.597	0.26	0
ZNF708	0	0.545441	0.807	0.426	0
ZNF827	0	0.57435	0.631	0.258	0
ZNRF3	0	0.65675	0.637	0.241	0
ZRANB2	0	0.513653	0.814	0.447	0
MTSS2	5.58853444607069e-308	0.378201	0.413	0.164	1.08306e-303
KCNMB2-AS1	8.95109332658386e-308	0.471804	0.789	0.397	1.73472e-303
GOLIM4	1.07382e-307	0.464869	0.563	0.262	2.08107e-303
SPAG16	1.72231e-307	0.495589	0.594	0.287	3.33785e-303
PRICKLE2-AS3	2.33344e-307	0.209794	0.156	0.029	4.5222e-303
ANKRD10	3.23312e-307	0.443267	0.829	0.487	6.26578e-303
GALNT15	1.28565e-306	0.344163	0.286	0.089	2.4916e-302
AOAH	5.36469e-306	-2.1885	0.053	0.329	1.03968e-301
GLG1	7.98481e-306	0.493677	0.792	0.441	1.54746e-301
POU3F2	8.47744e-306	0.369908	0.34	0.121	1.64293e-301
SMAD1	2.51336e-305	0.422735	0.491	0.213	4.8709e-301
NFATC2	6.83747e-305	-3.03491	0.046	0.319	1.3251e-300
SORBS2	2.04127e-304	0.37639	0.305	0.1	3.95599e-300
CEP126	3.15912e-304	0.41104	0.393	0.153	6.12238e-300
PABPN1	3.32674e-304	0.325333	0.598	0.288	6.44722e-300
POT1-AS1	5.15699e-304	0.48881	0.332	0.116	9.99424e-300
S100PBP	8.46192e-304	0.338846	0.561	0.26	1.63992e-299
CHST8	9.16696e-304	-2.00595	0.014	0.28	1.77656e-299
C14orf132	4.40154e-303	0.30704	0.24	0.067	8.53019e-299
CDH11	5.80162e-303	0.533504	0.503	0.226	1.12435e-298
RNPC3	2.10516e-302	0.35655	0.633	0.307	4.07981e-298
RFX2	2.49183e-302	0.379055	0.428	0.173	4.82917e-298
AKT3	3.60134e-302	0.630786	0.901	0.588	6.97939e-298
PARVA	4.12349e-302	0.41466	0.441	0.182	7.99133e-298
MSR1	4.392e-302	-2.17255	0.042	0.313	8.5117e-298
ARHGAP15	4.88065e-302	-2.40717	0.058	0.331	9.45869e-298
TRPC1	6.45112e-302	0.37324	0.574	0.265	1.25023e-297
INPP5D	7.41002e-302	-1.83645	0.049	0.32	1.43606e-297
SH3D19	7.54619e-302	0.41198	0.647	0.314	1.46245e-297
HIVEP3	1.03435e-301	0.659179	0.848	0.529	2.00457e-297
TP53BP1	2.64481e-301	0.353152	0.604	0.293	5.12563e-297
RORB	5.23633e-301	0.271298	0.181	0.038	1.0148e-296
CSRP2	5.58616e-301	0.342938	0.158	0.031	1.0826e-296
JAKMIP2	1.787e-300	0.473139	0.691	0.34	3.4632e-296
ARHGEF17	2.94682e-300	0.290321	0.331	0.116	5.71093e-296
TRIM9	3.71642e-300	-0.17966	0.948	0.552	7.20243e-296
CDC14B	1.34993e-299	0.429337	0.711	0.373	2.61616e-295
SIK3	1.84897e-299	0.537822	0.901	0.592	3.58329e-295
BAG3	2.55186e-299	0.293861	0.206	0.051	4.94551e-295
RUFY3	3.05201e-299	0.476145	0.881	0.546	5.91479e-295
TNFRSF19	5.62082e-299	0.351208	0.365	0.134	1.08931e-294
IFT81	8.30531e-299	0.331497	0.395	0.155	1.60957e-294
ATE1	1.06995e-298	0.443976	0.736	0.403	2.07357e-294
MAPK6	3.19607e-298	0.324952	0.534	0.244	6.19398e-294
ITPRID1	7.51371e-298	1.45457	0.182	0.042	1.45616e-293
GRAMD2B	7.56923e-298	0.385191	0.527	0.234	1.46692e-293
GLI3	1.1062e-297	0.308597	0.162	0.032	2.14382e-293
MNAT1	1.55025e-297	0.453546	0.779	0.438	3.00438e-293
SLC19A2	1.79665e-297	0.385699	0.306	0.104	3.4819e-293
CADM2	5.22427e-297	0.22936	0.933	0.555	1.01246e-292
GPT2	1.23903e-296	0.329199	0.279	0.089	2.40125e-292
ATL2	1.25884e-296	0.468856	0.537	0.259	2.43962e-292
DENND2B	1.84418e-296	0.368826	0.633	0.31	3.57403e-292
ASAP1	2.38236e-296	0.532022	0.892	0.566	4.61702e-292
UBXN2A	2.39939e-296	0.401494	0.52	0.239	4.65003e-292
HSPA4L	2.88441e-296	0.354818	0.267	0.083	5.58999e-292
ARHGAP22	3.85252e-296	-1.72426	0.172	0.439	7.46618e-292
SOX2	8.59113e-296	0.50689	0.364	0.143	1.66496e-291
LMO7-AS1	1.18699e-295	0.263595	0.223	0.059	2.30039e-291
HEY1	1.24451e-295	0.360884	0.234	0.066	2.41186e-291
IGF1R	2.94544e-295	0.404725	0.802	0.428	5.70826e-291
CERS5	8.64294e-295	0.334205	0.616	0.303	1.675e-290
GRIA1	1.05163e-294	0.194842	0.926	0.53	2.03807e-290
TIAM1	1.08962e-294	0.536354	0.845	0.517	2.11169e-290
SNHG31	1.44451e-294	0.398335	0.184	0.042	2.79945e-290
RCAN1	2.94569e-294	0.715554	0.491	0.23	5.70874e-290
ERLEC1	6.40549e-294	0.383109	0.384	0.151	1.24138e-289
FREM2	1.1975e-293	0.462725	0.474	0.199	2.32075e-289
PTPN14	6.72936e-293	0.257734	0.361	0.127	1.30415e-288
PDE8B	2.58663e-292	0.586566	0.599	0.289	5.01289e-288
SLIT2	1.47e-291	0.509757	0.152	0.029	2.84885e-287
ZMYM4	2.17454e-291	0.433489	0.759	0.43	4.21427e-287
ZNF334	3.60027e-291	0.330543	0.322	0.115	6.97733e-287
LRIG2-DT	5.22116e-291	0.287607	0.304	0.102	1.01186e-286
SH3GL2	5.43799e-291	0.30344	0.163	0.033	1.05388e-286
GCNT4	1.79816e-290	0.174417	0.087	0.008	3.48483e-286
RASD1	1.81531e-290	0.334391	0.171	0.037	3.51807e-286
SALL1	2.31014e-290	0.282235	0.228	0.063	4.47705e-286
WDR78	5.38614e-290	0.336804	0.254	0.076	1.04383e-285
NFASC	5.95775e-290	0.286496	0.541	0.244	1.15461e-285
TBC1D8	8.07022e-290	0.353526	0.518	0.231	1.56401e-285
KHDRBS3	1.27699e-289	0.476977	0.782	0.435	2.4748e-285
ARHGAP21	1.40595e-289	0.484188	0.92	0.599	2.72473e-285
SPATS2L	1.6284e-289	0.460801	0.727	0.386	3.15584e-285
COL8A2	2.63497e-289	0.250349	0.109	0.014	5.10657e-285
AHCTF1	4.3153e-289	0.413945	0.685	0.361	8.36306e-285
PDE5A	4.77105e-289	0.426208	0.566	0.276	9.2463e-285
FANCL	7.03664e-289	0.361956	0.486	0.215	1.3637e-284
FPGT	9.40729e-289	0.346559	0.381	0.146	1.82313e-284
SRSF10	1.28192e-288	0.340671	0.572	0.274	2.48437e-284
WFDC1	1.34745e-288	0.220425	0.119	0.018	2.61136e-284
RHBDL2	1.52681e-288	0.302984	0.241	0.069	2.95896e-284
PDZRN3	2.30896e-288	0.52975	0.24	0.068	4.47477e-284
GPC6-AS1	2.06512e-287	0.117092	0.066	0.004	4.0022e-283
SLC38A6	2.67624e-287	0.391464	0.503	0.229	5.18656e-283
GSTA4	6.79504e-287	0.336944	0.305	0.105	1.31688e-282
LFNG	7.15603e-287	0.274435	0.164	0.035	1.38684e-282
MALAT1	1.23935e-286	0.35074	0.997	0.982	2.40186e-282
ATN1	1.30328e-286	0.316647	0.32	0.114	2.52576e-282
P4HA1	2.16704e-286	0.410967	0.466	0.203	4.19972e-282
LINC01473	3.76262e-286	0.549244	0.76	0.424	7.29197e-282
CIART	3.91976e-286	0.129353	0.088	0.009	7.5965e-282
USP53	6.11743e-286	-2.16445	0.054	0.322	1.18556e-281
PHLDA1	1.99917e-285	0.548561	0.365	0.146	3.87438e-281
MPPED2	2.46199e-285	-1.598	0.086	0.348	4.77134e-281
FMN1	4.00544e-285	-2.39494	0.104	0.363	7.76255e-281
FOSL1	7.91257e-285	0.21349	0.157	0.031	1.53346e-280
ATRNL1	1.61425e-284	-2.18697	0.152	0.395	3.12842e-280
ABAT	1.73798e-284	0.449743	0.539	0.258	3.36821e-280
RHOBTB3	2.41758e-284	0.423349	0.667	0.345	4.68527e-280
ZNF337-AS1	3.87912e-284	0.306366	0.377	0.146	7.51773e-280
PTBP2	4.50605e-284	0.381129	0.768	0.431	8.73273e-280
CFI	5.7304e-284	0.398355	0.504	0.216	1.11055e-279
LINC02058	8.91678e-284	0.266028	0.159	0.033	1.72807e-279
CPEB2	1.37364e-283	0.451901	0.614	0.308	2.66211e-279
IFT88	1.39485e-283	0.381238	0.513	0.238	2.70323e-279
KYAT1	4.28545e-283	0.327598	0.37	0.143	8.30521e-279
VPS9D1	4.51915e-283	0.296588	0.476	0.209	8.75812e-279
MLLT3	5.17293e-283	0.406521	0.561	0.264	1.00251e-278
FRMD5	5.70854e-283	-0.28534	0.946	0.587	1.10631e-278
UBAP1	3.0457e-282	0.386439	0.554	0.267	5.90257e-278
STX16	4.95678e-282	0.376953	0.732	0.405	9.60624e-278
DOCK8	1.01143e-281	-2.19994	0.056	0.316	1.96015e-277
YES1	1.00567e-280	0.323248	0.359	0.137	1.94898e-276
PHF21B	1.35807e-280	0.404064	0.37	0.144	2.63195e-276
NAP1L4	1.48082e-280	0.357758	0.696	0.378	2.86984e-276
LINC02826	1.61067e-280	0.158786	0.099	0.012	3.12148e-276
POLR1E	3.28642e-280	0.209611	0.156	0.032	6.36907e-276
DCBLD2	6.918e-280	0.377451	0.506	0.229	1.34071e-275
CACNG8	1.13537e-279	0.283166	0.424	0.175	2.20034e-275
PDK2	1.7538e-279	0.224086	0.205	0.053	3.39886e-275
HIF1A-AS3	1.91155e-279	0.317468	0.468	0.203	3.70458e-275
EXTL2	2.18098e-279	0.282343	0.256	0.08	4.22675e-275
ZCCHC17	2.97713e-279	0.397621	0.453	0.198	5.76969e-275
CCS	7.25727e-279	0.317084	0.424	0.177	1.40646e-274
DPP10	7.6369e-279	0.0913775	0.462	0.191	1.48003e-274
PLCG2	8.58589e-279	-2.01555	0.122	0.375	1.66394e-274
ANKRD7	1.0489e-278	0.275818	0.151	0.03	2.03277e-274
POLH	1.12166e-278	0.318224	0.355	0.135	2.17378e-274
NR1D2	1.3989e-278	0.319715	0.398	0.158	2.71106e-274
KCNG4	1.8944e-278	0.134512	0.085	0.008	3.67134e-274
LINC01572	3.15414e-278	0.42264	0.491	0.221	6.11273e-274
MKRN3	4.8794e-278	0.341248	0.363	0.14	9.45627e-274
KCND3	7.32204e-278	0.40872	0.423	0.177	1.41901e-273
SOBP	7.7148e-278	0.348619	0.649	0.312	1.49513e-273
MCTP2	9.19921e-278	0.488693	0.169	0.037	1.78281e-273
NIBAN2	1.69081e-277	0.336608	0.247	0.074	3.27679e-273
IMMP2L	2.73438e-277	0.557354	0.883	0.616	5.29923e-273
SWT1	7.33054e-277	0.353198	0.392	0.159	1.42066e-272
NFIA-AS2	8.18812e-277	0.454059	0.343	0.129	1.58686e-272
IRAK3	2.75787e-276	-1.86128	0.054	0.309	5.34475e-272
ATP1B3	3.01978e-276	-2.35464	0.13	0.39	5.85233e-272
DZIP1	3.12979e-276	0.281431	0.529	0.24	6.06552e-272
ETV5	3.3826e-276	0.45154	0.702	0.378	6.55547e-272
LINC00882	4.87078e-276	0.434043	0.39	0.157	9.43957e-272
TMEM135	6.84073e-276	0.393127	0.606	0.303	1.32573e-271
PIK3R5	2.98829e-275	-1.8853	0.048	0.303	5.7913e-271
P4HTM	4.62186e-275	0.316173	0.295	0.102	8.95717e-271
FYB1	1.19381e-274	-1.94216	0.05	0.303	2.3136e-270
OTUD3	2.27901e-274	0.307374	0.297	0.103	4.41673e-270
RIN3	3.53581e-274	-1.38004	0.052	0.311	6.85241e-270
ERGIC1	6.52519e-274	0.383657	0.712	0.388	1.26458e-269
TXNDC15	6.92856e-274	0.361901	0.541	0.257	1.34275e-269
CCDC171	4.95731e-273	0.390628	0.404	0.167	9.60726e-269
TRIM2	5.14334e-273	0.111303	0.479	0.204	9.96779e-269
FAT3	5.24925e-273	0.786253	0.668	0.346	1.0173e-268
LATS2	1.68159e-272	0.290826	0.303	0.103	3.25893e-268
CIRBP	1.76768e-272	0.363548	0.756	0.428	3.42577e-268
BLOC1S2	2.07412e-272	0.31673	0.321	0.117	4.01965e-268
REL	2.68845e-272	-1.50866	0.048	0.301	5.21022e-268
TCF4	4.05216e-272	0.493062	0.914	0.593	7.85308e-268
WHRN	4.22237e-272	0.28476	0.249	0.077	8.18296e-268
LINC01726	5.87696e-272	0.189044	0.078	0.007	1.13895e-267
RHPN2	1.09841e-271	0.295709	0.445	0.19	2.12871e-267
ME3	1.35314e-271	0.380015	0.526	0.247	2.62239e-267
IFFO1	1.35645e-271	0.283267	0.39	0.156	2.62881e-267
RETREG1	3.91645e-271	0.390637	0.585	0.272	7.59007e-267
ITPRID2	5.37248e-271	0.365372	0.575	0.282	1.04119e-266
IFT80	1.09724e-270	0.324881	0.464	0.205	2.12646e-266
DOCK2	2.29727e-270	-1.71266	0.095	0.349	4.45212e-266
SLC44A1	5.11684e-270	0.130131	0.623	0.319	9.91644e-266
C11orf54	6.02663e-270	0.330415	0.498	0.23	1.16796e-265
CDKN1A	1.44158e-269	0.447539	0.204	0.055	2.79378e-265
SESN2	1.91892e-269	0.256622	0.184	0.045	3.71887e-265
CROT	2.9142e-269	0.32534	0.294	0.102	5.64772e-265
CALB2	1.80693e-268	0.0977077	0.084	0.008	3.50183e-264
HIF1A	1.36814e-267	0.426436	0.703	0.384	2.65146e-263
SOCS2-AS1	1.60729e-267	0.259771	0.132	0.024	3.11492e-263
PAWR	1.79647e-267	0.273314	0.219	0.062	3.48156e-263
SCN4B	3.69302e-267	0.124169	0.068	0.005	7.15707e-263
PREPL	5.12434e-267	0.311738	0.544	0.258	9.93098e-263
PTPRC	5.682e-267	-1.90951	0.05	0.297	1.10117e-262
TSC22D1	6.97816e-267	0.292164	0.665	0.333	1.35237e-262
ZNF318	7.65062e-267	0.337571	0.393	0.163	1.48269e-262
PABPC1	8.70224e-267	-0.998168	0.108	0.365	1.68649e-262
SHH	9.02753e-267	0.305139	0.115	0.018	1.74953e-262
ADSS2	1.36667e-266	0.358654	0.429	0.185	2.6486e-262
ZBTB20-AS1	5.34689e-266	0.269725	0.31	0.11	1.03623e-261
SAFB2	7.1815e-266	0.297214	0.573	0.279	1.39178e-261
AVIL	2.39751e-265	0.360187	0.37	0.149	4.64637e-261
ST6GALNAC3	9.93705e-265	-2.33678	0.039	0.285	1.9258e-260
HIBCH	1.6425e-264	0.411575	0.731	0.406	3.18316e-260
SPRY4	3.36317e-264	0.280017	0.512	0.228	6.51783e-260
FAM66B	9.06117e-264	0.246006	0.205	0.056	1.75606e-259
RERE	1.06251e-263	0.421625	0.918	0.618	2.05914e-259
SUMF2	2.08286e-263	0.281835	0.482	0.218	4.03659e-259
UTRN	3.58087e-263	-1.66144	0.223	0.462	6.93972e-259
PSIP1	4.15437e-263	0.30985	0.491	0.224	8.05116e-259
PTPRU	9.46471e-263	0.162077	0.1	0.013	1.83426e-258
ORAI2	1.08157e-262	0.365707	0.427	0.184	2.09608e-258
ENSA	2.58567e-262	0.356609	0.605	0.307	5.01103e-258
TLR2	3.43534e-262	-1.87477	0.051	0.295	6.65769e-258
BCL2L14	5.34335e-262	0.324393	0.429	0.185	1.03554e-257
GABRG3	5.45582e-262	0.363615	0.137	0.026	1.05734e-257
DUSP4	7.30514e-262	0.221216	0.153	0.033	1.41574e-257
PARD3B	9.27185e-262	0.506464	0.38	0.153	1.79688e-257
CD74	2.01527e-261	-2.13912	0.03	0.272	3.90559e-257
CAPS2	3.46378e-261	0.413103	0.454	0.203	6.7128e-257
EFHB	4.47785e-261	0.202891	0.138	0.027	8.67807e-257
TMEM63B	5.40529e-261	0.292904	0.304	0.11	1.04755e-256
C19orf44	7.36266e-261	0.212582	0.162	0.037	1.42688e-256
PLIN3	8.11676e-261	0.269248	0.379	0.152	1.57303e-256
IQSEC1	1.54961e-260	0.290673	0.55	0.266	3.00315e-256
PHYHIPL	1.91027e-260	0.608135	0.495	0.236	3.70211e-256
AFAP1	1.92504e-260	0.252771	0.651	0.316	3.73073e-256
CRISPLD2	1.98555e-260	0.359589	0.237	0.072	3.848e-256
SRGN	2.43274e-260	-2.02471	0.026	0.267	4.71466e-256
MEX3C	3.62459e-260	0.323637	0.296	0.107	7.02445e-256
KCNT2	3.92995e-260	0.475146	0.477	0.218	7.61624e-256
ALDH3A2	9.83921e-260	0.319252	0.346	0.135	1.90684e-255
MIR4435-2HG	4.365e-259	0.276664	0.741	0.374	8.45937e-255
ACTA2	6.55495e-259	0.256629	0.262	0.084	1.27035e-254
NPAS3	7.08807e-259	-0.273314	0.965	0.638	1.37367e-254
ANKRD28	1.08459e-258	0.32317	0.655	0.329	2.10193e-254
RORA-AS1	1.96515e-258	0.273509	0.51	0.234	3.80846e-254
CCDC136	2.13478e-258	0.257981	0.222	0.065	4.1372e-254
POLR2J3	2.65404e-258	0.357803	0.773	0.455	5.14353e-254
MYLK	1.75673e-257	0.248668	0.212	0.059	3.40453e-253
SRSF11	6.1613e-257	0.336764	0.762	0.431	1.19406e-252
TTC23	6.79024e-257	0.28718	0.273	0.092	1.31595e-252
ST7L	1.27752e-256	0.302772	0.497	0.23	2.47584e-252
TUBB6	1.53774e-256	0.269451	0.249	0.079	2.98013e-252
MEIS1-AS2	3.41698e-256	0.200701	0.135	0.026	6.62211e-252
KIAA1211L	8.17372e-256	0.379635	0.695	0.353	1.58407e-251
C2orf92	1.22761e-255	0.278633	0.249	0.079	2.37911e-251
MAP1LC3B	1.79186e-255	0.278276	0.307	0.112	3.47263e-251
NOL4	2.31521e-255	0.380194	0.526	0.247	4.48688e-251
CDH2	3.73596e-255	-0.102282	0.812	0.472	7.24029e-251
MVP	6.05081e-255	0.297621	0.44	0.191	1.17265e-250
CYSTM1	6.80276e-255	0.290161	0.542	0.261	1.31837e-250
KIAA0586	1.15297e-254	0.392441	0.549	0.272	2.23446e-250
TUT4	1.3067e-254	0.338521	0.792	0.457	2.53239e-250
LINC00551	1.86693e-254	0.172319	0.095	0.013	3.61811e-250
HOTAIRM1	5.77566e-254	0.193872	0.184	0.045	1.11932e-249
FKBP5	6.9445e-254	-2.10992	0.569	0.669	1.34584e-249
SNX21	8.43378e-254	0.229422	0.229	0.07	1.63447e-249
BTBD3	9.48832e-254	0.299962	0.37	0.15	1.83884e-249
CCDC18-AS1	1.84334e-253	0.291745	0.69	0.362	3.57239e-249
ZC2HC1A	1.91846e-253	0.326051	0.489	0.228	3.71797e-249
HAT1	2.36174e-253	0.277209	0.405	0.17	4.57706e-249
TOM1L1	2.77121e-253	0.280614	0.381	0.157	5.37061e-249
GADD45A	3.40053e-253	0.421977	0.289	0.106	6.59022e-249
CASTOR3	3.63621e-253	0.291484	0.561	0.277	7.04698e-249
COLEC12	5.19995e-253	0.637052	0.38	0.162	1.00775e-248
RAC1	5.32737e-253	-0.920253	0.091	0.344	1.03244e-248
KCNMB2	7.53179e-253	0.344839	0.717	0.361	1.45966e-248
OPCML	1.02485e-252	-2.06951	0.263	0.485	1.98616e-248
TP53INP1	1.33327e-252	0.302816	0.303	0.11	2.58388e-248
ELOA-AS1	1.48832e-252	0.268145	0.335	0.128	2.88436e-248
ARNT2	2.90248e-252	0.292507	0.652	0.319	5.62502e-248
DGKB	3.46059e-252	0.337013	0.192	0.05	6.70663e-248
ZNF135	4.06946e-252	0.266461	0.294	0.105	7.88661e-248
CLDN12	5.49737e-252	0.292216	0.452	0.2	1.06539e-247
TOB2	6.03261e-252	0.302818	0.337	0.131	1.16912e-247
ZFHX4-AS1	3.87424e-251	0.362455	0.25	0.082	7.50827e-247
STK32A-AS1	6.2194e-251	0.288449	0.239	0.075	1.20532e-246
FILIP1L	1.05704e-250	0.550451	0.677	0.392	2.04854e-246
EFCAB2	1.61739e-250	0.394559	0.528	0.26	3.13451e-246
CCN1	4.15948e-250	0.265131	0.103	0.015	8.06107e-246
AQP4-AS1	4.30002e-250	0.56647	0.469	0.221	8.33345e-246
MCPH1-AS1	8.21763e-250	0.277979	0.396	0.167	1.59258e-245
LMAN2L	1.60942e-249	0.296685	0.321	0.122	3.11906e-245
ATP6V1D	1.99766e-249	0.314005	0.517	0.25	3.87147e-245
NPHP3	4.89438e-249	0.309679	0.51	0.246	9.4853e-245
IGSF21	8.12647e-249	-1.28354	0.099	0.347	1.57491e-244
FBXL2	9.30991e-249	0.352573	0.4	0.17	1.80426e-244
PIDD1	1.02933e-248	0.24451	0.2	0.056	1.99484e-244
KATNAL1	1.62085e-248	0.288047	0.424	0.186	3.1412e-244
PJA2	1.92897e-248	0.441566	0.664	0.368	3.73835e-244
GLIPR1L1	2.05596e-248	0.290175	0.247	0.079	3.98446e-244
ALDH7A1	2.34215e-248	0.350151	0.47	0.217	4.53909e-244
PPP1R3B	3.23432e-248	0.301899	0.237	0.075	6.26812e-244
ZMIZ1	8.63008e-248	0.384707	0.686	0.374	1.67251e-243
ST3GAL6-AS1	2.26085e-247	0.235205	0.163	0.038	4.38153e-243
CLCF1	3.19646e-247	0.246243	0.223	0.066	6.19474e-243
FBXO22	3.70707e-247	0.350272	0.534	0.263	7.18431e-243
NOTCH3	8.04611e-247	0.161903	0.116	0.02	1.55934e-242
AGAP1	9.18374e-247	0.347666	0.932	0.493	1.77981e-242
DACH1	1.07937e-246	0.209678	0.111	0.018	2.09181e-242
PTK7	1.14587e-246	0.260938	0.284	0.101	2.22069e-242
SELENOF	1.41254e-246	0.326314	0.498	0.236	2.73751e-242
IRS1	1.59361e-246	0.287018	0.171	0.043	3.08842e-242
LIFR	1.60575e-246	0.415179	0.78	0.404	3.11195e-242
CRPPA	1.62049e-246	0.40073	0.341	0.136	3.14052e-242
TRIM73	1.81291e-246	0.268291	0.403	0.172	3.51342e-242
BCAT2	2.08437e-246	0.281423	0.295	0.108	4.03951e-242
A2M	2.83553e-246	-1.52996	0.044	0.28	5.49526e-242
TMEM132E	3.50898e-246	0.221899	0.17	0.042	6.80041e-242
KIAA0319L	7.04915e-246	0.312256	0.671	0.364	1.36613e-241
BNC2	7.68889e-246	0.0215217	0.572	0.25	1.49011e-241
FAM66C	1.34693e-245	0.305206	0.397	0.172	2.61036e-241
CCDC24	1.50732e-245	0.204842	0.172	0.043	2.92118e-241
PGAP1	2.31402e-245	0.128017	0.548	0.26	4.48458e-241
RMDN1	2.50458e-245	0.269843	0.559	0.279	4.85387e-241
TTLL3	2.63799e-245	0.276913	0.489	0.231	5.11242e-241
CRACD	5.17405e-245	0.435887	0.578	0.285	1.00273e-240
LNCAROD	6.47438e-245	-2.16952	0.044	0.277	1.25473e-240
OSBP2	6.73949e-245	0.308113	0.588	0.287	1.30611e-240
CNTLN	1.48744e-244	0.316539	0.495	0.228	2.88265e-240
RBBP4	2.32205e-244	0.290124	0.498	0.236	4.50013e-240
RMST	2.6762e-244	0.263759	0.138	0.028	5.18648e-240
AFAP1L2	3.18435e-244	0.249826	0.197	0.054	6.17126e-240
APC2	3.79816e-244	0.375415	0.474	0.224	7.36084e-240
STAT2	5.66428e-244	0.27451	0.563	0.285	1.09774e-239
IKZF1	6.72098e-244	-1.80336	0.046	0.277	1.30253e-239
CSMD2	7.41619e-244	0.30162	0.638	0.314	1.43726e-239
RNF115	7.44293e-244	0.307838	0.729	0.412	1.44244e-239
ALG5	8.55373e-244	0.369215	0.449	0.208	1.65771e-239
TSTD3	9.26057e-244	0.292029	0.519	0.251	1.7947e-239
LRATD1	3.78826e-243	0.285452	0.269	0.093	7.34165e-239
PC	6.13337e-243	0.263345	0.238	0.076	1.18865e-238
PRDM2	6.1652e-243	0.295629	0.592	0.302	1.19482e-238
ZFHX2	1.42302e-242	0.248022	0.346	0.138	2.75782e-238
NR6A1	1.74908e-242	0.344247	0.616	0.32	3.38972e-238
DIP2C	1.86222e-242	0.295372	0.841	0.459	3.60898e-238
PLCD3	2.47478e-242	0.235082	0.204	0.059	4.79612e-238
DPH6	3.90892e-242	0.453163	0.665	0.368	7.57548e-238
ZBTB8OS	5.18844e-242	0.285045	0.487	0.231	1.00552e-237
JAM3	2.41027e-241	0.322753	0.49	0.23	4.67111e-237
COQ4	2.97388e-241	0.275276	0.35	0.142	5.76338e-237
TTC28	5.41748e-241	0.466013	0.867	0.551	1.04991e-236
PCCA-DT	6.88844e-241	0.2734	0.205	0.06	1.33498e-236
ENTPD3-AS1	6.92012e-241	0.325136	0.328	0.128	1.34112e-236
CHST10	7.7245e-241	0.25395	0.218	0.066	1.49701e-236
TBC1D32	1.93463e-240	0.381007	0.536	0.265	3.74931e-236
KMT2A	2.62584e-240	0.34894	0.704	0.388	5.08889e-236
BCL2L1	3.01222e-240	0.298483	0.615	0.324	5.83768e-236
DTNA	5.32277e-240	0.551964	0.948	0.665	1.03155e-235
C2orf27A	7.46668e-240	0.303644	0.307	0.115	1.44704e-235
CYP1B1	1.02464e-239	0.207684	0.09	0.012	1.98575e-235
MYSM1	3.58796e-239	0.28369	0.537	0.265	6.95347e-235
TYMS	8.79862e-239	0.166321	0.112	0.019	1.70517e-234
RTKN	2.8512e-238	0.291373	0.363	0.151	5.52563e-234
RNF212	3.13783e-238	0.147371	0.103	0.016	6.08112e-234
STXBP4	3.18374e-238	0.351894	0.436	0.198	6.17008e-234
RABGEF1	5.12282e-238	0.31995	0.745	0.426	9.92802e-234
HAP1	5.51432e-238	0.211775	0.468	0.208	1.06868e-233
DEAF1	1.70631e-237	0.258017	0.434	0.195	3.30683e-233
EEF2K	2.73929e-237	0.393821	0.542	0.276	5.30875e-233
KCTD1	5.75553e-237	0.37587	0.356	0.147	1.11542e-232
BORCS5	1.08468e-236	0.263138	0.431	0.194	2.1021e-232
TLE1	1.27051e-236	0.308409	0.498	0.233	2.46225e-232
NPNT	1.36213e-236	-0.919988	0.006	0.222	2.6398e-232
MYOF	4.39072e-236	0.243121	0.469	0.203	8.50921e-232
PPIE	5.60464e-236	0.195602	0.235	0.074	1.08618e-231
SYNE1	1.06643e-235	0.260133	0.752	0.412	2.06675e-231
KCNQ5	3.95684e-235	0.476223	0.672	0.355	7.66836e-231
LINC00205	5.21766e-235	0.184892	0.194	0.054	1.01118e-230
FAF1	5.45354e-235	0.377565	0.87	0.566	1.0569e-230
ZNF423	1.03532e-234	0.295624	0.211	0.064	2.00645e-230
TXLNA	1.18001e-234	0.26846	0.308	0.116	2.28686e-230
SUN1	1.37301e-234	0.313555	0.462	0.218	2.6609e-230
EVC	1.63463e-234	0.214922	0.157	0.038	3.16791e-230
CUBN	1.9267e-234	0.285851	0.229	0.073	3.73394e-230
LINC02268	2.64359e-234	0.111984	0.068	0.006	5.12328e-230
SSH2	3.16093e-234	-1.89073	0.492	0.618	6.12588e-230
RNF180	3.39032e-234	0.378611	0.649	0.335	6.57045e-230
PDPN	5.47914e-234	0.538909	0.254	0.09	1.06186e-229
THRAP3	9.73327e-234	0.265538	0.658	0.358	1.88631e-229
EFL1	1.12652e-233	0.316108	0.413	0.183	2.1832e-229
DNAJB11	1.27103e-233	0.209797	0.177	0.047	2.46326e-229
SMARCD1	1.38376e-233	0.262036	0.326	0.128	2.68173e-229
LINC01563	1.38755e-233	0.224707	0.206	0.062	2.68908e-229
TBC1D1	1.54907e-233	-1.31857	0.159	0.39	3.0021e-229
MYO6	1.82021e-233	0.254639	0.596	0.294	3.52757e-229
CLHC1	2.26314e-233	0.273598	0.416	0.186	4.38597e-229
S100B	3.36343e-233	0.34282	0.293	0.11	6.51832e-229
SAMD4A	3.77945e-233	0.361228	0.783	0.445	7.32457e-229
ASPH	3.97837e-233	0.44501	0.656	0.361	7.71008e-229
NME3	7.07919e-233	0.299603	0.408	0.182	1.37195e-228
MAML3	1.00643e-232	-2.06947	0.186	0.402	1.95046e-228
DCLK1	1.08921e-232	-1.5219	0.057	0.284	2.11088e-228
CFAP36	1.4198e-232	0.279859	0.34	0.139	2.75158e-228
FAM227B	1.75329e-232	0.309316	0.338	0.137	3.39788e-228
PKD1	2.12083e-232	0.262557	0.399	0.177	4.11017e-228
TTN-AS1	4.91857e-232	0.370465	0.595	0.309	9.53218e-228
CLK1	7.67739e-232	0.236034	0.556	0.279	1.48788e-227
SUSD4	9.82549e-232	0.330207	0.279	0.102	1.90418e-227
CLIP3	1.21812e-231	0.222641	0.239	0.079	2.36072e-227
LUC7L3	1.25848e-231	0.350649	0.931	0.651	2.43893e-227
RFX8	1.34481e-231	0.16813	0.126	0.025	2.60625e-227
ZNF337	2.21028e-231	0.297166	0.423	0.193	4.28352e-227
GSTO2	2.47572e-231	0.272879	0.343	0.141	4.79795e-227
SLCO2B1	3.6854e-231	-1.61554	0.041	0.264	7.14231e-227
TDRP	7.39655e-231	0.224648	0.208	0.063	1.43345e-226
FAM171A1	9.75507e-231	0.311636	0.337	0.136	1.89053e-226
APBB2	1.0837e-230	0.200249	0.692	0.351	2.10021e-226
NKX2-2	1.57151e-230	0.211804	0.16	0.04	3.04558e-226
TNFRSF21	1.91682e-230	0.503425	0.439	0.207	3.71479e-226
LINC00299	2.29586e-230	0.190137	0.206	0.059	4.44937e-226
SPRED1	3.12307e-230	0.4044	0.862	0.544	6.05252e-226
SCMH1	4.29493e-230	0.304622	0.613	0.323	8.32358e-226
KIDINS220	4.64875e-230	0.387063	0.749	0.43	9.00928e-226
RAB3IP	5.80276e-230	0.189774	0.844	0.422	1.12458e-225
RWDD3	6.47572e-230	0.234003	0.266	0.094	1.25499e-225
NRDC	6.62358e-230	0.265334	0.691	0.384	1.28365e-225
VAPA	9.61351e-230	0.356481	0.66	0.362	1.8631e-225
SYNGAP1	1.76821e-229	0.233321	0.332	0.133	3.4268e-225
DCP1B	1.81933e-229	0.265535	0.393	0.172	3.52585e-225
EMILIN1	2.1881e-229	0.125974	0.067	0.006	4.24053e-225
CALCOCO1	2.87921e-229	0.251093	0.377	0.161	5.5799e-225
GABPB2	5.67267e-229	0.255273	0.434	0.198	1.09936e-224
ARSJ	7.89681e-229	0.277651	0.477	0.218	1.5304e-224
KLF15	9.34788e-229	0.275209	0.226	0.074	1.81162e-224
HERC5	1.03064e-228	0.254622	0.191	0.054	1.99739e-224
KIFC3	1.37517e-228	0.284752	0.338	0.139	2.66508e-224
ZBTB8A	1.94398e-228	0.268544	0.254	0.088	3.76744e-224
HOPX	2.87555e-228	0.27543	0.669	0.364	5.57282e-224
PEX5L	2.88023e-228	-1.24442	0.04	0.261	5.58189e-224
RNASET2	4.87055e-228	-1.45363	0.044	0.266	9.43912e-224
NME7	5.68566e-228	0.331728	0.531	0.266	1.10188e-223
ASXL3	7.07773e-228	0.250085	0.209	0.063	1.37167e-223
PPP1CB	1.1641e-227	0.308593	0.624	0.332	2.25603e-223
CASZ1	1.40666e-227	0.268537	0.198	0.058	2.72611e-223
EPHA5-AS1	1.80005e-227	0.199105	0.116	0.022	3.4885e-223
OCIAD1	2.21234e-227	0.325032	0.612	0.319	4.28751e-223
RUNX1T1	2.31949e-227	0.349945	0.358	0.15	4.49517e-223
ANKRD26	2.40455e-227	0.280049	0.578	0.295	4.66001e-223
PTPRF	2.4536e-227	0.234599	0.222	0.071	4.75507e-223
TRAPPC3	3.85887e-227	0.245158	0.246	0.083	7.47849e-223
HCLS1	4.83271e-227	-1.39933	0.046	0.266	9.36578e-223
SLA	4.8808e-227	-1.44527	0.038	0.256	9.459e-223
MTAP	6.19686e-227	0.361025	0.711	0.407	1.20095e-222
NRBP2	1.73378e-226	0.25906	0.334	0.137	3.36006e-222
TXLNB	1.86616e-226	0.167419	0.092	0.013	3.61663e-222
SOAT1	2.16399e-226	-0.978176	0.051	0.275	4.19381e-222
LINC01578	2.42204e-226	0.332335	0.706	0.403	4.69391e-222
KDM4A-AS1	3.67002e-226	0.228156	0.258	0.089	7.1125e-222
NMT1	3.72127e-226	0.289248	0.638	0.348	7.21181e-222
SLC12A4	5.5291e-226	0.229061	0.197	0.058	1.07154e-221
GPC5	9.69882e-226	-1.58615	0.209	0.445	1.87963e-221
LRP5	1.21175e-225	0.209619	0.202	0.06	2.34838e-221
LPCAT2	2.29603e-225	-1.64018	0.045	0.265	4.4497e-221
NECTIN3	3.32022e-225	0.353419	0.452	0.21	6.43459e-221
EXOSC10	5.1765e-225	0.284746	0.469	0.226	1.00321e-220
MICAL3	5.74456e-225	0.251385	0.596	0.309	1.11329e-220
FGF1	6.26143e-225	0.0750834	0.448	0.203	1.21347e-220
WDR17	9.26381e-225	0.310199	0.391	0.172	1.79533e-220
PCDHA10	1.42321e-224	0.184143	0.126	0.026	2.75818e-220
MKLN1	1.97181e-224	0.506203	0.923	0.648	3.82136e-220
REEP2	2.66533e-224	0.256124	0.283	0.106	5.16541e-220
NCOR2	3.14604e-224	0.435002	0.858	0.557	6.09703e-220
PHACTR4	5.47898e-224	0.308307	0.718	0.416	1.06183e-219
LENG8	9.23995e-224	0.204901	0.564	0.287	1.7907e-219
OPN5	9.45776e-224	0.175546	0.098	0.016	1.83291e-219
SPICE1	9.98488e-224	0.275998	0.323	0.13	1.93507e-219
FSTL1	1.21457e-223	0.225778	0.201	0.061	2.35384e-219
HGF	1.3577e-223	0.288268	0.253	0.086	2.63123e-219
MORN4	2.24825e-223	0.250798	0.275	0.102	4.35711e-219
SOGA3	2.25408e-223	0.304532	0.363	0.155	4.36841e-219
LINC02821	2.75488e-223	0.676677	0.538	0.279	5.33896e-219
GUCY1A1	4.3548e-223	-0.758328	0.01	0.216	8.43961e-219
C11orf80	5.69137e-223	0.256459	0.359	0.152	1.10299e-218
PTK2	6.88894e-223	0.297357	0.898	0.527	1.33508e-218
IK	6.95341e-223	0.275914	0.37	0.161	1.34757e-218
FRYL	7.87571e-223	0.418789	0.849	0.558	1.52631e-218
DDR1	9.71591e-223	0.37905	0.197	0.061	1.88294e-218
MYCBP	1.961e-222	0.223038	0.213	0.065	3.80041e-218
ILK	2.30118e-222	0.230176	0.464	0.22	4.4597e-218
WARS2-AS1	4.84128e-222	0.320107	0.325	0.13	9.38241e-218
SMARCD2	8.73688e-222	0.222547	0.259	0.092	1.69321e-217
TTN	9.37343e-222	0.19022	0.439	0.201	1.81657e-217
SUPT3H	9.4085e-222	0.325546	0.666	0.367	1.82337e-217
BDNF-AS	1.05319e-221	0.299763	0.419	0.192	2.04109e-217
FLI1	1.19922e-221	-1.35979	0.043	0.258	2.32408e-217
KITLG	1.53764e-221	0.26899	0.141	0.032	2.97994e-217
CD163	1.67843e-221	-2.05724	0.048	0.265	3.25279e-217
PARD3	7.76214e-221	0.16179	0.783	0.39	1.5043e-216
PRPF40B	1.10273e-220	0.262332	0.474	0.228	2.13708e-216
MRAP2	1.54794e-220	0.145818	0.081	0.01	2.9999e-216
WARS2-IT1	1.80762e-220	0.128346	0.069	0.007	3.50318e-216
CPXM1	1.83237e-220	0.142272	0.072	0.008	3.55114e-216
TMEM108-AS1	2.97414e-220	0.143498	0.086	0.012	5.76389e-216
FSIP2	1.07647e-219	0.29794	0.289	0.111	2.08621e-215
NDFIP1	1.60128e-219	0.330448	0.689	0.378	3.10328e-215
ADAM28	2.46876e-219	-1.49011	0.038	0.251	4.78445e-215
PXYLP1	2.78894e-219	0.347411	0.396	0.178	5.40497e-215
SLC35E3	3.33738e-219	0.297734	0.415	0.19	6.46785e-215
ZNF544	3.62743e-219	0.237033	0.55	0.282	7.02995e-215
ZNF665	4.54908e-219	0.201968	0.228	0.075	8.81612e-215
ECI2	7.82895e-219	0.328999	0.289	0.113	1.51725e-214
BBS1	2.61754e-218	0.197534	0.341	0.14	5.07279e-214
AGO3	3.01654e-218	0.275666	0.69	0.383	5.84605e-214
TSPAN4	3.51854e-218	0.215577	0.168	0.045	6.81893e-214
VSIG10	4.86268e-218	0.295597	0.357	0.155	9.42387e-214
ACTB	7.07841e-218	-2.32202	0.075	0.298	1.3718e-213
INTS3	1.59114e-217	0.234831	0.463	0.222	3.08363e-213
INPP5A	2.54649e-217	0.225677	0.318	0.128	4.93509e-213
TMEM184B	2.86788e-217	0.270196	0.386	0.173	5.55796e-213
PVT1	1.47498e-216	0.420572	0.681	0.385	2.85851e-212
ENPP4	3.23246e-216	0.248596	0.233	0.08	6.26451e-212
ADAM23	3.76311e-216	0.252622	0.468	0.218	7.2929e-212
IFFO2	5.60539e-216	0.241616	0.184	0.054	1.08632e-211
MGMT	7.95953e-216	0.203814	0.406	0.174	1.54256e-211
LINC00342	9.81724e-216	0.348857	0.651	0.366	1.90258e-211
CPVL	1.03882e-215	-1.27624	0.046	0.262	2.01324e-211
DNAH5	2.73004e-215	0.221129	0.152	0.038	5.29081e-211
TEFM	3.08457e-215	0.248817	0.451	0.214	5.9779e-211
THSD7A	5.29915e-215	0.220852	0.222	0.07	1.02698e-210
SRSF4	6.84459e-215	0.263756	0.639	0.35	1.32648e-210
RIMS4	1.16769e-214	0.12522	0.082	0.011	2.26299e-210
ANO6	1.95482e-214	0.419328	0.662	0.375	3.78844e-210
TNNI3K	2.05055e-214	0.152525	0.315	0.124	3.97397e-210
MEGF8	2.18174e-214	0.265326	0.259	0.095	4.22821e-210
SRGAP2B	2.38377e-214	-1.4452	0.136	0.356	4.61975e-210
GNPTG	2.68337e-214	0.276046	0.373	0.165	5.20038e-210
DDX17	2.91386e-214	0.380872	0.926	0.635	5.64706e-210
ZNF862	3.73524e-214	0.245784	0.435	0.205	7.2389e-210
LINC00648	5.57213e-214	0.157892	0.081	0.011	1.07988e-209
ADAM12	9.2914e-214	0.366248	0.486	0.238	1.80067e-209
SLC16A4	1.12856e-213	0.208263	0.243	0.084	2.18715e-209
ITGB1BP1	1.17556e-213	0.254282	0.443	0.21	2.27823e-209
MRI1	2.59852e-213	0.227164	0.328	0.136	5.03592e-209
EMC1	3.13873e-213	0.239209	0.244	0.085	6.08286e-209
CLMAT3	4.13766e-213	0.19113	0.164	0.043	8.01879e-209
MCFD2	4.20637e-213	0.304934	0.293	0.117	8.15194e-209
CCDC7	5.26199e-213	0.35246	0.576	0.31	1.01977e-208
CSF1R	9.68569e-213	-1.28371	0.033	0.24	1.87709e-208
GDF15	1.53238e-212	0.197108	0.074	0.009	2.96976e-208
MMP24	1.55382e-212	0.23324	0.385	0.167	3.01129e-208
LRRK1	1.70477e-212	-1.35398	0.112	0.332	3.30385e-208
LYN	2.8405e-212	-1.39464	0.048	0.26	5.50489e-208
NEDD9	3.51811e-212	0.293215	0.467	0.226	6.8181e-208
CHL1-AS2	4.06205e-212	0.279581	0.166	0.046	7.87226e-208
PAK1	5.70266e-212	-0.887794	0.074	0.292	1.10518e-207
GTPBP2	5.72992e-212	0.239442	0.36	0.156	1.11046e-207
TMEM163	5.82638e-212	-1.33515	0.215	0.425	1.12915e-207
EEA1	6.23454e-212	0.389532	0.754	0.449	1.20825e-207
PHC2	7.79024e-212	0.4694	0.768	0.482	1.50975e-207
EPHA6	9.427e-212	0.439645	0.129	0.028	1.82695e-207
TRIM22	1.27974e-211	0.230532	0.55	0.271	2.48013e-207
PPP3CC	1.81508e-211	0.265751	0.65	0.364	3.51763e-207
OSBPL9	7.47738e-211	0.307517	0.606	0.328	1.44912e-206
SLC11A1	9.20247e-211	-1.54536	0.047	0.255	1.78344e-206
STARD4-AS1	1.015e-210	0.238369	0.311	0.125	1.96706e-206
ANKRD35	1.16291e-210	0.188569	0.15	0.038	2.25372e-206
STAC	2.04607e-210	0.227759	0.112	0.021	3.96528e-206
EPB41L1	3.14472e-210	0.305418	0.342	0.148	6.09447e-206
GINM1	3.28376e-210	0.28168	0.354	0.154	6.36393e-206
CDKL3	3.47444e-210	0.273108	0.417	0.196	6.73347e-206
SHC4	4.52256e-210	0.488937	0.308	0.124	8.76472e-206
TEX9	5.02573e-210	0.276954	0.256	0.093	9.73987e-206
ZNF793	7.18771e-210	0.245017	0.314	0.129	1.39298e-205
CRIM1	8.31482e-210	0.350391	0.514	0.261	1.61141e-205
ACSL1	1.15885e-209	-1.34649	0.047	0.258	2.24585e-205
IL18	2.3616e-209	-1.20497	0.047	0.257	4.57678e-205
FGF14	2.42188e-209	-3.04458	0.692	0.607	4.69361e-205
RPAP2	3.72332e-209	0.258545	0.606	0.323	7.2158e-205
B2M	3.80217e-209	-2.22793	0.062	0.278	7.3686e-205
GNAS	5.20132e-209	-2.13984	0.296	0.496	1.00802e-204
ENO2	1.29749e-208	0.135422	0.161	0.042	2.51454e-204
MAP3K5	4.59587e-208	0.47525	0.85	0.555	8.90679e-204
PTP4A2	6.64341e-208	0.211557	0.391	0.177	1.28749e-203
MAK	1.65067e-207	0.274405	0.43	0.203	3.19899e-203
TJP1	1.72151e-207	0.237617	0.732	0.38	3.33628e-203
DMTF1	3.35899e-207	0.307675	0.697	0.406	6.50973e-203
SYK	3.64522e-207	-1.39131	0.047	0.254	7.06444e-203
NEDD4L	3.73694e-207	-0.949245	0.085	0.302	7.2422e-203
CKMT2-AS1	4.59439e-207	0.265445	0.49	0.245	8.90393e-203
SNAP25-AS1	5.6095e-207	0.324832	0.352	0.154	1.08712e-202
ZNF518A	1.49968e-206	0.30035	0.665	0.374	2.90637e-202
MREG	2.10196e-206	0.242841	0.198	0.062	4.07359e-202
ABI2	3.17566e-206	0.296169	0.762	0.441	6.15443e-202
CYB5D2	3.24386e-206	0.24887	0.352	0.153	6.2866e-202
MTRF1L	4.25649e-206	0.267427	0.317	0.132	8.24908e-202
THAP6	4.26949e-206	0.25065	0.336	0.144	8.27427e-202
SYT6	7.16509e-206	0.229064	0.259	0.093	1.38859e-201
ODF2L	7.42355e-206	0.223181	0.353	0.15	1.43868e-201
NDFIP2	8.92068e-206	0.257741	0.273	0.106	1.72883e-201
GPR37	1.24317e-205	0.112446	0.118	0.024	2.40926e-201
XRRA1	1.89927e-205	0.243251	0.462	0.226	3.68079e-201
RAPGEF4	2.46074e-205	0.247401	0.563	0.282	4.76891e-201
TTC21B	3.1057e-205	0.359545	0.523	0.275	6.01885e-201
WDR73	3.38031e-205	0.191349	0.466	0.225	6.55103e-201
ATP9A	3.49225e-205	0.224373	0.474	0.231	6.76799e-201
GNAQ	3.87767e-205	-1.58272	0.612	0.654	7.51493e-201
PDE4DIP	5.25039e-205	0.238522	0.513	0.259	1.01753e-200
BEND7	8.41066e-205	0.271967	0.232	0.082	1.62999e-200
ZBTB4	9.3174e-205	0.249184	0.42	0.199	1.80571e-200
FAM43A	1.68504e-204	0.305121	0.216	0.072	3.26562e-200
DISP1	1.89871e-204	0.21928	0.613	0.331	3.67971e-200
GRID1-AS1	2.37725e-204	0.258753	0.191	0.059	4.60711e-200
AAMDC	3.37321e-204	0.211666	0.437	0.207	6.53728e-200
NBEAL1	3.7853e-204	0.255853	0.577	0.306	7.33591e-200
MTG1	6.48826e-204	0.213075	0.541	0.282	1.25742e-199
MAP7D1	9.16009e-204	0.234828	0.299	0.12	1.77522e-199
RCSD1	1.89271e-203	-1.27728	0.044	0.248	3.66808e-199
THUMPD3-AS1	1.99221e-203	0.238947	0.552	0.293	3.8609e-199
ACAP3	3.30337e-203	0.197132	0.252	0.092	6.40193e-199
BMERB1	3.7425e-203	0.0218958	0.796	0.411	7.25296e-199
MGLL	4.27704e-203	0.289738	0.453	0.219	8.2889e-199
DLC1	6.8848e-203	0.0306371	0.72	0.37	1.33427e-198
SLC38A1	7.39573e-203	0.315011	0.531	0.268	1.43329e-198
SPTLC2	7.88301e-203	-1.53587	0.225	0.427	1.52773e-198
SUGCT	8.36949e-203	0.353036	0.314	0.132	1.62201e-198
MTX2	1.68425e-202	0.287788	0.526	0.272	3.26408e-198
SLC25A27	1.78887e-202	0.235761	0.479	0.236	3.46683e-198
INTU	1.88855e-202	0.291524	0.395	0.182	3.66e-198
LAMA4	1.94806e-202	0.321708	0.51	0.254	3.77535e-198
SLC35E2B	2.48889e-202	0.183655	0.274	0.104	4.82347e-198
EFR3B	2.64834e-202	0.248043	0.336	0.143	5.13248e-198
NDUFAF6	3.79651e-202	0.272171	0.57	0.305	7.35763e-198
C1orf54	3.8101e-202	0.288122	0.289	0.115	7.38397e-198
USP44	9.03392e-202	0.162933	0.097	0.017	1.75077e-197
GSS	1.07984e-201	0.215387	0.27	0.103	2.09272e-197
PDXDC1	1.13522e-201	0.239502	0.72	0.423	2.20006e-197
RGS6	1.41706e-201	-0.216766	0.963	0.603	2.74627e-197
ZNF350-AS1	1.64151e-201	0.226868	0.264	0.101	3.18124e-197
SYNGR1	2.20471e-201	0.222606	0.295	0.12	4.27273e-197
ANGPTL4	2.48393e-201	0.467822	0.142	0.036	4.81386e-197
SLC35G2	3.0337e-201	0.277636	0.537	0.28	5.87931e-197
PCNX1	3.37291e-201	0.291167	0.742	0.44	6.5367e-197
MORN1	5.09723e-201	0.163018	0.148	0.038	9.87843e-197
SYMPK	5.61231e-201	0.224825	0.507	0.26	1.08767e-196
RHBDF2	1.22791e-200	-1.23663	0.056	0.259	2.37969e-196
MOK	1.43647e-200	0.223285	0.386	0.176	2.78387e-196
NPHP1	4.01811e-200	0.238657	0.293	0.118	7.78709e-196
RASSF8-AS1	7.13935e-200	0.293024	0.377	0.174	1.38361e-195
SHISA5	1.03879e-199	0.243291	0.39	0.178	2.01317e-195
CREBZF	1.098e-199	0.239693	0.524	0.273	2.12792e-195
RING1	1.52079e-199	0.222349	0.258	0.097	2.9473e-195
EXTL3	1.57023e-199	0.239171	0.348	0.152	3.0431e-195
LINC00511	2.33013e-199	0.191039	0.82	0.421	4.51579e-195
CTDSP2	2.42277e-199	0.265224	0.39	0.181	4.69533e-195
PRMT2	3.25845e-199	0.260098	0.774	0.471	6.31489e-195
NRXN3	3.67331e-199	-2.31045	0.605	0.599	7.11887e-195
CRMP1	6.26366e-199	0.266577	0.35	0.154	1.2139e-194
MAP4K4	7.09957e-199	0.355221	0.867	0.567	1.3759e-194
CDK6	8.82641e-199	-0.137111	0.883	0.645	1.71056e-194
LEPR	8.9422e-199	0.248028	0.222	0.075	1.733e-194
CDH4	1.8627e-198	0.269127	0.502	0.251	3.6099e-194
HMGN1	2.20451e-198	0.294173	0.595	0.326	4.27233e-194
OGFOD1	2.25165e-198	0.246602	0.369	0.167	4.36369e-194
FNDC3B	2.54953e-198	0.371439	0.864	0.563	4.941e-194
GLRX	4.57544e-198	0.264112	0.385	0.175	8.8672e-194
POLE2	6.45941e-198	0.206201	0.278	0.107	1.25183e-193
FNDC4	8.36219e-198	0.166621	0.139	0.035	1.62059e-193
ISCA1	1.12688e-197	0.283239	0.303	0.127	2.18389e-193
CCDC102B	1.77521e-197	0.303793	0.345	0.151	3.44035e-193
MEF2A	3.61215e-197	-1.99037	0.467	0.586	7.00034e-193
OSGEP	3.64714e-197	0.20836	0.461	0.227	7.06815e-193
TDRD3	3.99812e-197	0.266638	0.585	0.314	7.74836e-193
C3	4.85388e-197	-1.21691	0.013	0.201	9.40683e-193
CYFIP2	5.93498e-197	0.199735	0.476	0.232	1.1502e-192
KIAA1549L	6.30619e-197	0.260149	0.319	0.133	1.22214e-192
CSGALNACT2	1.2966e-196	0.239765	0.493	0.251	2.5128e-192
HERPUD1	1.4244e-196	-1.17743	0.039	0.238	2.76048e-192
RAD9A	1.46262e-196	0.208743	0.377	0.171	2.83457e-192
ZNF219	1.7698e-196	0.182546	0.156	0.043	3.42987e-192
ANKRD13C	2.24582e-196	0.237126	0.494	0.251	4.35239e-192
ARSK	3.90013e-196	0.197583	0.155	0.042	7.55846e-192
ZKSCAN7-AS1	1.30611e-195	0.223514	0.491	0.248	2.53125e-191
NBN	1.31036e-195	0.279208	0.433	0.212	2.53947e-191
ADCY1	1.38001e-195	0.321028	0.25	0.094	2.67447e-191
ZMYM4-AS1	1.55077e-195	0.169562	0.215	0.072	3.0054e-191
MBD5	2.02281e-195	0.415672	0.899	0.603	3.9202e-191
EFCAB6	2.8977e-195	0.248982	0.279	0.111	5.61574e-191
RNF150	3.33221e-195	0.273584	0.593	0.315	6.45783e-191
JAM2	5.09649e-195	0.313477	0.345	0.153	9.877e-191
LINC01917	5.91932e-195	0.157173	0.109	0.022	1.14717e-190
ZPBP	6.0958e-195	0.174154	0.12	0.026	1.18137e-190
CLSTN2	7.62698e-195	-1.23082	0.054	0.255	1.47811e-190
MBD2	7.99735e-195	0.294002	0.57	0.31	1.54989e-190
ZNF385D-AS1	9.67509e-195	0.137387	0.081	0.012	1.87503e-190
LRMDA	1.03967e-194	-2.00801	0.514	0.609	2.01488e-190
AKNAD1	1.17829e-194	0.268278	0.256	0.098	2.28353e-190
UPP2	1.22517e-194	0.328644	0.34	0.148	2.37437e-190
SDC2	1.78977e-194	0.283432	0.283	0.113	3.46857e-190
WWP1	2.48524e-194	0.342362	0.733	0.442	4.81639e-190
ST3GAL3	2.89961e-194	0.241284	0.542	0.285	5.61943e-190
SOX9	3.88898e-194	0.296375	0.192	0.063	7.53684e-190
ADGRL1	4.25815e-194	0.246609	0.34	0.15	8.2523e-190
CPEB4	4.61625e-194	0.347284	0.773	0.468	8.94629e-190
AK3	5.40758e-194	0.234018	0.442	0.216	1.04799e-189
FGD2	6.02833e-194	-1.17933	0.041	0.237	1.16829e-189
ATP8B4	6.0355e-194	-1.33474	0.043	0.238	1.16968e-189
SLC4A8	6.42695e-194	0.241287	0.617	0.33	1.24554e-189
CD46	8.78479e-194	0.268018	0.646	0.367	1.70249e-189
GPAM	1.11956e-193	0.168885	0.222	0.076	2.1697e-189
TOM1L2	1.56057e-193	0.225949	0.639	0.353	3.02438e-189
AUTS2	1.62598e-193	0.503604	0.886	0.617	3.15114e-189
XKR6	2.75433e-193	0.302638	0.664	0.379	5.3379e-189
ACSS2	3.28239e-193	0.239778	0.344	0.152	6.36128e-189
GFAP	3.3942e-193	0.857534	0.512	0.306	6.57797e-189
ACYP2	8.19753e-193	0.292661	0.769	0.466	1.58868e-188
DMWD	1.10994e-192	0.199004	0.262	0.102	2.15106e-188
SRGAP2	1.13541e-192	-1.83228	0.307	0.484	2.20043e-188
EIF4G3	1.3202e-192	0.317158	0.895	0.61	2.55855e-188
B3GAT1	1.48893e-192	0.277993	0.385	0.179	2.88555e-188
PBX3	4.25023e-192	0.175421	0.778	0.476	8.23695e-188
WDR35	7.50536e-192	0.249899	0.387	0.18	1.45454e-187
SPSB1	7.77596e-192	0.175616	0.191	0.06	1.50698e-187
FNIP2	8.882e-192	0.25814	0.633	0.358	1.72133e-187
CAMKMT	1.07652e-191	0.305459	0.61	0.34	2.0863e-187
SNAPC1	1.61638e-191	0.226794	0.193	0.062	3.13255e-187
MYH10	1.93086e-191	0.201961	0.433	0.208	3.74202e-187
TXNDC5	1.95272e-191	0.226044	0.185	0.059	3.78438e-187
TASP1	2.41337e-191	0.263112	0.535	0.28	4.67712e-187
RFX3	2.54459e-191	0.393855	0.832	0.524	4.93141e-187
MINDY4	2.63502e-191	0.226082	0.168	0.049	5.10667e-187
LINC01426	3.60013e-191	0.161518	0.1	0.019	6.97705e-187
CFLAR	4.0845e-191	0.218745	0.697	0.407	7.91577e-187
PCNX4	7.92368e-191	0.266145	0.671	0.383	1.53561e-186
CHRNE	9.80877e-191	0.149957	0.135	0.033	1.90094e-186
SPTSSB	1.19063e-190	0.166842	0.098	0.018	2.30745e-186
ESYT2	1.41955e-190	0.198147	0.449	0.22	2.7511e-186
FAXDC2	1.57291e-190	0.23145	0.384	0.179	3.0483e-186
DNAAF4	3.01001e-190	0.229695	0.364	0.165	5.83339e-186
SHC1	3.56315e-190	0.207094	0.245	0.092	6.90538e-186
CGGBP1	3.77928e-190	0.201466	0.632	0.354	7.32425e-186
PRSS51	6.9438e-190	0.228283	0.227	0.081	1.34571e-185
FAM149A	1.41044e-189	-1.44605	0.047	0.246	2.73344e-185
SLC20A2	1.50024e-189	0.367026	0.688	0.408	2.90747e-185
IPO8	2.3429e-189	0.255488	0.423	0.206	4.54054e-185
RHD	2.60917e-189	0.166503	0.14	0.036	5.05658e-185
RFX7	3.50858e-189	0.3319	0.703	0.417	6.79963e-185
WDR63	5.01249e-189	0.158795	0.113	0.024	9.7142e-185
MYO1F	5.1934e-189	-1.21194	0.063	0.258	1.00648e-184
C12orf56	6.69107e-189	0.181842	0.109	0.023	1.29673e-184
CNDP2	6.8956e-189	-0.661904	0.036	0.229	1.33637e-184
PRSS23	7.41663e-189	0.302183	0.257	0.1	1.43734e-184
CEP162	7.99648e-189	0.238372	0.394	0.187	1.54972e-184
TPM2	8.37078e-189	0.243179	0.142	0.038	1.62226e-184
UBE2G2	8.94111e-189	0.261189	0.632	0.358	1.73279e-184
NTNG2	9.9833e-189	0.169143	0.132	0.033	1.93476e-184
BBS9	1.07459e-188	0.32184	0.804	0.486	2.08256e-184
KIZ-AS1	1.13244e-188	0.222839	0.33	0.143	2.19467e-184
NBPF14	1.18109e-188	0.201078	0.209	0.071	2.28894e-184
ZAR1	1.22084e-188	0.0649444	0.04	0.002	2.36598e-184
LINC00513	2.38644e-188	0.292415	0.776	0.476	4.62492e-184
YPEL1	2.44615e-188	0.178546	0.277	0.11	4.74064e-184
CSNK1A1	3.33554e-188	0.339268	0.848	0.547	6.46427e-184
TUT7	3.71296e-188	0.318173	0.593	0.335	7.19572e-184
ACER3	4.77061e-188	-1.07938	0.422	0.55	9.24545e-184
ARHGAP25	7.15882e-188	-1.1844	0.037	0.227	1.38738e-183
TGFBR1	7.75755e-188	-1.04733	0.103	0.305	1.50341e-183
ZMYM5	8.78417e-188	0.20348	0.519	0.273	1.70237e-183
MYL6B	1.07211e-187	0.202989	0.23	0.084	2.07775e-183
SULT4A1	2.26269e-187	0.0963509	0.082	0.013	4.38508e-183
ZFPM2	2.95252e-187	-0.00330322	0.758	0.426	5.72198e-183
CILK1	3.62796e-187	0.280052	0.295	0.124	7.03099e-183
NPIPB2	3.79522e-187	0.145777	0.123	0.028	7.35514e-183
MEAF6	4.92131e-187	0.200123	0.313	0.133	9.53749e-183
MIGA1	5.4083e-187	0.214188	0.503	0.26	1.04813e-182
TTC28-AS1	1.06009e-186	0.257171	0.413	0.2	2.05445e-182
DMPK	1.38122e-186	0.196671	0.251	0.097	2.67681e-182
ATF7	1.73237e-186	0.244988	0.744	0.446	3.35734e-182
LRRTM3	1.73682e-186	-0.0147002	0.716	0.385	3.36597e-182
HOXC4	2.13236e-186	0.063025	0.038	0.001	4.13252e-182
AGPAT4	2.22472e-186	0.20638	0.453	0.22	4.31152e-182
ZFAT	2.28699e-186	0.253931	0.307	0.13	4.43219e-182
FAM92A	2.33009e-186	0.233832	0.286	0.119	4.51571e-182
BTD	2.98768e-186	0.251429	0.474	0.243	5.79013e-182
POLDIP3	3.59282e-186	0.232131	0.37	0.171	6.96288e-182
HSDL2	5.7879e-186	0.277139	0.417	0.204	1.12169e-181
KHDC1	6.9254e-186	0.194308	0.331	0.145	1.34214e-181
PLPPR1	7.4337e-186	-0.869936	0.008	0.185	1.44065e-181
AGBL5	8.67179e-186	0.18895	0.352	0.158	1.68059e-181
CLUAP1	8.9033e-186	0.235965	0.302	0.129	1.72546e-181
MGRN1	1.00685e-185	0.200386	0.523	0.277	1.95127e-181
ABCA9	1.01269e-185	0.054133	0.117	0.026	1.96259e-181
PABPC1L	1.46249e-185	0.18236	0.331	0.146	2.8343e-181
SNX32	1.72128e-185	0.210911	0.216	0.076	3.33585e-181
PURG	1.77072e-185	0.25219	0.275	0.112	3.43166e-181
LRP1	2.82105e-185	0.55371	0.535	0.313	5.46719e-181
LUZP2	3.43072e-185	0.595984	0.307	0.134	6.64874e-181
ABCA9-AS1	4.57738e-185	0.141176	0.078	0.012	8.87096e-181
TNKS1BP1	4.76658e-185	0.218167	0.222	0.08	9.23763e-181
JPH4	5.31476e-185	0.199406	0.285	0.116	1.03e-180
FAM171B	5.68312e-185	0.224025	0.321	0.14	1.10139e-180
JARID2	7.32129e-185	0.31805	0.59	0.322	1.41887e-180
GNA14-AS1	7.40896e-185	0.124472	0.637	0.327	1.43586e-180
CSNK1E	7.59352e-185	0.244515	0.418	0.206	1.47162e-180
MPHOSPH8	9.03935e-185	0.234246	0.683	0.398	1.75183e-180
TAF1D	1.01063e-184	0.223329	0.765	0.471	1.9586e-180
WEE2-AS1	1.50303e-184	0.196453	0.153	0.043	2.91286e-180
DNASE1	1.84797e-184	0.197555	0.442	0.22	3.58137e-180
ADPRHL2	4.17971e-184	0.174771	0.18	0.056	8.10029e-180
RTCA-AS1	6.71817e-184	0.202185	0.182	0.058	1.30198e-179
AKAP7	7.31052e-184	0.356795	0.492	0.259	1.41678e-179
FOXG1	9.92801e-184	-0.552199	0	0.171	1.92405e-179
ING5	1.11176e-183	0.195531	0.407	0.196	2.1546e-179
PCSK5	1.36392e-183	0.436571	0.603	0.346	2.64327e-179
TAB1	1.53941e-183	0.201411	0.301	0.127	2.98337e-179
HMGXB3	1.67754e-183	0.274341	0.569	0.313	3.25108e-179
IFT172	1.8576e-183	0.205291	0.354	0.162	3.60003e-179
FBXL18	2.18687e-183	0.199953	0.359	0.165	4.23815e-179
CD53	2.48894e-183	-0.998972	0.034	0.218	4.82356e-179
SNX7	2.80409e-183	0.260329	0.293	0.122	5.43432e-179
GTF3C1	3.29815e-183	0.272258	0.413	0.204	6.39181e-179
TRDMT1	3.718e-183	0.203551	0.381	0.179	7.20548e-179
SEMA4B	4.70123e-183	0.185275	0.434	0.212	9.11098e-179
FXYD6	4.78759e-183	0.272243	0.365	0.169	9.27835e-179
MLEC	5.46146e-183	0.321581	0.229	0.087	1.05843e-178
RSPRY1	6.00418e-183	0.23454	0.491	0.255	1.16361e-178
CD109	6.24509e-183	0.208348	0.109	0.024	1.2103e-178
MS4A6A	6.48945e-183	-1.26279	0.043	0.231	1.25766e-178
CSGALNACT1	1.54149e-182	-1.67039	0.621	0.666	2.98741e-178
MTR	2.00283e-182	0.277007	0.59	0.33	3.88148e-178
CLMP	2.55287e-182	0.167292	0.122	0.029	4.94746e-178
UBE4B	2.77503e-182	0.219069	0.626	0.353	5.378e-178
RBKS	3.4171e-182	0.264982	0.289	0.121	6.62234e-178
FAM155A	3.4786e-182	0.294148	0.775	0.42	6.74153e-178
PRKAR1B	3.79198e-182	0.194185	0.353	0.159	7.34886e-178
LRRC4B	4.37719e-182	0.231545	0.305	0.132	8.48299e-178
MTFR1L	5.48924e-182	0.174436	0.18	0.057	1.06381e-177
TCF7L2	1.16931e-181	0.31147	0.699	0.408	2.26612e-177
SNRPN	1.29135e-181	0.192855	0.189	0.062	2.50265e-177
CDC42BPB	1.62671e-181	0.258522	0.559	0.308	3.15256e-177
RO60	1.98296e-181	0.265169	0.423	0.21	3.84298e-177
CLVS1	2.88498e-181	-1.03033	0.055	0.247	5.59109e-177
KHDRBS1	3.9255e-181	0.193473	0.503	0.261	7.60761e-177
ADAM22	4.05199e-181	0.231015	0.37	0.172	7.85275e-177
TRHDE-AS1	4.43677e-181	0.143595	0.095	0.018	8.59846e-177
EZH1	4.54949e-181	0.193825	0.508	0.267	8.81692e-177
TRMT11	6.39844e-181	0.334702	0.639	0.368	1.24002e-176
MIS18BP1	6.53902e-181	-1.04272	0.062	0.254	1.26726e-176
SRRM2	7.58791e-181	0.271806	0.804	0.502	1.47054e-176
TMPRSS11D	9.62358e-181	0.185864	0.171	0.053	1.86505e-176
ARPC1B	1.11667e-180	-0.731697	0.037	0.223	2.16411e-176
THBS3	1.8985e-180	0.202964	0.19	0.063	3.6793e-176
GLT8D1	2.43709e-180	0.216565	0.226	0.084	4.72308e-176
WDR49	2.67025e-180	0.268136	0.15	0.042	5.17494e-176
EFCAB7	2.79929e-180	0.219145	0.284	0.118	5.42503e-176
CNOT2	2.91667e-180	0.691899	0.797	0.552	5.6525e-176
HOMER2	2.9546e-180	0.202112	0.225	0.083	5.72602e-176
POLI	3.34044e-180	0.229838	0.359	0.165	6.47376e-176
NEIL1	3.55743e-180	0.205937	0.232	0.086	6.89431e-176
LCTL	4.75613e-180	0.12544	0.114	0.026	9.21737e-176
ZNF706	6.16049e-180	0.226265	0.443	0.223	1.1939e-175
MRAS	7.68176e-180	0.212439	0.303	0.13	1.48873e-175
ZNF528	1.60248e-179	0.190546	0.372	0.174	3.10561e-175
MAP3K12	1.61168e-179	0.184665	0.32	0.141	3.12343e-175
KIFAP3	2.26302e-179	0.288819	0.505	0.268	4.38574e-175
GTF2H2	2.34748e-179	0.197528	0.319	0.138	4.54941e-175
GLDN	2.67722e-179	-1.01214	0.029	0.211	5.18845e-175
PLXNB2	2.82364e-179	0.241741	0.308	0.133	5.47222e-175
UGDH-AS1	2.87024e-179	0.221317	0.367	0.171	5.56252e-175
MMS19	4.38992e-179	0.216712	0.49	0.256	8.50767e-175
GSTM2	4.78732e-179	0.161744	0.228	0.083	9.27782e-175
GTF2A1	6.5383e-179	0.229999	0.352	0.161	1.26712e-174
CLEC7A	7.77801e-179	-1.19099	0.034	0.216	1.50738e-174
PRH1	1.01207e-178	0.240458	0.623	0.346	1.9614e-174
PNISR	1.03372e-178	0.27468	0.894	0.601	2.00334e-174
B9D1	1.10988e-178	0.189335	0.24	0.092	2.15094e-174
LINC02018	1.37558e-178	0.214367	0.23	0.085	2.66588e-174
RIPOR3	1.63998e-178	0.172961	0.21	0.073	3.17827e-174
COL16A1	3.23186e-178	0.245158	0.254	0.102	6.26334e-174
PLXDC2	4.0735e-178	-2.37318	0.388	0.557	7.89445e-174
JMY	5.1695e-178	0.246352	0.322	0.143	1.00185e-173
EMC1-AS1	5.44009e-178	0.179272	0.285	0.118	1.05429e-173
PAICS	5.75131e-178	0.237533	0.307	0.133	1.1146e-173
TNRC6A	1.21e-177	0.327587	0.911	0.61	2.34498e-173
SARS1 /// SARS2	1.27893e-177	0.227009	0.307	0.134	2.47857e-173
CADPS	1.99033e-177	0.222218	0.743	0.398	3.85726e-173
CYP1B1-AS1	2.44343e-177	0.27375	0.14	0.038	4.73536e-173
TMEM67	3.19324e-177	0.24157	0.298	0.128	6.18851e-173
C5orf38	4.43715e-177	0.0649843	0.033	0.001	8.5992e-173
TMEM68	5.49851e-177	0.251773	0.291	0.124	1.06561e-172
LINC01198	6.00263e-177	0.0905684	0.051	0.004	1.16331e-172
LMLN	7.42616e-177	0.20508	0.183	0.06	1.43919e-172
NINL	7.80625e-177	0.199286	0.31	0.136	1.51285e-172
SLC27A6	1.08415e-176	0.196789	0.092	0.017	2.10107e-172
MDGA1	1.19206e-176	0.223316	0.236	0.089	2.31021e-172
PSTPIP2	1.5352e-176	-1.29706	0.047	0.233	2.97522e-172
ZEB1-AS1	1.76292e-176	0.34023	0.344	0.16	3.41653e-172
NRIP1	1.94667e-176	0.434153	0.79	0.51	3.77265e-172
ARL3	2.6606e-176	0.275775	0.298	0.13	5.15624e-172
CBR4	2.77011e-176	0.24658	0.657	0.385	5.36848e-172
CCNG1	2.83276e-176	0.243491	0.243	0.095	5.48989e-172
CCDC14	4.06824e-176	0.243916	0.504	0.268	7.88426e-172
ANKRD12	5.34342e-176	0.291515	0.837	0.547	1.03556e-171
SUDS3	6.58013e-176	0.202614	0.412	0.203	1.27523e-171
GPR176	1.04183e-175	0.25501	0.247	0.097	2.01906e-171
RMDN2	1.05084e-175	0.238459	0.341	0.155	2.03652e-171
PPP4R1	1.07575e-175	0.251792	0.547	0.302	2.0848e-171
EVC2	1.1352e-175	0.120074	0.083	0.014	2.20002e-171
MFSD6	1.1539e-175	0.262745	0.425	0.213	2.23626e-171
ANKS1B	1.41266e-175	0.0747957	0.668	0.355	2.73774e-171
NLGN2	1.50455e-175	0.210075	0.246	0.097	2.91581e-171
DCTN2	1.54808e-175	0.229347	0.386	0.186	3.00018e-171
RNF157	1.79537e-175	0.0410774	0.693	0.362	3.47943e-171
ZFAND6	1.92013e-175	0.282985	0.728	0.436	3.72121e-171
CZIB	3.71036e-175	0.140325	0.126	0.032	7.19068e-171
WBP1	4.57317e-175	0.162466	0.183	0.059	8.86281e-171
C22orf34	5.39953e-175	-1.13161	0.037	0.217	1.04643e-170
GLYATL2	6.44786e-175	0.222834	0.172	0.054	1.24959e-170
DCLK2	9.09947e-175	0.179471	0.655	0.348	1.76348e-170
TEX2	9.47654e-175	0.31856	0.452	0.235	1.83655e-170
NRP2	1.27204e-174	0.28431	0.508	0.263	2.46522e-170
BNIP3L	1.89854e-174	0.249722	0.48	0.25	3.67937e-170
NEDD4	2.01703e-174	0.254407	0.368	0.174	3.90901e-170
PPP3CA	2.0998e-174	0.398351	0.804	0.532	4.06941e-170
B4GALNT4	2.41068e-174	0.191207	0.288	0.123	4.6719e-170
BTBD8	2.84661e-174	0.227937	0.279	0.115	5.51672e-170
ERBIN	3.46511e-174	0.29045	0.814	0.526	6.71538e-170
LINC01605	3.709e-174	0.251051	0.087	0.016	7.18804e-170
DENR	3.76773e-174	0.218927	0.486	0.255	7.30186e-170
CNTNAP1	4.66013e-174	0.206473	0.199	0.069	9.03134e-170
MUTYH	5.03981e-174	0.175535	0.181	0.059	9.76715e-170
TAF8	6.77254e-174	0.191482	0.361	0.169	1.31252e-169
SLC1A3	7.30097e-174	-1.25425	0.861	0.805	1.41493e-169
MFSD10	1.08864e-173	0.197828	0.281	0.117	2.10978e-169
SORL1	1.16662e-173	-1.39009	0.214	0.402	2.26092e-169
TRIM5	1.38884e-173	0.169358	0.388	0.179	2.69157e-169
PADI2	1.42657e-173	-1.59572	0.029	0.207	2.76469e-169
EXOC7	2.0309e-173	0.201019	0.461	0.238	3.93588e-169
SFXN1	2.15264e-173	0.191379	0.394	0.191	4.17182e-169
AASDH	2.50323e-173	0.230674	0.437	0.222	4.85125e-169
PLD3	2.54063e-173	0.289711	0.466	0.25	4.92374e-169
ATXN1	2.61946e-173	0.341244	0.91	0.643	5.07652e-169
PDK4	3.39846e-173	-1.73493	0.034	0.215	6.58621e-169
ZSWIM5	7.82232e-173	0.293314	0.33	0.151	1.51597e-168
ARHGEF26-AS1	8.13487e-173	0.345858	0.322	0.145	1.57654e-168
PSAP	8.57499e-173	-1.8516	0.146	0.348	1.66183e-168
SEPTIN10	9.10264e-173	0.178136	0.426	0.211	1.76409e-168
EML6	1.01547e-172	0.328389	0.297	0.13	1.96798e-168
MALSU1	1.01909e-172	0.229151	0.351	0.163	1.975e-168
ERLIN2	1.13043e-172	0.242553	0.189	0.065	2.19076e-168
ZNF814	1.18462e-172	0.14543	0.475	0.245	2.29579e-168
EIF3J-DT	1.48443e-172	0.19293	0.274	0.113	2.87683e-168
CPT1C	1.54587e-172	0.16766	0.328	0.146	2.9959e-168
EIF2B3	2.05889e-172	0.162897	0.474	0.245	3.99013e-168
STXBP6	2.10166e-172	0.226981	0.193	0.065	4.07302e-168
KDM4A	3.30216e-172	0.190108	0.316	0.14	6.39959e-168
C2orf88	3.82611e-172	0.247745	0.335	0.155	7.41501e-168
HLA-DRB1	5.41992e-172	-1.00001	0.015	0.186	1.05038e-167
TTLL4	8.38936e-172	0.189137	0.29	0.124	1.62586e-167
PGAP2	8.46167e-172	0.171693	0.252	0.1	1.63987e-167
CLUL1	8.76311e-172	0.129994	0.077	0.012	1.69829e-167
SNAP25	9.87312e-172	-0.0552964	0.353	0.161	1.91341e-167
CLK4	1.14718e-171	0.19834	0.42	0.21	2.22324e-167
PPWD1	1.68884e-171	0.205809	0.436	0.221	3.27298e-167
UNC13B	2.16386e-171	0.22228	0.365	0.172	4.19356e-167
EPN2-AS1	2.17227e-171	0.173588	0.296	0.127	4.20985e-167
CFAP298	2.18478e-171	0.220086	0.268	0.111	4.2341e-167
AFF3	2.23176e-171	0.188167	0.362	0.171	4.32515e-167
CHSY3	2.47262e-171	0.226436	0.477	0.24	4.79194e-167
LINC01004	2.51027e-171	0.209079	0.551	0.304	4.86491e-167
LYNX1	3.41116e-171	0.192977	0.114	0.027	6.61083e-167
POMT2	4.68076e-171	0.217322	0.269	0.112	9.07132e-167
WDR54	5.22173e-171	0.142485	0.101	0.021	1.01197e-166
B4GALT5	6.47223e-171	0.224186	0.553	0.3	1.25432e-166
ACTN4	7.22479e-171	0.146604	0.634	0.343	1.40016e-166
PRKCH	7.98437e-171	-1.63426	0.112	0.295	1.54737e-166
TPT1-AS1	8.27477e-171	0.212709	0.59	0.331	1.60365e-166
YARS1	9.14075e-171	0.194777	0.321	0.144	1.77148e-166
NGEF	9.45077e-171	0.158944	0.103	0.022	1.83156e-166
DPYSL2	1.30779e-170	0.318753	0.736	0.456	2.5345e-166
HAVCR2	1.78128e-170	-0.831783	0.038	0.217	3.45212e-166
HFM1	1.83229e-170	0.280656	0.218	0.082	3.55098e-166
TMEM14A	2.09897e-170	0.162696	0.148	0.043	4.06779e-166
KPNA5	3.33188e-170	0.251023	0.473	0.249	6.45718e-166
ZFYVE1	4.54517e-170	0.161541	0.321	0.143	8.80854e-166
SLIT1	4.67844e-170	-0.869016	0.027	0.202	9.06681e-166
UQCC2	5.84932e-170	0.222854	0.309	0.138	1.1336e-165
PDGFRB	9.22661e-170	0.179808	0.219	0.082	1.78812e-165
SERPINB9	1.42601e-169	-0.91057	0.033	0.211	2.76361e-165
FSIP2-AS1	1.50362e-169	0.290271	0.346	0.162	2.91401e-165
USP12	1.73887e-169	0.243275	0.464	0.244	3.36993e-165
DNAJC27-AS1	2.43446e-169	0.211607	0.187	0.064	4.71799e-165
PRTFDC1	2.47977e-169	0.238737	0.496	0.265	4.80579e-165
RSU1	3.02482e-169	0.268448	0.481	0.254	5.86211e-165
EMC3	4.12494e-169	0.265539	0.434	0.225	7.99414e-165
NFIC	4.45781e-169	0.226696	0.691	0.416	8.63924e-165
STON1	4.8258e-169	0.134046	0.105	0.023	9.3524e-165
TUBE1	6.7316e-169	0.190695	0.359	0.171	1.30458e-164
ASIC2	8.02956e-169	0.21303	0.421	0.206	1.55613e-164
CPNE2	1.01737e-168	0.216292	0.289	0.125	1.97165e-164
GABRA2	1.5278e-168	0.158727	0.13	0.034	2.96087e-164
CRYBG3	1.69348e-168	0.153736	0.308	0.131	3.28196e-164
PHYKPL	3.27131e-168	0.169654	0.597	0.335	6.3398e-164
CTSS	4.5676e-168	-0.77305	0.014	0.18	8.85201e-164
ECHDC2	4.71226e-168	0.248472	0.413	0.209	9.13236e-164
RER1	5.10204e-168	0.215058	0.257	0.105	9.88776e-164
AGRN	6.33154e-168	0.143705	0.115	0.028	1.22705e-163
LRRC6	7.25787e-168	0.203917	0.194	0.069	1.40657e-163
MANEA	9.59235e-168	0.197726	0.173	0.057	1.859e-163
UBR4	9.61938e-168	0.208292	0.477	0.251	1.86424e-163
PDGFRA	1.18837e-167	0.296889	0.391	0.189	2.30307e-163
CSPP1	1.52445e-167	0.216193	0.6	0.338	2.95439e-163
ITGB3BP	1.76852e-167	0.212418	0.416	0.209	3.42739e-163
DNALI1	2.13966e-167	0.138988	0.116	0.029	4.14667e-163
ECT2L	2.20488e-167	0.149974	0.132	0.036	4.27305e-163
NOTCH2	2.25487e-167	0.109649	0.493	0.249	4.36993e-163
CAMSAP2	3.87105e-167	0.257429	0.721	0.429	7.50209e-163
ENTPD1	6.14562e-167	-0.967562	0.07	0.254	1.19102e-162
INPP1	6.60573e-167	0.216214	0.284	0.123	1.28019e-162
ANKRD42	7.2284e-167	0.160487	0.192	0.067	1.40086e-162
PRRT2	1.02806e-166	0.181825	0.183	0.063	1.99239e-162
METTL7B	1.11213e-166	0.241394	0.191	0.066	2.1553e-162
GNA14	1.19378e-166	0.10197	0.741	0.389	2.31354e-162
ACSL3	1.20236e-166	0.18206	0.744	0.419	2.33016e-162
VSIR	1.41962e-166	-0.821082	0.027	0.197	2.75123e-162
ENDOD1	4.28453e-166	0.365383	0.345	0.169	8.30343e-162
PNN	4.31132e-166	0.205222	0.705	0.427	8.35533e-162
RNF217	4.88039e-166	0.256209	0.405	0.199	9.45819e-162
MERTK	5.3294e-166	-1.76485	0.114	0.295	1.03284e-161
CHRD	7.20425e-166	0.11858	0.089	0.017	1.39618e-161
KAT2A	7.96623e-166	0.174426	0.217	0.081	1.54386e-161
PPM1D	9.61947e-166	0.260519	0.406	0.204	1.86425e-161
MZF1	1.0705e-165	0.167554	0.369	0.177	2.07463e-161
METTL3	1.13124e-165	0.187527	0.269	0.112	2.19234e-161
SMIM8	1.86383e-165	0.223456	0.414	0.21	3.61211e-161
CRELD1	3.03329e-165	0.188176	0.232	0.09	5.87851e-161
MEF2C-AS1	3.61258e-165	0.174206	0.415	0.2	7.00117e-161
PCMTD2	4.77771e-165	0.130745	0.543	0.29	9.2592e-161
CEP89	5.58707e-165	0.19181	0.326	0.149	1.08277e-160
UHRF2	6.23808e-165	0.224121	0.626	0.371	1.20894e-160
NEK1	6.49842e-165	0.273907	0.61	0.348	1.25939e-160
PTOV1	9.12598e-165	0.228548	0.296	0.13	1.76862e-160
DUSP16	1.34118e-164	0.201113	0.443	0.228	2.5992e-160
SEMA4D	1.61948e-164	-0.864299	0.067	0.249	3.13856e-160
COX11	1.77335e-164	0.209301	0.309	0.14	3.43675e-160
ZBTB1	1.89685e-164	0.234102	0.465	0.245	3.67609e-160
C19orf57	1.92041e-164	0.140089	0.128	0.034	3.72176e-160
UCHL3	2.59877e-164	0.214333	0.327	0.15	5.03642e-160
KIF3A	2.65384e-164	0.136656	0.464	0.237	5.14314e-160
FNBP1L	4.3719e-164	0.25119	0.352	0.163	8.47274e-160
NCOA1	4.57828e-164	0.411588	0.902	0.629	8.8727e-160
METTL4	7.62346e-164	0.188795	0.25	0.101	1.47743e-159
ERI3	1.10067e-163	0.188372	0.455	0.235	2.13311e-159
TMEM106C	1.1015e-163	0.115962	0.078	0.013	2.13471e-159
SH2B1	1.18743e-163	0.177189	0.386	0.191	2.30124e-159
CCND3	1.35251e-163	0.134403	0.813	0.509	2.62117e-159
ZNRF3-AS1	1.59959e-163	0.144813	0.11	0.026	3.10001e-159
ERI1	2.49099e-163	0.22974	0.35	0.165	4.82753e-159
SSBP4	2.83566e-163	0.144424	0.436	0.221	5.49551e-159
CPB2-AS1	4.97239e-163	0.167731	0.347	0.161	9.6365e-159
WLS	5.62237e-163	0.346652	0.481	0.258	1.08962e-158
RAB30-DT	6.20471e-163	0.20004	0.493	0.262	1.20247e-158
GOLGA2	9.39591e-163	0.223377	0.342	0.163	1.82093e-158
GRK4	1.4183e-162	0.175062	0.457	0.236	2.74866e-158
PAGR1	2.4313e-162	0.181873	0.206	0.076	4.71186e-158
PRRC2A	2.83402e-162	0.214896	0.318	0.146	5.49233e-158
OLFML2A	2.9727e-162	0.0930088	0.053	0.006	5.76108e-158
TMTC3	3.96301e-162	0.258569	0.304	0.139	7.6803e-158
ACADM	5.60484e-162	0.195254	0.398	0.197	1.08622e-157
OLMALINC	6.85047e-162	0.23288	0.261	0.11	1.32762e-157
CFAP70	7.86884e-162	0.214923	0.232	0.091	1.52498e-157
PPFIA1	8.14845e-162	0.225454	0.599	0.345	1.57917e-157
USP48	1.11395e-161	0.169214	0.508	0.272	2.15883e-157
CIITA	1.23775e-161	-0.892951	0.098	0.282	2.39877e-157
ARL6IP6	1.65686e-161	0.213614	0.317	0.144	3.21099e-157
CA1	1.69679e-161	0.22919	0.199	0.072	3.28838e-157
SHOC1	1.85616e-161	0.184092	0.471	0.246	3.59723e-157
ITPR1	2.72989e-161	-1.16991	0.106	0.29	5.29053e-157
OGG1	3.49554e-161	0.157357	0.306	0.137	6.77436e-157
ZSCAN30	4.67973e-161	0.197864	0.358	0.173	9.06931e-157
LINC02605	4.74086e-161	0.0728363	0.042	0.003	9.18779e-157
STK39	4.74527e-161	0.17923	0.608	0.337	9.19633e-157
PLA2G12A	5.07488e-161	0.233687	0.32	0.148	9.83511e-157
DENND3	5.27077e-161	-0.939427	0.041	0.212	1.02147e-156
RBMS2	5.36624e-161	0.184445	0.475	0.25	1.03998e-156
SH3PXD2A-AS1	5.51913e-161	0.0946867	0.064	0.009	1.06961e-156
LENG8-AS1	5.62249e-161	0.178656	0.26	0.108	1.08964e-156
PIAS3	6.44135e-161	0.15011	0.184	0.063	1.24833e-156
VCL	6.48934e-161	0.265416	0.506	0.278	1.25763e-156
PKNOX1	6.73489e-161	0.178499	0.349	0.165	1.30522e-156
ZNF248	7.76132e-161	0.231544	0.435	0.227	1.50414e-156
TRPM2	7.85152e-161	-0.980987	0.042	0.213	1.52162e-156
TNKS	8.2822e-161	0.264476	0.851	0.54	1.60509e-156
EPCAM-DT	1.08484e-160	0.203099	0.241	0.097	2.10243e-156
CSF3R	1.46522e-160	-0.948457	0.038	0.206	2.8396e-156
LINC02381	1.81157e-160	0.119649	0.112	0.027	3.51082e-156
LINC-PINT	1.81727e-160	0.130806	0.416	0.21	3.52186e-156
SPATA1	2.2489e-160	0.186914	0.406	0.203	4.35837e-156
ACSM6	2.96748e-160	0.213213	0.238	0.095	5.75098e-156
LPL	4.45461e-160	-0.789166	0.053	0.23	8.63304e-156
ACYP1	4.56248e-160	0.191053	0.212	0.08	8.84208e-156
LRIG1	6.4175e-160	0.283717	0.482	0.258	1.24371e-155
WDSUB1	1.09118e-159	0.188933	0.397	0.198	2.1147e-155
LIN7A	1.37354e-159	0.31781	0.376	0.185	2.66191e-155
PIP5K1B	1.39057e-159	-0.647585	0.021	0.184	2.69492e-155
PWWP3A	1.81278e-159	0.161631	0.485	0.261	3.51317e-155
NCKAP1L	1.87484e-159	-0.826584	0.028	0.193	3.63344e-155
WDR6	1.87694e-159	0.189529	0.34	0.161	3.63751e-155
TMEM156	2.11669e-159	-1.15392	0.04	0.209	4.10214e-155
ANKFY1	2.57915e-159	0.201929	0.598	0.343	4.99839e-155
RMDN2-AS1	2.83844e-159	0.19635	0.205	0.075	5.5009e-155
C1S	3.73127e-159	0.268189	0.319	0.149	7.23119e-155
TFEC	3.73307e-159	-1.05498	0.041	0.21	7.23469e-155
TNR	4.21484e-159	-2.19731	0.358	0.494	8.16836e-155
LINC01006	5.51421e-159	0.187855	0.169	0.056	1.06865e-154
LINC01411	6.34014e-159	0.198556	0.096	0.021	1.22872e-154
CCSER2	7.34218e-159	0.222809	0.683	0.407	1.42291e-154
TULP4	7.7696e-159	0.189805	0.56	0.318	1.50575e-154
BRCA1	1.76224e-158	0.159399	0.291	0.128	3.41522e-154
TCTEX1D2	1.91421e-158	0.232889	0.257	0.109	3.70974e-154
SLC39A14	2.14894e-158	0.244985	0.225	0.089	4.16464e-154
GCFC2	2.87989e-158	0.219773	0.462	0.246	5.58122e-154
IFT74	3.06415e-158	0.236182	0.34	0.162	5.93832e-154
DNAJC18	3.31016e-158	0.228593	0.256	0.109	6.4151e-154
SLC26A11	3.61489e-158	0.157992	0.209	0.079	7.00566e-154
AFDN-DT	3.63234e-158	0.0931758	0.058	0.007	7.03948e-154
NTRK3	3.88503e-158	0.0911167	0.638	0.336	7.52919e-154
CIZ1	4.44246e-158	0.171611	0.331	0.155	8.60949e-154
CNPY2	6.91573e-158	0.167352	0.52	0.28	1.34027e-153
ANKAR	1.217e-157	0.205024	0.507	0.278	2.35855e-153
NSUN6	1.26097e-157	0.166227	0.487	0.263	2.44377e-153
GABRG3-AS1	1.4016e-157	0.196254	0.071	0.012	2.71631e-153
SELENON	1.40561e-157	0.312844	0.221	0.089	2.72407e-153
BMP7	3.96404e-157	0.232147	0.292	0.131	7.68231e-153
BCL7C	5.85071e-157	0.230336	0.301	0.137	1.13387e-152
OPTN	6.21819e-157	0.17081	0.228	0.09	1.20509e-152
BAIAP2	6.43781e-157	0.158682	0.309	0.142	1.24765e-152
CBX6	7.179e-157	0.258496	0.266	0.117	1.39129e-152
LINC02427	7.68686e-157	0.203522	0.168	0.057	1.48971e-152
PLXNB1	8.91404e-157	0.190489	0.163	0.054	1.72754e-152
YAE1	1.00342e-156	0.210558	0.26	0.11	1.94464e-152
TSGA10	1.44426e-156	0.227127	0.316	0.148	2.79898e-152
CFDP1	2.24983e-156	0.208736	0.598	0.343	4.36017e-152
PDPK1	2.2971e-156	0.181179	0.299	0.134	4.45178e-152
NCOA4	2.54967e-156	-0.740443	0.055	0.23	4.94127e-152
RHOJ	3.17838e-156	0.150542	0.472	0.243	6.15969e-152
SPINK13	5.48764e-156	0.101459	0.062	0.009	1.0635e-151
IVNS1ABP	6.93079e-156	0.375678	0.396	0.207	1.34319e-151
LINC01551	7.47321e-156	-0.524251	0.004	0.155	1.44831e-151
ZNF559	8.4978e-156	0.187888	0.441	0.232	1.64687e-151
SERAC1	1.44365e-155	0.185492	0.24	0.098	2.7978e-151
FRS2	1.5274e-155	0.218707	0.599	0.346	2.96011e-151
LZIC	2.8362e-155	0.17161	0.249	0.103	5.49655e-151
KIAA0408	3.48494e-155	0.220513	0.252	0.107	6.75381e-151
MFAP2	3.52467e-155	0.0531439	0.033	0.001	6.83081e-151
ZNF385B	3.72663e-155	0.200086	0.077	0.014	7.22221e-151
SCCPDH	3.80471e-155	0.227457	0.293	0.133	7.37353e-151
KIRREL3	4.59173e-155	0.286838	0.2	0.073	8.89878e-151
PDGFC	6.37216e-155	0.250558	0.716	0.434	1.23492e-150
CDIP1	6.70424e-155	0.192245	0.267	0.115	1.29928e-150
RLF	8.09336e-155	0.169156	0.532	0.295	1.56849e-150
CDYL	9.1964e-155	0.291022	0.662	0.405	1.78226e-150
PNKP	1.38815e-154	0.15459	0.348	0.165	2.69024e-150
ZFP90	1.4481e-154	0.172803	0.413	0.213	2.80642e-150
ZNF280D	1.56058e-154	0.232347	0.668	0.398	3.0244e-150
KIF9-AS1	2.30187e-154	0.286736	0.504	0.284	4.46102e-150
PHF1	2.60243e-154	0.166759	0.229	0.092	5.04352e-150
ATXN7L3B	3.08911e-154	0.198377	0.274	0.121	5.9867e-150
TGFB2	3.67614e-154	0.369454	0.28	0.124	7.12437e-150
AHDC1	3.83092e-154	0.190958	0.372	0.183	7.42432e-150
FAAP20	3.83901e-154	0.157941	0.169	0.057	7.44e-150
LUZP1	3.91849e-154	0.17833	0.461	0.243	7.59402e-150
CDK5RAP3	4.02512e-154	0.154869	0.337	0.16	7.80068e-150
TRNAU1AP	5.54835e-154	0.151568	0.303	0.136	1.07527e-149
DLEU2	7.67898e-154	-1.38823	0.856	0.798	1.48819e-149
FADS3	8.76834e-154	0.156578	0.321	0.149	1.6993e-149
NME9	1.12454e-153	0.208102	0.365	0.18	2.17936e-149
CHD6	1.24195e-153	0.230851	0.702	0.423	2.40691e-149
HLA-DRA	1.44028e-153	-1.15139	0.007	0.158	2.79126e-149
JAKMIP2-AS1	1.61938e-153	0.192543	0.312	0.144	3.13835e-149
ZSCAN18	1.63438e-153	0.164621	0.346	0.167	3.16743e-149
CD86	2.13408e-153	-1.0069	0.032	0.194	4.13585e-149
IZUMO4	3.1001e-153	0.13526	0.115	0.03	6.00799e-149
SGMS1	3.60762e-153	0.247569	0.688	0.422	6.99157e-149
ZKSCAN1	4.18353e-153	0.234482	0.584	0.337	8.10768e-149
SAMSN1	4.92796e-153	-1.06098	0.036	0.199	9.55039e-149
MTG2	6.35759e-153	0.153254	0.4	0.203	1.2321e-148
GLI2	6.46692e-153	0.121641	0.087	0.018	1.25329e-148
LRRFIP2	8.54398e-153	0.240358	0.641	0.38	1.65582e-148
BBS4	9.58913e-153	0.144617	0.33	0.156	1.85837e-148
PDGFB	9.61771e-153	-0.949985	0.035	0.199	1.86391e-148
USP45	9.97668e-153	0.189184	0.411	0.212	1.93348e-148
[truncated: 17,381 more rows]

## Sheet: cluster 4
	p_val	avg_log2FC	pct.1	pct.2	p_val_adj
AGAP1	0	1.25468	0.869	0.513	0
ANKRD44	0	-1.46606	0.204	0.591	0
ARHGAP24	0	-3.53939	0.049	0.482	0
ATRNL1	0	1.36885	0.752	0.327	0
BMERB1	0	1.5182	0.676	0.436	0
BMP2K	0	-1.72052	0.05	0.405	0
CADPS	0	1.3533	0.783	0.404	0
CAPZB	0	-1.08579	0.104	0.484	0
CDH13	0	1.41075	0.655	0.335	0
CSGALNACT1	0	-1.8266	0.329	0.695	0
CTNND2	0	0.91695	0.87	0.491	0
CTSB	0	-2.28935	0.039	0.433	0
DGKG	0	1.05164	0.816	0.453	0
DLGAP1	0	1.71091	0.847	0.393	0
DOCK10	0	-1.17283	0.196	0.591	0
DOCK4	0	-2.06634	0.474	0.828	0
DPP6	0	1.27012	0.892	0.468	0
ELMO1	0	-3.35916	0.124	0.574	0
EPB41L2	0	-1.78896	0.231	0.611	0
FGD4	0	-2.74243	0.071	0.506	0
FMN1	0	-2.7283	0.025	0.364	0
FOXN3	0	-1.87125	0.231	0.605	0
FOXP1	0	-1.81863	0.19	0.619	0
GNA14	0	1.50411	0.787	0.395	0
GNA14-AS1	0	1.56845	0.655	0.335	0
HDAC9	0	-2.55897	0.058	0.399	0
IL6ST	0	-1.05117	0.134	0.519	0
IMMP2L	0	-2.29653	0.199	0.693	0
INPP5F	0	1.39728	0.636	0.401	0
KANK1	0	1.31915	0.764	0.455	0
KCND2	0	1.12845	0.714	0.346	0
KCNH1	0	1.53413	0.663	0.3	0
KIAA1217	0	1.58467	0.691	0.361	0
LINC00511	0	1.37303	0.78	0.438	0
MAML3	0	-2.60108	0.029	0.411	0
MBNL1	0	-1.73848	0.231	0.681	0
MEF2A	0	-2.17346	0.215	0.608	0
MEF2C	0	-2.42811	0.057	0.461	0
MYRFL	0	1.82018	0.825	0.364	0
NHSL1	0	-2.84394	0.053	0.443	0
NPAS2	0	1.44089	0.628	0.368	0
NRCAM	0	0.863596	0.873	0.497	0
NRXN3	0	0.411351	0.946	0.565	0
NTM	0	1.38524	0.864	0.445	0
PDZD2	0	1.59715	0.918	0.463	0
PICALM	0	-1.78753	0.244	0.647	0
PLXDC2	0	-3.14577	0.214	0.569	0
PRKAG2	0	-1.78952	0.106	0.466	0
RAB3IP	0	1.20354	0.773	0.442	0
RAD51B	0	-1.9087	0.125	0.556	0
RAP1A	0	-1.76291	0.087	0.533	0
RASAL2	0	-1.5978	0.178	0.587	0
RNF13	0	-1.13591	0.106	0.487	0
ROBO1	0	-2.36049	0.018	0.361	0
RYR3	0	1.2512	0.843	0.417	0
SFMBT2	0	-3.12264	0.055	0.47	0
SLC1A3	0	-2.11818	0.422	0.851	0
SLC24A2	0	1.27368	0.848	0.428	0
SMAP2	0	-1.87156	0.084	0.449	0
SORCS1	0	1.37356	0.656	0.373	0
SORL1	0	-1.74085	0.051	0.413	0
SPOCK1	0	1.16997	0.719	0.395	0
TGFBR2	0	-1.85732	0.054	0.44	0
TMEM132B	0	1.15572	0.713	0.408	0
WASF2	0	-1.54069	0.073	0.489	0
ZEB2	0	-1.92117	0.157	0.599	0
ATP1B3	1.24246e-306	-2.38554	0.05	0.39	2.40788e-302
ALCAM	9.68352e-306	-1.40998	0.2	0.582	1.87667e-301
SP100	2.16609e-305	-1.62418	0.02	0.349	4.19789e-301
FOS	5.12626e-303	-1.80739	0.107	0.455	9.93469e-299
LDLRAD3	7.53359e-303	1.15069	0.699	0.465	1.46001e-298
TNIK	1.09896e-300	0.955853	0.756	0.48	2.12979e-296
EPS15	2.40743e-300	-1.19155	0.057	0.403	4.66561e-296
RNF157	1.40194e-297	1.398	0.598	0.382	2.71697e-293
EPN2	2.23035e-297	1.26645	0.672	0.468	4.32243e-293
CELF2	7.14834e-296	-1.60171	0.38	0.715	1.38535e-291
UTRN	1.83883e-295	-1.69141	0.124	0.465	3.56365e-291
SMARCA2	2.05086e-295	-1.13085	0.109	0.475	3.97456e-291
PIK3R1	6.10639e-293	-1.10949	0.196	0.58	1.18342e-288
APBB1IP	1.88249e-291	-2.79273	0.031	0.343	3.64827e-287
SORBS1	2.46931e-291	0.957832	0.766	0.474	4.78552e-287
MGAT4A	1.01239e-289	-1.41916	0.051	0.378	1.96201e-285
SHISA9	8.39472e-288	1.26152	0.573	0.324	1.6269e-283
ELOVL5	1.17475e-284	-2.05619	0.069	0.403	2.27667e-280
KCNMB2-AS1	3.87796e-284	1.22097	0.66	0.422	7.51548e-280
UBL3	6.84436e-284	-1.01212	0.072	0.414	1.32644e-279
MEG3	5.88697e-283	1.07711	0.637	0.388	1.14089e-278
CHRM3	1.49586e-282	1.33415	0.517	0.275	2.89898e-278
RUNX2	8.34814e-282	-1.5766	0.033	0.347	1.61787e-277
SHISA6	8.94056e-282	1.3736	0.511	0.272	1.73268e-277
USP53	9.63719e-282	-2.51839	0.014	0.318	1.86769e-277
SPTLC2	1.69912e-279	-1.55505	0.1	0.434	3.29289e-275
PSAP	2.39209e-279	-2.24059	0.039	0.353	4.63587e-275
ROCK1	4.20915e-278	-1.12522	0.184	0.555	8.15733e-274
ARHGAP15	4.89949e-278	-2.75614	0.025	0.326	9.49522e-274
BNC2	2.24575e-276	-1.66472	0.014	0.316	4.35226e-272
SPARCL1	2.78484e-276	-2.76153	0.051	0.361	5.39703e-272
FAM155A	3.15181e-276	0.839857	0.739	0.434	6.10822e-272
PKN2	3.24101e-274	-0.873036	0.176	0.558	6.28108e-270
RBMS3	8.71138e-274	-1.94664	0.102	0.431	1.68826e-269
RAP1B	2.41539e-273	-0.912247	0.082	0.424	4.68102e-269
IRAK3	2.70964e-273	-1.989	0.009	0.305	5.25128e-269
ITGAV	7.60278e-273	-1.17016	0.115	0.457	1.47342e-268
SORT1	1.25849e-271	-0.964657	0.084	0.425	2.43895e-267
MSR1	1.38945e-270	-2.24399	0.012	0.307	2.69276e-266
LDLRAD4	1.79979e-269	-2.78286	0.167	0.475	3.48799e-265
AOAH	6.62312e-269	-2.27913	0.026	0.323	1.28356e-264
KALRN	2.45377e-268	1.03554	0.666	0.42	4.7554e-264
TBXAS1	9.8199e-268	-2.73952	0.036	0.33	1.9031e-263
PTN	1.23234e-267	-2.68024	0.094	0.409	2.38827e-263
SGCD	3.09719e-267	1.25963	0.554	0.31	6.00235e-263
PRKCB	1.10161e-266	-1.27229	0.068	0.392	2.13492e-262
MEGF11	1.74075e-266	1.21539	0.546	0.314	3.37358e-262
DOCK5	2.21151e-266	-1.6735	0.047	0.352	4.28591e-262
ACTB	8.49752e-266	-2.72148	0.008	0.298	1.64682e-261
DOCK8	2.21092e-264	-2.4583	0.021	0.311	4.28476e-260
NFATC2	1.63699e-263	-2.99426	0.02	0.313	3.17248e-259
TAB2	1.38978e-261	-0.930818	0.154	0.515	2.69339e-257
JAK1	2.84699e-261	-0.861809	0.172	0.543	5.51747e-257
OGFRL1	3.51448e-261	-1.59471	0.064	0.374	6.81107e-257
ZDHHC14	8.94463e-260	0.980163	0.771	0.64	1.73347e-255
INPP5D	2.85077e-259	-1.83992	0.024	0.315	5.5248e-255
ZBTB16	7.32005e-259	-1.32407	0.31	0.651	1.41863e-254
HSP90AA1	1.22152e-258	-2.45412	0.002	0.284	2.3673e-254
ELF1	3.60032e-258	-0.978587	0.153	0.507	6.97742e-254
TLR2	8.82223e-258	-2.01335	0.009	0.292	1.70975e-253
TBC1D1	9.53605e-258	-1.26122	0.077	0.391	1.84809e-253
PTPRC	1.49398e-257	-2.03959	0.011	0.293	2.89534e-253
PRKCH	1.9586e-257	-1.90398	0.014	0.299	3.79576e-253
NCK2	2.19251e-257	-1.16372	0.066	0.383	4.24908e-253
ATP2C1	2.75057e-257	-0.824273	0.112	0.459	5.33061e-253
SRGAP2	1.89217e-256	-1.7658	0.17	0.493	3.66703e-252
RPS6KA2	6.95286e-256	0.941925	0.79	0.628	1.34746e-251
GLUL	7.16059e-256	-1.27833	0.025	0.318	1.38772e-251
APLP2	3.50859e-255	-2.06148	0.038	0.333	6.79965e-251
FGF14	4.86828e-254	-0.231887	0.962	0.582	9.43473e-250
NEBL	7.05844e-254	1.1135	0.61	0.37	1.36792e-249
SKAP2	2.05005e-253	-1.55945	0.008	0.288	3.97299e-249
GSN	3.59656e-253	-1.00067	0.109	0.442	6.97013e-249
ZNF644	1.5339e-252	-0.771703	0.115	0.464	2.9727e-248
ARL15	1.86266e-252	-1.22409	0.155	0.496	3.60983e-248
FYB1	2.10961e-252	-2.0653	0.018	0.298	4.08843e-248
RIMS2	2.28852e-252	1.09359	0.594	0.352	4.43514e-248
ANKS1A	7.50274e-252	-1.11111	0.151	0.494	1.45403e-247
IFNGR1	4.45958e-251	-1.34591	0.046	0.34	8.64266e-247
PIAS1	1.53529e-250	-0.88149	0.184	0.547	2.97538e-246
HNRNPA3	5.20289e-250	-0.707058	0.132	0.489	1.00832e-245
FAT3	5.3815e-250	0.984295	0.614	0.362	1.04294e-245
SFPQ	7.84649e-250	-0.695098	0.15	0.515	1.52065e-245
PDE3B	6.02087e-249	-1.92068	0.042	0.332	1.16684e-244
B2M	6.20131e-249	-2.67628	0.004	0.278	1.20181e-244
PIK3R5	5.90462e-248	-1.92695	0.018	0.298	1.14432e-243
CTTNBP2NL	3.52997e-247	-1.04508	0.078	0.393	6.84109e-243
LIFR	4.72978e-247	1.0209	0.658	0.428	9.16632e-243
A2M	8.97921e-247	-1.67594	0.004	0.276	1.74017e-242
ACTR2	2.14727e-245	-0.756974	0.115	0.456	4.16141e-241
MERTK	3.08355e-245	-1.95465	0.021	0.299	5.97592e-241
RTN4	3.95427e-245	-0.843053	0.191	0.554	7.66338e-241
ACSS3	1.20605e-244	1.16558	0.578	0.363	2.33733e-240
SRGAP2C	2.93229e-244	-1.19451	0.042	0.333	5.68278e-240
FAM53B	5.89064e-244	-1.13586	0.053	0.352	1.14161e-239
SEZ6L	8.49595e-244	1.2485	0.52	0.298	1.64652e-239
RORA	5.12525e-243	0.647893	0.787	0.509	9.93274e-239
RREB1	2.36655e-242	-1.24017	0.009	0.281	4.58637e-238
SNX13	1.86006e-241	-0.731981	0.124	0.469	3.60481e-237
GLIS3	2.23301e-241	0.998965	0.679	0.462	4.32757e-237
HTRA1	2.43227e-241	-1.98556	0.109	0.419	4.71373e-237
SRSF11	3.51326e-241	-0.672842	0.146	0.504	6.8087e-237
PDE1C	1.04904e-239	1.25977	0.524	0.307	2.03304e-235
GRK3	1.0894e-239	-1.11695	0.078	0.385	2.11126e-235
MEIS2	7.65497e-239	1.24913	0.565	0.366	1.48353e-234
MAN1A1	1.15636e-238	-1.66175	0.009	0.276	2.24103e-234
MTDH	1.68335e-237	-0.759598	0.152	0.501	3.26234e-233
SRGN	3.63955e-237	-2.12666	0	0.262	7.05345e-233
SCN1A-AS1	1.13294e-236	1.33895	0.562	0.363	2.19564e-232
ST6GALNAC3	9.37106e-236	-2.38429	0.013	0.28	1.81611e-231
YWHAZ	2.64677e-235	-0.786906	0.067	0.373	5.12943e-231
EPS8	1.01768e-233	-0.959983	0.118	0.441	1.97227e-229
GPHN	1.08458e-233	1.01025	0.723	0.583	2.10192e-229
MARCHF1	1.27828e-233	-1.55478	0.124	0.417	2.4773e-229
ITPR1	2.38086e-233	-1.35181	0.022	0.293	4.61411e-229
SLC8A1	2.84274e-233	-1.41289	0.495	0.746	5.50923e-229
SAMHD1	4.2541e-233	-0.973204	0.071	0.37	8.24444e-229
TOP1	1.49424e-232	-0.733264	0.156	0.505	2.89584e-228
UBAC2	1.95438e-232	-0.782913	0.129	0.465	3.78759e-228
SESN1	2.54329e-232	-1.13755	0.148	0.471	4.92889e-228
WASHC4	8.91226e-232	-0.731094	0.11	0.436	1.7272e-227
DPYD	3.19663e-231	-1.37844	0.366	0.666	6.19506e-227
PAG1	3.72182e-231	-0.937509	0.11	0.427	7.2129e-227
PUM1	4.03271e-231	-0.65007	0.154	0.506	7.81539e-227
IKZF1	5.13375e-231	-1.85279	0.012	0.274	9.94921e-227
NRXN1	1.32592e-230	0.494831	0.8	0.479	2.56964e-226
HP1BP3	4.66077e-230	-0.65161	0.105	0.435	9.03257e-226
ACTR3	1.2311e-229	-1.05208	0.171	0.52	2.38587e-225
TRIM22	2.33889e-229	-0.853436	0.046	0.331	4.53277e-225
CD74	4.29251e-229	-2.24098	0.009	0.267	8.31888e-225
USP15	5.94136e-229	-0.805266	0.212	0.571	1.15144e-224
VOPP1	2.87775e-226	-0.922868	0.05	0.334	5.57707e-222
USP24	8.00122e-226	-0.696215	0.152	0.494	1.55064e-221
TACC1	1.25097e-225	-0.988746	0.085	0.392	2.42437e-221
LRCH1	1.15286e-224	-0.873698	0.111	0.426	2.23423e-220
TM9SF3	1.81748e-224	-0.6656	0.042	0.322	3.52227e-220
STX7	4.04732e-224	-0.876518	0.091	0.396	7.84371e-220
RAPGEF1	6.32066e-224	-0.817524	0.119	0.439	1.22494e-219
CALM1	1.05258e-223	-2.06499	0.02	0.28	2.0399e-219
HCLS1	4.9516e-223	-1.49472	0.01	0.263	9.59619e-219
IGFBP7	1.34302e-222	-2.54681	0.11	0.39	2.60278e-218
PRRC2C	1.5523e-222	-0.630249	0.189	0.554	3.00836e-218
RNASET2	3.08705e-222	-1.56284	0.01	0.262	5.9827e-218
RNF145	5.57762e-222	-0.738298	0.059	0.347	1.08094e-217
REL	4.88714e-221	-1.43941	0.031	0.295	9.47127e-217
LNCAROD	4.92539e-221	-2.27104	0.018	0.272	9.54541e-217
TRPS1	5.051e-221	-0.887958	0.231	0.575	9.78883e-217
ZFP36L1	7.64587e-220	-1.1406	0.007	0.258	1.48177e-215
TMBIM4	4.25831e-219	-0.639477	0.038	0.311	8.2526e-215
SCAF11	3.73254e-218	-0.613719	0.185	0.54	7.23367e-214
LPCAT2	4.55694e-218	-1.76681	0.012	0.261	8.83135e-214
RAC1	1.41043e-217	-0.874187	0.06	0.34	2.73342e-213
FCHO2	1.19747e-216	-1.07916	0.087	0.38	2.32069e-212
OSMR	3.65505e-216	1.20335	0.544	0.348	7.08348e-212
SLC39A10	5.26859e-216	-0.84409	0.033	0.299	1.02105e-211
EFR3A	2.8807e-215	-0.644909	0.083	0.385	5.5828e-211
FOXO3	9.74848e-215	-1.01816	0.263	0.602	1.88926e-210
MYCBP2	2.95547e-214	-0.824806	0.308	0.66	5.7277e-210
CLTC	1.7118e-213	-0.606291	0.111	0.428	3.31747e-209
SRGAP2B	2.10304e-213	-1.3008	0.079	0.355	4.0757e-209
KCNMB2	2.16496e-213	1.10163	0.586	0.385	4.19569e-209
APOE	2.50881e-213	-2.45606	0.001	0.242	4.86208e-209
NOTCH2	2.5141e-213	-0.799763	0.037	0.303	4.87232e-209
CD163	7.21071e-213	-2.25775	0.016	0.262	1.39744e-208
HNRNPD	1.80097e-212	-0.57257	0.103	0.415	3.49028e-208
CLU	5.56251e-212	-3.1399	0.007	0.249	1.07801e-207
HNRNPU	8.31276e-212	-0.54953	0.166	0.515	1.61101e-207
ADAM28	9.67443e-212	-1.54578	0.006	0.248	1.8749e-207
SSH2	1.66889e-211	-1.54637	0.333	0.631	3.23432e-207
SRRM1	6.87286e-211	-0.643242	0.048	0.322	1.33196e-206
KLHL5	6.92883e-211	-0.798322	0.151	0.475	1.34281e-206
RHOA	1.24818e-210	-0.780743	0.057	0.332	2.41897e-206
NBEA	4.24836e-210	0.942456	0.72	0.583	8.23331e-206
TSPAN14	8.29369e-210	-0.846598	0.042	0.307	1.60732e-205
P2RY12	1.60474e-209	-1.40036	0.058	0.322	3.10998e-205
ZFP36L2	1.63455e-209	-1.18891	0.105	0.393	3.16776e-205
KIAA1109	1.0712e-208	-0.613703	0.177	0.521	2.07599e-204
SLA	1.33144e-208	-1.44615	0.01	0.252	2.58032e-204
RSRP1	1.50798e-208	-0.507812	0.159	0.501	2.92246e-204
LYN	2.23732e-208	-1.47958	0.014	0.257	4.33592e-204
DNAJC3	2.3506e-208	-0.641883	0.031	0.288	4.55545e-204
FLI1	5.58971e-208	-1.38271	0.013	0.255	1.08329e-203
KCNIP4	8.68719e-208	0.184807	0.968	0.602	1.68358e-203
ITM2B	8.68809e-208	-1.2495	0.003	0.241	1.68375e-203
SLCO2B1	9.32403e-208	-1.65318	0.017	0.26	1.807e-203
CTNNA2	1.11074e-207	0.807436	0.675	0.429	2.15262e-203
RNF150	1.6559e-207	-1.02208	0.09	0.375	3.20914e-203
PLCL2	1.85237e-207	-0.945842	0.041	0.301	3.58989e-203
DEPTOR	4.01025e-207	-1.29455	0.007	0.245	7.77187e-203
LRRK2	5.9071e-207	-0.859554	0.086	0.372	1.1448e-202
BCLAF1	1.16164e-206	-0.546074	0.089	0.388	2.25126e-202
MIR100HG	2.85051e-206	1.01378	0.635	0.454	5.5243e-202
SEPTIN7	6.49797e-206	-0.830505	0.165	0.485	1.25931e-201
AHI1	8.13637e-206	1.05667	0.657	0.533	1.57683e-201
CDC42SE2	1.32088e-205	-0.754643	0.164	0.49	2.55987e-201
MGAT5	1.39703e-205	-0.91928	0.113	0.41	2.70744e-201
ARL5A	4.24284e-205	-0.772646	0.057	0.33	8.22263e-201
RSRC1	4.85933e-205	-0.694071	0.119	0.428	9.41739e-201
MACROH2A1	1.76019e-204	-0.634849	0.104	0.408	3.41124e-200
ACSL1	2.19619e-204	-1.42762	0.015	0.255	4.25622e-200
RNF130	6.08933e-204	-0.742542	0.232	0.574	1.18011e-199
TRPM8	6.56238e-204	1.1344	0.438	0.232	1.27179e-199
EVI5	1.57987e-203	-0.705855	0.125	0.434	3.06178e-199
RGS7	2.11575e-203	1.19772	0.496	0.289	4.10032e-199
CPM	1.12165e-202	-1.63701	0.022	0.264	2.17375e-198
SUSD6	1.32351e-202	-0.791505	0.142	0.453	2.56496e-198
RNF144B	3.03498e-202	-1.12431	0.004	0.236	5.8818e-198
NR3C1	7.07251e-202	-0.602442	0.165	0.497	1.37065e-197
DSE	7.17317e-202	-0.861599	0.06	0.329	1.39016e-197
PLCG2	7.26168e-202	-1.46946	0.094	0.371	1.40731e-197
SPARC	1.75348e-201	-2.50889	0.006	0.238	3.39824e-197
SYK	3.78116e-201	-1.45155	0.014	0.251	7.32788e-197
ADAMTS14	8.05023e-201	1.31119	0.42	0.228	1.56013e-196
DOCK2	8.23486e-201	-1.44915	0.083	0.342	1.59592e-196
NFKB1	8.85515e-201	-1.32871	0.137	0.44	1.71613e-196
GRB2	2.73446e-200	-0.753818	0.119	0.419	5.29939e-196
ELL2	9.52453e-200	-1.30929	0.288	0.627	1.84585e-195
DYNC1I2	1.01402e-199	-0.568425	0.087	0.376	1.96518e-195
ACTG1	1.2545e-199	-2.0749	0.007	0.238	2.43122e-195
RCSD1	6.80448e-199	-1.3339	0.011	0.245	1.31871e-194
RAPGEF6	1.1322e-198	-0.647448	0.194	0.532	2.1942e-194
SRRM2	2.02343e-198	-0.516657	0.214	0.571	3.92141e-194
LIMS1	2.43712e-198	-0.845728	0.231	0.558	4.72313e-194
TPK1	2.67636e-198	-1.04766	0.043	0.296	5.18678e-194
BICD1	6.66993e-198	0.903994	0.71	0.586	1.29263e-193
SNTG1	1.66447e-197	0.146125	0.934	0.587	3.22574e-193
MYOF	6.38252e-197	-0.882399	0.019	0.257	1.23693e-192
CFLAR	1.09677e-196	-0.591493	0.151	0.472	2.12555e-192
PALD1	1.21667e-196	-1.33506	0.072	0.329	2.3579e-192
GLDC	3.2949e-196	1.19571	0.52	0.337	6.38551e-192
FAT1	2.79338e-195	-2.06209	0.045	0.293	5.41357e-191
DLEU2	2.83974e-195	-1.2569	0.513	0.834	5.50342e-191
ABCC3	6.73426e-195	1.17073	0.552	0.367	1.3051e-190
CHSY3	2.38577e-194	-1.13369	0.043	0.291	4.62362e-190
MANBA	4.46864e-194	-0.840225	0.067	0.331	8.66023e-190
MYO1F	6.19981e-194	-1.19457	0.021	0.257	1.20152e-189
NAV2	1.53263e-193	0.817642	0.748	0.546	2.97024e-189
CSF1R	1.96869e-193	-1.31521	0.01	0.236	3.81532e-189
USP54	3.42086e-193	1.13288	0.601	0.434	6.62962e-189
MS4A6A	3.52514e-193	-1.37277	0.005	0.229	6.83172e-189
ATP8B4	6.83358e-193	-1.39829	0.009	0.236	1.32435e-188
RESF1	1.34584e-192	-0.947541	0.041	0.291	2.60823e-188
CPQ	9.3801e-192	-0.716803	0.177	0.492	1.81786e-187
TXNIP	1.00533e-191	-1.35051	0.026	0.261	1.94833e-187
ABCC4	1.05723e-191	-1.16241	0.069	0.325	2.04892e-187
PCDH9-AS2	1.15798e-191	1.1774	0.567	0.389	2.24417e-187
CEP170	1.40636e-191	-0.564146	0.193	0.529	2.72553e-187
TAX1BP1	1.64336e-191	-0.501188	0.146	0.463	3.18484e-187
KLF7	5.89482e-191	-0.665767	0.172	0.49	1.14242e-186
RGS17	8.27099e-191	0.931256	0.595	0.39	1.60292e-186
RIN3	4.4274e-190	-1.20524	0.056	0.303	8.5803e-186
KIF5B	4.77932e-190	-0.542729	0.1	0.39	9.26232e-186
RNF149	5.12515e-190	-0.661866	0.11	0.401	9.93254e-186
ST8SIA4	6.11067e-190	-1.21147	0.002	0.222	1.18425e-185
LHFPL2	7.85101e-190	-1.01261	0.179	0.476	1.52153e-185
AKAP11	9.73107e-190	-0.549566	0.056	0.316	1.88588e-185
AGTPBP1	1.44384e-189	-0.775436	0.055	0.309	2.79816e-185
GNB4	2.53853e-189	-0.856903	0.034	0.275	4.91967e-185
PARP4	2.63169e-189	-0.616345	0.086	0.363	5.10021e-185
LRRC8D	6.67025e-189	-0.78469	0.086	0.357	1.29269e-184
KCNQ5	8.79487e-189	0.996065	0.576	0.374	1.70445e-184
CSDE1	8.97953e-189	-0.642312	0.035	0.279	1.74023e-184
CCDC18-AS1	1.04518e-188	-0.512142	0.127	0.429	2.02556e-184
PELI1	1.22494e-188	-0.9758	0.078	0.342	2.37393e-184
PALLD	1.28138e-188	-1.33958	0.183	0.492	2.48331e-184
HERPUD1	1.66583e-188	-1.24745	0.011	0.235	3.22838e-184
CPVL	4.15931e-188	-1.28614	0.027	0.258	8.06074e-184
TMEM165	9.41503e-188	-0.607747	0.149	0.461	1.82463e-183
TUT4	9.58226e-188	-0.528022	0.194	0.528	1.85704e-183
RAB2A	1.12799e-187	-0.523618	0.204	0.543	2.18605e-183
NUCKS1	3.35045e-187	-0.709759	0.079	0.347	6.49317e-183
JAK2	4.1942e-187	-0.742782	0.139	0.433	8.12835e-183
TNS3	5.62284e-187	-0.896983	0.089	0.357	1.08971e-182
SUCLG2	6.7307e-187	-0.609153	0.144	0.451	1.30441e-182
ATF6	8.66426e-187	-0.620366	0.16	0.473	1.67913e-182
VIM	1.35707e-186	-2.8169	0.017	0.241	2.63e-182
USP3	2.61216e-186	-0.640805	0.089	0.364	5.06236e-182
BHLHE40 /// DELEC1	5.74238e-186	1.37898	0.46	0.285	1.11287e-181
ARPC2	6.72951e-186	-0.616572	0.131	0.429	1.30418e-181
FKBP5	8.6003e-186	-1.82646	0.426	0.68	1.66674e-181
EPB41L3	9.25008e-186	-1.17253	0.139	0.424	1.79267e-181
PDE7B	9.86974e-186	1.2266	0.513	0.338	1.91276e-181
PTPRS	1.42094e-185	1.45955	0.463	0.312	2.75377e-181
CEBPD	1.66297e-185	-0.729006	0.036	0.274	3.22283e-181
TPM3	3.07979e-185	-0.635718	0.049	0.298	5.96863e-181
RHBDF2	4.38276e-185	-1.18907	0.027	0.256	8.49378e-181
ARHGAP18	1.57704e-184	-1.04737	0.063	0.312	3.05631e-180
LMBRD1	4.85601e-184	-0.562115	0.104	0.388	9.41095e-180
JUN	7.75586e-184	-0.905967	0.059	0.306	1.50309e-179
FUBP1	8.38101e-184	-0.517363	0.066	0.33	1.62424e-179
JARID2	5.03168e-183	-0.631947	0.099	0.38	9.7514e-179
STT3B	2.54657e-182	-0.581625	0.066	0.325	4.93525e-178
SEL1L	5.38646e-182	-0.556201	0.033	0.27	1.0439e-177
PCED1B	1.19917e-181	-1.027	0.015	0.236	2.32399e-177
NEK7	1.91852e-181	-0.549739	0.116	0.406	3.71809e-177
MEF2C-AS1	2.16905e-181	-0.886896	0.021	0.247	4.20362e-177
CDC42BPA	2.19711e-181	0.947914	0.624	0.461	4.25799e-177
EHBP1	3.18626e-181	0.781426	0.73	0.568	6.17496e-177
ZNF106	7.53837e-181	-0.566658	0.1	0.38	1.46094e-176
LINC01374	7.67079e-181	-1.59664	0.007	0.22	1.4866e-176
TPST1	2.30789e-180	1.15199	0.589	0.459	4.47269e-176
GNB1	8.82728e-180	-0.50629	0.207	0.543	1.71073e-175
TGFBR1	1.06134e-179	-0.917033	0.059	0.304	2.05687e-175
MGMT	1.11263e-179	-0.787569	0.007	0.222	2.15627e-175
ASAH1	1.94764e-179	-0.683038	0.019	0.24	3.77452e-175
OPCML	4.54063e-179	0.336274	0.698	0.434	8.79974e-175
ARHGAP25	6.78296e-179	-1.20339	0.01	0.223	1.31454e-174
LPAR1	1.5228e-178	-1.28863	0.004	0.214	2.95118e-174
CD53	1.8585e-178	-1.04125	0.005	0.216	3.60177e-174
CNTRL	1.88748e-178	-0.649754	0.12	0.402	3.65794e-174
PDK4	2.23079e-178	-1.91009	0.003	0.213	4.32327e-174
SLC11A1	3.51127e-178	-1.44651	0.028	0.251	6.80484e-174
SPEN	6.70023e-178	-0.49248	0.107	0.391	1.2985e-173
PAPOLA	6.81432e-178	-0.453851	0.106	0.391	1.32062e-173
PTEN	8.02219e-178	-0.645701	0.234	0.563	1.5547e-173
SLC9A9	2.52352e-177	-0.852494	0.27	0.582	4.89059e-173
S100PBP	2.74976e-177	-0.491146	0.063	0.32	5.32904e-173
ZNRF2	8.35197e-177	-0.840749	0.033	0.26	1.61861e-172
SUPT3H	1.94227e-176	-0.661428	0.14	0.43	3.76411e-172
SYNDIG1	3.38858e-176	-1.22448	0.058	0.298	6.56707e-172
PSTPIP2	4.09783e-176	-1.38594	0.016	0.23	7.94159e-172
KTN1	5.44725e-176	-0.584122	0.138	0.43	1.05568e-171
GRID1	8.66848e-176	0.93931	0.63	0.448	1.67995e-171
ATP2A2	1.12669e-175	-1.03062	0.132	0.42	2.18352e-171
CLEC7A	1.21726e-175	-1.24072	0.006	0.214	2.35906e-171
FGD2	2.40526e-175	-1.16149	0.018	0.233	4.66139e-171
GPBP1L1	2.47575e-175	-0.45675	0.093	0.367	4.798e-171
SCARB2	2.90402e-175	-0.598694	0.05	0.289	5.62799e-171
TBL1XR1	3.61014e-175	-0.616124	0.284	0.624	6.99645e-171
HNRNPR	4.33181e-175	-0.439162	0.106	0.388	8.39505e-171
PARP8	5.19038e-175	-0.795727	0.137	0.426	1.0059e-170
AKAP6	7.46077e-175	0.833742	0.661	0.469	1.4459e-170
IL18	7.49534e-175	-1.1471	0.031	0.252	1.4526e-170
SRSF4	9.056e-175	-0.417555	0.12	0.412	1.75505e-170
FEZ2	2.27623e-174	-0.566309	0.103	0.377	4.41133e-170
TUT7	5.18188e-174	-0.510306	0.11	0.392	1.00425e-169
SORCS3	8.31718e-174	1.17804	0.498	0.332	1.61187e-169
APOD	9.37951e-174	-3.78893	0.001	0.204	1.81775e-169
SMARCA5	9.84566e-174	-0.50582	0.059	0.307	1.90809e-169
GNAS	1.87919e-173	-1.77988	0.216	0.498	3.64186e-169
CD2AP	6.14205e-173	-0.636673	0.027	0.25	1.19033e-168
SPP1	9.90992e-173	-2.18759	0.109	0.348	1.92054e-168
PLCL1	1.68853e-172	-1.36858	0.018	0.231	3.27236e-168
HDLBP	1.08532e-171	-0.480749	0.08	0.339	2.10336e-167
TFEC	5.03725e-171	-1.13286	0.005	0.208	9.76219e-167
FMN2	5.50433e-171	1.22905	0.509	0.348	1.06674e-166
KLF6	1.38992e-170	-0.850766	0.05	0.28	2.69367e-166
NCOA7	1.88769e-170	-0.721194	0.029	0.25	3.65834e-166
MIS18BP1	6.46184e-170	-0.985884	0.032	0.251	1.25231e-165
HNRNPH3	6.48376e-170	-0.453796	0.066	0.315	1.25655e-165
CDC42	7.22202e-170	-0.641758	0.034	0.257	1.39963e-165
YPEL2	1.42413e-168	-0.672635	0.028	0.247	2.75996e-164
PREX1	1.79426e-168	-0.638894	0.241	0.556	3.47727e-164
DHX9	2.86501e-168	-0.459848	0.09	0.353	5.55238e-164
RTN1	4.00996e-168	-0.768378	0.164	0.445	7.77131e-164
SNHG14	4.10671e-168	0.758918	0.723	0.609	7.95881e-164
SCLT1	5.4245e-168	-0.685055	0.065	0.309	1.05127e-163
TMCC3	8.9464e-168	-0.834649	0.005	0.205	1.73381e-163
RHOBTB3	1.0856e-167	-0.550457	0.127	0.41	2.10389e-163
EDEM3	1.74701e-167	-0.453028	0.069	0.318	3.38571e-163
THBS4	1.74828e-167	-1.41657	0.061	0.294	3.38816e-163
CD58	3.16619e-167	-0.757116	0.038	0.26	6.13608e-163
CD63	4.01527e-167	-2.12124	0.008	0.209	7.7816e-163
CAP1	1.95342e-166	-0.701007	0.014	0.219	3.78572e-162
TMEM156	2.90856e-166	-1.21697	0.007	0.207	5.6368e-162
SWAP70	7.01141e-166	-0.628955	0.082	0.333	1.35881e-161
TM9SF2	8.43107e-166	-0.533097	0.082	0.334	1.63394e-161
INSR	9.46751e-166	-0.84701	0.159	0.437	1.8348e-161
GNAI3	2.55663e-165	-0.538087	0.048	0.279	4.95474e-161
CCPG1	2.70636e-165	-0.474211	0.075	0.325	5.24492e-161
LPIN2	4.08968e-165	-0.58007	0.091	0.35	7.9258e-161
TRPM2	4.1825e-165	-1.01282	0.01	0.211	8.10568e-161
BNIP3L	6.93236e-165	-0.543816	0.06	0.3	1.34349e-160
PABPC1	8.70202e-165	-0.647787	0.1	0.358	1.68645e-160
ARHGAP26	1.07952e-164	-1.09387	0.345	0.608	2.09211e-160
VRK2	1.28485e-164	-0.777627	0.041	0.263	2.49003e-160
TBC1D12	1.67047e-164	-0.592091	0.085	0.338	3.23737e-160
CYTH1	1.67205e-164	-0.569538	0.111	0.38	3.24043e-160
ARPC3	1.16899e-163	-0.57245	0.083	0.333	2.26549e-159
GALNT2	1.19277e-163	-0.684798	0.238	0.546	2.31158e-159
DISP1	1.28578e-163	-0.686684	0.121	0.389	2.49184e-159
NCOA4	1.3524e-163	-0.79648	0.021	0.228	2.62096e-159
L3MBTL4	2.51009e-163	0.923375	0.639	0.487	4.86455e-159
FAM149A	3.43493e-163	-1.48456	0.032	0.241	6.6569e-159
LPP	5.63642e-163	-0.654015	0.384	0.688	1.09234e-158
DNAJB6	8.01028e-163	-0.485965	0.092	0.35	1.55239e-158
PRKDC	9.14071e-163	-0.41935	0.194	0.514	1.77147e-158
FGGY	1.3345e-162	-0.57692	0.06	0.298	2.58625e-158
MARCHF7	2.74845e-162	-0.418733	0.179	0.49	5.32649e-158
SERTAD2	4.30853e-162	-0.793818	0.073	0.312	8.34994e-158
PRKD1	4.52607e-162	0.87806	0.601	0.426	8.77153e-158
RANBP2	5.12018e-162	-0.411912	0.112	0.385	9.92292e-158
C22orf34	7.84401e-162	-1.09201	0.014	0.214	1.52017e-157
FMNL3	8.5565e-162	-0.54325	0.126	0.398	1.65825e-157
PRPF38B	8.59683e-162	-0.555533	0.058	0.292	1.66607e-157
LHFPL3	1.57789e-161	0.141669	0.936	0.603	3.05795e-157
EIF3A	1.70641e-161	-0.492283	0.096	0.356	3.30702e-157
PRKD3	4.45447e-161	-0.641137	0.093	0.344	8.63276e-157
ENTPD1	1.04163e-160	-0.889933	0.038	0.252	2.01868e-156
VSIR	1.14549e-160	-0.853043	0.003	0.194	2.21996e-156
GALNT1	1.53731e-160	-0.502607	0.085	0.335	2.97931e-156
EIF3E	2.64155e-160	-0.444293	0.076	0.322	5.11932e-156
MIA3	2.94698e-160	-0.45773	0.064	0.303	5.71125e-156
DENND3	3.55086e-160	-0.935872	0.012	0.21	6.88156e-156
ALPK1	4.76655e-160	-0.925353	0.007	0.201	9.23757e-156
SNX2	4.92051e-160	-0.515347	0.067	0.306	9.53595e-156
PPP3R1	7.224e-160	-0.531422	0.125	0.398	1.40001e-155
HLA-A	7.39843e-160	-1.90196	0.001	0.19	1.43382e-155
DYNC1H1	1.02703e-159	-0.511234	0.117	0.385	1.99039e-155
ATM	1.04117e-159	-0.503626	0.238	0.56	2.01778e-155
LONRF2	2.50211e-159	1.08378	0.526	0.373	4.84909e-155
PHKB	6.40143e-159	-0.409583	0.173	0.475	1.2406e-154
NHLRC2	7.08911e-159	-0.410165	0.093	0.351	1.37387e-154
MS4A4E	1.4295e-158	-1.2678	0.003	0.193	2.77037e-154
PHF3	1.9811e-158	-0.42845	0.161	0.458	3.83938e-154
LNPEP	2.17903e-158	-0.493592	0.086	0.336	4.22297e-154
CCDC6	4.60084e-158	-0.510218	0.112	0.376	8.91643e-154
FBXW7	5.04429e-158	-1.11752	0.307	0.63	9.77584e-154
CHI3L1	5.62938e-158	0.526702	0.68	0.409	1.09097e-153
LRBA	5.71077e-158	-0.547696	0.251	0.576	1.10675e-153
MAP2K1	5.97117e-158	-0.483247	0.104	0.363	1.15721e-153
XRN2	6.80218e-158	-0.421536	0.112	0.38	1.31826e-153
RHEB	7.31426e-158	-0.51135	0.071	0.31	1.4175e-153
PER3	7.55572e-158	-0.56458	0.042	0.262	1.4643e-153
ZNF804A	9.51073e-158	-1.16929	0.038	0.247	1.84318e-153
IVNS1ABP	3.25782e-157	-0.547559	0.036	0.25	6.31366e-153
BAZ2B	4.09805e-157	-0.585915	0.329	0.647	7.94202e-153
TRIM24	6.68357e-157	1.1809	0.507	0.379	1.29528e-152
EML4	1.57752e-156	-0.487133	0.138	0.415	3.05723e-152
HACD3	2.39663e-156	-0.522356	0.06	0.288	4.64467e-152
CD86	2.8777e-156	-1.05473	0.004	0.192	5.57698e-152
FAM13A	1.00708e-155	-0.504486	0.162	0.447	1.95173e-151
CDK6	1.07587e-155	-1.1639	0.391	0.702	2.08504e-151
PTGES3	1.25693e-155	-0.503003	0.087	0.334	2.43594e-151
DNAJB14	1.53555e-155	-0.4143	0.116	0.384	2.97589e-151
KIDINS220	1.66433e-155	-0.408681	0.189	0.497	3.22547e-151
MAN1A2	2.12667e-155	-0.506023	0.106	0.365	4.12149e-151
CCDC26	2.38143e-155	-1.89332	0.011	0.201	4.61522e-151
OSBPL8	2.5635e-155	-0.499029	0.183	0.48	4.96806e-151
OLR1	3.83839e-155	-1.19675	0.003	0.19	7.43881e-151
OSTF1	4.55322e-155	-0.645916	0.019	0.216	8.82414e-151
CSF3R	5.00979e-155	-0.932571	0.011	0.204	9.70897e-151
CLSTN2	5.01365e-155	1.13183	0.386	0.215	9.71646e-151
TBCA	5.64342e-155	-0.449722	0.123	0.393	1.0937e-150
ADGRG6	5.81557e-155	-1.09067	0.003	0.189	1.12706e-150
C3	6.48609e-155	-1.18856	0.008	0.196	1.257e-150
DRAM2	9.17714e-155	-0.538871	0.018	0.216	1.77853e-150
KRCC1	9.64704e-155	-0.410184	0.064	0.3	1.8696e-150
CLCN3	1.38593e-154	-0.497596	0.067	0.299	2.68594e-150
SAMD4A	1.78617e-154	1.03845	0.601	0.474	3.46159e-150
XRCC5	1.96241e-154	-0.411312	0.219	0.539	3.80315e-150
RRBP1	2.285e-154	-0.456818	0.051	0.274	4.42833e-150
SSBP2	2.87707e-154	-0.871262	0.342	0.66	5.57575e-150
ZNF846	4.22162e-154	-0.546544	0.102	0.354	8.18151e-150
PRKACB	4.77356e-154	-0.52386	0.18	0.471	9.25117e-150
C6orf62	8.59419e-154	-0.519828	0.057	0.283	1.66555e-149
RNF213	1.34324e-153	-0.447203	0.187	0.489	2.60321e-149
SLC38A2	1.44612e-153	-0.570981	0.057	0.281	2.80258e-149
MYH9	1.59934e-153	-0.568124	0.104	0.358	3.09952e-149
MCL1	2.18507e-153	-0.595261	0.086	0.326	4.23467e-149
TMEM65	2.48582e-153	-0.655745	0.059	0.283	4.81753e-149
RNPC3	2.58885e-153	-0.247184	0.107	0.371	5.0172e-149
RAB14	3.2701e-153	-0.501158	0.022	0.222	6.33745e-149
HLA-DRB1	9.60265e-153	-1.03782	0	0.182	1.86099e-148
PAK2	1.0732e-152	-0.425243	0.163	0.453	2.07986e-148
PTK2	1.10848e-152	0.888729	0.653	0.563	2.14824e-148
SOAT1	2.05667e-152	-0.790117	0.053	0.268	3.98582e-148
SERPINE1	2.3632e-152	-2.42598	0.097	0.318	4.57987e-148
SAMSN1	2.46428e-152	-1.09547	0.009	0.196	4.77577e-148
RLF	2.77963e-152	-0.416675	0.095	0.347	5.38692e-148
RASSF4	3.4293e-152	-0.372139	0.176	0.471	6.64599e-148
PADI2	5.87178e-152	-1.54978	0.013	0.203	1.13795e-147
PRDM2	6.07254e-152	-0.379113	0.103	0.361	1.17686e-147
RGS1	1.16248e-151	-1.41105	0.005	0.188	2.25288e-147
TNKS2	1.98479e-151	-0.396207	0.104	0.36	3.84653e-147
LYPLAL1	2.76172e-151	-0.402526	0.112	0.371	5.35221e-147
TBC1D4	3.32773e-151	-0.848694	0.01	0.196	6.44914e-147
FBXL7	4.0756e-151	0.884896	0.595	0.423	7.89852e-147
GLB1	5.15265e-151	-0.484376	0.08	0.318	9.98584e-147
MAP3K2	5.15593e-151	-0.445847	0.166	0.454	9.99219e-147
CLSTN1	5.39868e-151	-0.575786	0.051	0.269	1.04626e-146
STX12	1.15917e-150	-0.446866	0.082	0.324	2.24647e-146
LAMB1	1.28189e-150	1.09303	0.453	0.293	2.4843e-146
RNF217	1.55477e-150	-0.589764	0.036	0.243	3.01314e-146
ZRANB2	1.87675e-150	-0.365162	0.206	0.52	3.63714e-146
SDCBP	2.14826e-150	-0.622066	0.021	0.216	4.16333e-146
DNAJC13	2.34295e-150	-0.417412	0.09	0.336	4.54063e-146
WDFY4	3.02464e-150	-0.898271	0.009	0.195	5.86176e-146
PLPP1	3.83127e-150	-0.854121	0.142	0.407	7.42499e-146
HMGN3	5.27761e-150	-0.464255	0.061	0.287	1.0228e-145
BCAP29	8.33133e-150	-0.451867	0.02	0.216	1.61461e-145
LRP1B	1.52273e-149	-0.0765032	0.981	0.661	2.95105e-145
PLA2G4A	1.9937e-149	-0.956627	0.004	0.185	3.86379e-145
PPP1R10	2.46817e-149	-0.396194	0.078	0.315	4.78331e-145
CAPZA2	5.91783e-149	-0.453865	0.118	0.377	1.14688e-144
AKAP9	7.34017e-149	-0.442879	0.235	0.551	1.42252e-144
SP110	8.38554e-149	-0.56744	0.051	0.267	1.62512e-144
PHIP	8.66809e-149	-0.451408	0.199	0.499	1.67988e-144
WAPL	1.0747e-148	-0.388803	0.127	0.393	2.08277e-144
ETNK1	1.41901e-148	-0.357488	0.158	0.444	2.75004e-144
TSC22D2	2.31163e-148	-0.466993	0.1	0.347	4.47994e-144
GNAQ	2.40757e-148	-1.18439	0.426	0.672	4.66587e-144
LCP2	2.9451e-148	-0.915168	0.007	0.188	5.7076e-144
VPS13D	2.94913e-148	-0.299331	0.161	0.45	5.71542e-144
CHPT1	4.12055e-148	-0.548086	0.167	0.444	7.98563e-144
CAB39	4.93105e-148	-0.46534	0.172	0.46	9.55637e-144
MT2A	5.4046e-148	-1.69606	0.095	0.31	1.04741e-143
NCKAP1L	6.39584e-148	-0.819985	0.007	0.19	1.23951e-143
SCP2	6.45584e-148	-0.474646	0.034	0.238	1.25114e-143
RIC1	1.14223e-147	-0.379228	0.15	0.429	2.21364e-143
THRAP3	1.72921e-147	-0.364574	0.142	0.419	3.3512e-143
ARID1A	3.15685e-147	-0.34815	0.175	0.466	6.11798e-143
ERP44	4.11052e-147	-0.418076	0.096	0.341	7.96618e-143
KHDRBS1	4.26533e-147	-0.39168	0.076	0.312	8.26622e-143
ITGB1	4.94652e-147	-0.53073	0.031	0.231	9.58636e-143
SOX6	8.9426e-147	0.790334	0.601	0.426	1.73308e-142
CACNB2	1.31531e-146	-1.49665	0.067	0.275	2.54907e-142
TPRG1	1.4199e-146	-1.23296	0.053	0.258	2.75176e-142
UBE2D3	2.80296e-146	-0.362708	0.205	0.514	5.43214e-142
HIPK2	4.33494e-146	-0.503012	0.204	0.499	8.40111e-142
SEMA4D	4.67689e-146	-0.697227	0.041	0.246	9.06382e-142
FOXN2	4.94066e-146	-0.506168	0.15	0.417	9.57501e-142
TANK	5.74597e-146	-0.444011	0.16	0.439	1.11357e-141
YAF2	8.17211e-146	-0.448273	0.173	0.455	1.58375e-141
SUCO	9.95106e-146	-0.405757	0.088	0.327	1.92851e-141
CREBRF	1.05026e-145	-0.451368	0.083	0.319	2.03541e-141
ATG4C	1.31088e-145	-0.489864	0.065	0.287	2.54048e-141
GIT2	1.46076e-145	-0.429274	0.123	0.383	2.83095e-141
ATP2B1	1.70948e-145	-0.474133	0.141	0.407	3.31297e-141
YTHDC1	1.95472e-145	-0.377298	0.092	0.336	3.78826e-141
PSME4	1.95564e-145	-0.583337	0.22	0.514	3.79003e-141
STK38L	2.0729e-145	-0.534689	0.1	0.343	4.01728e-141
MS4A4A	2.53646e-145	-1.0091	0.007	0.186	4.91566e-141
HERC3	3.3015e-145	-0.491257	0.068	0.293	6.3983e-141
PARD3	4.17903e-145	0.934277	0.565	0.424	8.09896e-141
KPNA4	4.73042e-145	-0.389329	0.117	0.374	9.16755e-141
VAPA	8.14391e-145	-0.353696	0.148	0.423	1.57829e-140
DOCK3	8.29824e-145	1.07262	0.541	0.414	1.6082e-140
CEPT1	1.94008e-144	-0.415302	0.057	0.276	3.75987e-140
OSBPL9	3.48323e-144	-0.321411	0.122	0.386	6.7505e-140
ATP1A1	3.71886e-144	-0.617691	0.023	0.213	7.20714e-140
FAM120A	3.7712e-144	-0.360833	0.128	0.393	7.30859e-140
TBC1D9	4.44819e-144	-0.625676	0.018	0.204	8.6206e-140
GPC5	5.45231e-144	0.40543	0.627	0.395	1.05666e-139
USP4	9.55288e-144	-0.347494	0.133	0.398	1.85135e-139
CARD8	1.3903e-143	-0.418335	0.084	0.318	2.69439e-139
ADAP2	1.45867e-143	-0.81269	0.012	0.193	2.82689e-139
USP33	1.94739e-143	-0.329204	0.116	0.374	3.77404e-139
HSPH1	2.35624e-143	-1.30463	0.027	0.218	4.5664e-139
ATP6V1B2	2.40299e-143	-0.511685	0.042	0.247	4.65699e-139
RASA2	2.79056e-143	-0.424952	0.159	0.437	5.4081e-139
NDUFV2	4.18277e-143	-0.413626	0.044	0.25	8.1062e-139
DEK	6.67691e-143	-0.458278	0.055	0.268	1.29399e-138
ANP32A	8.49672e-143	-0.469304	0.045	0.252	1.64666e-138
RBPJ	9.87138e-143	-0.438397	0.21	0.507	1.91307e-138
ALK	9.9766e-143	0.706823	0.614	0.408	1.93347e-138
SEC14L1	1.13362e-142	-0.550748	0.193	0.469	2.19696e-138
DUSP1	1.16133e-142	-0.574668	0.025	0.216	2.25066e-138
CD84	1.32788e-142	-0.813506	0.006	0.181	2.57342e-138
PPIG	1.90139e-142	-0.402771	0.11	0.362	3.68489e-138
FAF1	2.38932e-142	-0.449553	0.306	0.632	4.6305e-138
STK17B	2.77187e-142	-1.02439	0.025	0.214	5.37189e-138
MTPN	2.89344e-142	-0.514166	0.016	0.2	5.6075e-138
NPTN	2.90315e-142	-0.415767	0.094	0.333	5.62631e-138
B4GALT1	4.50515e-142	-0.769987	0.014	0.195	8.73098e-138
ABHD15-AS1	5.11729e-142	-0.898006	0.114	0.345	9.91731e-138
BACH1	5.58315e-142	-0.574312	0.229	0.515	1.08201e-137
MCF2L	5.64974e-142	-0.65856	0.02	0.207	1.09492e-137
LPAR6	8.50741e-142	-0.701972	0.067	0.279	1.64874e-137
ZNF207	1.01981e-141	-0.304654	0.193	0.495	1.97639e-137
IKZF2	1.1056e-141	-0.505405	0.069	0.29	2.14265e-137
CLVS1	1.74711e-141	1.15913	0.366	0.209	3.38589e-137
SERPINE2	2.0799e-141	-2.1251	0.151	0.372	4.03085e-137
SMAD2	2.50546e-141	-0.367086	0.165	0.444	4.85557e-137
SELENOF	3.05558e-141	-0.38636	0.067	0.288	5.92171e-137
CYFIP1	3.10258e-141	-0.735183	0.176	0.433	6.01279e-137
TRA2B	3.83878e-141	-0.306492	0.139	0.408	7.43956e-137
PSMA1	7.60902e-141	-0.611688	0.112	0.351	1.47463e-136
MFSD1	8.76836e-141	-0.532751	0.051	0.259	1.69931e-136
CD302	1.54071e-140	-0.602132	0.098	0.33	2.9859e-136
ZC3H13	1.81238e-140	-0.395077	0.104	0.35	3.5124e-136
CEP350	3.49702e-140	-0.482098	0.262	0.574	6.77723e-136
C2CD5	4.80965e-140	-0.341193	0.125	0.384	9.3211e-136
SLC20A1	6.02899e-140	-2.15829	0.122	0.345	1.16842e-135
CPED1	7.0887e-140	-1.03309	0.005	0.176	1.37379e-135
SMCHD1	7.4483e-140	-0.394951	0.205	0.505	1.44348e-135
LRRK1	2.21339e-139	-0.915753	0.105	0.326	4.28956e-135
MCTP1	2.27236e-139	-0.964375	0.025	0.211	4.40384e-135
HAVCR2	2.57933e-139	-0.735897	0.025	0.213	4.99875e-135
TRIM33	3.76133e-139	-0.334214	0.117	0.371	7.28946e-135
TRIP11	4.90432e-139	-0.38795	0.098	0.338	9.50458e-135
RIF1	7.78183e-139	-0.380532	0.111	0.359	1.50812e-134
NCK1	1.17959e-138	-0.392382	0.131	0.386	2.28604e-134
MS4A7	1.40498e-138	-0.78207	0.002	0.17	2.72285e-134
TIMP3	1.41026e-138	-1.20232	0.024	0.207	2.73309e-134
MIR646HG	1.9066e-138	-1.10833	0.008	0.18	3.69499e-134
SSBP1	2.35439e-138	-0.381372	0.069	0.29	4.56281e-134
PLSCR1	4.32723e-138	-0.506285	0.036	0.231	8.38617e-134
STK4	1.25504e-137	-0.402971	0.136	0.393	2.43227e-133
IL17RA	2.50053e-137	-0.624245	0.042	0.239	4.84602e-133
GCLC	2.53053e-137	-0.616941	0.036	0.229	4.90417e-133
HIVEP2	2.57924e-137	-1.08082	0.156	0.405	4.99857e-133
RASSF3	3.47714e-137	-0.795377	0.007	0.178	6.73869e-133
CCND3	5.38787e-137	-0.668454	0.291	0.572	1.04417e-132
KIAA1211L	5.81012e-137	1.11486	0.509	0.382	1.126e-132
TTC7A	6.67167e-137	-0.341388	0.157	0.424	1.29297e-132
PARP14	9.98647e-137	-0.387378	0.14	0.401	1.93538e-132
CAST	1.00405e-136	-0.341597	0.183	0.468	1.94586e-132
SERBP1	1.05257e-136	-0.505283	0.02	0.201	2.03989e-132
KIF16B	1.22228e-136	-0.431419	0.107	0.346	2.36879e-132
PTPN14	1.60869e-136	-0.63412	0.003	0.17	3.11765e-132
LY86	1.64537e-136	-0.84858	0.006	0.176	3.18874e-132
RAPGEF2	1.85237e-136	-0.427994	0.143	0.403	3.58989e-132
SLC30A7	2.09181e-136	-0.428659	0.045	0.245	4.05392e-132
PCMTD1	2.7229e-136	-0.323986	0.163	0.439	5.27698e-132
RB1	3.33226e-136	-0.47616	0.273	0.582	6.45792e-132
CAPZA1	3.48022e-136	-0.330563	0.131	0.387	6.74466e-132
EIF4G2	3.6855e-136	-0.480201	0.027	0.213	7.1425e-132
CNTLN	3.80758e-136	-0.492188	0.066	0.28	7.37909e-132
GGNBP2	4.29796e-136	-0.369889	0.125	0.377	8.32945e-132
ZFAND5	4.56099e-136	-0.488789	0.028	0.215	8.83919e-132
CTSS	5.22015e-136	-0.759689	0.007	0.175	1.01166e-131
SOX5	5.50732e-136	0.0976479	0.875	0.639	1.06732e-131
RHBDD1	6.26743e-136	-0.456343	0.074	0.292	1.21463e-131
DDX6	1.33131e-135	-0.347444	0.144	0.409	2.58007e-131
LCORL	5.2884e-135	-0.436597	0.102	0.337	1.02489e-130
PDCD4	6.52061e-135	-0.435749	0.097	0.331	1.26369e-130
MIR29B2CHG	1.17315e-134	-0.32452	0.116	0.362	2.27356e-130
ATAD1	1.35524e-134	-0.369656	0.079	0.302	2.62645e-130
TBC1D15	1.5971e-134	-0.374267	0.082	0.308	3.09519e-130
GOLIM4	1.90674e-134	-0.385786	0.09	0.319	3.69526e-130
SLC2A9	2.43995e-134	-0.774396	0.007	0.175	4.72862e-130
ZNF706	2.92318e-134	-0.413225	0.06	0.269	5.66513e-130
GNA13	3.57256e-134	-0.486091	0.069	0.282	6.92362e-130
OCIAD1	3.80906e-134	-0.36435	0.127	0.378	7.38196e-130
BROX	4.05075e-134	-0.472633	0.031	0.218	7.85036e-130
ZNF33A	4.64177e-134	-0.469455	0.105	0.339	8.99575e-130
AHCYL1	5.60823e-134	-0.551074	0.059	0.265	1.08688e-129
FAM49A	6.96284e-134	-0.43949	0.064	0.275	1.3494e-129
SPPL3	7.58426e-134	-0.361236	0.205	0.497	1.46983e-129
BBX	7.76524e-134	-0.441033	0.203	0.483	1.5049e-129
PLAG1	9.34993e-134	-0.537461	0.007	0.175	1.81202e-129
EIF5	1.10455e-133	-0.466717	0.064	0.274	2.14062e-129
FNBP1L	1.4265e-133	-0.5299	0.023	0.202	2.76455e-129
TBC1D22A	1.61135e-133	-0.503385	0.307	0.611	3.12281e-129
NFE2L2	2.27011e-133	-0.317296	0.163	0.437	4.39947e-129
DENND1B	2.3453e-133	-0.540959	0.057	0.26	4.5452e-129
RTN3	4.15794e-133	-0.538058	0.138	0.386	8.05809e-129
IGFBP5	6.51941e-133	-1.58703	0.007	0.173	1.26346e-128
SND1	1.06513e-132	-0.34665	0.199	0.488	2.06423e-128
SNX29	1.1858e-132	-0.329368	0.221	0.515	2.29808e-128
PTPN2	1.63293e-132	-0.453948	0.093	0.319	3.16462e-128
ACAP2	2.08983e-132	-0.428798	0.242	0.543	4.0501e-128
SLC5A3	2.52142e-132	-1.39011	0.025	0.201	4.88652e-128
ALOX5	2.92781e-132	-0.774883	0.017	0.19	5.6741e-128
COL8A1	3.08677e-132	-1.33502	0.031	0.21	5.98217e-128
UBXN4	3.24135e-132	-0.315501	0.146	0.411	6.28173e-128
FCGR2A	3.35764e-132	-0.846564	0.002	0.163	6.50711e-128
MGST2	4.02253e-132	-0.580303	0.011	0.179	7.79566e-128
LRRC8C	4.55504e-132	-0.730185	0.008	0.175	8.82766e-128
GOLGB1	6.25139e-132	-0.355543	0.206	0.497	1.21152e-127
CBL	6.4715e-132	-0.38276	0.127	0.373	1.25418e-127
SMAD3	9.77168e-132	-0.471547	0.051	0.25	1.89375e-127
PPP2R2A	9.80761e-132	-0.324781	0.148	0.411	1.90072e-127
GLS	9.97136e-132	-0.332221	0.217	0.514	1.93245e-127
IFNAR1	1.63301e-131	-0.35472	0.063	0.271	3.16478e-127
DPYSL2	1.76138e-131	-0.457334	0.227	0.517	3.41355e-127
WNK1	4.01934e-131	-0.413246	0.257	0.565	7.78949e-127
DAPK1	7.91593e-131	-0.84229	0.025	0.202	1.53411e-126
PCMT1	8.00083e-131	-0.439899	0.048	0.245	1.55056e-126
SESN3	8.46086e-131	-0.429237	0.12	0.359	1.63971e-126
CDC73	8.78547e-131	-0.274533	0.135	0.392	1.70262e-126
CBLB	1.46032e-130	-0.521148	0.151	0.405	2.8301e-126
TNFRSF1B	1.97489e-130	-1.11865	0.002	0.162	3.82733e-126
KCNMB4	2.79598e-130	0.980881	0.486	0.345	5.41861e-126
PTK2B	2.94395e-130	-0.495302	0.107	0.337	5.70537e-126
R3HCC1L	4.12545e-130	-0.410815	0.075	0.288	7.99512e-126
FXR1	4.49546e-130	-0.284338	0.133	0.388	8.7122e-126
FBXO38	5.43197e-130	-0.340711	0.065	0.275	1.05272e-125
ETS2	5.48908e-130	-0.755463	0.002	0.161	1.06378e-125
H3-3B	6.06654e-130	-0.690273	0.088	0.301	1.17569e-125
BTG1	6.90091e-130	-0.765372	0.017	0.187	1.3374e-125
HNRNPF	7.47566e-130	-0.405802	0.069	0.278	1.44878e-125
RAB7A	8.1677e-130	-0.342851	0.221	0.518	1.5829e-125
SESTD1	8.72268e-130	-0.42824	0.065	0.272	1.69045e-125
RELCH	8.90779e-130	-0.280902	0.167	0.441	1.72633e-125
SKIL	9.66568e-130	-0.57809	0.095	0.314	1.87321e-125
SCAMP1	2.33462e-129	-0.372187	0.061	0.266	4.52449e-125
P4HA1	3.72656e-129	-0.43138	0.054	0.253	7.22208e-125
GTDC1	6.07252e-129	-0.429288	0.209	0.486	1.17685e-124
KYNU	2.31125e-128	-0.789363	0.005	0.165	4.4792e-124
HSD17B4	2.39906e-128	-0.381609	0.064	0.27	4.64938e-124
CPSF6	3.3995e-128	-0.273121	0.13	0.381	6.58824e-124
FKBP15	5.85512e-128	-0.378558	0.067	0.275	1.13472e-123
TBC1D2B	7.45351e-128	-0.464557	0.053	0.249	1.44449e-123
RGS6	8.07346e-128	-0.284146	0.959	0.614	1.56464e-123
TIPARP	8.97405e-128	-0.465293	0.033	0.215	1.73917e-123
ATP6V0E1	1.21231e-127	-0.436578	0.052	0.246	2.34945e-123
MTMR10	1.42061e-127	-0.421338	0.053	0.25	2.75315e-123
HIPK3	1.44269e-127	-0.302091	0.173	0.445	2.79594e-123
SHOC2	1.54078e-127	-0.32381	0.11	0.347	2.98602e-123
TM7SF3	1.61179e-127	-0.319008	0.125	0.369	3.12366e-123
KMT2A	1.73483e-127	-0.322751	0.177	0.452	3.36211e-123
EYA3	2.61707e-127	-0.295078	0.089	0.312	5.07187e-123
AHNAK	3.1434e-127	-0.611594	0.007	0.166	6.09192e-123
ERICH1	3.27668e-127	-0.251594	0.147	0.401	6.3502e-123
BTG2	3.42407e-127	-0.653216	0.036	0.218	6.63585e-123
KLF3	4.69578e-127	-0.38153	0.063	0.266	9.10041e-123
FCHSD2	5.4357e-127	-1.18035	0.392	0.638	1.05344e-122
EAF2	5.69301e-127	-0.646171	0.004	0.162	1.1033e-122
GLUD1	5.89746e-127	-0.404959	0.074	0.284	1.14293e-122
STK17A	5.91665e-127	-0.794255	0.243	0.524	1.14665e-122
DDIT4	7.05423e-127	-0.667477	0.024	0.196	1.36711e-122
TMED10	7.3277e-127	-0.392209	0.033	0.216	1.42011e-122
ECHDC1	8.05391e-127	-0.311584	0.101	0.331	1.56085e-122
MPZL1	1.13467e-126	-0.389658	0.123	0.361	2.19899e-122
SAMD8	1.24101e-126	-0.346788	0.091	0.314	2.40507e-122
MAP3K8	1.37687e-126	-0.752304	0.004	0.161	2.66837e-122
GARNL3	1.38692e-126	-0.37544	0.094	0.315	2.68785e-122
EFCAB14	1.47705e-126	-0.411333	0.005	0.163	2.86253e-122
HLA-DRA	3.32109e-126	-1.17886	0	0.154	6.43626e-122
AIG1	3.97768e-126	-0.371625	0.158	0.417	7.70874e-122
TSNAX	5.36982e-126	-0.401578	0.057	0.254	1.04067e-121
ATP10D	6.219e-126	-0.340429	0.093	0.316	1.20524e-121
TMEM132C	6.99802e-126	0.983993	0.426	0.271	1.35622e-121
CD81	1.32731e-125	-1.32967	0	0.153	2.57232e-121
NUMA1	1.44366e-125	-0.322416	0.079	0.293	2.79781e-121
CMIP	1.66646e-125	-0.32668	0.244	0.539	3.22959e-121
SEC63	1.74842e-125	-0.315263	0.137	0.385	3.38843e-121
CRYBG3	2.01931e-125	-0.507696	0.008	0.167	3.91343e-121
RYR1	2.19187e-125	-0.73062	0.019	0.186	4.24785e-121
AP2B1	3.48906e-125	-0.286672	0.174	0.445	6.76179e-121
QKI	4.05286e-125	-1.12544	0.704	0.889	7.85445e-121
COPB1	4.4511e-125	-0.333519	0.078	0.29	8.62623e-121
TMEM123	5.12628e-125	-0.500101	0.014	0.177	9.93473e-121
USP48	6.33089e-125	-0.253213	0.095	0.321	1.22693e-120
MIER1	6.99169e-125	-0.249844	0.102	0.331	1.35499e-120
STIM1	9.8125e-125	-0.409577	0.135	0.38	1.90166e-120
FGFR1OP2	1.20689e-124	-0.315069	0.073	0.282	2.33896e-120
SNCA	1.31612e-124	-0.572401	0.066	0.265	2.55064e-120
JDP2	1.51897e-124	-0.635064	0.015	0.178	2.94377e-120
STIM2	2.42628e-124	-0.29272	0.134	0.382	4.70213e-120
SLC25A13	4.0834e-124	-0.259675	0.148	0.402	7.91363e-120
KCNIP1	4.41982e-124	0.672509	0.684	0.532	8.56562e-120
AIDA	4.60936e-124	-0.460562	0.034	0.213	8.93294e-120
SRSF10	4.70709e-124	-0.248673	0.103	0.331	9.12234e-120
ARPC1B	5.80498e-124	-0.594508	0.038	0.217	1.125e-119
DDX24	5.85555e-124	1.04957	0.518	0.422	1.13481e-119
DHRS3	6.44526e-124	-0.560677	0.009	0.168	1.24909e-119
SH3TC1	6.55048e-124	-0.656262	0.007	0.163	1.26948e-119
GAD1	9.54388e-124	0.995675	0.471	0.334	1.8496e-119
SYNCRIP	2.14839e-123	-0.345792	0.095	0.315	4.16357e-119
SLC2A5	2.34319e-123	-0.805103	0.007	0.163	4.54111e-119
CNOT6L	3.34806e-123	-0.47369	0.071	0.274	6.48854e-119
ANKRD22	4.46608e-123	-0.833084	0.002	0.153	8.65526e-119
MIR4435-2HG	5.35535e-123	1.05838	0.519	0.408	1.03787e-118
ANXA4	6.12739e-123	-0.414515	0.066	0.266	1.18749e-118
IRS2	6.17598e-123	-0.930208	0.327	0.616	1.1969e-118
RBBP4	9.89052e-123	-0.304371	0.077	0.287	1.91678e-118
APPL1	1.06543e-122	-0.36196	0.088	0.303	2.06481e-118
HLA-DPB1	1.07388e-122	-0.847703	0.003	0.154	2.08118e-118
EEF1A1	1.15758e-122	-1.49269	0.002	0.154	2.24339e-118
IL4R	1.40213e-122	-0.511962	0.005	0.159	2.71733e-118
HMGA2	1.509e-122	-1.94768	0.031	0.2	2.92445e-118
STXBP3	2.29381e-122	-0.315091	0.081	0.293	4.44541e-118
TCEA1	4.70296e-122	-0.338809	0.076	0.283	9.11434e-118
CLN8	8.95357e-122	-0.489467	0.01	0.168	1.7352e-117
GPRIN3	1.21491e-121	-0.743153	0.009	0.165	2.35449e-117
PHACTR2	1.58026e-121	-0.767736	0.033	0.206	3.06255e-117
GRID2	1.75119e-121	-1.77324	0.121	0.32	3.39381e-117
CDC14A	2.00124e-121	-0.548803	0.018	0.182	3.87841e-117
GAB2	2.19674e-121	-0.504558	0.279	0.559	4.25727e-117
PER1	2.72551e-121	-0.32029	0.051	0.241	5.28203e-117
TDRD7	3.55012e-121	-0.431244	0.024	0.192	6.88013e-117
CADM1	3.67458e-121	-0.656346	0.282	0.54	7.12133e-117
YIPF4	4.74577e-121	-0.253681	0.127	0.369	9.1973e-117
ADCY7	4.89029e-121	-0.625089	0.009	0.165	9.47738e-117
IQGAP1	4.98081e-121	-0.363697	0.182	0.446	9.65281e-117
MAP3K3	5.83259e-121	-0.258694	0.116	0.348	1.13036e-116
PIK3AP1	6.8728e-121	-0.73752	0.007	0.16	1.33195e-116
RBM17	7.31703e-121	-0.287726	0.068	0.27	1.41804e-116
UFL1	8.29318e-121	-0.368448	0.04	0.221	1.60722e-116
AP1B1	8.36624e-121	-0.386308	0.1	0.318	1.62138e-116
ZC3HAV1	1.30117e-120	-0.481236	0.064	0.258	2.52167e-116
TMED5	1.53635e-120	-0.406257	0.01	0.167	2.97744e-116
CYBA	1.71836e-120	-0.682578	0.001	0.149	3.33019e-116
PAX8-AS1	1.93108e-120	-0.465588	0.002	0.152	3.74243e-116
KLHL2	2.33571e-120	-0.392827	0.081	0.287	4.52661e-116
RTF2	3.28356e-120	-0.374328	0.046	0.229	6.36353e-116
UACA	3.36584e-120	-0.524608	0.021	0.184	6.52299e-116
AKAP7	3.88107e-120	-0.330311	0.091	0.307	7.52152e-116
PON2	3.91737e-120	-0.505719	0.082	0.283	7.59187e-116
ATF7IP	4.91587e-120	-0.356164	0.247	0.54	9.52695e-116
EPC2	4.99654e-120	-0.257113	0.187	0.461	9.6833e-116
WASHC3	5.72417e-120	-0.379687	0.038	0.216	1.10934e-115
CIR1	7.23243e-120	-0.352642	0.067	0.266	1.40164e-115
LINC01684	7.66538e-120	-0.803571	0.005	0.156	1.48555e-115
ST3GAL6	8.21416e-120	-0.378526	0.168	0.42	1.59191e-115
OXR1	1.03504e-119	-1.1044	0.42	0.698	2.00591e-115
ENTPD1-AS1	1.63358e-119	-0.354803	0.208	0.473	3.16588e-115
CNDP2	1.81587e-119	-0.494172	0.043	0.222	3.51915e-115
CALCOCO2	2.24417e-119	-0.344948	0.062	0.257	4.3492e-115
ZC3H6	2.73e-119	-0.367732	0.057	0.248	5.29073e-115
TBC1D8	2.79796e-119	-0.379055	0.08	0.285	5.42245e-115
PDCD10	3.30062e-119	-0.364488	0.041	0.22	6.39659e-115
ZNF326	3.44691e-119	-0.283884	0.06	0.256	6.68011e-115
TGOLN2	3.73051e-119	-0.441821	0.018	0.179	7.22973e-115
ARL8B	3.88497e-119	-0.334665	0.107	0.33	7.52907e-115
ITSN2	3.99257e-119	-0.248616	0.228	0.515	7.73761e-115
RGS10	4.2518e-119	-0.656017	0.004	0.152	8.23999e-115
ODF2L	4.37665e-119	-0.390285	0.024	0.19	8.48195e-115
HEXA	4.74171e-119	-0.323023	0.105	0.327	9.18944e-115
SLC11A2	5.25398e-119	-0.311995	0.129	0.365	1.01822e-114
GDI2	5.37478e-119	-0.297308	0.12	0.353	1.04163e-114
TIMP2	5.49708e-119	-0.474685	0.02	0.181	1.06533e-114
POU2F2	5.87421e-119	-0.673977	0.02	0.182	1.13842e-114
FNIP2	5.98052e-119	-0.331808	0.162	0.415	1.15902e-114
AP3B1	6.42842e-119	-0.342691	0.247	0.54	1.24583e-114
CD47	6.64908e-119	-0.350878	0.085	0.294	1.28859e-114
KLF9	6.80256e-119	-0.343248	0.083	0.29	1.31834e-114
BAZ1A	7.39785e-119	-0.522854	0.051	0.235	1.4337e-114
LINC02328	7.47334e-119	-0.659857	0.014	0.17	1.44833e-114
OSBPL1A	8.1075e-119	-0.569671	0.097	0.303	1.57123e-114
C1GALT1	1.05699e-118	-0.380624	0.043	0.224	2.04844e-114
SPTLC1	1.14876e-118	-0.292868	0.073	0.276	2.2263e-114
PDZD8	1.20883e-118	-0.311579	0.077	0.28	2.3427e-114
NRDC	1.42775e-118	-0.171961	0.176	0.446	2.76698e-114
CPE	1.4616e-118	-1.24885	0.011	0.165	2.83258e-114
GPD2	1.94315e-118	-0.360058	0.156	0.401	3.76583e-114
SHTN1	2.09096e-118	-0.683421	0.202	0.44	4.05228e-114
TSPAN3	2.17099e-118	-0.396912	0.023	0.188	4.20737e-114
CCNI	2.21561e-118	-0.311745	0.13	0.367	4.29386e-114
EIF3H	2.30997e-118	-0.307369	0.116	0.345	4.47672e-114
DNM3	3.01083e-118	0.845859	0.57	0.454	5.83498e-114
PPT1	3.66876e-118	-0.496534	0.007	0.156	7.11006e-114
TAFA2	6.72982e-118	-1.08608	0.11	0.314	1.30424e-113
NUMB	6.81921e-118	-0.362585	0.261	0.549	1.32156e-113
NFYC	6.87142e-118	-0.307148	0.055	0.243	1.33168e-113
SERINC1	7.00679e-118	-0.528642	0.013	0.168	1.35792e-113
LAMA2	1.26893e-117	-2.11646	0.137	0.325	2.45918e-113
NCOA3	2.48981e-117	-0.590796	0.264	0.527	4.82525e-113
PSMD1	2.53969e-117	-0.252138	0.159	0.415	4.92192e-113
CTTNBP2	2.58506e-117	-0.487707	0.246	0.516	5.00984e-113
ABCD3	2.66098e-117	-0.331897	0.067	0.263	5.15697e-113
CCDC50	2.6847e-117	-0.298557	0.106	0.327	5.20295e-113
OTULINL	3.16411e-117	-0.71773	0.005	0.153	6.13204e-113
SETD3	3.21151e-117	-0.305056	0.075	0.278	6.22391e-113
VPS35	3.60072e-117	-0.349527	0.051	0.234	6.97819e-113
MSRA	3.82904e-117	0.94353	0.606	0.544	7.42068e-113
SNX6	4.61697e-117	-0.298726	0.153	0.401	8.94768e-113
STOM	4.95031e-117	-0.531538	0.002	0.147	9.5937e-113
GTF2A1	5.48427e-117	-0.360455	0.03	0.2	1.06285e-112
ATRN	7.63575e-117	-0.290276	0.184	0.447	1.47981e-112
TPR	7.72709e-117	-0.234564	0.164	0.422	1.49751e-112
HADHA	8.30821e-117	-0.263984	0.091	0.305	1.61013e-112
MORF4L1	9.1235e-117	-0.416683	0.095	0.304	1.76813e-112
PRXL2A	1.10459e-116	-0.427308	0.007	0.156	2.1407e-112
YWHAG	1.12626e-116	-0.447627	0.06	0.248	2.18269e-112
WASL	1.30386e-116	-0.332885	0.061	0.254	2.52689e-112
AFTPH	1.47353e-116	-0.292999	0.104	0.323	2.8557e-112
SFT2D2	1.54445e-116	-0.392906	0.034	0.205	2.99314e-112
SEMA3A	1.65132e-116	-0.844097	0.003	0.149	3.20027e-112
MICU2	2.93828e-116	-0.308384	0.164	0.416	5.69438e-112
NFKBIA	3.11611e-116	-0.452032	0.019	0.178	6.03903e-112
PDGFB	4.48714e-116	-0.846629	0.03	0.194	8.69608e-112
EPRS1	5.34843e-116	-0.328322	0.045	0.224	1.03653e-111
NIBAN1	5.51169e-116	-0.739395	0.03	0.196	1.06817e-111
VPS41	5.69953e-116	-0.245247	0.139	0.38	1.10457e-111
HLA-DMA	6.32718e-116	-0.537828	0.003	0.148	1.22621e-111
GRIA4	6.8808e-116	-1.06255	0.045	0.217	1.3335e-111
ABHD12	7.50625e-116	-0.38526	0.18	0.434	1.45471e-111
LAPTM5	8.96816e-116	-0.651147	0.002	0.146	1.73803e-111
RAB21	9.87215e-116	-0.314439	0.055	0.241	1.91322e-111
TTC14	1.32867e-115	-0.2245	0.155	0.408	2.57496e-111
STAT1	1.34964e-115	-0.361579	0.042	0.219	2.6156e-111
SCIN	1.68605e-115	-0.865329	0.007	0.155	3.26757e-111
ALDH2	2.19411e-115	-0.527676	0.018	0.173	4.25218e-111
EIF1	2.28114e-115	-0.744475	0.024	0.184	4.42086e-111
ZNF638	2.32517e-115	-0.335367	0.324	0.636	4.50618e-111
TFRC	2.61799e-115	-1.06317	0.022	0.18	5.07366e-111
EIF4A1	3.362e-115	-0.479413	0.05	0.228	6.51555e-111
PRPF40A	3.51302e-115	-0.261216	0.134	0.371	6.80823e-111
ZBTB1	3.79601e-115	-0.262039	0.084	0.29	7.35666e-111
IFI44	4.19254e-115	-0.437595	0.016	0.17	8.12515e-111
AGO3	5.01022e-115	-0.223104	0.182	0.444	9.7098e-111
STAMBPL1	5.33985e-115	-0.415033	0.091	0.297	1.03486e-110
FAM214A	6.33758e-115	-0.280766	0.132	0.366	1.22822e-110
OSBPL3	6.94956e-115	-0.413391	0.166	0.407	1.34682e-110
CD164	7.54539e-115	-0.396352	0.009	0.158	1.4623e-110
ARHGAP22	8.79117e-115	-0.845032	0.205	0.428	1.70373e-110
TLE4	9.79749e-115	-0.430471	0.087	0.289	1.89875e-110
ABI1	1.09993e-114	-0.231802	0.195	0.466	2.13166e-110
SP140L	1.32471e-114	-0.514834	0.018	0.173	2.56729e-110
TBC1D14	1.33184e-114	-0.38005	0.119	0.34	2.5811e-110
NRIP1	1.40912e-114	-0.40231	0.287	0.57	2.73087e-110
LINC00472	2.77499e-114	-0.480833	0.073	0.265	5.37793e-110
TLN1	2.81434e-114	-0.449788	0.005	0.15	5.4542e-110
ZFP36	2.84817e-114	-0.504175	0.024	0.184	5.51976e-110
AKAP13	2.91925e-114	-0.638309	0.441	0.691	5.6575e-110
HEATR5A	3.0381e-114	-0.305058	0.103	0.318	5.88783e-110
EIF4A2	3.11071e-114	-0.248548	0.167	0.426	6.02856e-110
C6orf89	5.28227e-114	-0.312068	0.058	0.245	1.0237e-109
MBP	7.59242e-114	-0.90357	0.126	0.345	1.47141e-109
MYSM1	8.55785e-114	-0.189322	0.1	0.318	1.65851e-109
TBC1D5	8.56593e-114	-0.512754	0.384	0.668	1.66008e-109
APMAP	9.83533e-114	-0.40463	0.014	0.165	1.90609e-109
ZMYM4	1.09839e-113	-0.234619	0.216	0.495	2.12869e-109
LPXN	1.11305e-113	-0.4468	0.015	0.169	2.1571e-109
TANC2	1.31316e-113	0.606767	0.756	0.692	2.54491e-109
SMAD4	1.366e-113	-0.226899	0.119	0.346	2.6473e-109
ATP6V1C1	1.53245e-113	-0.300905	0.086	0.291	2.96989e-109
DAB2	1.76027e-113	-0.540114	0.006	0.15	3.41141e-109
UBXN2B	2.24997e-113	-0.277999	0.069	0.264	4.36044e-109
AXL	2.31249e-113	-0.509255	0.114	0.325	4.48161e-109
GNS	2.47272e-113	-0.367109	0.034	0.201	4.79213e-109
CNPY3	2.91143e-113	-0.503721	0.004	0.146	5.64236e-109
AMD1	3.17839e-113	-0.344186	0.104	0.317	6.15971e-109
FAM117B	3.58578e-113	-0.541037	0.071	0.26	6.94924e-109
C3AR1	3.65185e-113	-0.698432	0.002	0.143	7.07729e-109
CTSC	4.43927e-113	-0.519817	0.046	0.219	8.60331e-109
SLTM	6.43167e-113	-0.234037	0.21	0.485	1.24646e-108
CLEC2D	6.96927e-113	-0.576856	0.013	0.162	1.35064e-108
RAB3GAP1	7.7114e-113	-0.212277	0.176	0.437	1.49447e-108
LYPLA1	7.72568e-113	-0.388138	0.049	0.227	1.49724e-108
HADHB	1.13092e-112	-0.251451	0.09	0.298	2.19172e-108
HNRNPM	1.2873e-112	-0.242846	0.145	0.387	2.4948e-108
G3BP2	1.52427e-112	-0.383978	0.056	0.238	2.95404e-108
FAM102B	1.54183e-112	-0.867806	0.016	0.168	2.98806e-108
GRAMD1B	1.55561e-112	-0.319563	0.144	0.377	3.01477e-108
PIK3C2A	1.61398e-112	-0.253395	0.195	0.461	3.12788e-108
SNTB1	2.10067e-112	-0.707365	0.007	0.15	4.07109e-108
DENND1A	2.66401e-112	-0.378258	0.302	0.598	5.16284e-108
DAGLB	3.11149e-112	-0.446577	0.059	0.241	6.03008e-108
BTBD10	3.14031e-112	-0.278117	0.111	0.331	6.08593e-108
CMTM7	3.85601e-112	-0.594812	0.024	0.181	7.47295e-108
ITGA9	4.90608e-112	-0.280368	0.079	0.277	9.50799e-108
EPHA3	5.5439e-112	-1.37341	0.002	0.142	1.07441e-107
PPP1R12A	7.32411e-112	-0.317919	0.294	0.597	1.41941e-107
MMP24OS	7.79568e-112	-0.34733	0.058	0.241	1.5108e-107
METTL9	7.86554e-112	-0.387024	0.028	0.189	1.52434e-107
LINC02821	9.76231e-112	1.03092	0.432	0.298	1.89194e-107
GBE1	1.27535e-111	-0.333329	0.134	0.361	2.47162e-107
DDX42	1.57067e-111	-0.278633	0.064	0.252	3.04396e-107
ME2	1.81555e-111	-0.359893	0.13	0.354	3.51853e-107
GRIK2	2.02711e-111	-2.39548	0.202	0.399	3.92854e-107
RCBTB2	2.50868e-111	-0.446813	0.041	0.21	4.86182e-107
MAP3K7	2.59717e-111	-0.236942	0.097	0.309	5.03332e-107
PURA	3.73376e-111	-0.325862	0.061	0.246	7.23603e-107
MICOS10	3.93883e-111	-0.5718	0.006	0.148	7.63346e-107
PJA2	5.32082e-111	-0.348757	0.177	0.426	1.03118e-106
MAPK1	6.13693e-111	-0.242969	0.21	0.487	1.18934e-106
ERI3	6.68158e-111	-0.225954	0.08	0.28	1.29489e-106
LRMDA	8.63785e-111	-1.61045	0.445	0.613	1.67402e-106
PTMA	9.21037e-111	-1.0027	0.007	0.15	1.78497e-106
CTBS	1.0802e-110	-0.368093	0.018	0.171	2.09343e-106
ZDHHC21	1.55179e-110	-0.23863	0.191	0.453	3.00736e-106
ADPGK	2.00086e-110	-0.261862	0.092	0.296	3.87766e-106
TMX3	3.0224e-110	-0.243988	0.093	0.3	5.85741e-106
ELK3	3.06397e-110	-0.353801	0.057	0.237	5.93798e-106
SAP30	4.41547e-110	-0.431738	0.015	0.164	8.55717e-106
DCAF6	4.5369e-110	-0.294021	0.211	0.478	8.79252e-106
DECR1	5.11171e-110	-0.189787	0.169	0.423	9.9065e-106
PAPOLG	5.40117e-110	-0.376729	0.059	0.24	1.04675e-105
NABP1	5.62843e-110	-0.488015	0.011	0.156	1.09079e-105
PARVG	6.11657e-110	-0.563916	0.004	0.143	1.18539e-105
ST6GAL1	6.44324e-110	-1.18065	0.304	0.507	1.2487e-105
NPTX2	8.90206e-110	-1.0821	0.104	0.292	1.72522e-105
LSM8	9.44735e-110	-0.321534	0.043	0.215	1.8309e-105
PSMD14	1.01095e-109	-0.26962	0.093	0.298	1.95921e-105
TRAM1	1.03015e-109	-0.348182	0.019	0.17	1.99643e-105
NTRK2	1.14821e-109	-2.48931	0.307	0.519	2.22523e-105
TMCO1	1.27329e-109	-0.321722	0.017	0.168	2.46764e-105
PECAM1	1.3362e-109	-0.627923	0.002	0.139	2.58956e-105
ZNF407	1.37343e-109	-0.342616	0.21	0.47	2.66171e-105
GLDN	2.35807e-109	-0.827261	0.042	0.204	4.56995e-105
MOB1B	2.37351e-109	-0.352647	0.12	0.335	4.59986e-105
WDR82	3.16956e-109	-0.328018	0.033	0.196	6.1426e-105
SUPT16H	3.27987e-109	-0.327369	0.059	0.239	6.35639e-105
SIRPA	3.50021e-109	-0.436113	0.021	0.173	6.78341e-105
RNASEH2B	4.52879e-109	-0.333387	0.084	0.28	8.7768e-105
VPS13C	5.00078e-109	-0.33618	0.346	0.654	9.69151e-105
ZNF800	5.02025e-109	-0.269925	0.064	0.25	9.72924e-105
SPPL2A	5.09371e-109	-0.267512	0.123	0.345	9.87161e-105
FAM228B	5.69016e-109	-0.140977	0.096	0.303	1.10275e-104
CCNY	7.03212e-109	-0.335847	0.316	0.617	1.36283e-104
PPFIBP2	7.52869e-109	-0.382094	0.041	0.209	1.45906e-104
PCDH15	9.73135e-109	0.80914	0.435	0.282	1.88594e-104
AMPD3	1.11921e-108	-0.407528	0.022	0.175	2.16903e-104
OSBPL11	1.14763e-108	-0.346754	0.074	0.264	2.2241e-104
FTL	1.32415e-108	-0.998052	0.004	0.142	2.56621e-104
MIR181A1HG	1.55158e-108	-0.456911	0.175	0.411	3.00695e-104
PUM2	1.55898e-108	-0.259987	0.266	0.563	3.0213e-104
CCDC18	1.7566e-108	-0.445154	0.031	0.191	3.40428e-104
MIGA1	1.91129e-108	-0.229731	0.1	0.308	3.70409e-104
ARHGDIB	1.91703e-108	-0.590557	0.001	0.136	3.71521e-104
G3BP1	2.17686e-108	-0.288169	0.09	0.292	4.21876e-104
CDC5L	2.29488e-108	-0.328717	0.032	0.193	4.44748e-104
SERPINB9	2.52276e-108	-0.719712	0.041	0.205	4.88911e-104
TNFRSF1A	2.61742e-108	-0.285213	0.061	0.243	5.07257e-104
PDE7A	3.85661e-108	-0.421671	0.099	0.301	7.4741e-104
CKLF	3.92858e-108	-0.356359	0.068	0.253	7.61358e-104
IGSF21	4.28766e-108	-0.734926	0.132	0.336	8.30949e-104
AFAP1	7.941e-108	1.17907	0.449	0.346	1.53897e-103
SKI	9.10179e-108	-0.162734	0.123	0.345	1.76393e-103
UBR4	1.07868e-107	-0.180866	0.092	0.297	2.09048e-103
EPB41	1.10731e-107	-0.70532	0.021	0.169	2.14597e-103
TCF12	1.28844e-107	-0.628801	0.523	0.74	2.49699e-103
ATP10B	1.66489e-107	1.11765	0.407	0.281	3.22656e-103
CARD11	1.69873e-107	-0.744003	0.016	0.161	3.29214e-103
TET2	1.813e-107	-0.272743	0.211	0.475	3.51359e-103
AUH	2.15696e-107	-0.186448	0.168	0.416	4.18018e-103
UNC5B	2.4035e-107	-0.424571	0.013	0.157	4.65797e-103
ORMDL1	2.53937e-107	-0.172559	0.179	0.434	4.92129e-103
PTTG1IP	2.98838e-107	-0.383562	0.018	0.167	5.79147e-103
ANXA11	3.08933e-107	-0.358121	0.03	0.188	5.98712e-103
CRBN	4.6504e-107	-0.254894	0.066	0.251	9.01247e-103
MOB1A	5.14181e-107	-0.372414	0.029	0.185	9.96483e-103
INPP4B	6.09857e-107	-0.887758	0.116	0.315	1.1819e-102
JAM2	9.37672e-107	-0.360231	0.032	0.191	1.81721e-102
PIK3C3	9.49295e-107	-0.167254	0.15	0.389	1.83973e-102
IKBKB	1.02845e-106	-0.197911	0.108	0.318	1.99313e-102
CHD6	1.09471e-106	-0.218625	0.211	0.482	2.12156e-102
SLC38A10	1.14631e-106	-0.336118	0.055	0.23	2.22156e-102
KAT6A	1.17917e-106	-0.266483	0.236	0.51	2.28524e-102
SOCS6	1.1839e-106	-0.490848	0.142	0.359	2.2944e-102
NCL	1.27383e-106	-0.436293	0.009	0.15	2.46868e-102
HNRNPC	1.53993e-106	-0.290231	0.3	0.604	2.98438e-102
GALNT7	1.54718e-106	-0.346574	0.094	0.291	2.99844e-102
ZNF280D	1.59765e-106	-0.156336	0.193	0.455	3.09625e-102
RAD21	1.71587e-106	-0.38222	0.026	0.179	3.32535e-102
GRM5	1.71755e-106	0.701874	0.499	0.345	3.3286e-102
HSPBAP1	2.3333e-106	-0.30881	0.057	0.233	4.52193e-102
USP25	2.46364e-106	-0.259554	0.137	0.363	4.77454e-102
PCF11	2.48321e-106	-0.21286	0.082	0.278	4.81245e-102
NIPAL3	3.15654e-106	-0.381335	0.039	0.202	6.11737e-102
SLC15A2	3.24817e-106	-0.475441	0.005	0.141	6.29495e-102
BAZ1B	3.33422e-106	-0.197968	0.11	0.323	6.46171e-102
FBXO42	4.64521e-106	-0.125492	0.121	0.341	9.00242e-102
KIFAP3	4.90831e-106	-0.263076	0.107	0.316	9.51231e-102
BIRC2	5.62706e-106	-0.29785	0.039	0.203	1.09052e-101
SP3	7.80082e-106	-0.234769	0.162	0.403	1.5118e-101
TECR	8.89429e-106	-0.369194	0.006	0.142	1.72371e-101
CLINT1	1.0441e-105	-0.248609	0.105	0.311	2.02347e-101
PGM5	1.06787e-105	-0.495513	0.016	0.159	2.06953e-101
AGO4	1.11897e-105	-0.166907	0.131	0.354	2.16856e-101
ASPH	1.2983e-105	-0.263253	0.174	0.419	2.5161e-101
CEBPB	1.49573e-105	-0.562554	0.013	0.154	2.89873e-101
SEC62	1.61253e-105	-0.525322	0.021	0.168	3.12508e-101
CCNL1	2.37926e-105	-0.140818	0.13	0.356	4.611e-101
AIMP1	2.5165e-105	-0.317128	0.034	0.193	4.87697e-101
REEP5	2.52309e-105	-0.30699	0.084	0.278	4.88975e-101
TTC13	3.19139e-105	-0.302933	0.061	0.24	6.18492e-101
SNX27	3.2742e-105	-0.258677	0.1	0.304	6.3454e-101
EGLN1	3.37062e-105	-0.300699	0.081	0.272	6.53225e-101
ZMYM6	3.62336e-105	-0.229993	0.077	0.267	7.02207e-101
PSD3	4.24962e-105	0.806319	0.59	0.509	8.23576e-101
F13A1	5.8096e-105	-0.809665	0.001	0.131	1.1259e-100
CMPK1	6.38612e-105	-0.359118	0.023	0.172	1.23763e-100
ATP6V1E1	6.40235e-105	-0.306228	0.05	0.219	1.24078e-100
PTPN18	6.57274e-105	-0.463097	0.02	0.168	1.2738e-100
ERGIC2	6.64712e-105	-0.286629	0.068	0.25	1.28821e-100
TRIM38	7.4324e-105	-0.534495	0.003	0.135	1.4404e-100
TOP2B	7.70964e-105	-0.209125	0.135	0.362	1.49413e-100
KCNMB1	9.49704e-105	-0.498684	0.005	0.14	1.84053e-100
SF3B1	9.85217e-105	-0.159061	0.219	0.498	1.90935e-100
KDSR	1.33087e-104	-0.26617	0.045	0.212	2.57923e-100
QSER1	1.49014e-104	-0.223608	0.105	0.313	2.88789e-100
CHKA	1.69434e-104	-0.345856	0.271	0.541	3.28362e-100
EPSTI1	1.78065e-104	-0.689342	0.005	0.139	3.4509e-100
RUNX1	1.8433e-104	-0.626596	0.291	0.541	3.57231e-100
PRMT2	1.93539e-104	-0.151684	0.247	0.534	3.75079e-100
BHLHE41	2.31498e-104	-0.517482	0.056	0.224	4.48644e-100
ASXL2	2.59085e-104	-0.144476	0.174	0.424	5.02107e-100
DOP1B	2.72384e-104	-0.330751	0.077	0.262	5.2788e-100
CREB3L2	2.76689e-104	-0.33978	0.071	0.254	5.36223e-100
TANC1	2.83442e-104	0.826089	0.594	0.514	5.49311e-100
DNAJC15	3.15827e-104	-0.362189	0.038	0.199	6.12073e-100
GALC	3.33614e-104	-0.323457	0.017	0.161	6.46544e-100
DARS1	3.50057e-104	-0.295025	0.103	0.306	6.78411e-100
TNFAIP8	3.70369e-104	-0.79001	0.006	0.139	7.17775e-100
TAPT1	4.47349e-104	-0.237224	0.086	0.28	8.66963e-100
PLEC	4.50805e-104	-0.356583	0.026	0.177	8.73661e-100
YY1	4.63747e-104	-0.249323	0.093	0.292	8.98741e-100
DMXL1	5.71146e-104	-0.180905	0.205	0.47	1.10688e-99
C1orf56	6.93478e-104	1.2715	0.261	0.145	1.34396e-99
JKAMP	7.00859e-104	-0.258975	0.034	0.192	1.35827e-99
UBE2E3	7.79862e-104	-0.260397	0.152	0.382	1.51137e-99
HECA	8.04336e-104	-0.481482	0.009	0.146	1.5588e-99
HLA-DMB	8.27912e-104	-0.538706	0.003	0.134	1.60449e-99
LRMP	9.35011e-104	-0.575677	0.006	0.14	1.81205e-99
BASP1	1.12822e-103	-0.822346	0.093	0.279	2.18649e-99
PMS1	1.13548e-103	-0.171311	0.165	0.405	2.20056e-99
PTBP3	1.13844e-103	-0.250555	0.149	0.381	2.2063e-99
NSF	1.3561e-103	-0.298035	0.067	0.247	2.62812e-99
YLPM1	1.48861e-103	-0.178337	0.147	0.38	2.88492e-99
LEPROTL1	1.54449e-103	-0.346842	0.043	0.207	2.99323e-99
ITPK1	1.55631e-103	-0.180581	0.1	0.304	3.01614e-99
DDR2	1.67259e-103	-0.494979	0.01	0.147	3.24148e-99
GCC2	1.93749e-103	-0.232744	0.177	0.425	3.75487e-99
SECISBP2L	2.76679e-103	-0.246965	0.118	0.33	5.36205e-99
SCAMP2	2.91776e-103	-0.432262	0.029	0.181	5.65463e-99
TRIP12	2.98095e-103	-0.274831	0.294	0.593	5.77709e-99
ANAPC16	3.2593e-103	-0.194088	0.148	0.379	6.31652e-99
RFC1	4.79511e-103	-0.258569	0.107	0.313	9.29293e-99
LMO4	5.73577e-103	-0.38279	0.031	0.185	1.11159e-98
MDFIC	5.97795e-103	-0.726605	0.004	0.135	1.15853e-98
DCLK2	6.00202e-103	1.03114	0.482	0.375	1.16319e-98
IER2	6.83691e-103	-0.67225	0.029	0.176	1.32499e-98
RAP1GDS1	7.16042e-103	-0.296079	0.199	0.451	1.38769e-98
BLNK	1.02487e-102	-0.59871	0.006	0.138	1.9862e-98
EFEMP1	1.035e-102	-1.45093	0.12	0.3	2.00584e-98
ZBTB38	1.17986e-102	-0.275582	0.14	0.362	2.28656e-98
DTNBP1	1.259e-102	-0.342903	0.071	0.251	2.43994e-98
GNAI2	1.2926e-102	-0.430285	0.01	0.147	2.50506e-98
PNRC1	1.32248e-102	-0.414977	0.003	0.133	2.56298e-98
TRIM66	1.45647e-102	-0.353118	0.025	0.174	2.82264e-98
SKP1	1.73983e-102	-0.502545	0.038	0.196	3.3718e-98
SGMS1	1.89391e-102	-0.244436	0.218	0.478	3.6704e-98
MAPK14	2.12654e-102	-0.168035	0.118	0.331	4.12124e-98
RCN2	2.26145e-102	-0.339842	0.069	0.247	4.3827e-98
TBC1D16	2.42529e-102	-0.399675	0.084	0.271	4.70021e-98
CALU	2.84223e-102	-0.302384	0.04	0.199	5.50824e-98
SLC39A11	4.18634e-102	-0.256018	0.164	0.393	8.11313e-98
PIGN	4.25263e-102	-0.237642	0.136	0.357	8.24159e-98
DLG2	4.36125e-102	0.623791	0.681	0.547	8.4521e-98
SMAD5	5.54053e-102	-0.258262	0.06	0.235	1.07375e-97
LEMD3	6.77537e-102	-0.288922	0.056	0.227	1.31307e-97
METAP2	8.61945e-102	-0.281874	0.089	0.281	1.67045e-97
RPAP2	9.02949e-102	-0.144982	0.148	0.378	1.74992e-97
IL15	9.34258e-102	-0.627165	0.003	0.132	1.81059e-97
AFF1	1.00875e-101	-0.429163	0.31	0.584	1.95495e-97
LRRC4C	1.04934e-101	0.0519326	0.835	0.617	2.03362e-97
PMP22	1.053e-101	-0.358985	0.012	0.149	2.04072e-97
PPP4R2	1.06209e-101	-0.225093	0.12	0.333	2.05834e-97
REEP3	1.19659e-101	-0.274555	0.146	0.371	2.319e-97
SLC12A6	1.34938e-101	-0.278844	0.077	0.261	2.6151e-97
SPOPL	1.51397e-101	-0.254061	0.074	0.258	2.93407e-97
PBX3	1.64922e-101	-0.513458	0.278	0.536	3.19619e-97
ANKLE2	1.72878e-101	-0.249257	0.06	0.233	3.35038e-97
ZNF710	1.81517e-101	-0.270153	0.12	0.327	3.51779e-97
MED4	3.01345e-101	-0.269214	0.069	0.248	5.84007e-97
KIAA0513	3.82716e-101	-0.3179	0.057	0.228	7.41704e-97
IPO8	3.9135e-101	-0.229553	0.069	0.249	7.58436e-97
SARAF	4.37484e-101	-0.598528	0.004	0.134	8.47845e-97
TNRC6A	6.95296e-101	0.787011	0.651	0.645	1.34748e-96
NDUFB9	7.36964e-101	-0.340077	0.04	0.199	1.42824e-96
DIDO1	8.09023e-101	-0.136361	0.118	0.331	1.56789e-96
PTP4A2	9.05157e-101	-0.380132	0.052	0.218	1.75419e-96
SLX4IP	1.17348e-100	-0.196595	0.108	0.312	2.2742e-96
HLA-E	1.26422e-100	-0.702852	0.001	0.126	2.45006e-96
MACROD2	1.30339e-100	-0.675776	0.161	0.366	2.52598e-96
LINC02798	1.31847e-100	-0.569861	0.077	0.252	2.55519e-96
SGPP1	1.37713e-100	-0.383099	0.048	0.211	2.66888e-96
KPNA6	1.94413e-100	-0.23209	0.075	0.257	3.76772e-96
TPCN1	2.65189e-100	-0.22081	0.099	0.296	5.13936e-96
CUL2	3.19917e-100	-0.250982	0.069	0.248	6.19999e-96
GDAP2	3.24519e-100	-0.300504	0.035	0.189	6.28918e-96
MKNK1	3.36866e-100	-0.31003	0.051	0.216	6.52846e-96
RAB11FIP2	3.46238e-100	-0.26563	0.056	0.225	6.71009e-96
TMEM106B	3.74754e-100	-0.329992	0.025	0.172	7.26274e-96
DNAJC10	3.93468e-100	-0.268438	0.06	0.232	7.6254e-96
PLPP4	4.94949e-100	1.07326	0.378	0.259	9.59212e-96
PPP4R3A	5.34839e-100	-0.128208	0.149	0.38	1.03652e-95
GANC	5.53154e-100	-0.259609	0.056	0.225	1.07201e-95
RAB18	7.06598e-100	-0.284689	0.067	0.243	1.36939e-95
KIF26B	9.33348e-100	1.1131	0.491	0.401	1.80883e-95
TXNRD1	9.7561e-100	-0.315865	0.049	0.212	1.89073e-95
PCDH17	1.01376e-99	-0.514061	0.042	0.197	1.96467e-95
IRF2	1.14768e-99	-0.116634	0.119	0.332	2.2242e-95
WNT2B	1.33417e-99	-0.370644	0.045	0.205	2.58562e-95
LRRC8B	1.35924e-99	-0.35553	0.03	0.18	2.63421e-95
TRAPPC10	1.42069e-99	-0.110198	0.14	0.364	2.7533e-95
METTL7A	1.56507e-99	-0.648027	0.007	0.137	3.03311e-95
HIPK1	1.71798e-99	-0.349158	0.017	0.156	3.32944e-95
COMMD10	1.73463e-99	-0.386079	0.231	0.48	3.36171e-95
DDX60L	1.83768e-99	-0.329849	0.067	0.243	3.56143e-95
SNX5	1.94599e-99	-0.318189	0.019	0.159	3.77133e-95
RERE	2.14427e-99	-0.421325	0.41	0.679	4.15559e-95
FTH1	2.80529e-99	-1.27889	0.015	0.15	5.43665e-95
CANX	3.7683e-99	-0.480583	0.007	0.138	7.30297e-95
CEP128	3.95888e-99	-0.426415	0.048	0.208	7.67231e-95
FBXW11	4.41935e-99	-0.200056	0.202	0.457	8.5647e-95
SLK	4.8358e-99	-0.273172	0.072	0.251	9.37178e-95
LAP3	5.90367e-99	-0.301202	0.092	0.282	1.14413e-94
BRD4	6.43061e-99	-0.131711	0.188	0.44	1.24625e-94
TMF1	6.83636e-99	-0.239049	0.086	0.274	1.32489e-94
PIK3IP1	7.01521e-99	-0.468161	0.014	0.148	1.35955e-94
TMEM50B	7.90855e-99	-0.203453	0.07	0.249	1.53268e-94
CLIP2	8.8859e-99	1.2499	0.463	0.389	1.72209e-94
AGPAT3	9.9038e-99	-0.223343	0.099	0.295	1.91936e-94
ENO1	1.06397e-98	-0.42052	0.013	0.148	2.06196e-94
VAV1	1.12853e-98	-0.599237	0.008	0.138	2.1871e-94
TARDBP	1.61002e-98	-0.279165	0.034	0.186	3.12022e-94
PSME3IP1	1.66011e-98	-0.286655	0.048	0.21	3.21728e-94
PLEKHO1	1.69535e-98	-0.349425	0.042	0.199	3.2856e-94
HNRNPA1	1.76685e-98	-0.38431	0.016	0.152	3.42416e-94
SYT11	1.89936e-98	-0.518666	0.019	0.157	3.68097e-94
BRD2	1.98805e-98	-0.245149	0.065	0.239	3.85284e-94
SNX3	2.00231e-98	-0.333529	0.068	0.24	3.88049e-94
PSMB7	2.19586e-98	-0.257391	0.078	0.26	4.25557e-94
RAB10	2.43283e-98	-0.254821	0.271	0.554	4.71482e-94
ARPP19	2.62281e-98	-0.396905	0.043	0.201	5.083e-94
VPS13A	2.69388e-98	1.21062	0.466	0.388	5.22074e-94
HPS3	2.90744e-98	-0.283587	0.049	0.211	5.63461e-94
ZC3H15	2.9682e-98	-0.240585	0.082	0.266	5.75236e-94
ACADM	3.17148e-98	-0.201755	0.064	0.237	6.14633e-94
ERLEC1	3.60032e-98	-0.277937	0.039	0.193	6.97743e-94
KCTD12	4.59933e-98	-0.603596	0.001	0.124	8.91351e-94
FAM91A1	4.70926e-98	-0.259509	0.065	0.239	9.12655e-94
RCC2	4.76561e-98	-0.332347	0.029	0.175	9.23576e-94
PLEKHA5	5.02137e-98	-0.443931	0.127	0.33	9.73142e-94
TXNL1	5.27418e-98	-0.266808	0.063	0.235	1.02214e-93
RAB30-DT	6.77046e-98	-0.108347	0.107	0.309	1.31211e-93
BCAR3	7.59456e-98	-0.42112	0.015	0.151	1.47183e-93
IPMK	8.57891e-98	-0.317377	0.037	0.19	1.66259e-93
DDX1	9.66224e-98	-0.224084	0.081	0.265	1.87254e-93
GPCPD1	1.07034e-97	-0.27065	0.251	0.522	2.07432e-93
CMC1	1.07643e-97	-0.27117	0.083	0.266	2.08613e-93
PPM1L	1.20727e-97	-0.441363	0.065	0.233	2.33968e-93
EMB	1.20843e-97	-0.629527	0.004	0.13	2.34194e-93
NUDT3	1.27805e-97	-0.286504	0.061	0.231	2.47685e-93
HNRNPUL1	1.3193e-97	-0.244472	0.063	0.234	2.55681e-93
SPART	1.32726e-97	-0.220861	0.085	0.272	2.57224e-93
CTNNBL1	1.53778e-97	-0.234991	0.063	0.234	2.98022e-93
ANKRD12	1.86548e-97	-0.315447	0.318	0.608	3.61531e-93
GSPT1	2.00106e-97	-0.179204	0.114	0.32	3.87806e-93
SPATA5	2.09982e-97	-0.268117	0.166	0.394	4.06946e-93
ITPRID2	2.18332e-97	-0.224897	0.125	0.337	4.23128e-93
CHMP4B	2.29599e-97	-0.335852	0.016	0.152	4.44964e-93
PNPLA8	2.7935e-97	-0.260494	0.087	0.273	5.4138e-93
FAM49B	3.68406e-97	-0.83193	0.35	0.561	7.13972e-93
ZNF451	4.27082e-97	-0.157129	0.14	0.362	8.27685e-93
ATP8A1	4.30152e-97	-0.602493	0.023	0.163	8.33634e-93
SEPTIN2	4.38782e-97	-0.183673	0.199	0.455	8.50359e-93
AZIN1-AS1	4.46932e-97	-0.326459	0.131	0.335	8.66155e-93
TMEM245	8.1298e-97	-0.204706	0.115	0.319	1.57556e-92
TM2D1	1.01672e-96	-0.164132	0.1	0.297	1.97041e-92
AZI2	1.14931e-96	-0.349276	0.052	0.212	2.22735e-92
MAGI2	1.25357e-96	0.408202	0.684	0.489	2.42941e-92
CHURC1	1.27758e-96	-0.258082	0.095	0.284	2.47596e-92
RHOQ	1.27891e-96	-0.299901	0.087	0.27	2.47853e-92
FIG4	1.34127e-96	-0.261078	0.058	0.225	2.59939e-92
STAM	1.37137e-96	-0.257217	0.053	0.217	2.65772e-92
SSH1	1.5e-96	-0.102862	0.148	0.371	2.907e-92
SNAP23	1.6326e-96	-0.109816	0.114	0.319	3.16399e-92
MYO15B	1.8598e-96	-0.279814	0.03	0.177	3.60428e-92
H3-3A	2.0237e-96	-0.577493	0.003	0.126	3.92193e-92
PCNP	2.44953e-96	-0.23321	0.088	0.274	4.74719e-92
VCP	2.66558e-96	-0.285172	0.051	0.211	5.1659e-92
CSMD2	3.39941e-96	1.03913	0.449	0.343	6.58805e-92
TFG	3.66106e-96	-0.209789	0.091	0.279	7.09514e-92
LMO7	3.98117e-96	-0.337885	0.038	0.19	7.7155e-92
LINC01094	4.89945e-96	-0.613262	0.005	0.13	9.49514e-92
HLA-DQA1	5.3638e-96	-0.641538	0.001	0.122	1.03951e-91
DIPK1A	5.44075e-96	-0.236561	0.107	0.302	1.05442e-91
CYBRD1	5.55264e-96	-0.381321	0.01	0.139	1.0761e-91
FOXJ3	7.71872e-96	-0.0854572	0.218	0.484	1.49589e-91
SMAP1	8.17263e-96	-0.194628	0.157	0.384	1.58385e-91
EIF4B	9.26719e-96	-0.236035	0.089	0.275	1.79598e-91
RSRC2	1.01769e-95	-0.169504	0.142	0.363	1.97229e-91
PPP1R21	1.2858e-95	-0.150994	0.169	0.402	2.49188e-91
BIN1	1.50163e-95	-0.464122	0.033	0.179	2.91016e-91
HSPA9	1.5523e-95	-0.254182	0.083	0.265	3.00836e-91
EGR1	1.63507e-95	-0.965526	0.097	0.272	3.16877e-91
RAB5C	1.6709e-95	-0.291983	0.028	0.171	3.23821e-91
ADSS2	1.68197e-95	-0.256133	0.062	0.23	3.25967e-91
RALBP1	2.22478e-95	-0.27729	0.058	0.222	4.31163e-91
SAMD9L	3.73864e-95	-0.480106	0.004	0.127	7.24548e-91
BTBD1	4.91596e-95	-0.150999	0.124	0.332	9.52713e-91
USP47	5.27791e-95	-0.154321	0.223	0.488	1.02286e-90
SRSF1	5.53539e-95	-0.211329	0.068	0.239	1.07276e-90
TOR1AIP1	6.71489e-95	-0.26939	0.053	0.213	1.30135e-90
FCGRT	8.37907e-95	-0.43559	0.003	0.125	1.62386e-90
GARS-DT	1.11042e-94	-0.0676373	0.171	0.409	2.152e-90
CD4	1.26704e-94	-0.504551	0.006	0.129	2.45553e-90
GINM1	1.2731e-94	-0.253094	0.041	0.192	2.46727e-90
NBN	1.4563e-94	-0.203807	0.077	0.255	2.8223e-90
YWHAE	1.77882e-94	-0.286583	0.165	0.389	3.44736e-90
RALY	1.88464e-94	-0.123348	0.123	0.329	3.65244e-90
PLEKHM3	1.99651e-94	-0.157769	0.1	0.292	3.86923e-90
HNRNPK	2.44682e-94	-0.335976	0.08	0.255	4.74195e-90
MTSS1	3.22371e-94	-0.72552	0.255	0.484	6.24754e-90
NAIP	3.56498e-94	-0.203468	0.075	0.25	6.90893e-90
TNRC18	3.59841e-94	-0.0457964	0.222	0.484	6.97371e-90
IQCB1	3.9163e-94	-0.139537	0.117	0.319	7.58979e-90
ARPC5	3.94727e-94	-0.333795	0.059	0.22	7.64981e-90
LMBR1	4.44875e-94	-0.211018	0.128	0.334	8.62169e-90
PRKAR1A	4.54529e-94	-0.337206	0.018	0.151	8.80877e-90
PIGK	5.11409e-94	-0.341638	0.012	0.141	9.91111e-90
GSE1	5.37372e-94	-0.347711	0.02	0.155	1.04143e-89
PPM1A	5.39585e-94	-0.21712	0.082	0.262	1.04572e-89
ZFP91	5.96571e-94	-0.270594	0.037	0.186	1.15616e-89
TMX1	6.12961e-94	-0.271353	0.021	0.158	1.18792e-89
NAGK	6.495e-94	-0.260155	0.038	0.188	1.25873e-89
PARD3B	6.81991e-94	-0.596632	0.045	0.194	1.3217e-89
OXSR1	6.83681e-94	-0.155646	0.069	0.241	1.32497e-89
LIPA	6.97985e-94	-0.312119	0.054	0.213	1.35269e-89
BNIP2	8.03574e-94	-0.278805	0.038	0.187	1.55733e-89
KIAA0232	8.97524e-94	-0.14993	0.208	0.463	1.7394e-89
CCDC82	9.34311e-94	-0.204624	0.073	0.247	1.81069e-89
ARFIP1	9.68532e-94	-0.126253	0.189	0.432	1.87702e-89
CKAP5	1.04808e-93	-0.197877	0.118	0.321	2.03118e-89
CAND1	1.11264e-93	-0.170973	0.113	0.312	2.1563e-89
NUAK1	1.1939e-93	-0.294573	0.069	0.237	2.31378e-89
WASHC5	1.27334e-93	-0.172272	0.077	0.254	2.46773e-89
TLR1	1.46799e-93	-0.467989	0.002	0.122	2.84497e-89
DCAF7	1.49043e-93	-0.199626	0.1	0.29	2.88845e-89
PEX14	2.25427e-93	-0.187563	0.07	0.241	4.36877e-89
HSD17B11	2.26325e-93	-0.285914	0.07	0.239	4.38617e-89
SYNRG	2.3077e-93	-0.137565	0.2	0.452	4.47232e-89
DUSP6	2.31086e-93	-0.30697	0.043	0.194	4.47845e-89
HS6ST1	2.36138e-93	-0.276387	0.048	0.204	4.57635e-89
ITGAX	2.55409e-93	-0.493893	0.007	0.129	4.94982e-89
TPP2	4.69096e-93	-0.160296	0.123	0.329	9.09109e-89
CASD1	5.48757e-93	-0.158391	0.12	0.324	1.06349e-88
CCM2	5.75915e-93	-0.124423	0.137	0.347	1.11612e-88
CMTM6	6.6199e-93	-0.359376	0.004	0.124	1.28294e-88
MTCH1	6.64885e-93	-0.244658	0.089	0.27	1.28855e-88
UGGT1	7.45562e-93	-0.186716	0.099	0.289	1.4449e-88
ITGB2	8.58387e-93	-0.501759	0.002	0.119	1.66355e-88
ACBD5	8.63557e-93	-0.291222	0.045	0.197	1.67357e-88
OIP5-AS1	9.10224e-93	-0.160654	0.122	0.326	1.76401e-88
CLK1	9.29248e-93	-0.0048383	0.125	0.332	1.80088e-88
CYB5R4	1.08111e-92	-0.142028	0.101	0.292	2.09518e-88
IPCEF1	1.08491e-92	-0.634379	0.048	0.198	2.10256e-88
NIPA2	1.21869e-92	-0.275764	0.045	0.198	2.36183e-88
ATP5F1C	1.37902e-92	-0.190198	0.097	0.286	2.67254e-88
ATXN7	1.79022e-92	-0.131118	0.129	0.337	3.46945e-88
SYTL3	1.85405e-92	-0.621007	0.008	0.131	3.59315e-88
PARL	2.03157e-92	-0.219265	0.093	0.278	3.93719e-88
MGST3	2.32634e-92	-0.338719	0.05	0.203	4.50844e-88
RSBN1	3.21065e-92	-0.317904	0.024	0.162	6.22224e-88
CCT4	3.89268e-92	-0.290002	0.056	0.214	7.54402e-88
ARID2	4.01082e-92	-0.153662	0.221	0.477	7.77296e-88
WAC	4.29046e-92	-0.161848	0.26	0.539	8.31491e-88
LILRB4	4.68613e-92	-0.493459	0.003	0.121	9.08171e-88
UVRAG	4.74662e-92	-0.218415	0.257	0.524	9.19894e-88
ITGA4	5.82596e-92	-0.648807	0.003	0.121	1.12907e-87
PDGFC	5.87197e-92	-0.396169	0.247	0.49	1.13799e-87
DERA	6.76806e-92	-0.230805	0.085	0.264	1.31165e-87
TCF4	8.295e-92	-0.407047	0.392	0.656	1.60757e-87
FGD3	8.78234e-92	-0.494834	0.006	0.127	1.70202e-87
CYLD	1.20087e-91	-0.245056	0.089	0.27	2.32728e-87
NGLY1	1.23654e-91	-0.191541	0.098	0.284	2.39642e-87
SELENOT	1.23997e-91	-0.301756	0.018	0.148	2.40307e-87
RAMP1	1.28418e-91	-0.368008	0.079	0.249	2.48874e-87
MBTPS1	1.50664e-91	-0.150747	0.131	0.338	2.91987e-87
HEATR5B	1.56148e-91	-0.119971	0.18	0.416	3.02615e-87
MXD4	1.80789e-91	-0.285754	0.046	0.197	3.50368e-87
KLF13	1.8312e-91	-0.378308	0.047	0.198	3.54886e-87
RPS6KA5	1.99042e-91	-0.330371	0.061	0.222	3.85744e-87
EIF5B	2.12509e-91	-0.22	0.136	0.345	4.11842e-87
PEX5L	2.38088e-91	0.937532	0.345	0.223	4.61414e-87
N4BP1	2.43398e-91	-0.116759	0.129	0.335	4.71706e-87
HNRNPA2B1	3.25078e-91	-0.378506	0.392	0.673	6.30001e-87
ABLIM1	3.38922e-91	0.797714	0.533	0.434	6.56831e-87
XAF1	3.57791e-91	-0.434841	0.006	0.126	6.93398e-87
CLCN6	3.81254e-91	-0.220141	0.043	0.193	7.3887e-87
SCARB1	3.91747e-91	-0.276964	0.056	0.214	7.59205e-87
LAIR1	4.67615e-91	-0.445467	0.005	0.123	9.06237e-87
EXOC1	4.84321e-91	-0.111685	0.151	0.373	9.38614e-87
IGSF9B	5.19017e-91	1.19957	0.362	0.258	1.00586e-86
PTAR1	5.48497e-91	-0.162437	0.129	0.335	1.06299e-86
NR1D2	5.84141e-91	-0.208325	0.047	0.201	1.13206e-86
PLXNA4	6.98731e-91	1.10767	0.354	0.236	1.35414e-86
PIK3CD	7.67196e-91	-0.475371	0.024	0.158	1.48682e-86
FAM3C	7.77694e-91	-0.274026	0.057	0.215	1.50717e-86
CCDC47	7.78794e-91	-0.281015	0.014	0.14	1.5093e-86
HIF1A	9.102e-91	-0.206956	0.202	0.444	1.76397e-86
GNG7	9.41884e-91	1.09428	0.551	0.525	1.82537e-86
RBM33	9.44238e-91	-0.0471603	0.215	0.476	1.82993e-86
BTBD7	9.89169e-91	-0.129647	0.184	0.42	1.91701e-86
VPS50	9.97168e-91	-0.112782	0.14	0.353	1.93251e-86
TMEM87A	1.02279e-90	-0.163144	0.166	0.393	1.98217e-86
ALG5	1.02412e-90	-0.184385	0.079	0.253	1.98475e-86
RGL1	1.12624e-90	-0.257402	0.154	0.366	2.18265e-86
ATF2	1.1889e-90	-0.0770512	0.135	0.348	2.3041e-86
PPP2R2B	1.28644e-90	-0.311533	0.889	0.644	2.49312e-86
VASH1	1.29799e-90	-0.182667	0.1	0.283	2.5155e-86
METTL25	1.45275e-90	-0.242616	0.065	0.229	2.81543e-86
ZDHHC2	1.51519e-90	-0.333524	0.028	0.166	2.93644e-86
TUBA1A	1.59206e-90	-0.653276	0.064	0.22	3.08541e-86
SRSF5	1.78153e-90	-0.0823975	0.231	0.501	3.4526e-86
PLAGL1	1.85894e-90	-0.484875	0.038	0.181	3.60263e-86
EIF4G1	1.89857e-90	-0.250143	0.022	0.155	3.67943e-86
MARCHF8	1.98301e-90	-0.211637	0.051	0.206	3.84308e-86
NCK1-DT	2.10235e-90	-0.188832	0.086	0.261	4.07436e-86
ST3GAL1	2.23753e-90	-0.295338	0.067	0.231	4.33633e-86
ARHGAP17	2.44189e-90	-0.0675252	0.109	0.304	4.73239e-86
USP7	2.74648e-90	-0.212516	0.073	0.243	5.32267e-86
PCNX1	2.81273e-90	-0.221596	0.239	0.5	5.45108e-86
PAQR3	2.95765e-90	-0.316005	0.036	0.178	5.73192e-86
ARL6IP5	2.98323e-90	-0.420429	0.005	0.123	5.7815e-86
UHRF1BP1L	3.03045e-90	-0.113025	0.108	0.301	5.87301e-86
AZIN1	3.04438e-90	-0.193483	0.107	0.297	5.90002e-86
DNM2	3.12329e-90	-0.00181414	0.165	0.393	6.05293e-86
LUZP1	3.35264e-90	-0.190135	0.1	0.287	6.49741e-86
CD163L1	3.38826e-90	-0.528484	0.002	0.117	6.56644e-86
PARP1	3.42839e-90	-0.311985	0.004	0.12	6.64422e-86
MFSD14A	3.50868e-90	-0.240769	0.044	0.195	6.79982e-86
HNMT	3.5935e-90	-0.340125	0.043	0.19	6.96421e-86
PLEKHB2	3.91133e-90	-0.280897	0.036	0.179	7.58016e-86
SERINC3	4.61371e-90	-0.307498	0.024	0.158	8.94136e-86
YPEL5	4.65658e-90	-0.306508	0.013	0.137	9.02446e-86
EXOC2	5.19462e-90	-0.140759	0.144	0.357	1.00672e-85
SNW1	5.38464e-90	-0.208933	0.087	0.264	1.04354e-85
MAN2A1	5.58015e-90	-0.424025	0.322	0.577	1.08143e-85
CENPC	7.79676e-90	-0.0853354	0.126	0.332	1.51101e-85
PPIL4	7.86678e-90	-0.19494	0.076	0.248	1.52458e-85
MVB12B	8.65862e-90	-0.126389	0.204	0.444	1.67804e-85
HSPB11	9.96015e-90	-0.32051	0.019	0.148	1.93028e-85
NUFIP2	1.00657e-89	-0.158743	0.188	0.425	1.95074e-85
ARRB2	1.4583e-89	-0.411744	0.017	0.144	2.82618e-85
FPGT	1.49565e-89	-0.225705	0.041	0.188	2.89857e-85
TRIM14	1.5888e-89	-0.312148	0.057	0.214	3.07909e-85
ERCC6	1.93875e-89	-0.186164	0.05	0.202	3.7573e-85
HBP1	2.11967e-89	-0.129882	0.085	0.261	4.10793e-85
TPT1	4.06188e-89	-0.989075	0.002	0.115	7.87192e-85
APAF1	4.62581e-89	-0.275932	0.049	0.199	8.96482e-85
TMEM33	5.10409e-89	-0.283696	0.02	0.15	9.89172e-85
NCEH1	5.10949e-89	-0.372293	0.032	0.171	9.90219e-85
FIP1L1	5.34219e-89	-0.135201	0.142	0.355	1.03532e-84
STAM2	5.54064e-89	-0.130267	0.129	0.333	1.07378e-84
PPIA	5.55672e-89	-0.502509	0.01	0.13	1.07689e-84
KPNB1	5.95449e-89	-0.144861	0.168	0.395	1.15398e-84
BICC1	6.28815e-89	-0.935936	0.022	0.151	1.21864e-84
SPCS3	6.94803e-89	-0.281305	0.031	0.169	1.34653e-84
DCTN4	7.65597e-89	-0.13229	0.148	0.362	1.48373e-84
LINC00623	7.93386e-89	-0.307845	0.019	0.148	1.53758e-84
UBE2L3	8.22681e-89	-0.221045	0.077	0.246	1.59436e-84
SP4	9.79838e-89	-0.23671	0.062	0.221	1.89893e-84
SSR1	1.06205e-88	-0.325318	0.011	0.131	2.05826e-84
VCPIP1	1.08634e-88	-0.282929	0.023	0.154	2.10533e-84
MTF2	1.1605e-88	-0.137654	0.098	0.281	2.24906e-84
ST7L	1.32634e-88	-0.0920628	0.096	0.279	2.57044e-84
CYTIP	1.39522e-88	-0.672705	0.001	0.114	2.70393e-84
ERMAP	1.45731e-88	-0.271072	0.023	0.154	2.82426e-84
CASS4	1.51982e-88	-0.482462	0.006	0.122	2.9454e-84
TEX2	1.61053e-88	-0.187873	0.096	0.278	3.1212e-84
MESD	1.6583e-88	-0.270896	0.015	0.14	3.21378e-84
SLC49A4	1.8579e-88	-0.277409	0.056	0.212	3.6006e-84
CCNL2	1.88237e-88	-0.0342275	0.083	0.26	3.64803e-84
ARHGAP12	1.91908e-88	-0.221873	0.229	0.479	3.71918e-84
RSF1	1.99683e-88	-0.145901	0.246	0.512	3.86986e-84
DDX21	2.15112e-88	-0.228763	0.091	0.268	4.16888e-84
MAF	2.17368e-88	-0.448766	0.002	0.116	4.21259e-84
NCOA2	2.40857e-88	-0.260347	0.308	0.586	4.6678e-84
RAD23B	3.1999e-88	-0.165157	0.121	0.319	6.2014e-84
YTHDF2	3.4584e-88	-0.273447	0.046	0.194	6.70238e-84
STRN	4.07773e-88	-0.100829	0.134	0.34	7.90265e-84
YTHDF3	5.0184e-88	-0.118204	0.124	0.322	9.72566e-84
YWHAB	5.07449e-88	-0.559502	0.003	0.117	9.83435e-84
RAB4A	5.88711e-88	-0.182609	0.07	0.235	1.14092e-83
ANXA5	6.32186e-88	-0.369143	0.022	0.15	1.22518e-83
ADAM10	6.40686e-88	-0.198572	0.268	0.536	1.24165e-83
SIAH1	7.85064e-88	-0.20227	0.054	0.208	1.52145e-83
SLC35G2	1.001e-87	-0.0919133	0.128	0.33	1.93993e-83
S100B	1.01756e-87	-0.730416	0.018	0.144	1.97203e-83
PHF12	1.08295e-87	-0.0868369	0.074	0.243	2.09875e-83
PLXNB2	1.0849e-87	-0.233515	0.03	0.167	2.10254e-83
CLDND1	1.2166e-87	-0.410245	0.018	0.143	2.35778e-83
EED	1.2497e-87	-0.209786	0.047	0.195	2.42191e-83
PRRC2B	1.44011e-87	-0.155596	0.297	0.586	2.79093e-83
TRIM5	1.64562e-87	-0.264059	0.062	0.219	3.18921e-83
ICE2	1.67336e-87	-0.130054	0.096	0.278	3.24297e-83
RASGEF1C	1.68703e-87	-0.533953	0.021	0.148	3.26946e-83
NUB1	1.69756e-87	-0.277527	0.044	0.19	3.28987e-83
INKA2	1.826e-87	-0.237609	0.046	0.193	3.5388e-83
AHDC1	1.88782e-87	-0.0968518	0.061	0.221	3.65859e-83
SMC3	1.9536e-87	-0.238071	0.062	0.22	3.78608e-83
FAM177B	2.11477e-87	-0.560079	0.005	0.119	4.09843e-83
DSCAM	2.127e-87	-0.932	0.172	0.369	4.12212e-83
LCP1	2.15031e-87	-0.586654	0.001	0.112	4.1673e-83
BIN2	2.42078e-87	-0.495752	0.005	0.119	4.69148e-83
SLIRP	2.44926e-87	-0.176207	0.117	0.309	4.74667e-83
IDI1	2.62547e-87	-0.290745	0.034	0.172	5.08816e-83
AGL	2.70267e-87	-0.316037	0.021	0.15	5.23777e-83
SIPA1L2	2.73406e-87	-0.226673	0.139	0.338	5.29861e-83
EWSR1	3.87524e-87	-0.0607858	0.138	0.347	7.51021e-83
ST13	3.88047e-87	-0.315475	0.031	0.166	7.52035e-83
MEAF6	4.13466e-87	-0.248346	0.031	0.167	8.01297e-83
GRIN2B	4.87213e-87	1.03256	0.404	0.298	9.44219e-83
WDR33	5.07118e-87	-0.0819048	0.198	0.442	9.82795e-83
NR2C2	5.72386e-87	-0.0999066	0.134	0.338	1.10928e-82
KLHL24	5.9566e-87	-0.0950866	0.147	0.359	1.15439e-82
RB1CC1	6.078e-87	-0.136619	0.194	0.432	1.17792e-82
PDE4DIP	6.09475e-87	-0.172834	0.116	0.307	1.18116e-82
CCT5	6.13774e-87	-0.234144	0.047	0.193	1.18949e-82
PELI2	6.25912e-87	-0.322896	0.096	0.271	1.21302e-82
NPL	6.42307e-87	-0.342819	0.056	0.207	1.24479e-82
MEG8	6.81473e-87	0.917648	0.43	0.321	1.32069e-82
MGAT1	6.91946e-87	-0.380885	0.031	0.165	1.34099e-82
RBM47	6.9631e-87	-0.766089	0.244	0.441	1.34945e-82
HCK	7.70923e-87	-0.532781	0.006	0.12	1.49405e-82
PACSIN2	7.99765e-87	-0.0522132	0.212	0.457	1.54994e-82
SAFB	8.19619e-87	-0.0718874	0.128	0.33	1.58842e-82
TMBIM6	9.29828e-87	-0.515715	0.003	0.115	1.80201e-82
ARF1	9.55637e-87	-0.333554	0.029	0.163	1.85202e-82
NORAD	1.1033e-86	-0.481246	0.007	0.123	2.1382e-82
ADD3	1.17552e-86	-0.350469	0.109	0.29	2.27816e-82
RAB31	1.19674e-86	-0.516295	0.394	0.634	2.31928e-82
KDM3A	1.23413e-86	-0.213468	0.072	0.236	2.39174e-82
C1orf43	1.26081e-86	-0.204455	0.073	0.238	2.44345e-82
SLC35E3	1.44909e-86	-0.201663	0.069	0.232	2.80833e-82
RAB8B	1.56793e-86	-0.220586	0.119	0.309	3.03864e-82
SUGT1	1.60169e-86	-0.194936	0.075	0.241	3.10407e-82
NCAM2	1.78245e-86	0.0821792	0.801	0.59	3.45438e-82
RBM27	1.87712e-86	-0.150309	0.126	0.324	3.63785e-82
SRSF3	2.03659e-86	-0.170123	0.104	0.289	3.94692e-82
PPM1B	2.40043e-86	-0.119064	0.239	0.497	4.65204e-82
AFF3	3.15995e-86	-0.837012	0.06	0.208	6.12398e-82
MARK2	3.19427e-86	-0.10001	0.118	0.312	6.1905e-82
SETBP1	3.27894e-86	-0.210769	0.153	0.36	6.35459e-82
GCNT2	3.5708e-86	-0.410404	0.043	0.184	6.92022e-82
SLC38A9	3.62077e-86	-0.0890974	0.14	0.345	7.01706e-82
CNOT1	3.62308e-86	-0.0419016	0.16	0.38	7.02153e-82
IPO5	4.10344e-86	-0.218893	0.046	0.192	7.95247e-82
IFI16	5.1216e-86	-0.227491	0.245	0.491	9.92567e-82
ITGB5	5.16151e-86	-0.353141	0.036	0.173	1.0003e-81
CPEB3	5.16444e-86	-0.183675	0.252	0.501	1.00087e-81
KDM5A	5.65417e-86	-0.0860353	0.207	0.455	1.09578e-81
ATG10	8.06327e-86	-0.12279	0.12	0.313	1.56266e-81
OPA1	8.3849e-86	-0.115451	0.178	0.406	1.62499e-81
FBXL3	1.06841e-85	-0.230193	0.034	0.171	2.07057e-81
GPC6	1.07664e-85	-0.814169	0.059	0.203	2.08654e-81
AKIRIN2	1.08166e-85	-0.288189	0.031	0.164	2.09626e-81
CDC16	1.1327e-85	-0.0672727	0.094	0.273	2.19518e-81
QSOX1	1.16887e-85	-0.223878	0.046	0.19	2.26526e-81
TMEM72-AS1	1.22434e-85	-0.111143	0.061	0.218	2.37278e-81
SRFBP1	1.39123e-85	-0.164228	0.082	0.252	2.6962e-81
RAB12	1.39323e-85	-0.180831	0.082	0.25	2.70007e-81
PPP2R5A	1.4503e-85	-0.299157	0.051	0.199	2.81068e-81
LIMCH1	1.48763e-85	-0.596469	0.025	0.152	2.88303e-81
CBX5	1.5264e-85	-0.239224	0.081	0.249	2.95817e-81
DERL1	1.60431e-85	-0.257282	0.017	0.14	3.10915e-81
EIF3J	1.88736e-85	-0.188969	0.108	0.293	3.65771e-81
LARP7	2.25999e-85	-0.23655	0.065	0.224	4.37986e-81
VPS4B	2.45497e-85	-0.115908	0.103	0.287	4.75774e-81
DENND6A	2.65205e-85	-0.0596245	0.153	0.367	5.13967e-81
TM6SF1	2.73327e-85	-0.381909	0.021	0.147	5.29707e-81
POLK	2.8945e-85	-0.0832988	0.191	0.426	5.60955e-81
MAD1L1	2.99716e-85	-0.134569	0.077	0.242	5.8085e-81
STX18	3.49613e-85	-0.0993148	0.111	0.299	6.7755e-81
MLEC	3.52742e-85	-0.284386	0.003	0.114	6.83613e-81
RALA	3.8806e-85	-0.221449	0.069	0.229	7.5206e-81
MAFB	3.94215e-85	-0.696377	0.007	0.12	7.63989e-81
PREP	4.24591e-85	-0.176069	0.085	0.255	8.22858e-81
TMEM30A	4.75677e-85	-0.296845	0.009	0.125	9.21861e-81
CAMK2A	4.89081e-85	1.08998	0.367	0.261	9.4784e-81
TLR5	5.03368e-85	-0.475798	0.005	0.116	9.75528e-81
AATF	5.53852e-85	-0.266066	0.059	0.211	1.07337e-80
TGFB1	5.73218e-85	-0.352959	0.066	0.22	1.1109e-80
AKIRIN1	5.83267e-85	-0.224239	0.04	0.181	1.13037e-80
TIMMDC1	5.85406e-85	-0.242534	0.039	0.179	1.13452e-80
VPS8	5.92501e-85	-0.0710822	0.189	0.423	1.14827e-80
WDFY3	7.03328e-85	-0.259022	0.331	0.609	1.36305e-80
TMPO	8.0752e-85	-0.346544	0.039	0.177	1.56497e-80
OS9	8.12009e-85	-0.283851	0.031	0.164	1.57367e-80
PHF20L1	8.81229e-85	-0.128359	0.158	0.374	1.70782e-80
MARCKS	9.78268e-85	-0.557699	0.002	0.111	1.89588e-80
N4BP2L1	1.00145e-84	-0.122568	0.095	0.271	1.94081e-80
KLHL6	1.04994e-84	-0.481265	0.002	0.111	2.03478e-80
CHMP3	1.08971e-84	-0.254008	0.082	0.248	2.11186e-80
BCL6	1.13882e-84	-0.136001	0.126	0.32	2.20703e-80
YWHAQ	1.19671e-84	-0.1985	0.133	0.331	2.31922e-80
SLC35A3	1.48658e-84	-0.222906	0.052	0.2	2.88099e-80
RPN2	1.55764e-84	-0.319769	0.009	0.123	3.01871e-80
FAM111A	1.75361e-84	-0.305319	0.022	0.147	3.39849e-80
RER1	1.77544e-84	-0.266485	0.015	0.135	3.4408e-80
ZBED5	1.8642e-84	-0.20063	0.054	0.203	3.61282e-80
ENG	2.30605e-84	-0.419724	0.003	0.112	4.46913e-80
H2AZ2	2.49981e-84	-0.306414	0.029	0.16	4.84464e-80
DAAM1	2.53215e-84	-0.143087	0.104	0.285	4.90731e-80
GPBP1	2.61634e-84	-0.0644154	0.26	0.534	5.07047e-80
CTR9	2.64474e-84	-0.239748	0.038	0.176	5.12551e-80
ARID5B	2.73579e-84	-0.286013	0.2	0.422	5.30196e-80
APPBP2	2.77627e-84	-0.0676749	0.165	0.384	5.38042e-80
GPR158	3.06566e-84	0.932863	0.446	0.345	5.94124e-80
RNF125	3.11588e-84	-0.418759	0.027	0.155	6.03858e-80
WDR48	3.38552e-84	-0.163629	0.053	0.203	6.56113e-80
KDM1A	3.39782e-84	-0.15203	0.058	0.211	6.58497e-80
CDK8	3.49777e-84	-0.134087	0.15	0.355	6.77868e-80
FNBP1	3.49918e-84	-0.253802	0.299	0.567	6.78141e-80
BICD2	3.53442e-84	-0.277142	0.019	0.142	6.84971e-80
CUL1	3.53559e-84	-0.0981245	0.17	0.392	6.85198e-80
BMT2	3.63491e-84	-0.156157	0.08	0.246	7.04445e-80
ZNF655	3.72801e-84	-0.0678319	0.122	0.319	7.22488e-80
MAP1LC3B	3.845e-84	-0.288973	0.022	0.147	7.45162e-80
KCNK13	4.2765e-84	-0.603236	0.008	0.121	8.28785e-80
DKK3	4.28175e-84	-0.454081	0.016	0.136	8.29804e-80
SLC44A1	4.90447e-84	-0.455009	0.165	0.375	9.50486e-80
NPIPB5	5.54334e-84	-0.132758	0.049	0.196	1.0743e-79
HRH2	5.91658e-84	-0.421012	0.006	0.118	1.14663e-79
ANKMY1	6.04593e-84	-0.177556	0.073	0.235	1.1717e-79
PSIP1	6.50976e-84	-0.226879	0.097	0.273	1.26159e-79
HBS1L	7.13585e-84	-0.134659	0.106	0.289	1.38293e-79
BRD7	7.2295e-84	-0.149413	0.094	0.269	1.40108e-79
KRAS	7.29344e-84	-0.261895	0.039	0.177	1.41347e-79
CRK	7.53207e-84	-0.139082	0.116	0.303	1.45971e-79
STX16	7.98138e-84	-0.0274175	0.216	0.468	1.54679e-79
RNF180	8.54573e-84	1.08876	0.448	0.365	1.65616e-79
CCSER1	9.26633e-84	-1.04701	0.009	0.121	1.79581e-79
SUCLG1	9.30584e-84	-0.200416	0.038	0.176	1.80347e-79
CD46	9.31883e-84	-0.0605243	0.188	0.422	1.80599e-79
PRCP	9.5199e-84	-0.29482	0.029	0.159	1.84496e-79
SHPRH	1.17691e-83	-0.0395367	0.192	0.425	2.28086e-79
USP12	1.46161e-83	-0.106533	0.105	0.287	2.83261e-79
UFM1	1.85469e-83	-0.240923	0.046	0.188	3.59438e-79
EXT2	2.10377e-83	-0.13727	0.092	0.266	4.07711e-79
SFT2D1	2.85017e-83	-0.187992	0.046	0.188	5.52364e-79
HK2	2.94957e-83	-0.449613	0.009	0.122	5.71627e-79
FN1	3.26011e-83	-0.913681	0.004	0.113	6.3181e-79
CLK4	3.33335e-83	-0.0208726	0.082	0.251	6.46004e-79
PIP4K2A	3.73297e-83	-0.449906	0.301	0.554	7.2345e-79
PEX2	4.14051e-83	-0.198404	0.027	0.156	8.02432e-79
CDV3	4.77442e-83	-0.294136	0.015	0.133	9.25282e-79
ESYT2	4.91691e-83	-0.198115	0.092	0.264	9.52898e-79
MTERF4	5.13824e-83	-0.0398413	0.087	0.259	9.95791e-79
VEZF1	5.35879e-83	-0.231213	0.028	0.158	1.03853e-78
PGGT1B	6.08762e-83	-0.147666	0.079	0.243	1.17978e-78
HLA-B	6.33726e-83	-0.727343	0.001	0.107	1.22816e-78
USP6NL	6.39258e-83	-0.179305	0.197	0.423	1.23888e-78
PKP4	6.55172e-83	0.876463	0.463	0.373	1.26972e-78
HIVEP3	6.61726e-83	0.739036	0.616	0.563	1.28242e-78
DIP2A	7.54796e-83	-0.0021434	0.157	0.371	1.46279e-78
COPB2	8.28184e-83	-0.155505	0.093	0.267	1.60502e-78
KRR1	8.30911e-83	-0.242338	0.043	0.183	1.61031e-78
POSTN	8.50111e-83	-2.10852	0.207	0.362	1.64752e-78
PPP2CA	8.62557e-83	-0.134439	0.103	0.282	1.67164e-78
PDPK1	8.64244e-83	-0.213388	0.033	0.166	1.6749e-78
LRIG2	9.16283e-83	-0.135744	0.071	0.231	1.77576e-78
ANKAR	9.7454e-83	0.0215607	0.127	0.323	1.88866e-78
TM9SF4	1.03596e-82	-0.113836	0.101	0.281	2.00769e-78
ADAM17	1.04005e-82	-0.185329	0.216	0.449	2.01562e-78
TUG1	1.06336e-82	-0.140143	0.085	0.253	2.06079e-78
EMC2	1.0704e-82	-0.127146	0.088	0.26	2.07443e-78
ANP32B	1.23229e-82	-0.332085	0.025	0.15	2.38817e-78
CSNK1G3	1.28149e-82	-0.121795	0.109	0.292	2.48352e-78
TG	1.44871e-82	-0.449504	0.015	0.132	2.8076e-78
ASCC1	1.49425e-82	-0.0770226	0.119	0.309	2.89585e-78
ATP9B	1.54112e-82	-0.0687737	0.241	0.501	2.98669e-78
TBC1D9B	1.54661e-82	-0.168589	0.056	0.204	2.99733e-78
ANK2	1.70257e-82	0.529553	0.619	0.492	3.29957e-78
UBE4A	1.71021e-82	-0.138835	0.103	0.282	3.31438e-78
ZDHHC17	1.80089e-82	-0.0392118	0.155	0.369	3.49013e-78
ZDHHC7	2.06695e-82	-0.201649	0.053	0.199	4.00574e-78
IMPAD1	2.11381e-82	-0.23482	0.009	0.122	4.09657e-78
KPNA5	2.15731e-82	-0.104357	0.109	0.293	4.18086e-78
ZCCHC2	2.27208e-82	-0.267787	0.035	0.168	4.40328e-78
NDUFS2	2.46475e-82	-0.216028	0.056	0.204	4.77668e-78
TPM4	2.62836e-82	-0.250903	0.071	0.227	5.09376e-78
CCDC91	2.73155e-82	-0.257336	0.292	0.552	5.29375e-78
DYNLT1	2.80437e-82	-0.269025	0.058	0.206	5.43488e-78
UBE2N	2.86567e-82	-0.151866	0.102	0.28	5.55366e-78
COMT	3.04526e-82	-0.288269	0.014	0.13	5.90171e-78
SRSF2	3.05465e-82	-0.116703	0.105	0.285	5.91991e-78
HMGB1	3.23574e-82	-0.362446	0.247	0.477	6.27086e-78
PRIM2	3.44054e-82	-0.174776	0.1	0.274	6.66777e-78
SRSF7	3.61424e-82	-0.0933141	0.207	0.446	7.00439e-78
HSPA4	3.67112e-82	-0.190943	0.078	0.24	7.11464e-78
HACD2	4.63211e-82	-0.192469	0.077	0.239	8.97703e-78
ZFC3H1	5.66966e-82	-0.0214352	0.187	0.419	1.09878e-77
MATN2	6.03713e-82	1.02906	0.38	0.286	1.17e-77
RASSF2	6.69191e-82	-0.282428	0.047	0.186	1.29689e-77
VTA1	6.98642e-82	-0.191941	0.075	0.234	1.35397e-77
TMEM248	7.14305e-82	-0.24206	0.054	0.199	1.38432e-77
EXOC5	7.80447e-82	-0.141177	0.098	0.273	1.51251e-77
CACUL1	8.35365e-82	-0.0231214	0.158	0.371	1.61894e-77
RGS18	8.64258e-82	-0.439985	0.002	0.108	1.67493e-77
CLEC12A	8.65641e-82	-0.487133	0.002	0.106	1.67761e-77
CDK11A	8.67945e-82	-0.118051	0.039	0.176	1.68208e-77
SSR3	9.43481e-82	-0.302266	0.004	0.111	1.82847e-77
AKNA	9.7432e-82	-0.256887	0.06	0.208	1.88823e-77
DIPK2A	9.9331e-82	-0.32885	0.007	0.116	1.92504e-77
VGF	1.11202e-81	-1.33193	0.019	0.136	2.1551e-77
LMF1	1.32454e-81	-0.0769305	0.088	0.258	2.56696e-77
FAM171B	1.41926e-81	-0.317853	0.039	0.174	2.75052e-77
SLC44A2	1.52215e-81	-0.163916	0.116	0.3	2.94992e-77
TMEM242	1.65834e-81	-0.213446	0.033	0.163	3.21386e-77
BANP	1.67771e-81	-0.210242	0.045	0.184	3.2514e-77
MIA2	1.74898e-81	-0.0159474	0.131	0.327	3.38953e-77
UBAP1	1.75277e-81	-0.0708684	0.127	0.319	3.39686e-77
NPAT	1.75885e-81	-0.23266	0.05	0.192	3.40864e-77
EIF4H	1.81555e-81	-0.250171	0.055	0.2	3.51853e-77
NLRP1	1.85585e-81	-0.463971	0.01	0.121	3.59663e-77
RBM12B	2.03961e-81	-0.172257	0.053	0.199	3.95276e-77
SCRN1	2.23165e-81	-0.169981	0.111	0.293	4.32494e-77
CARMIL1	2.45877e-81	-0.395732	0.217	0.429	4.7651e-77
COTL1	2.57251e-81	-0.209018	0.139	0.333	4.98552e-77
RSU1	2.74418e-81	-0.187958	0.116	0.298	5.31822e-77
TUBA1B	3.19082e-81	-0.580418	0.005	0.112	6.18381e-77
TRIM73	3.21194e-81	-0.0209317	0.062	0.214	6.22473e-77
CCSER2	3.36928e-81	-0.183632	0.223	0.462	6.52967e-77
KDM4C	6.03719e-81	-0.104601	0.261	0.524	1.17001e-76
MACO1	6.27722e-81	-0.208218	0.066	0.219	1.21653e-76
UBE2V1	6.93229e-81	-0.107035	0.096	0.27	1.34348e-76
NDUFA10	7.2886e-81	-0.0513209	0.131	0.328	1.41253e-76
NOD1	7.86111e-81	-0.34906	0.017	0.135	1.52348e-76
LMAN1	7.86749e-81	-0.233821	0.022	0.143	1.52472e-76
MFSD14B	8.54967e-81	-0.196805	0.062	0.212	1.65693e-76
NLRP3	9.13999e-81	-0.584772	0.002	0.105	1.77133e-76
IRF3	9.49611e-81	-0.230325	0.035	0.166	1.84035e-76
CDC40	9.72155e-81	-0.145539	0.09	0.257	1.88404e-76
ZNF33B	1.01186e-80	-0.352704	0.02	0.14	1.96099e-76
SEMA3C	1.03311e-80	-0.556103	0.012	0.125	2.00217e-76
ATXN10	1.17562e-80	-0.11298	0.253	0.513	2.27835e-76
CLPB	1.17945e-80	-0.205295	0.035	0.167	2.28577e-76
PABPC4	1.31786e-80	-0.321345	0.017	0.134	2.55402e-76
PNKD	1.35135e-80	-0.278855	0.031	0.158	2.61892e-76
RHOH	1.72006e-80	-0.620613	0.004	0.11	3.33348e-76
CIITA	1.73379e-80	-0.296912	0.107	0.276	3.36008e-76
SETX	1.99904e-80	-0.146866	0.246	0.498	3.87415e-76
KIF13B	2.08824e-80	-0.117433	0.226	0.467	4.04701e-76
TMEM167A	2.0914e-80	-0.195669	0.056	0.202	4.05313e-76
RALGAPA2	2.11334e-80	-0.125726	0.173	0.387	4.09565e-76
MTMR6	2.23804e-80	-0.255095	0.041	0.175	4.33732e-76
PDCD6	2.39946e-80	-0.136882	0.109	0.29	4.65015e-76
PRKCA	2.47173e-80	0.5416	0.697	0.643	4.79021e-76
YTHDC2	2.4802e-80	0.0182114	0.178	0.404	4.80662e-76
SUFU	2.64793e-80	-0.0799729	0.084	0.247	5.13168e-76
NOL8	2.68808e-80	-0.195621	0.052	0.196	5.2095e-76
DUSP22	2.76402e-80	-0.298362	0.023	0.145	5.35668e-76
HELZ	2.94774e-80	-0.0937327	0.273	0.545	5.71272e-76
NT5DC1	3.10928e-80	-0.406877	0.015	0.129	6.02578e-76
CCT8	3.30544e-80	-0.250747	0.018	0.135	6.40595e-76
SZT2	3.4577e-80	-0.12464	0.054	0.199	6.70102e-76
GSTK1	3.58755e-80	-0.175839	0.066	0.218	6.95268e-76
SAR1B	3.62492e-80	-0.171779	0.076	0.235	7.0251e-76
FBXL17	4.09022e-80	-0.314184	0.315	0.566	7.92685e-76
PTPRM	4.4948e-80	-0.374097	0.146	0.337	8.71093e-76
SMARCC2	4.60433e-80	-0.216689	0.041	0.175	8.9232e-76
WARS2-AS1	4.80799e-80	-0.271965	0.035	0.165	9.31789e-76
MRE11	5.48433e-80	-0.260527	0.034	0.164	1.06286e-75
RCOR1	5.70413e-80	-0.118781	0.103	0.278	1.10546e-75
FRRS1	6.15703e-80	-0.475244	0.003	0.107	1.19323e-75
PSMA5	6.37922e-80	-0.275848	0.018	0.135	1.23629e-75
KYAT3	6.39435e-80	-0.116018	0.062	0.212	1.23923e-75
ANKUB1	7.38971e-80	-0.103962	0.229	0.462	1.43213e-75
ZNF331	7.9576e-80	-0.242311	0.04	0.173	1.54218e-75
ZNF277	8.69786e-80	-0.164935	0.099	0.271	1.68565e-75
DYNC1LI1	8.73765e-80	-0.19579	0.065	0.216	1.69336e-75
TMEM168	9.91463e-80	-0.0630428	0.132	0.327	1.92145e-75
LINC02391	1.01853e-79	-0.460712	0.013	0.125	1.97391e-75
GAPVD1	1.13188e-79	-0.0228004	0.176	0.397	2.19358e-75
DNAJB12	1.27658e-79	-0.202134	0.043	0.179	2.47401e-75
SMG1	1.37233e-79	0.0478593	0.23	0.487	2.65958e-75
NARS1	1.78216e-79	-0.235158	0.042	0.177	3.45383e-75
CHD4	1.89272e-79	-0.172084	0.103	0.276	3.6681e-75
THOC7	1.91591e-79	-0.25831	0.033	0.16	3.71302e-75
MTMR14	1.97144e-79	-0.0971789	0.058	0.204	3.82066e-75
CCDC90B	2.05395e-79	-0.159041	0.064	0.216	3.98056e-75
LONP2	2.43472e-79	-0.0808285	0.251	0.511	4.71849e-75
S100Z	2.45965e-79	-0.539375	0.004	0.108	4.76681e-75
XPC	3.00101e-79	-0.0872096	0.096	0.266	5.81595e-75
CX3CR1	3.05163e-79	-0.547891	0.003	0.106	5.91406e-75
NCOA5	3.05722e-79	-0.124289	0.065	0.216	5.92489e-75
TRIT1	3.3442e-79	-0.094429	0.055	0.199	6.48107e-75
ESD	3.44408e-79	-0.222936	0.034	0.162	6.67463e-75
CHCHD3	4.06416e-79	-0.0952557	0.224	0.468	7.87633e-75
SRI	4.10441e-79	-0.318665	0.046	0.181	7.95434e-75
AKAP10	4.2582e-79	-0.0990277	0.228	0.472	8.25238e-75
SF3B2	5.30199e-79	-0.246298	0.037	0.166	1.02752e-74
ATP11B	5.40938e-79	-0.0967945	0.161	0.368	1.04834e-74
TNFSF13B	5.64509e-79	-0.317443	0.024	0.144	1.09402e-74
GTF2B	5.65429e-79	-0.265	0.042	0.175	1.0958e-74
ERCC5	6.00274e-79	-0.133436	0.067	0.218	1.16333e-74
PLCB1	6.17519e-79	0.618631	0.567	0.452	1.19675e-74
FNTA	6.22775e-79	-0.0773385	0.122	0.31	1.20694e-74
BTF3L4	6.3823e-79	-0.121899	0.079	0.24	1.23689e-74
CCT2	6.51153e-79	-0.207078	0.034	0.162	1.26193e-74
CREG1	6.54189e-79	-0.341649	0.013	0.124	1.26782e-74
ZNF618	6.97288e-79	-0.322158	0.068	0.216	1.35134e-74
WBP1L	7.1735e-79	-0.0795667	0.099	0.271	1.39022e-74
ORC4	7.81122e-79	-0.0909181	0.098	0.269	1.51382e-74
KPNA1	8.08161e-79	-0.0457583	0.168	0.381	1.56622e-74
PPFIA1	8.35631e-79	-0.0545488	0.178	0.396	1.61945e-74
ALOX15B	8.44048e-79	-0.482457	0.002	0.103	1.63576e-74
NAA20	8.53547e-79	-0.218394	0.047	0.183	1.65417e-74
GBP2	1.01303e-78	-0.408469	0.002	0.103	1.96326e-74
RNMT	1.02306e-78	-0.098099	0.147	0.346	1.98269e-74
DGCR2	1.04167e-78	-0.107779	0.089	0.254	2.01875e-74
ZNF24	1.09786e-78	-0.204569	0.047	0.185	2.12765e-74
RDH11	1.10174e-78	-0.201301	0.077	0.234	2.13518e-74
NTN1	1.17261e-78	1.07195	0.408	0.324	2.27252e-74
ID2	1.31246e-78	-0.581732	0.029	0.15	2.54355e-74
LMO2	1.4636e-78	0.81045	0.475	0.384	2.83646e-74
JUND	1.48973e-78	-0.35698	0.011	0.119	2.88709e-74
HLA-DQB1	1.49083e-78	-0.531477	0.002	0.102	2.88923e-74
TRMT13	1.68021e-78	-0.131849	0.059	0.204	3.25624e-74
UBE4B	1.71167e-78	0.0516272	0.183	0.407	3.31722e-74
TMX4	1.79817e-78	-0.270487	0.018	0.133	3.48485e-74
PIGF	1.82063e-78	-0.182405	0.064	0.213	3.52838e-74
SLC38A6	2.02314e-78	-0.0856383	0.104	0.278	3.92085e-74
RPS6KA1	2.2717e-78	-0.389245	0.004	0.108	4.40255e-74
NRF1	2.39186e-78	-0.0441112	0.191	0.417	4.63542e-74
STARD7	2.43922e-78	-0.194621	0.061	0.207	4.72721e-74
SLC25A25	2.55439e-78	-0.153072	0.068	0.219	4.9504e-74
BZW1	2.74737e-78	-0.254047	0.023	0.142	5.32441e-74
NFATC3	2.81733e-78	-0.0773581	0.177	0.391	5.45998e-74
ERAP2	2.85125e-78	-0.341081	0.03	0.154	5.52572e-74
C1orf52	2.94589e-78	-0.185334	0.036	0.165	5.70913e-74
NSFL1C	3.00855e-78	-0.210919	0.037	0.167	5.83058e-74
PHF20	3.13217e-78	-0.0810052	0.186	0.404	6.07014e-74
UXS1	3.28287e-78	-0.248765	0.02	0.136	6.36221e-74
HACE1	3.42651e-78	-0.174508	0.058	0.203	6.64057e-74
KMT2E	4.17169e-78	-0.123023	0.304	0.584	8.08474e-74
CCT6A	4.24528e-78	-0.209261	0.053	0.193	8.22736e-74
POLR1D	4.24541e-78	-0.229735	0.036	0.165	8.2276e-74
ATP5F1A	4.59065e-78	-0.275692	0.026	0.146	8.89667e-74
CTNNA1	4.79644e-78	-0.141783	0.249	0.502	9.2955e-74
CSTF3	5.09638e-78	-0.0233841	0.146	0.349	9.87678e-74
NDUFS4	5.35899e-78	-0.0798596	0.153	0.355	1.03857e-73
CPSF2	5.5502e-78	-0.203692	0.053	0.194	1.07563e-73
KIAA0930	5.68277e-78	-0.304966	0.04	0.17	1.10132e-73
M6PR	6.67731e-78	-0.247699	0.039	0.169	1.29406e-73
LINC02642	6.96517e-78	-0.517863	0.001	0.1	1.34985e-73
ZMPSTE24	7.23372e-78	-0.22529	0.027	0.148	1.40189e-73
CERT1	8.2473e-78	-0.0799045	0.19	0.414	1.59833e-73
CNST	8.52801e-78	-0.127556	0.096	0.265	1.65273e-73
WIPI2	9.30772e-78	-0.169684	0.063	0.211	1.80384e-73
MBD2	9.86031e-78	-0.081948	0.156	0.36	1.91093e-73
AASDHPPT	1.05462e-77	-0.220069	0.013	0.123	2.04385e-73
FAM133B	1.17337e-77	-0.0193621	0.186	0.411	2.274e-73
TNPO1	1.35293e-77	-0.154126	0.266	0.519	2.62197e-73
DNAJA1	1.35556e-77	-0.344484	0.004	0.106	2.62708e-73
DDX10	1.53213e-77	-0.119041	0.14	0.333	2.96926e-73
DICER1	1.5981e-77	-0.0563187	0.228	0.475	3.09713e-73
HGF	1.90028e-77	-0.320696	0.009	0.116	3.68274e-73
HLA-DRB5	1.90033e-77	-0.415551	0.001	0.099	3.68283e-73
GLIPR1	1.98884e-77	-0.354968	0.004	0.106	3.85438e-73
UBA3	2.04565e-77	-0.112908	0.098	0.268	3.96448e-73
CDC42BPB	2.17797e-77	-0.0184058	0.153	0.357	4.22091e-73
LINC02245	2.29214e-77	-0.244298	0.049	0.185	4.44218e-73
PLD1	2.31521e-77	-0.449246	0.005	0.107	4.48688e-73
FEM1B	2.31921e-77	-0.255224	0.007	0.112	4.49463e-73
RNF146	2.59488e-77	-0.0683356	0.077	0.234	5.02887e-73
PURB	2.71357e-77	-0.219341	0.019	0.133	5.25889e-73
GALNT11	2.73086e-77	-0.0688742	0.148	0.348	5.29241e-73
SLC3A2	3.06312e-77	-0.212176	0.08	0.235	5.93632e-73
ABR	3.36065e-77	-0.31928	0.339	0.592	6.51294e-73
PRELID2	3.38354e-77	-0.439624	0.009	0.115	6.5573e-73
GAA	3.5562e-77	-0.295544	0.021	0.137	6.89191e-73
TFDP2	3.87221e-77	-0.131928	0.11	0.284	7.50434e-73
TXNDC12	4.23604e-77	-0.281713	0.018	0.132	8.20944e-73
WDTC1	4.26212e-77	-0.143165	0.041	0.173	8.25998e-73
FBXW4	4.34141e-77	0.041251	0.146	0.346	8.41365e-73
VDAC1	4.79455e-77	-0.261128	0.034	0.16	9.29183e-73
CCDC186	4.89721e-77	-0.23339	0.048	0.184	9.49078e-73
SLC25A26	4.94587e-77	-0.0254679	0.122	0.305	9.5851e-73
COPS2	5.7174e-77	-0.190353	0.059	0.202	1.10803e-72
PPHLN1	5.96994e-77	-0.076215	0.185	0.405	1.15697e-72
SNX19	6.12123e-77	-0.147344	0.068	0.218	1.18629e-72
MTIF3	8.06465e-77	-0.149473	0.067	0.216	1.56293e-72
IGF1R	9.467e-77	0.906474	0.512	0.469	1.8347e-72
ABHD3	9.57058e-77	-0.365736	0.036	0.161	1.85478e-72
FTCDNL1	9.60001e-77	-0.194395	0.068	0.216	1.86048e-72
ARAP1	9.78299e-77	-0.158746	0.051	0.188	1.89594e-72
IFNLR1	9.85506e-77	-0.43294	0.004	0.106	1.90991e-72
PRAM1	9.8677e-77	-0.393508	0.01	0.116	1.91236e-72
TNFRSF11A	9.98022e-77	-0.488223	0.005	0.107	1.93417e-72
VPS29	1.0258e-76	-0.124622	0.127	0.311	1.988e-72
ZFAND6	1.06735e-76	-0.134403	0.246	0.494	2.06853e-72
CROCC	1.07281e-76	-0.186601	0.032	0.157	2.0791e-72
INSYN2B	1.08822e-76	-0.231373	0.057	0.198	2.10896e-72
ITGA6	1.09655e-76	-0.414854	0.001	0.099	2.12511e-72
DSTN	1.13204e-76	-0.401114	0.027	0.146	2.1939e-72
PRKCD	1.16375e-76	-0.364896	0.004	0.104	2.25534e-72
TIAL1	1.31902e-76	-0.0437077	0.126	0.313	2.55626e-72
SNX24	1.35975e-76	-0.174816	0.082	0.239	2.63519e-72
CEP192	1.42001e-76	0.0473507	0.193	0.422	2.75197e-72
SOX2	1.47006e-76	-0.273341	0.048	0.182	2.84897e-72
LINC02432	1.71812e-76	-0.530838	0.002	0.101	3.32972e-72
NAA50	1.75899e-76	-0.128408	0.087	0.249	3.40893e-72
ZNHIT6	1.90258e-76	-0.108735	0.091	0.254	3.68721e-72
EIF2S2	2.00006e-76	-0.232443	0.083	0.24	3.87613e-72
RALGAPB	2.02321e-76	0.0216904	0.155	0.363	3.92098e-72
TMEM117	2.06479e-76	-0.280115	0.186	0.389	4.00156e-72
OXTR	2.0897e-76	-0.398813	0.04	0.167	4.04985e-72
CTDSP2	2.09451e-76	-0.0924071	0.069	0.22	4.05915e-72
SNRNP200	2.17702e-76	-0.151475	0.082	0.24	4.21907e-72
ZNF654	2.27206e-76	-0.0447027	0.147	0.342	4.40324e-72
SLC25A36	2.31204e-76	-0.0193865	0.135	0.328	4.48074e-72
BSDC1	2.31899e-76	-0.176532	0.035	0.161	4.49421e-72
CNN3	2.48645e-76	-0.293475	0.052	0.187	4.81873e-72
RAP2A	2.63669e-76	-0.240423	0.061	0.204	5.10991e-72
NR1H2	2.68059e-76	-0.330096	0.011	0.118	5.19499e-72
ATP6V1H	2.85e-76	-0.0825098	0.143	0.337	5.52329e-72
DGKI	2.89944e-76	1.06687	0.418	0.338	5.61912e-72
ERRFI1	3.30716e-76	-0.246334	0.016	0.128	6.40928e-72
SRP72	3.55175e-76	-0.16259	0.086	0.246	6.88329e-72
MSMO1	3.63182e-76	-0.283689	0.047	0.179	7.03848e-72
NASP	3.6323e-76	-0.0148771	0.16	0.367	7.03939e-72
ARMH3	4.05461e-76	-0.0191004	0.215	0.449	7.85783e-72
FGD5-AS1	4.08893e-76	-0.257991	0.013	0.121	7.92435e-72
CREM	5.51917e-76	-1.21752	0.218	0.411	1.06961e-71
GRIA1	5.59002e-76	0.0378993	0.773	0.558	1.08335e-71
SAMD12	5.87155e-76	-0.553875	0.032	0.152	1.13791e-71
SH3GLB1	6.22702e-76	-0.0797941	0.172	0.382	1.2068e-71
GLO1	6.93773e-76	-0.263966	0.047	0.179	1.34453e-71
E2F3	7.72459e-76	-0.186828	0.112	0.283	1.49703e-71
ESR1	9.59286e-76	-0.469834	0.034	0.155	1.8591e-71
SEC24B	9.63599e-76	-0.0315453	0.173	0.385	1.86745e-71
GNPTAB	1.05271e-75	-0.124453	0.216	0.445	2.04016e-71
LATS2	1.07377e-75	-0.279498	0.022	0.138	2.08096e-71
SINHCAF	1.27823e-75	-0.369311	0.005	0.105	2.47721e-71
FRS2	1.29248e-75	-0.063775	0.181	0.396	2.50483e-71
C9orf72	1.309e-75	-0.240644	0.044	0.176	2.53684e-71
DR1	1.56441e-75	-0.254185	0.013	0.121	3.03183e-71
ZYG11B	1.56444e-75	-0.0520403	0.093	0.257	3.03189e-71
CRYL1	1.59806e-75	-0.107439	0.086	0.245	3.09704e-71
SLC30A9	1.91678e-75	-0.0356022	0.173	0.386	3.71471e-71
SLC25A24	1.9385e-75	-0.24904	0.02	0.133	3.75682e-71
RELL1	1.95921e-75	-0.23511	0.068	0.214	3.79695e-71
ATXN7L1	1.96798e-75	0.0265392	0.172	0.383	3.81395e-71
DDB1	2.12232e-75	-0.109073	0.075	0.228	4.11306e-71
VCAN	2.34049e-75	-1.1873	0.25	0.428	4.53588e-71
ZC3H12C	2.35497e-75	-0.0908151	0.134	0.322	4.56393e-71
MTURN	2.40103e-75	-0.390759	0.021	0.135	4.6532e-71
FAM168B	2.80114e-75	-0.119128	0.088	0.248	5.42862e-71
DPY19L4	3.0219e-75	-0.123311	0.073	0.224	5.85645e-71
SPCS2	3.07125e-75	-0.283891	0.015	0.124	5.95209e-71
NOL7	3.24267e-75	-0.234595	0.047	0.179	6.2843e-71
CHORDC1	3.24687e-75	-0.164075	0.044	0.176	6.29244e-71
TMEM59	3.3053e-75	-0.310216	0.001	0.098	6.40566e-71
LDAH	3.44292e-75	-0.0723754	0.1	0.268	6.67238e-71
MARF1	3.77098e-75	-0.024556	0.094	0.26	7.30816e-71
AK2	4.08065e-75	-0.166023	0.044	0.175	7.90829e-71
MTR	4.0929e-75	0.0235812	0.169	0.381	7.93204e-71
NR4A3	4.55189e-75	-1.70159	0.003	0.1	8.82156e-71
EMC3	5.04691e-75	-0.1282	0.099	0.265	9.78091e-71
CXCR4	5.06214e-75	-0.496686	0.001	0.097	9.81043e-71
SSU72	5.16462e-75	-0.274069	0.022	0.136	1.0009e-70
RBPMS	5.89111e-75	-0.473872	0.015	0.123	1.1417e-70
[truncated: 17,381 more rows]

## Sheet: cluster 5
	p_val	avg_log2FC	pct.1	pct.2	p_val_adj
ABHD15-AS1	0	1.49884	0.705	0.293	0
ABLIM1	0	-1.97922	0.022	0.476	0
ABR	0	1.34631	0.812	0.549	0
ACSL1	0	1.41784	0.63	0.202	0
ACSS3	0	-1.84974	0.018	0.411	0
ADAM28	0	1.27264	0.661	0.192	0
ADAMTS9	0	-3.58581	0.014	0.51	0
ADAP2	0	1.66531	0.572	0.145	0
ADCY7	0	1.07571	0.42	0.129	0
ADGRB3	0	-1.69267	0.489	0.801	0
ADGRE2	0	0.941931	0.341	0.072	0
ADGRL3	0	-4.34462	0.023	0.708	0
AGAP1	0	-2.8428	0.038	0.585	0
AKAP12	0	-5.08908	0.017	0.553	0
AKAP6	0	-2.3938	0.033	0.522	0
ALK	0	-2.57272	0.019	0.459	0
ALOX5	0	1.06001	0.449	0.153	0
ANKS1A	0	1.1933	0.742	0.44	0
ANKS1B	0	-1.95094	0.017	0.422	0
AOAH	0	1.1808	0.763	0.26	0
APBB1IP	0	1.53949	0.902	0.269	0
APBB2	0	-1.67053	0.02	0.421	0
APOC1	0	1.08088	0.266	0.04	0
ARHGAP15	0	1.32199	0.879	0.253	0
ARHGAP18	0	1.57997	0.671	0.259	0
ARHGAP22	0	1.19811	0.745	0.381	0
ARHGAP24	0	1.09365	0.918	0.405	0
ARHGAP25	0	1.3176	0.576	0.175	0
ARHGAP26	0	1.35629	0.903	0.558	0
ARHGAP42	0	-3.20313	0.013	0.537	0
ARL15	0	1.17658	0.731	0.444	0
ATP8B4	0	1.50801	0.656	0.18	0
BLNK	0	1.08201	0.379	0.106	0
BMERB1	0	-2.08255	0.026	0.491	0
BMP2K	0	1.66874	0.769	0.341	0
BNC2	0	1.57641	0.654	0.26	0
C1QB	0	0.954529	0.308	0.043	0
C22orf34	0	1.45856	0.549	0.168	0
C3	0	1.68892	0.587	0.147	0
C3AR1	0	1.35214	0.422	0.107	0
CA10	0	-2.88664	0.019	0.531	0
CADM2	0	-3.76303	0.022	0.646	0
CADPS	0	-2.66219	0.021	0.472	0
CALD1	0	-2.5864	0.015	0.491	0
CAMK2D	0	-3.14952	0.366	0.821	0
CARD11	0	1.32587	0.445	0.124	0
CCDC200	0	1.23506	0.417	0.125	0
CD14	0	0.986141	0.259	0.043	0
CD163	0	2.24281	0.857	0.191	0
CD44	0	-2.56208	0.038	0.476	0
CD53	0	1.03903	0.525	0.17	0
CD74	0	2.01729	0.853	0.195	0
CD86	0	1.50452	0.546	0.146	0
CDC42BPA	0	-2.15416	0.019	0.512	0
CDH19	0	-2.98216	0.011	0.429	0
CDH2	0	-3.08973	0.012	0.552	0
CDH20	0	-2.65048	0.015	0.467	0
CELF2	0	1.07547	0.926	0.665	0
CHI3L1	0	-3.52182	0.021	0.466	0
CHL1	0	-4.17151	0.021	0.611	0
CHST11	0	1.24476	0.936	0.651	0
CLEC7A	0	1.96981	0.654	0.158	0
CMKLR1	0	0.919656	0.25	0.055	0
CNTNAP5	0	-3.15322	0.019	0.439	0
CPM	0	1.58049	0.622	0.212	0
CPVL	0	1.49517	0.652	0.204	0
CSF1R	0	1.18876	0.61	0.184	0
CSF3R	0	1.43001	0.56	0.157	0
CTNNA2	0	-2.67912	0.021	0.486	0
CTNND2	0	-3.17709	0.029	0.565	0
CTSS	0	1.02705	0.42	0.139	0
CX3CR1	0	1.24482	0.315	0.079	0
CYBA	0	0.974936	0.39	0.116	0
CYTH4	0	0.910842	0.32	0.078	0
DCC	0	-2.47583	0.01	0.433	0
DCLK2	0	-1.69064	0.017	0.414	0
DENND1A	0	1.16837	0.761	0.556	0
DENND3	0	1.3934	0.549	0.164	0
DEPTOR	0	1.38423	0.561	0.197	0
DGKG	0	-2.81721	0.029	0.523	0
DISC1	0	1.0323	0.826	0.606	0
DLC1	0	-1.99188	0.019	0.443	0
DLEU1	0	2.2031	0.867	0.484	0
DLEU7	0	1.95425	0.521	0.089	0
DLG2	0	-1.90739	0.219	0.586	0
DLGAP1	0	-2.56691	0.025	0.467	0
DNM3	0	-2.05715	0.019	0.5	0
DOCK1	0	-1.66928	0.066	0.523	0
DOCK2	0	1.66065	0.812	0.28	0
DOCK3	0	-1.7624	0.028	0.456	0
DOCK4	0	0.972519	0.956	0.783	0
DOCK8	0	1.08458	0.818	0.243	0
DPP6	0	-3.13685	0.027	0.544	0
DPYD	0	1.91017	0.943	0.614	0
DSE	0	1.53001	0.6	0.282	0
EHBP1	0	-2.12062	0.183	0.614	0
ELMO1	0	0.959285	0.945	0.501	0
ENTPD1	0	1.34826	0.536	0.209	0
EPB41L2	0	1.71243	0.899	0.551	0
EPN2	0	-1.8521	0.1	0.517	0
EPS15	0	1.3544	0.657	0.348	0
ERBB4	0	-2.81756	0.017	0.462	0
ETS2	0	1.20909	0.424	0.125	0
ETV6	0	1.51859	0.85	0.575	0
EYA4	0	-2.75952	0.012	0.414	0
F13A1	0	1.7739	0.342	0.102	0
FAM155A	0	-2.86793	0.019	0.497	0
FAM20A	0	1.01487	0.221	0.044	0
FAM49B	0	1.62207	0.9	0.514	0
FAT3	0	-2.19707	0.016	0.414	0
FBXL7	0	-2.28939	0.018	0.471	0
FCER1G	0	0.667623	0.179	0.022	0
FCGRT	0	1.01011	0.361	0.095	0
FCHSD2	0	1.15004	0.862	0.596	0
[truncated: 19,266 more rows]

## Sheet: cluster 6
	p_val	avg_log2FC	pct.1	pct.2	p_val_adj
[truncated: 19,380 more rows]

[truncated: 23 more sheets: cluster 7, cluster 8, cluster 9, cluster 10, cluster 11, cluster 12, cluster 13, cluster 14, cluster 15, cluster 16, cluster 17, cluster 18, cluster 19, cluster 20, cluster 21, cluster 22, cluster 23, cluster 24, cluster 25, cluster 26 …]
