# Supplementary material for: Ganglioglioma deep transcriptomics reveals primitive neuroectoderm neural precursor-like population
Source: Acta Neuropathol Commun. 2023 Mar 25;11:50. doi: 10.1186/s40478-023-01548-3 (PMC10039537; doi:10.1186/s40478-023-01548-3)
Supplement: Supplementary file 4 — Additional file 4: Supplementary Table 3. SnRNA-seq CellChat cluster-cluster interaction probabilities (source x target) by (significant) pathway. [file 40478_2023_1548_MOESM4_ESM.xlsx]

## Sheet: NRXN
c00

## Sheet: LAMININ
c00

## Sheet: NCAM
c00

## Sheet: PTN
c00

## Sheet: COLLAGEN
c00

## Sheet: SPP1
c00

## Sheet: CDH
c00

## Sheet: CADM
c00

## Sheet: CNTN
c00

## Sheet: NRG
c00

[truncated: 78 more sheets: NGL, VISFATIN, TENASCIN, APP, FN1, THBS, BMP, SEMA3, NEGR, PTPRM, JAM, FGF, PDGF, SEMA6, PSAP, CLDN, PERIOSTIN, MPZ, TGFb, MHC-II …]
