# Supplementary material for: Ganglioglioma deep transcriptomics reveals primitive neuroectoderm neural precursor-like population
Source: Acta Neuropathol Commun. 2023 Mar 25;11:50. doi: 10.1186/s40478-023-01548-3 (PMC10039537; doi:10.1186/s40478-023-01548-3)
Supplement: Supplementary file 6 — Additional file 6: Supplementary Table 5. SnRNA-seq CellChat cluster-cluster interaction p-values (source x target) by significant ligand-receptor combination. [file 40478_2023_1548_MOESM6_ESM.xlsx]

## Sheet: TGFB1_TGFBR1_TGFBR2
c00

## Sheet: TGFB2_TGFBR1_TGFBR2
c00

## Sheet: TGFB3_TGFBR1_TGFBR2
c00

## Sheet: TGFB1_ACVR1B_TGFBR2
c00

## Sheet: TGFB1_ACVR1C_TGFBR2
c00

## Sheet: TGFB2_ACVR1B_TGFBR2
c00

## Sheet: TGFB2_ACVR1C_TGFBR2
c00

## Sheet: TGFB3_ACVR1B_TGFBR2
c00

## Sheet: TGFB3_ACVR1C_TGFBR2
c00

## Sheet: TGFB1_ACVR1_TGFBR1
c00

[truncated: 1,601 more sheets: TGFB2_ACVR1_TGFBR1, TGFB3_ACVR1_TGFBR1, BMP2_BMPR1A_ACVR2A, BMP2_BMPR1A_ACVR2B, BMP2_BMPR1A_BMPR2, BMP2_BMPR1B_ACVR2A, BMP2_BMPR1B_ACVR2B, BMP2_BMPR1B_BMPR2, BMP4_BMPR1A_ACVR2A, BMP4_BMPR1A_ACVR2B, BMP4_BMPR1A_BMPR2, BMP4_BMPR1B_ACVR2A, BMP4_BMPR1B_ACVR2B, BMP4_BMPR1B_BMPR2, GDF5_BMPR1A_ACVR2A, GDF5_BMPR1A_ACVR2B, GDF5_BMPR1A_BMPR2, GDF5_BMPR1B_ACVR2A, GDF5_BMPR1B_ACVR2B, GDF5_BMPR1B_BMPR2 …]
