# Supplementary material for: Ganglioglioma deep transcriptomics reveals primitive neuroectoderm neural precursor-like population
Source: Acta Neuropathol Commun. 2023 Mar 25;11:50. doi: 10.1186/s40478-023-01548-3 (PMC10039537; doi:10.1186/s40478-023-01548-3)
Supplement: Supplementary file 7 — Additional file 7: Supplementary Table 6. Top differentially expressed genes by CITE-seq cluster by Wilcoxon rank sum test. [file 40478_2023_1548_MOESM7_ESM.xlsx]

## Sheet: cluster 00
	p_val	avg_log2FC	pct.1	pct.2	p_val_adj
ADM	0	1.7222	0.819	0.095	0
CA9	0	0.770061	0.555	0.022	0
CHPF	0	1.53623	0.93	0.14	0
ENO2	0	1.57948	0.949	0.177	0
KIF1A	0	1.17482	0.834	0.105	0
NOL3	0	1.40397	0.894	0.127	0
PFKP	0	1.40032	0.93	0.175	0
PLOD2	0	0.978801	0.785	0.099	0
PTPRN	0	0.990273	0.698	0.063	0
DDIT3	8.1745e-300	1.69753	0.905	0.195	1.40356e-295
BNIP3	8.71861e-296	1.5943	0.956	0.219	1.49699e-291
CABP1	1.35604e-295	0.79707	0.643	0.053	2.32833e-291
SLC6A8	1.68838e-293	0.938106	0.747	0.095	2.89895e-289
SLC25A4	7.06036e-293	1.32799	0.953	0.198	1.21226e-288
NUPR1	8.64941e-292	1.1902	0.827	0.128	1.4851e-287
OLFM1	2.44378e-290	1.12567	0.786	0.108	4.19598e-286
NDRG1	4.17174e-289	2.11377	0.998	0.368	7.16289e-285
EPAS1	5.24057e-289	0.958585	0.869	0.143	8.99806e-285
MIR210HG	1.08978e-288	0.687018	0.579	0.039	1.87115e-284
P4HA1	9.61596e-286	1.17782	0.878	0.179	1.65106e-281
IGFBP5	2.3858e-284	1.98107	0.918	0.19	4.09642e-280
LOX	1.01946e-281	1.38933	0.576	0.039	1.75041e-277
HILPDA	2.8856e-281	1.37835	0.729	0.094	4.95457e-277
KISS1R	3.06804e-281	1.14348	0.553	0.033	5.26783e-277
NTRK2	3.31781e-281	1.9091	0.958	0.222	5.69667e-277
CAV1	4.27865e-279	1.14317	0.791	0.119	7.34645e-275
HEPN1	2.75171e-278	0.930054	0.778	0.111	4.72469e-274
VEGFA	4.99786e-275	2.01238	1	0.313	8.58132e-271
ERO1A	7.54086e-274	1.34644	0.869	0.182	1.29477e-269
PCOLCE2	1.29354e-273	1.00169	0.664	0.073	2.22101e-269
HSPA13	2.3248e-270	1.06594	0.804	0.143	3.99168e-266
PMP22	3.14973e-270	0.999255	0.866	0.148	5.40809e-266
SOX9	1.3082e-269	1.0825	0.781	0.12	2.24619e-265
RND3	4.30617e-269	1.22961	0.785	0.122	7.3937e-265
SOX2	9.83398e-269	1.22065	0.883	0.156	1.6885e-264
DNAJB9	1.18685e-268	1.59609	0.858	0.183	2.03782e-264
BMP7	9.3542e-268	1.00917	0.781	0.125	1.60612e-263
CPE	1.79928e-267	1.92067	0.938	0.209	3.08936e-263
LINC00461	1.25363e-266	0.964652	0.772	0.121	2.15248e-262
FKBP9	1.05759e-264	0.967767	0.762	0.119	1.81588e-260
SPART	9.31786e-263	0.958487	0.869	0.182	1.59988e-258
ENPP5	6.2895e-261	0.686523	0.543	0.04	1.07991e-256
SEZ6L2	2.51915e-260	1.02746	0.772	0.115	4.32539e-256
LARP6	8.85937e-260	0.691655	0.635	0.072	1.52115e-255
STAC2	5.48818e-259	0.819138	0.706	0.094	9.42321e-255
MXI1	2.61435e-258	1.09688	0.922	0.216	4.48885e-254
NR2F1	1.12759e-254	1.16483	0.829	0.153	1.93608e-250
MT1X	1.72665e-254	2.32614	0.995	0.452	2.96466e-250
PHLDA3	4.63907e-253	0.934799	0.824	0.144	7.96528e-249
NFIX	6.37342e-251	1.07327	0.909	0.195	1.09432e-246
PGK1	3.25978e-250	1.69329	0.993	0.489	5.59704e-246
FGFR1	1.81562e-247	1.07703	0.905	0.206	3.11742e-243
MAP9	5.15147e-247	0.896115	0.863	0.172	8.84507e-243
CD9	2.43717e-245	1.75229	0.969	0.285	4.18461e-241
ARL3	9.99701e-245	0.874817	0.861	0.183	1.71649e-240
CXXC5	1.94688e-244	0.914554	0.812	0.148	3.3428e-240
SELENOM	6.57098e-244	1.20388	0.976	0.281	1.12824e-239
ATP1B1	1.30401e-243	0.977449	0.821	0.156	2.23898e-239
TCEAL9	1.45086e-243	0.999007	0.905	0.205	2.49113e-239
BAMBI	1.5055e-241	0.837221	0.715	0.104	2.58495e-237
SPARCL1	2.19983e-241	1.40474	0.979	0.231	3.77711e-237
LONP1	6.11577e-241	0.840288	0.744	0.126	1.05008e-236
ARC	2.12619e-239	1.75578	0.763	0.135	3.65067e-235
INSIG2	1.59584e-238	1.09311	0.79	0.161	2.74006e-234
NR2F6	3.88888e-237	0.559041	0.618	0.078	6.6772e-233
CBR1	6.41117e-237	0.896081	0.874	0.193	1.1008e-232
NCAM1	1.71832e-235	1.07067	0.899	0.186	2.95035e-231
IGFBP2	2.8481e-235	1.57387	0.825	0.172	4.89019e-231
ELAVL3	1.56063e-233	0.86262	0.809	0.145	2.6796e-229
BNIP3L	2.16683e-232	1.36175	0.967	0.349	3.72045e-228
SH3BGR	1.06455e-231	0.67729	0.568	0.061	1.82783e-227
STMN4	2.0954e-229	0.900538	0.569	0.064	3.59779e-225
BEX2	3.93743e-229	0.853349	0.794	0.152	6.76057e-225
SYT11	4.36657e-229	1.01041	0.905	0.21	7.4974e-225
GET1	5.40309e-229	0.640898	0.724	0.121	9.27711e-225
DIP2C	1.12006e-228	0.664345	0.726	0.121	1.92314e-224
MORF4L2	1.51981e-228	1.12347	0.966	0.313	2.60952e-224
AK4	1.60886e-228	0.61794	0.566	0.061	2.76242e-224
CFAP36	2.78621e-228	0.791097	0.827	0.177	4.78393e-224
MAGEF1	6.3714e-228	0.640735	0.731	0.13	1.09397e-223
HSPA5	7.06708e-228	2.10747	0.979	0.426	1.21342e-223
CRYAB	1.86809e-227	2.03259	0.938	0.258	3.20751e-223
TUBB2B	2.60633e-227	1.01931	0.951	0.21	4.47507e-223
TCEAL7	3.02205e-227	0.77417	0.708	0.115	5.18886e-223
C19orf81	1.68267e-223	0.552133	0.543	0.056	2.88915e-219
ASPH	4.91886e-223	1.02907	0.93	0.258	8.44568e-219
ARG2	1.64987e-222	0.844792	0.514	0.048	2.83283e-218
PTTG1	3.70554e-222	0.809502	0.705	0.118	6.36241e-218
NOG	1.19878e-221	0.522946	0.341	0.005	2.05831e-217
SGCE	5.92681e-221	0.695612	0.834	0.157	1.01763e-216
PNMA2	6.684e-221	0.659621	0.63	0.088	1.14764e-216
SBDS	9.12994e-220	1.12466	0.969	0.342	1.56761e-215
ZNF667-AS1	8.34244e-219	0.638898	0.695	0.118	1.4324e-214
PCDH10	1.65615e-218	0.765985	0.615	0.085	2.8436e-214
SMARCD3	2.84639e-218	1.23264	0.83	0.191	4.88724e-214
TRIM9	3.01265e-218	0.835942	0.886	0.189	5.17273e-214
SMIM3	1.36431e-217	0.768074	0.77	0.151	2.34252e-213
GAPDH	7.28905e-217	1.74996	1	0.868	1.25153e-212
MT3	1.39525e-216	1.73047	1	0.401	2.39564e-212
BBC3	3.71935e-216	0.744212	0.617	0.087	6.38612e-212
OBSL1	6.59886e-216	0.801955	0.739	0.138	1.13302e-211
CA12	2.89629e-214	0.888493	0.729	0.131	4.97293e-210
SERPINE2	6.55747e-214	1.12889	0.961	0.237	1.12592e-209
SCG2	8.96082e-214	0.914721	0.737	0.128	1.53857e-209
PRDX4	1.12711e-213	0.811928	0.876	0.213	1.93525e-209
TPI1	1.25256e-213	1.49388	1	0.524	2.15064e-209
VDAC2	1.13952e-211	1.16106	0.964	0.375	1.95656e-207
SDC4	1.40465e-211	0.768686	0.636	0.1	2.41179e-207
FRMD3	3.03552e-211	0.626452	0.653	0.1	5.21199e-207
EGLN3	4.51381e-211	0.438379	0.403	0.021	7.75022e-207
SLITRK2	6.04703e-211	0.603518	0.666	0.104	1.03828e-206
PAICS	6.17334e-210	0.766462	0.778	0.168	1.05996e-205
GPRC5B	6.19126e-210	0.764214	0.734	0.129	1.06304e-205
FERMT2	1.25362e-209	0.78961	0.835	0.175	2.15246e-205
NT5C3A	1.57271e-209	0.75332	0.755	0.152	2.70035e-205
IGF1R	5.68768e-208	0.855108	0.775	0.164	9.76575e-204
EIF4EBP1	2.46259e-207	0.939025	0.76	0.167	4.22826e-203
PREPL	3.15674e-207	0.907568	0.869	0.224	5.42011e-203
ALDH6A1	4.29869e-207	0.656509	0.773	0.157	7.38084e-203
KDSR	1.41553e-206	0.811689	0.853	0.213	2.43047e-202
PSAT1	1.91949e-205	0.676926	0.561	0.073	3.29576e-201
SPAG4	2.03662e-205	0.426161	0.424	0.028	3.49687e-201
RRAGD	1.04182e-204	0.542668	0.55	0.068	1.7888e-200
TM2D2	2.77664e-204	0.637866	0.755	0.155	4.7675e-200
ODC1	1.27506e-203	0.854681	0.822	0.199	2.18928e-199
FHL1	5.40214e-203	0.593831	0.739	0.138	9.27547e-199
SCD	9.38683e-203	0.824887	0.863	0.201	1.61172e-198
SLC16A1	1.0914e-202	0.555534	0.631	0.099	1.87393e-198
SOX11	1.24534e-202	0.584535	0.533	0.062	2.13825e-198
CDH19	1.26519e-202	0.660533	0.741	0.13	2.17233e-198
SPRY1	2.7759e-202	0.790946	0.777	0.163	4.76622e-198
ADSS1	3.68845e-201	0.559731	0.529	0.061	6.33307e-197
RCN1	2.84728e-200	0.685334	0.78	0.166	4.88879e-196
AKAP12	4.88132e-200	1.09571	0.984	0.301	8.38123e-196
ARFGEF3	9.85407e-200	0.542197	0.566	0.073	1.69194e-195
C1orf61	2.35967e-199	0.919989	0.92	0.235	4.05155e-195
CDC42EP4	2.48125e-199	0.767692	0.615	0.097	4.26031e-195
GCSH	2.59452e-199	0.720606	0.861	0.213	4.45479e-195
HSPA9	3.68443e-199	1.21029	0.974	0.408	6.32616e-195
CAMK2N1	4.77034e-199	0.642397	0.896	0.204	8.19068e-195
TRAPPC4	7.50675e-199	0.740903	0.856	0.222	1.28891e-194
BTG3	1.20453e-198	0.9329	0.879	0.241	2.06818e-194
ARL1	1.60866e-198	0.783847	0.812	0.201	2.76206e-194
CCDC47	4.74122e-198	0.881708	0.914	0.27	8.14067e-194
LMAN1	4.86117e-198	1.09894	0.936	0.314	8.34663e-194
NARS1	5.80124e-198	1.00123	0.917	0.295	9.96073e-194
TRIAP1	7.11192e-198	0.587526	0.639	0.105	1.22112e-193
BEX1	7.16422e-198	0.740922	0.786	0.154	1.2301e-193
RTL8A	1.6896e-197	0.57444	0.695	0.132	2.90105e-193
NCKAP1	7.23608e-197	0.554009	0.755	0.15	1.24244e-192
SPRYD7	1.08227e-196	0.574419	0.592	0.091	1.85826e-192
CDKN1A	1.10839e-196	1.27607	0.904	0.274	1.9031e-192
C1QTNF1	5.85482e-196	0.727258	0.69	0.12	1.00527e-191
SMOX	7.49053e-196	0.575241	0.628	0.104	1.28612e-191
LGALS3	1.54415e-195	1.53592	0.977	0.394	2.65131e-191
PHGDH	1.71642e-195	0.747887	0.501	0.058	2.94709e-191
TCEAL2	2.11979e-195	0.62804	0.737	0.143	3.63968e-191
AK6	2.19204e-195	0.619348	0.718	0.147	3.76374e-191
SORCS3	2.42542e-195	0.653898	0.661	0.109	4.16445e-191
MXRA7	4.16697e-195	1.01282	0.933	0.279	7.15468e-191
SLC3A2	1.54349e-194	1.4176	0.943	0.341	2.65018e-190
SELENOK	4.38686e-194	1.17962	0.976	0.415	7.53224e-190
LRP2	3.0261e-193	0.876883	0.577	0.084	5.19581e-189
ARF4	3.42308e-193	1.01507	0.876	0.266	5.87743e-189
FEZ1	5.85072e-193	0.581119	0.856	0.178	1.00457e-188
TAF7	4.49567e-192	1.02197	0.962	0.394	7.71907e-188
RPF2	5.09888e-192	0.599042	0.718	0.147	8.75477e-188
KIF5C	9.27496e-192	0.750125	0.84	0.196	1.59251e-187
PGM3	1.50148e-191	0.778339	0.728	0.156	2.57804e-187
EEF1A2	2.60697e-191	0.573924	0.732	0.137	4.47616e-187
FBXO21	5.47248e-191	0.715693	0.788	0.184	9.39626e-187
GPR137B	7.19775e-191	0.682463	0.612	0.104	1.23585e-186
DPP6	9.72e-191	0.699121	0.705	0.131	1.66892e-186
LOXL2	1.10937e-190	0.531429	0.436	0.038	1.90478e-186
PSMB5	1.47346e-190	0.630149	0.837	0.208	2.52993e-186
THAP5	7.30535e-190	0.74906	0.759	0.175	1.25433e-185
VDAC1	1.75448e-189	1.04365	0.951	0.367	3.01244e-185
EMC6	1.76771e-189	0.671244	0.793	0.191	3.03516e-185
PGRMC1	1.7708e-189	0.710415	0.845	0.201	3.04047e-185
PTGDS	5.67178e-189	0.881969	0.773	0.159	9.73845e-185
UFL1	7.7685e-189	0.760605	0.806	0.201	1.33385e-184
LYRM2	8.13085e-189	0.656876	0.803	0.197	1.39607e-184
COPRS	9.33793e-189	0.563624	0.729	0.154	1.60332e-184
C3orf14	1.97742e-188	0.480169	0.579	0.089	3.39523e-184
EPB41L4A-AS1	2.1141e-188	0.856518	0.827	0.219	3.62992e-184
MT2A	2.90033e-188	1.6733	1	0.668	4.97986e-184
WBP2	3.6548e-188	0.855596	0.912	0.281	6.2753e-184
SQSTM1	4.98327e-188	1.15723	0.976	0.43	8.55628e-184
SNCB	5.51907e-188	0.389424	0.403	0.028	9.47625e-184
B4GAT1	8.71442e-188	0.608593	0.669	0.122	1.49627e-183
OTUD6B-AS1	1.79992e-187	0.783442	0.874	0.254	3.09046e-183
CLCN3	2.68222e-187	0.784967	0.819	0.202	4.60538e-183
GARS1	6.41296e-187	0.747302	0.715	0.157	1.10111e-182
NDUFA5	1.59107e-186	0.854462	0.935	0.308	2.73186e-182
GPC1	2.81616e-186	0.621679	0.777	0.154	4.83534e-182
FAT1	5.6812e-186	0.633916	0.669	0.121	9.75463e-182
MAP1A	2.12393e-185	0.559188	0.711	0.14	3.64679e-181
USP11	9.32447e-185	0.69387	0.832	0.216	1.60101e-180
TARS1	4.95829e-184	0.745705	0.759	0.179	8.51338e-180
SLU7	5.33377e-184	0.726938	0.847	0.231	9.15808e-180
LAPTM4A	6.14504e-184	1.00553	0.961	0.369	1.0551e-179
ATP6V1D	8.28894e-184	0.618633	0.798	0.195	1.42321e-179
CALD1	9.76261e-184	0.620261	0.887	0.219	1.67624e-179
MT1M	1.12341e-183	1.03062	0.667	0.125	1.92889e-179
RPS6KA2	1.29288e-183	0.638987	0.773	0.172	2.21988e-179
EIF1B	1.79128e-183	0.961803	0.933	0.342	3.07563e-179
SCG5	3.66247e-183	0.692836	0.77	0.155	6.28847e-179
RTN3	2.248e-182	0.843131	0.92	0.285	3.85982e-178
NAE1	2.33183e-182	0.612303	0.752	0.173	4.00374e-178
TMEM38B	2.9704e-182	0.483812	0.519	0.069	5.10018e-178
TMEM45A	6.7278e-182	0.410435	0.416	0.036	1.15516e-177
ILF3-DT	8.99237e-182	0.735624	0.747	0.172	1.54399e-177
CCNB1IP1	1.19007e-181	0.651998	0.711	0.153	2.04335e-177
SEMA5A	1.54253e-181	0.675602	0.75	0.151	2.64852e-177
CBX1	3.28174e-181	0.640995	0.79	0.199	5.63475e-177
NFIC	4.11904e-181	0.906798	0.928	0.308	7.07239e-177
TMED2	7.86483e-181	0.986225	0.91	0.314	1.35039e-176
MPP2	1.14878e-180	0.40234	0.458	0.049	1.97245e-176
ADCY8	1.60346e-180	0.337718	0.326	0.013	2.75313e-176
TSC22D1	5.63643e-180	0.62236	0.918	0.226	9.67775e-176
MCFD2	1.15061e-179	0.706497	0.791	0.196	1.9756e-175
FGF2	3.23373e-179	0.547383	0.589	0.097	5.55231e-175
PHAX	4.97114e-179	0.663552	0.777	0.192	8.53544e-175
PEG10	6.58721e-179	0.487559	0.617	0.103	1.13102e-174
PPP2CB	1.30781e-178	0.65485	0.861	0.231	2.24551e-174
RRM2B	1.98295e-178	0.767477	0.757	0.181	3.40472e-174
NDN	2.97065e-178	0.509439	0.566	0.091	5.10061e-174
HEPACAM	3.20479e-178	0.585843	0.635	0.111	5.50262e-174
RFK	3.45578e-178	0.470633	0.628	0.114	5.93357e-174
JAM2	3.90032e-178	0.603427	0.695	0.146	6.69684e-174
SEPHS2	4.23456e-178	0.628776	0.644	0.126	7.27075e-174
TRIB3	7.51077e-178	0.89059	0.462	0.053	1.2896e-173
TMEM263	2.18239e-177	0.613407	0.731	0.164	3.74717e-173
LNPK	3.09794e-177	0.628725	0.698	0.15	5.31916e-173
MAGEH1	3.46426e-177	0.516529	0.581	0.096	5.94814e-173
SHMT2	3.63322e-177	0.687355	0.644	0.129	6.23823e-173
BLVRB	3.81383e-177	0.616722	0.796	0.198	6.54835e-173
AGAP1	1.40319e-176	0.517317	0.648	0.12	2.40928e-172
EIF1	2.51083e-176	1.11879	1	0.849	4.31109e-172
CREB3	2.92656e-176	0.536423	0.636	0.122	5.02491e-172
MAPT	2.97368e-176	0.471489	0.54	0.078	5.10581e-172
GADD45A	3.78635e-176	1.1313	0.855	0.241	6.50117e-172
TJP1	5.46367e-176	0.631442	0.75	0.166	9.38112e-172
MRPL49	6.84654e-176	0.48002	0.579	0.094	1.17555e-171
H1-0	6.95049e-176	0.830877	0.737	0.177	1.1934e-171
MANF	7.01185e-176	1.00733	0.814	0.234	1.20393e-171
HSPA4L	8.92642e-176	0.557612	0.591	0.098	1.53267e-171
GPI	1.36425e-175	0.931526	0.873	0.281	2.34242e-171
UNC50	1.39657e-175	0.600734	0.747	0.177	2.3979e-171
FOXG1	1.96139e-175	0.551943	0.592	0.093	3.36771e-171
MRPL18	3.2658e-175	0.658972	0.834	0.229	5.60738e-171
CAMLG	4.61197e-175	0.776066	0.886	0.284	7.91876e-171
ALG2	1.49206e-174	0.533349	0.574	0.096	2.56186e-170
FICD	1.53174e-174	0.569374	0.447	0.05	2.62999e-170
SLC39A7	1.70673e-174	0.696945	0.708	0.161	2.93046e-170
ENDOD1	2.05795e-174	0.657001	0.765	0.17	3.53349e-170
BMERB1	2.16853e-174	0.532096	0.69	0.138	3.72336e-170
TXNRD1	2.62046e-174	0.767149	0.754	0.19	4.49933e-170
TF	4.05963e-174	0.873709	0.602	0.104	6.97038e-170
SEC11C	4.18605e-174	0.905968	0.907	0.302	7.18745e-170
MAP3K13	7.675e-174	0.586625	0.843	0.223	1.3178e-169
ADCY1	7.82517e-174	0.527966	0.485	0.062	1.34358e-169
FAM20C	9.86767e-174	0.882607	0.794	0.197	1.69428e-169
GPM6B	1.26208e-173	1.20344	0.98	0.329	2.167e-169
JUND	1.36518e-173	1.56508	0.998	0.731	2.34401e-169
TUBB4B	1.38334e-173	0.999073	0.874	0.273	2.37519e-169
WDR45B	1.64507e-173	0.744384	0.781	0.206	2.82459e-169
EGR1	1.70789e-173	1.46861	0.979	0.427	2.93244e-169
PDIA6	1.89029e-173	1.11347	0.959	0.392	3.24562e-169
RAB39B	3.0946e-173	0.438116	0.471	0.057	5.31343e-169
SCRG1	4.46007e-173	1.02885	0.899	0.262	7.65794e-169
RNF187	4.9875e-173	0.674542	0.811	0.219	8.56353e-169
TUBB2A	5.0475e-173	0.647547	0.698	0.145	8.66657e-169
H2AZ1	5.21515e-173	0.951409	0.954	0.376	8.95441e-169
MRFAP1	7.25374e-173	0.873043	0.961	0.39	1.24547e-168
ZNF395	9.86495e-173	0.42183	0.504	0.066	1.69381e-168
DSTN	1.28296e-172	0.969306	0.976	0.392	2.20284e-168
SCOC	1.62291e-172	0.582521	0.775	0.19	2.78654e-168
THAP7	1.7312e-172	0.560553	0.657	0.133	2.97247e-168
GDNF	2.1285e-172	0.600975	0.517	0.072	3.65463e-168
MAPRE3	2.62163e-172	0.447016	0.527	0.08	4.50133e-168
SNAPC1	3.04347e-172	0.513219	0.573	0.096	5.22564e-168
YIPF6	7.19418e-172	0.619977	0.775	0.197	1.23524e-167
ATP1B2	1.07272e-171	0.538402	0.834	0.187	1.84186e-167
CANX	1.26651e-171	1.20202	0.987	0.481	2.1746e-167
PEBP1	1.46856e-171	1.18369	0.997	0.571	2.52152e-167
FAM162A	1.61295e-171	0.720964	0.887	0.282	2.76943e-167
PTN	1.61893e-171	1.41166	0.94	0.292	2.7797e-167
CISD1	1.62289e-171	0.534643	0.698	0.152	2.78651e-167
EID2B	2.97459e-171	0.438909	0.457	0.053	5.10737e-167
ALDOA	8.78622e-171	0.551494	0.631	0.124	1.50859e-166
POLR2C	1.40157e-170	0.588584	0.76	0.188	2.4065e-166
R3HCC1	1.67028e-170	0.529204	0.67	0.142	2.86788e-166
DHPS	3.36517e-170	0.619512	0.767	0.192	5.77799e-166
DYNC2LI1	4.51868e-170	0.41707	0.604	0.109	7.75858e-166
BOD1	5.08595e-170	0.500632	0.656	0.135	8.73258e-166
MALSU1	5.4162e-170	0.542917	0.703	0.158	9.29962e-166
PDIA3	9.1669e-170	1.08195	0.977	0.463	1.57396e-165
MT1E	1.16252e-169	1.07567	0.843	0.233	1.99605e-165
HTRA1	3.15477e-169	1.57541	0.935	0.351	5.41674e-165
JAG1	1.2599e-168	0.619319	0.613	0.118	2.16325e-164
RPS27L	1.57452e-168	1.15193	0.998	0.55	2.70345e-164
BLOC1S6	2.34555e-168	0.756754	0.881	0.277	4.02731e-164
TCEA1	3.73612e-168	1.12596	0.959	0.433	6.41491e-164
APOD	8.70972e-168	1.19644	0.976	0.335	1.49546e-163
SIVA1	8.76644e-168	0.799008	0.899	0.308	1.5052e-163
POU3F3	1.04936e-167	0.551866	0.62	0.114	1.80174e-163
SEC61G	1.09257e-167	1.07676	0.966	0.458	1.87594e-163
EAPP	1.63159e-167	0.66956	0.822	0.231	2.80145e-163
TMEM132C	1.9272e-167	0.51409	0.48	0.062	3.30901e-163
UBE2M	2.17443e-167	0.703727	0.905	0.298	3.7335e-163
BLOC1S2	2.75906e-167	0.73018	0.868	0.263	4.7373e-163
EIF1AY	4.08499e-167	0.682185	0.793	0.216	7.01393e-163
AZGP1	5.53357e-167	0.633422	0.569	0.095	9.50114e-163
GAS6	8.48216e-167	0.56299	0.628	0.124	1.45639e-162
SMIM15	8.84421e-167	0.551801	0.719	0.168	1.51855e-162
ZC3H6	1.32901e-166	0.623366	0.741	0.175	2.28192e-162
MLF1	1.36746e-166	0.52267	0.659	0.133	2.34793e-162
EMC7	6.5775e-166	0.678039	0.847	0.245	1.12936e-161
XPOT	1.11127e-165	0.723539	0.732	0.187	1.90805e-161
EIF2S2	1.15569e-165	1.00929	0.949	0.401	1.98432e-161
SFXN3	2.45695e-165	0.529815	0.682	0.148	4.21859e-161
GPRC5A	3.35638e-165	0.412352	0.361	0.026	5.7629e-161
NXT1	3.62611e-165	0.495046	0.622	0.123	6.22603e-161
SPIRE1	4.69468e-165	0.385058	0.571	0.098	8.06076e-161
VAMP2	5.35697e-165	0.957321	0.985	0.52	9.19793e-161
PEG3	6.96081e-165	0.502418	0.612	0.113	1.19517e-160
CCDC59	7.05892e-165	0.735625	0.811	0.238	1.21202e-160
NUDCD2	7.51794e-165	0.508359	0.76	0.189	1.29083e-160
ERLEC1	8.82588e-165	0.706301	0.816	0.223	1.5154e-160
LMNA	1.39918e-164	1.02269	0.91	0.261	2.4024e-160
CFL2	1.45605e-164	0.522114	0.661	0.138	2.50004e-160
GINM1	3.21764e-164	0.627157	0.821	0.232	5.52469e-160
TSEN34	3.38583e-164	0.499147	0.688	0.156	5.81347e-160
EID1	5.32691e-164	1.02525	0.985	0.504	9.1463e-160
ZNF483	6.70469e-164	0.398517	0.509	0.072	1.1512e-159
YIF1A	7.79932e-164	0.587321	0.744	0.185	1.33914e-159
CDK4	1.05289e-163	0.491065	0.716	0.168	1.80781e-159
PHYH	1.17606e-163	0.491899	0.635	0.127	2.01929e-159
TRIB2	1.19718e-163	0.544212	0.68	0.143	2.05556e-159
CFAP298	1.34979e-163	0.534616	0.752	0.183	2.31759e-159
DNAJC3	2.97994e-163	0.897356	0.796	0.229	5.11656e-159
YWHAG	3.89142e-163	0.626937	0.788	0.211	6.68156e-159
NOVA1	7.16979e-163	0.586927	0.832	0.194	1.23105e-158
TET1	7.83377e-163	0.575987	0.577	0.103	1.34506e-158
ME1	1.18428e-162	0.474056	0.543	0.089	2.03341e-158
TOMM40	1.18997e-162	0.60642	0.799	0.213	2.04317e-158
NKX2-2	1.35285e-162	0.455355	0.584	0.105	2.32284e-158
TCEAL8	3.13756e-162	0.652386	0.809	0.228	5.3872e-158
TCEA2	3.17201e-162	0.483812	0.742	0.181	5.44634e-158
CNN3	4.08266e-162	0.488077	0.711	0.148	7.00992e-158
TENT5A	4.51606e-162	0.908585	0.835	0.239	7.75407e-158
TMED7	5.03455e-162	0.662594	0.755	0.193	8.64432e-158
TMEM9	7.32999e-162	0.487184	0.659	0.143	1.25856e-157
SLC22A17	1.11571e-161	0.60167	0.677	0.137	1.91568e-157
ATXN7L3B	1.13165e-161	0.69544	0.868	0.263	1.94305e-157
CDH11	1.46852e-161	0.518147	0.607	0.113	2.52145e-157
MYDGF	1.66155e-161	0.835758	0.886	0.304	2.85289e-157
CCDC152	1.72559e-161	0.484885	0.586	0.105	2.96284e-157
MRPL36	1.8176e-161	0.504452	0.767	0.188	3.12082e-157
CLU	1.90952e-161	0.862626	0.992	0.336	3.27865e-157
JAM3	3.35877e-161	0.501453	0.584	0.107	5.76701e-157
PLTP	4.71109e-161	0.373838	0.736	0.171	8.08895e-157
PRPF6	5.11898e-161	0.660018	0.812	0.23	8.78929e-157
APP	6.28671e-161	0.857753	0.974	0.309	1.07943e-156
PDCD5	6.9537e-161	0.682386	0.914	0.306	1.19395e-156
C12orf65	9.59182e-161	0.572953	0.674	0.147	1.64692e-156
BAG5	1.42794e-160	0.568219	0.705	0.165	2.45177e-156
GSPT2	4.16814e-160	0.418354	0.483	0.07	7.15669e-156
ETFRF1	5.33652e-160	0.446757	0.679	0.15	9.16281e-156
SAT2	7.20366e-160	0.72605	0.866	0.279	1.23687e-155
LDHA	7.34706e-160	1.00285	0.985	0.508	1.26149e-155
VWA1	1.18866e-159	0.762453	0.618	0.121	2.04092e-155
C8orf33	1.34566e-159	0.546029	0.749	0.188	2.31049e-155
DOK5	1.75878e-159	0.362948	0.429	0.049	3.01982e-155
LINC01551	1.955e-159	0.41135	0.421	0.047	3.35673e-155
ST13	2.59831e-159	0.902917	0.979	0.481	4.4613e-155
XBP1	2.82751e-159	0.863696	0.848	0.272	4.85484e-155
SCCPDH	4.53043e-159	0.470533	0.635	0.135	7.77874e-155
CCPG1	4.85927e-159	0.774547	0.837	0.259	8.34336e-155
CTSL	4.90658e-159	0.585477	0.744	0.193	8.4246e-155
VGF	5.43286e-159	0.94216	0.618	0.117	9.32821e-155
FGF11	7.4007e-159	0.411744	0.423	0.049	1.2707e-154
KHDRBS3	8.1238e-159	0.558723	0.825	0.209	1.39486e-154
PIGH	1.0735e-158	0.484657	0.591	0.113	1.84319e-154
AASDHPPT	1.09372e-158	0.566175	0.705	0.167	1.87791e-154
HAS2-AS1	1.17209e-158	0.361937	0.392	0.038	2.01248e-154
EMC2	1.39067e-158	0.540364	0.698	0.165	2.38778e-154
SGCB	1.62841e-158	0.495463	0.716	0.158	2.79598e-154
HSP90B1	1.87506e-158	1.3719	0.99	0.54	3.21947e-154
BEX4	2.17175e-158	0.639203	0.874	0.272	3.7289e-154
NDUFAF2	3.26422e-158	0.496402	0.693	0.159	5.60467e-154
EI24	4.07373e-158	0.511776	0.734	0.18	6.9946e-154
CLN5	5.30867e-158	0.537002	0.68	0.155	9.11499e-154
PAM	5.72961e-158	0.500846	0.713	0.158	9.83774e-154
EPRS1	7.50324e-158	0.681038	0.785	0.223	1.28831e-153
ENOPH1	7.5701e-158	0.525588	0.713	0.172	1.29979e-153
ASNS	7.83082e-158	0.625903	0.517	0.084	1.34455e-153
LRRC58	9.70704e-158	0.666561	0.84	0.243	1.6667e-153
ELOVL4	1.10447e-157	0.396932	0.434	0.053	1.89637e-153
FAM229B	1.37591e-157	0.445824	0.639	0.132	2.36243e-153
VGLL4	1.49776e-157	0.71667	0.801	0.224	2.57165e-153
SEC62	2.23706e-157	0.91217	0.987	0.521	3.84104e-153
PCDH9	2.85073e-157	0.563872	0.917	0.239	4.8947e-153
TMEM251	2.93628e-157	0.473955	0.546	0.096	5.04159e-153
ANG	2.96787e-157	0.380782	0.419	0.047	5.09583e-153
SPRY2	3.73283e-157	0.655854	0.824	0.211	6.40926e-153
GLT8D1	4.22283e-157	0.505584	0.659	0.145	7.2506e-153
AARS1	4.40482e-157	0.56465	0.62	0.129	7.56307e-153
GTF2H5	4.48014e-157	0.639354	0.848	0.251	7.69239e-153
SLC35F1	6.20129e-157	0.393588	0.608	0.108	1.06476e-152
TMEM59L	1.00425e-156	0.510918	0.628	0.123	1.7243e-152
ARL6IP1	1.4585e-156	0.833635	0.949	0.387	2.50424e-152
CMBL	1.58971e-156	0.461398	0.599	0.114	2.72954e-152
RNF24	1.66492e-156	0.501394	0.579	0.109	2.85866e-152
LAPTM4B	2.01819e-156	0.408906	0.577	0.105	3.46523e-152
PGRMC2	2.2909e-156	0.520526	0.657	0.146	3.93348e-152
MSANTD4	2.54214e-156	0.437061	0.589	0.113	4.36485e-152
COPS8	3.2923e-156	0.572683	0.752	0.199	5.65288e-152
SAP30	4.81393e-156	0.712095	0.843	0.252	8.26552e-152
EIF4H	5.83826e-156	0.753569	0.923	0.343	1.00243e-151
YIPF5	7.16431e-156	0.559217	0.697	0.166	1.23011e-151
C1QL2	1.6089e-155	0.577331	0.395	0.042	2.76248e-151
ALKBH5	1.70686e-155	0.624305	0.688	0.168	2.93068e-151
SPTSSA	1.77039e-155	0.599108	0.728	0.179	3.03976e-151
TMX2	1.94652e-155	0.566968	0.746	0.194	3.34218e-151
ZNF830	1.99636e-155	0.452097	0.604	0.12	3.42775e-151
MRPL40	4.95657e-155	0.530359	0.79	0.215	8.51043e-151
NDUFAB1	7.06796e-155	0.641235	0.902	0.303	1.21357e-150
MRPL17	9.61694e-155	0.480964	0.662	0.154	1.65123e-150
THBS4	1.16381e-154	0.50955	0.664	0.132	1.99827e-150
SLC39A6	1.19553e-154	0.540409	0.667	0.152	2.05273e-150
SHISA8	1.22092e-154	0.5829	0.305	0.017	2.09632e-150
CEBPZOS	1.24473e-154	0.625928	0.773	0.21	2.1372e-150
PROX1	1.86274e-154	0.491587	0.576	0.109	3.19833e-150
SOX6	2.78711e-154	0.420339	0.698	0.151	4.78547e-150
COX11	3.34681e-154	0.560037	0.729	0.186	5.74648e-150
TMEM106B	3.81866e-154	0.558813	0.781	0.205	6.55663e-150
ZNF302	3.84448e-154	0.548785	0.705	0.172	6.60097e-150
AP1S1	4.30023e-154	0.466296	0.762	0.187	7.38349e-150
IMP3	4.68397e-154	0.576349	0.762	0.206	8.04237e-150
TSHZ1	4.68744e-154	0.498368	0.591	0.113	8.04834e-150
IFT22	6.60341e-154	0.374955	0.546	0.097	1.13381e-149
ACBD3	8.17994e-154	0.536215	0.7	0.169	1.4045e-149
SCG3	8.40936e-154	0.604233	0.584	0.103	1.44389e-149
POP7	8.91942e-154	0.404196	0.592	0.118	1.53147e-149
PCNA	1.23746e-153	0.486378	0.653	0.145	2.12472e-149
CALU	1.72674e-153	0.582871	0.749	0.193	2.96481e-149
GPM6A	2.34498e-153	0.425051	0.746	0.165	4.02633e-149
FDXR	5.63272e-153	0.487566	0.622	0.126	9.67138e-149
DARS1	6.09709e-153	0.636717	0.843	0.268	1.04687e-148
UQCRFS1	6.98159e-153	0.530129	0.84	0.254	1.19874e-148
AFDN	8.02828e-153	0.459312	0.661	0.144	1.37846e-148
RSL24D1	9.6769e-153	0.850952	0.938	0.388	1.66152e-148
KCNMA1	9.95982e-153	0.704985	0.835	0.241	1.7101e-148
LAMP2	1.17121e-152	0.783426	0.86	0.276	2.01096e-148
MOAP1	1.40997e-152	0.470062	0.641	0.142	2.42091e-148
MAP2	1.52483e-152	0.385256	0.723	0.165	2.61813e-148
P2RY1	3.42856e-152	0.385923	0.429	0.054	5.88684e-148
ISCA1	5.0914e-152	0.497673	0.69	0.165	8.74193e-148
FZD3	5.16883e-152	0.445326	0.532	0.091	8.87489e-148
ADD2	6.57376e-152	0.39519	0.501	0.079	1.12871e-147
TRAPPC2B	1.46234e-151	0.427962	0.599	0.12	2.51084e-147
CREB5	1.93454e-151	0.586723	0.742	0.187	3.3216e-147
TMEM41B	3.29846e-151	0.611289	0.688	0.169	5.66345e-147
TMEM30A	6.60786e-151	0.756307	0.887	0.296	1.13457e-146
C1orf43	1.02258e-150	0.673668	0.806	0.248	1.75577e-146
UCHL1	1.06279e-150	0.568888	0.631	0.133	1.82481e-146
MRPL51	1.44333e-150	0.608109	0.914	0.307	2.4782e-146
SNRNP25	1.46955e-150	0.365932	0.581	0.113	2.52322e-146
RPAIN	1.78626e-150	0.663968	0.873	0.29	3.067e-146
LHX2	1.94091e-150	0.3401	0.413	0.05	3.33254e-146
PSMD12	2.29366e-150	0.570339	0.775	0.217	3.93821e-146
MRPS18A	2.43914e-150	0.473841	0.618	0.132	4.188e-146
MCUR1	3.24614e-150	0.470476	0.657	0.149	5.57362e-146
HSP90AB1	3.35918e-150	0.94805	1	0.736	5.76771e-146
SOX15	3.75445e-150	0.394298	0.403	0.048	6.44639e-146
PPIL4	8.13176e-150	0.510617	0.749	0.2	1.39622e-145
HSD17B12	1.01665e-149	0.61347	0.853	0.263	1.74559e-145
OAT	1.09922e-149	0.42707	0.649	0.146	1.88735e-145
ADGRG1	1.13018e-149	0.498888	0.643	0.132	1.94051e-145
SPCS2	1.59991e-149	0.940285	0.976	0.464	2.74704e-145
SLIRP	1.68873e-149	0.700029	0.917	0.335	2.89956e-145
MRPL50	1.69117e-149	0.445195	0.649	0.147	2.90373e-145
TIMMDC1	1.74829e-149	0.49388	0.698	0.174	3.00182e-145
OTX1	2.16686e-149	0.361586	0.392	0.044	3.7205e-145
BCCIP	2.58867e-149	0.435281	0.666	0.153	4.44475e-145
ZFHX4	2.60896e-149	0.490498	0.698	0.157	4.47959e-145
SWI5	3.01219e-149	0.371601	0.568	0.109	5.17193e-145
GOLM1	4.2136e-149	0.379355	0.693	0.151	7.23475e-145
PLEKHA3	4.33329e-149	0.525972	0.754	0.208	7.44025e-145
CYSTM1	4.84392e-149	0.412842	0.675	0.155	8.31702e-145
DPCD	5.42921e-149	0.348612	0.48	0.076	9.32196e-145
MEG3	5.77054e-149	0.395951	0.889	0.242	9.90802e-145
C16orf91	6.03328e-149	0.419258	0.514	0.087	1.03591e-144
PCYOX1	6.03879e-149	0.451135	0.623	0.133	1.03686e-144
CHD1L	8.68126e-149	0.492081	0.595	0.122	1.49057e-144
CPNE3	9.55609e-149	0.626446	0.879	0.283	1.64078e-144
PIP4P2	9.71541e-149	0.450886	0.515	0.09	1.66814e-144
ACAN	1.04389e-148	0.578114	0.372	0.038	1.79237e-144
RCN2	1.31908e-148	0.664825	0.856	0.264	2.26486e-144
PAIP1	1.47008e-148	0.452798	0.723	0.182	2.52413e-144
ASNSD1	1.47659e-148	0.490824	0.682	0.167	2.53531e-144
CWC15	1.64122e-148	0.661245	0.896	0.315	2.81797e-144
MAP1B	2.19766e-148	0.788396	0.993	0.351	3.77339e-144
BRIX1	2.44019e-148	0.453741	0.662	0.152	4.18981e-144
MEIS3	2.65076e-148	0.400078	0.638	0.131	4.55135e-144
MPC1	2.76783e-148	0.699922	0.931	0.326	4.75237e-144
EEA1	3.45855e-148	0.660028	0.855	0.264	5.93833e-144
MMUT	3.94778e-148	0.496691	0.582	0.121	6.77834e-144
RPUSD2	4.38271e-148	0.353745	0.413	0.052	7.52511e-144
UBE2V2	5.54268e-148	0.621221	0.809	0.246	9.51678e-144
PRNP	5.6813e-148	0.706895	0.84	0.261	9.7548e-144
TMED4	6.35091e-148	0.721923	0.883	0.304	1.09045e-143
BEX3	6.51503e-148	0.508559	0.899	0.249	1.11863e-143
FAM174A	8.67969e-148	0.390104	0.499	0.085	1.4903e-143
CEBPZ	1.50439e-147	0.682078	0.837	0.275	2.58304e-143
VBP1	1.51998e-147	0.50251	0.79	0.224	2.60981e-143
PDGFA	1.77921e-147	0.452382	0.566	0.104	3.0549e-143
STARD3NL	1.92384e-147	0.45545	0.626	0.141	3.30323e-143
DYNLT3	2.29003e-147	0.620489	0.793	0.235	3.93198e-143
MRPL55	2.63056e-147	0.489945	0.71	0.184	4.51667e-143
PPP1R3C	5.84717e-147	0.262412	0.38	0.039	1.00396e-142
ATCAY	6.12675e-147	0.502195	0.522	0.09	1.05196e-142
PRSS35	1.42351e-146	0.361402	0.289	0.016	2.44416e-142
GOSR1	1.77091e-146	0.622889	0.783	0.228	3.04066e-142
MDH1	2.02337e-146	0.71563	0.91	0.336	3.47413e-142
NKAP	2.7599e-146	0.497608	0.742	0.196	4.73875e-142
NDUFC1	3.63388e-146	0.727847	0.949	0.377	6.23938e-142
ERH	3.65248e-146	0.756604	0.949	0.42	6.2713e-142
FAM3C	5.73648e-146	0.545487	0.767	0.209	9.84953e-142
ATP6V1E1	5.87916e-146	0.560401	0.799	0.242	1.00945e-141
SPOCK1	6.62293e-146	0.39248	0.586	0.107	1.13716e-141
TLE1	7.18488e-146	0.434891	0.607	0.127	1.23364e-141
SAC3D1	1.51874e-145	0.38246	0.471	0.075	2.60767e-141
LRRC59	1.99122e-145	0.480008	0.626	0.141	3.41892e-141
NOL7	2.46159e-145	0.719005	0.914	0.348	4.22655e-141
PCSK1N	3.22184e-145	0.436464	0.848	0.208	5.5319e-141
ISCA2	4.05429e-145	0.440313	0.728	0.189	6.96121e-141
LINGO1-AS2	4.84421e-145	0.397573	0.266	0.011	8.31751e-141
PARM1	5.07721e-145	0.374417	0.39	0.045	8.71756e-141
CNBP	5.76048e-145	0.808527	0.966	0.487	9.89075e-141
PTPRZ1	8.12037e-145	0.500294	0.931	0.265	1.39427e-140
EIF1AX	1.65638e-144	0.743169	0.943	0.38	2.84401e-140
C12orf76	4.0273e-144	0.471652	0.628	0.141	6.91488e-140
DNAJC18	4.71331e-144	0.406498	0.502	0.087	8.09275e-140
NAV1	7.10386e-144	0.612156	0.75	0.2	1.21973e-139
C1orf21	7.82368e-144	0.419315	0.626	0.136	1.34333e-139
ZCCHC17	8.90839e-144	0.684352	0.711	0.198	1.52957e-139
PSMC1	9.11835e-144	0.602503	0.84	0.274	1.56562e-139
CBX4	2.35406e-143	0.556503	0.61	0.135	4.04192e-139
WASL	2.79624e-143	0.481423	0.626	0.143	4.80115e-139
TMEM208	3.49209e-143	0.490107	0.78	0.219	5.99592e-139
MLF2	4.87416e-143	0.612578	0.874	0.287	8.36893e-139
PNMA1	5.11124e-143	0.475471	0.633	0.143	8.776e-139
RING1	5.5139e-143	0.386546	0.67	0.162	9.46736e-139
CGRRF1	6.16672e-143	0.374096	0.535	0.1	1.05883e-138
MAGED2	6.51769e-143	0.555159	0.793	0.218	1.11909e-138
MRPL42	9.61973e-143	0.527855	0.786	0.224	1.65171e-138
LYRM1	1.09338e-142	0.397334	0.613	0.131	1.87734e-138
BUD31	1.24396e-142	0.644597	0.819	0.262	2.13588e-138
STRAP	1.4445e-142	0.532809	0.809	0.24	2.48021e-138
DPYSL2	1.60013e-142	0.820676	0.931	0.361	2.74743e-138
PJA2	1.84166e-142	0.808746	0.946	0.401	3.16212e-138
C14orf132	1.93471e-142	0.373504	0.556	0.11	3.3219e-138
RELA	2.52613e-142	0.455952	0.682	0.168	4.33737e-138
APLP1	2.65263e-142	0.431272	0.52	0.096	4.55456e-138
PKM	2.67344e-142	0.900555	0.982	0.496	4.5903e-138
CAPN5	2.76733e-142	0.563048	0.586	0.121	4.75151e-138
UQCRC1	3.59054e-142	0.509251	0.788	0.235	6.16495e-138
TMEM121	4.9061e-142	0.365108	0.419	0.057	8.42377e-138
HERC5	5.82439e-142	0.380719	0.533	0.099	1.00005e-137
TSN	6.39997e-142	0.470641	0.695	0.178	1.09888e-137
VDAC3	7.89011e-142	0.569206	0.816	0.255	1.35473e-137
KIF3A	8.18525e-142	0.464094	0.7	0.171	1.40541e-137
TMED9	9.5038e-142	0.753328	0.883	0.308	1.6318e-137
EID2	9.54415e-142	0.381426	0.502	0.089	1.63873e-137
SMIM26	1.07897e-141	0.666947	0.866	0.308	1.8526e-137
HSD17B14	2.07447e-141	0.304299	0.398	0.049	3.56187e-137
RO60	2.95947e-141	0.63642	0.884	0.304	5.08142e-137
NACAD	9.05635e-141	0.303599	0.346	0.034	1.55498e-136
CYC1	9.9364e-141	0.542934	0.804	0.244	1.70608e-136
KCNB1	1.15629e-140	0.351343	0.403	0.05	1.98535e-136
YIPF3	1.63327e-140	0.510426	0.772	0.215	2.80433e-136
VKORC1	1.76282e-140	0.616571	0.821	0.262	3.02677e-136
RTN1	1.82225e-140	0.422541	0.608	0.133	3.1288e-136
MYO10	2.03327e-140	0.395933	0.569	0.113	3.49113e-136
CTNNA1	2.21977e-140	0.598505	0.858	0.27	3.81135e-136
POLR2I	3.51329e-140	0.550609	0.843	0.266	6.03232e-136
SSBP3	4.35053e-140	0.435523	0.538	0.103	7.46986e-136
ZNF462	4.48445e-140	0.439894	0.599	0.125	7.6998e-136
PPME1	4.8678e-140	0.421177	0.573	0.119	8.35802e-136
CFAP97	5.84076e-140	0.569881	0.825	0.258	1.00286e-135
PGAM1	6.03098e-140	0.678068	0.925	0.349	1.03552e-135
NUCKS1	6.91182e-140	0.918987	0.977	0.551	1.18676e-135
EPN2	7.83024e-140	0.367702	0.749	0.18	1.34445e-135
GNL3	8.07491e-140	0.577816	0.742	0.214	1.38646e-135
ALG5	8.53997e-140	0.448575	0.726	0.194	1.46631e-135
TNR	9.93066e-140	0.665144	0.656	0.14	1.70509e-135
RHEB	1.05023e-139	0.736853	0.883	0.342	1.80325e-135
CDKN1B	1.1808e-139	0.520466	0.77	0.216	2.02743e-135
DNAJC3-DT	1.23977e-139	0.376896	0.392	0.047	2.12869e-135
MESD	1.2871e-139	0.624371	0.863	0.284	2.20996e-135
HOMER3	1.30828e-139	0.368141	0.551	0.11	2.24631e-135
CDH2	1.31832e-139	0.370244	0.684	0.148	2.26356e-135
TOMM20	2.45695e-139	0.804349	0.967	0.465	4.21859e-135
KIFBP	2.65182e-139	0.363335	0.615	0.136	4.55318e-135
CARS1	2.78217e-139	0.530801	0.638	0.154	4.77699e-135
FRA10AC1	3.36918e-139	0.519734	0.739	0.204	5.78488e-135
CEP70	5.2624e-139	0.339641	0.475	0.078	9.03553e-135
DAG1	5.62523e-139	0.393328	0.602	0.126	9.65852e-135
YAE1	7.14827e-139	0.334294	0.432	0.063	1.22736e-134
PRMT1	8.18299e-139	0.553503	0.869	0.278	1.40502e-134
PPP1R16A	1.36792e-138	0.385515	0.478	0.081	2.34872e-134
PLPPR1	1.46856e-138	0.330695	0.339	0.032	2.52152e-134
CIAO2B	1.97691e-138	0.685976	0.94	0.394	3.39435e-134
CHMP5	2.37705e-138	0.548306	0.829	0.262	4.0814e-134
LMO4	2.60424e-138	0.678109	0.858	0.292	4.47148e-134
MGLL	2.66136e-138	0.305065	0.625	0.129	4.56955e-134
RAB9A	2.8258e-138	0.364817	0.664	0.161	4.8519e-134
IMPAD1	3.16541e-138	0.518132	0.67	0.167	5.43501e-134
TCEAL3	3.21231e-138	0.460785	0.71	0.188	5.51554e-134
CCT8	3.27298e-138	0.597916	0.855	0.29	5.61971e-134
TSPAN7	4.63638e-138	0.403907	0.641	0.139	7.96066e-134
UBA2	5.46885e-138	0.513809	0.77	0.224	9.39002e-134
PCNP	1.51997e-137	0.60136	0.892	0.321	2.60979e-133
ECI2	1.58375e-137	0.304697	0.741	0.192	2.7193e-133
CETN2	2.33746e-137	0.441493	0.69	0.173	4.01342e-133
DNTTIP1	2.50001e-137	0.388575	0.546	0.112	4.29252e-133
SOD3	5.90642e-137	0.52617	0.529	0.101	1.01413e-132
IFT57	5.91155e-137	0.395046	0.582	0.126	1.01501e-132
AAMP	1.23456e-136	0.490535	0.693	0.185	2.11973e-132
STIP1	1.74367e-136	0.64461	0.767	0.237	2.99388e-132
MRPS23	1.90326e-136	0.437486	0.703	0.188	3.2679e-132
SLC33A1	2.06523e-136	0.459215	0.577	0.123	3.54601e-132
TNFRSF10B	2.35318e-136	0.530789	0.604	0.138	4.04042e-132
HSPA2	2.72348e-136	0.397492	0.374	0.045	4.67621e-132
CXCL14	3.15784e-136	0.737896	0.773	0.201	5.422e-132
CHCHD2	3.44372e-136	0.912853	0.99	0.609	5.91286e-132
AMD1	6.7335e-136	0.870643	0.917	0.381	1.15614e-131
WBP4	7.09706e-136	0.536488	0.692	0.184	1.21857e-131
LRRC4C	1.01999e-135	0.439811	0.602	0.128	1.75132e-131
MBOAT2	1.11892e-135	0.446341	0.628	0.145	1.92118e-131
AGPAT5	2.00627e-135	0.466658	0.661	0.16	3.44476e-131
FAF2	2.97695e-135	0.477493	0.633	0.15	5.11142e-131
LRPAP1	3.77356e-135	0.646377	0.905	0.335	6.4792e-131
EBAG9	4.19908e-135	0.435923	0.636	0.153	7.20982e-131
SLC4A1AP	4.75969e-135	0.364729	0.569	0.121	8.1724e-131
IRF2BP1	5.04732e-135	0.336569	0.437	0.067	8.66625e-131
SMC3	5.0997e-135	0.592059	0.801	0.248	8.75618e-131
SGTB	5.12003e-135	0.386281	0.558	0.113	8.79109e-131
XRRA1	7.54802e-135	0.414763	0.636	0.149	1.296e-130
TFG	7.7436e-135	0.49653	0.794	0.239	1.32958e-130
CPEB4	8.01464e-135	0.761197	0.9	0.335	1.37611e-130
DNAJC19	1.0248e-134	0.487297	0.77	0.233	1.75957e-130
SSR3	1.46286e-134	0.880976	0.956	0.433	2.51174e-130
MAL	1.57509e-134	0.40129	0.525	0.1	2.70443e-130
THYN1	1.77603e-134	0.460406	0.731	0.207	3.04944e-130
MPHOSPH10	2.91664e-134	0.484319	0.726	0.198	5.00787e-130
TRMT10C	3.13661e-134	0.446768	0.661	0.167	5.38555e-130
RNF5	3.47861e-134	0.443953	0.667	0.17	5.97278e-130
DKK3	3.64712e-134	0.338441	0.684	0.155	6.2621e-130
LGALSL	3.80458e-134	0.320553	0.357	0.04	6.53246e-130
RANBP1	3.83655e-134	0.565028	0.858	0.294	6.58735e-130
SPCS1	3.8823e-134	0.725385	0.979	0.47	6.66591e-130
PHF1	3.91998e-134	0.507104	0.739	0.206	6.73061e-130
MRPL43	4.42821e-134	0.499003	0.757	0.221	7.60324e-130
HMGXB4	5.93704e-134	0.485926	0.721	0.201	1.01939e-129
ANXA5	6.31202e-134	0.880156	0.966	0.462	1.08377e-129
PET117	1.22604e-133	0.31927	0.432	0.064	2.10511e-129
ARPC1A	1.25269e-133	0.384826	0.757	0.214	2.15088e-129
CHL1	1.36326e-133	0.370406	0.759	0.182	2.34072e-129
CAV2	1.45714e-133	0.306354	0.587	0.125	2.50191e-129
EMC4	2.15595e-133	0.493078	0.794	0.241	3.70177e-129
ILVBL	2.61976e-133	0.37351	0.511	0.099	4.49813e-129
TMED10	3.45885e-133	0.659217	0.954	0.383	5.93884e-129
MLLT11	4.30424e-133	0.414102	0.587	0.129	7.39038e-129
CXADR	4.78089e-133	0.425529	0.613	0.135	8.20879e-129
ING2	5.50905e-133	0.381012	0.462	0.08	9.45904e-129
RPS19BP1	6.88057e-133	0.5604	0.894	0.326	1.18139e-128
PTGES3	8.02625e-133	0.838819	0.984	0.525	1.37811e-128
NPAS2	8.37974e-133	0.322886	0.514	0.097	1.4388e-128
UFSP2	8.92058e-133	0.448324	0.661	0.169	1.53166e-128
S100A16	1.10216e-132	0.171207	0.749	0.177	1.8924e-128
CINP	1.30782e-132	0.376932	0.61	0.142	2.24552e-128
DNAJB2	1.49782e-132	0.500269	0.708	0.192	2.57176e-128
LRIF1	1.505e-132	0.374886	0.537	0.105	2.58408e-128
EMP1	1.55827e-132	0.558566	0.659	0.157	2.67554e-128
THUMPD3	1.69893e-132	0.392695	0.592	0.133	2.91707e-128
UBE2S	1.95531e-132	0.511289	0.775	0.233	3.35727e-128
NFIB	2.13134e-132	0.379853	0.661	0.155	3.65952e-128
TTC32	2.32035e-132	0.292358	0.478	0.081	3.98404e-128
PRTN3	2.32633e-132	0.240254	0.232	0.008	3.99431e-128
CANT1	2.65833e-132	0.42411	0.543	0.115	4.56435e-128
RAB11FIP3	4.51143e-132	0.399487	0.485	0.087	7.74613e-128
RTL8C	5.08081e-132	0.411416	0.713	0.186	8.72374e-128
SRP9	5.98576e-132	0.725436	0.959	0.44	1.02776e-127
RAD23B	1.16216e-131	0.488132	0.75	0.222	1.99542e-127
SLC38A1	1.21936e-131	0.765619	0.881	0.305	2.09364e-127
UGDH	1.2949e-131	0.342661	0.431	0.068	2.22334e-127
PAK1IP1	1.79484e-131	0.389433	0.556	0.121	3.08173e-127
ANP32E	2.10193e-131	0.560679	0.806	0.267	3.60901e-127
GSTA4	2.42597e-131	0.310068	0.468	0.081	4.16538e-127
SPAG16	3.4502e-131	0.370481	0.613	0.145	5.92399e-127
REPIN1	4.60368e-131	0.418359	0.591	0.136	7.90451e-127
C18orf32	6.05073e-131	0.424927	0.664	0.172	1.03891e-126
HAX1	6.51028e-131	0.54778	0.788	0.25	1.11782e-126
GBE1	6.94061e-131	0.417671	0.504	0.097	1.1917e-126
BCAT1	9.30748e-131	0.493871	0.803	0.238	1.59809e-126
BLOC1S4	9.63285e-131	0.386785	0.608	0.142	1.65396e-126
SEC63	1.52755e-130	0.622792	0.814	0.272	2.6228e-126
SMAD5	1.68913e-130	0.491467	0.755	0.22	2.90023e-126
CAVIN1	1.76684e-130	0.338823	0.574	0.121	3.03366e-126
FAIM2	1.96537e-130	0.358519	0.506	0.094	3.37454e-126
ZNF576	2.02532e-130	0.628311	0.478	0.088	3.47747e-126
ORC4	2.30762e-130	0.404743	0.584	0.13	3.96219e-126
PBX1	3.00489e-130	0.410763	0.623	0.144	5.15939e-126
PSMD8	3.66301e-130	0.670109	0.94	0.395	6.28938e-126
MKKS	3.8653e-130	0.315861	0.467	0.081	6.63671e-126
ARL4D	4.49459e-130	0.313816	0.365	0.046	7.7172e-126
RETREG2	4.81018e-130	0.427643	0.697	0.188	8.25908e-126
ING1	5.04898e-130	0.365962	0.54	0.109	8.66911e-126
TULP3	5.74908e-130	0.346337	0.463	0.081	9.87117e-126
MRPS33	5.96993e-130	0.400519	0.741	0.209	1.02504e-125
ATF5	6.71944e-130	0.770136	0.511	0.105	1.15373e-125
SNRPE	9.31204e-130	0.541791	0.868	0.309	1.59888e-125
FKBP14	9.94033e-130	0.404941	0.478	0.087	1.70675e-125
REXO2	1.11887e-129	0.478823	0.674	0.182	1.9211e-125
RAB1A	1.13624e-129	0.575748	0.829	0.28	1.95093e-125
RAB3A	1.2916e-129	0.283016	0.323	0.032	2.21768e-125
ACLY	2.06701e-129	0.646491	0.646	0.176	3.54905e-125
MOSMO	2.21948e-129	0.389708	0.669	0.17	3.81084e-125
TUBGCP4	2.40652e-129	0.369512	0.548	0.115	4.13199e-125
WBP11	2.81715e-129	0.506784	0.773	0.238	4.83704e-125
GHITM	3.44046e-129	0.665968	0.881	0.335	5.90728e-125
MRPS7	3.71531e-129	0.405514	0.662	0.173	6.37918e-125
YWHAE	4.84013e-129	0.694031	0.982	0.464	8.3105e-125
ZNF322	5.71541e-129	0.320528	0.546	0.114	9.81336e-125
AIG1	5.98738e-129	0.517126	0.739	0.216	1.02803e-124
SLC25A21-AS1	6.70367e-129	0.255973	0.281	0.021	1.15102e-124
TM2D3	7.36224e-129	0.446476	0.669	0.176	1.2641e-124
CDC42BPA	8.22717e-129	0.379406	0.649	0.159	1.4126e-124
MLEC	1.03845e-128	0.60214	0.914	0.332	1.78301e-124
NDUFS4	1.29998e-128	0.489794	0.799	0.256	2.23207e-124
CNIH1	1.36321e-128	0.435921	0.729	0.211	2.34063e-124
UTP3	1.47765e-128	0.411576	0.615	0.15	2.53713e-124
KIZ	1.49726e-128	0.381426	0.535	0.111	2.57079e-124
MFAP1	1.98763e-128	0.333012	0.587	0.133	3.41276e-124
C5orf24	2.48678e-128	0.501165	0.786	0.245	4.2698e-124
MRPL2	2.9464e-128	0.382867	0.628	0.156	5.05897e-124
MRPL46	4.90531e-128	0.310282	0.496	0.095	8.42242e-124
MRPS18B	4.95743e-128	0.510073	0.684	0.193	8.51191e-124
GGH	5.05561e-128	0.280544	0.346	0.04	8.68048e-124
BORCS7	6.75169e-128	0.466583	0.736	0.214	1.15927e-123
MRPL15	6.89296e-128	0.39392	0.568	0.128	1.18352e-123
PTPRD-AS1	8.80425e-128	0.227904	0.279	0.02	1.51169e-123
EGR2	9.08081e-128	0.770043	0.755	0.229	1.55918e-123
TXNDC15	9.47675e-128	0.455345	0.724	0.202	1.62716e-123
NLRP1	9.62207e-128	0.526248	0.806	0.251	1.65211e-123
TBCA	1.03985e-127	0.699206	0.954	0.429	1.78543e-123
METTL5	1.48133e-127	0.475582	0.741	0.221	2.54344e-123
RAD23A	1.5333e-127	0.628676	0.874	0.334	2.63268e-123
MRNIP	1.65079e-127	0.402601	0.613	0.145	2.83441e-123
H4C3	1.77929e-127	0.869362	0.935	0.435	3.05505e-123
ESD	2.10099e-127	0.504165	0.847	0.289	3.6074e-123
PURB	2.16917e-127	0.479004	0.79	0.243	3.72447e-123
TMEM200C	2.66522e-127	0.343446	0.365	0.047	4.57619e-123
GLOD4	3.99413e-127	0.439482	0.675	0.176	6.85792e-123
ZDHHC4	4.08016e-127	0.343022	0.564	0.126	7.00563e-123
OCIAD1	4.17313e-127	0.683344	0.956	0.428	7.16526e-123
RNH1	5.29586e-127	0.602738	0.904	0.346	9.09299e-123
CCDC181	6.69916e-127	0.358634	0.354	0.043	1.15025e-122
RAB6B	7.98848e-127	0.24263	0.33	0.035	1.37162e-122
XPA	9.03233e-127	0.431691	0.731	0.213	1.55085e-122
SOD1	9.14003e-127	0.763096	0.976	0.526	1.56934e-122
KIAA1191	9.50455e-127	0.371307	0.561	0.124	1.63193e-122
MRPL21	1.05081e-126	0.423428	0.701	0.195	1.80424e-122
ENDOG	1.11073e-126	0.395684	0.54	0.116	1.90712e-122
MIF	1.16508e-126	0.563193	0.827	0.282	2.00044e-122
SDHAF3	1.23659e-126	0.365068	0.537	0.112	2.12323e-122
SNHG30	1.29147e-126	0.298364	0.471	0.086	2.21745e-122
KANSL1-AS1	1.7319e-126	0.317502	0.489	0.089	2.97367e-122
EIF2S1	1.75187e-126	0.573081	0.726	0.22	3.00795e-122
MRPL57	1.7655e-126	0.520109	0.873	0.315	3.03137e-122
CYCS	2.52946e-126	0.767513	0.918	0.412	4.34308e-122
MORF4L1	2.72379e-126	0.744852	0.987	0.567	4.67675e-122
JAGN1	3.40876e-126	0.400832	0.555	0.124	5.85285e-122
MGST3	3.72648e-126	0.608969	0.927	0.377	6.39837e-122
TRIM28	4.06665e-126	0.467992	0.767	0.24	6.98243e-122
RDH14	5.5178e-126	0.338107	0.522	0.108	9.47407e-122
RAB2A	7.52746e-126	0.618897	0.902	0.35	1.29246e-121
DGUOK	8.528e-126	0.505654	0.785	0.25	1.46426e-121
ERGIC2	8.54452e-126	0.500863	0.794	0.255	1.46709e-121
NORAD	9.93409e-126	0.598327	0.943	0.374	1.70568e-121
NRP1	1.24771e-125	0.366332	0.545	0.113	2.14231e-121
DSEL	1.42582e-125	0.319327	0.543	0.114	2.44813e-121
BEX5	1.44805e-125	0.396248	0.424	0.069	2.4863e-121
HSBP1	2.00688e-125	0.544597	0.905	0.345	3.44581e-121
LGALS3BP	2.49286e-125	0.5855	0.721	0.196	4.28024e-121
ERF	3.02794e-125	0.425508	0.571	0.13	5.19898e-121
SCN9A	3.27864e-125	0.409457	0.641	0.156	5.62943e-121
STT3A	3.58647e-125	0.438507	0.542	0.121	6.15797e-121
NDUFAF4	4.03565e-125	0.313224	0.515	0.107	6.92921e-121
SSPN	4.19425e-125	0.456122	0.584	0.133	7.20153e-121
LINC00511	4.66733e-125	0.417654	0.467	0.086	8.01381e-121
CUEDC2	4.76192e-125	0.403021	0.729	0.209	8.17622e-121
COPG1	5.51319e-125	0.419618	0.569	0.132	9.46614e-121
LTBP3	6.4405e-125	0.748929	0.799	0.265	1.10583e-120
CEBPG	7.35306e-125	0.454638	0.628	0.156	1.26252e-120
COQ10B	7.37685e-125	0.472452	0.654	0.178	1.2666e-120
FADS1	7.62418e-125	0.332543	0.644	0.154	1.30907e-120
HRK	7.65552e-125	0.325429	0.274	0.02	1.31445e-120
ACSL3	9.38201e-125	0.552838	0.852	0.281	1.61089e-120
PAXIP1-AS1	9.66632e-125	0.314655	0.414	0.064	1.65971e-120
FGFBP3	1.0092e-124	0.3385	0.378	0.053	1.7328e-120
PFDN6	1.13195e-124	0.451927	0.721	0.213	1.94356e-120
TRIM23	1.23184e-124	0.389402	0.553	0.122	2.11506e-120
NDUFA8	1.61154e-124	0.422377	0.716	0.208	2.76701e-120
ARCN1	1.83744e-124	0.464439	0.682	0.191	3.15488e-120
PSMB7	1.83764e-124	0.488575	0.85	0.297	3.15522e-120
FAM172A	1.84133e-124	0.510735	0.749	0.225	3.16156e-120
CNIH3	1.92271e-124	0.303559	0.504	0.099	3.30129e-120
KRT10	2.14707e-124	0.641392	0.907	0.361	3.68651e-120
ARHGAP5	2.44727e-124	0.549952	0.838	0.275	4.20196e-120
SSB	2.76523e-124	0.607113	0.9	0.368	4.7479e-120
DERL2	3.39499e-124	0.462037	0.692	0.197	5.8292e-120
KIAA1143	3.42601e-124	0.417823	0.675	0.183	5.88245e-120
DPM1	3.46783e-124	0.386721	0.571	0.132	5.95427e-120
AHI1	4.14071e-124	0.428651	0.809	0.251	7.10961e-120
TSSC4	4.18533e-124	0.357066	0.602	0.148	7.18621e-120
FEM1C	4.18618e-124	0.450661	0.63	0.159	7.18767e-120
ZMIZ1	4.59911e-124	0.477842	0.653	0.168	7.89667e-120
PTGR2	5.83355e-124	0.333689	0.517	0.107	1.00162e-119
RP9	6.33101e-124	0.367734	0.455	0.08	1.08703e-119
DHX32	9.41157e-124	0.359913	0.509	0.105	1.61597e-119
RIC3	1.0795e-123	0.343467	0.648	0.159	1.85349e-119
TMCO1	1.25262e-123	0.687498	0.884	0.351	2.15074e-119
EXOSC5	1.61785e-123	0.293662	0.468	0.086	2.77784e-119
UTP23	2.01373e-123	0.333186	0.56	0.124	3.45758e-119
TNS1	2.24557e-123	0.307341	0.489	0.094	3.85564e-119
TRAP1	2.49076e-123	0.325007	0.515	0.107	4.27663e-119
KPNA5	2.66118e-123	0.31413	0.62	0.149	4.56924e-119
SRP68	3.14821e-123	0.380669	0.576	0.137	5.40548e-119
C2orf49	3.37393e-123	0.413101	0.638	0.165	5.79303e-119
SLC35B1	3.83276e-123	0.426163	0.635	0.165	6.58085e-119
ELOC	4.31513e-123	0.568719	0.832	0.299	7.40908e-119
RAB5A	4.68705e-123	0.454935	0.814	0.263	8.04766e-119
DTX3	5.54987e-123	0.342069	0.481	0.094	9.52913e-119
NSMCE3	6.13762e-123	0.472247	0.679	0.187	1.05383e-118
SALL1	7.73095e-123	0.38516	0.436	0.076	1.3274e-118
FMC1	8.8493e-123	0.423557	0.664	0.177	1.51942e-118
ZNF639	1.26788e-122	0.354598	0.501	0.102	2.17694e-118
CDCA7L	1.39515e-122	0.305763	0.361	0.048	2.39547e-118
GTF2F1	1.57953e-122	0.401932	0.672	0.184	2.71204e-118
TMEM97	2.21965e-122	0.288471	0.414	0.066	3.81113e-118
PCMT1	2.5902e-122	0.462604	0.781	0.249	4.44738e-118
POLR2H	3.02624e-122	0.353745	0.68	0.185	5.19606e-118
DPH3	4.42246e-122	0.377212	0.586	0.14	7.59337e-118
ENDOV	4.68648e-122	0.333409	0.542	0.116	8.04669e-118
SLC8A3	5.38948e-122	0.276835	0.361	0.047	9.25374e-118
SELENOS	5.46125e-122	0.896227	0.863	0.343	9.37696e-118
CES2	5.57027e-122	0.351935	0.644	0.164	9.56415e-118
PDAP1	6.3316e-122	0.520764	0.85	0.298	1.08714e-117
NR1H2	6.3591e-122	0.387996	0.651	0.167	1.09186e-117
PDIA4	6.55305e-122	0.550478	0.688	0.193	1.12516e-117
COA3	7.59422e-122	0.407899	0.684	0.192	1.30393e-117
GTF2A2	7.89247e-122	0.479762	0.852	0.291	1.35514e-117
SVIP	8.63642e-122	0.50828	0.876	0.307	1.48287e-117
PARL	8.70849e-122	0.426527	0.654	0.179	1.49525e-117
UAP1	8.96783e-122	0.300544	0.455	0.082	1.53978e-117
BMP2	9.41507e-122	0.321367	0.346	0.044	1.61657e-117
ATL1	1.02514e-121	0.359972	0.445	0.08	1.76017e-117
CDO1	1.14904e-121	0.317987	0.344	0.043	1.97291e-117
DLC1	1.1614e-121	0.374711	0.587	0.134	1.99413e-117
RPL7L1	1.19565e-121	0.517833	0.891	0.335	2.05293e-117
NDRG2	1.21197e-121	0.45414	0.757	0.236	2.08095e-117
PIM3	1.36286e-121	0.411559	0.63	0.16	2.34004e-117
TOB2	1.41589e-121	0.484679	0.679	0.188	2.43108e-117
DEGS1	1.53876e-121	0.518846	0.773	0.242	2.64205e-117
IL1RAP	1.73476e-121	0.441724	0.732	0.2	2.97858e-117
CIRBP	1.75337e-121	0.831138	0.987	0.632	3.01053e-117
MEIS2	1.83323e-121	0.388205	0.483	0.094	3.14766e-117
MED19	2.03791e-121	0.405345	0.599	0.148	3.4991e-117
SV2A	2.40738e-121	0.340438	0.489	0.095	4.13347e-117
FXR1	2.49655e-121	0.61917	0.866	0.331	4.28658e-117
ACOT13	2.80478e-121	0.364696	0.6	0.147	4.81581e-117
SUCLA2	3.10508e-121	0.379389	0.587	0.144	5.33143e-117
NELFE	3.29565e-121	0.444331	0.684	0.197	5.65863e-117
FAM171B	3.3538e-121	0.33102	0.449	0.083	5.75847e-117
PRDX2	3.49458e-121	0.637043	0.936	0.369	6.00019e-117
FAM184B	3.56448e-121	0.307439	0.406	0.063	6.12021e-117
ARHGAP12	4.30597e-121	0.396962	0.679	0.181	7.39336e-117
ATP6AP2	4.73385e-121	0.642613	0.935	0.386	8.12801e-117
ENAH	5.51378e-121	0.28187	0.586	0.133	9.46716e-117
NFU1	5.91696e-121	0.316852	0.602	0.151	1.01594e-116
FUBP3	6.493e-121	0.409445	0.638	0.168	1.11485e-116
SHC2	1.11706e-120	0.32038	0.471	0.09	1.918e-116
TIPRL	1.14477e-120	0.43184	0.69	0.197	1.96558e-116
DHX40	1.27264e-120	0.352428	0.574	0.136	2.18513e-116
DCTN2	1.43642e-120	0.445292	0.76	0.232	2.46634e-116
CLUAP1	1.61677e-120	0.298374	0.574	0.134	2.776e-116
MED31	1.64921e-120	0.329211	0.525	0.113	2.8317e-116
CNIH4	2.09462e-120	0.391961	0.648	0.176	3.59647e-116
JKAMP	2.27511e-120	0.346844	0.574	0.136	3.90637e-116
PHPT1	2.50024e-120	0.490252	0.948	0.378	4.29291e-116
NCS1	2.50033e-120	0.298344	0.431	0.074	4.29307e-116
PACSIN3	2.51156e-120	0.301457	0.37	0.053	4.31234e-116
NAP1L3	2.69658e-120	0.332995	0.361	0.05	4.63002e-116
MED29	3.165e-120	0.446026	0.682	0.197	5.43431e-116
ZNF622	3.2138e-120	0.34905	0.533	0.118	5.51809e-116
TRIM2	3.89507e-120	0.364517	0.483	0.095	6.68783e-116
ATF4	4.66202e-120	0.759119	0.896	0.386	8.00469e-116
GPT2	5.32597e-120	0.329426	0.44	0.078	9.14469e-116
ZNF708	7.54693e-120	0.505816	0.708	0.202	1.29581e-115
RASSF8	8.03009e-120	0.312077	0.626	0.156	1.37877e-115
GLO1	8.04957e-120	0.474244	0.783	0.253	1.38211e-115
GOLT1B	8.54108e-120	0.36936	0.54	0.121	1.4665e-115
PLRG1	9.01713e-120	0.396392	0.604	0.154	1.54824e-115
RNF141	1.07864e-119	0.393429	0.622	0.16	1.85203e-115
DIS3	1.65165e-119	0.40316	0.682	0.192	2.83588e-115
TARS3	2.02386e-119	0.391873	0.628	0.157	3.47496e-115
DPY30	2.14942e-119	0.40718	0.716	0.212	3.69055e-115
NR2E1	2.23509e-119	0.302042	0.287	0.026	3.83764e-115
SAMD8	2.50969e-119	0.461463	0.718	0.205	4.30914e-115
NDRG4	2.78892e-119	0.343691	0.481	0.096	4.78858e-115
TGFA	3.76583e-119	0.366725	0.307	0.032	6.46593e-115
DAD1	3.90829e-119	0.714511	0.951	0.455	6.71053e-115
NCBP2AS2	3.94984e-119	0.415541	0.546	0.128	6.78187e-115
CAMK2B	4.4802e-119	0.280436	0.543	0.117	7.69251e-115
P3H4	4.69155e-119	0.344119	0.449	0.084	8.05539e-115
NDUFS3	5.75041e-119	0.406323	0.754	0.225	9.87346e-115
HAP1	5.79598e-119	0.398405	0.488	0.099	9.9517e-115
NIFK	7.14579e-119	0.440529	0.752	0.229	1.22693e-114
YPEL4	7.69104e-119	0.272294	0.33	0.039	1.32055e-114
IQCK	7.71078e-119	0.364771	0.488	0.1	1.32394e-114
PNO1	8.19138e-119	0.401802	0.522	0.117	1.40646e-114
VWC2	1.06588e-118	0.309087	0.395	0.061	1.83011e-114
C17orf58	1.07781e-118	0.281804	0.393	0.062	1.8506e-114
TIMM44	1.1455e-118	0.39411	0.625	0.162	1.96682e-114
NDFIP2	1.14897e-118	0.34029	0.512	0.109	1.97279e-114
SNRPD1	1.1495e-118	0.452058	0.838	0.292	1.97369e-114
CKAP4	1.2894e-118	0.347464	0.478	0.096	2.21391e-114
SRP54	1.6672e-118	0.530095	0.754	0.241	2.86259e-114
C4orf3	1.72234e-118	0.608842	0.941	0.415	2.95726e-114
BRD8	1.83826e-118	0.333821	0.537	0.119	3.1563e-114
RAMP1	1.85428e-118	0.157965	0.698	0.167	3.1838e-114
PYURF	2.01183e-118	0.457247	0.853	0.297	3.45431e-114
METTL26	2.07985e-118	0.450481	0.781	0.258	3.5711e-114
DYRK4	2.57268e-118	0.296485	0.515	0.111	4.41729e-114
NME1	2.72952e-118	0.351961	0.793	0.24	4.68659e-114
SMIM14	3.40446e-118	0.384945	0.667	0.185	5.84546e-114
NDUFS1	3.6182e-118	0.476806	0.775	0.247	6.21244e-114
MORN2	3.61987e-118	0.283697	0.476	0.095	6.21532e-114
SNHG7	4.26349e-118	0.572207	0.804	0.285	7.32041e-114
EIF2A	4.63314e-118	0.481143	0.76	0.245	7.9551e-114
SNN	5.98434e-118	0.314579	0.511	0.11	1.02751e-113
RDH11	6.19023e-118	0.534028	0.747	0.233	1.06286e-113
TRIQK	6.47118e-118	0.31709	0.455	0.087	1.1111e-113
C12orf10	6.53696e-118	0.291136	0.613	0.152	1.1224e-113
TXLNG	7.04847e-118	0.325921	0.502	0.105	1.21022e-113
PXYLP1	8.18972e-118	0.320669	0.468	0.09	1.40617e-113
TMEM14B	9.40034e-118	0.518321	0.824	0.296	1.61404e-113
NGDN	1.07609e-117	0.35248	0.564	0.132	1.84765e-113
PDPN	1.29337e-117	0.449181	0.622	0.157	2.22072e-113
DZIP1	1.50846e-117	0.303041	0.485	0.097	2.59003e-113
RBMX2	1.54406e-117	0.365524	0.571	0.137	2.65116e-113
APLP2	1.58625e-117	0.655132	0.979	0.424	2.72359e-113
LEO1	1.71783e-117	0.378005	0.55	0.128	2.94951e-113
POMGNT2	1.75574e-117	0.318599	0.378	0.058	3.01461e-113
ALDOC	1.89377e-117	0.301218	0.551	0.123	3.25159e-113
URB1-AS1	1.89933e-117	0.275305	0.338	0.043	3.26114e-113
OSER1-DT	2.26406e-117	0.28332	0.347	0.046	3.88739e-113
CMAS	2.44531e-117	0.335888	0.515	0.113	4.1986e-113
SNRPG	2.48734e-117	0.568157	0.915	0.388	4.27076e-113
PFKM	2.5845e-117	0.307254	0.465	0.092	4.43758e-113
CCT4	2.70508e-117	0.519456	0.855	0.318	4.64461e-113
TCEAL5	2.93523e-117	0.20954	0.48	0.095	5.03979e-113
MLLT1	2.96907e-117	0.385662	0.592	0.147	5.0979e-113
PEX7	3.40715e-117	0.25243	0.338	0.043	5.85007e-113
UBAC1	3.4302e-117	0.42419	0.61	0.162	5.88966e-113
TBL2	3.64605e-117	0.272612	0.418	0.07	6.26026e-113
AIMP1	3.67932e-117	0.484785	0.773	0.26	6.3174e-113
PIGP	3.7256e-117	0.338968	0.563	0.134	6.39686e-113
SDK2	3.97102e-117	0.324591	0.32	0.037	6.81825e-113
EIF5A2	3.97995e-117	0.294148	0.341	0.043	6.83357e-113
TMEM11	4.34855e-117	0.289624	0.496	0.103	7.46646e-113
VIM	4.93342e-117	0.907326	1	0.806	8.47068e-113
PRKRA	4.94841e-117	0.42165	0.573	0.142	8.49642e-113
NAA20	4.99488e-117	0.346658	0.706	0.211	8.57621e-113
ESF1	5.05143e-117	0.340368	0.825	0.282	8.6733e-113
SF3B2	7.35033e-117	0.552896	0.899	0.356	1.26205e-112
ARL2	1.06526e-116	0.407581	0.77	0.245	1.82904e-112
GNA11	1.10668e-116	0.341486	0.496	0.105	1.90017e-112
ZNF274	1.22412e-116	0.314625	0.571	0.131	2.10182e-112
DDX1	1.27379e-116	0.37108	0.718	0.213	2.1871e-112
KLHDC2	1.37021e-116	0.440533	0.662	0.183	2.35265e-112
SEMA5B	1.39298e-116	0.35264	0.305	0.033	2.39174e-112
CRYL1	1.6675e-116	0.364963	0.6	0.154	2.8631e-112
C12orf29	1.82676e-116	0.315953	0.517	0.113	3.13655e-112
ZNF770	2.02444e-116	0.367872	0.587	0.149	3.47597e-112
DPF2	2.18504e-116	0.409676	0.659	0.182	3.75172e-112
LARS1	2.23589e-116	0.557786	0.847	0.313	3.83902e-112
KAT5	2.2995e-116	0.346011	0.504	0.108	3.94823e-112
PRUNE2	2.82842e-116	0.381149	0.525	0.114	4.8564e-112
NDUFB9	3.72e-116	0.479573	0.86	0.305	6.38724e-112
TERF1	4.6631e-116	0.398832	0.729	0.221	8.00654e-112
EEF1E1	5.50982e-116	0.369883	0.62	0.165	9.46035e-112
FLYWCH2	5.84112e-116	0.362026	0.555	0.134	1.00292e-111
MYL6B	7.60272e-116	0.280172	0.661	0.177	1.30539e-111
CLDN12	7.69427e-116	0.343587	0.421	0.075	1.32111e-111
ATP5F1B	8.3256e-116	0.66381	0.964	0.461	1.42951e-111
FAM227B	8.98847e-116	0.266895	0.292	0.028	1.54332e-111
AEBP1	9.95549e-116	0.440762	0.587	0.139	1.70936e-111
TIMM21	1.15738e-115	0.317431	0.434	0.08	1.98722e-111
LINC00667	1.16621e-115	0.328722	0.654	0.175	2.00238e-111
LSM12	1.17045e-115	0.462848	0.755	0.243	2.00966e-111
SEC61A1	1.24217e-115	0.56342	0.737	0.238	2.13281e-111
ARL13B	1.91148e-115	0.308614	0.463	0.092	3.282e-111
TBC1D15	1.96634e-115	0.440367	0.692	0.202	3.3762e-111
C1D	1.96842e-115	0.354533	0.685	0.198	3.37977e-111
PWP1	2.89656e-115	0.376264	0.608	0.155	4.97339e-111
PNPLA8	3.0845e-115	0.444273	0.747	0.242	5.29609e-111
PMVK	4.8069e-115	0.344134	0.662	0.187	8.25345e-111
LRRC23	5.69213e-115	0.275337	0.473	0.094	9.77339e-111
GLRX5	5.73692e-115	0.399033	0.747	0.24	9.8503e-111
PSPH	6.46193e-115	0.266645	0.328	0.041	1.10951e-110
HACD3	6.97332e-115	0.44858	0.718	0.207	1.19732e-110
XPC	8.77428e-115	0.433172	0.682	0.198	1.50654e-110
SAV1	9.07959e-115	0.242438	0.519	0.112	1.55896e-110
LINC00882	1.21946e-114	0.235546	0.294	0.03	2.09381e-110
TUBB6	1.60626e-114	0.313698	0.494	0.105	2.75795e-110
RARA	1.63183e-114	0.388866	0.463	0.093	2.80185e-110
NT5C3B	2.27628e-114	0.248143	0.512	0.112	3.90837e-110
CCND2	2.62239e-114	0.482179	0.93	0.391	4.50265e-110
PYCR1	2.87795e-114	0.28281	0.307	0.035	4.94143e-110
SUGT1	3.27032e-114	0.464802	0.816	0.285	5.61514e-110
COL27A1	3.30226e-114	0.153082	0.406	0.064	5.66997e-110
FUNDC2	3.32015e-114	0.386979	0.698	0.21	5.7007e-110
KIF21A	3.45594e-114	0.337121	0.589	0.145	5.93386e-110
KEAP1	3.73733e-114	0.336529	0.476	0.1	6.417e-110
C11orf24	3.91566e-114	0.343879	0.467	0.096	6.72318e-110
TMOD2	5.44118e-114	0.311589	0.674	0.183	9.3425e-110
SECISBP2L	5.45416e-114	0.433479	0.698	0.206	9.3648e-110
POU3F2	5.66605e-114	0.368119	0.498	0.103	9.72861e-110
ATRAID	6.56704e-114	0.51413	0.871	0.333	1.12756e-109
PSMB1	6.80311e-114	0.615521	0.953	0.446	1.16809e-109
MRPL47	7.03926e-114	0.308975	0.661	0.184	1.20864e-109
MDM2	7.47751e-114	0.445579	0.912	0.361	1.28389e-109
CRBN	9.8078e-114	0.435309	0.78	0.258	1.684e-109
MEPCE	9.98921e-114	0.319552	0.483	0.099	1.71515e-109
ATG101	1.01954e-113	0.385244	0.613	0.163	1.75056e-109
CMSS1	1.03354e-113	0.394502	0.568	0.14	1.7746e-109
NFKBIL1	1.03759e-113	0.331962	0.458	0.092	1.78154e-109
SCD5	1.04929e-113	0.184648	0.631	0.146	1.80164e-109
PARP2	1.28178e-113	0.298507	0.405	0.068	2.20081e-109
MRPS36	1.28722e-113	0.335848	0.757	0.235	2.21016e-109
POLR2F	1.31681e-113	0.455127	0.809	0.271	2.26097e-109
CRNKL1	1.37174e-113	0.301638	0.568	0.139	2.35529e-109
MT-ND6	1.59904e-113	0.554157	0.971	0.545	2.74555e-109
ZNRD2	1.68513e-113	0.328572	0.545	0.129	2.89336e-109
MAPKAPK5-AS1	1.81703e-113	0.351811	0.475	0.097	3.11983e-109
FRG1	2.32594e-113	0.395874	0.744	0.233	3.99364e-109
PURA	2.84485e-113	0.388787	0.889	0.35	4.8846e-109
GCAT	2.93285e-113	0.297052	0.383	0.062	5.0357e-109
TMED1	3.62002e-113	0.284047	0.498	0.108	6.21558e-109
LRP1	3.84793e-113	0.527013	0.863	0.291	6.60689e-109
RSL1D1	4.21823e-113	0.518522	0.834	0.318	7.2427e-109
MED7	4.50507e-113	0.304467	0.449	0.087	7.73521e-109
POLR2K	4.77014e-113	0.407456	0.825	0.286	8.19033e-109
LACTB2	4.78817e-113	0.317846	0.429	0.08	8.22128e-109
TSPYL1	4.79964e-113	0.506707	0.719	0.234	8.24099e-109
GATM	5.33864e-113	0.412635	0.742	0.221	9.16644e-109
GPNMB	5.52517e-113	0.340191	0.392	0.064	9.48672e-109
SDHD	5.90544e-113	0.455937	0.796	0.271	1.01396e-108
VEGFB	6.2022e-113	0.369022	0.744	0.232	1.06492e-108
C2orf69	6.58649e-113	0.316928	0.473	0.097	1.1309e-108
SAR1B	8.53505e-113	0.462382	0.763	0.247	1.46547e-108
GAMT	9.59775e-113	0.372114	0.592	0.152	1.64793e-108
RGS4	1.00002e-112	0.570835	0.374	0.058	1.71703e-108
MMADHC	1.01203e-112	0.373285	0.628	0.172	1.73765e-108
SULF2	1.21864e-112	0.646402	0.659	0.19	2.09241e-108
DDX18	1.63673e-112	0.679217	0.927	0.439	2.81027e-108
LINC01003	1.90007e-112	0.319076	0.411	0.072	3.26241e-108
YBX3	1.94501e-112	0.66859	0.949	0.399	3.33959e-108
NRCAM	2.06118e-112	0.116713	0.808	0.215	3.53904e-108
NIPA2	2.40978e-112	0.354242	0.555	0.133	4.13759e-108
CYHR1	2.45799e-112	0.364315	0.67	0.194	4.22038e-108
CCNI	3.3791e-112	0.768289	0.982	0.615	5.80191e-108
DUSP26	4.17514e-112	0.255285	0.338	0.046	7.16871e-108
ZMAT3	4.27009e-112	0.455256	0.825	0.265	7.33175e-108
CALM1	4.62571e-112	0.804174	1	0.739	7.94234e-108
C1QBP	5.36135e-112	0.404032	0.845	0.297	9.20543e-108
KIAA0232	5.91277e-112	0.408184	0.737	0.231	1.01522e-107
NDUFA6	6.6292e-112	0.467889	0.821	0.284	1.13823e-107
MIS12	8.15658e-112	0.33555	0.44	0.083	1.40048e-107
CUTC	8.50127e-112	0.300292	0.493	0.106	1.45967e-107
ID4	8.51433e-112	0.427162	0.351	0.05	1.46191e-107
FBXW11	8.76399e-112	0.395289	0.68	0.2	1.50478e-107
ZNHIT3	9.19267e-112	0.348953	0.674	0.194	1.57838e-107
ZNF24	9.8888e-112	0.48006	0.804	0.279	1.69791e-107
FAM210B	1.01949e-111	0.38172	0.622	0.167	1.75047e-107
KBTBD2	1.04064e-111	0.361952	0.542	0.13	1.78678e-107
PPFIBP1	1.25438e-111	0.276517	0.591	0.146	2.15377e-107
MICU2	1.31007e-111	0.334699	0.636	0.174	2.24939e-107
PTS	1.5236e-111	0.264767	0.573	0.141	2.61601e-107
NECTIN1	1.73205e-111	0.263823	0.241	0.017	2.97392e-107
GADD45GIP1	1.78593e-111	0.471746	0.866	0.316	3.06643e-107
LYNX1	2.01982e-111	0.31329	0.481	0.101	3.46803e-107
ZNF853	2.0334e-111	0.265671	0.326	0.042	3.49136e-107
SERTAD3	2.03921e-111	0.334886	0.44	0.085	3.50132e-107
IFT81	2.77092e-111	0.29896	0.418	0.076	4.75766e-107
CCT5	2.84487e-111	0.474591	0.801	0.275	4.88464e-107
TIMM8B	3.22504e-111	0.399471	0.819	0.274	5.5374e-107
ECI1	3.68876e-111	0.350167	0.677	0.198	6.33361e-107
CTTN	4.32498e-111	0.325205	0.595	0.15	7.426e-107
P4HTM	4.3601e-111	0.442853	0.604	0.162	7.48629e-107
CSNK2B	4.67852e-111	0.46157	0.821	0.293	8.03301e-107
MKRN2	4.79426e-111	0.316208	0.449	0.088	8.23174e-107
NFE2L1	4.9806e-111	0.390834	0.666	0.194	8.5517e-107
MRPS22	5.22381e-111	0.312204	0.532	0.124	8.96927e-107
GSN	5.46783e-111	1.52604	0.865	0.431	9.38827e-107
COX5B	6.36825e-111	0.683231	0.974	0.552	1.09343e-106
NTM	6.47794e-111	0.412196	0.576	0.135	1.11226e-106
GOLGA2	8.298e-111	0.464611	0.684	0.207	1.42477e-106
UTP18	8.83361e-111	0.299231	0.568	0.144	1.51673e-106
KIFAP3	9.01262e-111	0.283323	0.561	0.137	1.54747e-106
ATP6V1F	9.55735e-111	0.55328	0.905	0.389	1.641e-106
PRMT5	1.01191e-110	0.314439	0.424	0.08	1.73746e-106
MTX2	1.08273e-110	0.266045	0.506	0.113	1.85904e-106
GOT1	1.15491e-110	0.316253	0.427	0.083	1.98297e-106
ACTR6	1.22022e-110	0.295983	0.602	0.154	2.09512e-106
PTOV1	1.27253e-110	0.38623	0.628	0.173	2.18494e-106
UBC	1.37955e-110	1.05588	1	0.851	2.36869e-106
NNT-AS1	1.50461e-110	0.38291	0.589	0.155	2.58341e-106
COPS4	1.67606e-110	0.304712	0.56	0.139	2.8778e-106
GPANK1	1.751e-110	0.362143	0.538	0.129	3.00647e-106
NDUFV3	1.82641e-110	0.46432	0.835	0.305	3.13594e-106
RBFOX2	1.96045e-110	0.247824	0.504	0.112	3.3661e-106
ENPP4	1.99578e-110	0.364551	0.538	0.129	3.42675e-106
PPIL6	2.39479e-110	0.286323	0.308	0.037	4.11185e-106
BHLHE41	2.42177e-110	0.384894	0.754	0.23	4.15819e-106
EPM2AIP1	2.52994e-110	0.4199	0.804	0.267	4.3439e-106
MAGED1	2.78209e-110	0.333311	0.605	0.152	4.77684e-106
SCAF1	2.91931e-110	0.340066	0.517	0.12	5.01246e-106
DDR1	3.24821e-110	0.310344	0.626	0.153	5.57717e-106
ABI2	3.30556e-110	0.425612	0.838	0.289	5.67564e-106
RAB28	3.57213e-110	0.238231	0.424	0.077	6.13335e-106
TMSB4X	3.66074e-110	-3.95262	0.914	0.833	6.28549e-106
ORC3	3.83082e-110	0.339496	0.468	0.097	6.57751e-106
MTPN	4.75846e-110	0.500849	0.899	0.368	8.17027e-106
CEP63	5.03047e-110	0.346286	0.592	0.154	8.63732e-106
C1QL1	5.19284e-110	-0.237006	0.644	0.153	8.91611e-106
LZTS3	5.45742e-110	0.269367	0.388	0.065	9.37038e-106
LRRC4B	5.46489e-110	0.332061	0.401	0.071	9.38321e-106
NDUFB5	6.22563e-110	0.43116	0.838	0.305	1.06894e-105
SF3A1	7.20014e-110	0.334866	0.597	0.156	1.23626e-105
SUCO	8.15814e-110	0.431453	0.68	0.202	1.40075e-105
SEL1L	8.96819e-110	0.555054	0.732	0.243	1.53984e-105
SRI	1.40527e-109	0.552019	0.925	0.385	2.41284e-105
P4HB	1.46592e-109	0.69058	0.902	0.387	2.51699e-105
CETN3	1.49922e-109	0.338104	0.488	0.107	2.57416e-105
PFDN1	1.69966e-109	0.447846	0.783	0.266	2.91831e-105
FUNDC1	1.79462e-109	0.286362	0.452	0.092	3.08136e-105
CADM2	2.14807e-109	0.302467	0.468	0.095	3.68824e-105
DIPK1C	2.23248e-109	0.307988	0.307	0.038	3.83317e-105
PDLIM3	2.41286e-109	0.45274	0.529	0.123	4.14288e-105
TMEM158	3.43619e-109	0.329884	0.491	0.103	5.89994e-105
TCEAL4	3.75812e-109	0.351893	0.825	0.275	6.4527e-105
SEPTIN9	4.2175e-109	0.540322	0.891	0.354	7.24144e-105
PSMD3	4.71532e-109	0.30109	0.628	0.174	8.0962e-105
SF3B6	4.83794e-109	0.496318	0.865	0.338	8.30674e-105
SEPTIN8	4.95969e-109	0.321115	0.589	0.15	8.51579e-105
NUDT21	5.24592e-109	0.36961	0.661	0.195	9.00724e-105
ARX	5.95043e-109	0.274163	0.312	0.039	1.02169e-104
LARP1B	5.95455e-109	0.300885	0.502	0.11	1.0224e-104
NDUFV2	6.1575e-109	0.501746	0.886	0.358	1.05724e-104
MSI2	6.19394e-109	0.553699	0.9	0.359	1.0635e-104
LRRN4CL	6.43832e-109	0.290675	0.276	0.028	1.10546e-104
CMTM5	6.72816e-109	0.248309	0.393	0.067	1.15522e-104
NXPH4	7.5837e-109	0.260028	0.215	0.012	1.30212e-104
RHOBTB3	7.62296e-109	0.422465	0.713	0.224	1.30886e-104
RXYLT1	8.02852e-109	0.315387	0.493	0.109	1.3785e-104
TNKS	8.18054e-109	0.372421	0.644	0.178	1.4046e-104
NEFL	1.06508e-108	0.254813	0.341	0.047	1.82874e-104
PPP2R5B	1.11587e-108	0.259441	0.338	0.047	1.91594e-104
MIEF1	1.23959e-108	0.353195	0.473	0.101	2.12837e-104
TIMM10	1.24267e-108	0.349978	0.68	0.201	2.13366e-104
GID8	1.27168e-108	0.338869	0.607	0.163	2.18348e-104
SUPT16H	1.31319e-108	0.465341	0.742	0.25	2.25475e-104
RRAS	1.31641e-108	0.300996	0.55	0.134	2.26027e-104
ATP6V1G1	1.85871e-108	0.612009	0.938	0.459	3.19141e-104
NRXN2	2.0782e-108	0.26845	0.496	0.103	3.56827e-104
KRR1	2.0858e-108	0.452096	0.835	0.301	3.58132e-104
CKS1B	2.12555e-108	0.300285	0.455	0.095	3.64956e-104
THRA	2.27082e-108	0.310226	0.515	0.12	3.899e-104
MRPL1	2.55394e-108	0.345735	0.669	0.192	4.38512e-104
ZNF667	2.68098e-108	0.245432	0.439	0.084	4.60324e-104
SYTL2	2.9777e-108	0.429567	0.636	0.175	5.11271e-104
CITED1	3.14812e-108	0.411104	0.486	0.105	5.40532e-104
PHLDA1	3.38421e-108	0.396703	0.794	0.242	5.81069e-104
METAP2	3.42992e-108	0.467714	0.881	0.346	5.88916e-104
DNAJC12	3.46121e-108	0.265501	0.33	0.046	5.94289e-104
ELP5	3.66468e-108	0.365286	0.602	0.162	6.29226e-104
ATP5PF	4.48159e-108	0.620922	0.971	0.514	7.69489e-104
AASDH	5.80428e-108	0.33805	0.489	0.109	9.96595e-104
HEBP1	5.94291e-108	0.308342	0.56	0.144	1.0204e-103
ZNF677	6.33128e-108	0.307687	0.499	0.114	1.08708e-103
CCT7	6.66967e-108	0.473129	0.822	0.299	1.14518e-103
NEIL2	7.26645e-108	0.268855	0.444	0.09	1.24765e-103
FJX1	7.4382e-108	0.0822932	0.55	0.122	1.27714e-103
SLC35A5	7.63254e-108	0.307156	0.44	0.09	1.31051e-103
SEC31A	7.71014e-108	0.514857	0.838	0.321	1.32383e-103
CBX5	8.66911e-108	0.42768	0.845	0.296	1.48849e-103
PCDHB10	1.19735e-107	0.350892	0.328	0.045	2.05585e-103
MAFG	1.35041e-107	0.422261	0.626	0.178	2.31865e-103
HIGD1A	1.5522e-107	0.276595	0.662	0.186	2.66514e-103
ESYT2	1.67704e-107	0.36898	0.576	0.149	2.87947e-103
GALNT18	1.84566e-107	0.258995	0.303	0.037	3.16899e-103
HEY2	1.94737e-107	0.336422	0.331	0.047	3.34364e-103
SCRN1	2.19807e-107	0.321783	0.594	0.158	3.77409e-103
KCTD6	2.26152e-107	0.269031	0.356	0.055	3.88303e-103
COX14	2.47988e-107	0.352523	0.83	0.299	4.25795e-103
GABARAPL2	3.09859e-107	0.590601	0.951	0.452	5.32028e-103
FXYD6	3.29992e-107	0.174889	0.633	0.156	5.66596e-103
MRPL4	3.58399e-107	0.356282	0.657	0.192	6.15372e-103
LRRC8A	3.83951e-107	0.426761	0.527	0.128	6.59243e-103
DNAJA2	4.33195e-107	0.4077	0.757	0.252	7.43795e-103
TIMM9	4.58183e-107	0.296837	0.589	0.156	7.867e-103
COPB2	4.60732e-107	0.441394	0.703	0.229	7.91077e-103
ATP5F1C	5.2354e-107	0.547245	0.899	0.381	8.98918e-103
DIXDC1	6.44691e-107	0.307275	0.455	0.094	1.10693e-102
TMEM99	7.02083e-107	0.282192	0.351	0.054	1.20548e-102
LSM5	7.05485e-107	0.395685	0.749	0.243	1.21132e-102
RFC1	8.20441e-107	0.403973	0.799	0.276	1.4087e-102
ILF2	8.69912e-107	0.42675	0.763	0.262	1.49364e-102
PARD6A	9.83313e-107	0.244883	0.331	0.047	1.68835e-102
TXNL1	1.07994e-106	0.388589	0.819	0.298	1.85426e-102
CCDC43	1.12365e-106	0.305528	0.52	0.124	1.9293e-102
TLCD5	1.13944e-106	0.226755	0.392	0.069	1.95641e-102
TIMM17A	1.14378e-106	0.350306	0.61	0.166	1.96386e-102
SMARCA5	1.36959e-106	0.551399	0.856	0.349	2.35159e-102
RGS17	1.40166e-106	0.409654	0.638	0.17	2.40665e-102
PFDN2	1.43041e-106	0.441482	0.853	0.335	2.45601e-102
MAP1LC3B	1.45722e-106	0.768617	0.879	0.385	2.50205e-102
MRM2	1.63876e-106	0.254669	0.411	0.077	2.81376e-102
CCN1	1.82977e-106	0.825745	0.473	0.103	3.14172e-102
F3	1.90881e-106	0.361571	0.431	0.083	3.27743e-102
SNU13	2.39611e-106	0.539958	0.927	0.411	4.11413e-102
GNG3	2.59339e-106	0.228194	0.375	0.062	4.45285e-102
WARS1	2.69101e-106	0.422523	0.568	0.151	4.62047e-102
UBQLN2	2.78454e-106	0.321131	0.512	0.121	4.78106e-102
UBA5	3.47958e-106	0.321528	0.543	0.135	5.97444e-102
ACTG1	3.57818e-106	0.852343	1	0.853	6.14374e-102
SORBS1	4.07476e-106	0.233461	0.633	0.168	6.99637e-102
CRIM1	4.21982e-106	0.267138	0.53	0.125	7.24542e-102
EXOSC7	4.42505e-106	0.246215	0.53	0.126	7.59782e-102
FAM114A1	4.87813e-106	0.315046	0.473	0.105	8.37575e-102
IARS1	4.95535e-106	0.404133	0.721	0.23	8.50833e-102
NES	4.97398e-106	0.419102	0.786	0.239	8.54033e-102
ARHGAP42	5.03459e-106	0.285581	0.457	0.095	8.64439e-102
ODR4	5.35022e-106	0.360857	0.605	0.167	9.18632e-102
MYADM	5.96577e-106	0.919922	0.778	0.292	1.02432e-101
SLC7A1	6.28423e-106	0.248338	0.45	0.093	1.079e-101
AFAP1	7.03158e-106	0.309897	0.529	0.124	1.20732e-101
MPLKIP	8.48843e-106	0.346955	0.705	0.218	1.45746e-101
COPB1	8.5137e-106	0.436434	0.741	0.249	1.4618e-101
PYGL	9.39978e-106	0.429321	0.643	0.188	1.61394e-101
MOB4	9.62503e-106	0.299713	0.626	0.174	1.65262e-101
RHOB	9.93408e-106	0.564795	0.871	0.316	1.70568e-101
DOHH	1.00379e-105	0.28311	0.385	0.067	1.72351e-101
CHMP2B	1.00894e-105	0.39156	0.649	0.193	1.73235e-101
ZFPM1	1.05195e-105	0.293858	0.529	0.129	1.80619e-101
EYA2	1.0634e-105	0.213946	0.287	0.033	1.82585e-101
ZNF426	1.08525e-105	0.327801	0.491	0.112	1.86337e-101
ASAP2	1.11838e-105	0.307052	0.485	0.107	1.92025e-101
SNRPN	1.18265e-105	0.479872	0.896	0.364	2.0306e-101
LMAN2	1.19817e-105	0.544776	0.868	0.337	2.05725e-101
ADH5	1.26064e-105	0.383575	0.755	0.248	2.16452e-101
MTHFD1	1.26276e-105	0.314503	0.525	0.128	2.16815e-101
HDLBP	1.33311e-105	0.527693	0.811	0.308	2.28895e-101
TMEM68	1.45693e-105	0.284403	0.473	0.103	2.50155e-101
C7orf50	1.53376e-105	0.407389	0.763	0.252	2.63347e-101
TCTN3	1.61212e-105	0.308383	0.574	0.148	2.76802e-101
ZNF771	1.81542e-105	0.260739	0.37	0.062	3.11708e-101
PSMA3	1.89192e-105	0.377898	0.822	0.29	3.24842e-101
SCAMP1	2.03236e-105	0.345414	0.573	0.151	3.48956e-101
FXR2	2.14931e-105	0.288453	0.465	0.099	3.69036e-101
PKD1	2.53587e-105	0.287646	0.69	0.203	4.35408e-101
PDHX	3.10143e-105	0.286195	0.457	0.097	5.32516e-101
DLD	3.15028e-105	0.319062	0.529	0.13	5.40903e-101
MIPOL1	3.66058e-105	0.250022	0.351	0.054	6.28522e-101
BANF1	3.853e-105	0.463471	0.883	0.34	6.61561e-101
SLC25A28	4.63453e-105	0.307656	0.529	0.128	7.95749e-101
ACTL6A	4.79869e-105	0.300039	0.457	0.097	8.23935e-101
CCT2	5.03424e-105	0.407781	0.806	0.285	8.6438e-101
CNP	5.03614e-105	0.297497	0.641	0.174	8.64705e-101
SLC4A4	5.29601e-105	0.282701	0.44	0.089	9.09326e-101
PSMG1	5.57962e-105	0.247654	0.454	0.097	9.5802e-101
ICAM5	5.70377e-105	0.222405	0.281	0.03	9.79336e-101
RAB18	5.93527e-105	0.357604	0.719	0.229	1.01909e-100
CYBA	6.35648e-105	-2.63107	0.015	0.508	1.09141e-100
BRD3OS	8.47966e-105	0.236731	0.333	0.049	1.45596e-100
DIRAS2	1.06344e-104	0.335152	0.294	0.036	1.82593e-100
SLAIN1	1.25435e-104	0.328068	0.488	0.109	2.15373e-100
PPP1R11	1.47967e-104	0.357005	0.599	0.165	2.54059e-100
C11orf1	1.5768e-104	0.265973	0.457	0.098	2.70737e-100
RETREG1	1.70997e-104	0.371057	0.553	0.137	2.93602e-100
ATAD1	1.83845e-104	0.338185	0.636	0.183	3.15662e-100
PAAF1	1.88497e-104	0.286523	0.533	0.128	3.23649e-100
TRMT112	2.10215e-104	0.574308	0.943	0.451	3.60939e-100
HSF1	2.6918e-104	0.274935	0.576	0.151	4.62182e-100
HEY1	2.83006e-104	0.315824	0.458	0.097	4.8592e-100
MCEE	3.07163e-104	0.265358	0.387	0.068	5.27398e-100
DYNLL1	3.16523e-104	0.718752	0.985	0.567	5.43471e-100
PCGF5	3.2906e-104	0.382116	0.726	0.229	5.64995e-100
PLEKHB1	3.53127e-104	0.198343	0.618	0.158	6.06319e-100
RILPL1	3.78537e-104	0.284157	0.426	0.085	6.49949e-100
NUBP2	3.90942e-104	0.319695	0.605	0.173	6.71248e-100
ZFYVE21	4.00506e-104	0.312135	0.582	0.155	6.87668e-100
TMCO3	4.0997e-104	0.314134	0.56	0.146	7.03918e-100
TERF2IP	4.51519e-104	0.624618	0.93	0.427	7.75259e-100
CDK2AP2	5.07322e-104	0.567831	0.729	0.254	8.71071e-100
DGKG	5.22679e-104	0.273437	0.512	0.117	8.9744e-100
UQCRC2	5.85438e-104	0.445149	0.808	0.299	1.0052e-99
VAT1	6.77258e-104	0.240906	0.511	0.121	1.16285e-99
SARAF	7.40312e-104	0.696798	0.993	0.643	1.27112e-99
S100A10	1.0393e-103	0.807978	0.987	0.561	1.78448e-99
IMMP2L	1.04644e-103	0.26957	0.416	0.081	1.79674e-99
MRPL22	1.20907e-103	0.245893	0.615	0.171	2.07597e-99
TRIP6	1.38548e-103	0.330016	0.498	0.116	2.37887e-99
LLPH	1.3883e-103	0.299914	0.613	0.171	2.38372e-99
ENO1	1.46264e-103	0.705571	0.961	0.509	2.51135e-99
NDUFAF3	1.63031e-103	0.414937	0.791	0.284	2.79923e-99
C11orf96	1.86731e-103	0.855402	0.396	0.074	3.20617e-99
CLIP3	2.27083e-103	0.200186	0.465	0.099	3.89901e-99
CBX6	2.50462e-103	0.444214	0.759	0.251	4.30043e-99
AGT	2.67484e-103	0.425327	0.444	0.091	4.59271e-99
TCAF1	3.1128e-103	0.305588	0.545	0.14	5.34468e-99
TUSC2	3.17513e-103	0.278346	0.582	0.155	5.45169e-99
NAT14	3.52326e-103	0.295357	0.427	0.086	6.04944e-99
CIR1	3.61456e-103	0.375466	0.806	0.288	6.20621e-99
ALYREF	3.77014e-103	0.313611	0.545	0.139	6.47333e-99
TECR	3.77499e-103	0.735474	0.938	0.466	6.48166e-99
PMM1	3.92756e-103	0.279799	0.468	0.103	6.74362e-99
GMNN	4.13528e-103	0.274858	0.349	0.055	7.10028e-99
METTL23	4.15774e-103	0.374076	0.599	0.165	7.13885e-99
EGLN1	4.41293e-103	0.28282	0.579	0.154	7.577e-99
FAM8A1	4.78059e-103	0.28032	0.418	0.083	8.20828e-99
GXYLT2	4.78095e-103	0.23469	0.261	0.026	8.20889e-99
METRN	4.79851e-103	0.314292	0.876	0.308	8.23905e-99
DNER	4.83288e-103	0.305055	0.377	0.064	8.29806e-99
PRELID1	4.9437e-103	0.489521	0.874	0.359	8.48833e-99
C12orf73	4.94436e-103	0.265668	0.383	0.068	8.48946e-99
CCDC90B	5.27338e-103	0.453297	0.708	0.232	9.0544e-99
TXNDC17	5.64056e-103	0.322608	0.729	0.232	9.68484e-99
GPN3	6.03314e-103	0.293036	0.527	0.129	1.03589e-98
SDHA	6.37645e-103	0.370516	0.719	0.23	1.09484e-98
WDR60	6.61801e-103	0.242217	0.602	0.163	1.13631e-98
UQCRQ	7.54216e-103	0.568178	0.94	0.451	1.29499e-98
NKAPD1	7.6324e-103	0.292883	0.538	0.136	1.31048e-98
SEC23B	7.66718e-103	0.335141	0.533	0.136	1.31645e-98
PPP2R3A	7.98969e-103	0.264583	0.343	0.053	1.37183e-98
TMEM203	8.52154e-103	0.270825	0.517	0.125	1.46315e-98
ATMIN	8.79017e-103	0.377927	0.548	0.142	1.50927e-98
SEC61B	1.02607e-102	0.727832	0.935	0.482	1.76175e-98
HIP1R	1.13965e-102	0.350586	0.553	0.142	1.95679e-98
PLAAT3	1.20245e-102	0.401998	0.817	0.294	2.0646e-98
DUSP14	1.5797e-102	0.314603	0.388	0.071	2.71234e-98
SLC29A4	1.71916e-102	0.273849	0.325	0.047	2.9518e-98
PJA1	1.7355e-102	0.215445	0.349	0.055	2.97986e-98
PGAP4	1.77407e-102	0.245757	0.313	0.043	3.04608e-98
TATDN1	1.90575e-102	0.311582	0.615	0.176	3.27216e-98
IER3IP1	1.91673e-102	0.356928	0.646	0.194	3.29102e-98
TGS1	2.37139e-102	0.326484	0.563	0.145	4.07167e-98
PTPRD	2.52738e-102	0.348716	0.447	0.094	4.33951e-98
ACTR10	2.70417e-102	0.374964	0.664	0.199	4.64305e-98
UNC5A	2.96245e-102	0.23722	0.254	0.024	5.08653e-98
LIN7B	3.54853e-102	0.242556	0.343	0.053	6.09282e-98
UBXN2A	3.56564e-102	0.300051	0.576	0.153	6.12221e-98
ARHGAP21	4.09342e-102	0.434576	0.878	0.314	7.0284e-98
EIF4A3	4.4736e-102	0.3218	0.723	0.234	7.68118e-98
NAPG	4.77958e-102	0.278218	0.587	0.158	8.20654e-98
PKIG	5.90749e-102	0.217761	0.54	0.132	1.01432e-97
AMH	5.93704e-102	0.224444	0.372	0.063	1.01939e-97
SENP2	6.23953e-102	0.250181	0.502	0.118	1.07133e-97
PRDX3	6.68823e-102	0.303058	0.731	0.241	1.14837e-97
TAFA5	6.70383e-102	0.286085	0.398	0.073	1.15105e-97
DCTN6	8.06776e-102	0.294443	0.669	0.202	1.38523e-97
C5orf51	8.62772e-102	0.28645	0.447	0.096	1.48138e-97
SMARCB1	8.92612e-102	0.374237	0.654	0.201	1.53262e-97
SELENOT	9.19175e-102	0.429412	0.869	0.325	1.57822e-97
ATP5MC1	1.13608e-101	0.419544	0.852	0.321	1.95064e-97
ZCCHC9	1.27094e-101	0.343409	0.564	0.148	2.1822e-97
APTR	1.49471e-101	0.251651	0.305	0.041	2.56642e-97
SAP18	1.55799e-101	0.553854	0.953	0.497	2.67508e-97
CWC22	1.66929e-101	0.337516	0.54	0.139	2.86618e-97
COA4	1.68522e-101	0.344935	0.705	0.222	2.89352e-97
MGAT2	1.70873e-101	0.334243	0.471	0.108	2.93389e-97
TSFM	1.90406e-101	0.248629	0.445	0.096	3.26928e-97
SFT2D1	1.92783e-101	0.339297	0.768	0.26	3.31009e-97
SASH1	2.02786e-101	0.246049	0.442	0.094	3.48183e-97
RPN1	2.1851e-101	0.454181	0.71	0.235	3.75183e-97
NCAM2	2.2488e-101	0.267295	0.437	0.088	3.86119e-97
PLPBP	2.57643e-101	0.318346	0.563	0.152	4.42373e-97
ELOF1	2.62549e-101	0.306459	0.576	0.158	4.50797e-97
LYRM7	2.69873e-101	0.322671	0.605	0.169	4.63373e-97
DTD1	2.72697e-101	0.296044	0.635	0.183	4.68221e-97
WEE1	3.11803e-101	0.24987	0.613	0.165	5.35365e-97
MMGT1	3.26224e-101	0.236797	0.478	0.109	5.60127e-97
EMP2	4.10644e-101	0.251238	0.533	0.127	7.05076e-97
SNRNP27	4.25116e-101	0.333033	0.679	0.207	7.29924e-97
NR0B1	4.65127e-101	0.208067	0.184	0.007	7.98622e-97
HNRNPK	4.68834e-101	0.676025	0.979	0.587	8.04988e-97
PFN2	5.44395e-101	0.195159	0.423	0.083	9.34726e-97
AKAP8	5.46703e-101	0.308641	0.483	0.11	9.3869e-97
GNAS	5.68541e-101	0.905251	0.997	0.729	9.76185e-97
GIPC1	5.79621e-101	0.27292	0.586	0.16	9.95209e-97
CDKN2C	6.37953e-101	0.267695	0.416	0.083	1.09537e-96
OSBP	6.53635e-101	0.30748	0.584	0.163	1.12229e-96
DEXI	7.56934e-101	0.276246	0.475	0.108	1.29966e-96
DLGAP4	8.26912e-101	0.390284	0.605	0.174	1.41981e-96
PLD3	8.76927e-101	0.419001	0.778	0.259	1.50568e-96
BAALC	9.54786e-101	0.207262	0.605	0.154	1.63937e-96
ARL2BP	1.01747e-100	0.307847	0.626	0.179	1.747e-96
FAM98A	1.14262e-100	0.226158	0.449	0.096	1.96188e-96
WASF3	1.41776e-100	0.191539	0.312	0.043	2.4343e-96
NANS	1.51536e-100	0.321392	0.573	0.156	2.60187e-96
HABP4	1.55583e-100	0.236373	0.478	0.108	2.67135e-96
SDF2L1	1.59102e-100	0.653655	0.688	0.233	2.73179e-96
LRP12	1.6533e-100	0.289063	0.4	0.076	2.83872e-96
MXD1	1.76221e-100	0.318506	0.517	0.126	3.02571e-96
IMPDH2	1.78753e-100	0.318495	0.664	0.204	3.06918e-96
PPIB	1.8364e-100	0.830596	0.979	0.563	3.1531e-96
UBE2B	1.84924e-100	0.554447	0.923	0.426	3.17515e-96
MED6	2.01689e-100	0.298247	0.633	0.181	3.46299e-96
AAMDC	2.08409e-100	0.244509	0.494	0.117	3.57838e-96
EPDR1	2.62094e-100	0.250303	0.362	0.063	4.50016e-96
TMEM70	2.72867e-100	0.300197	0.514	0.129	4.68512e-96
DUT	2.7747e-100	0.454131	0.824	0.321	4.76416e-96
CCDC174	3.3707e-100	0.287943	0.579	0.156	5.7875e-96
SKP1	4.29283e-100	0.623274	0.995	0.67	7.37079e-96
CDKN2AIP	4.32107e-100	0.346311	0.478	0.11	7.41929e-96
TSPYL2	4.38858e-100	0.382663	0.837	0.304	7.53519e-96
DDB2	5.01703e-100	0.300993	0.584	0.16	8.61424e-96
ARPP21	5.0336e-100	0.295771	0.377	0.067	8.64268e-96
C19orf25	5.50216e-100	0.294649	0.646	0.188	9.44721e-96
PDCD6	5.91677e-100	0.440565	0.873	0.352	1.01591e-95
BRMS1L	6.29692e-100	0.230862	0.374	0.065	1.08118e-95
PELO	6.50911e-100	0.272719	0.367	0.065	1.11761e-95
SRGN	6.63806e-100	-2.84662	0.013	0.491	1.13976e-95
PRRX1	7.3528e-100	0.32392	0.488	0.112	1.26248e-95
TMEM170A	7.46595e-100	0.334938	0.644	0.19	1.2819e-95
TAX1BP1	7.64637e-100	0.553015	0.92	0.417	1.31288e-95
NLGN2	7.67248e-100	0.310495	0.439	0.094	1.31736e-95
GLIPR1L2	7.818e-100	0.252462	0.282	0.034	1.34235e-95
HNRNPA0	9.06517e-100	0.518415	0.866	0.353	1.55649e-95
AMFR	9.14984e-100	0.355838	0.626	0.184	1.57103e-95
MTRNR2L12	1.06665e-99	-1.88804	0.931	0.831	1.83143e-95
FOS	1.14677e-99	1.10667	0.985	0.67	1.96901e-95
KIF5A	1.15604e-99	0.192572	0.426	0.089	1.98493e-95
FAM92A	1.25824e-99	0.219231	0.365	0.064	2.1604e-95
ZHX1	1.32152e-99	0.287713	0.617	0.179	2.26904e-95
SEC23A	1.49421e-99	0.301322	0.67	0.204	2.56556e-95
ALKBH2	1.58148e-99	0.229613	0.409	0.082	2.71541e-95
INTS5	1.63741e-99	0.258644	0.32	0.047	2.81143e-95
RAB14	1.99844e-99	0.513542	0.85	0.334	3.43132e-95
CLEC11A	2.21267e-99	0.246093	0.365	0.064	3.79916e-95
GOLGA5	2.27974e-99	0.288603	0.452	0.102	3.91431e-95
PPIG	2.48991e-99	0.515481	0.907	0.408	4.27518e-95
ZNF181	2.52679e-99	0.228368	0.385	0.071	4.33849e-95
CYTH2	2.65749e-99	0.344119	0.633	0.189	4.56292e-95
ARL4A	2.83e-99	0.38812	0.731	0.246	4.85912e-95
CBY1	4.39947e-99	0.222561	0.406	0.08	7.5539e-95
ZNF32	4.4513e-99	0.329356	0.524	0.134	7.64288e-95
NSFL1C	4.53703e-99	0.33767	0.653	0.197	7.79009e-95
PTRH2	5.20462e-99	0.305011	0.449	0.1	8.93633e-95
ARMCX3	5.3073e-99	0.432508	0.79	0.288	9.11263e-95
MORN4	5.4895e-99	0.212181	0.331	0.051	9.42547e-95
PSMA2	5.51482e-99	0.305018	0.814	0.288	9.46894e-95
SNHG8	5.51769e-99	0.509669	0.874	0.379	9.47387e-95
MRPL32	6.03163e-99	0.344088	0.638	0.195	1.03563e-94
BOLA1	6.2957e-99	0.258263	0.364	0.065	1.08097e-94
PCDH1	6.70472e-99	0.244156	0.302	0.041	1.1512e-94
NME4	7.18283e-99	0.23531	0.591	0.16	1.23329e-94
CLTA	7.46276e-99	0.442023	0.899	0.38	1.28136e-94
VSX1	9.2817e-99	0.212499	0.269	0.03	1.59367e-94
RIOK2	9.30327e-99	0.235205	0.416	0.083	1.59737e-94
TMEM87A	9.67378e-99	0.386294	0.713	0.234	1.66099e-94
AKAP11	1.05829e-98	0.346938	0.713	0.231	1.81708e-94
MGARP	1.13675e-98	0.217293	0.264	0.03	1.95181e-94
DESI2	1.21627e-98	0.305643	0.524	0.135	2.08834e-94
OLIG2	1.22578e-98	0.245431	0.38	0.069	2.10466e-94
RBBP6	1.24724e-98	0.435744	0.794	0.292	2.14152e-94
DTWD1	1.25291e-98	0.340784	0.581	0.161	2.15125e-94
WWTR1	1.25859e-98	-0.00872438	0.719	0.209	2.161e-94
C11orf58	1.29658e-98	0.582957	0.967	0.559	2.22622e-94
NDUFB6	1.34827e-98	0.353194	0.675	0.214	2.31499e-94
UFM1	1.41443e-98	0.52855	0.812	0.313	2.42857e-94
MRPS26	1.42992e-98	0.386551	0.67	0.212	2.45518e-94
LSAMP	1.4506e-98	0.245661	0.599	0.155	2.49068e-94
PSMD14	1.45588e-98	0.347617	0.715	0.235	2.49975e-94
SOX4	1.45787e-98	0.475097	0.551	0.151	2.50316e-94
ABHD14A	1.6751e-98	0.339349	0.546	0.146	2.87614e-94
APBA2	1.79221e-98	0.260732	0.577	0.155	3.07722e-94
IGFBP6	2.17164e-98	0.156538	0.519	0.124	3.7287e-94
MFGE8	2.73632e-98	0.260072	0.553	0.143	4.69826e-94
CAMSAP2	3.12325e-98	0.298096	0.576	0.157	5.36263e-94
GRPEL1	3.13234e-98	0.323753	0.525	0.137	5.37823e-94
SPAG9	3.14204e-98	0.451321	0.878	0.343	5.39488e-94
APPL1	3.23722e-98	0.396796	0.767	0.272	5.5583e-94
EBLN3P	3.24147e-98	0.370942	0.669	0.209	5.5656e-94
SPARC	3.75968e-98	0.143725	0.847	0.264	6.45538e-94
NUDC	3.78449e-98	0.357402	0.816	0.307	6.49797e-94
RAB5B	4.03054e-98	0.280172	0.597	0.165	6.92044e-94
PSMD10	4.06513e-98	0.31475	0.423	0.091	6.97982e-94
SREBF1	4.33643e-98	0.460985	0.468	0.113	7.44566e-94
ALDH9A1	4.96869e-98	0.279044	0.639	0.191	8.53124e-94
DNAJA3	5.25407e-98	0.236653	0.45	0.098	9.02124e-94
PGGT1B	5.35332e-98	0.339569	0.591	0.166	9.19164e-94
SNX2	5.43307e-98	0.273542	0.698	0.23	9.32859e-94
DCAF16	5.49585e-98	0.272341	0.564	0.147	9.43637e-94
NUCB2	5.68859e-98	0.520101	0.741	0.254	9.7673e-94
CCDC127	6.51389e-98	0.308663	0.414	0.086	1.11843e-93
IFT52	6.54785e-98	0.23754	0.44	0.096	1.12427e-93
RUVBL2	6.60607e-98	0.32016	0.506	0.128	1.13426e-93
NKIRAS1	6.77348e-98	0.216395	0.338	0.054	1.16301e-93
METTL14	7.60164e-98	0.277231	0.486	0.115	1.3052e-93
EMC9	7.83994e-98	0.251718	0.398	0.078	1.34612e-93
C15orf40	7.87237e-98	0.294085	0.604	0.172	1.35169e-93
MBNL2	9.08992e-98	0.381129	0.682	0.214	1.56074e-93
PUS3	9.4043e-98	0.236969	0.365	0.066	1.61472e-93
TSG101	9.61589e-98	0.350131	0.615	0.183	1.65105e-93
HNRNPH2	1.08021e-97	0.354911	0.648	0.201	1.85472e-93
NOP56	1.1975e-97	0.41817	0.803	0.296	2.0561e-93
BAD	1.31864e-97	0.288879	0.573	0.158	2.2641e-93
VPS25	1.32195e-97	0.291219	0.525	0.137	2.26979e-93
HYOU1	1.55934e-97	0.486653	0.511	0.134	2.67739e-93
MANBAL	1.5735e-97	0.288259	0.442	0.1	2.7017e-93
FADS2	1.57594e-97	0.149245	0.486	0.106	2.70588e-93
SNRPB2	1.73971e-97	0.447733	0.874	0.361	2.98709e-93
SUCLG1	1.98439e-97	0.350511	0.705	0.23	3.40719e-93
SLBP	2.84933e-97	0.313966	0.558	0.149	4.8923e-93
SBNO1	2.94848e-97	0.378667	0.687	0.224	5.06254e-93
MNAT1	2.98635e-97	0.317842	0.597	0.17	5.12757e-93
MYH10	3.65012e-97	0.273071	0.409	0.085	6.26725e-93
FKBP10	4.37678e-97	0.266162	0.502	0.122	7.51493e-93
FBXO8	4.63844e-97	0.240536	0.393	0.078	7.9642e-93
NUS1	4.79909e-97	0.315404	0.499	0.124	8.24005e-93
MRPL14	5.10836e-97	0.245787	0.648	0.198	8.77105e-93
SLC35G2	5.23117e-97	0.243498	0.418	0.087	8.98192e-93
ZBTB21	5.26197e-97	0.275032	0.553	0.144	9.03481e-93
TMEM167A	5.66875e-97	0.403698	0.79	0.286	9.73324e-93
COPS2	6.20669e-97	0.31228	0.656	0.209	1.06569e-92
TWISTNB	6.40114e-97	0.265082	0.506	0.123	1.09908e-92
DAPK3	8.17501e-97	0.246883	0.444	0.097	1.40365e-92
METTL2A	9.24783e-97	0.280805	0.387	0.074	1.58785e-92
SLC30A5	9.36089e-97	0.282299	0.501	0.124	1.60726e-92
DDB1	1.10065e-96	0.387124	0.732	0.245	1.88981e-92
APC2	1.12365e-96	0.282353	0.387	0.072	1.92931e-92
CUTA	1.15142e-96	0.456145	0.856	0.348	1.97698e-92
SLC39A1	1.17931e-96	0.314433	0.571	0.162	2.02487e-92
FAM204A	1.19186e-96	0.346044	0.755	0.258	2.04642e-92
SLC25A25	1.24347e-96	0.343628	0.437	0.097	2.13503e-92
SPRED3	1.27494e-96	0.271994	0.499	0.121	2.18907e-92
MED10	1.28471e-96	0.411171	0.749	0.263	2.20585e-92
CAMK2N2	1.30284e-96	0.181198	0.268	0.031	2.23697e-92
HLTF	1.36629e-96	0.347631	0.556	0.154	2.34592e-92
PAFAH1B2	1.44662e-96	0.354894	0.675	0.214	2.48384e-92
ACTN1	1.70262e-96	0.277525	0.615	0.177	2.9234e-92
RAD51C	1.9766e-96	0.288553	0.504	0.124	3.39381e-92
ARPP19	1.97923e-96	0.408002	0.856	0.339	3.39833e-92
TRIM24	2.05315e-96	0.284696	0.573	0.152	3.52526e-92
CBARP	2.11439e-96	0.235755	0.315	0.048	3.63042e-92
NSMCE1	2.17376e-96	0.281814	0.638	0.192	3.73234e-92
ATXN10	2.87519e-96	0.341029	0.69	0.226	4.9367e-92
PDRG1	2.9441e-96	0.249889	0.401	0.08	5.05501e-92
SRP72	3.15137e-96	0.445006	0.786	0.291	5.4109e-92
MRPL27	3.32895e-96	0.273793	0.617	0.18	5.7158e-92
NUDT9	3.55444e-96	0.280034	0.488	0.119	6.10297e-92
COPS7A	3.60852e-96	0.282693	0.537	0.144	6.19583e-92
PSMD2	3.82007e-96	0.36958	0.747	0.262	6.55907e-92
TRIO	3.94589e-96	0.2836	0.796	0.279	6.77509e-92
EPOP	4.00902e-96	0.194091	0.235	0.022	6.88348e-92
FAM168B	4.51792e-96	0.276889	0.564	0.157	7.75727e-92
BZW1	4.80737e-96	0.517858	0.889	0.379	8.25426e-92
DNAJB11	4.87e-96	0.444958	0.644	0.204	8.36179e-92
EXOSC8	5.02746e-96	0.299993	0.6	0.174	8.63216e-92
BCKDHB	5.30905e-96	0.21496	0.403	0.081	9.11564e-92
TANC1	5.47027e-96	0.298412	0.56	0.151	9.39245e-92
KIF5B	5.67625e-96	0.510337	0.92	0.431	9.74613e-92
ACTA2	6.18569e-96	0.356509	0.424	0.092	1.06208e-91
MRPL39	6.58533e-96	0.237015	0.427	0.091	1.1307e-91
RRP15	7.87133e-96	0.330013	0.577	0.162	1.35151e-91
MRPS18C	8.03153e-96	0.289468	0.672	0.213	1.37901e-91
SMIM20	8.16602e-96	0.265483	0.576	0.161	1.40211e-91
COIL	8.42972e-96	0.266748	0.491	0.121	1.44738e-91
C5orf15	8.55355e-96	0.292049	0.571	0.16	1.46865e-91
ZKSCAN1	1.14034e-95	0.390153	0.796	0.291	1.95796e-91
MAFF	1.24693e-95	0.342163	0.561	0.152	2.14099e-91
DCTN4	1.59902e-95	0.270409	0.604	0.178	2.74551e-91
TEX30	1.65128e-95	0.208765	0.313	0.046	2.83526e-91
LMO2	1.91217e-95	0.261391	0.706	0.223	3.2832e-91
ZBED5	1.96603e-95	0.260979	0.568	0.156	3.37567e-91
EIF4A1	2.15716e-95	0.563225	0.905	0.42	3.70384e-91
NIPSNAP2	2.43898e-95	0.348922	0.706	0.237	4.18773e-91
RNF180	2.55746e-95	0.229374	0.486	0.113	4.39116e-91
PLA2G12A	2.77573e-95	0.274542	0.485	0.117	4.76593e-91
GDI1	3.41496e-95	0.334024	0.741	0.251	5.86348e-91
COL9A3	3.58007e-95	0.249271	0.465	0.104	6.14698e-91
ZBTB20	3.86806e-95	0.569609	0.972	0.471	6.64146e-91
FIBP	4.11098e-95	0.298344	0.711	0.231	7.05855e-91
OSTC	4.13657e-95	0.520003	0.785	0.3	7.1025e-91
NR1D1	4.41834e-95	0.323726	0.341	0.059	7.58629e-91
KLHL28	4.86068e-95	0.305371	0.514	0.131	8.34578e-91
PLEKHH3	5.54673e-95	0.238642	0.341	0.058	9.52373e-91
FAM181B	5.75494e-95	0.288345	0.374	0.07	9.88124e-91
CLTC	5.92248e-95	0.451698	0.874	0.355	1.01689e-90
THAP2	6.05968e-95	0.234872	0.377	0.07	1.04045e-90
NEXMIF	6.31164e-95	0.212048	0.264	0.031	1.08371e-90
PSD	6.51514e-95	0.19712	0.354	0.063	1.11865e-90
GORASP2	7.15784e-95	0.316896	0.53	0.143	1.229e-90
ZNF595	7.36092e-95	0.210907	0.321	0.05	1.26387e-90
KIF9	9.86274e-95	0.243765	0.414	0.089	1.69343e-90
RNF168	1.05715e-94	0.337799	0.574	0.163	1.81513e-90
CTSD	1.14264e-94	0.603825	0.928	0.441	1.96191e-90
TALDO1	1.35152e-94	0.439233	0.852	0.337	2.32057e-90
FABP7	1.35688e-94	-0.113296	0.713	0.205	2.32977e-90
PDLIM5	1.48333e-94	0.313293	0.594	0.172	2.54688e-90
LIPT1	1.56359e-94	0.220364	0.325	0.052	2.68469e-90
PRDX5	1.58104e-94	0.493983	0.925	0.426	2.71465e-90
CENPV	1.72815e-94	0.206928	0.434	0.093	2.96723e-90
NTPCR	1.88718e-94	0.278599	0.56	0.158	3.24029e-90
UQCC3	1.956e-94	0.33592	0.542	0.148	3.35845e-90
CBR3	1.99711e-94	0.268828	0.325	0.053	3.42904e-90
PRR34-AS1	2.16363e-94	0.278753	0.395	0.079	3.71495e-90
CLNS1A	2.25944e-94	0.353956	0.804	0.297	3.87946e-90
JMJD6	2.29651e-94	0.294642	0.587	0.166	3.94311e-90
LRRTM3	2.31507e-94	0.319496	0.414	0.085	3.97497e-90
ZC3H14	2.87254e-94	0.296334	0.631	0.192	4.93214e-90
SESN2	2.99081e-94	0.354908	0.354	0.064	5.13521e-90
MRPS35	3.47357e-94	0.260971	0.524	0.139	5.96411e-90
CEND1	3.5854e-94	0.31881	0.369	0.071	6.15614e-90
ATN1	3.76731e-94	0.259834	0.561	0.155	6.46847e-90
GMCL1	3.95004e-94	0.279984	0.561	0.152	6.78222e-90
MTRES1	3.98842e-94	0.253333	0.449	0.103	6.84811e-90
EFEMP1	4.30533e-94	0.150758	0.488	0.114	7.39226e-90
TMEM14C	4.53668e-94	0.260066	0.863	0.326	7.78949e-90
ARMC10	4.62419e-94	0.242407	0.576	0.165	7.93974e-90
KRBOX1	4.81185e-94	0.204366	0.256	0.029	8.26195e-90
PSD3	4.85395e-94	0.321007	0.551	0.15	8.33424e-90
NECTIN3	5.17497e-94	0.27726	0.517	0.132	8.88542e-90
PDGFRA	5.35344e-94	0.175857	0.423	0.086	9.19185e-90
ZFAS1	5.41783e-94	0.728517	0.951	0.539	9.30241e-90
SOX1	5.98437e-94	0.236428	0.259	0.03	1.02752e-89
SQLE	6.19421e-94	0.238912	0.498	0.122	1.06355e-89
SDF2	6.5075e-94	0.319028	0.633	0.195	1.11734e-89
USP14	6.80247e-94	0.360123	0.693	0.23	1.16798e-89
CRK	6.98292e-94	0.333455	0.651	0.203	1.19897e-89
FBXO45	7.06426e-94	0.248431	0.387	0.077	1.21293e-89
CDC73	7.47032e-94	0.292475	0.623	0.188	1.28265e-89
PSMC2	7.87008e-94	0.309846	0.628	0.193	1.35129e-89
FIP1L1	8.45531e-94	0.349006	0.636	0.201	1.45178e-89
CRMP1	8.50899e-94	0.237706	0.357	0.065	1.46099e-89
NDUFB3	8.52939e-94	0.336718	0.879	0.344	1.4645e-89
URI1	8.80535e-94	0.324913	0.708	0.236	1.51188e-89
IFT43	9.28864e-94	0.240925	0.454	0.107	1.59486e-89
HINT3	9.99092e-94	0.253501	0.439	0.099	1.71544e-89
ETV1	1.00127e-93	0.357078	0.473	0.115	1.71918e-89
MOCS2	1.02068e-93	0.200734	0.512	0.132	1.7525e-89
TYMS	1.117e-93	0.193493	0.392	0.076	1.91789e-89
TRMT11	1.70475e-93	0.237363	0.493	0.121	2.92706e-89
GFPT1	1.78659e-93	0.353286	0.519	0.135	3.06757e-89
LIMCH1	1.81766e-93	0.184359	0.351	0.062	3.12093e-89
CCDC184	1.83861e-93	0.206936	0.259	0.031	3.15689e-89
NFE2L2	2.07821e-93	0.495646	0.887	0.379	3.56829e-89
DDX27	2.13528e-93	0.400707	0.736	0.256	3.66628e-89
TRMT6	2.13665e-93	0.216199	0.409	0.086	3.66863e-89
SDE2	2.38106e-93	0.225932	0.485	0.117	4.08829e-89
COMMD2	2.46697e-93	0.309588	0.651	0.205	4.23579e-89
GNB5	2.5228e-93	0.416905	0.483	0.119	4.33165e-89
TCP1	2.59183e-93	0.511999	0.876	0.376	4.45018e-89
KIN	2.77543e-93	0.304445	0.587	0.169	4.76541e-89
CDC42EP1	3.0196e-93	0.225528	0.331	0.056	5.18466e-89
UBE2H	3.06994e-93	0.31999	0.757	0.262	5.27109e-89
DDX52	3.09039e-93	0.289214	0.654	0.202	5.3062e-89
EIF4A2	3.093e-93	0.720835	0.982	0.612	5.31068e-89
GABPB1-AS1	3.74726e-93	0.322345	0.881	0.352	6.43404e-89
TMEM176A	3.85324e-93	0.287717	0.548	0.147	6.61601e-89
H3-3B	4.03124e-93	0.742028	0.997	0.791	6.92165e-89
JPH4	4.17255e-93	0.238031	0.455	0.104	7.16426e-89
CCT3	4.44408e-93	0.447212	0.86	0.35	7.63049e-89
COPS6	4.53725e-93	0.404009	0.853	0.324	7.79046e-89
IGSF8	4.62426e-93	0.2755	0.447	0.103	7.93985e-89
GPR158	5.17062e-93	0.251317	0.33	0.054	8.87796e-89
PTPRC	5.17693e-93	-2.43148	0.01	0.465	8.88879e-89
SAP30BP	5.27083e-93	0.371085	0.675	0.217	9.05001e-89
BPGM	5.97406e-93	0.216318	0.367	0.069	1.02575e-88
NQO2	6.46351e-93	0.230306	0.599	0.174	1.10978e-88
LAMTOR3	6.54955e-93	0.272165	0.54	0.15	1.12456e-88
ZDHHC9	7.82165e-93	0.302914	0.383	0.077	1.34298e-88
MOSPD1	8.7712e-93	0.233211	0.31	0.048	1.50601e-88
CALR	9.47191e-93	0.826241	0.971	0.547	1.62633e-88
SLC35F5	1.05122e-92	0.280887	0.517	0.136	1.80495e-88
PTGR1	1.13488e-92	0.351423	0.413	0.091	1.94858e-88
STX5	1.15173e-92	0.266268	0.525	0.143	1.97752e-88
MEX3C	1.19486e-92	0.255007	0.501	0.128	2.05157e-88
ARHGEF2	1.38153e-92	0.40644	0.633	0.201	2.37208e-88
TBCB	1.51469e-92	0.329484	0.863	0.327	2.60073e-88
SPP1	1.81689e-92	-0.658966	0.821	0.281	3.11961e-88
RNF114	1.86317e-92	0.313112	0.715	0.24	3.19907e-88
ZNF22	1.95274e-92	0.317735	0.61	0.184	3.35286e-88
BET1	2.00546e-92	0.263122	0.45	0.104	3.44337e-88
RDX	2.1673e-92	0.328616	0.78	0.272	3.72126e-88
MTDH	2.17536e-92	0.57104	0.949	0.465	3.73509e-88
GAR1	2.28491e-92	0.250875	0.475	0.117	3.9232e-88
NEBL	2.3443e-92	0.243506	0.349	0.062	4.02517e-88
SYPL1	2.83764e-92	0.357639	0.623	0.192	4.87224e-88
TTC30A	2.8941e-92	0.220426	0.24	0.025	4.96918e-88
SCAND1	2.94443e-92	0.3873	0.791	0.299	5.05558e-88
MROH8	2.98092e-92	0.770274	0.223	0.02	5.11824e-88
EGR3	3.10778e-92	0.838508	0.768	0.302	5.33606e-88
MRPS31	3.566e-92	0.272517	0.608	0.18	6.12282e-88
DPYSL4	3.95522e-92	0.217692	0.256	0.03	6.79111e-88
ZNF268	3.99407e-92	0.239544	0.437	0.097	6.85782e-88
CNOT7	4.05854e-92	0.345026	0.723	0.25	6.96851e-88
ARID5B	4.13995e-92	0.509777	0.77	0.266	7.1083e-88
TUSC1	4.616e-92	0.225427	0.312	0.05	7.92567e-88
CHCHD1	4.68687e-92	0.32435	0.67	0.221	8.04736e-88
TAF9	4.79757e-92	0.323423	0.571	0.165	8.23743e-88
ILK	4.86113e-92	0.252809	0.697	0.227	8.34656e-88
PLPP5	4.97365e-92	0.411821	0.527	0.147	8.53975e-88
CCT6A	5.10781e-92	0.452347	0.803	0.317	8.7701e-88
PUF60	5.13109e-92	0.323579	0.768	0.267	8.81008e-88
ZFPL1	5.16864e-92	0.245048	0.418	0.094	8.87456e-88
SNX3	5.23432e-92	0.42333	0.936	0.428	8.98732e-88
ANAPC11	5.52469e-92	0.317303	0.874	0.356	9.4859e-88
TRAM1	6.01946e-92	0.433611	0.799	0.306	1.03354e-87
SLC2A1	6.03382e-92	0.101436	0.392	0.079	1.03601e-87
FSTL3	7.38224e-92	0.284685	0.297	0.044	1.26753e-87
SAMD14	7.84055e-92	0.25155	0.328	0.056	1.34622e-87
PEX2	8.32397e-92	0.254861	0.607	0.182	1.42923e-87
STXBP1	8.99858e-92	0.23884	0.467	0.112	1.54506e-87
FTH1	1.02454e-91	0.771748	1	0.933	1.75914e-87
PYGB	1.06558e-91	0.321189	0.607	0.18	1.8296e-87
ARFGAP3	1.22589e-91	0.349957	0.659	0.214	2.10484e-87
TP53RK	1.25919e-91	0.231861	0.387	0.078	2.16202e-87
DBI	1.2775e-91	0.693215	0.985	0.611	2.19347e-87
CCDC25	1.39034e-91	0.256822	0.581	0.169	2.38721e-87
SPATS2L	1.46733e-91	0.251856	0.7	0.217	2.51941e-87
MAPK6	1.4721e-91	0.252817	0.527	0.142	2.52759e-87
IGSF21	1.70435e-91	0.283954	0.356	0.066	2.92637e-87
TMEM237	1.72617e-91	0.237451	0.341	0.06	2.96384e-87
LYRM9	1.7409e-91	0.22969	0.462	0.11	2.98912e-87
ARRDC4	1.74669e-91	0.139709	0.465	0.11	2.99907e-87
COA5	1.75747e-91	0.184797	0.622	0.187	3.01758e-87
ZBTB10	1.9359e-91	0.303138	0.511	0.136	3.32394e-87
TBCC	1.9465e-91	0.249916	0.46	0.109	3.34214e-87
ZNF222	2.02871e-91	0.165083	0.227	0.021	3.48329e-87
ZNF470	2.23801e-91	0.196871	0.316	0.05	3.84267e-87
IFT46	2.25606e-91	0.240008	0.313	0.05	3.87365e-87
CISD2	2.25947e-91	0.357627	0.558	0.16	3.87951e-87
CIC	2.52875e-91	0.278618	0.45	0.108	4.34186e-87
ERCC4	2.63094e-91	0.274594	0.411	0.09	4.51732e-87
GPX4	2.69236e-91	0.607072	0.971	0.56	4.62279e-87
ANKRA2	2.75977e-91	0.281073	0.502	0.128	4.73852e-87
FNDC3A	3.00867e-91	0.380026	0.806	0.3	5.16589e-87
SSR1	3.55542e-91	0.486336	0.829	0.336	6.10465e-87
PSAP	3.64099e-91	0.671446	0.997	0.556	6.25157e-87
LAMTOR1	3.88923e-91	0.335397	0.868	0.359	6.6778e-87
ZNF568	5.19119e-91	0.232198	0.372	0.072	8.91327e-87
HSPA4	5.2245e-91	0.321219	0.656	0.213	8.97046e-87
PSMD6	5.26551e-91	0.301533	0.618	0.191	9.04088e-87
SERPING1	5.31421e-91	0.32198	0.615	0.178	9.12449e-87
TCAIM	5.33402e-91	0.198226	0.427	0.095	9.15852e-87
DOLK	5.40221e-91	0.225885	0.284	0.04	9.27559e-87
COPE	5.68156e-91	0.536127	0.943	0.474	9.75523e-87
RNMT	6.25565e-91	0.406803	0.832	0.337	1.0741e-86
EMC3	6.43423e-91	0.314196	0.697	0.235	1.10476e-86
TWF1	6.51983e-91	0.273426	0.511	0.135	1.11945e-86
FAM219A	6.58978e-91	0.196462	0.333	0.056	1.13146e-86
AHSA1	6.78005e-91	0.372359	0.798	0.304	1.16414e-86
HDDC2	6.92115e-91	0.242171	0.653	0.207	1.18836e-86
RPL26L1	7.34018e-91	0.231518	0.631	0.191	1.26031e-86
ALDH1A3	7.43618e-91	0.233725	0.468	0.111	1.27679e-86
IGBP1	8.52124e-91	0.30088	0.67	0.222	1.4631e-86
ANKRD46	1.11825e-90	0.19446	0.377	0.074	1.92003e-86
WDR12	1.17255e-90	0.243513	0.411	0.09	2.01328e-86
GANAB	1.30998e-90	0.386009	0.635	0.203	2.24923e-86
POLR2D	1.36812e-90	0.24663	0.468	0.115	2.34906e-86
NENF	1.4023e-90	0.28432	0.804	0.288	2.40775e-86
PCGF2	1.64337e-90	0.190178	0.39	0.083	2.82167e-86
TUBA1A	1.8436e-90	0.499864	0.953	0.473	3.16547e-86
GPATCH11	1.84642e-90	0.270037	0.525	0.143	3.1703e-86
MOK	2.03405e-90	0.236281	0.434	0.099	3.49246e-86
SPACA9	2.07084e-90	0.204976	0.256	0.031	3.55563e-86
PAK2	2.08231e-90	0.482323	0.896	0.405	3.57532e-86
FAM161A	2.08462e-90	0.237685	0.347	0.062	3.5793e-86
PSMD7	2.23356e-90	0.331327	0.721	0.258	3.83502e-86
LIMA1	2.453e-90	0.452055	0.71	0.239	4.21181e-86
SLC26A11	2.52612e-90	0.198386	0.365	0.07	4.33734e-86
SLC1A2	2.56194e-90	-0.0345332	0.582	0.151	4.39886e-86
ZCCHC3	2.59334e-90	0.22103	0.395	0.083	4.45277e-86
MDFI	2.82369e-90	0.23293	0.308	0.049	4.84827e-86
RHOU	3.25711e-90	0.26163	0.362	0.07	5.59246e-86
ZFP37	3.32855e-90	0.215702	0.276	0.038	5.71512e-86
ZMAT2	3.44734e-90	0.316176	0.715	0.248	5.91908e-86
DYNC1LI1	3.51463e-90	0.332967	0.582	0.172	6.03462e-86
RNASEH1	3.95177e-90	0.257287	0.427	0.096	6.78519e-86
ZCRB1	4.19252e-90	0.255833	0.734	0.258	7.19855e-86
SORBS3	4.75141e-90	0.242246	0.478	0.12	8.15817e-86
NCBP2	4.91589e-90	0.319764	0.741	0.258	8.44058e-86
ZNRF3	4.91842e-90	0.259411	0.294	0.045	8.44492e-86
PSIP1	4.95818e-90	0.365856	0.778	0.282	8.5132e-86
TINF2	5.74969e-90	0.321035	0.527	0.146	9.87222e-86
UBE2E1	5.92588e-90	0.279982	0.566	0.167	1.01747e-85
SYNM	6.10498e-90	0.240032	0.483	0.118	1.04823e-85
SMIM10	7.80713e-90	0.225784	0.295	0.045	1.34048e-85
IRS2	8.02811e-90	0.482312	0.879	0.343	1.37843e-85
C19orf48	9.21149e-90	0.252472	0.408	0.088	1.58161e-85
CBFB	9.34495e-90	0.347501	0.69	0.233	1.60453e-85
FAM32A	1.02344e-89	0.268871	0.631	0.196	1.75725e-85
RWDD2A	1.0887e-89	0.231404	0.29	0.044	1.86929e-85
DDX50	1.10669e-89	0.277781	0.648	0.208	1.90019e-85
ARFIP2	1.31982e-89	0.255944	0.473	0.119	2.26613e-85
MCAM	1.3533e-89	0.237286	0.545	0.145	2.32362e-85
BAG6	1.45616e-89	0.245138	0.623	0.197	2.50023e-85
GPRASP2	1.64107e-89	0.241968	0.297	0.046	2.81773e-85
RPL22L1	1.65177e-89	0.4043	0.814	0.311	2.83609e-85
RRP9	1.85752e-89	0.244489	0.365	0.072	3.18936e-85
CLSTN1	1.86883e-89	0.397441	0.641	0.208	3.20878e-85
RAB3IP	1.97051e-89	-0.00533589	0.721	0.219	3.38336e-85
JAKMIP2	2.09432e-89	0.246425	0.408	0.089	3.59594e-85
LAMB2	2.24211e-89	0.230104	0.424	0.097	3.8497e-85
PTPN12	2.41467e-89	0.335649	0.657	0.216	4.14599e-85
DNAJC30	2.43924e-89	0.222284	0.411	0.091	4.18817e-85
MAGI2	2.89077e-89	0.216575	0.498	0.127	4.96346e-85
WLS	2.92661e-89	0.26421	0.498	0.129	5.02498e-85
ZNF766	3.03203e-89	0.21854	0.467	0.112	5.206e-85
CLIC4	3.15621e-89	0.225773	0.553	0.156	5.41921e-85
NECTIN2	3.39499e-89	0.225518	0.47	0.117	5.8292e-85
BSG	3.48628e-89	0.40411	0.876	0.36	5.98595e-85
AKAP8L	3.78195e-89	0.278373	0.613	0.191	6.4936e-85
NOTCH3	3.87004e-89	0.177992	0.248	0.029	6.64485e-85
NEU1	3.96999e-89	0.288859	0.597	0.182	6.81648e-85
PSMC3	3.98596e-89	0.323189	0.732	0.255	6.84389e-85
LINC00632	4.17663e-89	0.261801	0.372	0.074	7.17127e-85
SFR1	4.45207e-89	0.216332	0.33	0.056	7.6442e-85
PITPNA-AS1	4.66294e-89	0.213493	0.444	0.104	8.00627e-85
SERTAD1	4.74689e-89	0.43394	0.56	0.169	8.1504e-85
KCTD16	4.79026e-89	0.260123	0.25	0.029	8.22488e-85
GMPS	5.39947e-89	0.282812	0.542	0.152	9.27089e-85
FBXO22	5.45235e-89	0.345547	0.693	0.237	9.36169e-85
BAG3	5.77659e-89	0.354368	0.566	0.165	9.9184e-85
MYO1E	6.64085e-89	0.25893	0.387	0.08	1.14023e-84
ZNF579	7.20212e-89	0.214256	0.344	0.064	1.2366e-84
RAP2B	7.34076e-89	0.320505	0.587	0.174	1.26041e-84
RRAGA	7.72589e-89	0.244648	0.568	0.166	1.32654e-84
RAP2A	7.88136e-89	0.279785	0.556	0.162	1.35323e-84
CYP2U1	8.16861e-89	0.267947	0.364	0.071	1.40255e-84
JRKL	9.07237e-89	0.254359	0.343	0.063	1.55773e-84
CSNK1E	9.08949e-89	0.319115	0.688	0.231	1.56067e-84
NPAS3	9.32305e-89	0.312069	0.444	0.105	1.60077e-84
RAB21	9.5441e-89	0.384551	0.838	0.34	1.63872e-84
POMP	9.73995e-89	0.348472	0.946	0.435	1.67235e-84
NUMA1	1.14533e-88	0.397077	0.744	0.277	1.96653e-84
FGF14-AS2	1.16772e-88	0.194437	0.207	0.017	2.00498e-84
FKBP2	1.2016e-88	0.402081	0.881	0.367	2.06315e-84
PFDN4	1.33538e-88	0.234181	0.608	0.188	2.29285e-84
CCP110	1.42727e-88	0.22357	0.458	0.11	2.45062e-84
MFAP3L	1.46575e-88	0.252971	0.364	0.072	2.51669e-84
TIGD5	1.5094e-88	0.247881	0.303	0.049	2.59163e-84
SAMD4B	1.64394e-88	0.347768	0.75	0.27	2.82264e-84
EDA2R	1.73069e-88	0.239618	0.357	0.069	2.97159e-84
ZNF226	1.73744e-88	0.278834	0.573	0.167	2.98318e-84
U2SURP	1.90761e-88	0.418852	0.886	0.38	3.27537e-84
SLC39A14	1.91391e-88	0.24133	0.315	0.052	3.28619e-84
SF3B4	1.91991e-88	0.300568	0.548	0.16	3.29649e-84
GRIA2	1.94849e-88	0.144287	0.617	0.171	3.34555e-84
SPTBN1	2.06228e-88	0.0695014	0.837	0.293	3.54094e-84
MCMBP	2.08068e-88	0.233929	0.512	0.137	3.57252e-84
EIF2B2	2.11229e-88	0.251775	0.426	0.099	3.6268e-84
SRPX	2.15968e-88	0.00983344	0.548	0.138	3.70816e-84
DUSP5	2.58787e-88	0.23412	0.512	0.138	4.44337e-84
RNF181	2.84136e-88	0.31912	0.777	0.289	4.87861e-84
RNF6	3.01116e-88	0.25621	0.454	0.111	5.17016e-84
ZNF229	3.34253e-88	0.192994	0.227	0.023	5.73912e-84
UGGT2	3.8243e-88	0.243293	0.483	0.124	6.56632e-84
ABL1	4.33543e-88	0.27556	0.434	0.102	7.44393e-84
IARS2	4.46946e-88	0.26661	0.54	0.153	7.67406e-84
CWC27	4.5008e-88	0.259948	0.53	0.148	7.72787e-84
MUC12	4.75924e-88	0.220371	0.254	0.032	8.17162e-84
ARMCX1	5.26316e-88	0.243396	0.364	0.073	9.03684e-84
KCNQ2	5.53161e-88	0.171435	0.432	0.098	9.49778e-84
INTU	5.92727e-88	0.225199	0.444	0.103	1.01771e-83
ZC3H15	5.97222e-88	0.429584	0.812	0.324	1.02543e-83
BBIP1	6.21072e-88	0.294002	0.573	0.171	1.06638e-83
KHSRP	6.3741e-88	0.309171	0.703	0.238	1.09443e-83
TNFRSF12A	6.57118e-88	0.377688	0.457	0.114	1.12827e-83
ZFAND2A	6.72449e-88	0.359917	0.563	0.164	1.15459e-83
ELK1	6.91314e-88	0.244477	0.369	0.075	1.18699e-83
HDGFL2	7.03328e-88	0.216366	0.529	0.149	1.20761e-83
COX16	7.16975e-88	0.226334	0.419	0.097	1.23105e-83
TMEM258	9.8976e-88	0.541256	0.949	0.49	1.69942e-83
INAFM1	1.07645e-87	0.222429	0.538	0.145	1.84827e-83
SYVN1	1.0825e-87	0.300252	0.409	0.093	1.85866e-83
GTF2A1	1.15267e-87	0.278202	0.61	0.191	1.97914e-83
CFAP20	1.31163e-87	0.215481	0.458	0.114	2.25207e-83
PABPC5	1.32802e-87	0.183586	0.233	0.026	2.2802e-83
XRCC6	1.45012e-87	0.369575	0.845	0.343	2.48986e-83
ZCWPW1	1.48048e-87	0.213993	0.333	0.058	2.54199e-83
SLC30A9	1.61341e-87	0.226989	0.56	0.162	2.77023e-83
UBXN4	1.63709e-87	0.514411	0.922	0.45	2.81089e-83
SMIM29	1.70639e-87	0.229072	0.566	0.167	2.92987e-83
TMEM233	1.70923e-87	0.243862	0.235	0.025	2.93475e-83
FAM177A1	1.76654e-87	0.37341	0.75	0.285	3.03315e-83
CFDP1	1.92898e-87	0.328378	0.791	0.298	3.31206e-83
ZBTB4	1.94738e-87	0.275976	0.636	0.201	3.34365e-83
H2AX	2.13136e-87	0.277649	0.45	0.112	3.65955e-83
APOOL	2.15643e-87	0.256876	0.409	0.093	3.70259e-83
ANAPC13	2.21278e-87	0.241849	0.455	0.113	3.79934e-83
ZNF7	2.28988e-87	0.263346	0.473	0.12	3.93172e-83
RRAGB	2.36974e-87	0.227266	0.398	0.087	4.06885e-83
RSAD1	2.44367e-87	0.211231	0.395	0.085	4.19578e-83
DLG4	2.58308e-87	0.23155	0.364	0.073	4.43514e-83
LAPTM5	2.60361e-87	-2.17544	0.018	0.452	4.47039e-83
LAGE3	2.62665e-87	0.270113	0.574	0.172	4.50995e-83
ANKRD16	2.64459e-87	0.197128	0.32	0.054	4.54076e-83
PSMG2	2.72368e-87	0.264965	0.729	0.256	4.67655e-83
BBS5	2.7291e-87	0.215235	0.292	0.045	4.68587e-83
GNG12	2.75453e-87	0.264596	0.445	0.106	4.72954e-83
FAS	2.75522e-87	0.266517	0.455	0.111	4.73072e-83
PIH1D1	2.78313e-87	0.230152	0.571	0.169	4.77863e-83
GOLPH3L	2.79274e-87	0.239477	0.338	0.061	4.79514e-83
ZNF37A	2.81863e-87	0.228226	0.7	0.238	4.83959e-83
NAB2	2.96629e-87	0.267141	0.356	0.07	5.09311e-83
BCAN	3.06223e-87	0.0998562	0.396	0.08	5.25785e-83
CD320	3.22614e-87	0.189964	0.566	0.162	5.53929e-83
LCMT1	3.37943e-87	0.252426	0.462	0.118	5.80247e-83
RNF13	3.42249e-87	0.390119	0.747	0.273	5.87641e-83
COX7A2L	3.67125e-87	0.365232	0.842	0.349	6.30353e-83
DYNLRB1	3.86796e-87	0.404577	0.92	0.43	6.64129e-83
MPP5	4.08388e-87	0.256478	0.496	0.129	7.01202e-83
COX6A1	4.15152e-87	0.438281	0.979	0.507	7.12816e-83
USE1	4.21805e-87	0.264864	0.653	0.215	7.2424e-83
C6orf89	4.24163e-87	0.234052	0.646	0.208	7.28288e-83
BLVRA	4.76419e-87	0.211268	0.445	0.106	8.18012e-83
CNPY2	5.11737e-87	0.347646	0.832	0.32	8.78652e-83
PSMC6	5.16537e-87	0.298025	0.778	0.288	8.86895e-83
SRSF5	5.20491e-87	0.590503	0.985	0.621	8.93683e-83
CTXND1	5.40755e-87	0.2592	0.32	0.057	9.28476e-83
LSM1	5.50228e-87	0.230556	0.571	0.166	9.44742e-83
LDHB	5.54533e-87	0.482499	0.931	0.458	9.52133e-83
EIF3J	5.60717e-87	0.41521	0.837	0.351	9.62751e-83
ATP6V0E2	6.10035e-87	0.240123	0.675	0.209	1.04743e-82
OSER1	6.62801e-87	0.248189	0.493	0.131	1.13803e-82
AP1AR	7.0342e-87	0.235864	0.424	0.098	1.20777e-82
CILK1	7.49154e-87	0.262539	0.439	0.106	1.2863e-82
TSR1	7.66554e-87	0.179293	0.463	0.115	1.31617e-82
RTF2	7.76051e-87	0.318231	0.806	0.311	1.33248e-82
COPZ1	8.46314e-87	0.286951	0.664	0.226	1.45312e-82
TMEM38A	8.57503e-87	0.16741	0.261	0.034	1.47233e-82
POLR2M	9.37027e-87	0.22767	0.437	0.107	1.60887e-82
LSM3	9.46147e-87	0.315888	0.829	0.328	1.62453e-82
UTP25	9.71052e-87	0.235223	0.333	0.06	1.6673e-82
IFT27	1.00236e-86	0.194705	0.548	0.157	1.72106e-82
ABCF1	1.02467e-86	0.251202	0.656	0.216	1.75936e-82
ARHGDIB	1.04201e-86	-2.04025	0.02	0.45	1.78913e-82
MESP1	1.06306e-86	0.1499	0.271	0.038	1.82527e-82
PNKD	1.09467e-86	0.240761	0.68	0.227	1.87954e-82
ADAMTS9-AS2	1.35423e-86	0.186828	0.377	0.075	2.32522e-82
RORA	1.3968e-86	0.172797	0.719	0.23	2.3983e-82
TMEM115	1.45791e-86	0.246048	0.413	0.097	2.50324e-82
GALNT11	1.55837e-86	0.265732	0.597	0.181	2.67572e-82
YTHDF1	1.65351e-86	0.244209	0.473	0.123	2.83907e-82
SEC24A	1.79523e-86	0.329116	0.426	0.102	3.08241e-82
DBP	1.80838e-86	0.256981	0.467	0.118	3.10499e-82
ECSIT	1.90399e-86	0.232899	0.405	0.091	3.26916e-82
PWAR6	2.12543e-86	0.153005	0.502	0.13	3.64936e-82
SURF4	2.19578e-86	0.375187	0.742	0.265	3.77016e-82
DPY19L1	2.50167e-86	0.218852	0.476	0.119	4.29537e-82
BAIAP2	2.76856e-86	0.24248	0.486	0.127	4.75362e-82
COQ9	2.84948e-86	0.217185	0.455	0.114	4.89256e-82
MRC2	3.29135e-86	0.303589	0.576	0.166	5.65124e-82
DYNC1I2	3.44727e-86	0.370111	0.855	0.349	5.91896e-82
WAC-AS1	3.66727e-86	0.294763	0.491	0.132	6.29671e-82
PDCL	3.9385e-86	0.239345	0.449	0.109	6.76241e-82
ZNF148	3.9849e-86	0.366134	0.736	0.27	6.84208e-82
MRPL13	4.10388e-86	0.181809	0.519	0.143	7.04636e-82
LARP7	4.18139e-86	0.270354	0.734	0.27	7.17944e-82
TTC3	4.34879e-86	0.502031	0.948	0.488	7.46687e-82
ARL4C	4.36879e-86	0.719778	0.883	0.396	7.50121e-82
EIF5	4.53504e-86	0.561136	0.941	0.509	7.78666e-82
MRPL44	5.24682e-86	0.226211	0.396	0.088	9.00878e-82
MAPK1IP1L	5.2676e-86	0.318318	0.742	0.268	9.04447e-82
TUBGCP5	5.29886e-86	0.238236	0.419	0.096	9.09814e-82
CNR1	5.9461e-86	0.272329	0.347	0.067	1.02095e-81
TCF4	5.96977e-86	0.369728	0.878	0.353	1.02501e-81
RAB3GAP2	6.02498e-86	0.306499	0.679	0.234	1.03449e-81
MT-CYB	6.20713e-86	-1.23205	0.995	0.952	1.06576e-81
[truncated: 15,171 more rows]

## Sheet: cluster 01
	p_val	avg_log2FC	pct.1	pct.2	p_val_adj
MT3	1.80792e-160	2.19758	0.94	0.436	3.10419e-156
MALAT1	6.30625e-130	-2.06394	0.685	0.933	1.08278e-125
GAPDH	6.56514e-124	1.88543	0.964	0.879	1.12723e-119
APOD	3.89681e-116	2.19448	0.845	0.382	6.69082e-112
HLA-E	5.91836e-90	-1.59308	0.168	0.734	1.01618e-85
FKBP5	3.58046e-89	-2.08512	0.036	0.572	6.14764e-85
N4BP2L2	1.73308e-87	-1.13185	0.183	0.771	2.97571e-83
CELF2	6.69312e-87	-1.62776	0.087	0.638	1.14921e-82
MBNL1	1.55958e-83	-1.12844	0.081	0.622	2.6778e-79
RNF213	5.05981e-82	-1.43675	0.049	0.563	8.6877e-78
AKAP13	2.92399e-81	-1.07742	0.089	0.625	5.02049e-77
ZFP36L2	5.13831e-81	-1.79591	0.14	0.67	8.82248e-77
RBM39	5.64353e-81	-1.01687	0.204	0.775	9.68994e-77
AAK1	6.64752e-81	-0.904101	0.14	0.694	1.14138e-76
MT2A	1.39649e-80	1.45461	0.891	0.699	2.39777e-76
TSC22D3	8.0714e-80	-2.05108	0.038	0.53	1.38586e-75
SF1	1.21152e-77	-0.899832	0.153	0.698	2.08019e-73
ARGLU1	9.32362e-77	-0.881175	0.151	0.696	1.60087e-72
MAP1B	3.2187e-76	1.98025	0.74	0.415	5.52651e-72
NKTR	6.2458e-76	-1.08916	0.089	0.601	1.0724e-71
CFLAR	6.14462e-75	-1.12641	0.062	0.556	1.05503e-70
PLCG2	2.02489e-74	-1.21718	0.051	0.541	3.47673e-70
MCL1	3.91663e-74	-1.12488	0.143	0.677	6.72485e-70
TXNIP	5.64976e-74	-1.66919	0.191	0.7	9.70065e-70
RSRP1	1.44826e-73	-0.961358	0.043	0.53	2.48666e-69
CCNL1	2.31172e-73	-0.905006	0.132	0.67	3.96922e-69
KANSL1	4.702e-73	-0.930381	0.066	0.568	8.07333e-69
STK4	6.53773e-73	-1.12687	0.057	0.543	1.12253e-68
CYBA	1.07556e-72	-2.30404	0.021	0.486	1.84674e-68
FTH1	1.97312e-72	0.949633	0.97	0.941	3.38785e-68
SRGN	6.45458e-72	-2.65155	0.015	0.47	1.10825e-67
ARID1B	1.24833e-71	-0.897085	0.083	0.587	2.14338e-67
EVL	3.11988e-71	-1.25648	0.085	0.57	5.35683e-67
SFPQ	5.32665e-70	-0.808741	0.143	0.664	9.14585e-66
DUSP1	1.71805e-69	-1.45396	0.189	0.695	2.94989e-65
ZNF207	4.52906e-69	-0.83028	0.1	0.603	7.77639e-65
HSPA1B	8.54087e-69	-1.74365	0.136	0.616	1.46647e-64
DDX17	3.14665e-68	-1.12086	0.266	0.793	5.4028e-64
PTPRC	4.91087e-68	-2.3044	0.009	0.445	8.43196e-64
WSB1	5.09885e-68	-1.13574	0.134	0.648	8.75473e-64
PNISR	2.35267e-67	-0.794513	0.221	0.766	4.03954e-63
SRSF7	5.62903e-67	-0.880807	0.164	0.685	9.66504e-63
ATM	3.4612e-66	-0.922699	0.077	0.551	5.94288e-62
LAPTM5	3.50041e-66	-2.11164	0.009	0.434	6.0102e-62
CLK1	6.25438e-66	-1.06368	0.028	0.469	1.07388e-61
SMG1	2.7976e-65	-0.90259	0.053	0.51	4.80347e-61
CXCR4	3.81013e-65	-2.23622	0.019	0.445	6.542e-61
VIM	2.05608e-64	1.13128	0.9	0.829	3.53029e-60
HNRNPH1	5.95468e-64	-0.824575	0.17	0.677	1.02242e-59
MT1X	9.65225e-64	1.90791	0.745	0.512	1.65729e-59
TRA2B	1.1402e-63	-0.832183	0.145	0.639	1.95772e-59
ARHGDIB	4.00486e-63	-1.79611	0.013	0.432	6.87634e-59
HERPUD1	7.29372e-63	-1.08731	0.14	0.615	1.25233e-58
PSMA3-AS1	8.35871e-63	-0.800189	0.079	0.533	1.43519e-58
AKAP9	2.89405e-62	-0.69696	0.1	0.574	4.96909e-58
VPS13C	2.96924e-62	-0.64855	0.132	0.616	5.09818e-58
RBM6	4.42788e-62	-0.79347	0.043	0.476	7.60267e-58
DDX3X	7.54695e-62	-0.827665	0.115	0.581	1.29581e-57
MACF1	7.71257e-62	-0.810532	0.117	0.587	1.32425e-57
ZRANB2	1.85957e-61	-0.695773	0.087	0.545	3.19288e-57
REL	2.1411e-61	-1.52082	0.026	0.441	3.67626e-57
CDC42	3.48977e-61	-0.765206	0.149	0.635	5.99194e-57
HSPH1	1.78583e-60	-1.46678	0.138	0.597	3.06626e-56
CDK13	4.28877e-60	-0.796402	0.064	0.501	7.36381e-56
PTN	4.66748e-60	1.4178	0.687	0.357	8.01407e-56
DNAJB1	5.37098e-60	-1.08669	0.166	0.645	9.22198e-56
NEAT1	2.21633e-59	-1.60351	0.357	0.815	3.80544e-55
KLF6	2.84457e-59	-1.12151	0.206	0.705	4.88412e-55
GLS	1.11494e-58	-1.05234	0.032	0.435	1.91435e-54
SMAP2	1.58554e-58	-1.12946	0.038	0.448	2.72237e-54
ZFP36	1.66262e-58	-1.09913	0.157	0.623	2.85472e-54
USP15	7.30872e-58	-0.88966	0.043	0.453	1.25491e-53
CTSC	1.70032e-57	-0.945299	0.064	0.481	2.91945e-53
SCAF11	2.35614e-57	-0.576723	0.168	0.643	4.04548e-53
PCSK7	5.88811e-57	-0.68189	0.085	0.531	1.01099e-52
HSPA1A	6.78647e-57	-1.51948	0.277	0.711	1.16524e-52
VMP1	1.36205e-56	-1.07558	0.143	0.589	2.33864e-52
LENG8	2.11227e-56	-0.69209	0.072	0.497	3.62676e-52
FTX	3.39978e-56	-0.895532	0.047	0.456	5.83741e-52
TTC14	5.95787e-56	-0.695975	0.066	0.485	1.02297e-51
IQGAP1	1.18454e-55	-0.549767	0.094	0.531	2.03386e-51
MYH9	1.19489e-55	-0.948572	0.051	0.455	2.05163e-51
IER5	1.25788e-55	-1.51059	0.066	0.477	2.15979e-51
ARPC1B	1.78091e-55	-1.38971	0.04	0.434	3.05781e-51
JAK1	3.13259e-55	-0.758043	0.053	0.454	5.37865e-51
EPC1	5.41168e-55	-0.541169	0.07	0.489	9.29185e-51
CD37	7.8312e-55	-1.5641	0.006	0.376	1.34462e-50
CORO1A	1.1871e-54	-1.60004	0.009	0.383	2.03826e-50
RAP1B	1.35737e-54	-0.621173	0.106	0.541	2.33061e-50
FYB1	3.59086e-54	-1.60542	0.013	0.383	6.16551e-50
RBM25	5.42291e-54	-0.412738	0.172	0.657	9.31114e-50
ELF1	9.81467e-54	-0.767577	0.034	0.42	1.68518e-49
JMJD1C	1.09362e-53	-0.64775	0.111	0.546	1.87775e-49
STK17B	1.23771e-53	-1.39041	0.015	0.384	2.12514e-49
CRYAB	1.3551e-53	1.58541	0.611	0.335	2.32671e-49
SLC25A37	1.80025e-53	-0.844306	0.079	0.492	3.09103e-49
TMSB4X	2.28624e-53	-2.04573	0.566	0.887	3.92547e-49
DDX5	4.06237e-53	-0.739757	0.372	0.84	6.97509e-49
BTG1	6.01389e-53	-1.16184	0.334	0.76	1.03258e-48
FAM133B	8.57121e-53	-0.509779	0.126	0.575	1.47168e-48
HLA-DPB1	1.14618e-52	-2.3655	0.191	0.603	1.96799e-48
COTL1	2.80957e-52	-0.916232	0.17	0.604	4.82403e-48
PPP1R15A	2.92208e-52	-0.975425	0.147	0.579	5.01721e-48
FOXP1	7.6413e-52	-0.864695	0.051	0.438	1.31201e-47
ITGB2	8.04614e-52	-1.61302	0.009	0.365	1.38152e-47
WASF2	1.44182e-51	-0.706953	0.102	0.514	2.47561e-47
NFKBIA	1.54597e-51	-0.886506	0.153	0.586	2.65444e-47
ANKRD44	1.63052e-51	-1.1405	0.015	0.376	2.7996e-47
HCST	3.42541e-51	-1.9664	0.009	0.361	5.88143e-47
TNRC6B	4.37633e-51	-0.567645	0.166	0.625	7.51416e-47
IKZF1	4.83559e-51	-1.49713	0.009	0.362	8.3027e-47
MUC20-OT1	5.95249e-51	-0.7892	0.051	0.435	1.02204e-46
UBE2G2	6.06778e-51	-0.634353	0.066	0.457	1.04184e-46
S100A10	6.25059e-51	1.48508	0.717	0.619	1.07323e-46
RESF1	7.61374e-51	-1.12616	0.032	0.401	1.30728e-46
MDM4	1.27504e-50	-0.55243	0.113	0.536	2.18925e-46
SORL1	3.28502e-50	-1.46474	0.026	0.386	5.64038e-46
FUS	3.39157e-50	-0.611514	0.283	0.764	5.82333e-46
PABPN1	5.42251e-50	-0.581982	0.079	0.473	9.31044e-46
IFNGR1	9.28822e-50	-0.948061	0.038	0.403	1.59479e-45
CD53	1.26566e-49	-1.34448	0.009	0.353	2.17314e-45
MAT2A	1.76841e-49	-0.541588	0.1	0.512	3.03635e-45
KMT2E	1.93955e-49	-0.290053	0.157	0.604	3.3302e-45
AKNA	2.02988e-49	-0.959788	0.019	0.372	3.48531e-45
PCF11	2.20188e-49	-0.61049	0.055	0.432	3.78063e-45
CHORDC1	3.36442e-49	-0.728483	0.062	0.441	5.7767e-45
EP300	3.65432e-49	-0.587451	0.045	0.417	6.27447e-45
DBI	7.57557e-49	1.62874	0.738	0.663	1.30073e-44
S100A4	8.71576e-49	-2.40061	0.015	0.359	1.4965e-44
FNBP4	2.68153e-48	-0.610946	0.051	0.422	4.60419e-44
RBM5	4.68673e-48	-0.666257	0.057	0.43	8.04712e-44
CAPZB	5.13178e-48	-0.600748	0.153	0.583	8.81127e-44
RGS1	5.71056e-48	-2.33202	0.015	0.355	9.80503e-44
CLU	6.2125e-48	0.857685	0.73	0.403	1.06669e-43
PIK3R1	1.10043e-47	-0.584953	0.117	0.525	1.88944e-43
GPBP1	1.1076e-47	-0.311954	0.172	0.608	1.90176e-43
PRPF38B	1.23236e-47	-0.652313	0.079	0.467	2.11597e-43
HLA-DQB1	1.55023e-47	-2.31546	0.045	0.387	2.66175e-43
C16orf72	1.92206e-47	-0.437419	0.07	0.453	3.30017e-43
PHIP	2.0044e-47	-0.522916	0.077	0.458	3.44156e-43
PDCD4	2.60581e-47	-0.755205	0.094	0.477	4.47417e-43
RNASET2	2.78351e-47	-1.25983	0.087	0.455	4.77928e-43
JUN	3.46605e-47	-1.14241	0.264	0.697	5.95121e-43
SF3B1	5.76051e-47	-0.336663	0.164	0.601	9.89079e-43
MYCBP2	7.33499e-47	-0.357952	0.094	0.491	1.25942e-42
AHNAK	7.8718e-47	-0.74454	0.104	0.493	1.35159e-42
HP1BP3	8.23523e-47	-0.476793	0.132	0.554	1.41399e-42
ROCK1	9.92322e-47	-0.54418	0.123	0.515	1.70382e-42
INTS6	1.0669e-46	-0.715662	0.057	0.424	1.83187e-42
OGT	1.20892e-46	-0.595147	0.051	0.41	2.07572e-42
SH3BGRL3	1.26224e-46	-1.1649	0.204	0.61	2.16726e-42
PER1	1.57675e-46	-0.628007	0.047	0.408	2.70729e-42
DDIT4	1.75845e-46	-0.953645	0.096	0.484	3.01926e-42
ACTR2	1.88443e-46	-0.366325	0.185	0.617	3.23556e-42
OGA	1.97186e-46	-0.56009	0.102	0.496	3.38569e-42
ZFP36L1	2.0456e-46	-0.680343	0.147	0.562	3.5123e-42
MOB1A	2.37918e-46	-0.505974	0.06	0.426	4.08505e-42
FNBP1	3.92128e-46	-0.587688	0.091	0.469	6.73283e-42
TBL1XR1	4.39933e-46	-0.592252	0.062	0.428	7.55364e-42
SKIL	5.3274e-46	-0.852014	0.049	0.404	9.14714e-42
SAT1	5.56722e-46	-1.6543	0.33	0.735	9.55891e-42
HLA-DPA1	6.45874e-46	-2.62836	0.217	0.593	1.10897e-41
ANXA1	7.32384e-46	-1.46349	0.017	0.349	1.2575e-41
SPG7	7.63188e-46	-0.471449	0.06	0.424	1.31039e-41
GLIPR1	8.54176e-46	-0.959911	0.015	0.345	1.46662e-41
LGALS3	9.57511e-46	1.54064	0.666	0.464	1.64405e-41
CD46	9.62783e-46	-0.534123	0.057	0.419	1.6531e-41
DDX3Y	1.07736e-45	-0.648307	0.06	0.416	1.84984e-41
CAP1	1.57551e-45	-0.496117	0.104	0.492	2.70515e-41
KLF13	1.75647e-45	-0.500288	0.074	0.443	3.01586e-41
FOXO3	1.7635e-45	-0.417251	0.085	0.46	3.02793e-41
TAOK3	1.91169e-45	-0.355668	0.1	0.488	3.28238e-41
RGS10	2.26343e-45	-1.3638	0.032	0.368	3.88631e-41
FAM49B	2.46545e-45	-0.60492	0.113	0.495	4.23318e-41
TRA2A	2.75595e-45	-0.246331	0.087	0.475	4.73197e-41
ORMDL1	3.05898e-45	-0.352214	0.155	0.566	5.25227e-41
NSD1	3.10825e-45	-0.598585	0.032	0.371	5.33687e-41
HCLS1	3.22845e-45	-1.28893	0.013	0.336	5.54325e-41
SRSF10	3.83011e-45	-0.527065	0.066	0.427	6.5763e-41
CDC42SE2	4.30182e-45	-0.71791	0.045	0.393	7.38622e-41
TUT4	4.91682e-45	-0.484989	0.053	0.413	8.44218e-41
TMEM165	5.21569e-45	-0.481506	0.064	0.428	8.95534e-41
SAMHD1	6.01076e-45	-0.860251	0.068	0.424	1.03205e-40
SMCHD1	7.25849e-45	-0.61005	0.077	0.448	1.24628e-40
SRGAP2	7.97361e-45	-1.02961	0.032	0.368	1.36907e-40
TRIM22	8.59748e-45	-0.9519	0.019	0.345	1.47619e-40
NIPBL	9.1548e-45	-0.458127	0.081	0.453	1.57188e-40
FOXN3	9.76944e-45	-0.775346	0.028	0.362	1.67741e-40
SP100	1.03797e-44	-1.12067	0.013	0.334	1.7822e-40
ZFAND5	1.34851e-44	-0.611126	0.136	0.539	2.31539e-40
KDM6B	1.44943e-44	-0.901364	0.03	0.364	2.48867e-40
VAMP8	1.93653e-44	-1.29775	0.015	0.335	3.32502e-40
CD74	1.99831e-44	-2.89867	0.302	0.663	3.4311e-40
LSM8	2.26578e-44	-0.445939	0.096	0.478	3.89034e-40
GMFG	2.29475e-44	-1.32512	0.011	0.331	3.94009e-40
ETS1	2.48338e-44	-1.16628	0.036	0.372	4.26397e-40
BIRC6	3.51319e-44	-0.531969	0.06	0.41	6.03215e-40
TTC19	5.02168e-44	-0.396273	0.062	0.418	8.62223e-40
SNRNP70	5.62145e-44	-0.391788	0.136	0.535	9.65203e-40
HLA-F	5.81506e-44	-0.918843	0.038	0.372	9.98445e-40
CAPZA1	7.0652e-44	-0.68711	0.045	0.384	1.2131e-39
BTG2	7.31243e-44	-0.536064	0.155	0.577	1.25554e-39
ZNF791	9.51146e-44	-0.540032	0.06	0.412	1.63312e-39
BPTF	1.01802e-43	-0.334337	0.143	0.554	1.74794e-39
GABPB1-AS1	1.57801e-43	-0.787985	0.104	0.487	2.70944e-39
MSN	1.60318e-43	-0.495938	0.117	0.501	2.75265e-39
ZMYM2	1.91015e-43	-0.620499	0.07	0.429	3.27973e-39
HLA-DRB1	2.42296e-43	-2.19295	0.153	0.508	4.16023e-39
STAT3	2.69983e-43	-0.268469	0.187	0.594	4.63561e-39
YIPF4	2.80021e-43	-0.575802	0.081	0.441	4.80797e-39
IFI16	3.09726e-43	-0.307448	0.187	0.61	5.318e-39
SRSF2	3.61004e-43	-0.283444	0.126	0.515	6.19844e-39
ATF6B	3.8032e-43	-0.448169	0.062	0.412	6.5301e-39
LUC7L3	4.57841e-43	-0.301729	0.23	0.688	7.86112e-39
KLF2	4.95872e-43	-1.35192	0.06	0.406	8.51412e-39
HLA-B	6.19951e-43	-1.21912	0.568	0.868	1.06446e-38
HNRNPA2B1	6.28582e-43	-0.707243	0.449	0.889	1.07927e-38
NUFIP2	8.71443e-43	-0.350357	0.132	0.526	1.49627e-38
APBB1IP	1.0491e-42	-1.24554	0.009	0.315	1.8013e-38
MXD4	1.05236e-42	-0.587714	0.062	0.408	1.80691e-38
UBE2D3	1.31766e-42	-0.476393	0.243	0.688	2.26242e-38
FXYD5	1.35179e-42	-1.10389	0.026	0.343	2.32102e-38
LCP1	1.36258e-42	-1.34041	0.009	0.317	2.33955e-38
PEBP1	1.53947e-42	1.37545	0.715	0.631	2.64327e-38
NFKBIZ	1.57379e-42	-0.58162	0.079	0.441	2.7022e-38
MLLT6	1.89632e-42	-0.614338	0.07	0.416	3.25598e-38
TAPBP	1.93369e-42	-0.35037	0.096	0.462	3.32015e-38
SLA	2.14999e-42	-1.17229	0.009	0.313	3.69153e-38
PRPF4B	2.55492e-42	-0.215268	0.136	0.538	4.3868e-38
DDX39B	2.6761e-42	-0.450204	0.038	0.371	4.59486e-38
RSRC2	2.90696e-42	-0.222747	0.151	0.565	4.99125e-38
RSBN1L	2.98878e-42	-0.340613	0.083	0.441	5.13174e-38
ARID1A	2.9991e-42	-0.598212	0.036	0.363	5.14945e-38
SLC38A2	4.3558e-42	-0.578934	0.06	0.399	7.4789e-38
AFF4	5.33673e-42	-0.183179	0.104	0.484	9.16317e-38
SRRM2	5.5551e-42	-0.326544	0.253	0.696	9.5381e-38
ZNF655	5.88112e-42	-0.402644	0.055	0.399	1.00979e-37
STK17A	6.05794e-42	-0.380753	0.121	0.5	1.04015e-37
CEP350	6.36806e-42	-0.401084	0.087	0.446	1.0934e-37
SRSF4	7.29789e-42	-0.568745	0.066	0.412	1.25305e-37
OGFRL1	8.24969e-42	-1.25422	0.038	0.359	1.41647e-37
GATAD1	1.35512e-41	-0.231462	0.085	0.447	2.32675e-37
COPA	1.61547e-41	-0.375757	0.085	0.437	2.77377e-37
ZBTB7A	2.30585e-41	-0.481015	0.07	0.416	3.95914e-37
LNPEP	2.35869e-41	-0.493212	0.043	0.371	4.04986e-37
MECP2	2.48258e-41	-0.388078	0.085	0.438	4.26259e-37
IRF1	3.24417e-41	-0.696114	0.03	0.347	5.57023e-37
SRSF11	3.2847e-41	-0.265926	0.14	0.538	5.63984e-37
CMTM6	3.43297e-41	-0.521607	0.053	0.387	5.89441e-37
BCL2	3.56066e-41	-0.751229	0.038	0.359	6.11366e-37
CDC42SE1	3.63986e-41	-0.589134	0.062	0.396	6.24963e-37
NR4A1	3.69405e-41	-1.22802	0.079	0.426	6.34269e-37
ATXN1	3.86533e-41	-0.452648	0.074	0.416	6.63676e-37
KMT2A	4.43709e-41	-0.244258	0.136	0.527	7.61849e-37
PPP2R5C	4.7993e-41	-0.466327	0.134	0.514	8.24039e-37
HNRNPU	4.82351e-41	-0.622144	0.343	0.784	8.28197e-37
THUMPD3-AS1	7.14661e-41	-0.553088	0.06	0.391	1.22707e-36
CREBRF	9.88195e-41	-0.531644	0.062	0.399	1.69673e-36
CD164	1.03609e-40	-0.287176	0.121	0.491	1.77896e-36
SMARCA2	1.54111e-40	-0.806687	0.053	0.378	2.64608e-36
CD48	1.54363e-40	-1.35516	0.006	0.3	2.65042e-36
DHX36	1.56534e-40	-0.239274	0.155	0.549	2.68769e-36
KMT2C	1.9057e-40	-0.362028	0.098	0.457	3.27209e-36
NAGK	2.45076e-40	-0.386793	0.043	0.364	4.20796e-36
MLXIP	2.56651e-40	-0.42822	0.043	0.368	4.40669e-36
ADPGK	2.68953e-40	-0.663088	0.023	0.331	4.61793e-36
CCDC88A	3.04091e-40	-0.528688	0.126	0.5	5.22125e-36
BST2	4.45597e-40	-1.07537	0.023	0.322	7.6509e-36
MGAT4A	4.50514e-40	-0.80338	0.021	0.321	7.73533e-36
PPP1R12A	4.79686e-40	-0.318846	0.119	0.482	8.2362e-36
DDHD1	5.49554e-40	-0.613118	0.038	0.349	9.43585e-36
RPS6KA3	5.52089e-40	-0.629681	0.055	0.381	9.47937e-36
LCOR	5.55043e-40	-0.567438	0.032	0.344	9.53008e-36
SENP6	5.56985e-40	-0.465404	0.104	0.457	9.56343e-36
ARL6IP5	5.82273e-40	-0.33751	0.166	0.561	9.99762e-36
DOCK8	6.57428e-40	-1.07091	0.009	0.3	1.1288e-35
CELF1	8.02002e-40	-0.320638	0.1	0.46	1.37704e-35
FGFR1OP2	8.33411e-40	-0.456912	0.1	0.452	1.43097e-35
PRMT2	8.36929e-40	-0.309278	0.166	0.565	1.43701e-35
MARCHF7	1.00326e-39	-0.206426	0.064	0.403	1.7226e-35
NR4A2	1.46505e-39	-1.25149	0.03	0.335	2.51548e-35
CTSS	1.60342e-39	-1.57225	0.011	0.302	2.75308e-35
SPCS3	1.61394e-39	-0.417456	0.102	0.45	2.77114e-35
ZNF292	1.74399e-39	-0.297788	0.113	0.479	2.99443e-35
SON	1.80173e-39	-0.232598	0.309	0.771	3.09358e-35
GPATCH2L	1.89563e-39	-0.485391	0.087	0.433	3.25479e-35
CKLF	2.26873e-39	-0.486642	0.091	0.434	3.89541e-35
CREBZF	2.29211e-39	-0.37458	0.057	0.386	3.93555e-35
SRRM1	2.48609e-39	-0.132898	0.157	0.56	4.26862e-35
KDM5A	2.63038e-39	-0.391498	0.113	0.47	4.51636e-35
WIPF1	3.02305e-39	-0.604092	0.079	0.412	5.19058e-35
GGNBP2	3.12492e-39	-0.28169	0.115	0.473	5.36549e-35
PPP1R10	3.20653e-39	-0.318765	0.066	0.402	5.50561e-35
TGFBR2	3.46653e-39	-0.930876	0.015	0.303	5.95203e-35
HNRNPL	3.58161e-39	-0.354716	0.087	0.435	6.14963e-35
ZNF638	4.05764e-39	-0.452427	0.098	0.442	6.96697e-35
RICTOR	4.63546e-39	-0.588248	0.028	0.329	7.95908e-35
RNF115	4.75036e-39	-0.433489	0.068	0.399	8.15636e-35
CHD2	4.86386e-39	-0.467838	0.07	0.401	8.35124e-35
LRRFIP1	4.92444e-39	-0.2902	0.191	0.603	8.45527e-35
LSP1	5.35526e-39	-1.172	0.011	0.298	9.19499e-35
CCND3	5.40881e-39	-0.554714	0.049	0.362	9.28693e-35
HERC4	6.08134e-39	-0.553302	0.04	0.355	1.04417e-34
RAF1	7.02747e-39	-0.456985	0.045	0.362	1.20662e-34
TGOLN2	7.92464e-39	-0.139026	0.14	0.53	1.36066e-34
EWSR1	8.63655e-39	-0.381067	0.111	0.473	1.4829e-34
CYLD	9.1913e-39	-0.544957	0.06	0.382	1.57815e-34
TNFAIP3	1.00667e-38	-1.48119	0.017	0.307	1.72845e-34
CHD1	1.10179e-38	-0.429331	0.102	0.449	1.89177e-34
MAP3K2	1.37009e-38	-0.325689	0.085	0.429	2.35245e-34
PIK3IP1	1.59114e-38	-0.945719	0.017	0.307	2.73199e-34
ACTR3	1.73215e-38	-0.203313	0.189	0.594	2.97411e-34
USP34	1.76631e-38	-0.249505	0.109	0.457	3.03276e-34
TCF25	1.84518e-38	-0.131612	0.221	0.653	3.16817e-34
DNAJB6	2.093e-38	-0.223223	0.162	0.545	3.59367e-34
PICALM	2.36326e-38	-0.61987	0.049	0.363	4.05773e-34
HMGN1	2.42767e-38	-0.281913	0.255	0.682	4.16831e-34
CCL4	2.51864e-38	-2.69918	0.011	0.295	4.32451e-34
ZBTB16	2.73789e-38	-0.671779	0.057	0.375	4.70095e-34
CYTIP	2.77839e-38	-1.09466	0.006	0.286	4.77049e-34
MACROH2A1	3.03008e-38	-0.393976	0.179	0.567	5.20265e-34
PAXX	3.0637e-38	-0.557004	0.06	0.377	5.26038e-34
ITSN2	3.40545e-38	-0.667994	0.045	0.351	5.84716e-34
SECISBP2	3.57993e-38	-0.478751	0.066	0.386	6.14673e-34
ARHGEF1	3.81926e-38	-0.723812	0.023	0.315	6.55766e-34
MEF2A	4.31636e-38	-0.616399	0.147	0.515	7.41119e-34
SRGAP1	4.83115e-38	-1.01201	0.028	0.323	8.29509e-34
MKLN1	4.85805e-38	-0.360632	0.083	0.423	8.34127e-34
ERICH1	6.73818e-38	-0.480022	0.053	0.366	1.15695e-33
SGK1	7.46619e-38	-1.57838	0.038	0.338	1.28194e-33
ATXN2	9.62247e-38	-0.332277	0.072	0.4	1.65218e-33
DDX24	1.06404e-37	-0.211145	0.213	0.635	1.82696e-33
PHC3	1.083e-37	-0.463693	0.064	0.387	1.8595e-33
HLA-DMA	1.13771e-37	-1.19047	0.051	0.352	1.95344e-33
TANC2	1.1522e-37	-0.392676	0.055	0.372	1.97833e-33
ANXA11	1.25904e-37	-0.59612	0.053	0.362	2.16177e-33
RBMS1	1.29452e-37	-0.176782	0.083	0.421	2.2227e-33
PHKB	1.46624e-37	-0.536729	0.026	0.316	2.51754e-33
PTBP3	1.53361e-37	-0.595088	0.045	0.348	2.6332e-33
NR3C1	1.8194e-37	-0.23579	0.085	0.415	3.1239e-33
FRYL	1.97459e-37	-0.386218	0.043	0.344	3.39037e-33
M6PR	3.6586e-37	-0.350163	0.087	0.423	6.28182e-33
RBBP6	3.79491e-37	-0.165288	0.079	0.418	6.51586e-33
LYST	4.16369e-37	-0.562786	0.055	0.364	7.14905e-33
XPO1	4.51344e-37	-0.341346	0.094	0.424	7.74957e-33
TSPAN14	4.51723e-37	-0.476711	0.04	0.344	7.75608e-33
ID2	4.58028e-37	-0.815206	0.121	0.463	7.86434e-33
SLC4A7	5.02537e-37	-0.650759	0.047	0.347	8.62856e-33
VPS36	5.06248e-37	-0.378145	0.062	0.374	8.69227e-33
PLXDC2	5.08354e-37	-1.29268	0.019	0.301	8.72844e-33
PAG1	5.56603e-37	-0.573255	0.034	0.33	9.55688e-33
ARPC3	5.57789e-37	-0.627851	0.306	0.717	9.57723e-33
GGA1	5.84864e-37	-0.431051	0.045	0.348	1.00421e-32
CCNH	6.47556e-37	-0.534234	0.087	0.412	1.11185e-32
PNRC1	7.47495e-37	-0.384106	0.264	0.688	1.28345e-32
ADAM10	8.89421e-37	-0.439223	0.066	0.377	1.52714e-32
G3BP1	9.14704e-37	-0.273655	0.102	0.436	1.57055e-32
DDX18	9.56362e-37	-0.182077	0.183	0.567	1.64207e-32
DNAJA1	1.03502e-36	-0.268699	0.223	0.621	1.77713e-32
DDX6	1.09911e-36	-0.211758	0.145	0.506	1.88717e-32
SHPRH	1.13846e-36	-0.470699	0.038	0.334	1.95473e-32
B2M	1.19348e-36	-1.36232	0.74	0.927	2.04921e-32
GPSM3	1.26107e-36	-0.941144	0.013	0.286	2.16525e-32
PABPC4	2.51437e-36	-0.785948	0.072	0.381	4.31718e-32
ARF6	2.54689e-36	-0.36062	0.087	0.417	4.37301e-32
LEPROTL1	2.57953e-36	-0.35626	0.074	0.398	4.42906e-32
PRRC2B	2.70855e-36	-0.119829	0.128	0.481	4.65059e-32
SLC2A3	2.87897e-36	-0.478966	0.094	0.426	4.94318e-32
DICER1	3.41151e-36	-0.407831	0.066	0.382	5.85756e-32
ZNF518A	3.4417e-36	-0.472762	0.047	0.345	5.90939e-32
POGZ	3.46377e-36	-0.480256	0.051	0.356	5.94729e-32
CD69	3.51116e-36	-1.56224	0.006	0.273	6.02867e-32
TGFB1	3.89305e-36	-0.741516	0.023	0.303	6.68437e-32
YME1L1	4.14041e-36	-0.162367	0.113	0.459	7.10908e-32
RBM33	4.8336e-36	-0.512534	0.03	0.316	8.29929e-32
ANKRD12	5.56317e-36	-0.234456	0.247	0.662	9.55197e-32
ZC3HAV1	5.56401e-36	-0.558543	0.053	0.357	9.5534e-32
SH3BGRL	6.44761e-36	-0.466766	0.155	0.512	1.10705e-31
SYNRG	6.90968e-36	-0.473352	0.077	0.389	1.18639e-31
ETNK1	7.06483e-36	-0.463025	0.045	0.338	1.21303e-31
PRPF8	8.20115e-36	-0.188992	0.098	0.437	1.40814e-31
RBM26	1.00834e-35	-0.274206	0.085	0.413	1.73132e-31
RGS2	1.0488e-35	-1.10027	0.026	0.303	1.80079e-31
PTPN2	1.17899e-35	-0.61783	0.019	0.293	2.02433e-31
TMEM50A	1.19004e-35	-0.377603	0.083	0.402	2.04329e-31
ARID4B	1.59543e-35	-0.196581	0.138	0.498	2.73936e-31
SETX	1.60134e-35	-0.308688	0.072	0.39	2.7495e-31
MGAT1	1.65082e-35	-0.465045	0.047	0.343	2.83445e-31
TMEM259	1.69022e-35	-0.106921	0.106	0.449	2.90212e-31
PSME4	1.71967e-35	-0.600639	0.013	0.283	2.95267e-31
NEMF	1.77494e-35	-0.290333	0.106	0.44	3.04757e-31
TOB1	1.78448e-35	-0.498258	0.047	0.34	3.06395e-31
CCDC66	1.82651e-35	-0.338503	0.062	0.367	3.13612e-31
PARP14	1.83167e-35	-0.523538	0.064	0.37	3.14497e-31
FUBP1	2.1311e-35	-0.55495	0.043	0.33	3.6591e-31
C6orf62	2.20465e-35	-0.285199	0.172	0.545	3.78539e-31
ASH1L	2.32635e-35	-0.131754	0.164	0.534	3.99434e-31
GSTK1	2.32715e-35	-0.304624	0.085	0.404	3.99572e-31
SCAMP2	2.80118e-35	-0.369505	0.057	0.363	4.80962e-31
PIAS1	3.04558e-35	-0.413687	0.043	0.335	5.22926e-31
HM13	3.52376e-35	-0.318437	0.098	0.429	6.05029e-31
ATF7IP	3.82903e-35	-0.455808	0.081	0.399	6.57444e-31
KDM2A	3.94518e-35	-0.268467	0.06	0.366	6.77387e-31
EMB	4.47399e-35	-1.01026	0.006	0.268	7.68183e-31
CDK12	5.30625e-35	-0.290994	0.053	0.353	9.11083e-31
NHLRC3	5.4762e-35	-0.307163	0.04	0.331	9.40263e-31
PPP1R2	5.47981e-35	-0.254477	0.126	0.468	9.40883e-31
SRSF6	5.56755e-35	-0.20815	0.081	0.401	9.55948e-31
CNDP2	5.76465e-35	-0.518083	0.062	0.362	9.89791e-31
SPPL2A	7.37046e-35	-0.378831	0.064	0.369	1.26551e-30
PDCD6IP	7.4608e-35	-0.336338	0.072	0.382	1.28102e-30
GRB2	8.36944e-35	-0.299767	0.106	0.441	1.43703e-30
KIAA1109	8.61249e-35	-0.355984	0.068	0.372	1.47876e-30
ZNF451	9.45469e-35	-0.48252	0.051	0.342	1.62337e-30
PAXBP1	9.50622e-35	-0.493513	0.049	0.341	1.63222e-30
SETD5	9.56265e-35	-0.266453	0.077	0.392	1.64191e-30
RIF1	1.09869e-34	-0.432158	0.074	0.383	1.88645e-30
USP53	1.1019e-34	-1.36787	0.011	0.273	1.89195e-30
MFSD14C	1.13832e-34	-0.520666	0.026	0.302	1.95449e-30
ARRB2	1.16999e-34	-0.744919	0.032	0.307	2.00888e-30
HLA-DQA1	1.17417e-34	-2.00029	0.03	0.298	2.01605e-30
TYROBP	1.32411e-34	-2.33366	0.002	0.257	2.2735e-30
PCNX1	1.33751e-34	-0.511882	0.036	0.318	2.29651e-30
SLC1A3	1.41017e-34	-0.744626	0.143	0.471	2.42126e-30
CNOT6L	1.431e-34	-0.598015	0.021	0.293	2.45703e-30
PTPN1	1.48406e-34	-0.341276	0.045	0.335	2.54813e-30
SPTLC2	1.52699e-34	-0.637758	0.015	0.282	2.62185e-30
PSMB9	1.52724e-34	-0.620572	0.096	0.413	2.62227e-30
NUTM2B-AS1	1.53761e-34	-0.370853	0.06	0.356	2.64007e-30
POLK	1.55565e-34	-0.45986	0.053	0.348	2.67105e-30
MKNK2	1.62273e-34	-0.465344	0.028	0.304	2.78623e-30
MYADM	1.84637e-34	-0.508008	0.091	0.412	3.17022e-30
BAZ2B	1.96797e-34	-0.391856	0.066	0.367	3.37901e-30
CHD8	1.97148e-34	-0.352722	0.047	0.335	3.38502e-30
EPM2AIP1	2.25061e-34	-0.270952	0.079	0.396	3.86429e-30
VSIR	2.25861e-34	-1.0204	0.011	0.269	3.87804e-30
ZNF644	2.48979e-34	-0.439977	0.053	0.345	4.27497e-30
TNRC6A	2.82442e-34	-0.272448	0.094	0.416	4.84952e-30
CCAR1	3.22202e-34	-0.383584	0.055	0.349	5.53221e-30
PREX1	3.58734e-34	-0.469842	0.057	0.351	6.15947e-30
MARK3	3.60722e-34	-0.180658	0.1	0.422	6.1936e-30
KHDC4	4.02992e-34	-0.402067	0.045	0.333	6.91938e-30
ZFYVE16	4.40265e-34	-0.485795	0.047	0.332	7.55934e-30
IFRD1	4.52575e-34	-0.537213	0.057	0.349	7.77072e-30
CD44	4.70198e-34	-0.418883	0.151	0.487	8.0733e-30
PLK3	5.13211e-34	-0.586451	0.017	0.281	8.81183e-30
MAN2A1	5.14174e-34	-0.576805	0.04	0.322	8.82837e-30
MARCHF6	5.17275e-34	-0.222553	0.117	0.455	8.88162e-30
ADAM17	5.23061e-34	-0.291807	0.047	0.34	8.98096e-30
LIMD2	5.47044e-34	-0.815148	0.006	0.261	9.39274e-30
TPM3	5.48358e-34	-0.21743	0.202	0.59	9.41531e-30
SLC39A10	5.54994e-34	-0.42204	0.055	0.348	9.52925e-30
SH3KBP1	6.09903e-34	-0.414919	0.068	0.369	1.0472e-29
NABP1	6.17294e-34	-0.904687	0.009	0.263	1.05989e-29
IST1	6.48581e-34	-0.412473	0.068	0.367	1.11361e-29
AGO3	7.27618e-34	-0.582851	0.019	0.287	1.24932e-29
GPATCH8	7.68414e-34	-0.165803	0.079	0.388	1.31937e-29
MYO9B	7.78118e-34	-0.178133	0.119	0.449	1.33603e-29
CEBPB	8.03764e-34	-0.453084	0.153	0.498	1.38006e-29
INO80D	8.54798e-34	-0.517752	0.026	0.293	1.46769e-29
FOSB	9.92078e-34	-0.949782	0.281	0.649	1.7034e-29
BCLAF1	1.00072e-33	-0.20781	0.181	0.55	1.71824e-29
ZFHX3	1.03376e-33	-0.357454	0.051	0.348	1.77496e-29
AGO2	1.32757e-33	-0.370119	0.081	0.384	2.27944e-29
DNAJB14	1.38235e-33	-0.249158	0.106	0.425	2.37349e-29
PTBP1	1.43121e-33	-0.321498	0.07	0.368	2.45739e-29
CNOT2	1.60617e-33	-0.172898	0.117	0.445	2.7578e-29
SAFB2	1.70717e-33	-0.17369	0.087	0.408	2.9312e-29
IRF3	1.89886e-33	-0.278126	0.091	0.409	3.26034e-29
USP8	1.96678e-33	-0.300786	0.109	0.43	3.37696e-29
MON2	2.0291e-33	-0.472854	0.04	0.32	3.48397e-29
PILRB	2.04902e-33	-0.501774	0.019	0.281	3.51816e-29
CSNK1D	2.07108e-33	-0.236417	0.083	0.396	3.55605e-29
MGRN1	2.1677e-33	-0.29717	0.038	0.316	3.72194e-29
STX16	2.46655e-33	-0.349002	0.049	0.336	4.23507e-29
NDRG1	2.87198e-33	1.40167	0.617	0.451	4.9312e-29
GRN	3.24278e-33	-0.726849	0.062	0.354	5.56786e-29
CCNL2	3.26429e-33	-0.288818	0.023	0.29	5.60478e-29
PCMTD1	3.46666e-33	-0.341287	0.079	0.379	5.95225e-29
TTC17	3.68017e-33	-0.270526	0.064	0.357	6.31885e-29
WDR33	3.70746e-33	-0.401965	0.053	0.336	6.36572e-29
PRRC2C	3.75969e-33	-0.155355	0.287	0.714	6.45539e-29
LINC00513	3.78433e-33	-0.502984	0.013	0.267	6.49769e-29
RERE	4.20974e-33	-0.450132	0.057	0.342	7.22813e-29
SRGAP2C	4.33533e-33	-0.412688	0.053	0.338	7.44377e-29
CACUL1	4.5839e-33	-0.356176	0.043	0.323	7.87055e-29
JOSD1	4.64817e-33	-0.352573	0.049	0.332	7.9809e-29
NFATC2IP	4.90837e-33	-0.355382	0.053	0.337	8.42767e-29
DAZAP2	5.31674e-33	-0.228574	0.164	0.518	9.12885e-29
IGFBP5	5.69349e-33	1.65214	0.496	0.283	9.77572e-29
GLG1	6.05115e-33	-0.0598696	0.13	0.469	1.03898e-28
NMT1	6.11455e-33	-0.202377	0.113	0.43	1.04987e-28
AIF1	7.92746e-33	-2.20341	0.006	0.253	1.36115e-28
DGKZ	8.97166e-33	-0.497985	0.062	0.348	1.54043e-28
AKAP12	9.14224e-33	1.52586	0.587	0.388	1.56972e-28
DUSP6	9.81639e-33	-0.499543	0.102	0.421	1.68547e-28
VCP	1.00577e-32	-0.150011	0.077	0.377	1.72691e-28
THOC2	1.03209e-32	-0.262504	0.091	0.396	1.77209e-28
ISG20	1.0854e-32	-0.670057	0.062	0.342	1.86362e-28
SSH2	1.2415e-32	-0.752451	0.026	0.284	2.13166e-28
TET2	1.30129e-32	-0.443157	0.028	0.291	2.23431e-28
PHC2	1.32896e-32	-0.334906	0.064	0.36	2.28183e-28
SEPTIN6	1.56397e-32	-0.754722	0.021	0.277	2.68533e-28
VPS37B	1.56448e-32	-0.611546	0.026	0.286	2.6862e-28
YPEL3	1.58783e-32	-0.349068	0.079	0.375	2.72631e-28
NUMA1	1.7081e-32	-0.136132	0.085	0.393	2.93281e-28
ARPC2	1.75969e-32	-0.382731	0.345	0.777	3.02139e-28
RANBP2	1.83137e-32	-0.39752	0.102	0.413	3.14447e-28
PIP4K2A	2.31528e-32	-0.504991	0.047	0.322	3.97533e-28
MIER1	2.36517e-32	-0.428547	0.038	0.309	4.06099e-28
SUN2	2.48579e-32	-0.222977	0.079	0.375	4.2681e-28
CNTRL	2.54123e-32	-0.57747	0.038	0.306	4.36329e-28
SYNE1	2.5908e-32	-0.287106	0.119	0.442	4.4484e-28
DIP2A	2.62324e-32	-0.540811	0.028	0.289	4.50411e-28
ENSA	3.10783e-32	-0.305987	0.128	0.453	5.33615e-28
NUMB	3.53735e-32	-0.303302	0.043	0.316	6.07363e-28
MAPK1	3.56824e-32	-0.1107	0.089	0.394	6.12667e-28
BAZ2A	3.71943e-32	-0.305871	0.045	0.317	6.38626e-28
WDR11	3.77008e-32	-0.505571	0.03	0.29	6.47323e-28
TYMP	3.77157e-32	-0.938701	0.013	0.259	6.47579e-28
PSME1	3.84659e-32	-0.432664	0.194	0.551	6.6046e-28
WTAP	4.03755e-32	-0.224149	0.102	0.41	6.93248e-28
NSD3	4.10531e-32	-0.0475141	0.166	0.512	7.04882e-28
HMGB2	4.14823e-32	-0.0829416	0.143	0.485	7.12251e-28
MED13L	4.42522e-32	-0.415542	0.043	0.316	7.5981e-28
FMNL1	4.4865e-32	-0.795185	0.011	0.254	7.70332e-28
FAR1	4.6016e-32	-0.377681	0.055	0.336	7.90094e-28
GCC2	5.03475e-32	-0.124919	0.155	0.499	8.64467e-28
GRK2	5.28405e-32	-0.432618	0.038	0.306	9.07271e-28
CNPY3	5.44624e-32	-0.605948	0.081	0.368	9.35119e-28
TRABD	5.55077e-32	-0.456254	0.019	0.273	9.53067e-28
PTEN	5.99145e-32	-0.0701677	0.132	0.461	1.02873e-27
PHF20	6.28165e-32	-0.184477	0.074	0.37	1.07856e-27
ARPC4	6.42047e-32	-0.16994	0.13	0.461	1.1024e-27
MBD5	6.94088e-32	-0.422811	0.023	0.279	1.19175e-27
XRN2	7.14094e-32	-0.221852	0.068	0.352	1.2261e-27
ARHGAP26	7.43336e-32	-0.733334	0.011	0.254	1.27631e-27
NELFCD	7.44768e-32	-0.430195	0.028	0.285	1.27877e-27
GNAI3	7.50236e-32	-0.399574	0.068	0.355	1.28815e-27
MED13	7.61972e-32	-0.282972	0.066	0.35	1.30831e-27
RBMX	8.10043e-32	-0.196878	0.209	0.591	1.39084e-27
NFAT5	8.16228e-32	-0.22492	0.085	0.383	1.40146e-27
INTS10	8.99447e-32	-0.271726	0.051	0.331	1.54435e-27
ANAPC5	9.0121e-32	-0.181785	0.089	0.394	1.54738e-27
PPHLN1	9.14843e-32	-0.125132	0.089	0.391	1.57079e-27
CCDC14	9.75914e-32	-0.511964	0.03	0.289	1.67564e-27
RC3H1	9.90451e-32	-0.323704	0.053	0.331	1.7006e-27
RALGAPA1	1.02992e-31	-0.351113	0.057	0.336	1.76837e-27
REEP5	1.13178e-31	-0.0950314	0.134	0.464	1.94326e-27
APMAP	1.18945e-31	-0.313021	0.07	0.361	2.04228e-27
IRF2BP2	1.25366e-31	-0.25391	0.074	0.366	2.15254e-27
ZBTB38	1.28702e-31	-0.199943	0.072	0.364	2.20982e-27
RAP1A	1.37131e-31	-0.343963	0.098	0.399	2.35453e-27
NPIPB5	1.42082e-31	-0.645853	0.013	0.255	2.43954e-27
PKN2	1.48037e-31	-0.335687	0.038	0.304	2.5418e-27
UPF2	1.51662e-31	-0.195407	0.1	0.41	2.60403e-27
MYO1F	1.52246e-31	-0.821442	0.004	0.241	2.61407e-27
HLA-DRA	1.53596e-31	-2.66494	0.238	0.527	2.63724e-27
BRD2	1.6374e-31	-0.0049042	0.16	0.51	2.81141e-27
MYL12A	1.63883e-31	-0.504769	0.304	0.677	2.81387e-27
EML4	1.64416e-31	-0.551154	0.032	0.292	2.82302e-27
WAC	1.73921e-31	-0.160248	0.14	0.472	2.98622e-27
BIN1	1.89606e-31	-0.669786	0.055	0.324	3.25554e-27
NCK1	2.09016e-31	-0.305971	0.043	0.312	3.58881e-27
HOOK3	2.09487e-31	-0.118375	0.126	0.452	3.59689e-27
CD52	2.14166e-31	-2.22975	0.009	0.248	3.67723e-27
HELZ	2.15908e-31	-0.201115	0.104	0.411	3.70714e-27
RB1	2.2413e-31	-0.402969	0.04	0.308	3.84832e-27
ABI1	2.31963e-31	-0.359942	0.055	0.331	3.9828e-27
NCOA3	2.37585e-31	-0.535484	0.034	0.292	4.07933e-27
MIDN	2.47692e-31	-0.157224	0.104	0.419	4.25288e-27
PCBP1	2.8293e-31	-0.128222	0.174	0.528	4.85791e-27
SH3GLB1	2.94054e-31	-0.0876727	0.1	0.403	5.0489e-27
U2SURP	2.98522e-31	0.0415708	0.162	0.507	5.12563e-27
TRIM13	3.23881e-31	-0.35259	0.021	0.276	5.56104e-27
BUB3	3.41487e-31	-0.275393	0.085	0.384	5.86333e-27
SREK1	3.71486e-31	-0.309058	0.14	0.47	6.37842e-27
IER2	3.7211e-31	-0.463399	0.215	0.582	6.38913e-27
GLUL	4.03422e-31	-0.877088	0.204	0.532	6.92675e-27
ACAP1	4.72983e-31	-0.757943	0.057	0.323	8.12111e-27
PLEKHO1	4.97337e-31	-0.184863	0.1	0.407	8.53928e-27
KIDINS220	5.45961e-31	-0.182811	0.111	0.425	9.37415e-27
TNPO1	5.66856e-31	-0.210795	0.098	0.405	9.73291e-27
MIA3	5.69079e-31	-0.259128	0.074	0.357	9.77109e-27
PARP8	5.97483e-31	-0.675645	0.019	0.266	1.02588e-26
NCOR1	6.22949e-31	0.0609338	0.157	0.506	1.0696e-26
VASP	6.25622e-31	-0.469859	0.04	0.303	1.07419e-26
METRN	6.3931e-31	1.84556	0.534	0.382	1.0977e-26
RNF149	6.84801e-31	-0.518627	0.032	0.287	1.1758e-26
PFN1	6.95896e-31	-0.581639	0.326	0.708	1.19485e-26
DDX27	7.32113e-31	-0.284984	0.079	0.372	1.25704e-26
RNF166	7.95235e-31	-0.649249	0.013	0.249	1.36542e-26
FAM120A	8.2317e-31	-0.232416	0.089	0.381	1.41338e-26
CMIP	8.46442e-31	-0.305907	0.04	0.304	1.45334e-26
HECTD1	8.71481e-31	-0.198712	0.068	0.351	1.49633e-26
ATP6V1B2	9.0141e-31	-0.388522	0.074	0.356	1.54772e-26
DDX21	9.072e-31	-0.187142	0.155	0.498	1.55766e-26
HGSNAT	9.63082e-31	-0.306626	0.045	0.309	1.65361e-26
PHF20L1	9.70582e-31	-0.199504	0.1	0.4	1.66649e-26
TMEM243	9.84872e-31	-0.520056	0.021	0.265	1.69103e-26
RAC2	9.90177e-31	-1.06356	0.009	0.245	1.70013e-26
PHYKPL	1.12924e-30	-0.351845	0.03	0.283	1.9389e-26
TPP1	1.17367e-30	-0.204178	0.106	0.414	2.0152e-26
ANKLE2	1.17451e-30	-0.25929	0.055	0.331	2.01664e-26
GPM6B	1.19436e-30	1.14783	0.611	0.411	2.05071e-26
RBL2	1.24032e-30	-0.465111	0.064	0.338	2.12962e-26
IL32	1.34281e-30	-2.20077	0.009	0.242	2.30561e-26
PCNX4	1.36337e-30	-0.226712	0.06	0.335	2.34091e-26
TIPARP	1.40248e-30	-0.284819	0.068	0.353	2.40805e-26
KLHL24	1.55583e-30	-0.292957	0.077	0.361	2.67135e-26
LONP2	1.5817e-30	-0.121161	0.109	0.413	2.71577e-26
BRD4	1.64029e-30	-0.115085	0.155	0.491	2.81638e-26
STK10	1.76259e-30	-0.430276	0.038	0.293	3.02636e-26
SETD2	1.80626e-30	-0.39575	0.066	0.344	3.10135e-26
CALM1	1.84199e-30	0.932937	0.779	0.782	3.16269e-26
CTNND1	1.84479e-30	-0.179631	0.066	0.352	3.16751e-26
NRIP1	1.86402e-30	-0.0671499	0.077	0.365	3.20052e-26
ZYX	1.88561e-30	-0.106323	0.109	0.416	3.23759e-26
PPP4R3A	1.93694e-30	-0.395999	0.079	0.36	3.32573e-26
SESN1	2.03889e-30	-0.636766	0.038	0.293	3.50078e-26
EVI2B	2.0505e-30	-0.934765	0.006	0.237	3.52071e-26
ACAP2	2.11784e-30	-0.22515	0.098	0.395	3.63634e-26
CORO1B	2.12202e-30	-0.56525	0.049	0.313	3.64351e-26
MT-ATP8	2.14229e-30	-0.0960786	0.279	0.694	3.67831e-26
KLF7	2.18415e-30	-0.454338	0.03	0.281	3.75019e-26
YWHAZ	2.40815e-30	-0.116751	0.274	0.675	4.1348e-26
CLK4	2.40947e-30	-0.368192	0.013	0.253	4.13706e-26
BBX	2.598e-30	-0.268203	0.132	0.445	4.46077e-26
SLC20A1	2.68694e-30	-0.480346	0.07	0.35	4.61347e-26
SUGP2	2.7115e-30	-0.194286	0.083	0.381	4.65565e-26
MIDEAS	2.77005e-30	-0.271541	0.062	0.338	4.75618e-26
FNIP1	2.78139e-30	-0.1262	0.064	0.343	4.77565e-26
ATXN2L	2.80155e-30	-0.22208	0.057	0.33	4.81026e-26
MFSD10	2.87826e-30	-0.268299	0.051	0.319	4.94198e-26
KCTD12	2.9492e-30	-1.1802	0.03	0.277	5.06377e-26
RBM4	3.02158e-30	-0.317749	0.04	0.297	5.18805e-26
TLE4	3.03095e-30	-0.29223	0.072	0.353	5.20413e-26
SCPEP1	3.06841e-30	-0.455893	0.032	0.282	5.26846e-26
CREBBP	3.07401e-30	-0.233919	0.043	0.306	5.27807e-26
MED10	3.10286e-30	-0.101476	0.087	0.38	5.32761e-26
SERP1	3.33528e-30	-0.204907	0.251	0.642	5.72668e-26
SKAP2	3.45151e-30	-0.767041	0.021	0.261	5.92625e-26
RNF19A	3.463e-30	-0.278806	0.091	0.389	5.94597e-26
MS4A6A	3.48432e-30	-1.63387	0.002	0.229	5.98258e-26
UBA6	3.58497e-30	-0.450783	0.034	0.285	6.15538e-26
DUSP2	3.78535e-30	-1.31493	0.011	0.244	6.49945e-26
ZNF721	4.00711e-30	-0.269162	0.053	0.321	6.88021e-26
SEMA4D	4.46238e-30	-0.671714	0.013	0.248	7.66191e-26
CYBC1	4.51492e-30	-0.260004	0.057	0.327	7.75212e-26
TACC1	4.53024e-30	-0.0988933	0.183	0.527	7.77843e-26
KAT6A	4.70261e-30	-0.192744	0.083	0.37	8.07438e-26
RNF145	4.71174e-30	0.053115	0.104	0.412	8.09006e-26
SRSF1	4.97525e-30	-0.259669	0.079	0.364	8.5425e-26
MAF	5.5458e-30	-0.816248	0.021	0.262	9.52213e-26
SRGAP2B	5.86606e-30	-0.329881	0.068	0.345	1.0072e-25
RBM23	6.02363e-30	-0.241044	0.047	0.31	1.03426e-25
HCG18	6.10335e-30	-0.299726	0.057	0.328	1.04795e-25
SRPRA	6.42326e-30	-0.190849	0.053	0.318	1.10287e-25
MED28	6.80035e-30	-0.244821	0.087	0.373	1.16762e-25
SGK3	6.83091e-30	-0.243929	0.028	0.278	1.17287e-25
TUT7	6.96229e-30	-0.463334	0.028	0.272	1.19543e-25
DYRK1A	7.58775e-30	-0.329856	0.038	0.295	1.30282e-25
C1orf56	7.6021e-30	-0.491941	0.034	0.283	1.30528e-25
LPIN2	7.68313e-30	-0.303743	0.055	0.32	1.31919e-25
OSTF1	7.75773e-30	-0.550064	0.036	0.286	1.332e-25
LBR	7.91785e-30	-0.411381	0.047	0.306	1.3595e-25
TM9SF2	8.06311e-30	-0.175153	0.066	0.338	1.38444e-25
ZNF331	8.296e-30	-0.682183	0.045	0.303	1.42442e-25
RBM28	8.44034e-30	-0.252894	0.036	0.293	1.44921e-25
INPP5D	8.44402e-30	-0.811046	0.004	0.23	1.44984e-25
SPG11	8.46614e-30	-0.451507	0.036	0.285	1.45364e-25
ZNF397	8.68697e-30	-0.324022	0.04	0.299	1.49155e-25
CDC37	9.05064e-30	-0.030113	0.168	0.512	1.554e-25
ATP6V0A1	9.20915e-30	-0.229336	0.096	0.389	1.58121e-25
CLEC2B	9.25843e-30	-0.850701	0.013	0.243	1.58967e-25
RNPC3	9.63254e-30	-0.420269	0.023	0.265	1.65391e-25
CD63	1.04886e-29	1.01999	0.734	0.684	1.8009e-25
AKT2	1.08327e-29	-0.204678	0.047	0.31	1.85997e-25
NPEPPS	1.0933e-29	-0.337819	0.074	0.353	1.87719e-25
KPNA4	1.11459e-29	-0.222415	0.106	0.406	1.91376e-25
MAP4K5	1.11905e-29	-0.191524	0.055	0.322	1.92141e-25
HEXA	1.26242e-29	-0.236621	0.081	0.366	2.16758e-25
NASP	1.27204e-29	-0.12832	0.094	0.387	2.18409e-25
PRH1	1.29255e-29	-0.356464	0.011	0.242	2.21931e-25
PSMB8	1.29758e-29	-0.362954	0.096	0.384	2.22794e-25
RNF216	1.30303e-29	-0.277496	0.043	0.303	2.2373e-25
STT3B	1.31383e-29	-0.240525	0.087	0.37	2.25584e-25
CLN8	1.31761e-29	-0.390462	0.023	0.263	2.26234e-25
WASHC4	1.32691e-29	-0.294097	0.055	0.324	2.2783e-25
NAIP	1.37757e-29	-0.577248	0.015	0.249	2.36528e-25
MIS18BP1	1.39857e-29	-0.70098	0.038	0.288	2.40134e-25
PIK3C2A	1.46728e-29	-0.32222	0.049	0.311	2.51931e-25
CREB3L2	1.49706e-29	-0.385164	0.036	0.284	2.57045e-25
CYTH1	1.50682e-29	-0.440214	0.019	0.257	2.58722e-25
TSPO	1.61311e-29	-0.433805	0.198	0.527	2.7697e-25
CD2	2.02447e-29	-1.89982	0.006	0.231	3.47601e-25
DEK	2.2629e-29	-0.0644229	0.189	0.549	3.88539e-25
RTF1	2.44322e-29	-0.00757278	0.134	0.447	4.19502e-25
PPP1R15B	2.64557e-29	-0.340776	0.03	0.274	4.54245e-25
DDX46	2.72345e-29	0.140509	0.181	0.526	4.67616e-25
NUP58	2.99788e-29	-0.375899	0.066	0.334	5.14737e-25
ANKRD13D	3.10423e-29	-0.417758	0.032	0.275	5.32996e-25
GNAQ	3.68286e-29	-0.237816	0.096	0.39	6.32347e-25
ELF2	3.70358e-29	-0.235037	0.062	0.329	6.35905e-25
ELMO1	3.71349e-29	-0.703957	0.011	0.238	6.37606e-25
GTF2I	3.89202e-29	-0.145609	0.194	0.543	6.6826e-25
EIF2S3	3.99827e-29	-0.191882	0.121	0.431	6.86503e-25
KLF9	4.139e-29	-0.105844	0.109	0.408	7.10666e-25
PRDM2	4.34342e-29	-0.40308	0.04	0.292	7.45765e-25
NCKAP1L	5.11496e-29	-0.822991	0.006	0.228	8.78238e-25
ATP2B1	5.13702e-29	-0.242236	0.064	0.334	8.82027e-25
GOSR1	5.14861e-29	-0.133936	0.077	0.355	8.84016e-25
MT-ND3	5.42689e-29	-0.747877	0.926	0.982	9.31796e-25
ATP6V0B	5.62743e-29	-0.255518	0.145	0.457	9.6623e-25
ATP6V0D1	5.67745e-29	-0.260872	0.066	0.336	9.74818e-25
EXOC7	5.83945e-29	-0.232908	0.066	0.336	1.00263e-24
WAS	5.97663e-29	-0.746541	0.011	0.235	1.02619e-24
NUB1	6.35287e-29	-0.298541	0.083	0.363	1.09079e-24
TMEM50B	6.35708e-29	-0.15898	0.104	0.402	1.09151e-24
ARFGEF1	6.46954e-29	-0.353416	0.043	0.295	1.11082e-24
TASOR2	6.4847e-29	-0.355509	0.047	0.302	1.11342e-24
CTNNB1	6.63048e-29	-0.244243	0.14	0.459	1.13845e-24
SYAP1	6.73814e-29	-0.377257	0.1	0.386	1.15694e-24
NAMPT	6.81666e-29	-0.629971	0.177	0.496	1.17042e-24
ITPR2	7.06656e-29	-0.378932	0.081	0.354	1.21333e-24
FAM126B	7.10273e-29	-0.508685	0.011	0.237	1.21954e-24
DNMT1	7.41233e-29	-0.227966	0.06	0.321	1.2727e-24
GNPTAB	7.77634e-29	-0.265088	0.074	0.346	1.3352e-24
TDG	8.47843e-29	-0.213172	0.038	0.287	1.45575e-24
ANKRD10	8.8274e-29	-0.228409	0.074	0.347	1.51566e-24
CHST12	9.57852e-29	-0.489443	0.032	0.276	1.64463e-24
SOAT1	9.77333e-29	-0.509642	0.013	0.24	1.67808e-24
HLA-DMB	1.0335e-28	-0.944105	0.013	0.239	1.77451e-24
TUBB2B	1.10538e-28	1.54329	0.494	0.308	1.89795e-24
SP110	1.13045e-28	-0.355651	0.04	0.29	1.94099e-24
ATP1B3	1.23521e-28	-0.340578	0.13	0.432	2.12086e-24
JUNB	1.24887e-28	-0.493602	0.366	0.717	2.1443e-24
GON4L	1.37819e-28	-0.236879	0.057	0.316	2.36636e-24
RNASEH2B	1.39653e-28	-0.461056	0.062	0.32	2.39784e-24
BRAF	1.48819e-28	-0.286178	0.047	0.3	2.55523e-24
RPL36A	1.58539e-28	-0.505579	0.368	0.755	2.72211e-24
CGGBP1	1.6004e-28	-0.197625	0.085	0.36	2.74789e-24
ZNF431	1.6309e-28	-0.459329	0.026	0.258	2.80026e-24
XRN1	1.73399e-28	-0.153625	0.064	0.33	2.97726e-24
RUNX1	1.74803e-28	-0.221884	0.043	0.294	3.00136e-24
ARID4A	1.78997e-28	-0.0778306	0.113	0.414	3.07338e-24
ADAR	1.83113e-28	-0.0424808	0.149	0.471	3.14404e-24
GTF3A	1.89827e-28	-0.126315	0.134	0.444	3.25932e-24
YTHDC2	1.90339e-28	-0.408961	0.023	0.257	3.26812e-24
WIPF2	1.99158e-28	-0.343714	0.04	0.287	3.41954e-24
ZFC3H1	2.10199e-28	-0.200076	0.062	0.329	3.60912e-24
FAM53C	2.12998e-28	-0.291622	0.036	0.283	3.65718e-24
PLAAT4	2.13936e-28	-0.898459	0.06	0.31	3.67328e-24
INSR	2.15059e-28	-0.531196	0.032	0.273	3.69256e-24
UBE2B	2.16574e-28	-0.0228422	0.204	0.552	3.71857e-24
BTBD7	2.18491e-28	-0.21978	0.043	0.296	3.75149e-24
H1-10	2.23339e-28	-0.342414	0.147	0.459	3.83473e-24
KATNBL1	2.258e-28	-0.202127	0.07	0.343	3.87699e-24
USP16	2.2672e-28	-0.135001	0.117	0.41	3.89278e-24
WDR26	2.2707e-28	-0.467396	0.057	0.312	3.89879e-24
EIF1	2.27763e-28	0.940347	0.806	0.883	3.91069e-24
NCOR2	2.30316e-28	-0.162254	0.089	0.369	3.95452e-24
IL13RA1	2.33848e-28	-0.652032	0.026	0.259	4.01517e-24
MEF2C	2.42775e-28	-1.044	0.002	0.217	4.16845e-24
FRMD4B	2.43866e-28	-0.511358	0.017	0.242	4.18718e-24
MFSD1	2.4809e-28	-0.517135	0.043	0.286	4.2597e-24
PPP3CA	2.4897e-28	-0.205875	0.062	0.327	4.27481e-24
PPT1	2.72468e-28	-0.193627	0.074	0.344	4.67827e-24
GAK	2.77137e-28	-0.372098	0.038	0.282	4.75843e-24
CHD6	2.91795e-28	-0.167821	0.077	0.348	5.01012e-24
CCDC12	3.03457e-28	0.0321743	0.085	0.371	5.21035e-24
SEL1L	3.09222e-28	0.0151977	0.079	0.359	5.30934e-24
SLC5A3	3.13074e-28	-0.702091	0.064	0.325	5.37548e-24
CCZ1	3.14827e-28	-0.360562	0.038	0.278	5.40558e-24
PTAR1	3.23562e-28	-0.233448	0.074	0.348	5.55555e-24
ERP29	3.24885e-28	-0.163411	0.187	0.524	5.57828e-24
NEDD9	3.30064e-28	-0.305409	0.034	0.277	5.6672e-24
STIM2	3.31161e-28	-0.344815	0.038	0.279	5.68604e-24
LTN1	3.36389e-28	-0.295783	0.047	0.296	5.77579e-24
WDR73	3.3993e-28	-0.205261	0.032	0.273	5.8366e-24
WDR1	3.51966e-28	-0.0380621	0.13	0.438	6.04325e-24
GABARAPL1	4.0201e-28	-0.330661	0.083	0.356	6.90252e-24
PDS5A	4.02675e-28	-0.252525	0.049	0.3	6.91393e-24
FAM111A	4.23001e-28	-0.54525	0.028	0.261	7.26293e-24
ADD1	4.2813e-28	-0.0774645	0.153	0.466	7.35099e-24
CAPG	4.33126e-28	-0.773749	0.026	0.257	7.43677e-24
USP36	4.41368e-28	-0.325677	0.043	0.29	7.57829e-24
ANKRD11	4.71912e-28	0.0281814	0.211	0.58	8.10273e-24
TMEM123	4.78575e-28	-0.186947	0.1	0.389	8.21713e-24
TRIP12	4.89127e-28	-0.0618752	0.111	0.406	8.39831e-24
SMURF2	5.09932e-28	-0.165048	0.051	0.305	8.75553e-24
SSR1	5.13428e-28	-0.0821598	0.143	0.457	8.81556e-24
SHFL	5.29683e-28	-0.295192	0.038	0.279	9.09465e-24
EIF3G	5.50564e-28	-0.16981	0.228	0.579	9.45319e-24
CCNT2	5.74369e-28	-0.397622	0.028	0.263	9.86191e-24
DMTF1	5.81129e-28	-0.331448	0.043	0.288	9.97798e-24
NCK2	5.98505e-28	-0.322766	0.055	0.308	1.02763e-23
HERC2	6.05745e-28	-0.238758	0.066	0.325	1.04006e-23
ADNP	6.10232e-28	-0.249042	0.043	0.29	1.04777e-23
FMNL3	6.35199e-28	-0.592334	0.017	0.242	1.09064e-23
LAMP1	6.35719e-28	-0.165191	0.143	0.455	1.09153e-23
RCSD1	6.60657e-28	-0.737026	0.006	0.222	1.13435e-23
ARIH1	6.79678e-28	-0.27745	0.079	0.346	1.16701e-23
ATP13A3	6.88959e-28	-0.234504	0.068	0.332	1.18294e-23
RPN2	7.06694e-28	0.0547791	0.123	0.425	1.21339e-23
ACTN4	7.22654e-28	-0.179849	0.145	0.461	1.2408e-23
ADGRE5	7.28235e-28	-0.675052	0.017	0.242	1.25038e-23
SP3	7.66916e-28	-0.168779	0.053	0.309	1.31679e-23
STX7	7.94773e-28	-0.23962	0.072	0.337	1.36463e-23
IVNS1ABP	8.0313e-28	-0.449323	0.045	0.291	1.37897e-23
ELK4	8.32984e-28	-0.373935	0.043	0.286	1.43023e-23
CD3D	8.45819e-28	-1.67905	0.006	0.221	1.45227e-23
TSC2	8.52379e-28	-0.301721	0.043	0.287	1.46353e-23
TRAF3IP3	8.53848e-28	-0.801166	0.006	0.22	1.46606e-23
IRF2	8.79699e-28	-0.207903	0.03	0.265	1.51044e-23
CBLB	9.1461e-28	-0.662904	0.021	0.247	1.57039e-23
NRDE2	9.23262e-28	-0.366213	0.021	0.249	1.58524e-23
PDE4B	9.31161e-28	-0.353423	0.045	0.289	1.5988e-23
RIOK3	1.03352e-27	-0.149319	0.06	0.32	1.77456e-23
RSBN1	1.04152e-27	-0.343327	0.023	0.255	1.7883e-23
SDCCAG8	1.04742e-27	-0.203859	0.055	0.312	1.79842e-23
KMT5B	1.08544e-27	-0.258133	0.055	0.31	1.8637e-23
INPP4A	1.10535e-27	-0.519014	0.011	0.229	1.89789e-23
CD47	1.14407e-27	0.00794446	0.132	0.432	1.96438e-23
STMP1	1.16396e-27	-0.0865722	0.115	0.413	1.99852e-23
LYZ	1.25815e-27	-2.38827	0.006	0.22	2.16025e-23
EPS15	1.28122e-27	-0.417883	0.032	0.267	2.19986e-23
PPP1R18	1.30277e-27	-0.3374	0.057	0.309	2.23686e-23
SCARB2	1.31978e-27	-0.208309	0.106	0.395	2.26606e-23
MIR29B2CHG	1.32091e-27	-0.562539	0.009	0.226	2.26801e-23
SRGAP3	1.36245e-27	-0.312682	0.03	0.265	2.33932e-23
TRIM8	1.36401e-27	-0.0919975	0.079	0.352	2.342e-23
CD84	1.39714e-27	-0.89599	0.013	0.23	2.39888e-23
C3	1.41155e-27	-2.0403	0.009	0.223	2.42362e-23
ZMAT1	1.43797e-27	-0.432846	0.06	0.316	2.469e-23
BRWD1	1.44499e-27	-0.264876	0.083	0.357	2.48105e-23
APOL6	1.48857e-27	-0.406367	0.038	0.277	2.55588e-23
ANKRD36C	1.50983e-27	-0.44727	0.04	0.28	2.59238e-23
KLF4	1.53435e-27	-0.877121	0.011	0.228	2.63448e-23
TOP1	1.55507e-27	-0.0536866	0.183	0.52	2.67006e-23
SREK1IP1	1.59711e-27	-0.274361	0.074	0.343	2.74224e-23
S100B	1.63288e-27	1.72973	0.474	0.311	2.80366e-23
CCDC186	1.64655e-27	-0.440741	0.032	0.265	2.82712e-23
TOB2	1.66838e-27	-0.274948	0.051	0.3	2.86461e-23
ZMYND8	1.67605e-27	-0.123274	0.087	0.358	2.87778e-23
LUC7L	1.7448e-27	-0.192484	0.062	0.316	2.99582e-23
USP33	1.85843e-27	-0.478367	0.021	0.244	3.19092e-23
PRPF40A	1.95718e-27	-0.0743611	0.166	0.49	3.36048e-23
COA1	1.99701e-27	-0.149257	0.087	0.36	3.42887e-23
SNAP23	2.03259e-27	-0.341994	0.036	0.274	3.48996e-23
MIA2	2.06603e-27	-0.306876	0.023	0.251	3.54737e-23
FOXN2	2.11665e-27	-0.51272	0.026	0.253	3.63428e-23
AKR1B1	2.22591e-27	-0.439942	0.06	0.312	3.82189e-23
VPS4B	2.23554e-27	-0.0533349	0.087	0.359	3.83843e-23
CSAD	2.2441e-27	-0.217672	0.04	0.283	3.85313e-23
PAFAH1B1	2.25666e-27	-0.0198355	0.143	0.457	3.87468e-23
MAVS	2.2696e-27	-0.276791	0.066	0.321	3.8969e-23
SFSWAP	2.28953e-27	-0.223474	0.064	0.322	3.93113e-23
CCL5	2.36393e-27	-2.89224	0.011	0.224	4.05887e-23
ARHGAP45	2.4866e-27	-0.692489	0.009	0.22	4.26949e-23
CMC2	2.6075e-27	-0.387162	0.047	0.286	4.47708e-23
EIF4G2	2.67155e-27	-0.063261	0.266	0.639	4.58705e-23
SSBP4	2.72242e-27	-0.0749996	0.111	0.398	4.6744e-23
CD3E	2.73152e-27	-1.32701	0.006	0.218	4.69001e-23
THRAP3	2.84343e-27	0.0380375	0.136	0.438	4.88217e-23
LIMS1	2.89008e-27	0.0815323	0.194	0.523	4.96226e-23
WDFY2	3.0909e-27	-0.2854	0.038	0.28	5.30708e-23
ARRDC3	3.1273e-27	-0.243477	0.102	0.382	5.36957e-23
FNIP2	3.17912e-27	-0.39992	0.019	0.239	5.45855e-23
MAGOH	3.24527e-27	-0.176312	0.072	0.337	5.57212e-23
TAF11	3.58404e-27	-0.329731	0.043	0.284	6.1538e-23
PPP4R3B	3.69757e-27	-0.101484	0.077	0.344	6.34872e-23
ERP44	3.70884e-27	-0.0468754	0.079	0.35	6.36807e-23
SLC11A2	3.77022e-27	-0.17919	0.03	0.261	6.47347e-23
CACNA1A	3.89744e-27	-0.503714	0.026	0.253	6.6919e-23
HTT	3.95003e-27	-0.279244	0.038	0.276	6.78221e-23
HLA-DRB5	3.9666e-27	-1.25542	0.123	0.384	6.81065e-23
CUL3	4.06311e-27	-0.0645227	0.087	0.358	6.97636e-23
HNRNPUL1	4.12018e-27	0.0573693	0.147	0.463	7.07436e-23
TMF1	4.29303e-27	-0.132678	0.149	0.456	7.37114e-23
SENP7	4.34871e-27	-0.301865	0.047	0.288	7.46673e-23
DOCK10	4.42017e-27	-0.425043	0.032	0.261	7.58944e-23
ZNF562	4.74556e-27	-0.22287	0.032	0.267	8.14813e-23
STAG2	4.77662e-27	-0.117982	0.132	0.43	8.20146e-23
LRCH3	5.30705e-27	-0.355763	0.036	0.271	9.1122e-23
A2M	5.35502e-27	-1.45618	0.038	0.269	9.19457e-23
TSC22D2	5.40644e-27	-0.287594	0.023	0.251	9.28286e-23
PLEKHA1	5.92731e-27	-0.360676	0.03	0.256	1.01772e-22
APOBEC3G	5.97702e-27	-0.645973	0.045	0.281	1.02626e-22
ATRX	5.98559e-27	0.127559	0.219	0.581	1.02773e-22
TIA1	6.80046e-27	-0.264177	0.055	0.303	1.16764e-22
NCBP3	7.65052e-27	-0.197619	0.043	0.284	1.31359e-22
CHD9	7.7246e-27	-0.0198897	0.177	0.507	1.32631e-22
SPSB3	7.74647e-27	-0.215128	0.051	0.299	1.33007e-22
ZNF131	7.97769e-27	-0.220227	0.045	0.286	1.36977e-22
ZNF708	7.98626e-27	-0.0672475	0.062	0.318	1.37124e-22
ARIH2	8.15687e-27	-0.202053	0.049	0.292	1.40054e-22
ATXN3	8.46285e-27	-0.358669	0.036	0.269	1.45307e-22
FCER1G	8.64587e-27	-1.53083	0.009	0.218	1.4845e-22
FLNA	8.9527e-27	-0.238434	0.119	0.41	1.53718e-22
SYNE2	9.59284e-27	-0.638608	0.057	0.298	1.64709e-22
RORA	9.98575e-27	-0.441785	0.083	0.343	1.71455e-22
CTSH	1.02246e-26	-0.935542	0.009	0.218	1.75556e-22
GPR183	1.03149e-26	-0.929974	0.002	0.207	1.77107e-22
GALNT2	1.17843e-26	-0.283065	0.047	0.288	2.02336e-22
OTUD1	1.22097e-26	-0.775987	0.023	0.243	2.09641e-22
NCF1	1.22707e-26	-0.773649	0.002	0.206	2.10688e-22
XBP1	1.23342e-26	0.000754199	0.113	0.403	2.11778e-22
TMBIM4	1.2895e-26	-0.121649	0.198	0.526	2.21407e-22
EIF4G3	1.31428e-26	-0.368933	0.036	0.263	2.25662e-22
OFD1	1.33735e-26	-0.165911	0.064	0.316	2.29622e-22
ILF3	1.35151e-26	0.0465711	0.153	0.47	2.32055e-22
RSRC1	1.37875e-26	-0.104615	0.07	0.327	2.36731e-22
CUL5	1.40938e-26	-0.190837	0.06	0.307	2.41991e-22
UHMK1	1.41348e-26	-0.170336	0.083	0.35	2.42694e-22
KCNQ1OT1	1.43938e-26	-0.745589	0.053	0.299	2.47141e-22
C9orf78	1.47484e-26	0.0119379	0.138	0.439	2.5323e-22
POLR2A	1.50768e-26	-0.119824	0.079	0.34	2.58869e-22
HBP1	1.52444e-26	-0.303518	0.036	0.267	2.61747e-22
CWF19L2	1.52627e-26	-0.143903	0.113	0.401	2.6206e-22
CSNK1E	1.53999e-26	-0.228399	0.081	0.339	2.64416e-22
TRIM56	1.6211e-26	-0.0975779	0.145	0.45	2.78343e-22
SUSD6	1.65443e-26	-0.472976	0.03	0.252	2.84066e-22
LCP2	1.77069e-26	-0.749458	0.006	0.211	3.04027e-22
PLEC	1.77942e-26	-0.235791	0.06	0.308	3.05527e-22
ABHD5	1.80326e-26	-0.256838	0.051	0.293	3.09619e-22
CHMP1B	1.8678e-26	-0.149126	0.079	0.342	3.20702e-22
ISG20L2	1.87905e-26	-0.21806	0.019	0.238	3.22633e-22
RAPGEF1	1.90502e-26	-0.232747	0.057	0.303	3.27092e-22
SAMD4B	1.91559e-26	-0.0916386	0.104	0.384	3.28906e-22
PPM1K	1.91562e-26	-0.133308	0.087	0.358	3.28912e-22
GIMAP7	1.93628e-26	-0.980469	0.009	0.215	3.32459e-22
WAPL	1.96779e-26	-0.0971346	0.068	0.323	3.3787e-22
ATP2A2	1.97493e-26	-0.033599	0.115	0.4	3.39096e-22
ABL2	1.98923e-26	-0.453548	0.021	0.242	3.4155e-22
USP47	2.03659e-26	-0.066065	0.085	0.347	3.49682e-22
HPS4	2.08048e-26	-0.339954	0.023	0.245	3.57218e-22
TIAL1	2.12318e-26	-0.0276314	0.123	0.418	3.6455e-22
AKAP17A	2.19609e-26	-0.238225	0.026	0.249	3.77068e-22
ZNF800	2.2236e-26	-0.143671	0.055	0.303	3.81793e-22
ELL2	2.41403e-26	-0.738264	0.013	0.222	4.14489e-22
MAML2	2.41914e-26	-0.167421	0.066	0.318	4.15366e-22
MSL1	2.5091e-26	-0.148877	0.051	0.296	4.30813e-22
ARAP2	2.60882e-26	-0.535919	0.019	0.233	4.47934e-22
METTL7A	2.62559e-26	-0.585445	0.038	0.267	4.50813e-22
RFC1	2.64251e-26	0.121811	0.113	0.398	4.5372e-22
LPP	2.75495e-26	-0.175707	0.102	0.37	4.73025e-22
RB1CC1	2.93381e-26	0.0396107	0.121	0.413	5.03736e-22
ICE1	3.1529e-26	-0.0534727	0.049	0.291	5.41352e-22
KDELR2	3.20697e-26	0.0326896	0.119	0.412	5.50637e-22
SKP1	3.23401e-26	1.1335	0.672	0.731	5.5528e-22
MLX	3.23718e-26	-0.331345	0.032	0.258	5.55823e-22
LHFPL2	3.33452e-26	-0.261672	0.045	0.283	5.72538e-22
MTMR4	3.33878e-26	-0.284978	0.023	0.244	5.73268e-22
PPM1B	3.45124e-26	-0.136288	0.089	0.358	5.92578e-22
STAG1	3.47914e-26	-0.247413	0.043	0.273	5.97368e-22
CARD8	3.5211e-26	-0.55501	0.019	0.233	6.04573e-22
TRAPPC10	3.52621e-26	-0.321722	0.021	0.238	6.0545e-22
VPS28	3.76715e-26	-0.0484769	0.202	0.539	6.4682e-22
DR1	3.79512e-26	-0.279847	0.023	0.245	6.51622e-22
UBE2D2	3.93146e-26	-0.030379	0.202	0.538	6.75031e-22
YY1	4.14123e-26	-0.0397841	0.172	0.484	7.1105e-22
NIBAN1	4.15714e-26	-0.648885	0.015	0.224	7.13781e-22
PTPN4	4.27369e-26	-0.380971	0.032	0.256	7.33793e-22
PSME2	4.43014e-26	-0.260455	0.145	0.441	7.60656e-22
PRKAA1	4.51307e-26	-0.284693	0.021	0.237	7.74894e-22
RNPS1	4.54766e-26	0.0539048	0.155	0.467	7.80834e-22
CEP170	4.68765e-26	-0.140548	0.094	0.36	8.04869e-22
STAT2	4.6911e-26	-0.232514	0.03	0.254	8.05461e-22
RABGAP1L	4.79884e-26	-0.399748	0.043	0.275	8.23961e-22
SRP19	4.80786e-26	-0.0224419	0.113	0.395	8.2551e-22
TAF1	4.84563e-26	-0.282492	0.047	0.285	8.31995e-22
CSK	4.99733e-26	-0.392426	0.03	0.25	8.58041e-22
PNRC2	5.04199e-26	-0.19914	0.051	0.295	8.65709e-22
PPP6R2	5.19813e-26	-0.239982	0.045	0.279	8.9252e-22
TMPO	5.26235e-26	-0.218543	0.06	0.308	9.03545e-22
ABCD4	5.48215e-26	-0.143116	0.055	0.298	9.41285e-22
PTPRE	5.68865e-26	-0.116167	0.117	0.4	9.76741e-22
HIF1A	5.83766e-26	-0.0963404	0.098	0.375	1.00233e-21
UVSSA	6.00942e-26	-0.423662	0.03	0.253	1.03182e-21
IREB2	6.1189e-26	-0.192408	0.04	0.275	1.05061e-21
ATF3	6.15991e-26	-0.379204	0.121	0.403	1.05766e-21
GPCPD1	6.20786e-26	-0.481426	0.036	0.261	1.06589e-21
PYCARD	6.88994e-26	-0.644986	0.032	0.25	1.183e-21
PPP2R5E	7.06472e-26	-0.102078	0.081	0.34	1.21301e-21
CEP95	7.15896e-26	-0.323825	0.043	0.273	1.22919e-21
RNF13	7.18692e-26	-0.139331	0.109	0.386	1.23399e-21
TNRC6C	7.64043e-26	-0.306044	0.047	0.28	1.31186e-21
TANK	7.73754e-26	-0.210162	0.066	0.313	1.32854e-21
RASSF4	7.84054e-26	-0.249449	0.079	0.334	1.34622e-21
MS4A7	7.88453e-26	-1.4177	0.004	0.203	1.35377e-21
REX1BD	7.88527e-26	-0.0855439	0.147	0.453	1.3539e-21
VPS53	8.05883e-26	-0.238225	0.055	0.292	1.3837e-21
THUMPD1	8.07419e-26	-0.0719483	0.07	0.326	1.38634e-21
ST6GAL1	8.16663e-26	-0.562402	0.017	0.226	1.40221e-21
EPB41L2	8.16807e-26	-0.562473	0.072	0.321	1.40246e-21
NHLRC2	8.27943e-26	-0.274743	0.028	0.246	1.42158e-21
ZMYM5	8.6015e-26	-0.278317	0.032	0.253	1.47688e-21
GANAB	8.60481e-26	-0.233955	0.06	0.305	1.47745e-21
AGFG1	8.72753e-26	-0.0493743	0.089	0.357	1.49852e-21
PUM1	8.77373e-26	-0.139485	0.064	0.308	1.50645e-21
KIN	9.13065e-26	-0.248492	0.038	0.267	1.56773e-21
LONRF1	9.25993e-26	-0.278054	0.023	0.24	1.58993e-21
CD55	9.31497e-26	-0.583729	0.017	0.228	1.59938e-21
KIAA2026	9.36194e-26	-0.199232	0.043	0.273	1.60745e-21
MAFB	9.51098e-26	-0.974355	0.019	0.231	1.63303e-21
ZBTB1	9.52151e-26	-0.321258	0.028	0.249	1.63484e-21
CD3G	1.01783e-25	-1.23004	0.006	0.207	1.74761e-21
SLC38A10	1.02598e-25	-0.383321	0.023	0.239	1.76161e-21
UBN1	1.05998e-25	-0.255805	0.036	0.261	1.81999e-21
EPS8	1.10482e-25	-0.300294	0.04	0.269	1.89697e-21
CASP4	1.12275e-25	-0.672246	0.011	0.214	1.92777e-21
ABCE1	1.13661e-25	0.0297112	0.081	0.343	1.95156e-21
GLRX	1.17706e-25	-0.674434	0.021	0.234	2.02101e-21
MBTPS1	1.18066e-25	-0.0685378	0.083	0.343	2.02719e-21
C1orf162	1.18125e-25	-1.10376	0.004	0.202	2.02821e-21
ARL5A	1.21021e-25	-0.256617	0.034	0.258	2.07793e-21
ABR	1.25461e-25	-0.125898	0.043	0.274	2.15417e-21
MTERF4	1.25896e-25	-0.236233	0.047	0.28	2.16163e-21
TMEM131	1.29692e-25	-0.177799	0.053	0.295	2.22681e-21
MIGA1	1.31245e-25	-0.314225	0.013	0.222	2.25348e-21
NSMCE3	1.37745e-25	-0.127558	0.055	0.299	2.36508e-21
CCNDBP1	1.3776e-25	-0.223538	0.055	0.294	2.36534e-21
PURB	1.41551e-25	-0.0493347	0.098	0.367	2.43043e-21
UBE4A	1.45619e-25	-0.231151	0.047	0.28	2.50029e-21
UBE3A	1.49306e-25	0.0156225	0.13	0.424	2.56358e-21
NR1D2	1.50273e-25	-0.290631	0.015	0.224	2.58019e-21
ESCO1	1.52457e-25	-0.293773	0.036	0.259	2.61769e-21
PIAS2	1.5485e-25	-0.0972789	0.1	0.373	2.65877e-21
PHACTR4	1.61565e-25	-0.367566	0.019	0.231	2.77406e-21
GIMAP4	1.66628e-25	-0.766646	0.009	0.209	2.86101e-21
RER1	1.72553e-25	-0.15832	0.091	0.355	2.96273e-21
TRAC	1.75504e-25	-1.39635	0.009	0.21	3.0134e-21
FBXO11	1.81366e-25	-0.121869	0.068	0.317	3.11405e-21
GPBP1L1	1.85436e-25	-0.401884	0.015	0.22	3.18394e-21
TRIM44	1.86595e-25	0.138645	0.134	0.431	3.20383e-21
ZNF276	1.87455e-25	-0.353547	0.019	0.229	3.21861e-21
SLC35E1	2.02119e-25	-0.18328	0.053	0.291	3.47038e-21
TNRC18	2.06019e-25	-0.173501	0.049	0.283	3.53734e-21
PUM2	2.13048e-25	-0.337912	0.07	0.313	3.65804e-21
PTP4A2	2.13465e-25	0.0321732	0.211	0.54	3.6652e-21
CTBP1	2.13644e-25	-0.312298	0.04	0.266	3.66827e-21
MICOS10	2.13846e-25	-0.173827	0.183	0.5	3.67174e-21
AFF1	2.30154e-25	-0.243942	0.043	0.271	3.95174e-21
KIAA0355	2.30876e-25	-0.256868	0.023	0.24	3.96415e-21
AFTPH	2.39035e-25	-0.284162	0.032	0.251	4.10424e-21
CCDC130	2.55393e-25	-0.153234	0.036	0.26	4.38509e-21
RHOG	2.59485e-25	-0.292048	0.053	0.287	4.45535e-21
GIT2	2.72945e-25	-0.283301	0.023	0.238	4.68646e-21
SLTM	2.8166e-25	0.025432	0.168	0.483	4.8361e-21
SLC25A36	2.8408e-25	0.0599987	0.115	0.398	4.87765e-21
ANAPC16	3.01215e-25	-0.0215045	0.247	0.606	5.17186e-21
N4BP1	3.10607e-25	-0.10321	0.045	0.278	5.33312e-21
ARHGAP18	3.11951e-25	-0.494832	0.017	0.224	5.35619e-21
COMMD7	3.1628e-25	-0.196835	0.07	0.311	5.43052e-21
PPP4C	3.23439e-25	-0.0188955	0.106	0.378	5.55345e-21
PRKD3	3.307e-25	-0.316351	0.023	0.235	5.67811e-21
MBP	3.3403e-25	0.826383	0.053	0.288	5.73529e-21
CEMIP2	3.38955e-25	-0.772999	0.017	0.222	5.81986e-21
LEPROT	3.4112e-25	-0.154055	0.066	0.309	5.85703e-21
RHOB	3.43924e-25	-0.319028	0.147	0.445	5.90517e-21
RRBP1	3.44833e-25	-0.0260482	0.123	0.41	5.92078e-21
UCP2	3.48862e-25	-0.768293	0.009	0.206	5.98997e-21
TBC1D5	3.53821e-25	-0.302375	0.04	0.265	6.0751e-21
DNM2	3.56906e-25	-0.253866	0.034	0.255	6.12808e-21
KLC1	3.65239e-25	-0.116889	0.087	0.345	6.27115e-21
TMEM248	3.87761e-25	-0.178666	0.066	0.309	6.65786e-21
NOP58	3.88514e-25	0.0955291	0.094	0.358	6.67079e-21
AP1M1	3.93515e-25	-0.352625	0.03	0.245	6.75666e-21
TRBC2	4.3338e-25	-1.47667	0.009	0.206	7.44113e-21
PHF3	4.3653e-25	0.0532302	0.153	0.451	7.49522e-21
PDCD7	4.4599e-25	-0.0181035	0.096	0.362	7.65765e-21
DNM1L	4.49007e-25	-0.129168	0.106	0.371	7.70945e-21
HERC1	4.81897e-25	-0.252056	0.055	0.291	8.27416e-21
RILPL2	4.85556e-25	-0.435039	0.03	0.246	8.33699e-21
SIAH2	4.98509e-25	-0.328749	0.019	0.228	8.5594e-21
PSMA4	5.1007e-25	-0.0444778	0.111	0.389	8.75791e-21
TBC1D1	5.10432e-25	-0.446762	0.017	0.222	8.76411e-21
LPIN1	5.29111e-25	-0.236258	0.036	0.258	9.08484e-21
NF1	5.39073e-25	-0.0931898	0.109	0.377	9.25588e-21
SIRT7	5.43342e-25	-0.385679	0.026	0.237	9.32918e-21
APRT	5.52718e-25	-0.143814	0.2	0.524	9.49016e-21
PPP6R3	5.55653e-25	-0.203195	0.053	0.287	9.54055e-21
REV3L	5.566e-25	-0.103141	0.085	0.341	9.55683e-21
SERINC5	5.59275e-25	-0.269859	0.047	0.278	9.60275e-21
PPP2CA	5.69376e-25	-0.0181827	0.083	0.342	9.77618e-21
SPATA13	5.73036e-25	-0.24061	0.055	0.292	9.83903e-21
FOSL2	5.90313e-25	-0.313139	0.043	0.267	1.01357e-20
CCSER2	5.90635e-25	-0.145417	0.1	0.363	1.01412e-20
CTDSP1	6.00923e-25	-0.159291	0.055	0.291	1.03178e-20
RNPEPL1	6.15576e-25	-0.384611	0.03	0.243	1.05694e-20
FERMT3	6.23641e-25	-0.418937	0.019	0.225	1.07079e-20
CHST11	6.29481e-25	-0.0517963	0.066	0.308	1.08082e-20
TNFRSF1B	6.61592e-25	-0.63684	0.011	0.209	1.13595e-20
USP48	6.9646e-25	-0.227015	0.036	0.257	1.19582e-20
ZC3H8	7.04912e-25	-0.340155	0.028	0.24	1.21033e-20
MED6	7.43178e-25	-0.174044	0.051	0.285	1.27604e-20
C1QA	7.52726e-25	-2.37958	0.011	0.207	1.29243e-20
PAN3	7.85475e-25	-0.463082	0.013	0.211	1.34866e-20
ME2	7.91167e-25	-0.230735	0.081	0.337	1.35843e-20
RBBP4	7.99402e-25	-0.158748	0.106	0.376	1.37257e-20
CENPC	8.01172e-25	-0.171266	0.062	0.304	1.37561e-20
TASOR	8.49911e-25	-0.270569	0.064	0.3	1.4593e-20
CAMK1D	8.71728e-25	-0.454652	0.021	0.23	1.49676e-20
ALCAM	8.8557e-25	-0.0895229	0.074	0.326	1.52052e-20
CDS2	9.03716e-25	-0.286234	0.034	0.25	1.55168e-20
ARHGAP15	9.07954e-25	-0.622101	0.004	0.197	1.55896e-20
CLINT1	9.31669e-25	-0.193657	0.07	0.312	1.59968e-20
CLEC2D	9.77017e-25	-0.781274	0.011	0.207	1.67754e-20
ZSCAN18	9.87728e-25	-0.0995996	0.064	0.304	1.69593e-20
GOLGA4	9.96065e-25	0.0153348	0.198	0.52	1.71024e-20
TRPS1	1.02615e-24	-0.272016	0.023	0.233	1.7619e-20
POLR2B	1.06296e-24	-0.127548	0.062	0.299	1.8251e-20
CTSZ	1.10849e-24	-0.479734	0.119	0.383	1.90327e-20
RBM8A	1.12941e-24	0.0658881	0.17	0.483	1.9392e-20
AHI1	1.16002e-24	-0.14549	0.109	0.376	1.99175e-20
TP53I13	1.17874e-24	-0.1858	0.051	0.281	2.0239e-20
TIMP1	1.20503e-24	0.688027	0.609	0.483	2.06904e-20
CPSF6	1.21413e-24	-0.213377	0.062	0.296	2.08466e-20
YPEL5	1.24891e-24	-0.0204373	0.136	0.419	2.14438e-20
ATP9B	1.25203e-24	-0.303686	0.021	0.229	2.14974e-20
RAB6A	1.26606e-24	-0.0774301	0.094	0.355	2.17383e-20
SNRPB	1.26737e-24	0.00437558	0.177	0.484	2.17608e-20
ZNF83	1.30151e-24	-0.189218	0.049	0.279	2.23469e-20
PPP1CA	1.32258e-24	-0.14163	0.07	0.315	2.27087e-20
PPIP5K2	1.38402e-24	-0.277202	0.04	0.259	2.37637e-20
HTRA1	1.39029e-24	1.14619	0.581	0.427	2.38712e-20
KRIT1	1.42792e-24	-0.227145	0.055	0.288	2.45174e-20
ZNF91	1.44342e-24	0.0501456	0.096	0.356	2.47836e-20
BDP1	1.46183e-24	0.00574435	0.14	0.431	2.50995e-20
AP2A1	1.48167e-24	-0.210787	0.055	0.288	2.54403e-20
OXNAD1	1.49077e-24	-0.707303	0.026	0.23	2.55965e-20
MALT1	1.53316e-24	-0.429066	0.021	0.225	2.63244e-20
BTAF1	1.58203e-24	-0.317357	0.036	0.255	2.71635e-20
IFITM2	1.58297e-24	-0.352693	0.098	0.355	2.71796e-20
TMEM87A	1.60081e-24	-0.00264943	0.087	0.345	2.74859e-20
CCDC6	1.61184e-24	-0.083756	0.066	0.308	2.76753e-20
SSU72	1.61875e-24	-0.0854766	0.13	0.409	2.77939e-20
PDCD10	1.65084e-24	-0.0847818	0.087	0.343	2.83449e-20
NRDC	1.73874e-24	-0.242054	0.057	0.29	2.98542e-20
PDS5B	1.73971e-24	-0.0907853	0.074	0.32	2.98708e-20
ALOX5AP	1.77372e-24	-0.88865	0.006	0.199	3.04548e-20
TRIM73	1.78762e-24	-0.395951	0.002	0.191	3.06935e-20
ZNF37A	1.84456e-24	-0.0817534	0.089	0.347	3.16711e-20
MORC3	1.84676e-24	-0.102504	0.06	0.295	3.17088e-20
PACS1	1.8704e-24	-0.365669	0.03	0.24	3.21148e-20
ECH1	1.88708e-24	-0.181292	0.117	0.388	3.24011e-20
CTSB	1.89489e-24	-0.632214	0.223	0.52	3.25352e-20
CD163	1.93919e-24	-1.40536	0.002	0.191	3.32958e-20
MSI2	1.96467e-24	-0.3056	0.185	0.486	3.37334e-20
OTULIN	2.00374e-24	-0.275506	0.019	0.224	3.44043e-20
MRPS5	2.00502e-24	0.0263057	0.087	0.343	3.44262e-20
IMMT	2.02814e-24	-0.116547	0.066	0.305	3.48232e-20
KAT7	2.04686e-24	-0.330559	0.026	0.235	3.51446e-20
TRIM52	2.09474e-24	-0.27225	0.028	0.24	3.59667e-20
KIAA0100	2.22053e-24	-0.230501	0.03	0.244	3.81266e-20
C1QB	2.23085e-24	-2.38585	0.009	0.201	3.83036e-20
UGCG	2.24172e-24	0.0340795	0.068	0.312	3.84903e-20
PWWP2A	2.41541e-24	-0.263692	0.028	0.239	4.14726e-20
SENP5	2.43666e-24	-0.118281	0.04	0.263	4.18375e-20
PTCD3	2.44374e-24	0.0216436	0.085	0.34	4.1959e-20
RUNX3	2.48563e-24	-1.04891	0.006	0.198	4.26782e-20
ZBTB44	2.54633e-24	-0.276732	0.049	0.272	4.37205e-20
SIPA1L1	2.57956e-24	-0.0224063	0.072	0.317	4.42911e-20
HNRNPM	2.64398e-24	0.0279663	0.202	0.536	4.53971e-20
OSBPL8	2.65382e-24	0.0795802	0.147	0.439	4.55661e-20
PLXNB2	2.80193e-24	-0.122783	0.062	0.298	4.81091e-20
AKIRIN1	2.83167e-24	-0.0155621	0.089	0.343	4.86198e-20
LAIR1	2.83784e-24	-0.70252	0.009	0.2	4.87258e-20
CEP85L	2.85298e-24	-0.201296	0.045	0.267	4.89856e-20
NCOA4	2.86454e-24	-0.107768	0.117	0.384	4.91842e-20
KHDRBS1	2.90981e-24	-0.0262233	0.151	0.447	4.99614e-20
HNRNPF	3.02501e-24	0.0325042	0.183	0.502	5.19393e-20
SS18	3.08502e-24	-0.187155	0.045	0.266	5.29698e-20
SPARC	3.13435e-24	1.26104	0.502	0.339	5.38168e-20
FBXO22	3.1636e-24	-0.159664	0.091	0.344	5.4319e-20
VGLL4	3.19303e-24	-0.141928	0.098	0.351	5.48244e-20
PNN	3.26199e-24	0.0692255	0.253	0.608	5.60084e-20
ELAVL1	3.26762e-24	-0.157609	0.064	0.297	5.6105e-20
GPR155	3.32681e-24	-0.107072	0.104	0.363	5.71213e-20
RPL3	3.38561e-24	0.749036	0.883	0.889	5.8131e-20
SEC61A1	3.41858e-24	-0.0527403	0.094	0.353	5.86969e-20
DAZAP1	3.46509e-24	-0.253642	0.068	0.308	5.94956e-20
SLF2	3.48596e-24	-0.111901	0.055	0.288	5.9854e-20
RALGAPB	3.49377e-24	-0.346323	0.023	0.227	5.99881e-20
GPRIN3	3.51432e-24	-0.638589	0.011	0.204	6.03409e-20
CSNK1G2	3.56931e-24	-0.169179	0.053	0.28	6.12851e-20
TPI1	3.57115e-24	1.2571	0.623	0.6	6.13166e-20
CREM	3.59849e-24	-0.238836	0.072	0.308	6.17861e-20
ERAP2	3.60381e-24	-0.514813	0.011	0.206	6.18774e-20
RNF130	3.61018e-24	-0.30467	0.121	0.388	6.19869e-20
SUPT20H	3.61777e-24	-0.220807	0.043	0.263	6.2117e-20
RHBDF2	3.71578e-24	-0.592799	0.004	0.192	6.37999e-20
FNDC3A	3.75484e-24	0.0107618	0.136	0.419	6.44706e-20
MTRNR2L12	3.93523e-24	-0.437762	0.54	0.892	6.75679e-20
CYP20A1	3.98904e-24	-0.147965	0.026	0.235	6.84918e-20
SUZ12	3.99197e-24	-0.00634241	0.096	0.356	6.85422e-20
UBR4	4.09725e-24	-0.241456	0.034	0.248	7.03497e-20
CREB1	4.33912e-24	-0.0987698	0.057	0.288	7.45026e-20
TMEM33	4.36254e-24	-0.208269	0.043	0.263	7.49049e-20
TERF1	4.49173e-24	-0.0181413	0.085	0.336	7.7123e-20
TENT2	4.53318e-24	-0.218552	0.032	0.244	7.78347e-20
FGD4	4.80085e-24	-0.64337	0.011	0.205	8.24307e-20
TRIM33	4.99149e-24	-0.294942	0.034	0.246	8.57039e-20
DELE1	5.07877e-24	-0.251808	0.026	0.233	8.72025e-20
TCERG1	5.14403e-24	-0.132844	0.057	0.289	8.8323e-20
ARID2	5.22679e-24	-0.219796	0.026	0.232	8.97441e-20
FRMD4A	5.23111e-24	-0.527076	0.015	0.213	8.98181e-20
UBE2N	5.31097e-24	-0.0307888	0.132	0.405	9.11894e-20
NIN	5.74463e-24	-0.0189834	0.07	0.314	9.86353e-20
WDR82	5.8458e-24	0.206675	0.115	0.388	1.00372e-19
CYFIP1	5.88529e-24	-0.211849	0.079	0.323	1.0105e-19
LINC00685	5.95038e-24	-0.398569	0.006	0.195	1.02168e-19
BCL6	5.96221e-24	-0.0462627	0.062	0.301	1.02371e-19
UBE2K	5.97057e-24	-0.0201058	0.138	0.425	1.02515e-19
CD4	6.002e-24	-0.718073	0.004	0.192	1.03054e-19
PDE7A	6.01748e-24	-0.543793	0.015	0.211	1.0332e-19
RIC3	6.07618e-24	-0.101461	0.045	0.267	1.04328e-19
INTS3	6.18391e-24	-0.0907789	0.04	0.258	1.06178e-19
GRAMD1A	6.25526e-24	-0.340836	0.026	0.229	1.07403e-19
CSF2RA	6.82538e-24	-0.867584	0	0.183	1.17192e-19
UBR5	6.83447e-24	-0.17689	0.087	0.336	1.17348e-19
CCNT1	6.87869e-24	-0.179494	0.028	0.236	1.18107e-19
USF2	7.06987e-24	-0.125468	0.136	0.415	1.2139e-19
CAST	7.10067e-24	-0.0474444	0.223	0.557	1.21918e-19
ANKRD36	7.12171e-24	-0.462429	0.019	0.218	1.2228e-19
TNKS2	7.20439e-24	-0.129436	0.072	0.311	1.23699e-19
HNRNPA0	7.47134e-24	0.059237	0.17	0.476	1.28283e-19
OGFR	7.88643e-24	-0.298266	0.036	0.247	1.3541e-19
ZBTB37	8.10642e-24	-0.35997	0.034	0.244	1.39187e-19
TNKS	8.33543e-24	-0.126807	0.055	0.284	1.43119e-19
TWF2	8.51929e-24	-0.339394	0.038	0.251	1.46276e-19
UBN2	8.69182e-24	-0.27097	0.047	0.271	1.49239e-19
IL10RA	9.01617e-24	-0.571719	0.004	0.19	1.54808e-19
TAP1	9.02549e-24	-0.139137	0.053	0.278	1.54968e-19
TOR1AIP1	9.21633e-24	-0.116266	0.072	0.309	1.58244e-19
ZNF609	9.51116e-24	-0.403955	0.017	0.214	1.63307e-19
CNOT7	9.65358e-24	-0.0474462	0.102	0.36	1.65752e-19
NPLOC4	9.76357e-24	-0.244778	0.026	0.23	1.6764e-19
TRPM7	9.86735e-24	-0.190762	0.034	0.245	1.69422e-19
CD68	9.95888e-24	-0.828038	0.034	0.239	1.70994e-19
DSE	9.98357e-24	-0.668895	0.011	0.202	1.71418e-19
UTY	1.01421e-23	-0.412935	0.006	0.193	1.74139e-19
SPTY2D1	1.10105e-23	-0.171744	0.047	0.266	1.89051e-19
MT-ATP6	1.10262e-23	-0.614147	0.934	0.985	1.89319e-19
SERPINB9	1.10333e-23	-0.646923	0.006	0.194	1.89441e-19
SNRNP200	1.12328e-23	-0.0469323	0.14	0.42	1.92868e-19
NFATC3	1.12741e-23	-0.311747	0.032	0.241	1.93576e-19
SLC26A2	1.14362e-23	-0.155144	0.034	0.249	1.96359e-19
BAG3	1.15288e-23	-0.058957	0.04	0.259	1.9795e-19
BRD9	1.19083e-23	-0.133572	0.068	0.299	2.04465e-19
TNFRSF10B	1.2218e-23	-0.106087	0.032	0.241	2.09783e-19
CIR1	1.28268e-23	0.1269	0.128	0.409	2.20236e-19
SPTLC1	1.28342e-23	-0.193242	0.038	0.253	2.20363e-19
IGF2R	1.30855e-23	-0.240483	0.026	0.23	2.24679e-19
PARVG	1.32756e-23	-0.610839	0.006	0.192	2.27942e-19
PSMC6	1.33884e-23	-0.060426	0.128	0.403	2.29879e-19
UBXN7	1.34113e-23	-0.275856	0.051	0.275	2.30272e-19
EXOC1	1.34922e-23	-0.0215586	0.081	0.327	2.31662e-19
YAF2	1.36762e-23	-0.140369	0.091	0.335	2.3482e-19
SCFD1	1.3801e-23	-0.0850697	0.098	0.357	2.36964e-19
FBXL20	1.38923e-23	-0.286507	0.021	0.222	2.38531e-19
UHRF2	1.41481e-23	-0.410855	0.009	0.196	2.42922e-19
SFT2D2	1.52249e-23	-0.00717133	0.1	0.358	2.61411e-19
CPEB4	1.52689e-23	0.0235941	0.166	0.466	2.62167e-19
UBE2R2	1.5289e-23	-0.0874837	0.062	0.291	2.62513e-19
SFMBT2	1.60262e-23	-0.641899	0.006	0.191	2.75169e-19
AKR1A1	1.60905e-23	-0.329878	0.049	0.267	2.76273e-19
DNAJB4	1.62965e-23	-0.480487	0.019	0.215	2.79811e-19
SIPA1	1.63467e-23	-0.347542	0.028	0.229	2.80673e-19
THOC1	1.65731e-23	-0.229037	0.03	0.237	2.84561e-19
RBM14	1.68764e-23	-0.277538	0.034	0.242	2.89768e-19
TRIM38	1.69025e-23	-0.62072	0.004	0.187	2.90215e-19
MARK2	1.69098e-23	-0.230297	0.051	0.269	2.90342e-19
PTPN18	1.72225e-23	-0.359068	0.047	0.261	2.95711e-19
LPGAT1	1.74577e-23	-0.301006	0.038	0.248	2.99749e-19
RALY	1.7526e-23	-0.120251	0.079	0.319	3.00921e-19
TUBGCP2	1.75399e-23	0.0490535	0.089	0.341	3.01159e-19
AZI2	1.80862e-23	-0.184683	0.07	0.307	3.10539e-19
CUX1	1.83378e-23	-0.109901	0.087	0.336	3.14861e-19
TRAPPC12	1.84289e-23	-0.220368	0.045	0.261	3.16424e-19
ZNF302	1.85922e-23	-0.136603	0.062	0.288	3.19228e-19
LRP10	1.88926e-23	0.0282408	0.096	0.35	3.24385e-19
DPYD	1.9414e-23	-0.392441	0.013	0.204	3.33338e-19
BOD1L1	1.94806e-23	0.0960381	0.204	0.528	3.34482e-19
PRKCH	1.9797e-23	-0.616046	0.006	0.191	3.39915e-19
VEZT	1.98301e-23	-0.0870973	0.064	0.294	3.40483e-19
MEAF6	1.9931e-23	-0.090055	0.079	0.322	3.42216e-19
VPS35	2.00734e-23	0.107161	0.119	0.393	3.44661e-19
GOLGA8B	2.00797e-23	-0.44361	0.034	0.241	3.44768e-19
SERTAD2	2.03833e-23	-0.154092	0.045	0.262	3.49981e-19
SNX13	2.05469e-23	-0.0660789	0.087	0.335	3.5279e-19
CSNK1A1	2.08394e-23	0.0773335	0.264	0.622	3.57813e-19
BROX	2.10528e-23	-0.0521768	0.074	0.315	3.61476e-19
FBXW7	2.14187e-23	-0.198313	0.047	0.265	3.6776e-19
NPHP3	2.1546e-23	-0.383576	0.021	0.219	3.69944e-19
DCP2	2.17164e-23	-0.288711	0.064	0.291	3.7287e-19
XPC	2.21289e-23	-0.0948096	0.07	0.308	3.79953e-19
SEC14L1	2.21695e-23	-0.197055	0.079	0.32	3.80651e-19
SURF4	2.26276e-23	0.0691984	0.111	0.377	3.88515e-19
ALDH2	2.27739e-23	-0.430095	0.077	0.313	3.91029e-19
SMARCD1	2.28964e-23	-0.114303	0.032	0.24	3.93131e-19
PPIL4	2.31879e-23	0.127235	0.079	0.321	3.98136e-19
MAN2C1	2.34144e-23	-0.228521	0.03	0.235	4.02026e-19
FAM107B	2.38101e-23	-0.422595	0.051	0.271	4.08819e-19
ZBTB43	2.38586e-23	-0.126348	0.038	0.253	4.09653e-19
SAMSN1	2.4924e-23	-0.750691	0.009	0.195	4.27945e-19
MYSM1	2.50327e-23	-0.398725	0.023	0.22	4.29812e-19
RASGEF1B	2.50797e-23	-0.847539	0.017	0.21	4.30619e-19
GNA13	2.51455e-23	-0.185294	0.038	0.25	4.31749e-19
SERPINB1	2.67337e-23	-0.341543	0.077	0.31	4.59018e-19
HNRNPAB	2.67527e-23	0.0132506	0.104	0.366	4.59344e-19
PLEKHA2	2.68074e-23	-0.181783	0.047	0.267	4.60283e-19
C1QC	2.73225e-23	-2.1155	0.004	0.186	4.69127e-19
GNB4	2.75206e-23	-0.463448	0.015	0.207	4.72529e-19
ANKRD17	3.00286e-23	-0.0787976	0.087	0.334	5.1559e-19
CCDC84	3.08855e-23	-0.268158	0.036	0.245	5.30305e-19
BRD7	3.09637e-23	0.0101838	0.132	0.404	5.31648e-19
PDPK1	3.17537e-23	-0.0622201	0.051	0.273	5.45211e-19
EXOSC6	3.18072e-23	-0.253003	0.047	0.264	5.46129e-19
ENY2	3.19986e-23	0.020945	0.181	0.481	5.49416e-19
MGA	3.22093e-23	-0.232977	0.055	0.279	5.53034e-19
YTHDF3	3.32429e-23	-0.0937926	0.034	0.243	5.70781e-19
SPAG9	3.33077e-23	0.0108687	0.174	0.468	5.71893e-19
PTGER4	3.3694e-23	-0.730421	0.006	0.188	5.78527e-19
UBR2	3.37948e-23	-0.127476	0.045	0.262	5.80257e-19
TNFAIP8	3.42906e-23	-0.64305	0.015	0.203	5.88769e-19
PPP4R2	3.44346e-23	-0.00184366	0.087	0.333	5.91243e-19
LMBR1L	3.44862e-23	-0.288492	0.013	0.203	5.92129e-19
ODF2L	3.47417e-23	-0.434183	0.015	0.207	5.96514e-19
FCHO2	3.50999e-23	-0.30074	0.015	0.208	6.02664e-19
HSP90AB1	3.54412e-23	1.1548	0.719	0.788	6.08525e-19
CTSA	4.09682e-23	-0.0712718	0.055	0.28	7.03424e-19
SWAP70	4.12492e-23	-0.276614	0.053	0.273	7.08249e-19
NOC2L	4.23548e-23	-0.199886	0.021	0.219	7.27232e-19
ZNF33A	4.38897e-23	-0.209007	0.03	0.233	7.53586e-19
ZNF394	4.45065e-23	-0.339497	0.015	0.205	7.64177e-19
ZNF160	4.45899e-23	-0.275254	0.019	0.215	7.65609e-19
AQR	4.59557e-23	-0.153416	0.051	0.269	7.8906e-19
EPB41	4.75932e-23	-0.61211	0.006	0.189	8.17175e-19
BFAR	4.94175e-23	-0.189892	0.038	0.246	8.48498e-19
DHX9	5.00377e-23	-0.0717903	0.098	0.347	8.59148e-19
PPWD1	5.06735e-23	-0.160412	0.043	0.256	8.70065e-19
NCOA1	5.36336e-23	-0.000584381	0.072	0.309	9.20889e-19
C12orf65	5.57382e-23	-0.109881	0.045	0.261	9.57025e-19
U2AF2	5.66407e-23	-0.244444	0.032	0.233	9.7252e-19
AP1G1	5.71041e-23	-0.184952	0.036	0.242	9.80477e-19
CAT	5.72177e-23	-0.236176	0.043	0.254	9.82428e-19
ATP6AP1	5.83669e-23	0.120742	0.115	0.382	1.00216e-18
PELI1	5.95501e-23	-0.429904	0.015	0.203	1.02247e-18
BTN3A2	5.96386e-23	-0.459534	0.038	0.243	1.024e-18
ALG13	6.03162e-23	-0.277116	0.049	0.263	1.03563e-18
ABCA1	6.42907e-23	-0.173446	0.055	0.278	1.10387e-18
NME3	6.57941e-23	-0.0295106	0.109	0.362	1.12969e-18
MAPK14	6.63303e-23	-0.338997	0.026	0.221	1.13889e-18
BACH1	6.68198e-23	-0.333082	0.047	0.258	1.1473e-18
SMIM8	6.82524e-23	-0.322273	0.019	0.213	1.17189e-18
CDC40	6.92398e-23	-0.0837389	0.081	0.318	1.18885e-18
EHBP1L1	7.00096e-23	-0.364425	0.013	0.201	1.20206e-18
TNFRSF14	7.14449e-23	-0.56517	0.009	0.19	1.22671e-18
SCP2	7.377e-23	0.00722562	0.121	0.382	1.26663e-18
NECAP2	7.42354e-23	-0.275615	0.017	0.209	1.27462e-18
ZDHHC21	7.63796e-23	-0.147444	0.034	0.241	1.31144e-18
DNAJC2	7.84462e-23	-0.0701479	0.045	0.26	1.34692e-18
CMTM3	8.04772e-23	-0.137514	0.074	0.308	1.38179e-18
DCP1A	8.04842e-23	-0.178239	0.04	0.251	1.38191e-18
CCDC59	8.3011e-23	0.00992913	0.111	0.364	1.4253e-18
C19orf25	8.33533e-23	-0.115177	0.066	0.292	1.43118e-18
RGS19	8.37327e-23	-0.464616	0.011	0.196	1.43769e-18
ICAM3	8.42684e-23	-0.589328	0.021	0.214	1.44689e-18
TM2D1	8.56811e-23	-0.203026	0.055	0.273	1.47114e-18
SIK3	8.78806e-23	-0.222443	0.04	0.249	1.50891e-18
ELP2	8.88271e-23	-0.110833	0.094	0.336	1.52516e-18
TMEM168	9.15382e-23	-0.280322	0.023	0.22	1.57171e-18
CARD16	9.24431e-23	-0.642916	0.009	0.19	1.58725e-18
PRCP	9.24893e-23	-0.220862	0.049	0.266	1.58804e-18
TPP2	9.59162e-23	-0.178202	0.034	0.24	1.64688e-18
SLC8A1	9.61663e-23	-0.325531	0.03	0.233	1.65117e-18
LYAR	9.78557e-23	-0.334772	0.028	0.226	1.68018e-18
MTMR9	9.86259e-23	-0.179877	0.023	0.219	1.69341e-18
PBRM1	9.92333e-23	-0.144834	0.085	0.322	1.70384e-18
LGALS9	1.02883e-22	-0.726313	0.009	0.19	1.76651e-18
NSL1	1.05438e-22	-0.0285449	0.07	0.303	1.81038e-18
RASA2	1.06807e-22	-0.308696	0.032	0.233	1.83388e-18
NDEL1	1.07153e-22	-0.355175	0.028	0.223	1.83981e-18
CNOT1	1.07278e-22	-0.0431492	0.066	0.293	1.84196e-18
SELENOS	1.07585e-22	0.0934791	0.17	0.466	1.84723e-18
ZC3H14	1.07932e-22	-0.185868	0.066	0.292	1.8532e-18
DNMT3A	1.08762e-22	-0.350747	0.021	0.212	1.86744e-18
STK24	1.11676e-22	-0.110616	0.051	0.268	1.91748e-18
PRDM1	1.12128e-22	-0.751273	0.004	0.182	1.92523e-18
ASXL1	1.12395e-22	-0.122576	0.045	0.257	1.92982e-18
IKBKB	1.1244e-22	-0.425673	0.021	0.213	1.9306e-18
DGKA	1.1392e-22	-0.333627	0.034	0.238	1.95601e-18
PPP1R35	1.16117e-22	-0.320346	0.034	0.235	1.99374e-18
SKI	1.1776e-22	-0.212136	0.07	0.299	2.02195e-18
KLF3	1.20254e-22	-0.0233842	0.062	0.288	2.06476e-18
ZNF430	1.22726e-22	-0.283505	0.023	0.217	2.1072e-18
RNMT	1.24949e-22	0.11537	0.16	0.456	2.14538e-18
NONO	1.26003e-22	0.00863006	0.123	0.392	2.16348e-18
ZNF493	1.27668e-22	-0.16008	0.03	0.231	2.19205e-18
DDB1	1.34533e-22	-0.107333	0.106	0.356	2.30994e-18
AP2A2	1.352e-22	-0.199153	0.068	0.289	2.32138e-18
YPEL2	1.35795e-22	-0.325112	0.023	0.218	2.3316e-18
APH1A	1.35986e-22	-0.0477876	0.091	0.336	2.33489e-18
RPAP2	1.36241e-22	-0.340194	0.043	0.25	2.33925e-18
PLSCR1	1.37699e-22	-0.382134	0.032	0.231	2.36429e-18
NT5C	1.39302e-22	-0.0731999	0.077	0.307	2.39182e-18
PUS7L	1.397e-22	-0.324804	0.057	0.277	2.39865e-18
ACIN1	1.41826e-22	-0.0961966	0.081	0.32	2.43515e-18
IRS2	1.4308e-22	-0.0457955	0.177	0.468	2.45668e-18
CLEC7A	1.55001e-22	-0.780872	0.002	0.178	2.66136e-18
NOP56	1.57926e-22	0.0346891	0.143	0.414	2.71159e-18
SLC25A29	1.58302e-22	-0.159705	0.04	0.249	2.71804e-18
PDXDC1	1.58628e-22	-0.26146	0.051	0.264	2.72365e-18
NAA25	1.61524e-22	-0.364909	0.03	0.229	2.77337e-18
PTK2B	1.63129e-22	-0.547606	0.017	0.203	2.80092e-18
RHOT1	1.66846e-22	-0.153195	0.032	0.233	2.86474e-18
ARFGAP3	1.67802e-22	-0.0274782	0.083	0.316	2.88116e-18
DUSP22	1.6843e-22	-0.36547	0.013	0.198	2.89195e-18
NUP50	1.7799e-22	-0.247246	0.04	0.249	3.05609e-18
ZZEF1	1.92044e-22	-0.258843	0.036	0.24	3.2974e-18
PMPCA	1.92875e-22	-0.134147	0.036	0.241	3.31167e-18
TCF12	2.03633e-22	-0.157064	0.047	0.26	3.49639e-18
GTF2H2	2.04701e-22	-0.304707	0.019	0.209	3.51471e-18
SLFN5	2.05479e-22	-0.35324	0.074	0.3	3.52807e-18
SERBP1	2.07221e-22	0.013947	0.24	0.57	3.55799e-18
SBNO1	2.11369e-22	-0.020162	0.089	0.331	3.6292e-18
DCAF5	2.1432e-22	-0.105862	0.04	0.248	3.67987e-18
ASCC3	2.19098e-22	0.0637807	0.089	0.329	3.76191e-18
CALCOCO2	2.20105e-22	-0.0561785	0.089	0.329	3.77921e-18
BAZ1A	2.20336e-22	-0.280114	0.043	0.25	3.78316e-18
VEZF1	2.23623e-22	-0.146047	0.051	0.262	3.8396e-18
TRMT10C	2.25617e-22	-0.0965353	0.055	0.276	3.87384e-18
PCNX2	2.26024e-22	-0.171054	0.049	0.262	3.88083e-18
IVD	2.34863e-22	-0.0955555	0.07	0.296	4.03259e-18
POM121C	2.3998e-22	-0.133804	0.034	0.237	4.12046e-18
CD83	2.42984e-22	-0.976055	0.013	0.196	4.17203e-18
MAFG	2.46172e-22	-0.0341938	0.057	0.28	4.22678e-18
CHTOP	2.52815e-22	-0.1343	0.077	0.308	4.34084e-18
PSMA5	2.59093e-22	-0.0321063	0.111	0.367	4.44862e-18
TFRC	2.59834e-22	-0.438834	0.026	0.218	4.46135e-18
SERPINE2	2.62253e-22	1.29541	0.494	0.336	4.50289e-18
EDEM1	2.63737e-22	-0.371722	0.03	0.224	4.52837e-18
EFHD2	2.68442e-22	-0.478571	0.023	0.215	4.60915e-18
UBE2I	2.70933e-22	0.0265976	0.172	0.467	4.65192e-18
CSNK2A1	2.75983e-22	-0.0390058	0.153	0.43	4.73863e-18
AUP1	2.76389e-22	-0.0513187	0.068	0.292	4.7456e-18
NAA50	2.8153e-22	0.0024601	0.062	0.285	4.83387e-18
STOM	2.82738e-22	-0.281384	0.047	0.256	4.85461e-18
CNN2	2.82888e-22	-0.0287819	0.085	0.327	4.85718e-18
VPS13A	2.85698e-22	-0.312791	0.045	0.25	4.90544e-18
SPOP	2.85952e-22	-0.0348897	0.087	0.327	4.9098e-18
ICE2	2.86799e-22	-0.15797	0.053	0.271	4.92433e-18
SPEN	2.97095e-22	0.0268512	0.079	0.312	5.10112e-18
RAB21	3.03016e-22	0.159728	0.17	0.458	5.20279e-18
BIRC2	3.06786e-22	0.02018	0.091	0.333	5.26752e-18
CDK9	3.09995e-22	-0.220197	0.023	0.215	5.32262e-18
CCL3L1	3.14616e-22	-1.85862	0.006	0.183	5.40195e-18
ERN1	3.15867e-22	-0.523693	0.011	0.191	5.42344e-18
CYBB	3.1651e-22	-0.948304	0.002	0.175	5.43447e-18
TIAM1	3.30582e-22	-0.0349247	0.051	0.265	5.67609e-18
DUS1L	3.31929e-22	-0.189891	0.036	0.239	5.69923e-18
C20orf194	3.37474e-22	-0.218756	0.03	0.229	5.79443e-18
ANGEL2	3.43553e-22	-0.257694	0.034	0.233	5.89881e-18
SNHG9	3.46574e-22	-0.0952717	0.06	0.28	5.95067e-18
ARHGAP30	3.51212e-22	-0.611277	0.006	0.182	6.03031e-18
REST	3.66163e-22	-0.211547	0.083	0.315	6.28701e-18
NFKB1	3.75248e-22	-0.419288	0.017	0.202	6.44301e-18
LAMP2	3.75515e-22	-0.0141153	0.14	0.406	6.44758e-18
NSUN6	3.8694e-22	-0.226914	0.034	0.233	6.64377e-18
CSF1R	4.14789e-22	-1.06687	0.002	0.174	7.12192e-18
CCDC82	4.39357e-22	0.038029	0.104	0.353	7.54376e-18
RBM22	4.43019e-22	0.0201583	0.07	0.298	7.60663e-18
SORT1	4.43211e-22	-0.127186	0.04	0.245	7.60994e-18
SMARCA5	4.47424e-22	0.0767731	0.177	0.469	7.68227e-18
TLK2	4.53877e-22	-0.24197	0.045	0.253	7.79307e-18
ZSWIM7	4.62398e-22	-0.214608	0.068	0.287	7.93938e-18
DENND4A	4.65233e-22	-0.224064	0.036	0.237	7.98806e-18
EDEM3	4.70066e-22	-0.129039	0.04	0.242	8.07103e-18
SLC33A1	4.74217e-22	-0.160897	0.028	0.222	8.1423e-18
USP22	4.75985e-22	-0.0221306	0.126	0.381	8.17266e-18
CEP68	4.9151e-22	-0.0961367	0.034	0.233	8.43923e-18
PNKP	4.95391e-22	-0.260716	0.028	0.221	8.50586e-18
CAB39	4.97989e-22	-0.024434	0.083	0.32	8.55047e-18
ZFX	5.07773e-22	-0.235327	0.03	0.225	8.71846e-18
FAF2	5.08539e-22	-0.193982	0.049	0.256	8.73162e-18
ANKFY1	5.36888e-22	-0.130591	0.017	0.205	9.21837e-18
PRRC2A	5.37838e-22	0.0479087	0.104	0.349	9.23468e-18
ST3GAL5	5.68663e-22	-0.105692	0.083	0.312	9.76395e-18
USP10	5.77047e-22	0.0515377	0.057	0.276	9.90789e-18
LARP4B	5.77446e-22	-0.201608	0.047	0.257	9.91475e-18
SPOCK2	5.80823e-22	-0.27957	0.145	0.407	9.97273e-18
NUP214	5.98758e-22	-0.139638	0.049	0.26	1.02807e-17
REV1	6.06528e-22	-0.190504	0.036	0.238	1.04141e-17
CSRNP1	6.13349e-22	-0.161853	0.023	0.215	1.05312e-17
EFCAB14	6.14607e-22	-0.130759	0.055	0.269	1.05528e-17
IQGAP2	6.24447e-22	-0.533593	0.009	0.183	1.07217e-17
ZNF652	6.28852e-22	-0.00127089	0.094	0.33	1.07974e-17
SYTL3	6.35694e-22	-0.659149	0.006	0.181	1.09149e-17
CBFB	6.43587e-22	0.0578713	0.096	0.339	1.10504e-17
SLC35E3	6.46223e-22	-0.225172	0.062	0.281	1.10956e-17
FAM53B	6.54389e-22	-0.441266	0.013	0.192	1.12359e-17
PGGT1B	6.54449e-22	-0.100514	0.051	0.263	1.12369e-17
PRKCB	6.56477e-22	-0.498274	0.045	0.246	1.12717e-17
GPATCH2	6.57558e-22	-0.0621024	0.049	0.26	1.12903e-17
SMAD4	6.60515e-22	-0.222432	0.047	0.256	1.1341e-17
DIAPH1	6.7638e-22	-0.269964	0.049	0.257	1.16135e-17
UBQLN1	6.81192e-22	0.0778988	0.079	0.311	1.16961e-17
MT-ND1	6.88848e-22	-0.638036	0.902	0.97	1.18275e-17
GATAD2B	7.07497e-22	-0.101091	0.055	0.272	1.21477e-17
RHOT2	7.20796e-22	-0.13508	0.032	0.229	1.23761e-17
YTHDF2	7.34341e-22	-0.193188	0.047	0.256	1.26086e-17
DUSP4	7.54514e-22	-0.558291	0.036	0.236	1.2955e-17
UBE2Z	7.62773e-22	-0.0160384	0.07	0.295	1.30968e-17
OLR1	7.8054e-22	-1.0056	0.004	0.177	1.34019e-17
GZMA	7.86631e-22	-1.6934	0.004	0.177	1.35065e-17
COMMD2	8.15056e-22	0.0366647	0.077	0.307	1.39945e-17
DEGS1	8.30503e-22	0.0149962	0.113	0.361	1.42597e-17
DNAJB12	8.46179e-22	-0.0822894	0.032	0.231	1.45289e-17
PGP	8.494e-22	-0.0496973	0.083	0.312	1.45842e-17
CTTNBP2NL	8.7111e-22	-0.313864	0.028	0.22	1.4957e-17
KLHL36	8.86753e-22	-0.119423	0.049	0.257	1.52256e-17
KHSRP	9.23631e-22	-0.053645	0.106	0.345	1.58587e-17
MPZL1	9.36528e-22	-0.10742	0.051	0.26	1.60802e-17
SNX6	9.36855e-22	0.177459	0.153	0.43	1.60858e-17
CPD	9.51103e-22	-0.221319	0.036	0.234	1.63304e-17
NECAP1	9.62768e-22	0.0569888	0.062	0.283	1.65307e-17
IL18	9.74387e-22	-0.860319	0.004	0.176	1.67302e-17
FAM214A	1.01964e-21	-0.355109	0.034	0.23	1.75073e-17
MPLKIP	1.03338e-21	-0.0136861	0.091	0.328	1.77432e-17
ARID5B	1.03725e-21	0.0314652	0.123	0.382	1.78096e-17
PRKAG2	1.05805e-21	-0.446962	0.015	0.195	1.81668e-17
TNFRSF1A	1.09103e-21	-0.00253288	0.072	0.299	1.87331e-17
SCRG1	1.09967e-21	1.42638	0.479	0.351	1.88813e-17
CPNE1	1.10588e-21	0.122892	0.104	0.352	1.8988e-17
TMOD3	1.13026e-21	-0.193576	0.089	0.318	1.94066e-17
GALNT1	1.13174e-21	-0.0261971	0.085	0.317	1.94319e-17
SFXN5	1.15908e-21	-0.248404	0.068	0.283	1.99013e-17
ATP2B4	1.15994e-21	-0.0680783	0.062	0.278	1.99162e-17
MARCHF1	1.16496e-21	-0.63411	0.015	0.195	2.00024e-17
DNAJC8	1.18965e-21	0.06726	0.164	0.447	2.04263e-17
CHMP4A	1.20923e-21	-0.0407996	0.145	0.41	2.07624e-17
TMEM127	1.23225e-21	-0.11638	0.021	0.207	2.11577e-17
ARHGAP24	1.25088e-21	-0.779332	0.004	0.176	2.14776e-17
MDM2	1.25442e-21	-0.411787	0.202	0.488	2.15384e-17
KPNA6	1.25692e-21	-0.129277	0.053	0.263	2.15812e-17
UBE2W	1.26621e-21	-0.209262	0.051	0.256	2.17408e-17
SERTAD1	1.30928e-21	-0.0760152	0.051	0.26	2.24803e-17
FAM174C	1.31413e-21	-0.0275302	0.077	0.3	2.25636e-17
PAPOLA	1.3224e-21	-0.0133889	0.232	0.554	2.27055e-17
CDK5RAP3	1.35278e-21	-0.022004	0.098	0.336	2.32272e-17
TNFSF12	1.38772e-21	-0.228815	0.053	0.262	2.38271e-17
FGL2	1.39558e-21	-0.914534	0.002	0.17	2.39621e-17
LYPLA1	1.42695e-21	-0.149732	0.047	0.251	2.45008e-17
CXCL16	1.44805e-21	-0.469924	0.045	0.246	2.48629e-17
XRRA1	1.50192e-21	-0.0963317	0.049	0.255	2.5788e-17
MAF1	1.5088e-21	-0.027947	0.089	0.325	2.59062e-17
RUFY3	1.51238e-21	-0.133167	0.162	0.436	2.59675e-17
DHX29	1.52067e-21	0.031738	0.072	0.297	2.61099e-17
FYTTD1	1.53561e-21	-0.00158703	0.096	0.338	2.63664e-17
THADA	1.5561e-21	-0.340073	0.028	0.216	2.67183e-17
JADE1	1.62779e-21	-0.255811	0.028	0.218	2.79491e-17
ZDHHC17	1.63383e-21	-0.0778346	0.049	0.258	2.80529e-17
CCL3	1.63617e-21	-2.20784	0.011	0.185	2.8093e-17
PSEN1	1.63823e-21	-0.229498	0.028	0.218	2.81284e-17
LPAR6	1.64718e-21	-0.692375	0.006	0.178	2.8282e-17
AVL9	1.68374e-21	-0.314216	0.023	0.211	2.89099e-17
CCL4L2	1.6945e-21	-2.01582	0.011	0.185	2.90945e-17
PKD1	1.70498e-21	-0.0177431	0.081	0.312	2.92745e-17
DOCK4	1.70841e-21	-0.436355	0.036	0.231	2.93334e-17
HECTD4	1.71545e-21	-0.231065	0.021	0.207	2.94542e-17
PSMD6	1.73163e-21	-0.026438	0.068	0.289	2.9732e-17
IP6K1	1.75491e-21	-0.138609	0.019	0.203	3.01318e-17
GIMAP1	1.77108e-21	-0.643838	0.006	0.176	3.04094e-17
ATP1A1	1.77392e-21	0.0303426	0.191	0.487	3.04582e-17
SLC35F5	1.80087e-21	-0.232442	0.03	0.223	3.09209e-17
SOCS1	1.84125e-21	-0.63811	0.002	0.17	3.16143e-17
OTUD5	1.86563e-21	-0.125812	0.043	0.245	3.20328e-17
ATG12	1.92096e-21	0.0651088	0.121	0.376	3.29829e-17
ZNF224	2.00406e-21	-0.230175	0.015	0.195	3.44098e-17
EIF2AK2	2.03082e-21	0.0565891	0.106	0.354	3.48691e-17
AHCTF1	2.0611e-21	-0.0215574	0.053	0.266	3.53891e-17
TMEM109	2.08874e-21	-0.302513	0.019	0.202	3.58637e-17
RYK	2.09024e-21	-0.159968	0.049	0.254	3.58894e-17
ARHGEF6	2.12118e-21	-0.184175	0.049	0.256	3.64206e-17
TAOK1	2.12606e-21	0.246635	0.166	0.453	3.65044e-17
CORO7	2.15953e-21	-0.330249	0.011	0.186	3.70792e-17
RPRD2	2.18613e-21	-0.218903	0.038	0.236	3.75359e-17
DOCK2	2.24016e-21	-0.579066	0.011	0.183	3.84636e-17
E2F4	2.24605e-21	-0.299853	0.021	0.204	3.85648e-17
MPRIP	2.29142e-21	-0.0550217	0.106	0.349	3.93436e-17
SF3A3	2.32298e-21	-0.176946	0.036	0.232	3.98855e-17
SMARCAD1	2.43518e-21	-0.264297	0.013	0.189	4.1812e-17
SIN3A	2.49272e-21	-0.10549	0.034	0.23	4.28e-17
GSDMD	2.56995e-21	-0.378667	0.019	0.199	4.4126e-17
KAT2B	2.5921e-21	-0.155372	0.057	0.269	4.45063e-17
TRIP11	2.59785e-21	0.0798812	0.121	0.377	4.4605e-17
GAP43	2.6012e-21	1.38398	0.481	0.334	4.46626e-17
HMGN2	2.63141e-21	0.0186299	0.219	0.526	4.51814e-17
CRYZL1	2.64244e-21	-0.215023	0.045	0.246	4.53707e-17
LONRF2	2.64696e-21	-0.437552	0.051	0.26	4.54483e-17
PDPR	2.68936e-21	-0.27364	0.034	0.226	4.61764e-17
PTPN7	2.69096e-21	-0.65347	0.006	0.175	4.62038e-17
CAPZA2	2.71731e-21	-0.036486	0.162	0.435	4.66563e-17
HIPK1	2.72657e-21	-0.269987	0.049	0.252	4.68153e-17
SRFBP1	2.75095e-21	-0.019737	0.068	0.288	4.72338e-17
ASAH1	2.77064e-21	-0.0532157	0.219	0.516	4.75719e-17
LDLRAD4	2.77759e-21	-0.458066	0.009	0.182	4.76913e-17
RPGR	2.79103e-21	-0.213775	0.057	0.272	4.7922e-17
FCGR3A	2.8348e-21	-1.12232	0	0.165	4.86735e-17
IP6K2	2.84058e-21	-0.0328021	0.083	0.308	4.87727e-17
EIF3I	2.84716e-21	-0.186446	0.128	0.382	4.88857e-17
RRP7A	2.87803e-21	-0.120301	0.07	0.29	4.94158e-17
SMARCA4	2.92714e-21	0.0317646	0.083	0.309	5.0259e-17
TRMT13	3.02664e-21	-0.335185	0.023	0.206	5.19673e-17
RAB14	3.04676e-21	0.125878	0.17	0.454	5.23129e-17
TGFBR1	3.06705e-21	-0.18107	0.051	0.254	5.26613e-17
VCL	3.07118e-21	-0.0947704	0.057	0.267	5.27321e-17
LAP3	3.11149e-21	0.035176	0.126	0.386	5.34243e-17
TLN1	3.12792e-21	-0.0092486	0.226	0.542	5.37064e-17
TMED5	3.17521e-21	-0.0680845	0.051	0.256	5.45184e-17
UBE3C	3.19337e-21	-0.190183	0.032	0.224	5.48302e-17
ENTPD1	3.23785e-21	-0.55197	0.004	0.172	5.55938e-17
NCOA7	3.25269e-21	-0.176668	0.057	0.268	5.58487e-17
NRBF2	3.28216e-21	-0.21208	0.036	0.232	5.63546e-17
ZNF75A	3.29663e-21	-0.22655	0.019	0.201	5.66032e-17
CEP57	3.31437e-21	-0.0417402	0.072	0.293	5.69077e-17
NDUFS2	3.35779e-21	0.144667	0.121	0.377	5.76533e-17
FBXO7	3.43517e-21	0.074175	0.098	0.335	5.89818e-17
APPBP2	3.43956e-21	-0.136212	0.032	0.226	5.90572e-17
MTR	3.46731e-21	-0.137831	0.06	0.27	5.95338e-17
LSM6	3.52169e-21	-0.127476	0.083	0.309	6.04675e-17
SERINC3	3.5362e-21	0.0784768	0.143	0.409	6.07166e-17
SELENOF	3.55282e-21	0.010899	0.164	0.442	6.10019e-17
CD302	3.55606e-21	-0.587739	0.015	0.191	6.10575e-17
SDF2	3.62378e-21	-0.0619167	0.077	0.294	6.22202e-17
POU2F2	3.62606e-21	-0.645802	0.006	0.176	6.22595e-17
BECN1	3.66845e-21	-0.163622	0.049	0.255	6.29873e-17
MAPKAPK2	3.67608e-21	-0.25622	0.051	0.254	6.31183e-17
SNX14	3.70346e-21	-0.185854	0.038	0.234	6.35885e-17
CNOT4	3.7593e-21	0.158341	0.111	0.356	6.45473e-17
GOLGA8A	3.77817e-21	-0.361142	0.013	0.188	6.48711e-17
MTREX	3.80658e-21	-0.123341	0.066	0.278	6.5359e-17
ATP5IF1	3.93449e-21	-0.00222423	0.209	0.516	6.75553e-17
EHMT1	3.93477e-21	-0.183455	0.03	0.219	6.756e-17
CERT1	3.93997e-21	-0.0333811	0.094	0.324	6.76493e-17
SHTN1	3.94864e-21	-0.141908	0.068	0.284	6.77982e-17
FAM102A	3.99023e-21	-0.185422	0.053	0.261	6.85122e-17
RBIS	3.99412e-21	-0.085799	0.189	0.485	6.8579e-17
RPA2	4.02981e-21	-0.13537	0.055	0.262	6.91918e-17
RCOR3	4.09706e-21	-0.197758	0.049	0.249	7.03466e-17
NPTN	4.16091e-21	-0.0987071	0.07	0.288	7.14428e-17
POU2F1	4.16594e-21	-0.220395	0.036	0.232	7.15291e-17
EZR	4.22366e-21	-0.478737	0.021	0.204	7.25202e-17
LASP1	4.2269e-21	-0.148066	0.07	0.287	7.25759e-17
ABHD17A	4.25542e-21	-0.0322457	0.164	0.442	7.30656e-17
PARP1	4.28457e-21	-0.0844559	0.106	0.348	7.3566e-17
DERL1	4.32385e-21	-0.11146	0.057	0.269	7.42405e-17
FNDC3B	4.39802e-21	0.0486856	0.064	0.282	7.55141e-17
SEC16A	4.40318e-21	-0.25199	0.036	0.229	7.56026e-17
IER3	4.40555e-21	-1.13361	0.013	0.186	7.56432e-17
ARPC5	4.54981e-21	0.102055	0.277	0.624	7.81202e-17
DGLUCY	4.70063e-21	-0.261056	0.015	0.191	8.07098e-17
DDX52	4.72461e-21	-0.0300836	0.081	0.304	8.11215e-17
CPVL	4.78822e-21	-0.58299	0.053	0.255	8.22137e-17
NUP98	4.82351e-21	-0.285907	0.043	0.238	8.28197e-17
IARS1	4.87942e-21	-0.0486839	0.104	0.341	8.37796e-17
UBE2A	4.8914e-21	0.0115679	0.079	0.301	8.39853e-17
ZBTB8OS	4.90349e-21	-0.157168	0.07	0.29	8.4193e-17
DYNC1LI1	5.0421e-21	-0.176571	0.057	0.266	8.65729e-17
RGCC	5.48334e-21	-0.726301	0.023	0.205	9.4149e-17
BNIP2	5.7067e-21	-0.0486699	0.106	0.347	9.7984e-17
CHFR	5.8759e-21	-0.271448	0.019	0.2	1.00889e-16
ANKS3	5.89481e-21	-0.273873	0.019	0.197	1.01214e-16
AKAP10	5.98312e-21	-0.141679	0.028	0.216	1.0273e-16
AHSA1	6.13458e-21	0.100262	0.149	0.42	1.05331e-16
ABRACL	6.15165e-21	-0.404994	0.017	0.195	1.05624e-16
SYNJ2BP	6.22572e-21	-0.164749	0.057	0.266	1.06896e-16
DNAJC10	6.25687e-21	-0.14347	0.072	0.289	1.0743e-16
BIN2	6.412e-21	-0.548329	0.006	0.172	1.10094e-16
ADIPOR2	6.42332e-21	-0.155795	0.03	0.218	1.10288e-16
TMEM181	6.51361e-21	-0.197281	0.038	0.233	1.11839e-16
DUSP5	6.5436e-21	-0.211285	0.032	0.223	1.12354e-16
TBRG1	6.57679e-21	0.0812441	0.091	0.326	1.12924e-16
POM121	6.59506e-21	-0.174823	0.038	0.233	1.13237e-16
DENND3	6.74272e-21	-0.577126	0.002	0.166	1.15772e-16
NFE2L2	6.74964e-21	0.169701	0.202	0.5	1.15891e-16
USP9X	6.75398e-21	0.0260357	0.083	0.31	1.15966e-16
C1orf35	6.82866e-21	-0.173346	0.028	0.215	1.17248e-16
JPX	6.8374e-21	-0.0978481	0.126	0.369	1.17398e-16
NDUFA10	6.84778e-21	-0.0585443	0.111	0.353	1.17576e-16
UGGT1	6.91681e-21	-0.105019	0.045	0.244	1.18762e-16
DENND6A	6.94914e-21	-0.26164	0.017	0.192	1.19317e-16
ACSL1	6.95351e-21	-0.565023	0.015	0.19	1.19392e-16
SEC31A	7.03043e-21	0.170657	0.162	0.441	1.20712e-16
ZCCHC8	7.03105e-21	-0.240442	0.021	0.2	1.20723e-16
PRKACB	7.03245e-21	-0.0595497	0.087	0.313	1.20747e-16
WDR70	7.1286e-21	-0.240429	0.028	0.212	1.22398e-16
CLK3	7.1924e-21	-0.22851	0.013	0.185	1.23493e-16
ACOT9	7.1952e-21	-0.323016	0.006	0.175	1.23542e-16
TMEM41B	7.27547e-21	-0.024671	0.066	0.281	1.2492e-16
FBXL5	7.53037e-21	-0.155504	0.043	0.237	1.29296e-16
PIGT	7.63757e-21	-0.108407	0.068	0.281	1.31137e-16
APOBEC3C	7.81168e-21	-0.0804892	0.089	0.316	1.34127e-16
IPO9	8.21788e-21	-0.153825	0.068	0.281	1.41101e-16
DBNL	8.30937e-21	0.0254611	0.1	0.334	1.42672e-16
NAP1L4	8.46271e-21	0.0663	0.162	0.44	1.45305e-16
CIITA	8.5556e-21	-0.646152	0.009	0.176	1.469e-16
SNF8	8.57036e-21	-0.0413101	0.098	0.331	1.47153e-16
PTPRJ	8.62873e-21	-0.232193	0.043	0.235	1.48155e-16
ATP2B1-AS1	8.75532e-21	-0.41571	0.021	0.201	1.50329e-16
ANKRD49	8.76346e-21	-0.116848	0.04	0.236	1.50469e-16
OXA1L	8.9307e-21	-0.110453	0.053	0.255	1.5334e-16
SIRPA	9.2485e-21	-0.246247	0.028	0.211	1.58797e-16
TRIOBP	9.3803e-21	-0.126902	0.04	0.235	1.6106e-16
ZNF559	9.42088e-21	-0.168463	0.026	0.21	1.61756e-16
SCO1	9.87926e-21	-0.125796	0.03	0.218	1.69627e-16
RAB5IF	9.96599e-21	-0.130021	0.1	0.332	1.71116e-16
PMP2	1.00895e-20	1.91602	0.443	0.309	1.73237e-16
SUMF2	1.03469e-20	-0.180198	0.1	0.331	1.77656e-16
CDC42EP3	1.03804e-20	-0.338253	0.023	0.206	1.78231e-16
RAB3GAP2	1.04732e-20	0.0860824	0.102	0.337	1.79824e-16
WDFY3	1.09665e-20	-0.259118	0.032	0.218	1.88295e-16
FCGR2A	1.11673e-20	-0.806476	0.038	0.227	1.91742e-16
SPPL2B	1.11888e-20	-0.0542511	0.038	0.233	1.92112e-16
ANKZF1	1.17022e-20	-0.334301	0.015	0.188	2.00927e-16
KRTCAP2	1.17918e-20	-0.111882	0.1	0.337	2.02465e-16
RUNX2	1.19307e-20	-0.560879	0.004	0.167	2.04849e-16
LTB	1.19924e-20	-1.08375	0.002	0.163	2.0591e-16
EPN1	1.20269e-20	-0.0336386	0.117	0.362	2.06502e-16
HAT1	1.20338e-20	-0.155192	0.047	0.245	2.0662e-16
STXBP3	1.22647e-20	-0.150225	0.06	0.266	2.10585e-16
CPM	1.23573e-20	-0.651853	0.004	0.167	2.12174e-16
ACAA1	1.31838e-20	-0.174212	0.066	0.278	2.26366e-16
KMT2B	1.33529e-20	-0.150835	0.045	0.241	2.2927e-16
UPF1	1.34792e-20	-0.232751	0.026	0.205	2.31438e-16
CTDSPL2	1.34929e-20	-0.0381514	0.049	0.252	2.31674e-16
BSDC1	1.36936e-20	-0.204594	0.04	0.234	2.3512e-16
TOX4	1.3826e-20	0.0261912	0.115	0.357	2.37392e-16
LRRC58	1.38486e-20	0.135842	0.121	0.373	2.3778e-16
LST1	1.41051e-20	-0.652167	0.096	0.312	2.42184e-16
EIF3B	1.45538e-20	0.080901	0.123	0.376	2.49888e-16
FBRS	1.45893e-20	-0.0322335	0.036	0.229	2.50499e-16
IFI44	1.47131e-20	-0.461231	0	0.159	2.52624e-16
PSTPIP2	1.47131e-20	-0.64561	0	0.159	2.52624e-16
SCML1	1.51963e-20	-0.205561	0.043	0.233	2.60921e-16
DERL2	1.52797e-20	0.0938237	0.083	0.307	2.62352e-16
SPPL3	1.54298e-20	-0.0471656	0.051	0.252	2.6493e-16
JARID2	1.58217e-20	-0.304347	0.015	0.187	2.71658e-16
AFG3L2	1.59007e-20	0.0006455	0.057	0.265	2.73014e-16
FBXW2	1.59732e-20	-0.153704	0.04	0.231	2.74261e-16
WDR6	1.5986e-20	-0.1576	0.045	0.238	2.7448e-16
CBWD1	1.65243e-20	-0.246179	0.023	0.205	2.83722e-16
PCID2	1.70234e-20	-0.185281	0.072	0.285	2.92291e-16
SLAIN2	1.72907e-20	-0.023384	0.051	0.253	2.96881e-16
KRAS	1.76615e-20	0.0401997	0.085	0.31	3.03247e-16
ALKBH5	1.7738e-20	-0.100838	0.068	0.28	3.04561e-16
GOLGA3	1.79045e-20	-0.107237	0.089	0.312	3.07421e-16
NPC2	1.82411e-20	-0.746324	0.249	0.522	3.132e-16
HIPK3	1.82435e-20	0.0495571	0.096	0.331	3.13241e-16
HIBCH	1.8539e-20	-0.139984	0.049	0.247	3.18314e-16
ARID5A	1.86021e-20	0.00670829	0.07	0.286	3.19397e-16
NBR1	1.87845e-20	-0.079411	0.068	0.28	3.2253e-16
FBXO34	1.88655e-20	-0.33622	0.015	0.185	3.23921e-16
PSMD13	1.88865e-20	0.197458	0.128	0.382	3.24282e-16
CTDSP2	1.91684e-20	-0.0203129	0.047	0.246	3.29122e-16
TMEM230	1.92109e-20	-0.0574474	0.149	0.407	3.29852e-16
RAB11FIP2	1.92336e-20	-0.141668	0.034	0.222	3.30241e-16
PHF11	1.93582e-20	-0.285553	0.053	0.249	3.3238e-16
PLIN2	1.96469e-20	-0.376874	0.028	0.21	3.37338e-16
CCNY	1.99608e-20	-0.00719986	0.083	0.307	3.42727e-16
ITCH	2.00731e-20	-0.0918623	0.043	0.236	3.44655e-16
WWP1	2.02639e-20	0.0228205	0.064	0.275	3.47931e-16
NOTCH2	2.04974e-20	-0.331012	0.006	0.172	3.51941e-16
BARD1	2.057e-20	-0.208352	0.036	0.223	3.53187e-16
VASH1	2.0605e-20	-0.232116	0.023	0.203	3.53787e-16
SMC5	2.07261e-20	-0.014933	0.089	0.312	3.55867e-16
ACBD6	2.07354e-20	-0.0457791	0.07	0.284	3.56027e-16
CD7	2.19224e-20	-0.944284	0.004	0.165	3.76408e-16
BMP2K	2.2084e-20	-0.343272	0.028	0.211	3.79182e-16
PRKDC	2.3452e-20	0.248037	0.168	0.45	4.02671e-16
SAP30	2.39742e-20	-0.0135128	0.132	0.38	4.11637e-16
ARHGAP4	2.41952e-20	-0.499909	0.009	0.172	4.15432e-16
TMEM245	2.4313e-20	-0.19612	0.049	0.248	4.17454e-16
ZBED5	2.44449e-20	-0.0412228	0.049	0.249	4.19718e-16
AHCYL1	2.46961e-20	0.0924675	0.111	0.353	4.24033e-16
MEF2D	2.50196e-20	-0.0604106	0.04	0.233	4.29586e-16
CHD7	2.52449e-20	-0.101932	0.085	0.304	4.33455e-16
C1orf61	2.54941e-20	1.26471	0.457	0.331	4.37734e-16
NLK	2.57734e-20	-0.116943	0.034	0.222	4.42529e-16
MAPKAP1	2.60739e-20	-0.114524	0.06	0.262	4.47689e-16
HDAC5	2.67178e-20	-0.224487	0.028	0.211	4.58744e-16
KRCC1	2.68428e-20	-0.0579639	0.04	0.233	4.60892e-16
RC3H2	2.69527e-20	-0.163321	0.064	0.272	4.62778e-16
DMXL1	2.71296e-20	-0.185978	0.045	0.239	4.65815e-16
DNASE2	2.78975e-20	-0.0544685	0.051	0.252	4.79e-16
WIPI2	2.79485e-20	-0.0111334	0.098	0.325	4.79876e-16
TMCC1	2.85774e-20	-0.190482	0.026	0.204	4.90674e-16
SEC23A	2.86788e-20	0.0595629	0.083	0.309	4.92416e-16
ARHGAP35	2.94288e-20	-0.0864188	0.057	0.26	5.05292e-16
GAA	3.028e-20	-0.0739284	0.053	0.254	5.19907e-16
STING1	3.0641e-20	-0.473345	0.004	0.165	5.26107e-16
MXD1	3.08217e-20	-0.16537	0.03	0.214	5.29208e-16
CBL	3.13395e-20	-0.202512	0.062	0.266	5.38099e-16
MAP3K8	3.15016e-20	-0.622048	0.004	0.165	5.40882e-16
SH3BP2	3.15201e-20	-0.0712351	0.049	0.246	5.412e-16
ZMIZ1	3.19484e-20	-0.0380222	0.064	0.274	5.48553e-16
C11orf54	3.22607e-20	-0.155906	0.049	0.246	5.53917e-16
CLASP2	3.26326e-20	0.00898378	0.068	0.28	5.60302e-16
CRBN	3.26599e-20	0.0617116	0.126	0.376	5.6077e-16
SLC25A39	3.28566e-20	-0.0718023	0.053	0.254	5.64148e-16
PARP4	3.32681e-20	-0.151712	0.047	0.241	5.71213e-16
PPM1G	3.34957e-20	0.254452	0.128	0.381	5.75121e-16
DPF2	3.36887e-20	-0.00763252	0.074	0.288	5.78434e-16
MBD6	3.51119e-20	-0.190656	0.017	0.188	6.02872e-16
ATG4B	3.60239e-20	-0.16408	0.03	0.214	6.1853e-16
RBCK1	3.65953e-20	-0.0583147	0.1	0.329	6.2834e-16
HERPUD2	3.67413e-20	-0.143086	0.034	0.219	6.30847e-16
TK2	3.67484e-20	-0.00322393	0.055	0.256	6.30969e-16
ZNF274	3.70329e-20	-0.144476	0.038	0.228	6.35855e-16
HLA-C	3.75211e-20	-0.386388	0.411	0.731	6.44237e-16
NFKBID	3.9235e-20	-0.617252	0.002	0.16	6.73664e-16
ITGA4	3.94986e-20	-0.57906	0.006	0.167	6.78192e-16
PRMT9	3.97634e-20	-0.501701	0.013	0.18	6.82738e-16
OSGEP	4.01626e-20	-0.251802	0.053	0.247	6.89592e-16
HSD17B11	4.03486e-20	-0.195347	0.064	0.27	6.92786e-16
RDH11	4.03793e-20	0.0907538	0.111	0.347	6.93313e-16
TRPC4AP	4.04759e-20	-0.106681	0.034	0.22	6.94972e-16
POP5	4.04853e-20	-0.0708175	0.062	0.267	6.95132e-16
AUTS2	4.06865e-20	-0.240685	0.023	0.201	6.98587e-16
MAP2K3	4.21864e-20	-0.317823	0.019	0.191	7.24341e-16
ETV6	4.23534e-20	-0.159939	0.032	0.215	7.27208e-16
RPS27L	4.2486e-20	0.98498	0.636	0.622	7.29485e-16
SIN3B	4.30317e-20	-0.109741	0.032	0.217	7.38854e-16
B4GALT1	4.34142e-20	-0.428617	0.009	0.172	7.45421e-16
ADRM1	4.34481e-20	0.066136	0.102	0.334	7.46004e-16
PNPLA8	4.42569e-20	0.19912	0.115	0.355	7.59892e-16
ZNF264	4.50408e-20	-0.180878	0.017	0.189	7.73351e-16
RCC2	4.51072e-20	-0.35602	0.019	0.19	7.74491e-16
ARFGAP2	4.52766e-20	0.0747859	0.077	0.296	7.77399e-16
CARS2	4.53322e-20	-0.193458	0.026	0.203	7.78354e-16
RBM12	4.58478e-20	-0.0242695	0.051	0.249	7.87206e-16
SYNCRIP	4.64374e-20	0.212323	0.187	0.478	7.9733e-16
CREB5	4.88096e-20	0.0216722	0.083	0.306	8.38061e-16
SIGIRR	4.90307e-20	-0.550445	0.006	0.167	8.41858e-16
USO1	4.97517e-20	-0.0999176	0.079	0.297	8.54236e-16
PCYT1A	5.00425e-20	-0.132024	0.045	0.236	8.5923e-16
PRKAR2A	5.03016e-20	-0.0360332	0.06	0.266	8.63678e-16
TMEM161B	5.14466e-20	-0.196282	0.032	0.214	8.83339e-16
SAP30BP	5.15318e-20	-0.0297912	0.094	0.321	8.84801e-16
BTF3L4	5.15326e-20	0.0323623	0.111	0.35	8.84814e-16
DPP7	5.19093e-20	0.148903	0.204	0.495	8.91283e-16
VPS8	5.33353e-20	-0.307807	0.026	0.201	9.15767e-16
HEXB	5.33372e-20	-0.0609304	0.083	0.299	9.158e-16
ATP6V0A2	5.36588e-20	-0.315744	0.015	0.182	9.21321e-16
MARS1	5.4225e-20	-0.171764	0.043	0.23	9.31043e-16
FADS3	5.48035e-20	-0.0912189	0.057	0.26	9.40977e-16
PLD4	5.4873e-20	-0.880218	0.002	0.159	9.42169e-16
CRK	5.71965e-20	0.0386555	0.085	0.305	9.82065e-16
HNRNPR	5.82114e-20	0.18159	0.194	0.489	9.99489e-16
CSF3R	5.82695e-20	-0.676233	0.004	0.163	1.00049e-15
USP3	5.88932e-20	-0.313199	0.023	0.199	1.0112e-15
DCK	5.89345e-20	-0.285876	0.047	0.236	1.01191e-15
LCK	6.08539e-20	-0.695913	0.006	0.167	1.04486e-15
MRPS10	6.09395e-20	-0.0186747	0.057	0.261	1.04633e-15
FOXK1	6.10795e-20	-0.239373	0.03	0.211	1.04873e-15
LYN	6.20437e-20	-0.525424	0.004	0.162	1.06529e-15
ATAD2B	6.24702e-20	-0.316307	0.023	0.196	1.07261e-15
SNX27	6.27436e-20	0.0912105	0.1	0.335	1.07731e-15
MAP3K11	6.30343e-20	-0.215102	0.034	0.217	1.0823e-15
DIDO1	6.331e-20	-0.0478507	0.06	0.262	1.08703e-15
N4BP2	6.51913e-20	-0.247066	0.06	0.257	1.11933e-15
ZNF7	6.53396e-20	-0.138257	0.023	0.2	1.12188e-15
CSDE1	6.78229e-20	0.172665	0.226	0.538	1.16452e-15
UTRN	6.78292e-20	-0.234109	0.109	0.332	1.16463e-15
TMUB2	6.87723e-20	-0.150326	0.04	0.228	1.18082e-15
SPECC1	6.9008e-20	-0.168666	0.081	0.293	1.18487e-15
CLTC	6.92792e-20	0.110832	0.194	0.476	1.18952e-15
ENPP4	7.03718e-20	-0.0937006	0.034	0.219	1.20828e-15
DIS3	7.07661e-20	-0.0827911	0.083	0.3	1.21505e-15
ASXL2	7.31543e-20	-0.18091	0.045	0.234	1.25606e-15
UBA1	7.3431e-20	-0.167745	0.094	0.312	1.26081e-15
IAH1	7.34546e-20	-0.0440074	0.134	0.38	1.26122e-15
CADM1	7.35396e-20	-0.0331185	0.111	0.345	1.26268e-15
C12orf45	7.38037e-20	-0.167571	0.064	0.271	1.26721e-15
SAR1B	7.47533e-20	0.126283	0.119	0.363	1.28351e-15
MBD4	7.61961e-20	-0.080712	0.07	0.278	1.30829e-15
DCAF7	7.6496e-20	0.0713816	0.113	0.354	1.31344e-15
LUZP1	7.88155e-20	-0.336193	0.026	0.199	1.35326e-15
SEC23IP	8.03707e-20	-0.131635	0.032	0.214	1.37997e-15
CUL1	8.04623e-20	-0.0764802	0.026	0.204	1.38154e-15
COX19	8.16841e-20	-0.249671	0.04	0.225	1.40252e-15
GAPVD1	8.33335e-20	0.0390992	0.074	0.29	1.43084e-15
ANKH	8.39628e-20	-0.0450808	0.089	0.312	1.44164e-15
PPP1CB	8.42158e-20	0.12683	0.245	0.556	1.44599e-15
ZNF217	8.65077e-20	-0.243325	0.03	0.207	1.48534e-15
THEM4	8.94642e-20	-0.0976945	0.043	0.232	1.5361e-15
ENTPD4	9.06548e-20	-0.238415	0.028	0.206	1.55654e-15
PHACTR1	9.15643e-20	-0.675902	0.009	0.169	1.57216e-15
ELOVL5	9.16972e-20	0.0139887	0.085	0.305	1.57444e-15
HSPB1	9.31204e-20	-0.42848	0.311	0.61	1.59888e-15
SYNGR2	9.49493e-20	-0.346705	0.009	0.171	1.63028e-15
USP24	9.50107e-20	-0.346337	0.015	0.182	1.63133e-15
MFF	9.52586e-20	-0.000200283	0.109	0.343	1.63559e-15
YWHAB	9.54025e-20	0.00398287	0.332	0.694	1.63806e-15
CASD1	9.56946e-20	-0.27719	0.019	0.186	1.64308e-15
RPS6KB1	9.62017e-20	-0.119929	0.045	0.237	1.65178e-15
H2AZ2	9.67269e-20	0.101885	0.202	0.503	1.6608e-15
C1orf52	9.6753e-20	-0.254057	0.026	0.201	1.66125e-15
SLC16A7	9.68683e-20	-0.0834266	0.032	0.215	1.66323e-15
ZBTB4	9.81468e-20	-0.0158937	0.083	0.3	1.68518e-15
TCF7	9.92031e-20	-0.268572	0.015	0.181	1.70332e-15
FKBP11	1.02296e-19	-0.311564	0.03	0.206	1.75642e-15
DHX15	1.05419e-19	-0.10873	0.07	0.276	1.81005e-15
PIGN	1.05495e-19	-0.236198	0.015	0.182	1.81136e-15
MARCHF9	1.06399e-19	-0.246352	0.019	0.191	1.82686e-15
AASDH	1.06827e-19	-0.224799	0.021	0.194	1.83421e-15
SFT2D1	1.07133e-19	0.201347	0.126	0.375	1.83947e-15
PSMA1	1.0755e-19	0.12382	0.183	0.461	1.84664e-15
SMU1	1.08378e-19	-0.159568	0.06	0.261	1.86084e-15
POLDIP3	1.09076e-19	-0.212421	0.028	0.205	1.87284e-15
STARD7	1.10449e-19	0.120271	0.081	0.294	1.8964e-15
RPS6KA5	1.1235e-19	-0.373337	0.019	0.189	1.92904e-15
CWC25	1.14981e-19	-0.0930641	0.068	0.274	1.97422e-15
DDOST	1.15359e-19	0.0175487	0.094	0.316	1.98071e-15
LPCAT2	1.16092e-19	-0.775912	0.002	0.156	1.99329e-15
DAB2	1.18108e-19	-0.588581	0.009	0.169	2.02791e-15
MAPK1IP1L	1.20464e-19	0.215821	0.13	0.377	2.06837e-15
SLC11A1	1.21412e-19	-0.933123	0.013	0.176	2.08465e-15
MTF2	1.22004e-19	-0.27182	0.023	0.195	2.09481e-15
SACM1L	1.2273e-19	-0.228836	0.028	0.205	2.10727e-15
SCAF8	1.23529e-19	-0.121099	0.04	0.227	2.121e-15
ACTR10	1.26415e-19	0.0408362	0.085	0.303	2.17055e-15
GRIPAP1	1.27067e-19	-0.0989723	0.064	0.268	2.18175e-15
LRCH4	1.27952e-19	-0.284458	0.023	0.197	2.19694e-15
PMS1	1.28271e-19	-0.135911	0.03	0.208	2.20241e-15
EFHC1	1.28297e-19	-0.141357	0.034	0.218	2.20287e-15
OSTC	1.28893e-19	0.030903	0.153	0.413	2.21309e-15
PCBP2	1.29633e-19	-0.0258526	0.317	0.674	2.22579e-15
LMF2	1.30228e-19	-0.124508	0.026	0.201	2.23601e-15
NUP42	1.31228e-19	-0.0852346	0.051	0.244	2.25318e-15
RABGAP1	1.31877e-19	-0.0302167	0.049	0.244	2.26434e-15
EP400	1.32726e-19	-0.120071	0.043	0.229	2.27891e-15
MRPL42	1.33057e-19	-0.0584202	0.117	0.345	2.28459e-15
ERV3-1	1.3445e-19	-0.29214	0.009	0.168	2.30851e-15
CITED2	1.34619e-19	-0.197271	0.026	0.203	2.3114e-15
RAB11B	1.36401e-19	0.0751022	0.098	0.323	2.34201e-15
SCNM1	1.37329e-19	-0.190563	0.036	0.219	2.35794e-15
ZNF226	1.37773e-19	-0.112741	0.06	0.259	2.36557e-15
PHF14	1.39156e-19	0.20889	0.126	0.377	2.38931e-15
TREM2	1.41256e-19	-1.03596	0.002	0.156	2.42537e-15
SOCS6	1.4176e-19	-0.154425	0.03	0.208	2.43402e-15
NCSTN	1.43495e-19	0.00542324	0.047	0.24	2.46381e-15
PEX26	1.44353e-19	-0.141187	0.034	0.217	2.47854e-15
IKZF3	1.45731e-19	-0.832981	0.006	0.162	2.50219e-15
G3BP2	1.47307e-19	0.116304	0.155	0.422	2.52927e-15
SMAD2	1.49248e-19	-0.00937911	0.113	0.346	2.56258e-15
SYMPK	1.5244e-19	0.0152952	0.091	0.309	2.61739e-15
TAGAP	1.56222e-19	-0.549579	0.004	0.159	2.68233e-15
UBR1	1.57448e-19	-0.180085	0.038	0.221	2.70337e-15
ATF2	1.58939e-19	-0.136865	0.053	0.249	2.72898e-15
SMDT1	1.61832e-19	-0.0691846	0.204	0.499	2.77866e-15
TSG101	1.63501e-19	-0.0514458	0.072	0.28	2.80731e-15
KPNA5	1.64549e-19	-0.0533447	0.055	0.252	2.82531e-15
UFL1	1.65038e-19	0.0968394	0.102	0.329	2.83369e-15
FAM215B	1.65379e-19	-0.169503	0.013	0.176	2.83956e-15
FAM135A	1.66819e-19	-0.256724	0.028	0.203	2.86427e-15
DECR1	1.69554e-19	0.00603258	0.102	0.329	2.91123e-15
MPHOSPH9	1.69911e-19	-0.184875	0.038	0.223	2.91738e-15
RPS6	1.70357e-19	-0.636235	0.589	0.859	2.92502e-15
ZKSCAN1	1.72859e-19	0.0550778	0.147	0.407	2.96798e-15
CDKN2AIP	1.7303e-19	-0.210845	0.021	0.192	2.97093e-15
ZC3H7A	1.76576e-19	0.0114854	0.066	0.271	3.03181e-15
ITGAV	1.77079e-19	0.0783545	0.117	0.353	3.04045e-15
AOAH	1.79772e-19	-0.568394	0.002	0.155	3.08668e-15
ATF6	1.81483e-19	0.111754	0.083	0.296	3.11606e-15
GSK3B	1.81966e-19	-0.0697252	0.053	0.248	3.12435e-15
SRSF5	1.83997e-19	0.0693723	0.362	0.727	3.15923e-15
NUP160	1.84795e-19	-0.165163	0.036	0.218	3.17293e-15
RSPRY1	1.86954e-19	0.0194125	0.064	0.27	3.21e-15
ARHGEF7	1.8932e-19	-0.197804	0.021	0.194	3.25063e-15
ETS2	1.91146e-19	-0.495092	0.013	0.176	3.28197e-15
N4BP2L1	1.92082e-19	-0.15847	0.03	0.208	3.29805e-15
WASHC1	1.94033e-19	-0.265106	0.032	0.209	3.33155e-15
IFNAR1	1.98873e-19	-0.0364916	0.121	0.36	3.41465e-15
DNAJC21	2.04136e-19	0.0424064	0.102	0.325	3.50501e-15
PFKFB3	2.05674e-19	-0.15121	0.038	0.222	3.53143e-15
TBC1D10C	2.10384e-19	-0.656008	0.006	0.162	3.61229e-15
COPB1	2.12931e-19	0.137425	0.121	0.36	3.65602e-15
FLCN	2.13775e-19	-0.207322	0.019	0.188	3.67052e-15
TRIM27	2.14928e-19	-0.0359053	0.06	0.258	3.69032e-15
MAT2B	2.14955e-19	-0.22621	0.03	0.206	3.69077e-15
ZNF587	2.17786e-19	-0.274259	0.026	0.199	3.73938e-15
CTBP2	2.21894e-19	0.00252084	0.062	0.263	3.80991e-15
NPAT	2.23029e-19	-0.236452	0.023	0.195	3.82941e-15
HMGXB4	2.26044e-19	0.0103403	0.094	0.314	3.88118e-15
STARD3	2.27625e-19	-0.261299	0.013	0.175	3.90832e-15
ADAM28	2.2833e-19	-0.572519	0.002	0.155	3.92043e-15
[truncated: 15,171 more rows]

## Sheet: cluster 02
	p_val	avg_log2FC	pct.1	pct.2	p_val_adj
CCL5	0	4.6731	0.984	0.094	0
CD2	0	2.55156	0.949	0.104	0
CD27	0	2.00834	0.746	0.059	0
CD3D	0	2.7058	0.938	0.096	0
CD3E	0	2.3456	0.919	0.095	0
CD3G	0	2.28716	0.866	0.091	0
CD52	0	2.61691	0.963	0.119	0
CD8A	0	2.80592	0.818	0.022	0
CD8B	0	1.92325	0.61	0.011	0
CST7	0	2.5034	0.838	0.044	0
CTSW	0	2.61619	0.808	0.028	0
GZMA	0	3.45053	0.921	0.054	0
GZMH	0	3.08071	0.764	0.017	0
GZMK	0	3.98959	0.871	0.036	0
GZMM	0	2.1118	0.744	0.041	0
IL32	0	2.89088	0.956	0.115	0
NKG7	0	3.76494	0.921	0.022	0
TRAC	0	2.21956	0.855	0.096	0
TRBC2	3.16778e-304	2.29158	0.829	0.096	5.43908e-300
HCST	1.48893e-298	2.55139	0.979	0.23	2.55648e-294
CCL4	2.32863e-279	2.63357	0.945	0.169	3.99825e-275
RUNX3	2.97824e-261	1.78602	0.76	0.097	5.11363e-257
RAC2	1.7659e-256	1.84997	0.827	0.135	3.03205e-252
PRF1	6.63826e-256	1.43327	0.478	0.022	1.13979e-251
LCK	2.1845e-255	1.61086	0.686	0.075	3.75079e-251
XCL2	4.56106e-248	1.90403	0.353	0.003	7.83134e-244
CD69	2.11678e-241	2.0479	0.848	0.159	3.63451e-237
IKZF3	1.66274e-235	1.56102	0.656	0.075	2.85493e-231
DUSP2	1.907e-234	2.26492	0.783	0.14	3.27432e-230
PLAAT4	1.36929e-233	2.01474	0.859	0.202	2.35108e-229
CD48	2.80595e-229	1.82604	0.873	0.183	4.81781e-225
SAMD3	2.19592e-228	1.25578	0.476	0.029	3.77039e-224
CD247	4.38806e-225	1.49114	0.617	0.068	7.5343e-221
TBC1D10C	4.2631e-220	1.40716	0.635	0.077	7.31973e-216
MATK	9.64399e-219	1.24948	0.432	0.023	1.65587e-214
LCP1	8.17033e-217	1.82012	0.866	0.2	1.40285e-212
LINC01871	9.35576e-208	1.59591	0.448	0.029	1.60638e-203
APOBEC3G	3.84377e-207	1.88522	0.771	0.183	6.59975e-203
CD96	7.00692e-205	1.38663	0.591	0.072	1.20309e-200
HLA-A	2.05502e-203	1.89346	0.998	0.755	3.52846e-199
ETS1	8.6509e-199	1.84154	0.885	0.257	1.48536e-194
CORO1A	1.57246e-198	1.72783	0.919	0.259	2.69991e-194
PTPRC	4.61051e-193	1.8315	0.97	0.313	7.91624e-189
ACAP1	2.44912e-190	1.62606	0.82	0.22	4.20513e-186
HLA-B	1.66496e-189	1.73606	1	0.807	2.85874e-185
B2M	2.75638e-188	1.70929	1	0.89	4.73271e-184
PYHIN1	4.82124e-186	1.17342	0.453	0.037	8.27807e-182
SKAP1	8.66904e-186	1.23615	0.531	0.06	1.48847e-181
CD7	6.03203e-185	2.05548	0.587	0.087	1.0357e-180
GIMAP7	1.61658e-182	1.50751	0.684	0.124	2.77566e-178
IKZF1	4.21462e-181	1.50151	0.889	0.242	7.23651e-177
GMFG	9.71293e-181	1.51468	0.845	0.217	1.66771e-176
TRBC1	7.25435e-178	2.29132	0.51	0.057	1.24557e-173
RPS29	2.82717e-175	1.77284	0.998	0.848	4.85424e-171
KLRD1	1.15236e-174	1.87945	0.346	0.018	1.97861e-170
SH2D1A	1.4993e-173	1.11383	0.413	0.033	2.5743e-169
RPS27	8.02812e-170	1.7369	0.998	0.897	1.37843e-165
KLRC4	2.59712e-164	0.898124	0.259	0.005	4.45925e-160
IL2RG	1.56139e-162	1.3003	0.561	0.087	2.68091e-158
CXCR4	2.15796e-162	1.63914	0.961	0.317	3.70521e-158
TC2N	2.68198e-161	1.18985	0.49	0.06	4.60496e-157
RPS15A	8.69691e-157	1.55204	0.995	0.823	1.49326e-152
SH3BGRL3	4.53236e-155	1.80629	0.956	0.506	7.78207e-151
ARHGDIB	4.83284e-153	1.41688	0.919	0.308	8.29799e-149
CYTIP	3.04666e-152	1.41723	0.734	0.187	5.23112e-148
HLA-F	9.42309e-152	1.46093	0.799	0.268	1.61795e-147
GPR174	1.85717e-151	0.993545	0.358	0.027	3.18876e-147
LSP1	1.41265e-149	1.31633	0.76	0.197	2.42552e-145
CLIC3	5.67318e-148	1.27313	0.351	0.027	9.74084e-144
EOMES	1.46094e-147	0.873995	0.256	0.008	2.50843e-143
ZNF683	2.18372e-146	0.834096	0.208	0.001	3.74945e-142
IL2RB	3.91916e-146	1.00072	0.36	0.03	6.72919e-142
ITM2A	1.26629e-145	1.12567	0.527	0.082	2.17421e-141
LAT	9.55766e-145	1.20031	0.529	0.09	1.64105e-140
ISG20	1.72907e-143	1.52639	0.758	0.248	2.96881e-139
HLA-E	1.74524e-143	1.46277	0.993	0.619	2.99658e-139
ICAM3	1.00782e-142	1.2345	0.617	0.133	1.73043e-138
TMSB4X	3.0599e-142	1.60766	1	0.826	5.25385e-138
RPL23A	1.10834e-140	1.29338	0.998	0.834	1.90303e-136
EVL	1.12215e-139	1.44636	0.908	0.456	1.92673e-135
XCL1	1.89927e-139	1.29295	0.201	0.002	3.26104e-135
RPS3	3.79188e-139	1.38356	0.993	0.819	6.51066e-135
BTG1	7.22232e-138	1.51713	0.988	0.669	1.24007e-133
CRTAM	5.62954e-137	1.01966	0.291	0.018	9.66592e-133
SIT1	3.56856e-135	0.952525	0.358	0.034	6.12722e-131
CXCR6	5.53642e-135	1.04119	0.363	0.035	9.50604e-131
TUBA4A	7.98221e-135	1.32261	0.582	0.131	1.37054e-130
TRAF3IP3	5.80132e-134	1.23668	0.607	0.139	9.96087e-130
MYL12A	2.0525e-132	1.46679	0.942	0.589	3.52415e-128
OXNAD1	1.40252e-130	1.30632	0.617	0.15	2.40812e-126
THEMIS	3.22436e-128	0.990721	0.346	0.034	5.53623e-124
HLA-C	1.20576e-126	1.36714	0.979	0.652	2.0703e-122
S100A4	3.33143e-126	1.41285	0.811	0.251	5.72006e-122
RPS21	6.88862e-125	1.21856	0.993	0.8	1.18278e-120
PIK3IP1	1.22162e-124	1.2943	0.697	0.214	2.09752e-120
CYBA	2.78856e-124	1.18868	0.958	0.357	4.78795e-120
GIMAP1	2.89956e-123	1.07604	0.524	0.106	4.97854e-119
BCL11B	9.55777e-123	1.02678	0.434	0.063	1.64107e-118
TRGC1	5.94712e-122	0.795391	0.226	0.009	1.02112e-117
TRGC2	5.03548e-121	0.892986	0.231	0.01	8.64592e-117
SLAMF6	2.92707e-120	0.818331	0.305	0.026	5.02579e-116
GNLY	8.06537e-120	3.03984	0.268	0.018	1.38482e-115
RPS25	8.18437e-119	1.14653	0.991	0.812	1.40526e-114
TMA7	5.34303e-118	1.17176	0.984	0.689	9.17398e-114
CST3	5.29776e-117	-3.74093	0.079	0.695	9.09625e-113
SIRPG	1.40276e-116	0.828581	0.293	0.025	2.40854e-112
SOCS1	2.37454e-116	1.254	0.499	0.102	4.07708e-112
RPL41	3.70386e-116	1.05246	0.998	0.93	6.35953e-112
SLAMF7	1.36838e-114	0.716429	0.233	0.012	2.34952e-110
CLEC2B	1.18456e-113	1.28463	0.598	0.164	2.03389e-109
TIGIT	1.72462e-113	0.778877	0.27	0.02	2.96117e-109
ADGRE5	8.62989e-113	1.2868	0.596	0.163	1.48175e-108
TRG-AS1	2.85501e-111	0.821831	0.275	0.022	4.90205e-107
TXNIP	3.37816e-111	1.45684	0.961	0.594	5.8003e-107
ZFP36L2	3.77573e-111	1.27894	0.982	0.554	6.48293e-107
RPL30	9.11792e-111	1.07141	0.995	0.854	1.56555e-106
RPLP2	1.78862e-110	1.0666	0.995	0.818	3.07106e-106
PSMB9	4.739e-110	1.33545	0.748	0.323	8.13686e-106
PTGDR	7.15869e-109	0.714061	0.231	0.013	1.22915e-104
PTPN22	1.34905e-108	0.964937	0.395	0.063	2.31632e-104
DTHD1	4.23478e-108	0.591185	0.196	0.007	7.27111e-104
RPS27A	1.16661e-107	1.00654	0.998	0.876	2.00307e-103
KLRG1	2.08624e-107	1.19479	0.376	0.057	3.58207e-103
CD37	2.26792e-106	1.0087	0.792	0.269	3.89403e-102
CD53	7.88552e-106	1.1225	0.751	0.252	1.35394e-101
RPL27A	1.30297e-105	1.00871	0.998	0.801	2.23719e-101
RPS28	2.36684e-105	1.03034	0.995	0.851	4.06386e-101
RGL4	1.04971e-104	0.825168	0.314	0.036	1.80234e-100
EMB	1.43702e-104	1.04833	0.63	0.183	2.46737e-100
LAG3	1.78776e-104	0.879946	0.279	0.027	3.06958e-100
RPS14	1.21825e-103	0.996677	0.998	0.858	2.09173e-99
ITGA1	2.0394e-103	0.77682	0.298	0.031	3.50165e-99
IFNG	9.85585e-103	0.892108	0.194	0.008	1.69225e-98
RPS12	7.81237e-102	1.00972	0.998	0.864	1.34138e-97
FASLG	3.10003e-101	0.635561	0.173	0.005	5.32275e-97
RPL28	5.71533e-101	0.92234	0.998	0.879	9.81322e-97
RESF1	8.64282e-101	1.33495	0.725	0.305	1.48397e-96
CLEC2D	3.05761e-100	1.05834	0.536	0.136	5.24992e-96
SRGN	3.91344e-99	0.902526	0.949	0.342	6.71938e-95
RPS7	1.40116e-97	0.961535	0.991	0.818	2.40579e-93
RPL39	8.65337e-97	0.948555	0.995	0.847	1.48578e-92
ITK	3.3529e-96	0.825852	0.365	0.057	5.75693e-92
PTPN7	3.38711e-96	1.02851	0.478	0.111	5.81566e-92
RPL7A	1.28415e-95	0.906556	0.995	0.816	2.20489e-91
STK4	1.73515e-95	1.22654	0.808	0.439	2.97925e-91
CXCR3	2.26546e-95	0.702133	0.247	0.022	3.8898e-91
PARP8	3.76252e-95	1.16483	0.589	0.189	6.46024e-91
PSME1	1.32816e-94	1.17552	0.818	0.464	2.28045e-90
GZMB	1.33989e-94	0.833872	0.148	0.002	2.30059e-90
MDFIC	2.52669e-94	1.0388	0.48	0.115	4.33833e-90
ITGAL	7.87835e-94	1.01259	0.427	0.09	1.35271e-89
PFN1	2.236e-93	1.12411	0.926	0.625	3.83922e-89
CD6	2.53501e-93	0.871462	0.367	0.06	4.35261e-89
RPL14	2.78478e-93	0.925315	0.984	0.795	4.78147e-89
SYTL3	4.27755e-93	1.05793	0.483	0.116	7.34455e-89
CCDC88C	1.48606e-92	0.896849	0.356	0.058	2.55156e-88
STK17A	1.64507e-92	1.18482	0.778	0.409	2.82459e-88
DOK2	3.3087e-92	0.796809	0.344	0.054	5.68103e-88
PIP4K2A	8.57715e-92	1.14478	0.633	0.241	1.4727e-87
PRKCH	9.07533e-92	0.978212	0.49	0.125	1.55823e-87
RASAL3	2.81229e-91	0.95289	0.434	0.097	4.8287e-87
RPLP1	9.77576e-91	0.919655	0.995	0.895	1.6785e-86
RPL13A	6.20351e-90	0.857233	0.998	0.858	1.06514e-85
SEPTIN1	9.16738e-90	1.14582	0.515	0.15	1.57404e-85
GRAP2	1.38278e-89	0.758561	0.286	0.036	2.37423e-85
FTH1	2.80999e-89	-1.83142	0.97	0.941	4.82476e-85
RPS15	3.04448e-89	0.84447	0.995	0.842	5.22737e-85
RPL10	3.13903e-89	0.871652	0.998	0.911	5.38971e-85
DENND2D	1.50626e-88	0.828521	0.376	0.069	2.58625e-84
RNF213	1.54264e-88	1.06229	0.834	0.454	2.64871e-84
ATP5F1E	1.69014e-88	0.918156	0.984	0.769	2.90198e-84
PPDPF	3.15589e-88	1.05884	0.901	0.54	5.41866e-84
RPS10	3.8426e-88	0.993703	0.958	0.705	6.59774e-84
RPL13	1.29991e-87	0.796471	1	0.924	2.23195e-83
MYL12B	1.00408e-86	0.932236	0.926	0.614	1.724e-82
DST	1.07277e-86	-2.13995	0.012	0.549	1.84194e-82
C12orf75	1.18999e-86	0.888899	0.386	0.08	2.04322e-82
ITGB2	1.38037e-86	0.916399	0.762	0.262	2.37009e-82
FAU	2.52091e-86	0.84164	0.991	0.824	4.3284e-82
LINC01934	3.28628e-86	0.672126	0.268	0.032	5.64254e-82
SLFN12L	3.62057e-86	0.67198	0.282	0.035	6.21653e-82
OCIAD2	6.39891e-86	0.926063	0.522	0.152	1.09869e-81
GSN	1.06156e-85	-2.50625	0.032	0.564	1.82271e-81
RPL35A	2.64858e-85	0.842612	0.998	0.825	4.54762e-81
TMC8	4.25006e-85	0.873525	0.42	0.092	7.29735e-81
LY6E	5.48513e-85	1.11435	0.714	0.345	9.41797e-81
CRIP1	1.17842e-84	0.79626	0.319	0.051	2.02335e-80
MARCKS	1.46638e-84	-2.24007	0.021	0.549	2.51777e-80
CEMIP2	1.59424e-84	1.14445	0.515	0.154	2.73731e-80
MT3	3.03605e-84	-4.85509	0.044	0.559	5.2129e-80
RPL11	7.71582e-84	0.846174	0.993	0.818	1.32481e-79
EGR1	1.42092e-83	-2.90455	0.067	0.577	2.43973e-79
RPL18A	2.1121e-83	0.810255	0.998	0.824	3.62647e-79
RPL19	2.80333e-83	0.835485	0.991	0.853	4.81332e-79
CDC42SE2	1.58054e-82	1.00293	0.679	0.306	2.71379e-78
APOE	2.40544e-82	-3.92511	0.113	0.608	4.13014e-78
UBA52	1.70849e-81	0.817716	0.988	0.8	2.93348e-77
QKI	6.85031e-81	-1.83539	0.122	0.613	1.1762e-76
ZAP70	1.4027e-80	0.680299	0.275	0.037	2.40843e-76
LTB	4.49309e-80	0.999922	0.443	0.104	7.71464e-76
EEF1D	1.00291e-79	0.936893	0.942	0.709	1.72199e-75
RPS24	4.29492e-79	0.723222	0.998	0.885	7.37437e-75
PAXX	1.13414e-78	1.0702	0.649	0.296	1.94733e-74
RPL35	3.0326e-78	0.75893	0.984	0.82	5.20698e-74
STAT4	3.03272e-78	0.694356	0.309	0.05	5.20718e-74
MAP1B	5.39132e-78	-3.50958	0.016	0.514	9.2569e-74
RPL26	1.16123e-77	0.786044	0.993	0.843	1.99383e-73
ITGB7	1.93864e-77	0.692393	0.268	0.038	3.32865e-73
HTRA1	3.00987e-77	-2.98594	0.007	0.505	5.16794e-73
LIMD2	1.56341e-76	1.00929	0.543	0.187	2.68437e-72
PSTPIP1	2.30471e-76	0.763314	0.321	0.06	3.95719e-72
RPSA	4.94773e-76	0.829783	0.975	0.765	8.49526e-72
GPSM3	5.29014e-75	0.909619	0.584	0.208	9.08317e-71
GBP5	6.1458e-75	0.720069	0.298	0.049	1.05523e-70
OASL	7.22381e-75	0.574125	0.208	0.021	1.24033e-70
OST4	1.51486e-74	0.871358	0.915	0.623	2.60102e-70
CCR5	2.28781e-74	0.64332	0.238	0.03	3.92816e-70
TCF4	2.56455e-74	-1.70739	0.009	0.496	4.40334e-70
RHOH	3.87927e-74	0.79289	0.367	0.08	6.66071e-70
APOD	3.98561e-73	-5.03016	0.018	0.496	6.84328e-69
PDCD4	2.11527e-72	1.14652	0.709	0.392	3.63192e-68
BTN3A2	2.34193e-72	0.907387	0.517	0.178	4.02109e-68
PDCD1	3.03604e-72	0.700817	0.21	0.022	5.21287e-68
ANXA2R	6.32648e-72	0.598361	0.245	0.033	1.08626e-67
RPL38	8.14294e-72	0.738189	0.993	0.802	1.39814e-67
RPS18	1.1668e-71	0.713139	0.998	0.892	2.00339e-67
RPL37	1.73434e-71	0.724082	0.995	0.881	2.97787e-67
SLC1A3	2.33474e-71	-1.85772	0.012	0.485	4.00875e-67
STK17B	2.43064e-71	0.918676	0.7	0.29	4.1734e-67
SLA2	6.75404e-71	0.533488	0.206	0.022	1.15967e-66
VEGFA	7.35019e-71	-3.19171	0.012	0.48	1.26203e-66
RPL34	7.74982e-71	0.712219	0.995	0.857	1.33064e-66
APLP2	1.28014e-70	-1.94452	0.109	0.569	2.198e-66
RPS16	2.90392e-70	0.723486	0.986	0.82	4.98603e-66
CLIC1	1.38358e-69	0.877795	0.894	0.587	2.37561e-65
RPS2	1.47797e-69	0.697479	0.995	0.874	2.53767e-65
RPS9	4.08237e-69	0.689996	0.991	0.833	7.00942e-65
FOS	7.76283e-69	-2.40111	0.487	0.752	1.33288e-64
CD99	2.23361e-68	0.921308	0.794	0.464	3.83511e-64
SLA	4.51559e-68	0.929796	0.614	0.23	7.75326e-64
RHOF	5.3886e-68	0.803761	0.342	0.078	9.25223e-64
AKAP12	8.46006e-68	-2.74379	0.012	0.466	1.45259e-63
SLFN5	9.02327e-68	0.995843	0.575	0.232	1.5493e-63
YBX3	2.80188e-67	-1.65219	0.083	0.543	4.81083e-63
KLRC1	3.69354e-67	1.02951	0.115	0.003	6.34181e-63
CLU	4.49018e-67	-3.61676	0.053	0.496	7.70963e-63
ABRACL	1.19897e-66	0.899248	0.443	0.137	2.05863e-62
RPL36A	3.94118e-66	0.735133	0.952	0.674	6.76701e-62
RPS19	8.10135e-66	0.719493	0.995	0.882	1.391e-61
ANXA1	3.61761e-65	0.897818	0.649	0.262	6.21144e-61
CASP4	5.09499e-65	0.851935	0.469	0.152	8.7481e-61
RPL10A	8.3278e-65	0.701274	0.979	0.788	1.42988e-60
APP	1.41371e-64	-1.96954	0.03	0.47	2.42733e-60
FYB1	1.55615e-64	0.698242	0.734	0.284	2.6719e-60
PTN	2.40764e-64	-3.31758	0.012	0.449	4.13391e-60
DPYSL2	5.83682e-64	-1.47619	0.058	0.507	1.00218e-59
LRP1	8.40838e-64	-1.34798	0	0.436	1.44372e-59
LINC00861	1.15147e-63	0.605322	0.233	0.034	1.97708e-59
TRAT1	2.23723e-63	0.59957	0.203	0.025	3.84132e-59
PSAP	4.19107e-63	-2.02854	0.358	0.664	7.19606e-59
LINC02084	5.66955e-63	0.393433	0.115	0.004	9.73462e-59
SERPINB6	9.07879e-63	-1.47535	0.092	0.537	1.55883e-58
TSC22D3	1.42925e-62	0.932633	0.822	0.421	2.45402e-58
CEBPD	1.4596e-62	-2.09944	0.129	0.561	2.50613e-58
ITGA4	1.65418e-62	0.808238	0.402	0.113	2.84022e-58
CARD16	3.40109e-62	0.772891	0.436	0.132	5.83967e-58
LYAR	4.88963e-62	1.02531	0.455	0.167	8.39549e-58
ARHGAP21	9.35292e-62	-1.38493	0.023	0.457	1.6059e-57
S1PR4	2.43205e-61	0.608112	0.254	0.045	4.17584e-57
RPS23	2.23933e-60	0.627719	0.991	0.861	3.84492e-56
RHOB	3.34016e-60	-1.70622	0.032	0.457	5.73505e-56
RPL36	3.35667e-60	0.641068	0.991	0.844	5.7634e-56
LY9	4.25777e-60	0.433078	0.178	0.019	7.31059e-56
CCDC88A	7.69605e-60	-1.42949	0.067	0.503	1.32141e-55
SIGIRR	7.73505e-60	0.812043	0.393	0.114	1.32811e-55
PTPRZ1	2.50995e-59	-2.69904	0.009	0.423	4.30958e-55
VAMP8	2.83358e-59	0.576392	0.63	0.25	4.86526e-55
ARHGAP30	3.50455e-59	0.784425	0.411	0.127	6.01732e-55
GPM6B	3.55242e-59	-2.60217	0.079	0.483	6.09951e-55
NLRC3	3.67607e-59	0.5012	0.196	0.025	6.31182e-55
TNIP3	4.11692e-59	0.419522	0.12	0.006	7.06876e-55
RTN4	6.61918e-59	-1.43621	0.242	0.632	1.13651e-54
UCP2	1.12028e-58	0.773989	0.45	0.146	1.92353e-54
TNFAIP8	1.52746e-58	0.805731	0.443	0.145	2.62266e-54
ARHGAP45	1.64547e-58	0.818787	0.462	0.158	2.82527e-54
CFL1	1.70141e-58	0.698213	0.972	0.751	2.92132e-54
SYTL1	3.42295e-58	0.597249	0.259	0.049	5.87721e-54
FAM107B	3.60654e-58	0.838927	0.52	0.207	6.19244e-54
TIMP2	4.01158e-58	-1.27274	0.012	0.425	6.88789e-54
ARHGEF1	5.84905e-58	0.890883	0.545	0.243	1.00428e-53
RPL21	8.66467e-58	0.606148	0.988	0.86	1.48772e-53
SP100	1.469e-57	0.764443	0.6	0.253	2.52227e-53
PSMB8	1.99254e-57	0.865106	0.598	0.315	3.42118e-53
IRS2	4.8434e-57	-1.39524	0.065	0.48	8.31612e-53
TIMP1	6.30186e-57	-3.25443	0.145	0.545	1.08203e-52
DDIT4	1.10565e-56	0.982443	0.723	0.397	1.89841e-52
GUK1	1.21955e-56	0.653483	0.834	0.552	2.09397e-52
RPS3A	1.26093e-56	0.550257	0.993	0.859	2.16502e-52
ARPC1B	3.94455e-56	0.64347	0.714	0.341	6.77278e-52
KLRK1	4.66087e-56	0.275031	0.09	0.002	8.00271e-52
TOMM7	4.92752e-56	0.671177	0.961	0.677	8.46056e-52
TBX21	5.77189e-56	0.403954	0.139	0.011	9.91033e-52
LINC00426	1.07986e-55	0.481167	0.203	0.029	1.85413e-51
IL16	1.33292e-55	0.788744	0.342	0.093	2.28862e-51
PRDM1	1.41448e-55	0.834708	0.411	0.126	2.42866e-51
RAB31	1.70899e-55	-1.32568	0.009	0.406	2.93433e-51
CDKN1A	3.18265e-55	-1.58317	0.023	0.424	5.46461e-51
SCML4	4.27495e-55	0.498286	0.222	0.035	7.34009e-51
MYH9	4.43038e-55	0.937655	0.665	0.37	7.60696e-51
TMC6	4.55092e-55	0.734375	0.365	0.105	7.81393e-51
SLC9A3R1	4.70091e-55	0.682205	0.305	0.075	8.07147e-51
CTSB	6.63596e-55	-1.78827	0.12	0.53	1.13939e-50
PCDH9	8.41112e-55	-1.90345	0.005	0.396	1.44419e-50
TRIO	1.00126e-54	-1.42267	0.014	0.41	1.71917e-50
EZR	1.02528e-54	0.722211	0.432	0.148	1.7604e-50
TRDC	1.06081e-54	0.933243	0.088	0.002	1.82142e-50
RPL32	1.73497e-54	0.565056	0.998	0.886	2.97894e-50
CRYAB	1.78924e-54	-2.7028	0.023	0.416	3.07212e-50
RUFY3	1.87104e-54	-1.13587	0.042	0.449	3.21257e-50
RPS6	2.09856e-54	0.54712	0.988	0.803	3.60323e-50
TSTD1	2.41689e-54	0.929878	0.462	0.186	4.1498e-50
GATA3	3.84302e-54	0.509967	0.229	0.039	6.59846e-50
SPARCL1	3.84355e-54	-2.76672	0.012	0.399	6.59938e-50
RPL37A	4.24274e-54	0.529332	0.993	0.878	7.28479e-50
ID2	6.87794e-54	1.13596	0.679	0.386	1.18094e-49
NTRK2	6.97878e-54	-2.30287	0.002	0.388	1.19826e-49
KCNMA1	1.78349e-53	-1.25076	0	0.383	3.06224e-49
ASPH	2.12785e-53	-1.20738	0.021	0.415	3.65351e-49
MEG3	2.50656e-53	-2.3903	0.009	0.393	4.30376e-49
PTMA	2.942e-53	0.577873	0.995	0.867	5.05141e-49
EGR3	3.67506e-53	-1.96508	0.037	0.423	6.31008e-49
SPARC	3.8791e-53	-2.38413	0.021	0.405	6.66041e-49
CCND3	3.96118e-53	0.964391	0.564	0.291	6.80135e-49
ATP2A3	4.42463e-53	0.599626	0.21	0.035	7.59709e-49
RPS8	5.88823e-53	0.548277	0.991	0.824	1.01101e-48
KLRB1	5.90768e-53	0.988977	0.298	0.065	1.01435e-48
CD9	8.36089e-53	-2.00346	0.053	0.443	1.43557e-48
RPL15	1.21091e-52	0.566828	0.982	0.828	2.07913e-48
SCRG1	2.16154e-52	-1.92051	0.028	0.412	3.71136e-48
SEMA4D	3.21181e-52	0.86801	0.469	0.185	5.51468e-48
RGS14	3.9529e-52	0.556793	0.21	0.036	6.78712e-48
CCL4L2	5.27343e-52	1.04378	0.425	0.129	9.05448e-48
FCMR	7.9696e-52	0.475519	0.201	0.031	1.36838e-47
SERPINE2	8.0087e-52	-2.17212	0.023	0.4	1.37509e-47
TNFSF14	9.68109e-52	0.57745	0.217	0.038	1.66224e-47
SERF2	1.45935e-51	0.56462	0.977	0.766	2.5057e-47
ARHGAP9	1.67424e-51	0.684453	0.316	0.084	2.87467e-47
LMNA	3.02719e-51	-1.7833	0.032	0.412	5.19769e-47
TRIR	3.06614e-51	0.658698	0.804	0.556	5.26456e-47
RPL27	3.21073e-51	0.572611	0.982	0.75	5.51282e-47
RPL18	5.45327e-51	0.564413	0.998	0.843	9.36326e-47
ATP6V0A1	1.45757e-50	-0.955127	0.018	0.396	2.50265e-46
BCAT1	1.63871e-50	-1.05269	0.005	0.374	2.81367e-46
TUBB2B	1.66763e-50	-2.12562	0.007	0.375	2.86333e-46
NCF1	2.1777e-50	0.699768	0.427	0.148	3.73912e-46
PEA15	2.59021e-50	-1.12794	0.023	0.401	4.44739e-46
CKB	2.8623e-50	-1.78911	0.016	0.385	4.91457e-46
NES	3.04403e-50	-1.6335	0.005	0.372	5.2266e-46
C1orf61	4.42933e-50	-1.81046	0.023	0.39	7.60515e-46
FCGRT	4.74558e-50	-1.31559	0.081	0.47	8.14815e-46
P2RY10	4.99126e-50	0.46489	0.159	0.019	8.56999e-46
CPE	5.13234e-50	-2.13526	0.007	0.372	8.81223e-46
SH2D2A	1.09494e-49	0.517922	0.199	0.033	1.88001e-45
ARPC3	1.75917e-49	0.556571	0.896	0.635	3.02049e-45
TLE5	1.80752e-49	0.672876	0.792	0.529	3.10351e-45
PLEKHF1	4.08706e-49	0.635265	0.261	0.062	7.01747e-45
WIPF1	4.1306e-49	0.895145	0.607	0.338	7.09224e-45
AP1S2	4.86996e-49	-1.26415	0.09	0.481	8.36171e-45
CAMK4	5.68364e-49	0.537928	0.236	0.047	9.75881e-45
GNAQ	8.10803e-49	-0.948049	0.023	0.396	1.39215e-44
GAP43	1.92425e-48	-2.18149	0.032	0.394	3.30394e-44
CTNNA1	2.03904e-48	-1.14666	0.039	0.41	3.50103e-44
FCRL6	2.31175e-48	0.308412	0.083	0.002	3.96927e-44
CALD1	2.38415e-48	-1.33339	0.012	0.371	4.09359e-44
PPP2R5C	3.70521e-48	0.830528	0.672	0.439	6.36185e-44
MALAT1	4.01622e-48	0.453824	1	0.889	6.89585e-44
CCDC50	4.93569e-48	-0.990667	0.025	0.394	8.47457e-44
CTNND1	5.21669e-48	-0.858754	0.002	0.357	8.95705e-44
BEX3	5.23223e-48	-1.63972	0.037	0.398	8.98373e-44
RPS20	6.63566e-48	0.541608	0.965	0.75	1.13934e-43
TCEAL9	8.55203e-48	-1.21907	0.007	0.361	1.46838e-43
IGFBP5	1.46373e-47	-2.55149	0	0.35	2.51323e-43
DUSP6	1.49974e-47	-1.47881	0.053	0.424	2.57505e-43
ZNF831	1.72789e-47	0.419996	0.182	0.028	2.96679e-43
NFIC	1.78359e-47	-1.13804	0.076	0.454	3.06242e-43
BHLHE41	2.09172e-47	-1.10282	0.005	0.357	3.59149e-43
AKNA	2.11479e-47	0.745951	0.58	0.294	3.6311e-43
AAK1	4.13482e-47	0.624833	0.85	0.594	7.09949e-43
EEF1B2	4.32598e-47	0.50944	0.933	0.709	7.4277e-43
BUB3	4.72317e-47	0.830036	0.566	0.317	8.10968e-43
GFI1	4.81848e-47	0.402991	0.134	0.014	8.27333e-43
KHDRBS3	5.14437e-47	-1.01654	0.002	0.351	8.83289e-43
PTPN4	5.54323e-47	0.826184	0.455	0.197	9.51772e-43
FAM102A	8.63608e-47	0.838774	0.462	0.205	1.48282e-42
CD101	9.97076e-47	0.359425	0.127	0.012	1.71198e-42
HINT1	1.30032e-46	0.664545	0.852	0.575	2.23265e-42
GATM	1.7709e-46	-1.15434	0.002	0.347	3.04064e-42
YWHAE	1.92131e-46	-1.46474	0.254	0.588	3.2989e-42
NPC2	2.24121e-46	-1.98568	0.157	0.531	3.84816e-42
NRCAM	2.34883e-46	-1.53152	0.007	0.353	4.03294e-42
SRSF7	3.39797e-46	0.786189	0.815	0.593	5.83432e-42
H1-3	4.38762e-46	0.692668	0.326	0.095	7.53354e-42
ARPC2	5.28134e-46	0.660043	0.896	0.699	9.06806e-42
NFIX	6.34148e-46	-1.24475	0.009	0.352	1.08883e-41
RAB37	6.66396e-46	0.410215	0.132	0.014	1.1442e-41
TRIM9	9.16591e-46	-1.13362	0.002	0.343	1.57379e-41
APBB1IP	9.33323e-46	0.560931	0.575	0.237	1.60252e-41
MEF2A	1.30157e-45	-1.26163	0.136	0.512	2.23479e-41
CKLF	1.82742e-45	0.828608	0.61	0.362	3.13769e-41
CD5	3.70029e-45	0.496012	0.173	0.027	6.3534e-41
APOBEC3H	3.80967e-45	0.411682	0.159	0.022	6.5412e-41
BST2	6.23577e-45	0.510615	0.564	0.248	1.07068e-40
EIF3G	6.76025e-45	0.6671	0.737	0.508	1.16073e-40
GCHFR	6.92127e-45	0.531738	0.249	0.06	1.18838e-40
RASGRP1	6.98022e-45	0.653106	0.312	0.091	1.1985e-40
FAM20C	7.85529e-45	-1.09388	0	0.334	1.34875e-40
GYPC	8.60375e-45	0.709258	0.575	0.306	1.47726e-40
TANC2	8.74959e-45	-0.930634	0.023	0.373	1.5023e-40
PCSK1N	9.28352e-45	-1.63673	0.014	0.353	1.59398e-40
CAPN12	9.29558e-45	0.425682	0.141	0.017	1.59605e-40
MYL6	1.37475e-44	0.591584	0.963	0.762	2.36044e-40
TRGV10	1.48406e-44	0.264036	0.072	0.002	2.54814e-40
CAMK2N1	1.59742e-44	-1.4853	0.018	0.357	2.74277e-40
RHOBTB3	1.87913e-44	-0.914175	0.007	0.344	3.22647e-40
PSME2	3.63535e-44	0.790031	0.617	0.376	6.2419e-40
NLRC5	5.25578e-44	0.678089	0.307	0.09	9.02417e-40
ARAP2	7.35784e-44	0.836238	0.427	0.177	1.26334e-39
GSTK1	7.54303e-44	0.832827	0.577	0.336	1.29514e-39
RGS1	8.76112e-44	0.453719	0.658	0.266	1.50428e-39
ZFHX3	1.1319e-43	-0.949635	0.014	0.35	1.94348e-39
LAPTM5	1.30466e-43	0.348618	0.771	0.329	2.24009e-39
FGD3	1.34731e-43	0.559031	0.259	0.065	2.31333e-39
BNIP3L	1.35938e-43	-1.22752	0.127	0.494	2.33405e-39
S100B	1.58345e-43	-1.97619	0.032	0.371	2.71878e-39
APRT	1.59349e-43	0.704267	0.686	0.457	2.73603e-39
BICDL1	1.83801e-43	0.4104	0.152	0.021	3.15587e-39
CASP8	2.11245e-43	0.667092	0.346	0.115	3.62708e-39
IL7R	2.24468e-43	0.865238	0.323	0.09	3.85412e-39
ITGAV	2.47559e-43	-0.999164	0.023	0.363	4.25059e-39
PMP2	2.8284e-43	-2.12886	0.03	0.365	4.85636e-39
ATP1B2	3.0939e-43	-1.64485	0.005	0.331	5.31222e-39
RPL6	3.9403e-43	0.484538	0.988	0.829	6.7655e-39
FEZ1	4.1256e-43	-1.13396	0.002	0.327	7.08365e-39
WWTR1	4.43471e-43	-1.43254	0.005	0.331	7.61439e-39
NOVA1	4.55609e-43	-1.18941	0.009	0.337	7.82281e-39
CXCL14	4.56258e-43	-2.0161	0.007	0.333	7.83395e-39
TCEAL4	4.67779e-43	-1.0911	0.055	0.407	8.03177e-39
GLUL	4.92655e-43	-1.64363	0.185	0.531	8.45889e-39
DTNA	6.1521e-43	-0.951505	0.005	0.331	1.05632e-38
GNAS	6.69136e-43	-1.30538	0.651	0.789	1.14891e-38
IFNG-AS1	7.71396e-43	0.327229	0.088	0.005	1.32449e-38
WAS	8.08977e-43	0.636257	0.441	0.176	1.38901e-38
RNF130	8.62388e-43	-0.972339	0.046	0.395	1.48072e-38
CYFIP1	9.28566e-43	-0.873398	0.005	0.33	1.59435e-38
NRIP1	1.14068e-42	-0.841842	0.028	0.368	1.95855e-38
CEP170	1.33712e-42	-0.767065	0.025	0.366	2.29584e-38
TAPBP	1.46601e-42	0.849916	0.619	0.389	2.51714e-38
NDRG2	1.93396e-42	-1.0062	0.025	0.361	3.32061e-38
CADM1	2.11016e-42	-1.06079	0.021	0.354	3.62314e-38
KLF13	2.22994e-42	0.845056	0.603	0.37	3.82881e-38
NEAT1	2.55796e-42	-2.30751	0.774	0.755	4.39203e-38
LMO2	3.22375e-42	-0.980002	0.014	0.341	5.53518e-38
CISH	3.6208e-42	0.484923	0.164	0.026	6.21691e-38
ANAPC16	3.62549e-42	0.631624	0.762	0.534	6.22496e-38
TMEM176B	3.88849e-42	-1.03366	0.007	0.33	6.67653e-38
SUB1	4.8255e-42	0.670512	0.831	0.614	8.28538e-38
KIF5C	5.70294e-42	-1.07922	0.016	0.339	9.79195e-38
FERMT2	6.12015e-42	-1.00835	0.002	0.32	1.05083e-37
NAV1	6.85893e-42	-0.88386	0.007	0.327	1.17768e-37
PALLD	7.12564e-42	-0.885402	0	0.317	1.22347e-37
CPEB4	7.82052e-42	-1.04137	0.111	0.47	1.34278e-37
RPL29	8.91408e-42	0.45969	0.988	0.833	1.53055e-37
CD44	9.11135e-42	0.703556	0.684	0.413	1.56442e-37
MXI1	9.18397e-42	-1.06256	0.037	0.371	1.57689e-37
COMMD6	1.18633e-41	0.53465	0.855	0.603	2.03693e-37
CREB5	1.59847e-41	-0.835537	0	0.315	2.74458e-37
CBLB	1.74002e-41	0.765815	0.439	0.19	2.98761e-37
NAMPT	1.87644e-41	-1.48642	0.143	0.497	3.22185e-37
LINC00649	2.27493e-41	0.391614	0.15	0.022	3.90605e-37
GIMAP4	2.49225e-41	0.625325	0.409	0.154	4.2792e-37
CTSL	3.53934e-41	-0.830205	0.005	0.32	6.07704e-37
ASAH1	4.35776e-41	-1.14596	0.164	0.519	7.48227e-37
SPON2	4.98397e-41	0.605865	0.182	0.034	8.55748e-37
RPS5	5.191e-41	0.476045	0.961	0.764	8.91294e-37
CDC42	5.67297e-41	0.562649	0.788	0.546	9.74049e-37
RAP1B	8.45694e-41	0.685282	0.672	0.462	1.45206e-36
SEPTIN6	9.18286e-41	0.710883	0.473	0.215	1.5767e-36
CHL1	9.51358e-41	-1.43973	0.002	0.313	1.63348e-36
ADA	1.08503e-40	0.462454	0.189	0.037	1.863e-36
SPP1	1.18458e-40	-2.6872	0.079	0.408	2.03392e-36
ACSL3	1.24014e-40	-0.969649	0.069	0.416	2.12932e-36
FGFR1	1.41473e-40	-1.10725	0.032	0.359	2.42909e-36
NCAM1	1.50313e-40	-1.25551	0.023	0.34	2.58087e-36
TENT5A	2.95196e-40	-1.09521	0.044	0.376	5.06851e-36
MYO1G	3.05276e-40	0.587392	0.249	0.064	5.24159e-36
SCD	5.67479e-40	-1.18362	0.028	0.347	9.74361e-36
FABP7	5.81351e-40	-1.73946	0.014	0.324	9.98179e-36
SRGAP2B	6.01638e-40	-0.810732	0.025	0.347	1.03301e-35
ALDH2	6.3192e-40	-0.995873	0.009	0.319	1.08501e-35
UQCR11	8.31806e-40	0.4871	0.834	0.601	1.42821e-35
SGCE	9.72587e-40	-0.900189	0	0.304	1.66993e-35
BASP1	1.02831e-39	-0.941104	0.005	0.311	1.76561e-35
SMARCD3	1.15443e-39	-1.70999	0.021	0.332	1.98216e-35
SP140	1.45161e-39	0.49599	0.233	0.057	2.49241e-35
RAC1	1.73807e-39	-1.22155	0.367	0.656	2.98427e-35
RIPOR2	1.77584e-39	0.51732	0.296	0.085	3.04912e-35
LLGL2	2.04105e-39	0.389734	0.141	0.02	3.50449e-35
SPART	2.44427e-39	-0.818281	0.018	0.332	4.19681e-35
IL1RAP	2.77387e-39	-0.966949	0.014	0.324	4.76273e-35
SOX2	3.03143e-39	-1.17668	0.007	0.311	5.20497e-35
RASSF4	3.31413e-39	-0.857864	0.023	0.338	5.69036e-35
LINC00623	4.55422e-39	0.805621	0.416	0.19	7.8196e-35
BIN2	4.68456e-39	0.612379	0.351	0.125	8.04339e-35
ARHGAP5	5.71017e-39	-0.876828	0.069	0.407	9.80436e-35
ALCAM	6.438e-39	-0.768835	0.018	0.33	1.1054e-34
ENO2	7.65325e-39	-1.2864	0.03	0.341	1.31406e-34
KLRC2	8.21943e-39	0.371113	0.069	0.002	1.41128e-34
NDRG1	9.21179e-39	-2.17866	0.212	0.506	1.58166e-34
BTN3A1	9.5845e-39	0.749888	0.289	0.094	1.64566e-34
RAB13	9.69514e-39	-1.36941	0.014	0.32	1.66466e-34
PYGL	1.03086e-38	-0.753556	0	0.297	1.76999e-34
PMP22	1.05199e-38	-0.973816	0.002	0.301	1.80626e-34
RPL22	1.2083e-38	0.41989	0.968	0.753	2.07466e-34
TJP1	1.289e-38	-0.844301	0	0.297	2.21322e-34
PFDN5	1.29065e-38	0.435866	0.947	0.739	2.21604e-34
EGR2	1.33626e-38	-1.24213	0.039	0.352	2.29436e-34
KDSR	1.42895e-38	-0.760125	0.037	0.356	2.4535e-34
FOSB	1.50522e-38	-2.01961	0.386	0.631	2.58447e-34
H1-0	1.7938e-38	-0.89412	0.005	0.304	3.07996e-34
ABI2	1.88821e-38	-0.875728	0.079	0.419	3.24206e-34
PRDX4	2.04155e-38	-0.992032	0.042	0.359	3.50534e-34
IPCEF1	2.69117e-38	0.576781	0.252	0.068	4.62075e-34
SRGAP1	2.70222e-38	-1.19956	0.016	0.321	4.63972e-34
HSP90AB1	3.14757e-38	-1.18357	0.744	0.784	5.40438e-34
SLC25A4	4.05802e-38	-1.1989	0.046	0.358	6.96762e-34
FTL	4.25196e-38	-1.81582	0.942	0.891	7.30061e-34
TENT5C	4.27815e-38	0.440391	0.21	0.047	7.34558e-34
FMNL1	4.62525e-38	0.688329	0.441	0.195	7.94156e-34
CHST12	5.03538e-38	0.777865	0.446	0.219	8.64574e-34
PLXDC2	6.28334e-38	-1.43854	0.005	0.3	1.07885e-33
MT-ND6	8.16173e-38	-1.9647	0.383	0.646	1.40137e-33
SNRPB	9.72152e-38	0.607733	0.628	0.421	1.66919e-33
S100A16	9.91595e-38	-1.15828	0.009	0.306	1.70257e-33
LEPROTL1	1.00359e-37	0.799075	0.547	0.333	1.72317e-33
LTBP3	1.13875e-37	-1.06252	0.069	0.39	1.95523e-33
ARPC5L	1.29907e-37	0.79173	0.515	0.3	2.23051e-33
IGF1R	1.47061e-37	-0.810763	0.005	0.298	2.52504e-33
TPT1	2.21719e-37	0.370884	0.998	0.933	3.80692e-33
ELAVL3	3.20711e-37	-0.985724	0	0.288	5.50661e-33
ETV5	4.22031e-37	-0.683096	0.005	0.296	7.24626e-33
NR2F1	4.58623e-37	-1.02633	0.007	0.298	7.87456e-33
PER1	5.52919e-37	-0.803284	0.072	0.401	9.49362e-33
MAP2	5.89815e-37	-0.920514	0.002	0.29	1.01271e-32
SCG5	5.94313e-37	-1.13121	0.002	0.29	1.02044e-32
HIPK2	6.26638e-37	-0.883257	0.044	0.361	1.07594e-32
ATF3	6.59278e-37	-1.39192	0.088	0.404	1.13198e-32
PLXNB2	8.24478e-37	-0.62921	0.009	0.302	1.41563e-32
PRXL2A	9.78955e-37	-0.863774	0.018	0.316	1.68087e-32
ORAI1	1.05885e-36	0.64237	0.289	0.098	1.81805e-32
RAB27A	1.15792e-36	0.696347	0.344	0.132	1.98815e-32
MDM2	1.24258e-36	-1.5384	0.162	0.49	2.13351e-32
BEX1	1.39802e-36	-1.1922	0.005	0.291	2.4004e-32
SPTBN1	1.4557e-36	-1.29389	0.099	0.42	2.49944e-32
RPL36AL	1.53119e-36	0.508128	0.905	0.645	2.62905e-32
EPB41L2	1.53133e-36	-1.04231	0.025	0.324	2.6293e-32
SPRY2	1.65365e-36	-0.955973	0.042	0.348	2.83931e-32
PTGDS	1.8386e-36	-1.81317	0.007	0.293	3.15687e-32
GPC1	2.27313e-36	-0.944776	0.005	0.29	3.90296e-32
ABCA1	2.30064e-36	-0.640271	0	0.283	3.9502e-32
NOL3	2.30627e-36	-0.980611	0.002	0.286	3.95987e-32
ZBTB16	2.72205e-36	-0.884918	0.055	0.372	4.67376e-32
RPS6KA2	2.85386e-36	-0.799391	0.014	0.305	4.90008e-32
TAGAP	2.85864e-36	0.686705	0.328	0.115	4.90829e-32
BATF	3.54179e-36	0.423753	0.164	0.03	6.08125e-32
RPL12	3.85089e-36	0.395877	0.977	0.827	6.61197e-32
RPL3	4.2396e-36	0.389686	0.998	0.874	7.27939e-32
SSR2	4.45472e-36	0.596273	0.753	0.525	7.64876e-32
GPM6A	4.90567e-36	-1.17565	0.009	0.294	8.42304e-32
SLC25A37	6.38522e-36	-1.03566	0.141	0.479	1.09634e-31
APOBEC3C	7.17825e-36	0.927279	0.473	0.263	1.23251e-31
MORF4L2	7.58263e-36	-1.02291	0.136	0.457	1.30194e-31
SCARB2	8.29818e-36	-0.800869	0.072	0.397	1.4248e-31
SEMA5A	9.17077e-36	-1.04746	0.002	0.283	1.57462e-31
KLF7	1.07196e-35	-0.668797	0.002	0.282	1.84055e-31
ITPRID2	1.15996e-35	-0.741642	0.039	0.347	1.99165e-31
PPP2CB	1.18201e-35	-0.843655	0.058	0.372	2.02951e-31
GOLIM4	1.2859e-35	-0.728402	0.037	0.34	2.2079e-31
ACTN1	1.42006e-35	-0.788206	0.002	0.282	2.43825e-31
LHFPL2	1.54504e-35	-0.700328	0.005	0.285	2.65283e-31
SPRED1	1.70844e-35	-0.692702	0.009	0.294	2.9334e-31
RAMP1	1.7991e-35	-1.2419	0.007	0.287	3.08905e-31
ARL4C	1.97191e-35	0.511898	0.755	0.44	3.38577e-31
VIM	3.33121e-35	-1.68348	0.871	0.834	5.71969e-31
ZFHX4	3.48038e-35	-0.783417	0.002	0.278	5.97581e-31
MBP	3.5846e-35	0.512235	0.46	0.232	6.15475e-31
EPB41	3.79341e-35	0.618425	0.36	0.14	6.51329e-31
ITM2C	4.10403e-35	0.701404	0.642	0.361	7.04662e-31
SERPING1	4.16357e-35	-0.908178	0.005	0.282	7.14886e-31
ADAM9	4.40685e-35	-0.707886	0.007	0.286	7.56656e-31
FCRL3	4.46458e-35	0.236747	0.069	0.003	7.66569e-31
RPL17	4.92905e-35	0.642772	0.649	0.449	8.46318e-31
SHTN1	5.90044e-35	-0.793876	0.009	0.289	1.01311e-30
AIG1	6.03815e-35	-0.618992	0.037	0.337	1.03675e-30
NCKAP1	6.18871e-35	-0.713786	0.005	0.282	1.0626e-30
CD38	6.62615e-35	0.436437	0.162	0.031	1.13771e-30
SOX6	8.12444e-35	-0.81701	0	0.272	1.39497e-30
AXL	8.98333e-35	-0.715283	0.002	0.276	1.54244e-30
SYT11	9.42028e-35	-0.986718	0.06	0.36	1.61746e-30
RTN3	9.79436e-35	-0.948624	0.113	0.426	1.68169e-30
RGS17	9.95801e-35	-0.78393	0.005	0.279	1.70979e-30
MDK	1.06671e-34	-1.18816	0.005	0.28	1.83155e-30
GLIPR2	1.18705e-34	0.731952	0.356	0.155	2.03816e-30
RPL24	1.23363e-34	0.428724	0.977	0.81	2.11814e-30
CDC42BPA	1.24625e-34	-0.704678	0	0.271	2.1398e-30
NUPR1	1.63766e-34	-1.06543	0.002	0.274	2.81187e-30
AHI1	1.74382e-34	-0.923749	0.069	0.378	2.99413e-30
GNG7	1.88216e-34	-0.691999	0.005	0.278	3.23167e-30
INSR	2.55998e-34	-0.821193	0.002	0.274	4.39548e-30
GRIA2	2.75542e-34	-1.04531	0.005	0.276	4.73106e-30
CAPZB	2.87417e-34	0.589914	0.702	0.506	4.93496e-30
DPYSL3	3.3241e-34	-0.869228	0.002	0.272	5.70748e-30
TNFRSF14	3.55699e-34	0.702955	0.351	0.142	6.10735e-30
GOLM1	4.56224e-34	-0.779894	0.002	0.272	7.83336e-30
RPS13	4.56706e-34	0.343619	0.995	0.824	7.84164e-30
JAK1	6.29286e-34	0.702114	0.582	0.38	1.08048e-29
GRN	6.66268e-34	-1.06369	0.055	0.351	1.14398e-29
VCAN	1.04427e-33	-1.14134	0	0.265	1.79301e-29
NFIB	1.05277e-33	-0.791244	0.002	0.269	1.8076e-29
OSTF1	1.2335e-33	0.661953	0.446	0.23	2.11791e-29
C1QL1	1.29003e-33	-1.41301	0	0.265	2.21499e-29
SERPINE1	1.39635e-33	-1.51125	0.018	0.292	2.39754e-29
RGS10	1.46339e-33	0.243316	0.6	0.289	2.51263e-29
OBSL1	1.55722e-33	-0.742344	0.002	0.268	2.67374e-29
GRINA	1.63668e-33	-0.60422	0.044	0.344	2.81018e-29
ACP5	1.6505e-33	0.388784	0.148	0.027	2.83391e-29
TCEAL2	1.80024e-33	-0.860514	0.005	0.272	3.09102e-29
JAM2	2.08427e-33	-0.750882	0.002	0.267	3.5787e-29
SORBS1	2.13806e-33	-0.847462	0.007	0.276	3.67104e-29
EMP1	2.3522e-33	-1.03228	0.005	0.271	4.03873e-29
CDH2	2.43328e-33	-0.775116	0.002	0.267	4.17794e-29
SCN9A	2.53736e-33	-0.767272	0.002	0.266	4.35664e-29
PJA2	2.61479e-33	-1.00263	0.215	0.527	4.48959e-29
NFIA	2.82881e-33	-0.697174	0.018	0.296	4.85706e-29
ZMAT3	2.87605e-33	-1.016	0.09	0.392	4.93817e-29
CMYA5	3.15078e-33	-0.918004	0.002	0.266	5.40988e-29
ST8SIA4	3.22364e-33	0.61865	0.286	0.1	5.53499e-29
PKM	3.24396e-33	-1.31411	0.363	0.604	5.56988e-29
EIF3K	3.30286e-33	0.513385	0.764	0.557	5.67101e-29
ARC	3.46284e-33	-1.56902	0.005	0.269	5.9457e-29
FXYD6	4.22777e-33	-0.875229	0.002	0.265	7.25907e-29
FADS1	4.43286e-33	-0.766354	0.002	0.265	7.61122e-29
CD59	5.44964e-33	-1.18801	0.09	0.384	9.35703e-29
SGK1	5.93304e-33	-1.94194	0.053	0.333	1.0187e-28
FHL1	6.1954e-33	-0.679089	0.005	0.267	1.06375e-28
CA12	6.25093e-33	-0.845894	0	0.26	1.07328e-28
PHLDA3	6.45454e-33	-0.840326	0.016	0.288	1.10825e-28
TMEM30A	6.77345e-33	-0.893197	0.115	0.43	1.163e-28
CNN3	7.14791e-33	-0.775033	0.007	0.271	1.2273e-28
MRC2	7.657e-33	-0.6066	0.002	0.264	1.31471e-28
BMP7	8.13531e-33	-0.781882	0.002	0.263	1.39683e-28
SASH3	1.00827e-32	0.493881	0.247	0.075	1.7312e-28
LBH	1.02171e-32	0.702573	0.45	0.228	1.75427e-28
SCG2	1.05486e-32	-1.20655	0	0.259	1.8112e-28
JAKMIP1	1.06639e-32	0.272865	0.085	0.008	1.83099e-28
WSB1	1.15751e-32	-1.39871	0.351	0.613	1.98745e-28
GPRC5B	1.17104e-32	-0.805394	0	0.258	2.01068e-28
SAP30	1.21115e-32	-0.847477	0.081	0.384	2.07954e-28
CHPF	1.25823e-32	-0.971025	0.028	0.302	2.16038e-28
SBF2	1.30168e-32	-0.686311	0.042	0.33	2.23499e-28
CDH19	1.82018e-32	-0.947985	0.002	0.261	3.12525e-28
PPP1R18	1.92199e-32	0.750328	0.457	0.254	3.30006e-28
PLTP	2.14876e-32	-0.968896	0.023	0.295	3.68942e-28
SDC3	2.42972e-32	-0.848768	0	0.256	4.17183e-28
DOCK8	2.48303e-32	0.583974	0.494	0.232	4.26336e-28
BNIP3	2.55986e-32	-1.36118	0.088	0.373	4.39528e-28
RASSF8	2.63031e-32	-0.673302	0.005	0.264	4.51625e-28
KCTD12	2.63827e-32	-1.48233	0.014	0.276	4.52992e-28
SLC22A17	2.69615e-32	-0.724897	0	0.256	4.62929e-28
LONRF2	2.78659e-32	-1.07021	0.005	0.263	4.78458e-28
EPHA1	2.82726e-32	0.285378	0.095	0.01	4.8544e-28
SWAP70	2.85117e-32	-0.677889	0.012	0.276	4.89545e-28
PHLDA1	2.90104e-32	-1.21105	0.079	0.366	4.98109e-28
CAMSAP2	2.99164e-32	-0.598419	0	0.255	5.13664e-28
CHI3L1	3.11694e-32	-2.57389	0.021	0.287	5.35179e-28
DPP6	3.31932e-32	-0.674694	0	0.255	5.69928e-28
BCL6	3.41007e-32	-0.743922	0.028	0.303	5.85509e-28
KIF1A	3.6827e-32	-0.810881	0	0.255	6.3232e-28
IL6ST	4.09332e-32	-0.927713	0.206	0.524	7.02823e-28
RSRP1	4.1136e-32	0.68322	0.644	0.445	7.06305e-28
SOX9	4.15327e-32	-0.863815	0.002	0.259	7.13116e-28
MAP9	4.92292e-32	-0.788905	0.039	0.318	8.45265e-28
P4HA1	5.20352e-32	-0.783396	0.046	0.327	8.93444e-28
JAML	5.33581e-32	0.529637	0.298	0.104	9.16158e-28
ARF6	5.56471e-32	0.71283	0.543	0.353	9.55461e-28
BAALC	5.59032e-32	-0.801211	0.002	0.258	9.59858e-28
LINC00461	5.65996e-32	-0.715714	0.002	0.258	9.71815e-28
COTL1	6.03893e-32	0.610146	0.721	0.527	1.03688e-27
CYTOR	6.16334e-32	0.703713	0.582	0.382	1.05824e-27
RND3	7.06775e-32	-0.958926	0.005	0.261	1.21353e-27
EEF1A2	7.39793e-32	-0.782165	0.007	0.265	1.27022e-27
FNDC3A	7.7745e-32	-0.6935	0.104	0.42	1.33488e-27
SEZ6L2	9.35741e-32	-0.851302	0	0.252	1.60667e-27
TSC22D1	9.66343e-32	-1.36037	0.09	0.373	1.65921e-27
IL13RA1	1.10064e-31	-0.848657	0.005	0.259	1.8898e-27
PDPN	1.15103e-31	-0.913874	0.007	0.263	1.97633e-27
RPL31	1.18541e-31	0.382117	0.942	0.734	2.03535e-27
SPN	1.21934e-31	0.612722	0.293	0.105	2.0936e-27
HOOK3	1.25729e-31	-0.736569	0.125	0.448	2.15876e-27
PARP15	1.25791e-31	0.366851	0.164	0.035	2.15984e-27
CAV1	1.37527e-31	-0.851822	0.005	0.259	2.36133e-27
ATP5MG	1.43274e-31	0.494203	0.852	0.66	2.46002e-27
SCRN1	1.48716e-31	-0.591333	0.005	0.259	2.55346e-27
TNR	1.58427e-31	-1.40574	0.002	0.254	2.72019e-27
PTTG1IP	1.73799e-31	-0.884825	0.111	0.419	2.98413e-27
DDX24	1.77932e-31	0.560925	0.753	0.56	3.05509e-27
BMERB1	1.9887e-31	-0.691852	0.005	0.258	3.4146e-27
SPAG9	2.10557e-31	-0.825414	0.152	0.467	3.61527e-27
HEPN1	2.13572e-31	-0.659245	0	0.25	3.66702e-27
LGALS3	2.26295e-31	-2.05365	0.286	0.516	3.88549e-27
CACNA1A	2.3112e-31	-0.823743	0.002	0.253	3.96833e-27
MBOAT2	2.81264e-31	-0.560359	0.002	0.254	4.82931e-27
LGALS3BP	2.93167e-31	-0.888225	0.042	0.314	5.03367e-27
ISG15	2.9576e-31	0.592563	0.386	0.176	5.07821e-27
RPS4Y1	3.02461e-31	0.418854	0.785	0.571	5.19326e-27
ZBTB20	3.10848e-31	-1.30591	0.339	0.582	5.33725e-27
CTTN	3.32103e-31	-0.582199	0.002	0.252	5.70221e-27
SORT1	3.57086e-31	-0.545852	0	0.248	6.13117e-27
OLFM1	3.57086e-31	-0.973214	0	0.248	6.13117e-27
RPL9	3.59291e-31	0.343259	0.995	0.853	6.16903e-27
RAB3IP	3.60299e-31	-1.22858	0.058	0.333	6.18634e-27
DDR1	3.88167e-31	-0.756444	0.007	0.26	6.66482e-27
METTL7A	4.23996e-31	-0.801905	0.012	0.268	7.28001e-27
YWHAH	4.48139e-31	-1.00832	0.139	0.442	7.69455e-27
SCD5	5.00559e-31	-0.88376	0.005	0.255	8.5946e-27
F2R	5.5318e-31	0.605586	0.266	0.093	9.49809e-27
RGS12	6.22467e-31	-0.581492	0.012	0.269	1.06878e-26
CPVL	6.44204e-31	-0.95469	0.007	0.259	1.1061e-26
RNF125	6.67556e-31	0.512307	0.277	0.095	1.14619e-26
CLIC4	7.55329e-31	-0.620702	0.002	0.25	1.2969e-26
CTBP2	8.79736e-31	-0.553953	0.012	0.267	1.51051e-26
SFXN5	9.09971e-31	-0.655689	0.023	0.287	1.56242e-26
PAICS	9.215e-31	-0.67116	0.032	0.3	1.58222e-26
MAPK13	1.03974e-30	0.384061	0.127	0.022	1.78523e-26
PSMA5	1.05707e-30	0.658191	0.497	0.313	1.81498e-26
IL10RA	1.1789e-30	0.619378	0.346	0.143	2.02418e-26
HSD17B12	1.23362e-30	-0.723915	0.095	0.395	2.11813e-26
PGRMC1	1.2893e-30	-0.714801	0.058	0.34	2.21373e-26
FMNL2	1.41639e-30	-0.542454	0.005	0.252	2.43195e-26
LSAMP	1.59997e-30	-0.775101	0.007	0.257	2.74716e-26
GAPDH	1.86663e-30	-2.1233	0.945	0.883	3.20501e-26
MAP1A	1.93993e-30	-0.727767	0.012	0.264	3.33085e-26
C16orf54	2.03397e-30	0.390496	0.152	0.032	3.49233e-26
CTSC	2.04998e-30	0.55932	0.624	0.402	3.51981e-26
MEIS3	2.24682e-30	-0.62676	0	0.243	3.85779e-26
PTPN12	2.31491e-30	-0.578475	0.044	0.321	3.97471e-26
PBX1	2.50799e-30	-0.621974	0.005	0.251	4.30622e-26
IFNGR2	2.60252e-30	-0.578087	0.014	0.267	4.46853e-26
NDUFA3	2.61715e-30	0.454253	0.732	0.522	4.49364e-26
PDE7A	2.71437e-30	0.545586	0.37	0.163	4.66058e-26
TSPAN7	2.74387e-30	-0.75449	0.005	0.251	4.71123e-26
C1QTNF1	2.75333e-30	-0.828124	0	0.242	4.72747e-26
INPP4B	2.85842e-30	0.447413	0.229	0.067	4.90792e-26
CHD7	3.03773e-30	-0.60957	0.037	0.307	5.21578e-26
TMOD2	3.1458e-30	-0.715737	0.03	0.294	5.40134e-26
CXADR	3.37331e-30	-0.62945	0	0.241	5.79198e-26
IGFBP7	3.49331e-30	-2.50226	0.053	0.32	5.99801e-26
FKBP9	3.54759e-30	-0.715225	0.007	0.254	6.09121e-26
C11orf21	4.04358e-30	0.311413	0.115	0.018	6.94282e-26
DIP2C	4.65922e-30	-0.597142	0.005	0.249	7.99987e-26
CCDC141	4.71263e-30	0.346441	0.106	0.015	8.09158e-26
PSD3	4.90777e-30	-0.64027	0.002	0.245	8.42664e-26
PLOD2	5.59948e-30	-0.615537	0	0.24	9.61431e-26
FAT1	7.58448e-30	-0.604174	0	0.239	1.30225e-25
RTN1	7.58448e-30	-0.584391	0	0.239	1.30225e-25
GIMAP6	7.589e-30	0.446752	0.201	0.055	1.30303e-25
IFITM3	7.73754e-30	-1.26411	0.035	0.294	1.32854e-25
MAT2A	8.13698e-30	-0.86304	0.178	0.497	1.39712e-25
PPFIBP1	8.41235e-30	-0.61249	0.005	0.247	1.4444e-25
TCEAL3	9.22365e-30	-0.702349	0.037	0.305	1.5837e-25
SLC1A2	1.02283e-29	-1.03942	0.007	0.25	1.7562e-25
ARL3	1.04376e-29	-0.754649	0.053	0.326	1.79213e-25
MT1M	1.06913e-29	-1.08408	0.002	0.242	1.83569e-25
TRAF5	1.2137e-29	0.488485	0.233	0.073	2.08393e-25
ZCCHC24	1.39545e-29	-0.764875	0.014	0.261	2.39599e-25
RASSF5	1.68486e-29	0.571267	0.298	0.115	2.89291e-25
DLC1	1.8794e-29	-0.626501	0	0.236	3.22693e-25
SUPT3H	1.93065e-29	0.588731	0.224	0.071	3.31492e-25
THBS4	2.04603e-29	-0.878237	0.007	0.247	3.51304e-25
RRM2B	2.51661e-29	-0.660231	0.042	0.306	4.32102e-25
PLD3	2.57598e-29	-0.867926	0.095	0.377	4.42296e-25
MBNL1	2.6496e-29	0.555079	0.725	0.531	4.54937e-25
SYNE2	2.91851e-29	0.732686	0.45	0.244	5.01108e-25
ITGB8	3.33992e-29	-0.843835	0.007	0.247	5.73464e-25
SSPN	3.43335e-29	-0.605079	0	0.235	5.89506e-25
LST1	3.95937e-29	-1.1239	0.053	0.315	6.79824e-25
UCHL1	4.01628e-29	-0.744684	0.005	0.242	6.89595e-25
AKAP13	4.06855e-29	0.5327	0.732	0.535	6.9857e-25
TANC1	4.63447e-29	-0.604358	0.007	0.246	7.95738e-25
ADM	5.12331e-29	-1.05184	0.005	0.241	8.79672e-25
LRRC4C	5.12539e-29	-0.558593	0	0.233	8.8003e-25
RDX	6.75533e-29	-0.753182	0.099	0.389	1.15989e-24
PON2	7.19711e-29	-0.669591	0.016	0.262	1.23574e-24
A2M	7.51392e-29	-1.82136	0.023	0.268	1.29014e-24
CHPT1	7.51854e-29	-0.624331	0.058	0.332	1.29093e-24
TMEM176A	7.63136e-29	-0.650165	0.005	0.24	1.3103e-24
ATP6V1B2	8.35698e-29	-0.692995	0.074	0.353	1.43489e-24
AEBP1	8.63237e-29	-0.759452	0.005	0.24	1.48218e-24
LAPTM4A	8.68984e-29	-0.974237	0.219	0.498	1.49204e-24
PTPN6	9.04034e-29	0.538317	0.282	0.105	1.55223e-24
ZNF37A	9.10036e-29	-0.693412	0.067	0.347	1.56253e-24
KCNAB2	9.88206e-29	0.487054	0.242	0.081	1.69675e-24
ICOS	1.0164e-28	0.400758	0.166	0.038	1.74516e-24
BEX4	1.02076e-28	-0.802122	0.113	0.405	1.75265e-24
NTM	1.07329e-28	-0.769126	0.002	0.235	1.84284e-24
ALDH6A1	1.1554e-28	-0.625183	0.032	0.288	1.98383e-24
ZMAT1	1.16737e-28	-0.816424	0.051	0.314	2.00437e-24
LPL	1.19097e-28	-0.681534	0.002	0.235	2.0449e-24
NUDT3	1.23341e-28	-0.664618	0.092	0.385	2.11776e-24
RINL	1.43289e-28	0.431904	0.199	0.056	2.46027e-24
SEC31A	1.4633e-28	-0.751809	0.139	0.441	2.51248e-24
STING1	1.55793e-28	0.602084	0.307	0.123	2.67496e-24
IRF1	1.66177e-28	0.742644	0.478	0.285	2.85325e-24
VWA1	1.69658e-28	-0.857543	0	0.23	2.91303e-24
MLF1	1.74339e-28	-0.559521	0.009	0.247	2.99341e-24
MCAM	1.97812e-28	-0.77134	0.005	0.238	3.39643e-24
SLC44A1	2.08265e-28	-0.573924	0.035	0.291	3.57591e-24
TMEM59L	2.09614e-28	-0.596709	0.002	0.233	3.59907e-24
CXXC5	2.22505e-28	-0.71651	0.035	0.287	3.82041e-24
SRPX	2.22811e-28	-0.95347	0.002	0.232	3.82566e-24
SLC6A8	2.28575e-28	-0.619906	0	0.229	3.92463e-24
GAB1	2.38146e-28	-0.516972	0.005	0.237	4.08897e-24
SULF2	2.55083e-28	-0.737619	0.042	0.296	4.37977e-24
DEF6	2.7431e-28	0.538322	0.273	0.1	4.7099e-24
SLF1	2.87113e-28	0.555861	0.249	0.088	4.92973e-24
SRGAP2	3.09005e-28	-1.01062	0.085	0.357	5.30561e-24
SPATS2L	3.36131e-28	-0.709657	0.06	0.327	5.77136e-24
RPS11	3.37569e-28	0.329319	0.975	0.807	5.79605e-24
TCEAL7	3.54089e-28	-0.635284	0.007	0.24	6.07972e-24
ATP5IF1	4.05681e-28	0.444817	0.642	0.456	6.96554e-24
LONRF1	4.1468e-28	-0.545723	0.007	0.24	7.12006e-24
FOXO3	4.15291e-28	-0.778455	0.145	0.448	7.13055e-24
IFITM2	4.28962e-28	0.626365	0.517	0.297	7.36528e-24
ENDOD1	4.43213e-28	-0.693625	0.042	0.297	7.60997e-24
MAGEF1	4.48071e-28	-0.520847	0.016	0.257	7.69338e-24
DENND5A	4.574e-28	-0.454894	0	0.227	7.85355e-24
BAMBI	4.60083e-28	-0.696008	0.002	0.231	7.89963e-24
ARL4A	4.66255e-28	-0.684902	0.081	0.358	8.0056e-24
S100A6	5.1464e-28	0.209301	0.912	0.633	8.83637e-24
CYTH4	5.47699e-28	0.457294	0.275	0.101	9.404e-24
SORCS3	5.57404e-28	-0.65202	0	0.226	9.57063e-24
EEA1	5.81964e-28	-0.742362	0.111	0.395	9.99233e-24
FAM229B	5.84947e-28	-0.553791	0.009	0.243	1.00435e-23
SOD2	5.8812e-28	-1.29093	0.122	0.403	1.0098e-23
SLC8A1	5.9394e-28	-0.669087	0.005	0.234	1.0198e-23
GPR171	6.34297e-28	0.533239	0.206	0.061	1.08909e-23
ARHGAP12	6.77485e-28	-0.530241	0.037	0.293	1.16324e-23
ZNF462	7.23468e-28	-0.559283	0.002	0.23	1.24219e-23
SPTSSA	7.31961e-28	-0.567269	0.042	0.299	1.25678e-23
ARHGAP15	7.32012e-28	0.5262	0.349	0.15	1.25686e-23
DGKZ	7.59283e-28	0.695283	0.476	0.29	1.30369e-23
CALU	8.2513e-28	-0.635745	0.053	0.315	1.41675e-23
INPP5F	8.49011e-28	-0.572214	0.007	0.237	1.45775e-23
ANXA6	9.12158e-28	0.623096	0.467	0.276	1.56617e-23
SMAD5	1.08093e-27	-0.571452	0.067	0.34	1.85596e-23
VCL	1.0905e-27	-0.640437	0.025	0.269	1.87239e-23
TIAM1	1.09252e-27	-0.534111	0.023	0.266	1.87586e-23
LIMS1	1.1153e-27	-0.811542	0.212	0.516	1.91498e-23
KIF5B	1.11855e-27	-0.893389	0.256	0.545	1.92056e-23
SAMD4A	1.19303e-27	-0.673216	0.002	0.228	2.04844e-23
EPAS1	1.26446e-27	-0.894054	0.042	0.292	2.17107e-23
LINC01550	1.3114e-27	0.461249	0.176	0.047	2.25168e-23
MAFB	1.38525e-27	-1.21797	0.005	0.231	2.37847e-23
EVI2B	1.4004e-27	0.429806	0.406	0.182	2.40449e-23
SCML1	1.47232e-27	-0.480246	0.007	0.236	2.52797e-23
POU3F3	1.49347e-27	-0.546013	0	0.223	2.56429e-23
ZFAND5	1.52073e-27	-1.05393	0.229	0.522	2.61109e-23
KLF4	1.53811e-27	-0.969432	0.002	0.227	2.64093e-23
HEPACAM	1.64769e-27	-0.525719	0	0.223	2.82909e-23
SLITRK2	2.00525e-27	-0.538654	0	0.222	3.44302e-23
MYL6B	2.19847e-27	-0.616863	0.035	0.286	3.77477e-23
PGM3	2.27656e-27	-0.626882	0.032	0.279	3.90886e-23
ENAH	2.76661e-27	-0.555396	0.007	0.234	4.75027e-23
GALR1	2.77027e-27	-0.764365	0.002	0.225	4.75656e-23
CBR1	3.00131e-27	-0.753623	0.074	0.335	5.15325e-23
CD160	3.03435e-27	0.426959	0.09	0.012	5.20998e-23
FNIP2	3.19296e-27	-0.513045	0.009	0.238	5.4823e-23
GAS6	3.2075e-27	-0.518747	0.007	0.233	5.50728e-23
PEG3	3.27349e-27	-0.603164	0	0.221	5.62059e-23
AFF4	3.37482e-27	-0.682991	0.164	0.471	5.79456e-23
CDH11	3.61005e-27	-0.55844	0	0.22	6.19845e-23
WDFY3	3.61005e-27	-0.433386	0	0.22	6.19845e-23
CFAP36	3.70751e-27	-0.733021	0.055	0.314	6.3658e-23
CXCL16	3.73628e-27	-0.757374	0.016	0.247	6.41519e-23
CREG1	3.79888e-27	-0.556319	0.023	0.262	6.52267e-23
AFDN	4.53574e-27	-0.630954	0.021	0.257	7.78786e-23
MXRA7	4.70936e-27	-1.17169	0.159	0.416	8.08598e-23
ARHGEF40	4.74918e-27	-0.500935	0.002	0.224	8.15434e-23
FYN	4.95171e-27	0.599614	0.603	0.421	8.50209e-23
PTPRG	5.88423e-27	-0.608948	0	0.219	1.01032e-22
PRNP	6.07218e-27	-0.668426	0.109	0.389	1.04259e-22
UBL5	6.24394e-27	0.398033	0.887	0.635	1.07208e-22
RGCC	6.98822e-27	0.294039	0.365	0.158	1.19988e-22
LIFR	7.15163e-27	-0.671725	0	0.218	1.22793e-22
CAV2	7.89519e-27	-0.607054	0.005	0.227	1.3556e-22
FERMT3	7.91033e-27	0.619311	0.365	0.178	1.3582e-22
GALM	8.3611e-27	0.475063	0.249	0.088	1.4356e-22
VGF	8.75641e-27	-1.29675	0.005	0.225	1.50348e-22
CD68	8.85201e-27	-0.96933	0.014	0.24	1.51989e-22
CANX	9.98941e-27	-1.09549	0.376	0.589	1.71518e-22
RCN1	1.00899e-26	-0.642978	0.046	0.296	1.73243e-22
PARK7	1.02639e-26	0.405873	0.73	0.534	1.76231e-22
SPNS3	1.04363e-26	0.399761	0.157	0.039	1.79192e-22
ELF1	1.09567e-26	0.57287	0.545	0.349	1.88126e-22
POLR3GL	1.15556e-26	0.597028	0.425	0.246	1.9841e-22
CAVIN1	1.166e-26	-0.580033	0.002	0.221	2.00202e-22
JAG1	1.1675e-26	-0.476645	0.005	0.225	2.00459e-22
MGLL	1.26639e-26	-0.746624	0.012	0.236	2.17438e-22
TRBV28	1.28279e-26	0.442108	0.079	0.009	2.20255e-22
B4GAT1	1.36703e-26	-0.55178	0.012	0.238	2.34719e-22
ERN1	1.39048e-26	0.602146	0.333	0.147	2.38745e-22
C12orf57	1.46763e-26	0.540241	0.619	0.43	2.51993e-22
GINM1	1.48625e-26	-0.618786	0.088	0.361	2.5519e-22
STAC2	1.5646e-26	-0.568933	0.002	0.22	2.68641e-22
HDGFL3	1.6469e-26	-0.475465	0.005	0.225	2.82772e-22
OGFRL1	1.70024e-26	-1.25556	0.092	0.348	2.91932e-22
CDC42BPB	1.71606e-26	-0.453593	0	0.215	2.94647e-22
SLC35F1	1.71606e-26	-0.593493	0	0.215	2.94647e-22
MSN	1.74432e-26	0.641417	0.6	0.433	2.99501e-22
RAB34	1.86971e-26	-0.43119	0.005	0.224	3.21029e-22
NCR3	1.88417e-26	0.269545	0.067	0.006	3.23513e-22
PDLIM3	2.08335e-26	-0.763705	0	0.215	3.57712e-22
WLS	2.08335e-26	-0.501675	0	0.215	3.57712e-22
COPRS	2.81491e-26	-0.546916	0.035	0.276	4.8332e-22
APOC1	2.84997e-26	-2.50794	0.042	0.274	4.89339e-22
IGF2BP2	3.06875e-26	-0.548894	0	0.214	5.26904e-22
SMIM3	3.28304e-26	-0.606217	0.039	0.281	5.63699e-22
SNX10	3.33326e-26	-0.755836	0.092	0.357	5.7232e-22
FADS3	3.43958e-26	-0.584041	0.028	0.261	5.90576e-22
TTC39C	3.59703e-26	0.620362	0.296	0.127	6.1761e-22
SNRPD2	3.92946e-26	0.489051	0.647	0.486	6.74688e-22
SGCB	3.9689e-26	-0.630577	0.037	0.278	6.8146e-22
ATP2A2	4.07734e-26	-0.666381	0.115	0.397	7.00079e-22
ZNF667-AS1	4.25514e-26	-0.455163	0.014	0.239	7.30608e-22
MAGI2	4.51657e-26	-0.477636	0	0.212	7.75495e-22
PEG10	4.51657e-26	-0.800468	0	0.212	7.75495e-22
LRRK2	4.51657e-26	-0.584822	0	0.212	7.75495e-22
GET1	4.66462e-26	-0.502182	0.018	0.247	8.00915e-22
CTTNBP2NL	5.18655e-26	-0.532727	0.005	0.221	8.90531e-22
DOCK4	5.45053e-26	-0.735938	0.012	0.232	9.35855e-22
FRMD3	5.69839e-26	-0.674886	0.002	0.216	9.78414e-22
PSMA7	5.99007e-26	0.444008	0.718	0.545	1.0285e-21
SPECC1	6.72065e-26	-0.595996	0.048	0.295	1.15394e-21
AGAP1	7.24607e-26	-0.541981	0.012	0.232	1.24415e-21
CADM4	7.31352e-26	-0.602502	0	0.211	1.25573e-21
SMIM14	8.10045e-26	-0.594717	0.046	0.293	1.39085e-21
FCGR2A	8.37615e-26	-1.14558	0.012	0.228	1.43818e-21
ZFYVE16	8.55044e-26	-0.56191	0.067	0.326	1.46811e-21
SPOCK1	8.86545e-26	-0.684061	0	0.21	1.5222e-21
FLOT1	8.99192e-26	-0.773358	0.122	0.402	1.54391e-21
UBB	9.15086e-26	0.393796	0.924	0.708	1.5712e-21
EMP2	9.47746e-26	-0.572227	0.005	0.218	1.62728e-21
MTRNR2L1	9.70424e-26	-0.879715	0.023	0.251	1.66622e-21
SDCBP	1.01218e-25	-0.918209	0.289	0.574	1.73792e-21
MAFG	1.04956e-25	-0.497669	0.039	0.28	1.80209e-21
CMBL	1.07048e-25	-0.493807	0.005	0.218	1.83802e-21
FKBP10	1.18277e-25	-0.459078	0	0.209	2.03081e-21
RPL8	1.21194e-25	0.318419	0.975	0.818	2.08091e-21
FJX1	1.47646e-25	-0.901827	0.005	0.217	2.53507e-21
SRGAP2C	1.64998e-25	-0.617285	0.074	0.332	2.83301e-21
SLC9A7	1.65978e-25	-0.493255	0.012	0.23	2.84985e-21
PYGB	1.72961e-25	-0.541355	0.039	0.278	2.96974e-21
MYO10	1.73844e-25	-0.538538	0.002	0.213	2.9849e-21
EPS8	1.76683e-25	-0.54864	0.032	0.267	3.03364e-21
SIRPA	1.86061e-25	-0.45578	0.002	0.212	3.19466e-21
NKX2-2	1.91042e-25	-0.461684	0	0.208	3.2802e-21
C14orf132	2.10238e-25	-0.536029	0	0.207	3.60978e-21
UGGT2	2.10238e-25	-0.441833	0	0.207	3.60978e-21
PKIG	2.13842e-25	-0.54697	0.009	0.224	3.67166e-21
ABHD2	2.15518e-25	-0.755571	0.085	0.345	3.70045e-21
SLFN13	2.18043e-25	0.256331	0.095	0.014	3.7438e-21
CORO1C	2.1879e-25	-0.538936	0.039	0.276	3.75662e-21
MAP3K13	2.22352e-25	-0.630339	0.088	0.356	3.81778e-21
HDLBP	2.35474e-25	-0.736703	0.141	0.424	4.04309e-21
MAP4K1	2.38522e-25	0.374866	0.169	0.046	4.09541e-21
TNFRSF9	2.49928e-25	0.366539	0.081	0.01	4.29126e-21
GCSH	2.5763e-25	-0.79013	0.092	0.35	4.42351e-21
PDGFC	2.74632e-25	-0.413746	0.007	0.22	4.71543e-21
NME4	2.84205e-25	-0.581523	0.028	0.257	4.87979e-21
GATAD1	2.93462e-25	-0.666183	0.145	0.435	5.03874e-21
PTK2	2.99317e-25	-0.447828	0.009	0.224	5.13927e-21
METRN	3.38166e-25	-1.67113	0.189	0.429	5.80631e-21
CAPN5	3.55662e-25	-0.570725	0.009	0.223	6.10672e-21
SCG3	3.73029e-25	-0.855846	0	0.206	6.40491e-21
HSPA1B	3.96178e-25	0.696613	0.746	0.53	6.80237e-21
PRUNE2	4.10367e-25	-0.482836	0	0.205	7.046e-21
CHD9	4.27285e-25	-0.729483	0.21	0.499	7.33648e-21
MS4A6A	4.45292e-25	-1.56968	0.014	0.225	7.64566e-21
SOCS6	4.50772e-25	-0.433455	0.002	0.21	7.73976e-21
SOX4	4.53873e-25	-0.671206	0.021	0.243	7.793e-21
PROX1	4.54415e-25	-0.531895	0.002	0.21	7.80231e-21
PMEPA1	4.71934e-25	-0.623878	0.039	0.274	8.10311e-21
IQGAP2	5.48916e-25	0.619648	0.314	0.141	9.42488e-21
DSEL	6.00309e-25	-0.488598	0.002	0.209	1.03073e-20
FGD4	6.00725e-25	-0.770597	0	0.204	1.03144e-20
CSNK1E	6.21068e-25	-0.555469	0.076	0.336	1.06637e-20
PHLDB1	6.33114e-25	-0.615813	0.007	0.217	1.08706e-20
DKK3	6.35006e-25	-0.721452	0.037	0.269	1.0903e-20
TMSB10	7.3514e-25	0.304885	0.988	0.88	1.26224e-20
MEF2C	7.7095e-25	-1.021	0.007	0.214	1.32372e-20
NOP53	7.93423e-25	0.416817	0.801	0.597	1.36231e-20
GNG2	8.67309e-25	0.67043	0.4	0.226	1.48917e-20
ARHGEF12	8.67768e-25	-0.571041	0.053	0.298	1.48996e-20
SAT1	8.74017e-25	-1.91787	0.529	0.705	1.50069e-20
NBEA	8.81862e-25	-0.489565	0.005	0.211	1.51416e-20
FAM78A	8.94322e-25	0.447264	0.21	0.07	1.53555e-20
AGPAT5	9.63865e-25	-0.508373	0.037	0.269	1.65496e-20
LINC02446	9.71198e-25	0.200676	0.035	0	1.66755e-20
SPRED3	9.79758e-25	-0.430334	0.002	0.207	1.68224e-20
MGMT	1.00755e-24	0.520532	0.27	0.111	1.72996e-20
AKAP6	1.06694e-24	-0.498109	0.002	0.206	1.83193e-20
CSRP2	1.08869e-24	-0.644879	0.005	0.211	1.86928e-20
TPP1	1.14445e-24	-0.560994	0.127	0.407	1.96502e-20
HSPA9	1.15065e-24	-0.878623	0.266	0.532	1.97567e-20
COMT	1.20482e-24	-0.868721	0.185	0.449	2.06868e-20
TUBB2A	1.2195e-24	-0.728051	0.035	0.262	2.09387e-20
SESN3	1.221e-24	-0.624452	0.055	0.297	2.09646e-20
TF	1.24085e-24	-0.749005	0.005	0.21	2.13055e-20
MCOLN2	1.35092e-24	0.343949	0.143	0.034	2.31954e-20
DGKG	1.35448e-24	-0.515352	0.002	0.206	2.32565e-20
FGF2	1.41189e-24	-0.464563	0	0.201	2.42422e-20
PGAP1	1.58039e-24	-0.545711	0.014	0.225	2.71353e-20
ZMIZ1	1.64361e-24	-0.486936	0.042	0.275	2.82208e-20
DYNC2LI1	1.73874e-24	-0.415071	0.007	0.214	2.98542e-20
PNMA2	1.87554e-24	-0.439991	0	0.2	3.2203e-20
MPZL1	2.03437e-24	-0.454603	0.032	0.26	3.49302e-20
MYEF2	2.24216e-24	-0.623051	0.046	0.281	3.8498e-20
NCOA4	2.34973e-24	-0.71321	0.113	0.382	4.03449e-20
NRP1	2.47374e-24	-0.584539	0.005	0.208	4.24741e-20
ANK2	2.49033e-24	-0.555364	0	0.2	4.2759e-20
UBASH3A	2.53247e-24	0.235583	0.083	0.011	4.34825e-20
KCNA3	2.54814e-24	0.19537	0.065	0.006	4.37515e-20
HILPDA	2.56574e-24	-0.81078	0.014	0.223	4.40537e-20
SAMD8	2.97624e-24	-0.486931	0.067	0.318	5.11021e-20
HELB	2.9866e-24	0.468577	0.233	0.084	5.12799e-20
KCNMB4	3.00772e-24	-0.638101	0	0.199	5.16426e-20
USP11	3.17274e-24	-0.67139	0.09	0.348	5.44759e-20
CAMK2B	3.21503e-24	-0.549136	0.007	0.211	5.5202e-20
FEZ2	3.52045e-24	-0.585	0.102	0.371	6.04461e-20
HBEGF	3.6319e-24	-0.699751	0	0.198	6.23597e-20
GABBR1	3.69618e-24	-0.483595	0.005	0.207	6.34634e-20
TFG	3.74363e-24	-0.560021	0.097	0.361	6.42781e-20
SCPEP1	3.74964e-24	-0.535255	0.044	0.277	6.43812e-20
ERP29	3.78159e-24	0.468094	0.614	0.464	6.49298e-20
TTC16	3.84559e-24	0.233073	0.081	0.011	6.60289e-20
FOXG1	3.99071e-24	-0.476918	0	0.198	6.85204e-20
VAT1L	4.0952e-24	-0.617026	0.007	0.211	7.03145e-20
TPM1	4.37258e-24	-0.754778	0.076	0.323	7.50771e-20
NECTIN2	4.38475e-24	-0.412111	0	0.198	7.52861e-20
RAPH1	4.42023e-24	-0.44331	0.007	0.211	7.58953e-20
TNC	4.6305e-24	-0.842786	0.002	0.202	7.95057e-20
MAGED1	4.78167e-24	-0.543036	0.03	0.252	8.21012e-20
RNF180	4.81746e-24	-0.457575	0	0.197	8.27158e-20
RBP1	4.85156e-24	-1.09148	0.018	0.227	8.33014e-20
PPP1R2	4.97235e-24	0.664775	0.554	0.408	8.53752e-20
HOMER3	5.21795e-24	-0.453387	0.005	0.206	8.95923e-20
LAPTM4B	5.65975e-24	-0.39124	0.005	0.206	9.71779e-20
UQCRB	6.20472e-24	0.268365	0.919	0.696	1.06535e-19
PRRX1	6.38722e-24	-0.480489	0	0.197	1.09669e-19
HSPD1	6.55309e-24	-0.980157	0.409	0.632	1.12516e-19
CDC42EP4	6.77416e-24	-0.474223	0.005	0.205	1.16312e-19
SMOX	6.84649e-24	-0.399899	0.009	0.214	1.17554e-19
BAIAP2	6.88506e-24	-0.42108	0.007	0.21	1.18216e-19
HMGB1	6.90607e-24	0.385443	0.956	0.807	1.18577e-19
TSEN54	6.93278e-24	0.550559	0.233	0.088	1.19036e-19
FNDC3B	6.95314e-24	-0.528115	0.048	0.282	1.19385e-19
ACER3	7.76999e-24	-0.537638	0.051	0.287	1.33411e-19
DDIT3	7.85497e-24	-0.969725	0.097	0.34	1.3487e-19
GTSF1	8.36531e-24	0.208735	0.065	0.006	1.43632e-19
DIAPH1	9.27274e-24	0.702057	0.381	0.211	1.59213e-19
DENND2B	9.29694e-24	-0.42159	0	0.195	1.59628e-19
PLEKHA4	9.45006e-24	-0.638128	0.007	0.208	1.62258e-19
JAM3	9.51603e-24	-0.386275	0.007	0.209	1.6339e-19
NORAD	9.71455e-24	-0.836067	0.231	0.498	1.66799e-19
PCDH10	1.02104e-23	-0.488799	0	0.195	1.75313e-19
FAM168A	1.05708e-23	-0.448306	0.042	0.272	1.81501e-19
KDM6B	1.06175e-23	-0.80564	0.099	0.351	1.82302e-19
TPM3	1.0731e-23	0.46685	0.681	0.522	1.84251e-19
LAX1	1.08463e-23	0.259626	0.088	0.013	1.86231e-19
PLP2	1.11842e-23	0.660491	0.37	0.201	1.92032e-19
NMUR1	1.21062e-23	0.159298	0.053	0.004	2.07863e-19
GTF3A	1.2367e-23	0.554225	0.533	0.388	2.12342e-19
SDC4	1.26814e-23	-0.464041	0.009	0.212	2.17739e-19
PDGFA	1.27974e-23	-0.505013	0.005	0.203	2.19732e-19
SOD3	1.48474e-23	-0.677466	0	0.194	2.5493e-19
LDLRAD3	1.48474e-23	-0.414598	0	0.194	2.5493e-19
TMEM132A	1.48474e-23	-0.509131	0	0.194	2.5493e-19
EFEMP1	1.49468e-23	-0.654128	0.002	0.198	2.56637e-19
STXBP1	1.78989e-23	-0.405202	0	0.193	3.07324e-19
SPATA6	1.78989e-23	-0.389855	0	0.193	3.07324e-19
LRRC58	1.84888e-23	-0.591799	0.109	0.372	3.17453e-19
NME1	1.93752e-23	-0.773469	0.113	0.359	3.32673e-19
YWHAG	1.94411e-23	-0.519384	0.083	0.335	3.33803e-19
MAPK10	1.96509e-23	-0.48513	0	0.193	3.37406e-19
ZHX1	2.12298e-23	-0.453774	0.046	0.278	3.64515e-19
PCOLCE2	2.15734e-23	-0.576455	0	0.193	3.70415e-19
PRCP	2.30021e-23	-0.447822	0.039	0.265	3.94946e-19
DOCK7	2.32982e-23	-0.527013	0.03	0.248	4.00031e-19
PROS1	2.36828e-23	-0.41844	0	0.192	4.06634e-19
CLTC	2.37311e-23	-0.690004	0.194	0.473	4.07463e-19
ELOB	2.46687e-23	0.25835	0.813	0.596	4.23561e-19
INAFM1	2.51044e-23	-0.570748	0.023	0.234	4.31043e-19
ALDH1A3	2.59972e-23	-0.494547	0	0.192	4.46373e-19
DOCK1	2.64269e-23	-0.417382	0.005	0.201	4.53751e-19
CTTNBP2	2.76027e-23	-0.459552	0.002	0.196	4.73938e-19
CHKA	2.83037e-23	-0.44692	0.016	0.222	4.85975e-19
NDN	3.13221e-23	-0.38198	0	0.191	5.37801e-19
WDR45B	3.23316e-23	-0.570473	0.083	0.33	5.55133e-19
HSBP1	3.3948e-23	-0.852913	0.21	0.467	5.82888e-19
CIB1	3.42552e-23	0.504993	0.612	0.46	5.88161e-19
TUBB6	3.43781e-23	-0.411052	0	0.191	5.90273e-19
MMP25-AS1	3.65061e-23	0.499904	0.192	0.064	6.2681e-19
YWHAB	3.65122e-23	0.401702	0.799	0.628	6.26915e-19
GAA	3.66254e-23	-0.457826	0.035	0.254	6.28857e-19
AZGP1	3.70856e-23	-0.545838	0.002	0.195	6.3676e-19
SYT17	3.77305e-23	-0.439144	0	0.191	6.47832e-19
FSCN1	3.77305e-23	-0.490107	0	0.191	6.47832e-19
MSRB2	3.82621e-23	-0.502103	0.035	0.255	6.5696e-19
NRP2	3.95439e-23	-0.559391	0.005	0.2	6.78969e-19
KRT86	4.0892e-23	0.144467	0.037	0.001	7.02116e-19
RCSD1	4.12099e-23	0.424216	0.363	0.173	7.07574e-19
PKIB	4.12175e-23	-0.632809	0.007	0.203	7.07705e-19
POU3F2	4.14077e-23	-0.459494	0	0.19	7.1097e-19
FAM135A	4.28763e-23	-0.410839	0.007	0.204	7.36185e-19
RBFOX2	4.37359e-23	-0.437233	0.005	0.2	7.50946e-19
SIPA1L2	4.79372e-23	-0.388451	0.002	0.195	8.23082e-19
ARHGAP25	4.87638e-23	0.468787	0.224	0.081	8.37275e-19
PTPRN	4.9865e-23	-0.56037	0	0.19	8.56182e-19
BMPR2	5.00701e-23	-0.490089	0.039	0.262	8.59704e-19
ADGRG1	5.10868e-23	-0.491537	0.028	0.241	8.77161e-19
ARPC1A	5.31132e-23	-0.510899	0.081	0.332	9.11954e-19
TMEM9	5.43402e-23	-0.45076	0.035	0.254	9.33021e-19
PTGER4	5.51533e-23	0.462112	0.328	0.144	9.46982e-19
PPP1R16B	5.96039e-23	0.323963	0.127	0.029	1.0234e-18
KCNQ1OT1	6.09494e-23	-1.14365	0.067	0.294	1.0465e-18
PLAT	6.10214e-23	-0.541316	0.007	0.203	1.04774e-18
C3	6.52193e-23	-2.06955	0.021	0.219	1.11982e-18
EPN2	6.6794e-23	-0.659382	0.067	0.3	1.14685e-18
LINC00944	6.89443e-23	0.167363	0.065	0.007	1.18377e-18
FILIP1L	6.92168e-23	-0.744694	0.005	0.197	1.18845e-18
LIMA1	7.4175e-23	-0.780498	0.104	0.344	1.27359e-18
RNPEPL1	7.70048e-23	0.53497	0.363	0.197	1.32217e-18
SELENOP	7.78952e-23	-0.533496	0.005	0.197	1.33746e-18
HSPA4L	7.81544e-23	-0.414041	0.007	0.202	1.34191e-18
BLOC1S6	7.86852e-23	-0.638186	0.141	0.408	1.35103e-18
MCFD2	8.04798e-23	-0.587867	0.079	0.322	1.38184e-18
TKT	8.10321e-23	-0.672933	0.145	0.413	1.39132e-18
MOSMO	8.11509e-23	-0.489625	0.051	0.279	1.39336e-18
RASSF8-AS1	8.69841e-23	-0.386114	0	0.188	1.49352e-18
TK2	1.10835e-22	-0.40521	0.037	0.256	1.90304e-18
GNA11	1.17784e-22	-0.368976	0.002	0.191	2.02235e-18
SLC2A4RG	1.27824e-22	0.601377	0.286	0.133	2.19474e-18
ST13	1.33001e-22	-1.07919	0.386	0.586	2.28363e-18
BLVRB	1.36384e-22	-0.564694	0.081	0.325	2.34171e-18
LRP2	1.38114e-22	-0.626925	0	0.187	2.37142e-18
ZBTB10	1.40473e-22	-0.421737	0.018	0.221	2.41193e-18
ASAP2	1.4073e-22	-0.386807	0.002	0.191	2.41634e-18
NDUFV3	1.4262e-22	-0.567923	0.15	0.424	2.44879e-18
VASH1	1.45328e-22	-0.558676	0.009	0.203	2.49528e-18
TEAD1	1.45639e-22	-0.454463	0.002	0.19	2.50063e-18
LARP6	1.51473e-22	-0.390767	0	0.186	2.60079e-18
KLHL5	1.62229e-22	-0.504616	0.028	0.237	2.78547e-18
MZT2B	1.70362e-22	0.329969	0.755	0.564	2.92511e-18
SPOCD1	1.73019e-22	-0.77696	0.012	0.206	2.97074e-18
LSM8	1.78834e-22	0.582736	0.552	0.414	3.07057e-18
IQCK	1.82166e-22	-0.383533	0	0.186	3.12779e-18
ARRDC4	1.89425e-22	-0.522646	0.002	0.19	3.25242e-18
CRK	1.91179e-22	-0.411971	0.067	0.305	3.28254e-18
MPP5	1.97109e-22	-0.366053	0.014	0.212	3.38436e-18
RTL8C	1.98358e-22	-0.521703	0.065	0.3	3.40581e-18
LYNX1	1.99757e-22	-0.385213	0	0.185	3.42983e-18
CITED1	2.1254e-22	-0.617247	0.002	0.19	3.64931e-18
CCN1	2.19037e-22	-0.887914	0	0.185	3.76086e-18
APC	2.43443e-22	-0.605623	0.072	0.307	4.17991e-18
SCARB1	2.43827e-22	-0.521683	0.002	0.189	4.18651e-18
PWAR6	2.44663e-22	-0.528021	0.016	0.214	4.20086e-18
HGSNAT	2.48434e-22	-0.407401	0.067	0.303	4.2656e-18
NRXN2	2.48635e-22	-0.476537	0.002	0.189	4.26907e-18
EPB41L3	2.56712e-22	-0.464526	0.005	0.193	4.40775e-18
PIAS2	2.62295e-22	-0.654845	0.113	0.368	4.5036e-18
HAP1	2.6332e-22	-0.429829	0	0.184	4.5212e-18
DHX32	2.6876e-22	-0.340933	0.005	0.193	4.61461e-18
FAM117A	2.70614e-22	0.311499	0.132	0.032	4.64644e-18
ORAI2	2.73453e-22	-0.485825	0.067	0.3	4.69519e-18
SSBP2	2.83761e-22	-0.421726	0.035	0.248	4.87217e-18
C9orf16	2.88018e-22	0.4762	0.529	0.363	4.94526e-18
DAG1	2.88227e-22	-0.45217	0.023	0.228	4.94886e-18
FGF14	2.88693e-22	-0.453814	0	0.184	4.95685e-18
SAMD4B	2.96505e-22	-0.549893	0.118	0.379	5.091e-18
RHOQ	2.97583e-22	-0.513182	0.055	0.283	5.1095e-18
BBS2	3.00159e-22	-0.416885	0.018	0.22	5.15373e-18
NR2F6	3.35199e-22	-0.335008	0.002	0.188	5.75536e-18
JPH4	3.46959e-22	-0.417321	0	0.183	5.95729e-18
TNPO1	3.76237e-22	-0.539668	0.132	0.397	6.45999e-18
WEE1	3.8419e-22	-0.770005	0.048	0.264	6.59655e-18
TCF7L2	4.24611e-22	-0.358466	0.016	0.214	7.29057e-18
FAM114A1	4.43419e-22	-0.405958	0.002	0.187	7.61351e-18
HSPA13	4.47231e-22	-0.516505	0.055	0.278	7.67896e-18
SNX13	4.72601e-22	-0.471652	0.085	0.333	8.11457e-18
ZEB1	4.90334e-22	-0.915009	0.09	0.327	8.41903e-18
NUDT16	5.24444e-22	-0.551377	0.055	0.278	9.0047e-18
TNFRSF10B	5.35309e-22	-0.382769	0.03	0.239	9.19126e-18
ARHGAP4	5.42228e-22	0.463825	0.296	0.132	9.31005e-18
ANXA5	5.72892e-22	-0.944454	0.365	0.568	9.83655e-18
TTN	5.81551e-22	0.316264	0.162	0.046	9.98523e-18
DYNC1LI2	5.99942e-22	-0.909347	0.185	0.45	1.0301e-17
DZIP1	6.01606e-22	-0.416232	0	0.182	1.03296e-17
FADS2	6.13102e-22	-0.581282	0.005	0.19	1.0527e-17
G6PC3	6.35697e-22	-0.392935	0.021	0.221	1.09149e-17
C1R	6.41107e-22	-0.685599	0.005	0.19	1.10078e-17
CRIP2	6.61488e-22	-0.559188	0.028	0.232	1.13577e-17
LONP1	6.74564e-22	-0.48446	0.039	0.252	1.15823e-17
BAG3	6.82084e-22	-0.443774	0.042	0.256	1.17114e-17
MCTP2	6.87213e-22	0.29394	0.111	0.023	1.17995e-17
PSMB5	7.26597e-22	-0.577324	0.095	0.34	1.24757e-17
ME1	7.29674e-22	-0.394859	0.002	0.185	1.25285e-17
CCDC47	7.60647e-22	-0.662217	0.152	0.405	1.30603e-17
CCDC69	7.72245e-22	0.487212	0.208	0.075	1.32594e-17
NIBAN2	8.22276e-22	-0.403719	0.002	0.185	1.41185e-17
REEP5	8.36252e-22	0.584198	0.538	0.407	1.43584e-17
CAMK2A	8.67476e-22	-0.486957	0	0.18	1.48946e-17
CLIP3	8.67476e-22	-0.414121	0	0.18	1.48946e-17
CHD1L	8.94717e-22	-0.477441	0.023	0.223	1.53623e-17
PTGER2	9.23025e-22	0.328478	0.125	0.029	1.58483e-17
RAB5A	9.39334e-22	-0.530117	0.122	0.384	1.61284e-17
COL9A3	9.56617e-22	-0.480983	0.002	0.185	1.64251e-17
LINC00324	9.77765e-22	0.810325	0.256	0.108	1.67882e-17
TNFAIP3	1.01402e-21	0.371024	0.462	0.245	1.74108e-17
SLC39A6	1.02616e-21	-0.446112	0.046	0.262	1.76191e-17
PRKCA	1.0277e-21	-0.490166	0.088	0.329	1.76456e-17
AKT3	1.03358e-21	-0.476568	0.058	0.283	1.77466e-17
PKD1	1.0396e-21	-0.515133	0.076	0.31	1.785e-17
TRIM2	1.04137e-21	-0.477539	0	0.18	1.78804e-17
PFKP	1.05076e-21	-0.868089	0.104	0.325	1.80416e-17
MICU3	1.11143e-21	-0.355041	0.005	0.189	1.90833e-17
TMEM158	1.2244e-21	-0.628799	0.005	0.188	2.10229e-17
MEIS2	1.2499e-21	-0.348472	0	0.179	2.14607e-17
TCEAL5	1.2499e-21	-0.507403	0	0.179	2.14607e-17
SPIRE1	1.28967e-21	-0.456516	0.009	0.197	2.21436e-17
SOGA1	1.29225e-21	-0.352191	0.002	0.183	2.21879e-17
GRIA3	1.3955e-21	-0.450861	0.002	0.183	2.39607e-17
CTSF	1.46992e-21	-0.453272	0.018	0.214	2.52385e-17
TIMP3	1.52904e-21	-0.670479	0.009	0.196	2.62536e-17
GNG12	1.66533e-21	-0.365235	0.002	0.183	2.85938e-17
ITGA3	1.70584e-21	-0.447755	0.009	0.196	2.92893e-17
APLP1	1.72715e-21	-0.38549	0.005	0.187	2.96551e-17
RGS6	1.79955e-21	-0.457815	0	0.178	3.08983e-17
EHBP1	1.82878e-21	-0.545184	0.051	0.266	3.14001e-17
PEBP1	1.84927e-21	-1.29083	0.547	0.654	3.1752e-17
MARCHF1	1.90731e-21	-0.701494	0.009	0.194	3.27485e-17
FAIM2	1.97657e-21	-0.396206	0.002	0.182	3.39376e-17
BACH1	2.0287e-21	-0.443583	0.044	0.256	3.48327e-17
NAIP	2.05411e-21	-0.538497	0.037	0.243	3.5269e-17
NPAS2	2.06151e-21	-0.392858	0.005	0.187	3.53962e-17
CCL3L1	2.0851e-21	-0.654969	0.342	0.137	3.58012e-17
CD163	2.12175e-21	-1.38664	0.007	0.188	3.64305e-17
ATOX1	2.1226e-21	-0.686702	0.132	0.382	3.64451e-17
LGMN	2.14018e-21	-0.332248	0.005	0.187	3.67468e-17
SEC14L2	2.14149e-21	-0.454666	0.012	0.199	3.67693e-17
ABHD17A	2.19243e-21	0.564235	0.527	0.391	3.76439e-17
NPAS3	2.19817e-21	-0.397642	0.002	0.182	3.77425e-17
IGFBP6	2.21224e-21	-0.67013	0.018	0.211	3.79841e-17
PIK3CD	2.25694e-21	0.454735	0.196	0.07	3.87516e-17
C5orf24	2.30326e-21	-0.578918	0.115	0.362	3.9547e-17
EIF4A1	2.32151e-21	-0.72617	0.275	0.529	3.98603e-17
PRKCQ	2.36082e-21	0.318341	0.12	0.028	4.05352e-17
PXDC1	2.36411e-21	-0.363961	0	0.177	4.05918e-17
ATN1	2.44813e-21	-0.43952	0.037	0.246	4.20344e-17
FXYD5	2.58208e-21	0.308189	0.506	0.276	4.43343e-17
ST3GAL6	2.58898e-21	-0.357055	0	0.177	4.44528e-17
CACNG8	2.59183e-21	-0.564082	0.005	0.185	4.45016e-17
TESPA1	2.67749e-21	0.275163	0.132	0.033	4.59724e-17
TMEM132B	2.7068e-21	-0.624731	0.007	0.189	4.64758e-17
SESTD1	2.78203e-21	-0.356146	0.009	0.195	4.77675e-17
USP6NL	2.83511e-21	-0.379704	0	0.176	4.86788e-17
CNKSR2	2.88003e-21	-0.550715	0.005	0.185	4.945e-17
NFE2L1	2.90165e-21	-0.48654	0.069	0.299	4.98213e-17
CDK4	2.91516e-21	-0.481548	0.06	0.284	5.00533e-17
REEP2	2.92092e-21	-0.419471	0.005	0.185	5.01522e-17
SERPINF1	3.00375e-21	-0.569248	0.005	0.185	5.15744e-17
NFASC	3.09968e-21	-0.393376	0.005	0.185	5.32215e-17
HEXA	3.41007e-21	-0.482959	0.109	0.359	5.85509e-17
NDRG4	3.49064e-21	-0.407577	0.002	0.18	5.99343e-17
HMGN2	3.64223e-21	0.460903	0.626	0.469	6.2537e-17
IMPDH2	3.64684e-21	-0.481151	0.074	0.307	6.26162e-17
OSMR	3.80469e-21	-0.401674	0.002	0.18	6.53266e-17
TNS1	3.88402e-21	-0.387363	0.002	0.18	6.66887e-17
TTC3	3.89017e-21	-0.831462	0.356	0.591	6.67942e-17
FEM1C	3.98951e-21	-0.45381	0.048	0.262	6.84999e-17
ZNF516	4.07499e-21	-0.342841	0	0.175	6.99677e-17
GADD45A	4.17642e-21	-1.00651	0.141	0.368	7.17091e-17
DNM1	4.30666e-21	-0.415551	0.005	0.184	7.39454e-17
TRIM44	4.347e-21	-0.589923	0.159	0.424	7.4638e-17
BICD1	4.43735e-21	-0.4678	0.055	0.275	7.61893e-17
SMARCA1	4.5128e-21	-0.397239	0.002	0.179	7.74848e-17
MICALL2	4.5371e-21	-0.469192	0.014	0.201	7.7902e-17
AMFR	4.53866e-21	-0.410737	0.06	0.283	7.79289e-17
GAS7	4.55013e-21	-0.492829	0.03	0.23	7.81258e-17
MS4A7	4.76732e-21	-1.34367	0.016	0.199	8.1855e-17
CCPG1	4.84494e-21	-0.59666	0.134	0.383	8.31876e-17
KDM3A	4.84513e-21	-0.472345	0.048	0.262	8.31909e-17
FUBP3	4.86797e-21	-0.394685	0.053	0.271	8.35831e-17
DSTN	4.9573e-21	-1.07144	0.316	0.511	8.51169e-17
GDI1	5.07017e-21	-0.534968	0.113	0.36	8.70548e-17
MYO6	5.20644e-21	-0.490911	0.025	0.221	8.93946e-17
NTRK3	5.34666e-21	-0.466559	0	0.174	9.18021e-17
MFGE8	5.44209e-21	-0.464613	0.032	0.234	9.34407e-17
SPOCK2	5.70432e-21	0.541682	0.536	0.353	9.79431e-17
SEPTIN8	5.76563e-21	-0.413398	0.039	0.247	9.89958e-17
CTSZ	5.87892e-21	-0.969934	0.143	0.377	1.00941e-16
BACE1	6.6437e-21	-0.496278	0.016	0.204	1.14072e-16
PLPP3	6.67765e-21	-0.452949	0.005	0.182	1.14655e-16
NACC2	6.75001e-21	-0.399026	0.012	0.196	1.15898e-16
SYP	6.75155e-21	-0.490575	0.002	0.178	1.15924e-16
CPNE7	6.91736e-21	0.308628	0.109	0.024	1.18771e-16
C1orf56	7.07911e-21	0.71486	0.388	0.234	1.21548e-16
PODXL	7.27583e-21	-0.594151	0.002	0.178	1.24926e-16
STX7	7.4448e-21	-0.572279	0.095	0.331	1.27827e-16
SYNM	7.53007e-21	-0.519531	0.014	0.2	1.29291e-16
KCNQ2	7.67491e-21	-0.437982	0	0.173	1.31778e-16
SYNRG	7.9446e-21	0.591777	0.478	0.333	1.36409e-16
RCAN1	8.04869e-21	-0.533288	0.016	0.203	1.38196e-16
CRTAP	8.14104e-21	-0.510847	0.067	0.289	1.39782e-16
SHC2	8.39983e-21	-0.33402	0	0.173	1.44225e-16
CNP	8.63718e-21	-0.544796	0.06	0.276	1.483e-16
ADGRL1	8.67573e-21	-0.38562	0.009	0.19	1.48962e-16
HSP90B1	8.87074e-21	-1.2656	0.515	0.627	1.52311e-16
SLC27A1	9.27655e-21	-0.369185	0.018	0.207	1.59278e-16
CADM2	9.46297e-21	-0.395728	0.002	0.177	1.62479e-16
PTPRD	1.00602e-20	-0.446391	0	0.172	1.72733e-16
HEY1	1.10072e-20	-0.413779	0.002	0.176	1.88994e-16
NLGN1	1.10088e-20	-0.372669	0	0.172	1.89022e-16
C3orf70	1.10088e-20	-0.478331	0	0.172	1.89022e-16
MAVS	1.10716e-20	-0.44847	0.083	0.316	1.90099e-16
UBE2E1	1.10874e-20	-0.391909	0.046	0.257	1.90371e-16
LAMP2	1.10984e-20	-0.58134	0.15	0.401	1.90559e-16
MED13L	1.14889e-20	-0.525017	0.081	0.307	1.97264e-16
CFL2	1.18308e-20	-0.414943	0.042	0.248	2.03135e-16
RAB1A	1.22078e-20	-0.524115	0.141	0.4	2.09608e-16
RRBP1	1.22752e-20	-0.56604	0.148	0.404	2.10765e-16
RBL2	1.22763e-20	0.650324	0.436	0.286	2.10785e-16
ALOX5AP	1.25923e-20	0.362048	0.333	0.154	2.16209e-16
PKD2	1.26033e-20	-0.396186	0.016	0.202	2.16399e-16
INSIG2	1.27708e-20	-0.693598	0.074	0.29	2.19274e-16
CLEC7A	1.33283e-20	-0.769663	0.002	0.176	2.28847e-16
SPI1	1.44222e-20	-0.816501	0	0.171	2.47629e-16
ABHD5	1.55351e-20	-0.542135	0.067	0.288	2.66738e-16
ADGRL3	1.57793e-20	-0.370394	0	0.171	2.70931e-16
CTNND2	1.57793e-20	-0.440699	0	0.171	2.70931e-16
DNM3	1.57793e-20	-0.389204	0	0.171	2.70931e-16
CYSTM1	1.67314e-20	-0.564252	0.055	0.265	2.87278e-16
INTU	1.6841e-20	-0.381294	0.005	0.18	2.8916e-16
RTL8A	1.70816e-20	-0.410767	0.042	0.248	2.9329e-16
FZD3	1.73491e-20	-0.402066	0.007	0.184	2.97884e-16
PLEKHB1	1.75151e-20	-0.643516	0.051	0.258	3.00735e-16
CLCN3	1.78022e-20	-0.56106	0.099	0.331	3.05664e-16
ZBP1	1.83077e-20	0.301245	0.111	0.025	3.14344e-16
NPTX2	1.85251e-20	-0.648945	0.005	0.178	3.18075e-16
NLGN2	1.8886e-20	-0.327021	0	0.17	3.24273e-16
BEX2	2.03183e-20	-0.680189	0.069	0.282	3.48865e-16
CABP1	2.06603e-20	-0.484353	0	0.17	3.54738e-16
RNF13	2.09133e-20	-0.45492	0.127	0.381	3.59082e-16
TNRC18	2.10818e-20	-0.371978	0.06	0.279	3.61974e-16
ARHGAP42	2.10847e-20	-0.358285	0.002	0.174	3.62024e-16
TSPAN3	2.11125e-20	-0.568653	0.129	0.378	3.62502e-16
CKAP4	2.1596e-20	-0.346227	0.005	0.179	3.70803e-16
CD8B2	2.18003e-20	0.123041	0.037	0.002	3.74311e-16
KIAA0232	2.20186e-20	-0.522101	0.106	0.342	3.78059e-16
ARFGEF3	2.20531e-20	-0.423291	0.002	0.174	3.78652e-16
CNOT6L	2.22318e-20	0.626144	0.397	0.24	3.81719e-16
MEGF9	2.3597e-20	-0.382911	0.025	0.217	4.0516e-16
WDR60	2.38737e-20	-0.507767	0.051	0.26	4.09911e-16
FER	2.4479e-20	-0.341351	0.012	0.191	4.20304e-16
ODR4	2.45184e-20	-0.415071	0.053	0.263	4.20981e-16
MAL	2.5037e-20	-0.403098	0.012	0.191	4.29885e-16
MT2A	2.51389e-20	-2.38253	0.732	0.722	4.31635e-16
SPRY4	2.52105e-20	-0.397633	0.002	0.174	4.32864e-16
CSF2RA	2.73394e-20	-0.834927	0.007	0.18	4.69417e-16
CD302	2.74692e-20	-0.642511	0.012	0.189	4.71646e-16
RNF141	2.95407e-20	-0.413424	0.051	0.26	5.07214e-16
AGT	2.95748e-20	-0.654359	0	0.169	5.078e-16
PDZD2	3.00141e-20	-0.438506	0.005	0.177	5.15341e-16
GRIA1	3.04085e-20	-0.408154	0.002	0.173	5.22113e-16
LGALS1	3.07644e-20	-1.11132	0.298	0.525	5.28225e-16
MORN2	3.12545e-20	-0.361786	0.005	0.178	5.3664e-16
CD63	3.20645e-20	-1.42282	0.64	0.697	5.50547e-16
GNS	3.24174e-20	-0.365134	0.042	0.246	5.56606e-16
TRIB1	3.31627e-20	-0.455477	0.012	0.19	5.69404e-16
ERAP2	3.3353e-20	0.584029	0.319	0.163	5.72671e-16
GLO1	3.38261e-20	-0.542135	0.122	0.368	5.80794e-16
ADD2	3.53749e-20	-0.388653	0	0.168	6.07387e-16
LINC00511	3.53749e-20	-0.332391	0	0.168	6.07387e-16
PATL2	3.57598e-20	0.336377	0.102	0.022	6.13996e-16
MLXIP	3.61698e-20	-0.498552	0.113	0.355	6.21036e-16
CLASP2	3.62979e-20	-0.463024	0.062	0.279	6.23235e-16
ICA1L	3.7242e-20	-0.412554	0.014	0.193	6.39445e-16
SNX27	3.77312e-20	-0.399342	0.095	0.333	6.47845e-16
KIFBP	3.82232e-20	-0.350156	0.037	0.238	6.56293e-16
ATCAY	3.85999e-20	-0.427391	0.007	0.181	6.6276e-16
ECH1	3.86351e-20	0.531373	0.473	0.338	6.63364e-16
ALDH7A1	3.86754e-20	-0.444263	0.053	0.263	6.64057e-16
ATP13A3	3.87874e-20	-0.555296	0.097	0.326	6.6598e-16
GPX3	3.91027e-20	-0.686954	0.002	0.172	6.71394e-16
ITSN1	3.96878e-20	-0.395149	0.012	0.189	6.8144e-16
ZNF358	3.9722e-20	-0.391465	0.005	0.177	6.82027e-16
AARS1	3.97391e-20	-0.361146	0.035	0.233	6.8232e-16
RCAN3	4.16351e-20	0.509797	0.282	0.131	7.14874e-16
FCHO2	4.19831e-20	-0.453549	0.021	0.205	7.2085e-16
TRIQK	4.23046e-20	-0.343865	0	0.167	7.2637e-16
BMP2K	4.25717e-20	-0.524401	0.023	0.209	7.30956e-16
GOLGB1	4.68581e-20	-0.799611	0.249	0.51	8.04553e-16
GFAP	4.95744e-20	-1.43021	0.039	0.233	8.51193e-16
ASAP1	5.09816e-20	-0.416249	0.081	0.308	8.75354e-16
SETD7	5.27694e-20	-0.361054	0.018	0.202	9.06051e-16
MYO1F	5.52074e-20	0.441207	0.372	0.19	9.47911e-16
SV2A	5.78278e-20	-0.342436	0.007	0.18	9.92903e-16
ARHGAP24	5.8981e-20	-0.812097	0.005	0.174	1.0127e-15
SLC4A8	6.01223e-20	-0.413067	0.009	0.184	1.0323e-15
CD28	6.20684e-20	0.280312	0.132	0.034	1.06572e-15
UQCRC1	6.2138e-20	-0.528122	0.113	0.354	1.06691e-15
SASH1	6.37805e-20	-0.359628	0.002	0.171	1.09511e-15
KANK1	6.39847e-20	-0.387942	0.007	0.18	1.09862e-15
NFE2L2	6.41652e-20	-0.649357	0.231	0.493	1.10172e-15
QSER1	6.52453e-20	-0.370716	0.025	0.214	1.12026e-15
HNMT	7.01599e-20	-0.392871	0.005	0.175	1.20464e-15
TPI1	7.09158e-20	-1.31825	0.49	0.618	1.21763e-15
ZDHHC14	7.3222e-20	-0.427308	0.039	0.238	1.25722e-15
CTSH	7.45e-20	-0.907657	0.03	0.213	1.27916e-15
SAMD9L	7.71619e-20	0.424457	0.27	0.119	1.32487e-15
TCEA2	7.72237e-20	-0.496499	0.076	0.299	1.32593e-15
HMGN1	7.76871e-20	0.383657	0.744	0.613	1.33389e-15
HSPA12A	7.9585e-20	-0.390009	0.009	0.183	1.36648e-15
RFLNB	8.339e-20	0.386513	0.192	0.069	1.43181e-15
MLEC	8.54815e-20	-0.69544	0.208	0.457	1.46772e-15
TUBA1B	8.62454e-20	-1.2619	0.42	0.626	1.48083e-15
ADAM17	8.73533e-20	-0.521415	0.099	0.33	1.49986e-15
CLN8	8.90418e-20	-0.397001	0.051	0.257	1.52885e-15
ELL2	8.94712e-20	-0.662813	0.03	0.217	1.53622e-15
ARNT2	8.95007e-20	-0.386972	0.002	0.17	1.53673e-15
LARS1	9.00886e-20	-0.573638	0.173	0.43	1.54682e-15
PDLIM4	9.05463e-20	-0.536576	0.002	0.169	1.55468e-15
C9orf78	9.08562e-20	0.523014	0.52	0.386	1.56e-15
EFHC1	9.1817e-20	-0.357772	0.028	0.216	1.5765e-15
TARS1	9.27543e-20	-0.51993	0.081	0.3	1.59259e-15
ACSL1	9.38718e-20	-0.668291	0.014	0.188	1.61178e-15
CYBB	9.40936e-20	-0.922105	0.005	0.173	1.61559e-15
NCAM2	9.44108e-20	-0.370303	0	0.165	1.62103e-15
ARHGAP32	9.44108e-20	-0.376523	0	0.165	1.62103e-15
TRIM24	9.55049e-20	-0.430894	0.044	0.244	1.63982e-15
TRPV2	1.01696e-19	0.331622	0.139	0.039	1.74613e-15
GDNF	1.03195e-19	-0.474931	0	0.164	1.77186e-15
CSF1R	1.13172e-19	-1.03979	0.005	0.172	1.94317e-15
CETN2	1.13429e-19	-0.513949	0.069	0.283	1.94758e-15
NIPSNAP2	1.15079e-19	-0.486971	0.106	0.342	1.97591e-15
MAPRE3	1.15736e-19	-0.289239	0.005	0.173	1.98718e-15
MT1X	1.16974e-19	-3.04819	0.446	0.554	2.00845e-15
SLC36A4	1.16989e-19	-0.349565	0.028	0.216	2.00871e-15
MAP4K5	1.20207e-19	-0.437279	0.088	0.315	2.06395e-15
SH3BGR	1.23275e-19	-0.446661	0	0.164	2.11664e-15
TLE1	1.24997e-19	-0.438452	0.035	0.228	2.1462e-15
SECISBP2L	1.27226e-19	-0.459386	0.088	0.313	2.18448e-15
ARHGEF26	1.27819e-19	-0.414602	0.018	0.199	2.19466e-15
CNIH3	1.27856e-19	-0.380274	0.012	0.186	2.19528e-15
ABHD12	1.28379e-19	-0.395383	0.067	0.284	2.20427e-15
TPM4	1.28717e-19	-0.687042	0.208	0.46	2.21008e-15
DIXDC1	1.3169e-19	-0.334433	0.005	0.173	2.26112e-15
TTYH1	1.32541e-19	-0.513595	0.012	0.185	2.27572e-15
CD226	1.34266e-19	0.357706	0.173	0.057	2.30535e-15
APPL1	1.35724e-19	-0.522654	0.136	0.382	2.33039e-15
SUSD3	1.41892e-19	0.38698	0.212	0.082	2.43629e-15
CORO1B	1.59279e-19	0.62167	0.416	0.262	2.73482e-15
ITPRIPL2	1.60557e-19	-0.479748	0.035	0.226	2.75676e-15
NECTIN3	1.63615e-19	-0.45188	0.03	0.217	2.80926e-15
UBE2E2	1.68593e-19	-0.299025	0.002	0.167	2.89475e-15
LINC02273	1.77239e-19	0.199117	0.069	0.01	3.0432e-15
DUSP4	1.77879e-19	0.726731	0.344	0.193	3.05418e-15
APBB2	1.84539e-19	-0.373535	0.005	0.172	3.16854e-15
VMP1	1.86204e-19	-1.18228	0.349	0.557	3.19712e-15
RRAGD	1.86577e-19	-0.401748	0.002	0.166	3.20353e-15
TNFRSF12A	1.86703e-19	-0.568038	0.016	0.191	3.20569e-15
STMN4	1.96257e-19	-0.494469	0.002	0.166	3.36973e-15
HSPB11	2.02572e-19	0.531119	0.333	0.186	3.47817e-15
PDLIM5	2.12172e-19	-0.402304	0.058	0.265	3.64299e-15
FARP2	2.18585e-19	-0.342108	0.007	0.175	3.75311e-15
FAM171B	2.29357e-19	-0.336022	0	0.162	3.93806e-15
LDLRAP1	2.38969e-19	0.348187	0.152	0.047	4.1031e-15
WARS1	2.61247e-19	-0.446486	0.046	0.243	4.48561e-15
ZNF608	2.78461e-19	-0.344913	0.002	0.165	4.78118e-15
RHEB	2.8862e-19	-0.63409	0.21	0.46	4.9556e-15
PURB	2.88715e-19	-0.421073	0.12	0.361	4.95724e-15
AKAP11	2.89172e-19	-0.452966	0.104	0.337	4.96508e-15
LAMB2	2.9357e-19	-0.408581	0.005	0.17	5.04059e-15
COPS8	2.94548e-19	-0.469223	0.09	0.316	5.0574e-15
VDAC2	3.12335e-19	-0.952762	0.289	0.496	5.3628e-15
EPN1	3.15841e-19	-0.447124	0.118	0.359	5.42299e-15
ASB2	3.19504e-19	0.195029	0.076	0.012	5.48589e-15
ARMCX3	3.24388e-19	-0.513344	0.15	0.4	5.56974e-15
VCAM1	3.27496e-19	0.157375	0.042	0.003	5.62311e-15
VDAC1	3.37123e-19	-0.899647	0.282	0.487	5.7884e-15
PLPPR2	3.56878e-19	-0.304728	0	0.16	6.12759e-15
PDGFRA	3.56878e-19	-0.477175	0	0.16	6.12759e-15
PLS3	3.72696e-19	-0.493326	0.009	0.178	6.39919e-15
MT-ND4	3.78216e-19	-0.620559	1	0.958	6.49396e-15
LPXN	3.98113e-19	0.474693	0.259	0.116	6.83561e-15
PCYOX1	4.07155e-19	-0.383245	0.042	0.237	6.99085e-15
PHLPP1	4.19583e-19	-0.311794	0.018	0.195	7.20425e-15
POSTN	4.22898e-19	-1.61218	0.014	0.183	7.26115e-15
C1QA	4.25912e-19	-2.41502	0.03	0.203	7.3129e-15
TMEM71	4.26835e-19	0.351811	0.129	0.036	7.32876e-15
KCTD3	4.39815e-19	-0.326003	0.002	0.164	7.55162e-15
CFLAR	4.54206e-19	0.443736	0.621	0.477	7.79871e-15
RFK	4.55052e-19	-0.33552	0.032	0.221	7.81324e-15
ATP6AP1	4.5651e-19	-0.4742	0.129	0.377	7.83827e-15
TGFBR2	4.64805e-19	0.417174	0.427	0.246	7.98071e-15
UNC5B	4.65038e-19	-0.333623	0	0.159	7.9847e-15
WSCD1	4.65038e-19	-0.375724	0	0.159	7.9847e-15
SDCCAG8	4.65102e-19	-0.429129	0.085	0.306	7.9858e-15
PET100	4.80272e-19	0.478934	0.575	0.447	8.24627e-15
GPRIN3	4.83992e-19	0.434321	0.323	0.16	8.31014e-15
ERC1	5.00642e-19	-0.373938	0.037	0.228	8.59603e-15
TRIP6	5.03706e-19	-0.282556	0.021	0.2	8.64863e-15
F3	5.07893e-19	-0.41825	0	0.159	8.72052e-15
CDC14A	5.32233e-19	0.430367	0.224	0.091	9.13845e-15
SELENOM	5.40576e-19	-0.926834	0.217	0.419	9.28168e-15
DIP2B	5.40925e-19	-0.41983	0.028	0.21	9.28768e-15
CSK	5.4949e-19	0.491143	0.356	0.204	9.43474e-15
PAK1IP1	5.79373e-19	-0.363323	0.03	0.214	9.94783e-15
KIF5A	6.03275e-19	-0.420749	0.002	0.163	1.03582e-14
LTBR	6.05733e-19	-0.309147	0	0.158	1.04004e-14
DSE	6.12747e-19	-0.666729	0.023	0.198	1.05209e-14
BRI3	6.51144e-19	-0.807682	0.259	0.503	1.11801e-14
ASIC4	6.61464e-19	-0.407435	0	0.158	1.13573e-14
REEP3	6.67832e-19	-0.414753	0.081	0.3	1.14667e-14
ZNF302	6.67941e-19	-0.352233	0.072	0.284	1.14685e-14
NF1	6.84881e-19	-0.460817	0.129	0.372	1.17594e-14
SNTG1	7.22291e-19	-0.362785	0	0.158	1.24017e-14
NLGN4X	7.22291e-19	-0.380584	0	0.158	1.24017e-14
LRRTM3	7.22291e-19	-0.388111	0	0.158	1.24017e-14
SOX11	7.22291e-19	-0.358173	0	0.158	1.24017e-14
PAM	7.40615e-19	-0.501769	0.067	0.273	1.27164e-14
PLD4	7.88676e-19	-0.879684	0	0.157	1.35416e-14
PLEKHH2	8.15482e-19	-0.433468	0.016	0.187	1.40018e-14
RIN2	8.61124e-19	-0.346991	0	0.157	1.47855e-14
LYZ	8.96909e-19	-2.31665	0.039	0.213	1.53999e-14
GBE1	9.19619e-19	-0.37363	0.014	0.183	1.57899e-14
ZSCAN18	9.31286e-19	-0.39682	0.081	0.299	1.59902e-14
CAPZA2	9.56212e-19	-0.520428	0.176	0.43	1.64182e-14
IPO7	9.61823e-19	-0.427711	0.099	0.327	1.65145e-14
MYH10	1.02646e-18	-0.316375	0	0.156	1.76243e-14
DCBLD2	1.02646e-18	-0.342293	0	0.156	1.76243e-14
TUSC3	1.05711e-18	-0.326813	0.002	0.161	1.81505e-14
SREBF1	1.07889e-18	-0.332231	0.018	0.191	1.85246e-14
GNA12	1.11802e-18	-0.311136	0.021	0.196	1.91964e-14
OSBPL1A	1.12615e-18	-0.362914	0.002	0.161	1.9336e-14
PRRT2	1.183e-18	-0.420344	0.002	0.16	2.03121e-14
DPCD	1.18963e-18	-0.312525	0.002	0.16	2.0426e-14
PDXK	1.19968e-18	-0.453055	0.102	0.331	2.05985e-14
MOK	1.22146e-18	-0.316872	0.009	0.173	2.09725e-14
C1S	1.22332e-18	-0.414705	0	0.156	2.10043e-14
CLN5	1.22546e-18	-0.334609	0.06	0.265	2.10411e-14
TMEM200A	1.2374e-18	0.154374	0.051	0.005	2.12462e-14
ZKSCAN1	1.29975e-18	-0.585734	0.162	0.402	2.23166e-14
GABPB1-AS1	1.30322e-18	-0.972421	0.236	0.465	2.23762e-14
IFT22	1.33798e-18	-0.291933	0.018	0.191	2.29732e-14
A2M-AS1	1.34575e-18	0.285924	0.122	0.032	2.31065e-14
SAV1	1.40049e-18	-0.392308	0.023	0.199	2.40465e-14
ETV1	1.40902e-18	-0.360737	0.021	0.194	2.41929e-14
ZHX3	1.4868e-18	-0.373956	0.032	0.215	2.55283e-14
DLGAP4	1.50462e-18	-0.361672	0.065	0.269	2.58343e-14
DAB2	1.51769e-18	-0.652264	0.007	0.167	2.60587e-14
CAPZA1	1.55738e-18	0.531635	0.471	0.324	2.67403e-14
SUN1	1.6136e-18	-0.401998	0.062	0.265	2.77056e-14
OLR1	1.63586e-18	-0.992635	0.012	0.174	2.80877e-14
HLA-DOA	1.65342e-18	-0.483901	0.012	0.176	2.83893e-14
GARS1	1.67902e-18	-0.402086	0.067	0.272	2.88288e-14
RPGR	1.70423e-18	-0.701339	0.069	0.268	2.92616e-14
HMOX2	1.85804e-18	0.540139	0.344	0.207	3.19026e-14
NREP	1.89537e-18	-0.335021	0	0.154	3.25434e-14
MIR99AHG	1.89922e-18	-0.310059	0.007	0.168	3.26096e-14
RNF24	1.92781e-18	-0.311081	0.028	0.207	3.31005e-14
TGFB1	1.9584e-18	0.502942	0.413	0.249	3.36258e-14
TMCO3	2.01077e-18	-0.331511	0.044	0.236	3.4525e-14
PTGR2	2.01346e-18	-0.296684	0.021	0.194	3.45711e-14
C19orf81	2.06855e-18	-0.299363	0	0.154	3.5517e-14
MITF	2.06855e-18	-0.315079	0	0.154	3.5517e-14
DPY19L1	2.11484e-18	-0.348571	0.023	0.198	3.63119e-14
FDXR	2.14686e-18	-0.451239	0.042	0.229	3.68616e-14
HIGD2A	2.16795e-18	0.484718	0.545	0.424	3.72237e-14
MTHFD1	2.20221e-18	-0.331106	0.032	0.215	3.7812e-14
SLC35E3	2.22679e-18	-0.483827	0.072	0.278	3.8234e-14
CEP68	2.27053e-18	-0.342135	0.042	0.23	3.89849e-14
GPATCH2L	2.28682e-18	-0.528709	0.169	0.418	3.92648e-14
TSN	2.34218e-18	-0.384327	0.076	0.288	4.02152e-14
AK4	2.35481e-18	-0.344721	0.005	0.163	4.0432e-14
MICOS10	2.44557e-18	0.395978	0.568	0.446	4.19905e-14
NFKBIZ	2.55511e-18	-0.793691	0.187	0.422	4.38713e-14
PFKM	2.56274e-18	-0.290014	0.009	0.172	4.40023e-14
PTGR1	2.85583e-18	-0.428213	0.005	0.162	4.90346e-14
AHR	2.87966e-18	-0.451795	0.058	0.254	4.94437e-14
LRP6	2.93335e-18	-0.271695	0	0.153	5.03657e-14
OTUD1	3.06761e-18	-0.740796	0.051	0.237	5.26709e-14
SALL1	3.20067e-18	-0.284247	0	0.152	5.49555e-14
BCAS1	3.20067e-18	-0.505261	0	0.152	5.49555e-14
MOXD1	3.20067e-18	-0.458228	0	0.152	5.49555e-14
ARHGEF2	3.24286e-18	-0.418523	0.085	0.297	5.56798e-14
VAT1	3.25814e-18	-0.379402	0.028	0.205	5.59423e-14
IDH2	3.39071e-18	0.510137	0.393	0.254	5.82185e-14
ROCK2	3.43418e-18	-0.386334	0.072	0.279	5.89648e-14
MACROH2A1	3.46675e-18	-0.694366	0.298	0.547	5.95241e-14
ARHGAP23	3.49219e-18	-0.325948	0	0.152	5.99609e-14
RBM47	3.49219e-18	-0.40645	0	0.152	5.99609e-14
FAM210B	3.52127e-18	-0.377972	0.062	0.265	6.04602e-14
TSPAN32	3.57423e-18	0.233959	0.09	0.019	6.13695e-14
EHD4	3.61857e-18	-0.429268	0.062	0.262	6.21309e-14
PIP4P2	3.64058e-18	-0.256233	0.014	0.18	6.25087e-14
DRAXIN	3.65892e-18	-0.362581	0.007	0.166	6.28237e-14
POLR2L	3.70219e-18	0.297065	0.64	0.477	6.35667e-14
KIF1B	3.85373e-18	-0.461241	0.074	0.277	6.61686e-14
SHISAL2A	3.98813e-18	0.263494	0.129	0.036	6.84763e-14
CES2	4.01536e-18	-0.399107	0.065	0.267	6.89438e-14
NEK6	4.05402e-18	-0.342502	0.016	0.183	6.96076e-14
SLC4A4	4.05962e-18	-0.366115	0.007	0.165	6.97037e-14
CCDC112	4.08642e-18	-0.33992	0.028	0.205	7.01639e-14
NDUFS1	4.10417e-18	-0.501057	0.129	0.361	7.04687e-14
GPR68	4.18635e-18	0.163016	0.055	0.007	7.18796e-14
ETFRF1	4.3284e-18	-0.383319	0.06	0.261	7.43186e-14
ARL6IP5	4.33006e-18	0.356609	0.642	0.494	7.43471e-14
NCKAP5L	4.42517e-18	-0.304663	0.014	0.179	7.59802e-14
ABI3	4.46296e-18	0.359847	0.236	0.101	7.6629e-14
NLK	4.46296e-18	-0.338645	0.037	0.22	7.6629e-14
KRT81	4.4694e-18	0.176967	0.025	0	7.67395e-14
TRAV12-2	4.48844e-18	0.104672	0.025	0	7.70665e-14
SFXN3	4.62756e-18	-0.368064	0.06	0.259	7.94553e-14
ZNF667	4.77967e-18	-0.364408	0.005	0.16	8.20669e-14
RAP2A	4.96103e-18	-0.330284	0.053	0.249	8.51808e-14
LINC00239	5.00146e-18	0.16772	0.046	0.004	8.58751e-14
SNN	5.09791e-18	-0.329633	0.023	0.196	8.75311e-14
PHACTR1	5.13148e-18	-0.706214	0.009	0.167	8.81076e-14
SSR4	5.1814e-18	0.246627	0.788	0.602	8.89647e-14
ATP8A1	5.32904e-18	0.386253	0.166	0.058	9.14996e-14
LPCAT2	5.55025e-18	-0.765529	0.002	0.155	9.52977e-14
LYPLAL1	6.15219e-18	-0.306298	0.051	0.244	1.05633e-13
SIAH1	6.2076e-18	-0.286456	0.028	0.204	1.06584e-13
LY96	6.22582e-18	-0.44845	0.012	0.173	1.06897e-13
NFATC2	6.2399e-18	0.53206	0.222	0.095	1.07139e-13
SQSTM1	6.4844e-18	-0.813248	0.335	0.544	1.11337e-13
RND2	6.48617e-18	-0.349837	0.002	0.155	1.11368e-13
MTSS1	6.59983e-18	-0.382653	0.048	0.237	1.13319e-13
GLIS3	7.00267e-18	-0.30459	0	0.15	1.20236e-13
TNFSF8	7.07196e-18	0.299319	0.127	0.036	1.21426e-13
PTPN13	7.09726e-18	-0.345286	0.005	0.159	1.2186e-13
CIPC	7.14543e-18	-0.258966	0.007	0.164	1.22687e-13
TCTN1	7.49342e-18	-0.32761	0.014	0.176	1.28662e-13
SLC26A2	7.52101e-18	-0.454106	0.053	0.244	1.29136e-13
NARS1	7.55031e-18	-0.616257	0.189	0.425	1.29639e-13
OLIG1	7.63745e-18	-0.504035	0	0.149	1.31135e-13
ITGA7	7.63745e-18	-0.345984	0	0.149	1.31135e-13
UBE3A	7.65167e-18	-0.507994	0.171	0.416	1.31379e-13
TNPO2	8.09855e-18	-0.344793	0.037	0.219	1.39052e-13
BCAN	8.3294e-18	-0.520876	0	0.149	1.43016e-13
ICAM1	9.15656e-18	-0.362272	0.012	0.171	1.57218e-13
C3orf14	9.29518e-18	-0.344303	0.021	0.189	1.59598e-13
SEC63	9.36492e-18	-0.505357	0.152	0.389	1.60796e-13
PIK3C2A	9.37172e-18	-0.401528	0.09	0.303	1.60912e-13
TMEM50A	9.69226e-18	0.454968	0.473	0.347	1.66416e-13
ADCY1	9.90575e-18	-0.353805	0	0.149	1.70082e-13
IGFBP2	1.00456e-17	-1.03942	0.102	0.303	1.72483e-13
ZNF532	1.03436e-17	-0.334177	0.012	0.17	1.776e-13
DYNLT3	1.0589e-17	-0.557496	0.129	0.353	1.81814e-13
C1orf21	1.06746e-17	-0.435232	0.051	0.238	1.83283e-13
COL6A1	1.10007e-17	-0.403785	0.005	0.157	1.88882e-13
GNB4	1.13828e-17	-0.409369	0.03	0.203	1.95442e-13
MSR1	1.17784e-17	-0.6725	0	0.148	2.02234e-13
MYO1E	1.17784e-17	-0.274691	0	0.148	2.02234e-13
TMEM132C	1.17784e-17	-0.331801	0	0.148	2.02234e-13
PSRC1	1.19475e-17	-0.364203	0.005	0.157	2.05139e-13
EFEMP2	1.1982e-17	-0.36952	0.007	0.161	2.0573e-13
FNBP1	1.19923e-17	0.577648	0.529	0.407	2.05907e-13
CCDC106	1.24806e-17	-0.276423	0.002	0.152	2.14291e-13
C1orf162	1.27482e-17	-0.950527	0.03	0.197	2.18886e-13
LRP1B	1.28426e-17	-0.319185	0	0.148	2.20508e-13
CSGALNACT1	1.29689e-17	-0.331744	0.021	0.186	2.22676e-13
SOBP	1.30148e-17	-0.321992	0.005	0.157	2.23463e-13
WASL	1.31446e-17	-0.314365	0.053	0.245	2.25693e-13
DENND1C	1.31832e-17	0.324394	0.127	0.037	2.26356e-13
C1QC	1.32299e-17	-2.08119	0.023	0.182	2.27157e-13
JDP2	1.32717e-17	-0.444221	0.012	0.169	2.27875e-13
CUX1	1.35136e-17	-0.405551	0.109	0.33	2.32029e-13
PLCG2	1.37331e-17	0.535961	0.596	0.464	2.35798e-13
FREM2	1.40025e-17	-0.35806	0	0.147	2.40423e-13
COPS9	1.43201e-17	0.280031	0.644	0.511	2.45876e-13
NGFR	1.56677e-17	-0.398282	0.002	0.152	2.69015e-13
PFN2	1.61715e-17	-0.336802	0.005	0.156	2.77664e-13
GRK2	1.61746e-17	0.506303	0.397	0.256	2.77717e-13
KAZN	1.631e-17	-0.282507	0.002	0.152	2.80043e-13
USP53	1.6825e-17	-1.20833	0.079	0.261	2.88886e-13
MEST	1.68692e-17	-0.333978	0.002	0.151	2.89643e-13
NDUFB11	1.77421e-17	0.335339	0.598	0.452	3.04631e-13
NAT14	1.79334e-17	-0.254071	0.007	0.16	3.07916e-13
ZC2HC1A	1.80799e-17	-0.296986	0.009	0.165	3.10432e-13
SLAIN1	1.85994e-17	-0.343677	0.023	0.19	3.19352e-13
ZNF106	1.8698e-17	-0.496223	0.164	0.409	3.21044e-13
ANKRD40	1.93388e-17	-0.325975	0.042	0.224	3.32048e-13
ZNF704	1.93778e-17	-0.316746	0.005	0.155	3.32716e-13
GPT2	1.94014e-17	-0.29512	0.005	0.156	3.33122e-13
PHC2	2.07953e-17	-0.478175	0.125	0.348	3.57055e-13
CLIP2	2.13622e-17	-0.346649	0.007	0.16	3.66789e-13
NPTN	2.13964e-17	-0.326319	0.079	0.284	3.67376e-13
HCLS1	2.19454e-17	0.187867	0.499	0.269	3.76802e-13
PCGF2	2.2889e-17	-0.291453	0.002	0.15	3.93004e-13
ARHGEF11	2.35024e-17	-0.25185	0	0.146	4.03537e-13
EVI5	2.35756e-17	-0.319935	0.005	0.155	4.04792e-13
IL18	2.37861e-17	-0.83005	0.016	0.173	4.08408e-13
ATF5	2.38987e-17	-0.508182	0.025	0.191	4.10341e-13
NCS1	2.39013e-17	-0.299993	0.002	0.15	4.10386e-13
YIPF6	2.39129e-17	-0.384408	0.099	0.317	4.10585e-13
ILK	2.40453e-17	-0.402828	0.109	0.33	4.12858e-13
IFNL1	2.44895e-17	0.133004	0.032	0.002	4.20484e-13
PABPC4	2.50243e-17	-0.72043	0.15	0.368	4.29668e-13
MLLT11	2.5178e-17	-0.345376	0.044	0.225	4.32306e-13
DMXL2	2.53312e-17	-0.330444	0.002	0.15	4.34937e-13
ABL2	2.56822e-17	-0.427143	0.051	0.235	4.40964e-13
ACLY	2.57676e-17	-0.484692	0.079	0.276	4.4243e-13
ZBTB21	2.72865e-17	-0.404139	0.048	0.233	4.68509e-13
SPRY1	2.76224e-17	-0.616637	0.088	0.287	4.74276e-13
ODF2L	2.77849e-17	0.488767	0.312	0.166	4.77066e-13
RPL5	2.80731e-17	0.159209	0.947	0.771	4.82016e-13
GRASP	2.87061e-17	-0.510396	0.009	0.162	4.92883e-13
USP40	2.8894e-17	-0.292026	0.007	0.158	4.9611e-13
ATF4	2.96532e-17	-0.664533	0.261	0.497	5.09145e-13
PLAUR	3.03187e-17	-0.795	0.012	0.165	5.20573e-13
ABCC3	3.04306e-17	-0.381059	0	0.145	5.22494e-13
CD276	3.04306e-17	-0.258019	0	0.145	5.22494e-13
GRK6	3.09898e-17	0.512893	0.245	0.118	5.32095e-13
ETF1	3.15547e-17	-0.454316	0.122	0.348	5.41793e-13
KIF13A	3.31644e-17	-0.299491	0	0.144	5.69433e-13
LOX	3.31644e-17	-0.821606	0	0.144	5.69433e-13
FARP1	3.36986e-17	-0.325108	0.009	0.163	5.78605e-13
CLDN12	3.50549e-17	-0.250786	0.002	0.149	6.01892e-13
NR4A1	3.67973e-17	-1.37145	0.21	0.405	6.3181e-13
RAB32	3.69698e-17	-0.482668	0.005	0.153	6.34772e-13
NUAK1	3.72115e-17	-0.358057	0.002	0.149	6.38921e-13
GSTA4	3.72756e-17	-0.280522	0.009	0.163	6.40022e-13
TCAF1	3.83203e-17	-0.381368	0.046	0.228	6.5796e-13
SVIL	3.86662e-17	-0.347192	0.009	0.162	6.63899e-13
CSF3R	3.9041e-17	-0.632172	0.009	0.16	6.70334e-13
MMP16	3.93857e-17	-0.349611	0	0.144	6.76253e-13
TPST1	3.93857e-17	-0.244092	0	0.144	6.76253e-13
LZTS1	3.93857e-17	-0.282335	0	0.144	6.76253e-13
HIF1A	3.96579e-17	-0.493394	0.139	0.367	6.80925e-13
JTB	4.00342e-17	0.407012	0.564	0.448	6.87388e-13
ARHGAP22	4.04275e-17	-0.389649	0.009	0.161	6.9414e-13
BAZ2B	4.07585e-17	-0.542677	0.134	0.355	6.99823e-13
FBXO21	4.09247e-17	-0.487898	0.099	0.308	7.02677e-13
SEPTIN9	4.1218e-17	0.408595	0.582	0.424	7.07713e-13
MTUS1	4.15978e-17	-0.475516	0.007	0.157	7.14234e-13
TACC1	4.23548e-17	-0.637353	0.27	0.512	7.27232e-13
TAFA5	4.29184e-17	-0.302114	0	0.143	7.36909e-13
CPM	4.36242e-17	-0.60697	0.012	0.164	7.49027e-13
FRA10AC1	4.3975e-17	-0.504016	0.106	0.317	7.55051e-13
EML4	4.48618e-17	0.476363	0.388	0.243	7.70278e-13
LAP3	4.53163e-17	-0.567841	0.15	0.379	7.78081e-13
CHMP4A	4.53592e-17	0.526995	0.48	0.363	7.78817e-13
TBXAS1	4.55469e-17	-0.605255	0.007	0.156	7.82041e-13
TMEM205	4.62148e-17	-0.478968	0.097	0.31	7.93509e-13
MFSD1	4.76844e-17	-0.64364	0.085	0.278	8.18741e-13
IQGAP1	5.04878e-17	0.508251	0.582	0.462	8.66875e-13
KMT5A	5.14494e-17	-0.336808	0.037	0.212	8.83386e-13
TRAPPC1	5.21105e-17	0.418853	0.494	0.371	8.94738e-13
TIMMDC1	5.21853e-17	-0.356599	0.081	0.284	8.96022e-13
AHCYL1	5.35055e-17	-0.517957	0.127	0.348	9.18689e-13
PDIA4	5.79464e-17	-0.424179	0.092	0.299	9.94939e-13
PGM2L1	5.90044e-17	-0.565221	0.072	0.261	1.01311e-12
ATP1B1	5.97228e-17	-0.514997	0.09	0.288	1.02544e-12
KHSRP	6.00918e-17	-0.358117	0.115	0.341	1.03178e-12
C20orf194	6.047e-17	-0.352785	0.046	0.224	1.03827e-12
SEPTIN10	6.04889e-17	-0.250099	0	0.142	1.03859e-12
MAGI1	6.04889e-17	-0.303747	0	0.142	1.03859e-12
EDNRB	6.04889e-17	-0.375976	0	0.142	1.03859e-12
CEP63	6.05387e-17	-0.301546	0.058	0.248	1.03945e-12
RHOJ	6.19686e-17	-0.30775	0.002	0.147	1.064e-12
PALD1	6.39149e-17	-0.503435	0.007	0.155	1.09742e-12
STK38L	6.4735e-17	-0.410979	0.044	0.219	1.1115e-12
PTP4A2	6.61356e-17	0.42165	0.594	0.486	1.13555e-12
ANO9	6.82691e-17	0.203691	0.079	0.015	1.17218e-12
LRP12	6.84479e-17	-0.275187	0.002	0.146	1.17525e-12
MT-ND5	7.03324e-17	-0.655644	0.975	0.899	1.20761e-12
LRRC4B	7.17924e-17	-0.228329	0	0.142	1.23268e-12
INF2	7.29824e-17	-0.293683	0.016	0.173	1.25311e-12
PNPLA8	7.30695e-17	-0.454294	0.127	0.351	1.2546e-12
MAPT	7.43328e-17	-0.319726	0.016	0.173	1.27629e-12
RB1	7.5364e-17	-0.532184	0.095	0.298	1.294e-12
PPME1	7.59231e-17	-0.337841	0.039	0.214	1.3036e-12
GALNT2	7.65858e-17	-0.386153	0.081	0.28	1.31498e-12
REV3L	7.73517e-17	-0.416177	0.118	0.334	1.32813e-12
ADSS1	7.79436e-17	-0.288888	0.007	0.155	1.33829e-12
ARG2	7.82081e-17	-0.421346	0	0.141	1.34283e-12
TYRO3	7.98314e-17	-0.345817	0.005	0.15	1.37071e-12
KLHL8	8.07227e-17	-0.296487	0.035	0.206	1.38601e-12
TRIM8	8.44617e-17	-0.37133	0.12	0.344	1.45021e-12
FHL2	8.46622e-17	-0.457016	0.014	0.167	1.45365e-12
ADAMTS9-AS2	8.51935e-17	-0.330066	0	0.141	1.46277e-12
MIRLET7BHG	8.67186e-17	-0.304469	0.005	0.15	1.48896e-12
WDR41	8.72878e-17	-0.334427	0.037	0.21	1.49873e-12
TLR2	8.77536e-17	-0.650955	0.002	0.145	1.50673e-12
SEMA6A	9.27989e-17	-0.281485	0	0.141	1.59336e-12
CD14	1.00012e-16	-0.868715	0.005	0.149	1.7172e-12
ALDOC	1.01693e-16	-0.494708	0.042	0.214	1.74607e-12
SLC43A2	1.02661e-16	-0.379425	0.028	0.191	1.76269e-12
HLA-DRA	1.04896e-16	-3.03441	0.36	0.508	1.80107e-12
ZNF621	1.06167e-16	-0.411704	0.051	0.229	1.82288e-12
TCEAL8	1.06196e-16	-0.512343	0.132	0.348	1.82339e-12
ZFYVE28	1.07371e-16	0.498774	0.208	0.09	1.84356e-12
PREX2	1.10093e-16	-0.389932	0	0.14	1.89029e-12
IPO9	1.10434e-16	-0.323792	0.079	0.277	1.89615e-12
TES	1.16627e-16	0.466805	0.236	0.108	2.00248e-12
HACD3	1.18054e-16	-0.474587	0.106	0.315	2.02699e-12
APC2	1.19905e-16	-0.31401	0	0.14	2.05877e-12
NAV2	1.20316e-16	-0.31721	0.007	0.153	2.06583e-12
SLC11A1	1.20332e-16	-0.998151	0.021	0.173	2.0661e-12
NUMBL	1.24161e-16	-0.275192	0.007	0.153	2.13184e-12
CMTM7	1.2613e-16	0.448254	0.238	0.11	2.16566e-12
BEX5	1.3551e-16	-0.323174	0.002	0.144	2.3267e-12
IFT81	1.37451e-16	-0.239912	0.005	0.149	2.36004e-12
SPAG16	1.39024e-16	-0.341056	0.058	0.243	2.38705e-12
DLG5	1.41415e-16	-0.309329	0.012	0.162	2.4281e-12
PRTFDC1	1.42865e-16	-0.288919	0.005	0.149	2.45299e-12
ERGIC1	1.47355e-16	-0.426474	0.148	0.378	2.53009e-12
PPP1R9A	1.51782e-16	-0.351614	0.002	0.143	2.6061e-12
LINC00632	1.5487e-16	-0.302817	0	0.139	2.65911e-12
CAMK2D	1.56669e-16	-0.594418	0.157	0.371	2.69e-12
ATL1	1.58101e-16	-0.274593	0.009	0.157	2.71459e-12
LRATD1	1.59801e-16	-0.340091	0.002	0.143	2.74378e-12
RPN1	1.61452e-16	-0.417775	0.12	0.338	2.77213e-12
TOB2	1.63917e-16	-0.380161	0.09	0.292	2.81446e-12
MPC1	1.67998e-16	-0.762999	0.238	0.45	2.88452e-12
PAK3	1.69813e-16	-0.349687	0.005	0.148	2.91568e-12
C1QB	1.70807e-16	-2.36657	0.039	0.194	2.93276e-12
CADPS	1.89491e-16	-0.388112	0.002	0.143	3.25356e-12
SLC40A1	1.99952e-16	-0.436461	0	0.138	3.43318e-12
SOCS3	2.05404e-16	-0.619697	0.079	0.265	3.52678e-12
ORC4	2.13505e-16	-0.30282	0.048	0.226	3.66588e-12
KIFC3	2.14116e-16	-0.256576	0.002	0.142	3.67638e-12
LY86	2.17709e-16	-0.648621	0	0.138	3.73806e-12
DAAM1	2.17831e-16	-0.385449	0.048	0.225	3.74016e-12
STK26	2.216e-16	0.255556	0.095	0.023	3.80487e-12
SPRED2	2.24698e-16	-0.2367	0.012	0.161	3.85806e-12
DNAJC18	2.25829e-16	-0.272848	0.018	0.174	3.87748e-12
MLF2	2.29224e-16	-0.572569	0.185	0.41	3.93578e-12
OR2A25	2.31462e-16	0.112493	0.037	0.003	3.9742e-12
STK10	2.35006e-16	0.585461	0.379	0.245	4.03505e-12
LGI4	2.37032e-16	-0.400456	0	0.137	4.06984e-12
PRDX3	2.47124e-16	-0.494873	0.129	0.347	4.24313e-12
TPM2	2.53895e-16	-0.663218	0.018	0.171	4.35937e-12
TOR1AIP2	2.55913e-16	-0.394253	0.122	0.341	4.39403e-12
ITGB4	2.5806e-16	-0.28443	0	0.137	4.43088e-12
NRXN1	2.5806e-16	-0.375548	0	0.137	4.43088e-12
ARMCX1	2.5806e-16	-0.290873	0	0.137	4.43088e-12
TGFB1I1	2.5806e-16	-0.275215	0	0.137	4.43088e-12
UBN2	2.63631e-16	-0.452897	0.076	0.264	4.52655e-12
CPEB2	2.64956e-16	-0.344653	0.03	0.192	4.5493e-12
HECTD1	2.73675e-16	-0.320901	0.12	0.341	4.699e-12
FAM168B	2.78113e-16	-0.328388	0.06	0.245	4.7752e-12
SHC3	2.8094e-16	-0.297847	0	0.137	4.82375e-12
CMTM5	2.8094e-16	-0.269098	0	0.137	4.82375e-12
FXYD1	2.96875e-16	-0.474858	0.018	0.17	5.09734e-12
COL22A1	2.98548e-16	-0.490745	0.005	0.146	5.12606e-12
GPR18	2.99012e-16	0.212603	0.062	0.01	5.13403e-12
LMAN1	2.99789e-16	-0.617314	0.219	0.442	5.14738e-12
DENND5B	3.05837e-16	-0.278887	0	0.136	5.25122e-12
TNFRSF19	3.05837e-16	-0.24946	0	0.136	5.25122e-12
UACA	3.05837e-16	-0.416074	0	0.136	5.25122e-12
CPT1C	3.05837e-16	-0.293556	0	0.136	5.25122e-12
COX4I1	3.07987e-16	0.235397	0.889	0.688	5.28814e-12
HYAL2	3.14504e-16	-0.318815	0.014	0.164	5.40003e-12
AP1S1	3.31221e-16	-0.49036	0.102	0.305	5.68707e-12
ANO6	3.32894e-16	-0.372354	0.053	0.232	5.71579e-12
OLIG2	3.32925e-16	-0.297115	0	0.136	5.71632e-12
COL27A1	3.32925e-16	-0.419752	0	0.136	5.71632e-12
SATB2	3.32925e-16	-0.283107	0	0.136	5.71632e-12
PAPSS1	3.42672e-16	-0.294707	0.051	0.228	5.88368e-12
ROM1	3.45357e-16	-0.276728	0.002	0.141	5.92978e-12
DNAJB1	3.52346e-16	0.11154	0.762	0.562	6.04978e-12
ARL1	3.54276e-16	-0.488135	0.118	0.325	6.08291e-12
C5orf15	3.61829e-16	-0.305272	0.062	0.249	6.21261e-12
MFAP3L	3.62397e-16	-0.277091	0	0.136	6.22236e-12
APOL6	3.65269e-16	0.553022	0.367	0.231	6.27166e-12
ADGRB1	3.73861e-16	-0.303803	0.005	0.145	6.41919e-12
NDUFS5	3.79316e-16	0.169769	0.753	0.563	6.51286e-12
LRRC8A	3.86331e-16	-0.385393	0.044	0.213	6.6333e-12
CEND1	3.94462e-16	-0.23727	0	0.135	6.77291e-12
RILPL1	3.95447e-16	-0.264243	0.012	0.158	6.78983e-12
NT5C3B	4.09773e-16	-0.297021	0.032	0.197	7.03581e-12
BTLA	4.10821e-16	0.181639	0.065	0.011	7.0538e-12
SLC35G2	4.22705e-16	-0.244337	0.012	0.159	7.25784e-12
LAMA4	4.26408e-16	-0.347613	0.005	0.144	7.32143e-12
TTLL7	4.29345e-16	-0.30582	0	0.135	7.37186e-12
CYP2U1	4.29345e-16	-0.26117	0	0.135	7.37186e-12
DHX15	4.33247e-16	-0.344661	0.079	0.273	7.43886e-12
NMRK1	4.35639e-16	0.475522	0.261	0.132	7.47993e-12
PTOV1	4.36667e-16	-0.308137	0.076	0.27	7.49756e-12
DUSP3	4.38966e-16	-0.261826	0.016	0.167	7.53704e-12
NCOR2	4.4639e-16	-0.400154	0.136	0.36	7.66452e-12
DCTN4	4.56642e-16	-0.36309	0.076	0.27	7.84054e-12
MIR210HG	4.59071e-16	-0.264254	0.005	0.144	7.88225e-12
UXT	4.68379e-16	0.505731	0.49	0.386	8.04208e-12
RASGEF1A	4.76498e-16	0.130772	0.046	0.005	8.18148e-12
NTPCR	4.76845e-16	-0.353326	0.062	0.245	8.18744e-12
EPM2AIP1	4.98948e-16	-0.51238	0.159	0.382	8.56694e-12
MYO1B	5.00534e-16	-0.340936	0.002	0.139	8.59417e-12
C11orf96	5.11272e-16	-0.728508	0.005	0.143	8.77854e-12
CNN2	5.14717e-16	0.533539	0.413	0.282	8.83769e-12
ZNF562	5.18528e-16	-0.400965	0.072	0.259	8.90313e-12
NQO2	5.25276e-16	-0.296029	0.074	0.266	9.01899e-12
PREPL	5.26097e-16	-0.503317	0.143	0.354	9.03309e-12
DIS3	5.39052e-16	-0.361277	0.095	0.296	9.25552e-12
GM2A	5.42884e-16	-0.301927	0.023	0.179	9.32131e-12
PRICKLE2	5.53479e-16	-0.267757	0	0.134	9.50323e-12
TMEM67	5.54121e-16	-0.303353	0.009	0.153	9.51426e-12
RPS27L	5.56997e-16	-1.00113	0.54	0.635	9.56363e-12
UBXN1	5.71462e-16	0.307064	0.605	0.487	9.81201e-12
MT1E	5.75855e-16	-1.27945	0.169	0.355	9.88743e-12
ATP2B1	5.90866e-16	-0.427661	0.115	0.324	1.01452e-11
MOB1B	5.9237e-16	-0.420616	0.048	0.219	1.0171e-11
ARPIN	5.97486e-16	-0.320692	0.002	0.139	1.02588e-11
XPOT	6.07157e-16	-0.453715	0.102	0.3	1.04249e-11
KLF3	6.19696e-16	-0.363792	0.085	0.283	1.06402e-11
DVL3	6.257e-16	-0.26955	0.037	0.203	1.07433e-11
ARPP21	6.55449e-16	-0.260122	0	0.134	1.12541e-11
ERCC1	6.85617e-16	-0.472935	0.122	0.334	1.1772e-11
NR4A3	7.13195e-16	-0.566692	0.012	0.154	1.22456e-11
GPNMB	7.13231e-16	-0.335197	0	0.133	1.22462e-11
LZTS3	7.13231e-16	-0.23765	0	0.133	1.22462e-11
TOGARAM1	7.13929e-16	-0.228807	0.039	0.207	1.22582e-11
ZNF397	7.42094e-16	-0.304031	0.09	0.29	1.27418e-11
SDSL	7.47785e-16	-0.261549	0.002	0.138	1.28395e-11
ARHGEF10	7.71346e-16	-0.325868	0.005	0.142	1.3244e-11
LYPD1	7.76073e-16	-0.354144	0	0.133	1.33252e-11
WASHC4	8.01637e-16	-0.411281	0.109	0.314	1.37641e-11
LRRTM2	8.04791e-16	-0.287679	0.002	0.138	1.38183e-11
HADHB	8.05295e-16	-0.442722	0.152	0.381	1.38269e-11
SEC14L1	8.05959e-16	-0.494228	0.109	0.314	1.38383e-11
TMED7	8.1087e-16	-0.3646	0.106	0.309	1.39226e-11
ZNF385A	8.12532e-16	-0.303226	0.002	0.138	1.39512e-11
MSC	8.17445e-16	0.119669	0.03	0.002	1.40355e-11
NUP58	8.19958e-16	-0.416384	0.118	0.324	1.40787e-11
ATP2C1	8.254e-16	-0.328544	0.051	0.224	1.41721e-11
PAXBP1	8.26821e-16	-0.508211	0.122	0.328	1.41965e-11
ASPHD1	8.44418e-16	-0.312631	0	0.133	1.44987e-11
KIDINS220	8.52135e-16	-0.503057	0.182	0.412	1.46312e-11
HSD17B4	8.56498e-16	-0.315944	0.048	0.221	1.47061e-11
IARS1	8.601e-16	-0.467749	0.125	0.336	1.47679e-11
PDE8B	8.60959e-16	-0.277922	0.005	0.142	1.47827e-11
CIT	8.82085e-16	-0.334582	0.005	0.142	1.51454e-11
LDLR	9.03037e-16	-0.609249	0.018	0.166	1.55051e-11
SMDT1	9.10599e-16	0.322284	0.564	0.448	1.5635e-11
SHISA9	9.18742e-16	-0.299143	0	0.132	1.57748e-11
SORCS1	9.18742e-16	-0.268775	0	0.132	1.57748e-11
MAD1L1	9.31749e-16	0.415152	0.201	0.088	1.59981e-11
STK3	9.3213e-16	-0.257181	0.005	0.142	1.60047e-11
CNTNAP3B	9.44924e-16	-0.302107	0.005	0.141	1.62243e-11
TET1	9.55381e-16	-0.341014	0.037	0.2	1.64039e-11
P2RX7	9.6097e-16	-0.30156	0.018	0.167	1.64999e-11
ZNF189	9.62174e-16	-0.294511	0.018	0.168	1.65205e-11
SSR3	9.74478e-16	-0.74668	0.335	0.544	1.67318e-11
TNS2	9.84435e-16	-0.268897	0.002	0.137	1.69028e-11
DLG4	9.86008e-16	-0.238135	0.002	0.137	1.69298e-11
COBL	9.99566e-16	-0.243175	0	0.132	1.71626e-11
ALG2	1.00931e-15	-0.227211	0.032	0.193	1.73298e-11
GPR34	1.02002e-15	-0.905834	0.009	0.148	1.75138e-11
ZNF219	1.03276e-15	-0.268033	0.005	0.141	1.77325e-11
MYBL1	1.04439e-15	0.386204	0.18	0.071	1.79322e-11
RGS19	1.0495e-15	0.353565	0.293	0.157	1.80199e-11
TMEM41B	1.06709e-15	-0.324604	0.083	0.277	1.8322e-11
RING1	1.10935e-15	-0.327493	0.076	0.268	1.90475e-11
HOOK2	1.12067e-15	-0.27555	0.037	0.201	1.92418e-11
PPP1R16A	1.12885e-15	-0.245207	0.016	0.163	1.93824e-11
COL7A1	1.13605e-15	-0.327692	0.002	0.136	1.95059e-11
FAM91A1	1.14476e-15	-0.353815	0.088	0.281	1.96555e-11
MPP2	1.18302e-15	-0.271889	0	0.132	2.03125e-11
USP54	1.21581e-15	-0.293973	0.009	0.15	2.08755e-11
FLNB	1.22843e-15	-0.31779	0.032	0.192	2.10921e-11
TRAF3IP2-AS1	1.26158e-15	-0.331656	0.03	0.187	2.16613e-11
SLC6A1	1.26507e-15	-0.387309	0.002	0.136	2.17213e-11
GSDME	1.28693e-15	-0.228681	0	0.131	2.20966e-11
NR2F1-AS1	1.28693e-15	-0.233665	0	0.131	2.20966e-11
ADAMTS9	1.28693e-15	-0.370755	0	0.131	2.20966e-11
PSAT1	1.30062e-15	-0.362096	0.021	0.17	2.23316e-11
TUBA1A	1.30118e-15	-1.11811	0.42	0.569	2.23413e-11
SUSD6	1.30337e-15	-0.449452	0.067	0.245	2.23789e-11
[truncated: 15,171 more rows]

## Sheet: cluster 03
	p_val	avg_log2FC	pct.1	pct.2	p_val_adj
MEG3	6.30115e-220	3.00255	0.941	0.283	1.08191e-215
MT-ND6	7.22708e-161	2.70713	0.962	0.577	1.24089e-156
WSB1	2.38641e-156	2.39784	0.943	0.543	4.09747e-152
B2M	6.48825e-150	-3.49048	0.593	0.937	1.11403e-145
PCDH9	8.13882e-150	2.23331	0.846	0.295	1.39743e-145
GABPB1-AS1	5.38184e-148	2.37331	0.865	0.391	9.24063e-144
NEAT1	1.2296e-145	2.30151	0.987	0.732	2.11123e-141
EEF1A1	4.91972e-141	-2.24755	0.819	0.97	8.44716e-137
RPLP1	1.42539e-138	-3.00421	0.609	0.939	2.44739e-134
RPS2	1.85878e-136	-2.74474	0.606	0.919	3.19152e-132
TPT1	4.48113e-135	-2.52039	0.784	0.958	7.69409e-131
RPL41	7.96799e-130	-2.45696	0.768	0.957	1.3681e-125
RPS14	5.85009e-129	-2.7018	0.542	0.911	1.00446e-124
PRRT2	6.87222e-128	1.44976	0.518	0.1	1.17996e-123
RPL13	9.623e-128	-2.3064	0.79	0.948	1.65227e-123
RPL28	2.47959e-127	-2.33376	0.606	0.924	4.25746e-123
RPL34	2.10142e-126	-2.62327	0.518	0.912	3.60815e-122
HLA-B	2.38756e-125	-3.10016	0.437	0.873	4.09943e-121
RPS19	2.67201e-125	-2.45476	0.612	0.927	4.58785e-121
TMSB10	4.50612e-125	-2.49234	0.598	0.925	7.73701e-121
RPS24	4.63353e-125	-2.43843	0.66	0.924	7.95577e-121
RPL39	2.43045e-124	-2.82492	0.523	0.902	4.17308e-120
RPS18	2.73241e-124	-2.5031	0.652	0.932	4.69154e-120
RPL19	4.18838e-124	-2.53743	0.539	0.905	7.19145e-120
RPS27A	1.53114e-123	-2.47401	0.62	0.92	2.62897e-119
TMSB4X	5.01427e-123	-4.27237	0.399	0.896	8.6095e-119
RPL11	9.08091e-123	-2.94153	0.41	0.886	1.55919e-118
FTX	1.72936e-122	1.95104	0.798	0.361	2.96931e-118
RPS9	1.82689e-122	-2.41469	0.491	0.891	3.13677e-118
RPS12	2.34368e-122	-2.77725	0.553	0.915	4.0241e-118
MALAT1	6.49773e-122	1.26725	1	0.891	1.11566e-117
RPL32	2.42848e-121	-2.38319	0.625	0.93	4.1697e-117
MT-ND5	2.92733e-120	1.48335	0.992	0.898	5.02623e-116
RPL10	4.2548e-120	-2.35002	0.76	0.939	7.30548e-116
RPS8	1.28057e-119	-2.66074	0.488	0.883	2.19874e-115
MUC20-OT1	1.45459e-119	1.87339	0.782	0.343	2.49754e-115
RPL18A	2.90402e-119	-2.54177	0.482	0.884	4.9862e-115
RPL7A	3.0071e-119	-2.5156	0.485	0.875	5.16319e-115
RPS29	4.1277e-119	-3.07347	0.539	0.901	7.08725e-115
RPS3A	5.47586e-119	-2.51903	0.574	0.908	9.40206e-115
DST	7.76143e-119	1.79631	0.884	0.443	1.33264e-114
RPS15	1.11984e-118	-2.40343	0.553	0.894	1.92277e-114
RPLP2	5.96072e-118	-2.55229	0.45	0.882	1.02346e-113
RPS28	6.17385e-118	-2.51007	0.601	0.898	1.06005e-113
ZMAT1	4.08424e-117	1.84146	0.693	0.239	7.01265e-113
RPS23	4.90445e-117	-2.56506	0.571	0.91	8.42094e-113
RPL6	3.5174e-116	-2.26564	0.504	0.886	6.03938e-112
RPL37A	9.00168e-116	-2.24184	0.644	0.919	1.54559e-111
RPS21	3.38639e-115	-2.69049	0.426	0.866	5.81442e-111
RPL13A	8.1098e-115	-2.32654	0.604	0.904	1.39245e-110
RPL35	1.69677e-114	-2.32068	0.474	0.879	2.91335e-110
FAU	1.72155e-113	-2.28954	0.55	0.876	2.95589e-109
RPL18	1.80555e-113	-2.14079	0.561	0.894	3.10013e-109
RPL37	4.15478e-113	-2.45137	0.655	0.921	7.13375e-109
UBA52	1.12305e-112	-2.35968	0.418	0.866	1.92828e-108
RPS6	1.18769e-112	-2.73998	0.412	0.871	2.03927e-108
VEGFA	1.76715e-112	1.75599	0.914	0.372	3.0342e-108
RPL12	9.31647e-112	-2.3397	0.504	0.882	1.59964e-107
RPL36	2.54139e-111	-2.1551	0.547	0.896	4.36356e-107
LONRF2	5.19956e-111	2.04073	0.633	0.189	8.92765e-107
PTMA	5.42928e-111	-1.89456	0.631	0.91	9.32208e-107
RPL29	1.58882e-110	-2.20467	0.542	0.886	2.728e-106
RPL27A	2.36385e-110	-2.39187	0.439	0.866	4.05872e-106
AHI1	2.40707e-110	1.73836	0.739	0.299	4.13294e-106
RPS27	1.41095e-109	-2.8854	0.693	0.933	2.4226e-105
RPL30	1.69475e-109	-2.44912	0.59	0.901	2.90989e-105
RPL15	1.79204e-109	-2.11499	0.531	0.88	3.07693e-105
RPS15A	7.32583e-109	-2.72411	0.534	0.877	1.25785e-104
RPS3	1.5366e-108	-2.63774	0.518	0.875	2.63834e-104
MT-ND2	1.54317e-108	1.41138	0.997	0.928	2.64962e-104
RPS16	4.603e-108	-2.24793	0.528	0.873	7.90335e-104
SREK1	6.09883e-108	1.72699	0.79	0.389	1.04717e-103
ACTB	4.56564e-106	-1.93528	0.806	0.921	7.8392e-102
N4BP2L2	6.74501e-106	1.57253	0.919	0.672	1.15812e-101
RPL8	1.57345e-105	-1.99803	0.491	0.874	2.70161e-101
DDX17	2.03379e-105	1.51714	0.946	0.702	3.49202e-101
RPL35A	4.75726e-105	-2.28023	0.547	0.878	8.16821e-101
ATP5F1E	2.77188e-104	-2.36392	0.391	0.839	4.75931e-100
RPL3	6.37256e-104	-2.03317	0.674	0.912	1.09417e-99
RPL23A	6.9031e-104	-2.34051	0.561	0.886	1.18526e-99
RPL9	1.79022e-103	-2.06448	0.609	0.898	3.0738e-99
RPS4X	2.70169e-103	-2.04347	0.512	0.877	4.6388e-99
RPS7	3.4038e-103	-2.25165	0.547	0.871	5.84432e-99
LENG8	3.40772e-103	1.65196	0.803	0.404	5.85106e-99
RPL38	5.42148e-103	-2.21087	0.461	0.864	9.30868e-99
RPL21	1.45016e-102	-2.18892	0.636	0.902	2.48992e-98
RPL26	2.51959e-102	-2.38612	0.582	0.891	4.32613e-98
MT-ND4L	1.2265e-101	1.52154	0.973	0.795	2.10591e-97
ITM2B	1.33388e-101	-2.17622	0.323	0.817	2.29027e-97
MT-ND4	1.77135e-100	1.25352	0.995	0.96	3.04141e-96
RPS11	1.98155e-100	-2.00897	0.474	0.865	3.40232e-96
RPL22	1.09553e-99	-2.34511	0.329	0.828	1.88103e-95
GRIA2	5.91129e-99	1.72497	0.625	0.202	1.01497e-94
NACA	1.3719e-98	-1.93166	0.555	0.875	2.35555e-94
RPS25	2.42036e-98	-2.22077	0.531	0.866	4.15575e-94
HLA-A	1.66399e-97	-2.4643	0.437	0.822	2.85708e-93
RPL24	8.66843e-97	-1.96098	0.526	0.863	1.48837e-92
RPL5	4.06506e-96	-2.11828	0.396	0.835	6.97971e-92
RPL14	5.25625e-96	-2.13229	0.499	0.852	9.02497e-92
RPL27	5.99117e-96	-2.08687	0.367	0.822	1.02868e-91
KCNQ1OT1	3.40201e-95	2.47797	0.633	0.227	5.84125e-91
FTL	5.34167e-95	-2.51463	0.668	0.922	9.17165e-91
CACNG8	8.61309e-95	1.53113	0.499	0.127	1.47887e-90
ZNF207	1.78938e-94	1.43594	0.849	0.506	3.07236e-90
H3-3A	2.47933e-94	-1.8487	0.383	0.829	4.25702e-90
RPS13	6.97363e-94	-2.08374	0.555	0.876	1.19737e-89
GALR1	1.53413e-92	1.71612	0.547	0.161	2.63411e-88
ZBTB20	8.59267e-91	1.58366	0.881	0.518	1.47536e-86
LUC7L3	1.52986e-90	1.38512	0.887	0.601	2.62677e-86
RPS20	5.5678e-90	-2.0327	0.38	0.819	9.55992e-86
ZNF37A	1.44508e-89	1.57837	0.666	0.275	2.4812e-85
SERF2	1.71099e-89	-1.79448	0.442	0.829	2.93776e-85
PWAR6	4.69862e-89	1.35663	0.526	0.154	8.06753e-85
RPS10	1.56127e-88	-2.3226	0.315	0.781	2.6807e-84
TRIO	1.75801e-87	1.67128	0.728	0.324	3.01851e-83
ARHGAP21	5.86835e-87	1.4313	0.763	0.368	1.0076e-82
RPS5	7.49897e-87	-1.96963	0.418	0.828	1.28757e-82
PNISR	1.12686e-86	1.34806	0.906	0.674	1.93481e-82
CFL1	1.42017e-86	-1.72658	0.42	0.816	2.43844e-82
RPL10A	2.35909e-85	-1.99658	0.515	0.843	4.05055e-81
SMARCD3	7.24405e-85	2.17481	0.663	0.256	1.2438e-80
TMA7	1.61539e-84	-1.90313	0.31	0.769	2.77362e-80
ARGLU1	2.75229e-84	1.42311	0.863	0.602	4.72569e-80
SOX6	3.98165e-83	1.39129	0.582	0.203	6.8365e-79
RBM5	6.21922e-82	1.37618	0.717	0.346	1.06784e-77
MYEF2	8.669e-82	1.36897	0.59	0.216	1.48847e-77
H3-3B	2.91569e-81	-1.63407	0.628	0.847	5.00625e-77
PHLDB1	4.7087e-81	1.43451	0.512	0.157	8.08483e-77
RPL31	7.15458e-81	-1.8474	0.367	0.801	1.22844e-76
FOSB	1.11168e-80	1.98618	0.86	0.574	1.90876e-76
RPL23	6.28939e-80	-1.72316	0.42	0.814	1.07989e-75
CMYA5	8.99752e-80	1.62184	0.566	0.199	1.54488e-75
ARPC3	1.79467e-79	-1.83868	0.197	0.717	3.08146e-75
EEF1B2	1.83279e-79	-2.03636	0.326	0.78	3.14689e-75
CNKSR2	1.85317e-78	1.52284	0.464	0.131	3.18189e-74
RPLP0	6.28069e-78	-1.62675	0.496	0.824	1.07839e-73
SPG7	6.99251e-78	1.42256	0.69	0.343	1.20061e-73
RPSA	7.32356e-78	-1.80965	0.48	0.824	1.25745e-73
HLA-E	8.97049e-78	-2.21253	0.21	0.713	1.54023e-73
MEG8	2.89081e-77	1.35926	0.423	0.107	4.96352e-73
S100A11	9.82023e-77	-2.13972	0.17	0.686	1.68613e-72
CD74	2.43488e-76	-4.4172	0.154	0.668	4.18069e-72
CD81	4.28971e-76	-2.04512	0.259	0.72	7.36544e-72
RPL7	5.54674e-76	-1.66311	0.453	0.829	9.52376e-72
HLA-C	1.39245e-75	-2.0302	0.302	0.733	2.39084e-71
PIAS2	1.49402e-75	1.33326	0.666	0.302	2.56523e-71
PFN1	3.4684e-75	-1.92145	0.221	0.709	5.95524e-71
ANKRD36B	1.35568e-74	1.21499	0.456	0.126	2.32769e-70
SH3BGRL3	4.46045e-74	-2.29961	0.086	0.611	7.65859e-70
COX4I1	4.67742e-74	-1.62213	0.315	0.756	8.03114e-70
FTH1	6.13889e-74	-1.62595	0.83	0.957	1.05405e-69
RPL4	2.83538e-73	-1.59159	0.391	0.785	4.86835e-69
MSI2	7.75594e-73	1.44885	0.76	0.413	1.3317e-68
UBB	8.05951e-73	-1.59179	0.369	0.773	1.38382e-68
ANKRD36	1.12394e-72	1.27577	0.501	0.159	1.92981e-68
OAZ1	2.11997e-72	-1.54899	0.466	0.806	3.63999e-68
MYL12B	2.61977e-72	-1.64458	0.205	0.7	4.49814e-68
MDM4	3.21581e-72	1.36125	0.774	0.451	5.52155e-68
MAGI2	5.23721e-72	1.18379	0.482	0.155	8.99228e-68
COL27A1	5.77955e-72	1.43225	0.383	0.091	9.92348e-68
UQCRB	9.93947e-72	-1.67465	0.318	0.766	1.70661e-67
MT-ND3	4.46701e-71	0.966827	0.997	0.973	7.66985e-67
RPGR	4.53071e-71	1.74488	0.555	0.21	7.77923e-67
BTF3	1.61805e-70	-1.58439	0.369	0.764	2.77819e-66
SMG1	1.63964e-70	1.29651	0.744	0.42	2.81526e-66
MT-ND1	6.22214e-70	0.982862	0.987	0.959	1.06834e-65
COX7C	1.58056e-69	-1.63395	0.329	0.75	2.71382e-65
OST4	1.86537e-69	-1.65383	0.229	0.704	3.20285e-65
HLA-DPA1	5.92831e-69	-3.90044	0.1	0.595	1.01789e-64
MT-CO2	3.77358e-68	1.06325	0.995	0.959	6.47924e-64
UBC	5.94259e-68	-1.44446	0.768	0.888	1.02034e-63
POGZ	6.7129e-68	1.3497	0.617	0.284	1.1526e-63
PKD1	8.24717e-68	1.30144	0.588	0.25	1.41604e-63
SORCS3	8.38272e-68	1.21575	0.499	0.167	1.43931e-63
RPL36A	8.78524e-68	-1.95205	0.34	0.747	1.50842e-63
ATP5MC2	2.79484e-67	-1.54037	0.251	0.699	4.79875e-63
CCNL1	3.72938e-67	1.35435	0.819	0.578	6.40335e-63
GATAD1	3.8867e-67	1.33586	0.687	0.37	6.67347e-63
RBM25	6.99714e-67	1.36052	0.811	0.572	1.20141e-62
TOMM7	2.54006e-66	-1.66509	0.361	0.749	4.36128e-62
MAP1B	4.46536e-66	1.04896	0.903	0.407	7.66703e-62
HLA-DPB1	8.1501e-65	-3.34907	0.121	0.599	1.39937e-60
SUMO2	8.81357e-65	-1.48365	0.235	0.687	1.51329e-60
MT-CO3	1.1563e-64	0.992786	1	0.974	1.98537e-60
ZFP36L2	1.24104e-64	-2.44532	0.189	0.649	2.13087e-60
ANKRD36C	2.20843e-64	1.26211	0.55	0.217	3.79188e-60
ADAMTS9-AS2	9.49754e-64	1.12777	0.372	0.097	1.63073e-59
RUFY3	1.25956e-63	1.29914	0.687	0.37	2.16266e-59
PGAP1	1.55832e-63	1.1677	0.482	0.17	2.67564e-59
DMWD	2.12327e-63	1.1049	0.523	0.204	3.64566e-59
UBN2	2.78908e-63	1.23221	0.534	0.21	4.78885e-59
RPL36AL	6.26713e-63	-1.5068	0.283	0.719	1.07607e-58
RACK1	8.02055e-63	-1.45544	0.574	0.834	1.37713e-58
IARS1	8.82786e-63	1.26022	0.609	0.278	1.51574e-58
KANSL1	1.23738e-62	1.25601	0.749	0.477	2.12457e-58
MT-ATP8	1.28756e-62	1.26836	0.844	0.619	2.21075e-58
TXNIP	3.30173e-62	-2.29291	0.245	0.679	5.66907e-58
ATP5MG	1.51846e-61	-1.46275	0.313	0.724	2.6072e-57
SRP14	8.54125e-61	-1.39876	0.375	0.75	1.46653e-56
KANTR	1.38766e-60	0.965495	0.385	0.105	2.38262e-56
ZNF587	1.46543e-60	1.12544	0.447	0.147	2.51614e-56
MYL6	1.92266e-60	-1.3822	0.558	0.81	3.30121e-56
TNRC6A	4.33541e-60	1.364	0.647	0.345	7.4439e-56
TRIM9	4.51182e-60	1.25052	0.612	0.269	7.74679e-56
SLC4A8	5.28359e-60	1.15348	0.423	0.135	9.07193e-56
UBE2G2	5.72983e-60	1.26861	0.668	0.379	9.83811e-56
MKLN1	6.71166e-60	1.29537	0.652	0.35	1.15239e-55
PFDN5	7.91613e-60	-1.44585	0.461	0.797	1.3592e-55
PAXBP1	8.50554e-60	1.4194	0.577	0.274	1.4604e-55
COL7A1	1.47023e-59	1.09098	0.358	0.095	2.52438e-55
PDLIM3	2.89554e-59	1.56831	0.461	0.16	4.97164e-55
TSC22D3	3.11997e-59	-2.03512	0.051	0.514	5.357e-55
CYBA	3.55591e-59	-2.5003	0.016	0.473	6.1055e-55
CLIC1	3.83335e-59	-1.519	0.229	0.667	6.58186e-55
COX6B1	4.00501e-59	-1.36246	0.245	0.684	6.8766e-55
SCN9A	4.19359e-59	1.3355	0.515	0.205	7.2004e-55
UBL5	4.40757e-59	-1.43812	0.291	0.706	7.56779e-55
DANT2	1.70147e-58	0.751263	0.272	0.052	2.92143e-54
NDUFA1	1.7977e-58	-1.41304	0.197	0.639	3.08665e-54
ZMYM2	1.84453e-58	1.26687	0.655	0.354	3.16706e-54
RAB3IP	6.1026e-58	1.42467	0.598	0.268	1.04782e-53
ZNF621	8.03753e-58	1.19261	0.474	0.179	1.38004e-53
SRGN	1.0083e-57	-2.7529	0.008	0.457	1.73126e-53
CDC42	1.13584e-57	-1.39238	0.167	0.619	1.95024e-53
COMMD6	1.49597e-57	-1.50297	0.251	0.674	2.56858e-53
ATP6V0E1	2.59255e-57	-1.17521	0.178	0.625	4.45141e-53
SLC25A37	3.0211e-57	1.15458	0.72	0.409	5.18723e-53
DPY19L2	3.66946e-57	0.792917	0.248	0.044	6.30046e-53
PILRB	6.19805e-57	1.01563	0.526	0.218	1.0642e-52
SNRNP70	1.22726e-56	1.30838	0.712	0.46	2.10721e-52
FBXO22	1.6588e-56	1.36348	0.585	0.282	2.84815e-52
YBX1	2.2962e-56	-1.4147	0.326	0.714	3.94257e-52
ZNF638	2.3139e-56	1.13103	0.671	0.369	3.97296e-52
UVSSA	4.17015e-56	1.2703	0.496	0.195	7.16015e-52
TAS2R4	1.01088e-55	0.723029	0.248	0.044	1.73567e-51
ZNF471	1.25602e-55	1.00818	0.337	0.088	2.15659e-51
HLA-DRB1	6.05098e-55	-3.05749	0.07	0.506	1.03895e-50
NECTIN3	6.9323e-55	1.14993	0.453	0.167	1.19028e-50
PCNX4	7.36766e-55	1.20201	0.574	0.27	1.26503e-50
CADPS	7.62826e-55	1.20135	0.356	0.101	1.30977e-50
ARL6IP5	1.29337e-54	-1.27992	0.113	0.555	2.22072e-50
MYL12A	1.67669e-54	-1.60603	0.264	0.671	2.87888e-50
UQCR11	2.58516e-54	-1.44567	0.27	0.667	4.43872e-50
PTPRC	2.90675e-54	-2.35904	0.003	0.433	4.99089e-50
HYDIN	3.41643e-54	0.840877	0.253	0.049	5.866e-50
RPS4Y1	3.46588e-54	-1.36971	0.199	0.64	5.95091e-50
COX6A1	3.74274e-54	-1.45513	0.216	0.626	6.42628e-50
CACNA1A	4.10204e-54	1.2282	0.493	0.194	7.04321e-50
KHDC4	4.52809e-54	1.29615	0.561	0.268	7.77473e-50
BTG1	1.07339e-53	-1.84663	0.45	0.735	1.84301e-49
LMNA	1.53976e-53	1.51848	0.668	0.334	2.64377e-49
CALD1	1.73857e-53	1.08558	0.62	0.297	2.98513e-49
EEF2	2.09525e-53	-1.28848	0.41	0.743	3.59755e-49
S100A6	2.68563e-53	-1.85417	0.358	0.699	4.61123e-49
KCNMA1	3.31837e-53	1.32144	0.615	0.308	5.69764e-49
ZFHX4	4.03935e-53	1.2236	0.512	0.217	6.93556e-49
CXCR4	1.41182e-52	-2.36335	0.013	0.434	2.4241e-48
ARID1B	2.2149e-52	1.12737	0.747	0.499	3.80298e-48
NOVA1	2.63994e-52	1.14352	0.588	0.267	4.53277e-48
COX6C	3.53086e-52	-1.41813	0.329	0.696	6.06249e-48
GPATCH2L	4.56602e-52	1.20423	0.639	0.361	7.83985e-48
NKTR	6.31814e-52	1.12447	0.741	0.514	1.08482e-47
NPC2	7.18189e-52	-2.07706	0.1	0.53	1.23313e-47
ELOB	9.56822e-52	-1.39459	0.259	0.662	1.64286e-47
ARHGDIB	9.7132e-52	-1.95867	0.005	0.421	1.66776e-47
NFASC	1.01683e-51	1.02789	0.402	0.137	1.74589e-47
ATP5ME	1.05622e-51	-1.30853	0.226	0.645	1.81353e-47
MEIS3	1.36168e-51	1.10276	0.472	0.186	2.338e-47
PSME1	1.8264e-51	-1.3042	0.116	0.549	3.13593e-47
EPM2AIP1	2.36064e-51	1.15776	0.615	0.327	4.05321e-47
HNRNPU	3.30824e-51	0.880775	0.9	0.709	5.68025e-47
TSPO	3.60749e-51	-1.38872	0.097	0.529	6.19406e-47
CATSPER2	5.39295e-51	1.13581	0.399	0.134	9.25969e-47
MT-ATP6	5.76344e-51	0.882947	0.995	0.977	9.89582e-47
MON2	6.9661e-51	1.15922	0.544	0.256	1.19608e-46
TANC2	8.42763e-51	1.2002	0.588	0.304	1.44702e-46
PTPRZ1	1.39491e-50	0.654083	0.755	0.332	2.39506e-46
LAPTM5	1.82945e-50	-2.04214	0.011	0.421	3.14116e-46
TUBA1B	2.71898e-50	-1.83661	0.245	0.641	4.66849e-46
COPS9	5.23366e-50	-1.22631	0.137	0.569	8.98619e-46
PCSK7	5.49478e-50	1.16723	0.701	0.449	9.43453e-46
SPAG9	6.91066e-50	1.1031	0.666	0.405	1.18656e-45
EGR3	7.56185e-50	1.55919	0.671	0.346	1.29837e-45
HINT1	7.76836e-50	-1.34132	0.256	0.646	1.33383e-45
NOP53	1.45888e-49	-1.22105	0.235	0.664	2.50489e-45
HCG18	1.82609e-49	1.14182	0.55	0.265	3.1354e-45
PARK7	1.8817e-49	-1.20517	0.175	0.599	3.23088e-45
ARHGEF10	2.21577e-49	0.994614	0.345	0.102	3.80447e-45
SARAF	5.70583e-49	-1.25787	0.429	0.73	9.79691e-45
CSAD	6.33121e-49	1.08861	0.504	0.225	1.08707e-44
UQCR10	7.48824e-49	-1.33366	0.237	0.64	1.28573e-44
LAMTOR4	9.79346e-49	-1.15807	0.148	0.574	1.68154e-44
CDK13	1.98133e-48	1.16187	0.679	0.42	3.40194e-44
PSMA3-AS1	2.73208e-48	1.01459	0.695	0.451	4.69098e-44
ZNF432	4.01639e-48	1.0324	0.329	0.094	6.89614e-44
PCDHGA6	4.55372e-48	0.611901	0.194	0.03	7.81874e-44
HLA-DRA	6.0093e-48	-3.90351	0.14	0.529	1.0318e-43
CAPRIN2	7.56098e-48	0.95162	0.439	0.171	1.29822e-43
NDUFA4	1.28137e-47	-1.47374	0.353	0.686	2.20012e-43
NDUFB11	1.61024e-47	-1.14286	0.097	0.51	2.76477e-43
HNRNPA2B1	2.49664e-47	0.712889	0.951	0.821	4.28673e-43
ACTG1	3.51884e-47	-1.14634	0.817	0.884	6.04185e-43
SORBS1	4.19543e-47	1.11369	0.493	0.217	7.20355e-43
NDUFS5	4.33927e-47	-1.21455	0.221	0.626	7.45053e-43
ATXN2	5.46677e-47	1.11815	0.593	0.333	9.38644e-43
GNAI2	1.02564e-46	-1.22817	0.278	0.658	1.76102e-42
MARK3	1.76926e-46	1.04605	0.612	0.356	3.03783e-42
TSC2	2.2521e-46	1.0203	0.501	0.229	3.86686e-42
EIF3K	2.60057e-46	-1.17579	0.216	0.621	4.46518e-42
PCDHGA8	2.64436e-46	0.54614	0.159	0.02	4.54037e-42
MFSD14C	3.20256e-46	1.12887	0.509	0.24	5.49879e-42
CD99	5.12102e-46	-1.34172	0.137	0.543	8.7928e-42
SSR4	5.44668e-46	-1.22708	0.286	0.661	9.35195e-42
FERMT2	5.80694e-46	1.14332	0.536	0.256	9.97052e-42
ATP5MF	6.91018e-46	-1.24578	0.194	0.577	1.18648e-41
COX8A	8.28487e-46	-1.16342	0.248	0.641	1.42251e-41
ATP5IF1	2.7294e-45	-1.11393	0.108	0.518	4.68637e-41
HSPA12A	3.36934e-45	0.998919	0.383	0.139	5.78515e-41
FYB1	7.09189e-45	-1.67258	0	0.374	1.21768e-40
ELAVL3	7.66742e-45	1.0829	0.518	0.225	1.3165e-40
WEE1	9.12821e-45	1.51233	0.48	0.212	1.56731e-40
PPIA	9.2177e-45	-1.17053	0.493	0.756	1.58268e-40
COX5B	1.14848e-44	-1.34466	0.307	0.656	1.97193e-40
SLC25A6	1.32061e-44	-1.11972	0.159	0.563	2.26749e-40
SH3BGRL	1.41598e-44	-1.17658	0.108	0.507	2.43123e-40
TP53BP1	1.47164e-44	1.13918	0.461	0.197	2.52681e-40
ATP5MD	1.60555e-44	-1.23899	0.275	0.657	2.75672e-40
MTRNR2L1	1.67439e-44	1.58347	0.466	0.197	2.87493e-40
RPS26	1.7359e-44	-1.2391	0.326	0.676	2.98053e-40
RAC1	2.02499e-44	-1.31823	0.299	0.658	3.47691e-40
WDR60	2.89398e-44	1.30834	0.469	0.21	4.96896e-40
AGO2	3.62215e-44	1.16814	0.577	0.321	6.21922e-40
SACS	4.13739e-44	1.06764	0.439	0.183	7.10391e-40
BCLAF1	4.71113e-44	1.14944	0.704	0.481	8.08901e-40
TMBIM6	5.15817e-44	-1.12271	0.412	0.711	8.85657e-40
MDM2	5.34408e-44	1.4838	0.687	0.425	9.17578e-40
EIF1	6.56911e-44	-1.14205	0.814	0.88	1.12792e-39
PCDHGB6	7.0315e-44	0.559836	0.181	0.029	1.20731e-39
CEP95	1.58529e-43	1.0665	0.477	0.218	2.72194e-39
ENO1	1.75082e-43	-1.23019	0.261	0.619	3.00616e-39
ATF6B	1.85427e-43	1.07677	0.593	0.343	3.18378e-39
ZNF667	2.2172e-43	1.07259	0.35	0.119	3.80693e-39
SFXN5	2.48881e-43	1.08302	0.491	0.23	4.27329e-39
PCBP1	3.03596e-43	-1.03011	0.129	0.523	5.21275e-39
CD37	3.46152e-43	-1.54821	0.003	0.366	5.94342e-39
CST3	4.42915e-43	-2.47228	0.391	0.649	7.60484e-39
MIRLET7BHG	4.48616e-43	0.905749	0.34	0.11	7.70273e-39
COX7A2	4.51253e-43	-1.24147	0.261	0.622	7.74801e-39
BRK1	6.44469e-43	-1.08022	0.162	0.553	1.10655e-38
RHOA	7.01936e-43	-1.09341	0.272	0.657	1.20522e-38
SUGP2	7.91762e-43	1.01696	0.571	0.318	1.35945e-38
C19orf53	8.54727e-43	-1.12193	0.175	0.558	1.46757e-38
ARPC1B	1.31388e-42	-1.51388	0.054	0.421	2.25594e-38
MYO6	1.49657e-42	1.03866	0.42	0.173	2.56961e-38
CPLANE1	1.51963e-42	1.05677	0.412	0.165	2.6092e-38
ARL10	1.62509e-42	0.871062	0.31	0.092	2.79028e-38
SGCE	1.98448e-42	1.10805	0.509	0.242	3.40735e-38
SHPRH	2.33494e-42	1.03708	0.534	0.271	4.0091e-38
PLEKHH2	2.65015e-42	1.14524	0.383	0.144	4.55031e-38
ERP29	2.7484e-42	-1.02281	0.121	0.522	4.71899e-38
MBD5	3.75186e-42	1.08045	0.477	0.222	6.44195e-38
SETD5	4.55412e-42	1.01752	0.58	0.327	7.81942e-38
SYNE1	4.96502e-42	1.14191	0.631	0.376	8.52493e-38
CHCHD2	5.35314e-42	-1.26279	0.402	0.701	9.19134e-38
CFAP70	6.34788e-42	0.778744	0.21	0.042	1.08993e-37
ZBTB37	6.56378e-42	1.13775	0.45	0.192	1.127e-37
TCERG1	6.9837e-42	1.00342	0.491	0.235	1.1991e-37
CORO1A	7.2908e-42	-1.65605	0.013	0.371	1.25183e-37
MT-CO1	7.37151e-42	0.768089	0.989	0.967	1.26569e-37
SERPINB6	8.28845e-42	0.881488	0.728	0.459	1.42313e-37
APRT	8.33101e-42	-1.03958	0.132	0.522	1.43043e-37
ATAD3C	8.67996e-42	0.999942	0.226	0.05	1.49035e-37
TTC3	1.31433e-41	0.957279	0.776	0.54	2.2567e-37
MICOS10	1.43785e-41	-0.991993	0.105	0.499	2.46878e-37
AASS	1.50246e-41	0.719863	0.261	0.067	2.57972e-37
IKZF1	1.53657e-41	-1.51493	0	0.352	2.6383e-37
ITGB2	1.63774e-41	-1.62369	0.003	0.355	2.812e-37
TCF4	2.59378e-41	1.05691	0.671	0.414	4.45352e-37
C12orf57	2.62603e-41	-1.08229	0.111	0.49	4.50889e-37
PNRC1	2.75097e-41	-1.13877	0.307	0.67	4.72342e-37
RBM28	2.7759e-41	0.97046	0.488	0.235	4.76623e-37
NF1	3.04052e-41	1.09767	0.563	0.319	5.22057e-37
INTU	3.05289e-41	1.01138	0.369	0.136	5.24182e-37
RGS10	3.79807e-41	-1.51188	0.008	0.361	6.52128e-37
ATP5PF	5.02355e-41	-1.19311	0.267	0.625	8.62544e-37
NTM	5.14535e-41	1.10979	0.442	0.182	8.83456e-37
EDF1	6.59827e-41	-1.11063	0.353	0.67	1.13292e-36
FGFR1	6.76985e-41	0.953504	0.585	0.292	1.16238e-36
ABI2	7.0046e-41	1.0715	0.601	0.355	1.20269e-36
SENP6	7.54531e-41	1.08492	0.623	0.389	1.29553e-36
HNRNPA1	8.00533e-41	-1.0926	0.474	0.75	1.37452e-36
C2orf92	9.40636e-41	0.789459	0.245	0.06	1.61507e-36
IPO9	9.45612e-41	0.936788	0.48	0.229	1.62362e-36
DDIT4	1.15773e-40	-1.39636	0.1	0.472	1.98782e-36
SMAP2	1.21242e-40	-1.26347	0.07	0.432	2.08172e-36
HLA-DQB1	1.33605e-40	-2.45252	0.027	0.379	2.294e-36
PPIB	1.51839e-40	-1.25839	0.345	0.663	2.60707e-36
PRDX1	1.67304e-40	-1.17791	0.173	0.543	2.87262e-36
PSMA7	1.86024e-40	-1.0861	0.229	0.603	3.19402e-36
PCDHA10	1.96775e-40	0.557858	0.199	0.039	3.37863e-36
POLR2L	2.18841e-40	-1.11742	0.154	0.533	3.7575e-36
GNG5	2.30918e-40	-1.12545	0.143	0.522	3.96487e-36
AKAP12	3.45701e-40	1.06578	0.768	0.374	5.93568e-36
RGS1	3.60426e-40	-2.4997	0.003	0.346	6.18852e-36
S100A4	4.13157e-40	-2.53697	0.005	0.35	7.09391e-36
MCAM	4.31679e-40	1.26659	0.437	0.186	7.41193e-36
HMGN2	4.96034e-40	-1.11092	0.146	0.525	8.5169e-36
NCAM1	5.21535e-40	0.889426	0.582	0.273	8.95475e-36
DDHD1	5.8396e-40	1.0233	0.531	0.285	1.00266e-35
HCST	7.0627e-40	-1.95902	0.008	0.351	1.21267e-35
GOLGB1	1.01588e-39	1.08753	0.69	0.456	1.74427e-35
CAPZB	1.13475e-39	-1.05666	0.181	0.567	1.94837e-35
RBM39	1.13704e-39	0.891655	0.833	0.688	1.95229e-35
LINC01473	1.27247e-39	0.673815	0.272	0.076	2.18483e-35
CHD9	1.71443e-39	0.96456	0.674	0.442	2.94367e-35
CDH19	2.00905e-39	1.11294	0.469	0.205	3.44954e-35
SFPQ	2.52341e-39	0.905584	0.771	0.579	4.3327e-35
NDUFA2	2.74635e-39	-0.931027	0.092	0.459	4.71548e-35
SLC6A1	2.772e-39	0.90754	0.31	0.099	4.75953e-35
HSPA8	3.09934e-39	-1.02402	0.447	0.749	5.32157e-35
ZFYVE16	3.23118e-39	1.09099	0.515	0.272	5.54793e-35
ZNF780B	4.52055e-39	0.977455	0.361	0.134	7.76178e-35
EMP3	4.68608e-39	-1.05502	0.127	0.497	8.04599e-35
DYNLL1	4.75324e-39	-1.2509	0.356	0.666	8.16131e-35
BRWD1	5.0595e-39	1.06517	0.544	0.298	8.68717e-35
CD53	6.02432e-39	-1.30121	0.005	0.343	1.03438e-34
PTPRG	6.36162e-39	1.06678	0.407	0.17	1.09229e-34
PHC3	7.60499e-39	0.949999	0.569	0.321	1.30578e-34
MZT2B	8.34077e-39	-1.05876	0.251	0.624	1.43211e-34
PSMB9	8.94826e-39	-1.09581	0.057	0.408	1.53642e-34
NEDD8	1.02573e-38	-1.02157	0.21	0.584	1.76117e-34
DGKG	1.14125e-38	0.999555	0.391	0.159	1.95953e-34
YWHAB	1.28881e-38	-0.964693	0.35	0.681	2.21289e-34
ZNF26	1.3798e-38	0.883003	0.369	0.14	2.36912e-34
AFF4	1.40365e-38	0.959031	0.639	0.413	2.41006e-34
RGS12	2.67827e-38	1.03205	0.45	0.215	4.59859e-34
DAD1	3.05466e-38	-1.08665	0.21	0.573	5.24485e-34
ATP5MPL	3.59939e-38	-1.08322	0.226	0.589	6.18016e-34
ZNF493	3.66349e-38	0.997238	0.418	0.182	6.29021e-34
NPM1	3.95608e-38	-1.18003	0.439	0.736	6.79259e-34
LONRF1	4.12047e-38	1.12227	0.42	0.19	7.07485e-34
NDUFA3	4.57968e-38	-1.03155	0.199	0.585	7.86331e-34
USP49	4.94088e-38	0.637328	0.256	0.069	8.4835e-34
CCDC88A	6.21581e-38	1.05387	0.666	0.429	1.06725e-33
TRA2B	8.54398e-38	0.954337	0.757	0.557	1.467e-33
TRMT112	9.12636e-38	-1.00012	0.194	0.569	1.567e-33
SPOCD1	9.56272e-38	1.14702	0.399	0.16	1.64192e-33
IER5	1.18318e-37	-1.6893	0.105	0.461	2.03153e-33
SNRPB	1.39152e-37	-0.93088	0.116	0.482	2.38923e-33
CIB1	1.44519e-37	-0.9352	0.143	0.514	2.48139e-33
UQCRH	1.60174e-37	-1.11934	0.253	0.603	2.75018e-33
NBEA	1.61615e-37	0.943741	0.394	0.165	2.77493e-33
SAMD4A	1.79111e-37	0.919176	0.412	0.179	3.07534e-33
SPRED3	1.79278e-37	0.880071	0.388	0.161	3.0782e-33
NUP58	2.17241e-37	1.02095	0.512	0.276	3.73003e-33
ZNF655	2.25354e-37	0.989332	0.563	0.333	3.86934e-33
BPTF	2.35065e-37	1.05553	0.685	0.482	4.03607e-33
RNASET2	2.37968e-37	-1.50359	0.094	0.443	4.08591e-33
PABPC1	2.86436e-37	-1.20404	0.485	0.745	4.9181e-33
PPDPF	3.30179e-37	-1.33381	0.313	0.612	5.66917e-33
ATP6V1G1	3.56425e-37	-0.989386	0.221	0.572	6.11981e-33
PSMB8	4.04116e-37	-0.853618	0.038	0.382	6.93868e-33
SF1	4.45971e-37	0.918525	0.765	0.614	7.65733e-33
TRIR	4.78803e-37	-0.946207	0.278	0.619	8.22104e-33
ATP6V0A1	4.92758e-37	1.029	0.555	0.329	8.46066e-33
NDUFC2	5.05571e-37	-1.00708	0.159	0.52	8.68066e-33
FADS3	5.11342e-37	0.97055	0.453	0.21	8.77975e-33
DHRS7	5.44102e-37	-0.984475	0.081	0.428	9.34223e-33
HLA-DRB5	7.12578e-37	-1.89865	0.051	0.385	1.2235e-32
HCLS1	7.15837e-37	-1.34561	0.005	0.328	1.22909e-32
TMEM258	7.61186e-37	-1.11584	0.259	0.6	1.30696e-32
VCL	9.47973e-37	1.18699	0.447	0.217	1.62767e-32
MYO9B	1.03122e-36	1.19675	0.601	0.386	1.77061e-32
VAMP8	1.21804e-36	-1.32488	0.005	0.326	2.09138e-32
NPIPB5	1.34553e-36	0.809039	0.45	0.2	2.31028e-32
EIF3H	1.36258e-36	-0.949461	0.173	0.547	2.33955e-32
ZNF891	1.73224e-36	1.01754	0.345	0.128	2.97425e-32
DUSP1	1.86208e-36	-1.6524	0.38	0.659	3.1972e-32
ATP5MC3	2.08833e-36	-0.921334	0.159	0.527	3.58567e-32
NOP10	2.31115e-36	-0.9791	0.113	0.469	3.96824e-32
STK17B	2.52259e-36	-1.33557	0.04	0.371	4.33128e-32
CDC42BPA	4.28802e-36	0.94423	0.453	0.216	7.36253e-32
TSPYL2	5.25266e-36	0.914705	0.615	0.367	9.01881e-32
EIF3G	7.06045e-36	-0.9018	0.199	0.572	1.21228e-31
FAM133B	7.08089e-36	1.07284	0.695	0.498	1.21579e-31
LY6E	7.72425e-36	-1.03525	0.078	0.422	1.32625e-31
FAM66C	8.86737e-36	0.678951	0.299	0.099	1.52253e-31
NDUFB8	1.30632e-35	-1.0155	0.202	0.552	2.24295e-31
BICD1	1.37249e-35	1.04916	0.458	0.227	2.35657e-31
DGKH	1.52012e-35	1.00911	0.356	0.137	2.61005e-31
BRAF	1.52334e-35	1.00873	0.477	0.245	2.61557e-31
GMFG	2.39386e-35	-1.35789	0.008	0.322	4.11026e-31
C4orf3	2.55735e-35	-1.00378	0.175	0.538	4.39098e-31
NDUFB2	2.84303e-35	-1.06132	0.24	0.59	4.88148e-31
MT-CYB	3.4178e-35	0.693432	0.987	0.956	5.86836e-31
NDUFB1	4.2082e-35	-0.933962	0.173	0.535	7.22547e-31
CEBPB	4.75763e-35	-1.14402	0.146	0.488	8.16885e-31
OGA	5.53498e-35	0.808398	0.639	0.425	9.50357e-31
POMP	5.62854e-35	-1.0038	0.205	0.554	9.6642e-31
CD63	5.79172e-35	-1.67685	0.512	0.71	9.94438e-31
RGS17	5.85934e-35	0.986202	0.458	0.224	1.00605e-30
UQCRQ	6.63224e-35	-1.08089	0.226	0.566	1.13876e-30
SOD1	7.74927e-35	-1.02955	0.315	0.631	1.33055e-30
GSTP1	7.78574e-35	-1.17578	0.337	0.634	1.33681e-30
RPS17	9.02682e-35	-0.925484	0.121	0.466	1.54991e-30
FXYD5	9.35821e-35	-1.19668	0.022	0.334	1.6068e-30
CHL1	1.15131e-34	0.720074	0.536	0.248	1.9768e-30
GTF3A	1.34994e-34	-0.862283	0.092	0.44	2.31784e-30
LCP1	1.59141e-34	-1.3981	0.003	0.308	2.73244e-30
SNU13	1.65901e-34	-0.934988	0.183	0.531	2.84853e-30
UXT	1.67882e-34	-0.841343	0.092	0.432	2.88254e-30
ARF6	1.74826e-34	-0.814885	0.073	0.409	3.00176e-30
CSNK1E	1.93719e-34	1.05014	0.507	0.284	3.32616e-30
SLC16A1-AS1	2.06136e-34	0.890509	0.334	0.123	3.53935e-30
ZNF793	2.7679e-34	0.855058	0.321	0.118	4.75249e-30
NKX2-2	3.10506e-34	0.900104	0.377	0.162	5.33139e-30
NDUFA11	3.43662e-34	-0.923445	0.167	0.515	5.90068e-30
CTSB	3.43728e-34	-1.5256	0.183	0.516	5.9018e-30
ZNF83	3.55057e-34	0.918731	0.453	0.228	6.09634e-30
APBB1IP	3.76063e-34	-1.22621	0.003	0.306	6.457e-30
SLA	3.88192e-34	-1.17366	0.003	0.304	6.66526e-30
FIS1	4.22165e-34	-0.862211	0.129	0.473	7.24858e-30
TNIK	5.3059e-34	1.02634	0.456	0.227	9.11024e-30
COTL1	5.5802e-34	-1.15575	0.243	0.583	9.5812e-30
GUK1	5.65073e-34	-1.05738	0.286	0.617	9.70231e-30
RIC3	6.08041e-34	0.960487	0.439	0.217	1.04401e-29
GGA1	6.2922e-34	0.97298	0.509	0.288	1.08037e-29
CHCHD10	7.31908e-34	-1.04459	0.199	0.541	1.25669e-29
GOLGA8A	7.48971e-34	0.795035	0.364	0.144	1.28598e-29
IFITM2	8.28828e-34	-0.992754	0.038	0.354	1.4231e-29
ATP6V1F	8.66466e-34	-0.945523	0.159	0.509	1.48772e-29
POU2F1	9.24991e-34	1.01656	0.407	0.185	1.58821e-29
BST2	1.12066e-33	-1.16	0.013	0.315	1.92417e-29
NDUFB7	1.25232e-33	-0.937098	0.167	0.505	2.15024e-29
CSNK2A1	1.35864e-33	1.04052	0.58	0.374	2.33278e-29
SP100	1.61838e-33	-1.10885	0.019	0.324	2.77875e-29
MAPK10	1.64845e-33	0.930803	0.361	0.149	2.83039e-29
ATP6V0B	1.79863e-33	-0.929654	0.116	0.451	3.08824e-29
SF3B5	1.9223e-33	-0.819929	0.132	0.48	3.30058e-29
MICALL2	1.95226e-33	1.04076	0.369	0.158	3.35203e-29
ARHGEF12	2.19271e-33	0.937864	0.474	0.247	3.76488e-29
NDUFA13	2.95299e-33	-0.996995	0.237	0.571	5.07028e-29
CKLF	2.9918e-33	-0.885707	0.092	0.424	5.13691e-29
PRELID1	3.3732e-33	-0.854585	0.132	0.478	5.79179e-29
KRT10	3.49707e-33	-0.866661	0.14	0.485	6.00448e-29
ATP6AP1L	3.56134e-33	0.761227	0.253	0.077	6.11483e-29
NTRK3	4.23045e-33	1.00927	0.34	0.134	7.26369e-29
NFKBIA	4.55952e-33	-1.4455	0.232	0.564	7.8287e-29
GABARAPL2	4.58853e-33	-0.999211	0.237	0.567	7.8785e-29
RAF1	4.7227e-33	0.941018	0.518	0.3	8.10887e-29
UNC80	5.87261e-33	0.713792	0.229	0.063	1.00833e-28
ADAM20	6.90937e-33	0.27773	0.089	0.008	1.18634e-28
CNPY3	7.14732e-33	-0.858015	0.049	0.363	1.22719e-28
NDUFB3	9.12769e-33	-0.891662	0.124	0.466	1.56722e-28
SUN1	9.32165e-33	0.80981	0.439	0.22	1.60053e-28
WASF2	1.05961e-32	-1.00066	0.154	0.496	1.81935e-28
DZIP1	1.17324e-32	0.788906	0.348	0.14	2.01445e-28
LRCH3	1.21593e-32	0.894079	0.439	0.219	2.08776e-28
INTS3	1.29404e-32	0.915745	0.426	0.209	2.22186e-28
TMEM50A	1.33129e-32	-0.782259	0.067	0.394	2.28582e-28
NDUFB10	1.38076e-32	-0.876766	0.146	0.487	2.37076e-28
ID2	1.40204e-32	-1.29168	0.129	0.452	2.4073e-28
ATP5F1D	1.41954e-32	-0.924551	0.248	0.586	2.43736e-28
TMEM59	1.55955e-32	-0.854608	0.167	0.518	2.67775e-28
GPX4	1.91652e-32	-1.05769	0.358	0.658	3.29066e-28
TIA1	1.98097e-32	0.959413	0.472	0.25	3.40133e-28
TRAPPC1	2.07938e-32	-0.809675	0.089	0.418	3.5703e-28
SPCS1	2.32613e-32	-0.996873	0.27	0.585	3.99396e-28
ICA1L	2.37643e-32	0.94789	0.358	0.152	4.08034e-28
DOCK8	2.47445e-32	-1.07382	0.003	0.292	4.24864e-28
TANC1	2.7082e-32	0.963137	0.412	0.196	4.64998e-28
CFAP44	2.95917e-32	0.580549	0.191	0.044	5.0809e-28
COPE	3.25929e-32	-0.943195	0.253	0.584	5.5962e-28
GADD45GIP1	4.03874e-32	-0.846233	0.105	0.439	6.93452e-28
VPS53	4.0794e-32	0.977113	0.458	0.241	7.00433e-28
NDUFB4	4.41374e-32	-0.952616	0.226	0.558	7.5784e-28
H1-10	4.48844e-32	-0.928283	0.116	0.453	7.70665e-28
H4C3	5.27438e-32	-1.15328	0.232	0.549	9.0561e-28
ZFAS1	5.28713e-32	-1.22864	0.323	0.638	9.078e-28
PET100	5.4061e-32	-0.879829	0.159	0.495	9.28227e-28
AACS	5.49111e-32	0.70313	0.259	0.081	9.42823e-28
HNRNPH1	5.50768e-32	0.737293	0.765	0.597	9.45668e-28
SNX3	6.24887e-32	-0.955649	0.213	0.545	1.07293e-27
ANKRD10	6.6193e-32	0.984917	0.504	0.292	1.13653e-27
GOLGA4	6.85762e-32	0.968897	0.663	0.459	1.17745e-27
LAMTOR5	7.11776e-32	-0.808452	0.111	0.445	1.22212e-27
CD48	7.59504e-32	-1.34968	0.005	0.292	1.30407e-27
MAP2	8.64209e-32	0.83762	0.466	0.234	1.48385e-27
NDUFC1	9.45594e-32	-0.977098	0.173	0.504	1.62359e-27
INTS6	1.04149e-31	0.993184	0.574	0.356	1.78824e-27
PSMB1	1.21075e-31	-0.928686	0.245	0.561	2.07885e-27
IGF2BP2	1.32336e-31	0.983859	0.377	0.168	2.27222e-27
LSP1	1.55191e-31	-1.18117	0.005	0.29	2.66463e-27
HSPE1	1.67335e-31	-0.9782	0.402	0.689	2.87313e-27
ZMAT3	1.74397e-31	1.02664	0.563	0.335	2.99439e-27
SF3B6	1.75937e-31	-0.825391	0.127	0.458	3.02083e-27
LUC7L	1.85752e-31	0.989019	0.474	0.263	3.18935e-27
KLHL42	1.88189e-31	0.946579	0.412	0.202	3.23121e-27
PFDN2	1.88366e-31	-0.80362	0.124	0.453	3.23424e-27
RBM6	2.12919e-31	0.973566	0.596	0.402	3.65583e-27
SLC25A5	2.30801e-31	-0.97177	0.135	0.467	3.96286e-27
ELF1	2.35571e-31	-0.835143	0.086	0.403	4.04475e-27
CTSD	2.95983e-31	-0.954365	0.224	0.554	5.08203e-27
PCDHGA10	2.96114e-31	0.727998	0.259	0.084	5.08428e-27
NFAT5	3.39661e-31	0.929556	0.534	0.325	5.83198e-27
AURKAIP1	3.97866e-31	-0.749278	0.089	0.408	6.83136e-27
ASIC4	4.11021e-31	0.91092	0.313	0.12	7.05723e-27
CSTB	4.21211e-31	-0.984493	0.216	0.544	7.2322e-27
ZFP36L1	4.3373e-31	-1.10062	0.213	0.543	7.44715e-27
RALGAPA1	4.73697e-31	0.872228	0.496	0.279	8.13338e-27
TAGLN2	4.96571e-31	-0.899211	0.113	0.432	8.52613e-27
HLA-DQA1	4.98496e-31	-2.20248	0.011	0.292	8.55918e-27
TBC1D32	5.39578e-31	0.676922	0.245	0.075	9.26456e-27
CTNND1	5.63967e-31	0.887183	0.504	0.295	9.68331e-27
ZSCAN18	6.05143e-31	0.944926	0.464	0.253	1.03903e-26
MRPL33	6.15441e-31	-0.837399	0.148	0.476	1.05671e-26
SELENOF	6.15826e-31	-0.733466	0.111	0.439	1.05737e-26
CHD7	7.06332e-31	0.986937	0.466	0.255	1.21277e-26
MDH2	8.21021e-31	-0.780437	0.105	0.43	1.40969e-26
AFDN	9.32761e-31	0.983317	0.42	0.208	1.60155e-26
CTSS	9.38688e-31	-1.64765	0.013	0.293	1.61173e-26
COX5A	9.68645e-31	-0.732104	0.116	0.446	1.66316e-26
DTNA	9.76891e-31	0.99044	0.491	0.272	1.67732e-26
CCL4	9.78853e-31	-2.93737	0.008	0.287	1.68069e-26
MTPN	9.89431e-31	-0.825937	0.159	0.488	1.69885e-26
NAA38	1.00459e-30	-0.870666	0.124	0.451	1.72488e-26
CTSZ	1.10885e-30	-1.16208	0.075	0.38	1.90389e-26
TCF25	1.15205e-30	0.787281	0.736	0.583	1.97807e-26
BLOC1S1	1.2022e-30	-0.883915	0.146	0.468	2.06417e-26
LDLR	1.34285e-30	1.21084	0.329	0.129	2.30568e-26
PLAAT4	1.34818e-30	-1.15318	0.022	0.306	2.31482e-26
JAK1	1.36328e-30	-0.741438	0.108	0.436	2.34075e-26
RABAC1	1.37629e-30	-0.918659	0.178	0.508	2.3631e-26
PSMB3	1.51733e-30	-0.830499	0.159	0.49	2.60526e-26
TOMM20	1.68172e-30	-0.939808	0.261	0.579	2.88751e-26
VPS13C	2.18857e-30	0.775196	0.706	0.538	3.75777e-26
HIGD2A	2.26429e-30	-0.8222	0.143	0.471	3.88779e-26
TMEM14C	2.48076e-30	-0.853754	0.121	0.447	4.25947e-26
COX14	2.57261e-30	-0.860405	0.1	0.418	4.41718e-26
PSME2	2.63117e-30	-0.935524	0.121	0.435	4.51772e-26
RTRAF	2.82101e-30	-0.804865	0.159	0.488	4.84368e-26
UBXN1	3.95207e-30	-0.789695	0.189	0.535	6.78571e-26
HEMK1	4.02647e-30	0.989908	0.332	0.137	6.91345e-26
DNM1L	4.54127e-30	1.09466	0.518	0.318	7.79737e-26
CEBPD	4.56878e-30	-1.70582	0.275	0.537	7.84459e-26
PTAR1	4.62181e-30	0.995252	0.501	0.293	7.93565e-26
EID1	4.94208e-30	-1.06714	0.342	0.61	8.48554e-26
ACAD10	5.13824e-30	0.593659	0.253	0.081	8.82235e-26
PABPN1	5.36858e-30	0.912787	0.588	0.405	9.21786e-26
ZNF791	5.95032e-30	0.977149	0.553	0.347	1.02167e-25
CYTIP	6.2109e-30	-1.07689	0.005	0.278	1.06641e-25
RGS6	6.85906e-30	0.791514	0.334	0.138	1.1777e-25
DYNLRB1	7.13948e-30	-0.952485	0.226	0.542	1.22585e-25
DNAJC8	7.62611e-30	-0.743207	0.116	0.444	1.3094e-25
RAD54L2	7.84093e-30	0.785083	0.367	0.163	1.34629e-25
PTGES3	7.85566e-30	-0.918649	0.329	0.631	1.34882e-25
CREB5	8.02389e-30	0.996849	0.466	0.257	1.3777e-25
KDM3A	8.3651e-30	0.99792	0.423	0.216	1.43629e-25
YIPF4	8.6012e-30	1.01877	0.569	0.376	1.47683e-25
ATP5F1B	8.82713e-30	-0.946608	0.27	0.574	1.51562e-25
DGKI	1.03633e-29	0.776942	0.245	0.079	1.77939e-25
COX17	1.04873e-29	-0.786353	0.113	0.435	1.80067e-25
LIFR	1.08747e-29	0.966744	0.38	0.172	1.86719e-25
OTUD7B	1.10132e-29	0.852695	0.345	0.147	1.89097e-25
CTSC	1.14251e-29	-0.947565	0.143	0.46	1.9617e-25
ATP13A3	1.3381e-29	0.971464	0.485	0.278	2.29752e-25
ARF1	1.44565e-29	-0.760648	0.232	0.561	2.48217e-25
ATP5PB	1.4626e-29	-0.757407	0.089	0.399	2.51128e-25
ZNF605	1.53969e-29	0.895149	0.353	0.155	2.64365e-25
KIDINS220	1.75979e-29	0.928337	0.561	0.366	3.02156e-25
SCP2	1.81815e-29	-0.731604	0.073	0.38	3.12176e-25
BCAP31	1.90815e-29	-0.815453	0.124	0.442	3.27629e-25
PYURF	1.99793e-29	-0.728073	0.105	0.42	3.43045e-25
ATM	2.21781e-29	0.940461	0.655	0.473	3.80798e-25
SET	2.33835e-29	-0.893249	0.275	0.594	4.01494e-25
NPHP3	2.6955e-29	0.934294	0.377	0.174	4.62818e-25
AP2S1	2.84973e-29	-0.703693	0.121	0.441	4.89298e-25
NDUFAF3	3.03106e-29	-0.736198	0.092	0.398	5.20433e-25
PABPC1L	3.35957e-29	0.597893	0.243	0.076	5.76838e-25
QKI	3.4443e-29	0.723301	0.768	0.533	5.91387e-25
ATP5PO	3.85294e-29	-0.8645	0.186	0.516	6.6155e-25
MSN	4.34517e-29	-0.77772	0.156	0.485	7.46065e-25
NES	4.72716e-29	0.757569	0.563	0.303	8.11653e-25
IFNGR1	4.86459e-29	-0.982453	0.086	0.387	8.3525e-25
HLA-DMA	5.51176e-29	-1.29605	0.057	0.343	9.46369e-25
SNRPD2	5.83082e-29	-0.839297	0.218	0.536	1.00115e-24
FKBP8	5.96746e-29	-0.780821	0.162	0.485	1.02461e-24
AKAP6	6.46086e-29	0.888785	0.358	0.163	1.10933e-24
CALM2	7.3361e-29	-0.972608	0.571	0.743	1.25961e-24
MARCHF6	7.42004e-29	0.768099	0.596	0.392	1.27402e-24
PCDHA4	7.54427e-29	0.335162	0.102	0.013	1.29535e-24
MAVS	7.8004e-29	0.935615	0.472	0.269	1.33933e-24
TRIM56	8.06436e-29	1.00826	0.585	0.393	1.38465e-24
ILF3	9.29027e-29	0.947576	0.59	0.412	1.59514e-24
TLN1	9.40313e-29	-0.831548	0.213	0.534	1.61452e-24
NDUFB9	9.56142e-29	-0.763555	0.116	0.427	1.6417e-24
CDC42SE2	9.67945e-29	-0.725215	0.078	0.379	1.66196e-24
MYDGF	1.02032e-28	-0.801661	0.116	0.431	1.75189e-24
SERBP1	1.02115e-28	-0.885166	0.248	0.559	1.75331e-24
PSMB6	1.03007e-28	-0.810534	0.111	0.423	1.76863e-24
RPL17	1.05316e-28	-0.830213	0.178	0.505	1.80828e-24
DNM1	1.20438e-28	0.864323	0.334	0.144	2.06793e-24
CEP126	1.21452e-28	0.82224	0.28	0.103	2.08534e-24
MGRN1	1.28966e-28	0.880911	0.464	0.261	2.21435e-24
FAM71F2	1.31477e-28	0.48074	0.146	0.029	2.25747e-24
ATP5PD	1.51629e-28	-0.860947	0.226	0.548	2.60347e-24
GABBR1	1.53566e-28	0.825806	0.361	0.164	2.63674e-24
TTC14	1.54136e-28	0.845639	0.593	0.414	2.64651e-24
ANXA1	1.63966e-28	-1.14175	0.051	0.336	2.8153e-24
JPT1	1.6707e-28	-0.751131	0.1	0.404	2.86858e-24
RAN	1.68972e-28	-0.815043	0.259	0.577	2.90125e-24
MPC2	1.69003e-28	-0.758996	0.094	0.401	2.90179e-24
ANK2	1.71662e-28	1.04365	0.35	0.157	2.94744e-24
FAM95B1	1.90913e-28	0.510305	0.205	0.057	3.27798e-24
ACOT11	2.06042e-28	0.566471	0.205	0.057	3.53774e-24
SPTBN4	2.06123e-28	0.638717	0.181	0.045	3.53913e-24
PHB	2.07866e-28	-0.78185	0.105	0.41	3.56906e-24
CA12	2.13339e-28	0.877131	0.426	0.208	3.66303e-24
DRAP1	2.25957e-28	-0.824903	0.253	0.563	3.87969e-24
SEC31A	2.28874e-28	0.811764	0.588	0.386	3.92976e-24
LRP2BP	2.40461e-28	0.844089	0.256	0.088	4.12872e-24
C9orf16	2.42861e-28	-0.878369	0.105	0.413	4.16992e-24
PPT1	2.65675e-28	-0.791903	0.054	0.339	4.56165e-24
LAMTOR1	2.6629e-28	-0.854617	0.164	0.473	4.5722e-24
HIP1	2.81492e-28	0.810312	0.394	0.19	4.83322e-24
CD69	2.85496e-28	-1.53359	0.005	0.265	4.90196e-24
SMIM26	2.92532e-28	-0.704267	0.116	0.431	5.02277e-24
SMDT1	3.19983e-28	-0.664907	0.17	0.494	5.4941e-24
EMB	3.25715e-28	-1.01679	0.003	0.261	5.59252e-24
GPSM3	3.27828e-28	-0.912029	0.013	0.278	5.6288e-24
RBX1	3.40212e-28	-0.890351	0.235	0.547	5.84144e-24
UBE2L3	3.63574e-28	-0.685634	0.124	0.443	6.24256e-24
PA2G4	4.07516e-28	-0.780537	0.224	0.535	6.99706e-24
FCGRT	4.18912e-28	-1.04576	0.148	0.455	7.19271e-24
TMEM67	4.33936e-28	0.797173	0.299	0.118	7.45069e-24
SEC11A	4.56145e-28	-0.848305	0.224	0.543	7.83201e-24
HLA-F	4.77987e-28	-0.921113	0.073	0.358	8.20704e-24
BANF1	5.86934e-28	-0.720268	0.14	0.461	1.00776e-23
TMEM219	6.70596e-28	-0.667674	0.092	0.401	1.15141e-23
SNRPB2	7.00866e-28	-0.794298	0.162	0.477	1.20339e-23
SAMD4B	7.13582e-28	0.937536	0.523	0.33	1.22522e-23
NCOA4	7.57417e-28	-0.843011	0.086	0.38	1.30049e-23
JTB	8.25339e-28	-0.677264	0.17	0.494	1.41711e-23
PTK2	8.60397e-28	0.743135	0.375	0.18	1.4773e-23
POLR1D	8.72175e-28	-0.70698	0.119	0.43	1.49753e-23
CHMP2A	9.46773e-28	-0.822594	0.181	0.494	1.62561e-23
ARL4C	9.88864e-28	-1.15203	0.221	0.504	1.69788e-23
PSAP	9.99646e-28	-1.29965	0.461	0.647	1.71639e-23
EIF3L	1.0815e-27	-0.82422	0.183	0.503	1.85694e-23
PRR13	1.11385e-27	-0.693602	0.14	0.462	1.91247e-23
FAR1	1.17394e-27	0.808515	0.48	0.281	2.01565e-23
PCM1	1.19153e-27	0.736154	0.717	0.529	2.04585e-23
NSA2	1.26935e-27	-0.902844	0.226	0.547	2.17948e-23
SERP1	1.39034e-27	-0.867125	0.315	0.624	2.38721e-23
TGFBR2	1.72984e-27	-0.85479	0.027	0.293	2.97014e-23
PEG3	1.74978e-27	0.993255	0.369	0.176	3.00438e-23
MED28	1.80119e-27	0.976063	0.507	0.318	3.09265e-23
HSPA1A	1.89625e-27	-1.84239	0.442	0.68	3.25585e-23
ATRAID	2.02052e-27	-0.849843	0.148	0.452	3.46922e-23
HSPA1B	2.09041e-27	-1.56804	0.313	0.582	3.58924e-23
GLUL	2.21474e-27	-1.32722	0.229	0.52	3.8027e-23
JUN	2.26902e-27	-1.64179	0.447	0.664	3.8959e-23
ATP5F1C	2.34441e-27	-0.785009	0.191	0.496	4.02534e-23
HAP1	2.46165e-27	0.927057	0.332	0.144	4.22665e-23
TXN	2.53769e-27	-0.894397	0.189	0.501	4.35722e-23
JPX	2.66888e-27	0.945252	0.509	0.32	4.58247e-23
RNF181	2.80808e-27	-0.695557	0.097	0.4	4.82148e-23
MICOS13	3.30175e-27	-0.811925	0.17	0.472	5.66911e-23
PLEKHA1	3.36429e-27	0.803987	0.41	0.208	5.77649e-23
LMAN2	3.61557e-27	-0.757635	0.159	0.454	6.20794e-23
PLCG2	3.69501e-27	1.05425	0.663	0.459	6.34434e-23
PALLD	3.73836e-27	1.12158	0.456	0.261	6.41876e-23
C1QBP	3.86982e-27	-0.710064	0.119	0.417	6.64448e-23
VSIR	3.96289e-27	-1.0019	0.008	0.261	6.80428e-23
B3GAT1	3.99386e-27	0.619748	0.334	0.14	6.85746e-23
CMTM6	4.05259e-27	-0.736986	0.084	0.374	6.95829e-23
SNRPC	4.06287e-27	-0.567449	0.065	0.36	6.97594e-23
LEPROTL1	4.4139e-27	-0.704593	0.089	0.387	7.57867e-23
TGFB1	4.59607e-27	-0.786768	0.03	0.294	7.89145e-23
CUTA	4.68919e-27	-0.773747	0.154	0.462	8.05134e-23
SAFB2	5.13126e-27	0.900403	0.539	0.348	8.81038e-23
DCTN5	5.21389e-27	0.957912	0.434	0.241	8.95225e-23
PCDHA9	5.28748e-27	0.321164	0.124	0.022	9.0786e-23
ANKDD1A	5.46826e-27	0.572821	0.264	0.094	9.38901e-23
MAT2A	5.5854e-27	0.878419	0.633	0.441	9.59013e-23
ANAPC16	5.62667e-27	-0.819751	0.278	0.592	9.66099e-23
TNFAIP3	5.92882e-27	-1.50882	0.035	0.296	1.01798e-22
ZNF462	6.12908e-27	0.834531	0.377	0.184	1.05236e-22
ISG20	7.15439e-27	-0.927863	0.059	0.334	1.22841e-22
VIM	7.26816e-27	-1.42638	0.779	0.844	1.24794e-22
DYNC1H1	7.49096e-27	0.850995	0.668	0.513	1.2862e-22
TYROBP	8.38696e-27	-2.3004	0.003	0.25	1.44004e-22
SLC25A29	9.0027e-27	0.825885	0.394	0.203	1.54576e-22
RHOG	9.786e-27	-0.612771	0.022	0.284	1.68026e-22
SAP18	9.97926e-27	-0.878343	0.313	0.601	1.71344e-22
CREBZF	1.00269e-26	0.924177	0.509	0.326	1.72162e-22
ZNF559	1.0168e-26	0.834554	0.356	0.168	1.74584e-22
PBX1	1.06313e-26	0.766407	0.402	0.203	1.82539e-22
COX7A2L	1.08921e-26	-0.692802	0.154	0.461	1.87017e-22
SBF2	1.19659e-26	0.999091	0.472	0.277	2.05455e-22
RPS19BP1	1.29633e-26	-0.754816	0.14	0.45	2.22579e-22
APOC1	1.32008e-26	-2.55145	0.019	0.272	2.26657e-22
DLG5	1.33383e-26	0.739279	0.305	0.126	2.29019e-22
TIMM8B	1.50275e-26	-0.770694	0.105	0.392	2.58022e-22
NDUFV2	1.54846e-26	-0.771425	0.173	0.475	2.65871e-22
DLGAP1	1.55834e-26	0.56077	0.261	0.095	2.67566e-22
ARHGAP32	1.62435e-26	0.756107	0.305	0.128	2.78901e-22
CHORDC1	1.63e-26	0.984351	0.561	0.375	2.79871e-22
ATP6AP2	1.7047e-26	-0.809867	0.205	0.507	2.92697e-22
DICER1	2.08978e-26	0.931772	0.507	0.324	3.58816e-22
C4orf48	2.10107e-26	-0.745389	0.073	0.353	3.60754e-22
CAMK2B	2.35031e-26	0.877779	0.358	0.168	4.03548e-22
DDT	2.37235e-26	-0.883906	0.154	0.456	4.07332e-22
ZNF397	2.4056e-26	0.872106	0.437	0.248	4.13042e-22
SNRPF	2.50901e-26	-0.709311	0.183	0.485	4.30796e-22
SCN1A	2.82485e-26	0.728608	0.229	0.076	4.85027e-22
SELENOT	2.85493e-26	-0.658367	0.143	0.445	4.90192e-22
MAN2C1	3.01299e-26	0.770999	0.385	0.19	5.1733e-22
CLTA	3.02185e-26	-0.819047	0.189	0.496	5.18852e-22
ECH1	3.47998e-26	-0.484861	0.094	0.383	5.97513e-22
TMEM230	3.95226e-26	-0.719285	0.108	0.404	6.78604e-22
PPP1R9A	4.96568e-26	0.840476	0.28	0.11	8.52608e-22
DEK	5.01807e-26	-0.638557	0.216	0.535	8.61603e-22
MTLN	5.11678e-26	-0.621207	0.046	0.313	8.78551e-22
TEAD1	5.90758e-26	0.807219	0.332	0.151	1.01433e-21
CAPG	6.16688e-26	-0.957157	0.008	0.252	1.05885e-21
RAC2	6.4161e-26	-1.12536	0	0.239	1.10164e-21
AGO3	6.42346e-26	1.01684	0.431	0.234	1.10291e-21
MRPL51	6.70697e-26	-0.767672	0.137	0.437	1.15159e-21
VAMP5	6.81714e-26	-0.873118	0.078	0.352	1.1705e-21
PIK3IP1	7.46545e-26	-0.939506	0.04	0.296	1.28182e-21
ADAMTS9	7.58676e-26	0.891772	0.264	0.1	1.30265e-21
ROMO1	8.79733e-26	-0.814205	0.143	0.43	1.5105e-21
NRCAM	9.16205e-26	0.616943	0.536	0.288	1.57312e-21
BRI3	9.27831e-26	-0.884515	0.205	0.504	1.59309e-21
LDHB	1.06137e-25	-0.98902	0.288	0.564	1.82237e-21
MRPL54	1.06851e-25	-0.601257	0.057	0.331	1.83463e-21
ARPC4	1.09829e-25	-0.676801	0.146	0.45	1.88576e-21
GRN	1.17496e-25	-0.990825	0.073	0.344	2.0174e-21
COX7B	1.20632e-25	-0.826602	0.28	0.578	2.07125e-21
AIF1	1.23974e-25	-2.15613	0.005	0.246	2.12864e-21
AVL9	1.41876e-25	0.7582	0.358	0.169	2.43601e-21
CPEB4	1.48495e-25	0.773795	0.601	0.409	2.54966e-21
HMGB2	1.69108e-25	-0.796266	0.167	0.472	2.90358e-21
SORL1	1.81189e-25	-1.33891	0.097	0.368	3.11101e-21
MARCKS	1.81833e-25	-1.24536	0.259	0.513	3.12207e-21
APEX1	1.90046e-25	-0.650757	0.119	0.411	3.26308e-21
RAB5C	1.92504e-25	-0.663309	0.129	0.424	3.30529e-21
NDUFAB1	1.95095e-25	-0.815571	0.143	0.431	3.34979e-21
CAP1	2.02782e-25	-0.830487	0.175	0.473	3.48176e-21
RSL24D1	2.07054e-25	-0.834552	0.213	0.508	3.55511e-21
TBCA	2.07636e-25	-0.873433	0.256	0.544	3.5651e-21
NDUFA12	2.12258e-25	-0.663671	0.143	0.445	3.64447e-21
STARD9	2.17198e-25	0.707853	0.232	0.077	3.72929e-21
RBM12B	2.19756e-25	0.787094	0.415	0.222	3.7732e-21
RAP1A	2.2209e-25	-0.567794	0.097	0.391	3.81328e-21
TARBP1	2.35108e-25	0.633635	0.288	0.114	4.0368e-21
SPTAN1	2.4207e-25	0.774303	0.563	0.378	4.15634e-21
ALKBH7	2.42474e-25	-0.674947	0.092	0.375	4.16328e-21
DYNC1LI2	2.46192e-25	0.551675	0.582	0.401	4.22711e-21
PLEKHH1	2.46855e-25	0.557685	0.213	0.067	4.2385e-21
WDR11	2.95503e-25	0.776066	0.426	0.238	5.07378e-21
CD52	3.18334e-25	-2.30616	0.005	0.241	5.4658e-21
UBR5	3.32138e-25	0.830776	0.474	0.286	5.70281e-21
TALDO1	3.41701e-25	-0.790411	0.164	0.451	5.867e-21
PRDX5	3.53185e-25	-0.888864	0.253	0.537	6.06418e-21
VCAN	3.64173e-25	0.887974	0.426	0.213	6.25285e-21
MCF2L2	4.00628e-25	0.603756	0.235	0.081	6.87878e-21
AMH	4.08424e-25	0.661704	0.259	0.098	7.01265e-21
EIF3E	4.17016e-25	-0.903121	0.315	0.599	7.16016e-21
RGS2	4.23222e-25	-1.17664	0.04	0.293	7.26672e-21
SLC1A2	4.37895e-25	0.572734	0.412	0.201	7.51866e-21
ANKRD26	4.43731e-25	0.747074	0.367	0.178	7.61887e-21
NOL7	4.45642e-25	-0.684332	0.173	0.471	7.65168e-21
PPP1R15A	4.58731e-25	-1.13508	0.28	0.552	7.87642e-21
MRPL34	4.87698e-25	-0.559317	0.038	0.295	8.37377e-21
CALM3	4.98282e-25	-0.865685	0.194	0.485	8.5555e-21
MTCL1	5.18189e-25	0.696884	0.259	0.097	8.8973e-21
EVI2B	6.39854e-25	-0.928922	0	0.231	1.09863e-20
CALM1	6.52993e-25	-0.961526	0.704	0.791	1.12119e-20
SPOCK2	6.95876e-25	-0.894638	0.124	0.402	1.19482e-20
MMP16	7.20685e-25	0.7041	0.278	0.11	1.23742e-20
SGSM2	8.11755e-25	0.696051	0.332	0.151	1.39378e-20
CCDC85B	8.45114e-25	-0.891248	0.181	0.468	1.45106e-20
AKT2	8.52646e-25	0.792788	0.445	0.258	1.46399e-20
ZSCAN30	8.85462e-25	0.73623	0.294	0.122	1.52034e-20
SEM1	9.86646e-25	-0.760464	0.272	0.573	1.69407e-20
MRPS36	1.04021e-24	-0.658922	0.075	0.348	1.78604e-20
GOLGA8B	1.08755e-24	0.728319	0.388	0.195	1.86733e-20
EMC7	1.13264e-24	-0.70678	0.094	0.372	1.94473e-20
SYPL1	1.24518e-24	-0.529092	0.038	0.288	2.13798e-20
CPVL	1.4008e-24	-0.937623	0.016	0.253	2.40518e-20
UQCRFS1	1.43439e-24	-0.589759	0.097	0.378	2.46284e-20
CTTN	1.57055e-24	0.740405	0.391	0.205	2.69664e-20
IL32	1.6185e-24	-2.2336	0.005	0.236	2.77896e-20
KCTD12	1.77192e-24	-1.41731	0.03	0.27	3.04239e-20
SS18L2	2.12622e-24	-0.475229	0.038	0.29	3.65072e-20
OSTF1	2.29409e-24	-0.6563	0.032	0.279	3.93895e-20
PAIP2	2.33176e-24	-0.620149	0.178	0.476	4.00363e-20
REEP5	2.47128e-24	-0.587533	0.151	0.452	4.24319e-20
RALGPS1	2.6321e-24	0.476024	0.194	0.058	4.51931e-20
WAS	2.88231e-24	-0.789459	0.003	0.23	4.94893e-20
ARIH1	3.14457e-24	0.958927	0.469	0.295	5.39922e-20
PYCARD	3.16113e-24	-0.795315	0.013	0.246	5.42765e-20
SNHG8	3.48764e-24	-0.928754	0.199	0.49	5.98828e-20
SYF2	3.72789e-24	-0.729984	0.156	0.451	6.40079e-20
ARHGEF26	4.04375e-24	0.770981	0.34	0.16	6.94312e-20
LRP1B	4.06322e-24	0.721959	0.278	0.114	6.97655e-20
PNN	4.5911e-24	0.719964	0.693	0.549	7.88292e-20
CDV3	4.65259e-24	-0.713063	0.197	0.49	7.9885e-20
SCAND1	4.85784e-24	-0.693699	0.129	0.408	8.34091e-20
LDHA	4.86413e-24	-1.05096	0.367	0.611	8.35172e-20
CLEC2B	5.51216e-24	-0.857885	0.008	0.237	9.46437e-20
SSR2	5.51451e-24	-0.759528	0.286	0.581	9.46842e-20
TMEM50B	5.55241e-24	0.785104	0.526	0.347	9.5335e-20
SEC61G	5.78538e-24	-0.934309	0.283	0.57	9.9335e-20
SSNA1	6.18905e-24	-0.459264	0.062	0.324	1.06266e-19
GRB2	6.34697e-24	-0.710593	0.146	0.427	1.08977e-19
MRPL41	6.34872e-24	-0.712394	0.127	0.399	1.09007e-19
ARFGAP1	6.7259e-24	0.771704	0.321	0.146	1.15484e-19
PROSER3	6.97586e-24	0.672548	0.248	0.093	1.19775e-19
GPBP1	7.46398e-24	0.760507	0.674	0.54	1.28157e-19
NDUFS6	7.8481e-24	-0.700948	0.208	0.499	1.34752e-19
CC2D1A	8.03538e-24	0.779743	0.35	0.17	1.37968e-19
AIP	8.06181e-24	-0.542531	0.078	0.349	1.38421e-19
FAM126B	9.09221e-24	0.785481	0.375	0.19	1.56113e-19
APOBEC3C	9.13506e-24	-0.662289	0.059	0.313	1.56849e-19
TTLL3	9.18924e-24	0.622114	0.278	0.111	1.57779e-19
SAP30	9.41501e-24	-0.817894	0.108	0.376	1.61656e-19
TMEM123	9.55488e-24	-0.658922	0.1	0.38	1.64057e-19
LSM2	9.82908e-24	-0.576098	0.051	0.308	1.68765e-19
FIGN	9.95317e-24	0.717605	0.248	0.095	1.70896e-19
CD2	1.03231e-23	-1.92547	0.003	0.225	1.77248e-19
PSMA5	1.28e-23	-0.603106	0.089	0.362	2.19776e-19
MAPKBP1	1.35913e-23	0.513421	0.24	0.087	2.33363e-19
SNRPG	1.44862e-23	-0.776473	0.224	0.502	2.48728e-19
CD84	1.45194e-23	-0.946355	0.003	0.225	2.49298e-19
NHP2	1.48553e-23	-0.674104	0.094	0.368	2.55065e-19
KDM5D	1.50003e-23	0.623774	0.326	0.145	2.57556e-19
INPP5D	1.58928e-23	-0.796784	0.003	0.223	2.7288e-19
ANAPC11	1.59627e-23	-0.790408	0.186	0.47	2.74079e-19
ZEB1	1.68001e-23	0.372938	0.477	0.28	2.88458e-19
DUSP2	1.92965e-23	-1.26211	0.011	0.237	3.31321e-19
TPM3	2.10142e-23	-0.772791	0.278	0.57	3.60813e-19
BOD1L1	2.33662e-23	0.800591	0.633	0.471	4.01198e-19
DHX36	2.5908e-23	0.692717	0.647	0.483	4.4484e-19
CCNI	2.61736e-23	-0.883665	0.482	0.697	4.49401e-19
RAB7A	2.66135e-23	-0.601107	0.162	0.461	4.56954e-19
TDRD6	2.72235e-23	0.322995	0.108	0.019	4.67427e-19
NCKAP1L	2.82696e-23	-0.80861	0.003	0.222	4.8539e-19
UBE2L6	2.97734e-23	-0.526853	0.051	0.306	5.1121e-19
MS4A6A	2.98381e-23	-1.56329	0.003	0.222	5.12321e-19
HIP1R	3.20432e-23	0.740972	0.372	0.192	5.50183e-19
GET3	3.3439e-23	-0.469601	0.038	0.282	5.74148e-19
GLRX	3.48077e-23	-0.76818	0.008	0.229	5.97648e-19
SDHD	3.50546e-23	-0.514239	0.108	0.385	6.01888e-19
PTPRD	3.5676e-23	0.941953	0.302	0.136	6.12557e-19
DDOST	3.803e-23	-0.539011	0.059	0.313	6.52975e-19
ABCD4	3.88613e-23	0.722995	0.429	0.249	6.67248e-19
DBF4B	4.02159e-23	0.440827	0.178	0.051	6.90507e-19
RAB5IF	4.04843e-23	-0.483461	0.07	0.329	6.95115e-19
PEAK1	4.21156e-23	0.756718	0.358	0.18	7.23124e-19
TNXB	4.36697e-23	0.495564	0.159	0.042	7.49809e-19
CACYBP	4.38982e-23	-0.499174	0.129	0.421	7.53733e-19
COMT	4.46618e-23	-0.802862	0.175	0.445	7.66844e-19
LAPTM4A	4.58373e-23	-0.830906	0.224	0.493	7.87026e-19
ZBED3-AS1	4.7204e-23	0.620072	0.197	0.062	8.10492e-19
TNRC6B	4.72578e-23	0.77572	0.679	0.554	8.11417e-19
RBM26	4.78615e-23	0.76695	0.531	0.354	8.21782e-19
MAGI1	4.84889e-23	0.753636	0.267	0.11	8.32554e-19
YWHAH	4.89664e-23	-0.935292	0.164	0.434	8.40753e-19
MAU2	5.17988e-23	0.64105	0.334	0.159	8.89385e-19
SUPT4H1	5.23246e-23	-0.503454	0.073	0.334	8.98413e-19
SPPL2B	5.6643e-23	0.676042	0.367	0.191	9.72561e-19
NAIP	5.71736e-23	0.707162	0.394	0.2	9.81671e-19
HNRNPL	6.5395e-23	0.833479	0.536	0.375	1.12283e-18
LINC00632	6.84509e-23	0.695317	0.264	0.107	1.1753e-18
IMP3	6.85859e-23	-0.5301	0.067	0.323	1.17762e-18
PRDX6	7.53717e-23	-0.676627	0.175	0.464	1.29413e-18
PGAM1	8.21854e-23	-0.856751	0.208	0.47	1.41112e-18
MRPS34	8.466e-23	-0.47536	0.084	0.352	1.45361e-18
NPHP1	9.28911e-23	0.659306	0.245	0.094	1.59494e-18
ARHGEF40	9.52467e-23	0.844738	0.353	0.181	1.63539e-18
ZNF226	9.65298e-23	0.830014	0.391	0.216	1.65742e-18
SNX6	1.0029e-22	-0.580542	0.14	0.423	1.72198e-18
FNBP4	1.00516e-22	0.746833	0.534	0.357	1.72586e-18
S100A10	1.08627e-22	-1.2026	0.469	0.649	1.86513e-18
PHB2	1.0977e-22	-0.580551	0.135	0.416	1.88475e-18
TUBB	1.17186e-22	-0.812713	0.178	0.462	2.01208e-18
IFI27L2	1.17463e-22	-0.758267	0.159	0.438	2.01684e-18
POLK	1.17857e-22	0.819644	0.464	0.294	2.02361e-18
LAMTOR2	1.18159e-22	-0.60965	0.084	0.341	2.0288e-18
NSD3	1.1937e-22	0.779014	0.606	0.453	2.04958e-18
CORO1B	1.26086e-22	-0.691313	0.057	0.304	2.1649e-18
SATB2	1.3004e-22	0.651246	0.259	0.105	2.23279e-18
ARHGDIA	1.30517e-22	-0.66287	0.208	0.499	2.24098e-18
MYO1F	1.3096e-22	-0.771315	0.013	0.233	2.24858e-18
CCNL2	1.33801e-22	0.749578	0.42	0.239	2.29737e-18
DOCK7	1.58135e-22	0.920719	0.377	0.206	2.71518e-18
H2AZ1	1.61249e-22	-0.808373	0.216	0.499	2.76864e-18
OGFRL1	1.6973e-22	-1.15303	0.092	0.343	2.91426e-18
RCSD1	1.70338e-22	-0.730114	0.003	0.216	2.9247e-18
ZNF587B	1.78329e-22	0.490667	0.181	0.054	3.06191e-18
TPM1	1.78955e-22	1.01918	0.458	0.276	3.07266e-18
CLIP1	1.8199e-22	0.825264	0.504	0.333	3.12477e-18
TTN-AS1	1.89002e-22	0.570381	0.253	0.097	3.24516e-18
SYCP2L	2.00288e-22	0.25426	0.086	0.013	3.43894e-18
PSMB7	2.28444e-22	-0.686694	0.146	0.415	3.92238e-18
TRMT9B	2.29716e-22	0.599168	0.197	0.065	3.94422e-18
THUMPD3-AS1	2.39609e-22	0.932643	0.504	0.332	4.11409e-18
BCAS2	2.70558e-22	-0.546735	0.059	0.307	4.64547e-18
TLE5	2.95548e-22	-0.815769	0.321	0.586	5.07457e-18
ITPRID2	3.20454e-22	0.766994	0.466	0.294	5.50219e-18
FKBP2	3.29627e-22	-0.762442	0.202	0.479	5.6597e-18
EMC6	3.36775e-22	-0.597841	0.07	0.315	5.78243e-18
MLXIP	3.47e-22	0.821722	0.485	0.309	5.95799e-18
LSM7	3.67918e-22	-0.680488	0.213	0.494	6.31715e-18
NPAS2	3.75552e-22	0.82097	0.313	0.149	6.44823e-18
FARP2	3.86069e-22	0.644894	0.302	0.139	6.6288e-18
WDR19	3.8874e-22	0.657387	0.216	0.077	6.67467e-18
CD3E	3.96433e-22	-1.34804	0.003	0.212	6.80675e-18
KMT2A	4.17805e-22	0.753857	0.617	0.462	7.1737e-18
KCNIP4-IT1	4.22432e-22	0.540764	0.197	0.063	7.25316e-18
HOOK3	4.2324e-22	0.89167	0.55	0.395	7.26703e-18
ERH	4.63835e-22	-0.795282	0.261	0.535	7.96405e-18
CSDE1	4.68811e-22	-0.748106	0.243	0.527	8.04949e-18
ACAP1	4.95567e-22	-0.780975	0.07	0.314	8.50888e-18
AKR1B1	5.03864e-22	-0.63661	0.059	0.305	8.65134e-18
LITAF	5.24803e-22	-0.751944	0.191	0.464	9.01087e-18
CD3D	5.3868e-22	-1.69159	0.005	0.214	9.24914e-18
ZNF10	5.51407e-22	0.645721	0.248	0.097	9.46765e-18
LUC7L2	5.57277e-22	0.685999	0.453	0.279	9.56845e-18
TOMM22	5.93715e-22	-0.529694	0.073	0.326	1.01941e-17
ARHGAP45	5.99104e-22	-0.684882	0.005	0.214	1.02866e-17
RPL22L1	6.2289e-22	-0.697993	0.154	0.421	1.0695e-17
TMED9	6.59628e-22	-0.635088	0.156	0.43	1.13258e-17
ZZEF1	7.46804e-22	0.674294	0.375	0.197	1.28226e-17
CEP78	7.75051e-22	0.72362	0.296	0.131	1.33076e-17
GIMAP7	7.91886e-22	-0.98665	0.003	0.209	1.35967e-17
SLC25A36	8.07156e-22	0.789109	0.504	0.346	1.38589e-17
OSTC	8.23043e-22	-0.624653	0.135	0.407	1.41317e-17
VKORC1	8.36654e-22	-0.728747	0.121	0.379	1.43654e-17
TAF1	8.53096e-22	0.74445	0.412	0.237	1.46477e-17
TMEM179B	8.58482e-22	-0.483579	0.067	0.313	1.47401e-17
TRAF3IP3	8.74052e-22	-0.779855	0.005	0.214	1.50075e-17
ZNF785	8.76636e-22	0.680243	0.248	0.097	1.50518e-17
SPTBN1	9.21594e-22	0.399459	0.58	0.361	1.58238e-17
THOC7	9.99138e-22	-0.504761	0.073	0.324	1.71552e-17
TRAC	1.00173e-21	-1.46865	0	0.205	1.71997e-17
CNTNAP3B	1.09426e-21	0.678265	0.264	0.11	1.87885e-17
ZNF518A	1.11297e-21	0.815963	0.458	0.29	1.91097e-17
CXCL16	1.17779e-21	-0.653729	0.022	0.242	2.02227e-17
ANP32A	1.22727e-21	-0.644816	0.151	0.424	2.10722e-17
CARF	1.23954e-21	0.700339	0.305	0.141	2.12829e-17
TRIM44	1.26317e-21	0.771864	0.542	0.377	2.16887e-17
SCML1	1.3229e-21	0.661666	0.364	0.192	2.27142e-17
PDIA3	1.37099e-21	-0.833637	0.318	0.573	2.35399e-17
CALR	1.38189e-21	-0.922444	0.423	0.638	2.37271e-17
UGGT2	1.41754e-21	0.796593	0.332	0.167	2.43392e-17
CCDC14	1.43658e-21	0.791681	0.412	0.239	2.46661e-17
BTAF1	1.43994e-21	0.813489	0.383	0.21	2.47237e-17
MRPS21	1.54113e-21	-0.692597	0.194	0.463	2.64611e-17
FMNL1	1.58596e-21	-0.720989	0.027	0.245	2.72309e-17
CAPNS1	1.61089e-21	-0.621755	0.124	0.39	2.7659e-17
RUFY2	1.63097e-21	0.692914	0.391	0.217	2.80038e-17
LST1	1.75616e-21	-1.06702	0.073	0.308	3.01533e-17
TIMM13	1.80373e-21	-0.596794	0.094	0.347	3.097e-17
CCL5	1.87355e-21	-3.04023	0.011	0.218	3.21689e-17
PHF20L1	1.90541e-21	0.763929	0.507	0.346	3.27159e-17
DPY30	1.91038e-21	-0.521771	0.075	0.319	3.28013e-17
MEAK7	1.92673e-21	0.642173	0.229	0.087	3.30819e-17
ICAM3	2.01523e-21	-0.72619	0.005	0.21	3.46015e-17
SMIM8	2.02075e-21	0.868192	0.337	0.172	3.46962e-17
GTF3C6	2.14234e-21	-0.599744	0.105	0.356	3.6784e-17
GYPC	2.16687e-21	-0.717289	0.108	0.362	3.72052e-17
TRBC2	2.24164e-21	-1.53748	0	0.202	3.84889e-17
GTF2I	2.2909e-21	0.764234	0.617	0.485	3.93348e-17
LSM4	2.3565e-21	-0.539357	0.086	0.337	4.04611e-17
LCP2	2.38669e-21	-0.739453	0.003	0.205	4.09794e-17
MRPL36	2.41039e-21	-0.540204	0.065	0.307	4.13864e-17
GPR183	2.42911e-21	-0.927679	0	0.201	4.17078e-17
AKT3	2.43302e-21	0.648677	0.412	0.24	4.17749e-17
LYZ	2.54252e-21	-2.41441	0.008	0.213	4.36551e-17
DYNC2H1	2.58615e-21	0.603795	0.248	0.1	4.44043e-17
TEX264	2.58896e-21	-0.468566	0.059	0.297	4.44524e-17
C3	2.69656e-21	-2.09004	0.011	0.216	4.62999e-17
LARP4	2.77208e-21	0.702318	0.399	0.229	4.75966e-17
SPEF2	2.84567e-21	0.726693	0.229	0.087	4.88602e-17
LINC02024	2.90706e-21	0.293059	0.097	0.017	4.99143e-17
NPEPPS	2.93822e-21	0.791143	0.466	0.301	5.04492e-17
ETS1	3.02703e-21	-1.16216	0.113	0.354	5.19742e-17
WDFY2	3.03255e-21	0.838348	0.404	0.232	5.20688e-17
RNF157	3.04869e-21	0.818699	0.38	0.207	5.23459e-17
LIMD2	3.08677e-21	-0.712353	0.032	0.25	5.29998e-17
CCT7	3.12417e-21	-0.524498	0.143	0.412	5.3642e-17
NUTM2B-AS1	3.1419e-21	0.725895	0.469	0.302	5.39464e-17
PNKD	3.17117e-21	-0.581996	0.078	0.326	5.44491e-17
GNB1	3.29513e-21	-0.572838	0.164	0.441	5.65774e-17
CASP4	3.30342e-21	-0.723568	0.005	0.209	5.67196e-17
NCF1	3.34806e-21	-0.76079	0	0.2	5.74863e-17
TMEM9B	3.47418e-21	-0.5361	0.116	0.377	5.96517e-17
ATP1A1	3.5301e-21	-0.748632	0.208	0.476	6.06119e-17
GIMAP4	3.55739e-21	-0.792779	0.003	0.204	6.10805e-17
PIK3R1	3.56761e-21	-0.722313	0.218	0.501	6.12559e-17
MAP4K5	3.67415e-21	0.809702	0.442	0.272	6.30851e-17
MGAT1	3.79736e-21	-0.667136	0.086	0.33	6.52007e-17
H2AJ	3.87562e-21	-0.543155	0.043	0.269	6.65444e-17
TYMP	3.91542e-21	-0.884968	0.032	0.25	6.72277e-17
PDCD4	3.92894e-21	-0.688323	0.181	0.456	6.74598e-17
SHROOM4	3.9611e-21	0.57221	0.191	0.063	6.80121e-17
LONP2	3.98933e-21	0.846135	0.512	0.36	6.84968e-17
CLTB	3.99005e-21	-0.478742	0.086	0.34	6.85091e-17
ALG11	4.04495e-21	0.559492	0.216	0.078	6.94519e-17
SCARB1	4.10308e-21	1.0282	0.313	0.151	7.04499e-17
KDELR1	4.10499e-21	-0.576061	0.105	0.364	7.04828e-17
FCGR2A	4.18152e-21	-1.12028	0.016	0.224	7.17967e-17
CNBP	4.30654e-21	-0.710026	0.345	0.591	7.39432e-17
TRIM22	4.33167e-21	-0.685912	0.086	0.328	7.43747e-17
CSNK1A1	4.35751e-21	0.614835	0.698	0.563	7.48184e-17
CHD8	4.54199e-21	0.77655	0.45	0.281	7.79859e-17
CTSH	4.57141e-21	-0.971167	0.008	0.212	7.84912e-17
HMGN3	4.79483e-21	-0.625723	0.111	0.366	8.23273e-17
MAGOH	4.89256e-21	-0.439552	0.078	0.329	8.40052e-17
SH3KBP1	4.9705e-21	-0.68559	0.111	0.356	8.53434e-17
FCER1G	5.0531e-21	-1.54378	0.008	0.212	8.67617e-17
BAX	5.10406e-21	-0.661047	0.162	0.435	8.76367e-17
LINC00342	5.12096e-21	0.409782	0.202	0.069	8.79268e-17
C1QA	5.18726e-21	-2.50159	0.003	0.202	8.90653e-17
YPEL3	5.27034e-21	-0.610452	0.108	0.363	9.04917e-17
CLASP2	5.47181e-21	0.768508	0.404	0.237	9.3951e-17
PCDHGA11	5.49723e-21	0.197408	0.054	0.004	9.43874e-17
EIF5A	5.50797e-21	-0.706097	0.202	0.473	9.45719e-17
CDKN1B	5.65545e-21	-0.544558	0.086	0.332	9.7104e-17
TMEM160	5.7426e-21	-0.545888	0.116	0.378	9.86005e-17
ATOX1	6.0219e-21	-0.717324	0.121	0.379	1.03396e-16
DCTN3	6.27072e-21	-0.5439	0.105	0.364	1.07668e-16
ZNF544	6.34623e-21	0.658125	0.267	0.113	1.08965e-16
MS4A7	6.34782e-21	-1.39699	0	0.198	1.08992e-16
SNRPE	6.42217e-21	-0.659322	0.162	0.428	1.10269e-16
PCDH15	6.76207e-21	0.361129	0.124	0.029	1.16105e-16
STAT3	6.84156e-21	0.668223	0.663	0.53	1.1747e-16
TXNDC12	6.97727e-21	-0.474435	0.051	0.281	1.198e-16
MOK	7.89845e-21	0.651223	0.294	0.139	1.35616e-16
BDP1	7.9348e-21	0.777636	0.536	0.379	1.36241e-16
MUC20	8.10842e-21	0.373749	0.124	0.029	1.39222e-16
EYA4	8.49101e-21	0.504415	0.197	0.068	1.45791e-16
PFDN4	8.63556e-21	-0.459646	0.049	0.28	1.48273e-16
ZNF274	8.68879e-21	0.880473	0.35	0.188	1.49187e-16
SERPINB1	8.90814e-21	-0.53852	0.065	0.305	1.52953e-16
PRDX2	9.11569e-21	-0.894149	0.237	0.487	1.56516e-16
LSM3	9.27733e-21	-0.601962	0.167	0.438	1.59292e-16
CELF1	9.48705e-21	0.752741	0.544	0.4	1.62893e-16
ANKLE2	1.08658e-20	0.763066	0.447	0.279	1.86565e-16
EIF3I	1.20126e-20	-0.511844	0.116	0.376	2.06256e-16
SEPTIN6	1.23979e-20	-0.717409	0.046	0.267	2.12871e-16
ZNF660	1.24231e-20	0.631721	0.218	0.082	2.13304e-16
TUBE1	1.26161e-20	0.655619	0.275	0.123	2.16618e-16
RHOJ	1.27957e-20	0.69727	0.264	0.115	2.19702e-16
FAM49B	1.29515e-20	-0.698812	0.202	0.473	2.22378e-16
RHOC	1.32539e-20	-0.550346	0.086	0.326	2.2757e-16
GPRIN3	1.34698e-20	-0.69049	0.003	0.199	2.31276e-16
B3GALNT2	1.47378e-20	0.743606	0.264	0.115	2.53048e-16
ARRB2	1.49802e-20	-0.728713	0.067	0.295	2.5721e-16
FZD3	1.51841e-20	0.871636	0.305	0.148	2.60712e-16
ASPH	1.58251e-20	0.685977	0.544	0.349	2.71717e-16
C14orf119	1.63662e-20	-0.42825	0.032	0.251	2.81008e-16
MRPL18	1.68773e-20	-0.549041	0.102	0.353	2.89783e-16
CCND3	1.71161e-20	-0.568958	0.102	0.347	2.93883e-16
LINC02197	1.74682e-20	0.33267	0.127	0.03	2.99929e-16
POLR2J	1.77475e-20	-0.564484	0.159	0.427	3.04725e-16
DNHD1	1.79325e-20	0.554638	0.156	0.045	3.07901e-16
ETFB	1.83409e-20	-0.616747	0.146	0.412	3.14914e-16
ISCU	1.93087e-20	-0.741407	0.24	0.508	3.3153e-16
STOM	1.93732e-20	-0.564695	0.035	0.251	3.32638e-16
UBE3A	1.95267e-20	0.739766	0.528	0.371	3.35274e-16
PDCD6IP	1.95627e-20	0.841364	0.477	0.328	3.35892e-16
CD3G	2.18718e-20	-1.2357	0.005	0.201	3.75539e-16
GPR173	2.35883e-20	0.577087	0.194	0.067	4.05011e-16
KIF1B	2.53708e-20	0.753716	0.402	0.237	4.35616e-16
PHPT1	2.61927e-20	-0.991748	0.248	0.496	4.49729e-16
PLP2	2.66714e-20	-0.51629	0.03	0.242	4.57948e-16
KIF3A	2.69936e-20	0.639515	0.41	0.241	4.63481e-16
PCDHGA5	2.72702e-20	0.337239	0.1	0.019	4.68229e-16
REX1BD	2.74234e-20	-0.5835	0.17	0.441	4.7086e-16
THRAP3	2.86733e-20	-0.535218	0.156	0.427	4.9232e-16
SFSWAP	2.91701e-20	0.684031	0.437	0.273	5.0085e-16
MRPL20	2.92883e-20	-0.577741	0.137	0.398	5.0288e-16
LSM6	2.93225e-20	-0.471455	0.07	0.304	5.03468e-16
CACNB4	3.00837e-20	0.678859	0.237	0.095	5.16537e-16
ABRACL	3.10598e-20	-0.627196	0	0.192	5.33296e-16
LSM1	3.62682e-20	-0.43726	0.038	0.255	6.22725e-16
SLF2	3.6784e-20	0.919079	0.402	0.243	6.31581e-16
HNRNPH2	3.72869e-20	-0.431595	0.065	0.298	6.40215e-16
SLC2A3	3.73438e-20	1.1718	0.536	0.367	6.41192e-16
CCDC82	3.83006e-20	0.780354	0.466	0.305	6.57621e-16
POLR2G	3.89502e-20	-0.51176	0.1	0.349	6.68774e-16
NFATC2IP	4.11205e-20	0.833142	0.447	0.285	7.06039e-16
ACTN2	4.14514e-20	0.381236	0.137	0.036	7.11721e-16
PPP1R7	4.19005e-20	-0.45914	0.081	0.324	7.19431e-16
SKAP2	4.25347e-20	-0.694904	0.038	0.252	7.3032e-16
ZDHHC11	4.44455e-20	0.174344	0.062	0.007	7.63129e-16
AKR7A2	4.54746e-20	-0.412851	0.032	0.249	7.80798e-16
PIWIL2	4.72052e-20	0.330885	0.081	0.013	8.10514e-16
SDCBP	4.87901e-20	-0.8311	0.305	0.567	8.37725e-16
SELENOK	5.18572e-20	-0.843609	0.28	0.533	8.90389e-16
LAMP1	5.49541e-20	-0.678437	0.178	0.442	9.43561e-16
ASH1L	6.17319e-20	0.667846	0.609	0.474	1.05994e-15
RNF7	6.22673e-20	-0.548027	0.178	0.443	1.06913e-15
SMIM30	6.29272e-20	-0.459882	0.032	0.242	1.08046e-15
DGCR8	6.47646e-20	0.565409	0.264	0.114	1.11201e-15
ALOX5AP	6.87829e-20	-0.912696	0.003	0.194	1.181e-15
ARPC5	6.99611e-20	-0.681793	0.345	0.606	1.20123e-15
LSM10	7.2897e-20	-0.3629	0.032	0.247	1.25164e-15
CACNA1D	7.54129e-20	0.568585	0.237	0.096	1.29484e-15
SCAF11	7.65454e-20	0.731551	0.682	0.572	1.31428e-15
FAM107B	7.71855e-20	-0.6892	0.049	0.264	1.32528e-15
ELP2	7.84802e-20	0.760062	0.45	0.289	1.3475e-15
HNRNPA0	7.925e-20	-0.506754	0.197	0.464	1.36072e-15
CCDC107	7.99679e-20	-0.465633	0.097	0.343	1.37305e-15
MAP1LC3B	8.09663e-20	-0.63153	0.216	0.494	1.39019e-15
TUFM	8.27906e-20	-0.594901	0.183	0.453	1.42151e-15
MAP4	8.4023e-20	0.467365	0.604	0.442	1.44268e-15
SPRYD4	8.53414e-20	0.603183	0.224	0.088	1.46531e-15
APOE	8.60205e-20	-2.57891	0.42	0.565	1.47697e-15
ARHGAP15	8.81622e-20	-0.62142	0.003	0.192	1.51375e-15
TMEM109	9.02913e-20	-0.449119	0.005	0.198	1.5503e-15
UCP2	9.30359e-20	-0.752861	0.008	0.201	1.59743e-15
XRRA1	9.71336e-20	0.762581	0.372	0.213	1.66778e-15
PEPD	9.7669e-20	-0.479148	0.057	0.281	1.67698e-15
APOBEC3G	1.01516e-19	-0.701032	0.054	0.273	1.74302e-15
ATP6AP1	1.09116e-19	-0.460679	0.121	0.373	1.87353e-15
MBP	1.10566e-19	-0.824017	0.059	0.281	1.89842e-15
TMEM256	1.13305e-19	-0.54438	0.14	0.398	1.94545e-15
PNRC2	1.1515e-19	-0.478422	0.062	0.286	1.97712e-15
PHIP	1.19231e-19	0.760366	0.55	0.394	2.0472e-15
GSTO1	1.20954e-19	-0.597031	0.148	0.41	2.07677e-15
MAP4K4	1.2593e-19	0.591127	0.542	0.392	2.16223e-15
TNRC6C	1.26155e-19	0.727745	0.402	0.233	2.16609e-15
RPA3	1.29768e-19	-0.511859	0.046	0.262	2.22812e-15
C1QB	1.32776e-19	-2.3662	0.005	0.195	2.27976e-15
NENF	1.36005e-19	-0.649039	0.146	0.398	2.3352e-15
CARD16	1.38273e-19	-0.748477	0	0.186	2.37414e-15
PRKCH	1.38273e-19	-0.617251	0	0.186	2.37414e-15
TJP1	1.41683e-19	0.532768	0.429	0.244	2.43269e-15
ADGRE5	1.41872e-19	-0.688814	0.03	0.234	2.43594e-15
TNFRSF1B	1.4228e-19	-0.667639	0.011	0.203	2.44294e-15
CIAO2B	1.42816e-19	-0.735081	0.259	0.509	2.45216e-15
JUNB	1.42954e-19	-1.17792	0.58	0.683	2.45452e-15
CD68	1.76433e-19	-0.857053	0.03	0.234	3.02936e-15
TMEM176B	1.77777e-19	-0.748377	0.086	0.315	3.05242e-15
NSMCE3	1.7928e-19	-0.403392	0.065	0.29	3.07824e-15
NAA20	1.90769e-19	-0.456773	0.078	0.316	3.27551e-15
FAM89B	1.91745e-19	-0.501621	0.073	0.299	3.29225e-15
CCT4	2.04713e-19	-0.561524	0.167	0.433	3.51493e-15
BBS2	2.09566e-19	0.673024	0.34	0.181	3.59826e-15
RPN2	2.24133e-19	-0.556955	0.159	0.412	3.84836e-15
RRAGA	2.33951e-19	-0.43293	0.04	0.253	4.01694e-15
ITM2C	2.34193e-19	-1.02917	0.186	0.417	4.02109e-15
SLIRP	2.35223e-19	-0.713399	0.208	0.455	4.03878e-15
EFHD2	2.40393e-19	-0.572464	0.016	0.21	4.12755e-15
YLPM1	2.42483e-19	0.831857	0.369	0.212	4.16343e-15
RUNX3	2.50878e-19	-1.05224	0.005	0.193	4.30757e-15
ATG3	2.52268e-19	-0.382675	0.073	0.303	4.33144e-15
DENND4A	2.56507e-19	0.743292	0.358	0.196	4.40422e-15
TNFSF12	2.62595e-19	-0.487497	0.043	0.257	4.50876e-15
SYNJ2BP	2.73351e-19	0.700221	0.385	0.223	4.69344e-15
RPA2	2.74488e-19	-0.37805	0.043	0.257	4.71296e-15
NLRP1	2.758e-19	-0.570978	0.121	0.366	4.73548e-15
MEF2C	2.84793e-19	-0.955447	0.016	0.209	4.88989e-15
IL1RAP	3.06919e-19	0.778182	0.447	0.27	5.26981e-15
CASTOR3	3.09058e-19	0.45154	0.197	0.071	5.30653e-15
NEMF	3.14506e-19	0.853189	0.526	0.383	5.40007e-15
NDUFA6	3.19322e-19	-0.648935	0.151	0.397	5.48276e-15
APOL6	3.20793e-19	-0.53416	0.054	0.269	5.50802e-15
PPA1	3.28119e-19	-0.646365	0.162	0.417	5.6338e-15
NSUN6	3.53084e-19	0.741034	0.353	0.192	6.06245e-15
ATP5MC1	3.55821e-19	-0.594864	0.178	0.434	6.10944e-15
TSC1	3.58515e-19	0.731781	0.313	0.159	6.1557e-15
CCDC40	3.76489e-19	0.403862	0.148	0.043	6.46431e-15
EIF4A3	3.77908e-19	-0.447607	0.094	0.339	6.48868e-15
NDUFA8	3.86498e-19	-0.437988	0.081	0.315	6.63616e-15
ZNF337	3.96408e-19	0.642419	0.235	0.097	6.80632e-15
SEPHS2	4.054e-19	-0.449321	0.03	0.231	6.96071e-15
LTBP3	4.09466e-19	0.594156	0.528	0.334	7.03054e-15
ATP8B2	4.1814e-19	0.673277	0.286	0.133	7.17946e-15
HLA-DMB	4.47155e-19	-0.863836	0.032	0.23	7.67765e-15
CD4	4.53823e-19	-0.712723	0.003	0.186	7.79214e-15
GTPBP10	4.73747e-19	0.702601	0.296	0.146	8.13424e-15
PSMA1	4.76269e-19	-0.548859	0.191	0.452	8.17753e-15
WDR90	4.8443e-19	0.404785	0.146	0.042	8.31767e-15
SLC39A1	4.95106e-19	-0.425154	0.04	0.25	8.50097e-15
PEX26	5.04541e-19	0.786757	0.334	0.178	8.66298e-15
SRSF1	5.06941e-19	0.800058	0.461	0.313	8.70418e-15
IFI6	5.13531e-19	-0.733574	0.065	0.284	8.81733e-15
CD163	5.20518e-19	-1.38213	0.003	0.185	8.93729e-15
UBAP1L	5.41144e-19	0.566134	0.132	0.035	9.29144e-15
RESF1	5.52883e-19	-0.884508	0.14	0.378	9.493e-15
ISG15	5.5989e-19	-0.731066	0.024	0.22	9.61331e-15
BIN1	5.66898e-19	-0.660267	0.084	0.313	9.73365e-15
HECTD4	5.72291e-19	0.59272	0.326	0.168	9.82624e-15
DLC1	5.74482e-19	0.800449	0.353	0.193	9.86386e-15
MRPL57	5.74552e-19	-0.488431	0.183	0.431	9.86506e-15
POLR3GL	6.03113e-19	-0.534261	0.067	0.289	1.03555e-14
RAD51D	6.53479e-19	0.644001	0.272	0.124	1.12202e-14
AKAP9	6.67127e-19	0.713828	0.636	0.5	1.14546e-14
ABCA5	6.75016e-19	0.548191	0.229	0.092	1.159e-14
TGOLN2	6.91149e-19	-0.607265	0.237	0.508	1.1867e-14
NCBP3	7.03969e-19	0.73902	0.396	0.238	1.20871e-14
TAP1	7.32352e-19	-0.433331	0.054	0.271	1.25745e-14
DOCK2	7.65242e-19	-0.594896	0	0.179	1.31392e-14
PTGER4	7.81907e-19	-0.721635	0.003	0.183	1.34253e-14
HIF3A	8.24954e-19	0.487531	0.148	0.044	1.41645e-14
DGUOK	8.32034e-19	-0.493534	0.116	0.362	1.4286e-14
PSENEN	8.34487e-19	-0.404815	0.054	0.268	1.43281e-14
LAGE3	8.35527e-19	-0.404214	0.046	0.259	1.4346e-14
RILPL2	8.4051e-19	-0.505213	0.035	0.239	1.44316e-14
UBR3	8.42902e-19	0.671525	0.332	0.175	1.44726e-14
PRKAB2	8.49684e-19	0.593449	0.291	0.143	1.45891e-14
WDPCP	8.64865e-19	0.586278	0.248	0.107	1.48497e-14
PPP1CA	8.67168e-19	-0.493688	0.078	0.307	1.48893e-14
TENM1	9.09657e-19	0.430351	0.154	0.046	1.56188e-14
ACTR2	9.2954e-19	-0.677839	0.34	0.587	1.59602e-14
FLNA	9.34652e-19	0.992067	0.512	0.358	1.6048e-14
CHMP4A	9.76141e-19	-0.488144	0.146	0.403	1.67603e-14
EGR1	1.02951e-18	0.465349	0.811	0.486	1.76767e-14
C1orf162	1.06344e-18	-1.04221	0.011	0.196	1.82593e-14
ANXA7	1.09485e-18	-0.461906	0.132	0.386	1.87986e-14
PCMT1	1.10787e-18	-0.500336	0.116	0.361	1.90222e-14
USF2	1.12137e-18	-0.592754	0.154	0.405	1.9254e-14
LGALS1	1.1805e-18	-1.28855	0.313	0.519	2.02692e-14
IER3	1.21656e-18	-1.26053	0.003	0.182	2.08883e-14
LINC00623	1.23069e-18	-0.478528	0.035	0.236	2.1131e-14
FLCN	1.35155e-18	0.621374	0.305	0.152	2.32061e-14
IER2	1.4219e-18	-1.06398	0.342	0.558	2.44141e-14
FKBP5	1.51447e-18	-1.20976	0.307	0.527	2.60035e-14
MGST3	1.53902e-18	-0.638732	0.237	0.493	2.64249e-14
SAMSN1	1.54671e-18	-0.773002	0.008	0.189	2.65571e-14
C1QC	1.57027e-18	-2.10542	0.003	0.181	2.69616e-14
FOXN3	1.58153e-18	-0.576581	0.111	0.343	2.71549e-14
CHMP5	1.60402e-18	-0.544176	0.132	0.38	2.7541e-14
RGS19	1.63038e-18	-0.544529	0.008	0.191	2.79936e-14
C12orf10	1.66941e-18	-0.39866	0.04	0.249	2.86638e-14
RNPC3	1.69083e-18	0.705593	0.377	0.218	2.90316e-14
PDXDC1	1.72322e-18	0.743759	0.375	0.222	2.95877e-14
TRIM38	1.74561e-18	-0.57014	0.003	0.182	2.99721e-14
U2SURP	1.83292e-18	0.615824	0.58	0.45	3.14712e-14
WDR17	1.87008e-18	0.429044	0.173	0.058	3.21092e-14
SLC22A5	1.90989e-18	0.385506	0.14	0.04	3.27929e-14
WDR83OS	1.95005e-18	-0.541921	0.237	0.504	3.34824e-14
SLU7	1.96781e-18	-0.491802	0.119	0.356	3.37873e-14
SMIM19	1.99195e-18	-0.313416	0.059	0.28	3.42017e-14
PCBD1	2.0099e-18	-0.504967	0.049	0.259	3.451e-14
ADRM1	2.05046e-18	-0.433771	0.094	0.328	3.52063e-14
SCAMP2	2.13358e-18	-0.525672	0.116	0.347	3.66336e-14
MIAT	2.15912e-18	0.688386	0.267	0.119	3.7072e-14
TNFAIP8	2.18505e-18	-0.639158	0.013	0.198	3.75174e-14
MDFIC	2.25064e-18	-0.614389	0	0.175	3.86436e-14
CNOT2	2.27291e-18	0.759673	0.534	0.389	3.90259e-14
A2M	2.40772e-18	-1.62847	0.057	0.26	4.13406e-14
DCK	2.43156e-18	-0.421295	0.032	0.232	4.17499e-14
MAATS1	2.49312e-18	0.551748	0.162	0.052	4.28068e-14
GDNF-AS1	2.50623e-18	0.362237	0.116	0.028	4.3032e-14
PGLS	2.54261e-18	-0.598344	0.132	0.372	4.36567e-14
FOXRED1	2.56457e-18	0.58874	0.245	0.106	4.40337e-14
HSD17B10	2.59387e-18	-0.41996	0.07	0.293	4.45368e-14
UFC1	2.61317e-18	-0.59872	0.189	0.446	4.48681e-14
GLRX5	2.68058e-18	-0.521674	0.113	0.347	4.60256e-14
SLC2A11	2.73486e-18	0.714397	0.245	0.107	4.69576e-14
FIBP	2.78151e-18	-0.56948	0.105	0.333	4.77585e-14
SLC35F5	2.80388e-18	0.925228	0.332	0.184	4.81427e-14
ATP5F1A	2.8866e-18	-0.604248	0.243	0.496	4.9563e-14
ZNF347	2.90882e-18	0.64075	0.251	0.112	4.99444e-14
TMEM141	2.91509e-18	-0.412836	0.04	0.244	5.00522e-14
MAF1	3.16078e-18	-0.473422	0.089	0.318	5.42706e-14
TRAPPC6A	3.21313e-18	-0.437048	0.049	0.256	5.51695e-14
PSMB4	3.22738e-18	-0.565915	0.186	0.438	5.54141e-14
TXNDC17	3.4303e-18	-0.501896	0.105	0.337	5.88982e-14
THOC2	3.43654e-18	0.727419	0.493	0.343	5.90054e-14
CCL3L1	3.52217e-18	-1.95402	0.003	0.178	6.04756e-14
SOX5	3.77372e-18	0.544643	0.229	0.096	6.47947e-14
ZNF483	4.13179e-18	0.771691	0.272	0.13	7.09428e-14
LINC00685	4.15888e-18	0.751583	0.307	0.157	7.1408e-14
GOLGA6L9	4.18519e-18	0.3816	0.116	0.029	7.18598e-14
SIVA1	4.31597e-18	-0.623645	0.183	0.43	7.41052e-14
METTL5	4.43229e-18	-0.485787	0.097	0.33	7.61024e-14
TXNL4A	4.45626e-18	-0.483713	0.119	0.358	7.6514e-14
CLEC7A	4.48457e-18	-0.772085	0	0.173	7.70002e-14
SNX17	4.61073e-18	-0.429848	0.092	0.318	7.91663e-14
SDHB	4.62221e-18	-0.397443	0.054	0.264	7.93633e-14
ARHGAP30	4.67535e-18	-0.603835	0.003	0.177	8.02757e-14
EIF3D	4.68246e-18	-0.536844	0.186	0.444	8.03979e-14
ZNF721	4.77384e-18	0.718369	0.423	0.272	8.19668e-14
MRPL55	4.80744e-18	-0.358701	0.073	0.292	8.25438e-14
FREM2	4.83533e-18	0.652386	0.256	0.116	8.30226e-14
OLR1	4.84066e-18	-1.0327	0	0.172	8.31141e-14
POU5F2	4.86051e-18	0.474734	0.216	0.084	8.34549e-14
PAXX	5.07299e-18	-0.597673	0.127	0.36	8.71032e-14
CHMP1B	5.12224e-18	-0.344913	0.097	0.332	8.79489e-14
VPS13A	5.14968e-18	0.71655	0.367	0.208	8.842e-14
FUS	5.20176e-18	0.58375	0.771	0.696	8.93142e-14
MRPL14	5.22403e-18	-0.482871	0.075	0.294	8.96966e-14
SYTL3	5.31511e-18	-0.670829	0.003	0.176	9.12604e-14
GPR135	5.36988e-18	0.415373	0.129	0.035	9.22008e-14
CCL3	5.54929e-18	-2.39725	0.005	0.18	9.52813e-14
GIMAP1	5.63924e-18	-0.637096	0	0.172	9.68257e-14
IL18	5.63924e-18	-0.888133	0	0.172	9.68257e-14
NUDT1	6.22973e-18	-0.481906	0.03	0.221	1.06964e-13
BSG	6.30272e-18	-0.704903	0.216	0.47	1.08218e-13
MAFB	6.33223e-18	-1.04329	0.032	0.224	1.08724e-13
BIVM	6.43705e-18	0.489909	0.218	0.089	1.10524e-13
BOLA3	6.60493e-18	-0.432006	0.07	0.29	1.13407e-13
OCIAD2	7.11136e-18	-0.653327	0.027	0.213	1.22102e-13
DPM3	7.17474e-18	-0.488275	0.086	0.313	1.2319e-13
CCDC84	7.70468e-18	0.668236	0.356	0.203	1.32289e-13
MYO19	8.28384e-18	0.600958	0.253	0.113	1.42233e-13
RNF130	8.36607e-18	-0.570739	0.137	0.378	1.43645e-13
SMIM20	8.40129e-18	-0.389296	0.046	0.25	1.4425e-13
CAMK2A	8.46416e-18	0.773016	0.291	0.145	1.4533e-13
SIPA1	8.55985e-18	-0.476729	0.032	0.223	1.46973e-13
PSMC5	8.7311e-18	-0.527415	0.17	0.419	1.49913e-13
GSTK1	8.81515e-18	-0.560794	0.148	0.388	1.51356e-13
CYBB	8.90761e-18	-0.929913	0	0.17	1.52944e-13
RBBP6	8.98451e-18	0.685741	0.512	0.36	1.54264e-13
MRPL47	9.40785e-18	-0.445123	0.07	0.284	1.61533e-13
NUDC	9.43868e-18	-0.556784	0.164	0.416	1.62062e-13
PSMF1	9.76772e-18	-0.416832	0.075	0.294	1.67712e-13
NUFIP2	9.7926e-18	0.743367	0.588	0.464	1.68139e-13
CHCHD1	9.81108e-18	-0.463235	0.094	0.317	1.68456e-13
NBDY	1.01414e-17	-0.513822	0.089	0.315	1.74128e-13
SNRPN	1.03295e-17	-0.667916	0.24	0.475	1.77358e-13
NAA25	1.03542e-17	0.66856	0.342	0.188	1.77782e-13
CSF1R	1.03707e-17	-1.05122	0	0.169	1.78064e-13
BCL6	1.04451e-17	0.848693	0.41	0.256	1.79343e-13
MTDH	1.05725e-17	-0.626192	0.329	0.569	1.8153e-13
DNAJC19	1.06682e-17	-0.427627	0.113	0.344	1.83174e-13
PCDHGA12	1.10023e-17	0.178433	0.07	0.011	1.88909e-13
LIPA	1.12385e-17	-0.495215	0.03	0.22	1.92966e-13
AKR1A1	1.13564e-17	-0.422732	0.054	0.26	1.9499e-13
LIMA1	1.14132e-17	0.601421	0.477	0.299	1.95965e-13
METTL9	1.19597e-17	-0.464309	0.14	0.386	2.05348e-13
PCNX2	1.20924e-17	0.717336	0.377	0.219	2.07627e-13
RYR3	1.23957e-17	0.531632	0.181	0.064	2.12834e-13
SND1-IT1	1.36583e-17	0.579182	0.232	0.097	2.34513e-13
LPAR6	1.39894e-17	-0.706651	0.003	0.173	2.40198e-13
HERPUD1	1.42075e-17	-0.93134	0.342	0.579	2.43943e-13
TAF10	1.48829e-17	-0.565494	0.164	0.405	2.5554e-13
SRGAP3	1.50716e-17	0.706073	0.377	0.22	2.5878e-13
CLPP	1.51312e-17	-0.412448	0.073	0.292	2.59803e-13
ZNF431	1.53201e-17	0.746661	0.367	0.214	2.63046e-13
ZNF445	1.56983e-17	0.711937	0.315	0.167	2.69539e-13
ECHS1	1.61038e-17	-0.512044	0.132	0.374	2.76503e-13
PSMB2	1.62708e-17	-0.372966	0.094	0.32	2.79369e-13
MRPL43	1.64726e-17	-0.392942	0.102	0.332	2.82835e-13
WDR73	1.70074e-17	0.791134	0.375	0.228	2.92017e-13
ARPC5L	1.70354e-17	-0.52375	0.119	0.348	2.92497e-13
DDX19A	1.70523e-17	0.700154	0.329	0.18	2.92789e-13
INO80D	1.74073e-17	0.685939	0.399	0.244	2.98884e-13
SURF1	1.75083e-17	-0.456646	0.062	0.269	3.00618e-13
PRDM1	1.75775e-17	-0.723206	0.005	0.177	3.01806e-13
ATP9B	1.81612e-17	0.651419	0.34	0.187	3.11827e-13
RHOB	1.95536e-17	-1.02284	0.208	0.429	3.35735e-13
ARL6IP1	1.99329e-17	-0.713554	0.267	0.503	3.42248e-13
MRPL40	2.01013e-17	-0.504389	0.105	0.332	3.45139e-13
RNF180	2.01888e-17	0.514519	0.307	0.16	3.46641e-13
OLA1	2.04949e-17	-0.471854	0.094	0.32	3.51898e-13
PSMA2	2.06428e-17	-0.561164	0.156	0.399	3.54437e-13
SSB	2.12993e-17	-0.62426	0.235	0.48	3.65709e-13
GK5	2.16074e-17	0.684871	0.272	0.131	3.70999e-13
YME1L1	2.18188e-17	0.72764	0.536	0.402	3.7463e-13
EAPP	2.22499e-17	-0.455671	0.119	0.352	3.82031e-13
EIF4H	2.25166e-17	-0.603939	0.221	0.462	3.8661e-13
TET1	2.25651e-17	0.707982	0.313	0.167	3.87444e-13
ARMCX4	2.27385e-17	0.602821	0.251	0.116	3.90421e-13
YIF1A	2.32858e-17	-0.405733	0.081	0.298	3.99817e-13
SEC24D	2.34199e-17	0.755587	0.307	0.161	4.0212e-13
SUMO1	2.39086e-17	-0.478648	0.229	0.486	4.1051e-13
PKN1	2.41595e-17	-0.407432	0.132	0.371	4.14818e-13
PIP4K2A	2.52081e-17	-0.631891	0.097	0.308	4.32823e-13
ZDHHC11B	2.52517e-17	0.38289	0.073	0.012	4.33573e-13
PARVG	2.57254e-17	-0.554105	0.011	0.186	4.41705e-13
DYNLT1	2.65617e-17	-0.552978	0.208	0.456	4.56064e-13
ATP10B	2.68679e-17	0.495735	0.189	0.071	4.61322e-13
XRCC6	2.70596e-17	-0.540317	0.199	0.451	4.64612e-13
ZMAT2	2.72811e-17	-0.423652	0.116	0.348	4.68417e-13
IL10RA	2.90256e-17	-0.556117	0.011	0.184	4.98369e-13
UBALD2	3.20082e-17	-0.490487	0.143	0.386	5.49581e-13
ANXA5	3.2418e-17	-0.844153	0.367	0.564	5.56616e-13
SRP9	3.41822e-17	-0.692674	0.329	0.547	5.86908e-13
HERC4	3.42877e-17	0.778964	0.445	0.301	5.88719e-13
GALNT1	3.44474e-17	-0.445787	0.089	0.31	5.91461e-13
GOSR2	3.44683e-17	0.682651	0.377	0.231	5.91821e-13
ZNF500	3.47028e-17	0.588806	0.232	0.101	5.95848e-13
C16orf72	3.54954e-17	0.695585	0.52	0.392	6.09456e-13
C9orf78	3.67566e-17	-0.47066	0.178	0.426	6.31112e-13
TSTD1	3.78192e-17	-0.491585	0.046	0.237	6.49356e-13
KIF5C	3.79115e-17	0.510451	0.466	0.284	6.5094e-13
MAF	3.87978e-17	-0.779435	0.057	0.251	6.66159e-13
RTF2	4.05902e-17	-0.532222	0.167	0.417	6.96934e-13
OTUD1	4.17818e-17	-0.764297	0.043	0.235	7.17394e-13
AAK1	4.27835e-17	0.625079	0.698	0.616	7.34592e-13
HSPB11	4.33168e-17	-0.383257	0.032	0.222	7.43749e-13
GTF2A2	4.36456e-17	-0.471695	0.159	0.408	7.49395e-13
GZMA	4.52109e-17	-1.76621	0.005	0.172	7.7627e-13
CSF2RA	4.53193e-17	-0.798778	0.008	0.177	7.78133e-13
H1-2	4.54481e-17	-0.471117	0.024	0.204	7.80345e-13
ABCA1	4.72685e-17	0.749187	0.383	0.235	8.116e-13
TMCO1	4.80032e-17	-0.617861	0.226	0.462	8.24215e-13
HGSNAT	4.93985e-17	0.643302	0.407	0.261	8.48172e-13
BIN2	4.95805e-17	-0.537556	0.003	0.168	8.51297e-13
MRPS12	5.07164e-17	-0.396172	0.054	0.255	8.70801e-13
TMEM161B	5.10959e-17	0.648669	0.321	0.176	8.77316e-13
MRPL52	5.2025e-17	-0.485221	0.156	0.394	8.93269e-13
ARL2	5.21494e-17	-0.571528	0.127	0.354	8.95405e-13
GNB2	5.27724e-17	-0.496007	0.186	0.433	9.06102e-13
PEBP1	5.42495e-17	-1.0901	0.518	0.655	9.31464e-13
AMY2B	5.61378e-17	0.321373	0.1	0.023	9.63885e-13
TOM1L2	5.769e-17	0.627648	0.302	0.159	9.90538e-13
PAN2	5.77194e-17	0.53514	0.216	0.089	9.91042e-13
TOP1	5.81129e-17	-0.647	0.259	0.501	9.97798e-13
DDX56	5.84729e-17	0.724562	0.334	0.189	1.00398e-12
SIGIRR	5.89532e-17	-0.551631	0	0.162	1.01223e-12
BASP1	5.94251e-17	-0.654628	0.086	0.297	1.02033e-12
TAS2R30	6.07021e-17	0.227496	0.089	0.018	1.04225e-12
METRNL	6.10029e-17	-0.436495	0.04	0.232	1.04742e-12
LGALS9	6.17563e-17	-0.731378	0.013	0.185	1.06036e-12
METTL7A	6.21377e-17	-0.63936	0.062	0.258	1.0669e-12
ARHGAP18	6.39626e-17	-0.637917	0.035	0.216	1.09824e-12
CWC15	6.40089e-17	-0.554092	0.194	0.434	1.09903e-12
SLC11A1	6.84018e-17	-1.00071	0.005	0.172	1.17446e-12
SYP	6.87789e-17	0.879402	0.286	0.144	1.18093e-12
COPZ1	7.1296e-17	-0.440166	0.1	0.32	1.22415e-12
DCUN1D4	7.25541e-17	0.671072	0.283	0.143	1.24575e-12
LRRC58	7.34421e-17	0.663313	0.477	0.326	1.261e-12
EFHC1	7.37674e-17	0.668168	0.323	0.18	1.26659e-12
MRPL17	7.40601e-17	-0.456048	0.057	0.257	1.27161e-12
TIMM10	7.51563e-17	-0.394301	0.084	0.302	1.29043e-12
CDC26	7.55734e-17	-0.414198	0.084	0.298	1.2976e-12
PSMB5	7.76546e-17	-0.529514	0.116	0.333	1.33333e-12
HNRNPF	7.86325e-17	-0.486427	0.226	0.487	1.35012e-12
SHISA5	8.02559e-17	-0.4506	0.094	0.308	1.37799e-12
ANP32B	8.7984e-17	-0.660892	0.248	0.507	1.51069e-12
MED12L	8.83263e-17	0.465926	0.167	0.059	1.51656e-12
EDRF1	8.84856e-17	0.638424	0.291	0.148	1.5193e-12
FGL2	8.86575e-17	-0.890613	0.003	0.165	1.52225e-12
NOMO3	8.92348e-17	0.398155	0.156	0.052	1.53216e-12
PRDX4	9.23744e-17	-0.65361	0.127	0.343	1.58607e-12
CSNK2B	9.47707e-17	-0.438436	0.164	0.404	1.62721e-12
NSD2	9.48738e-17	0.738707	0.296	0.156	1.62898e-12
AHNAK2	9.54102e-17	0.622249	0.183	0.069	1.63819e-12
RIMS2	9.67807e-17	0.52893	0.156	0.052	1.66172e-12
BIRC6	9.79722e-17	0.747373	0.491	0.352	1.68218e-12
TMEM161B-AS1	1.03598e-16	0.620958	0.323	0.179	1.77878e-12
SOCS1	1.10496e-16	-0.620224	0.003	0.165	1.89722e-12
TNFRSF14	1.13666e-16	-0.519216	0.013	0.184	1.95164e-12
NUMBL	1.18886e-16	0.679098	0.256	0.123	2.04127e-12
PHC2	1.19887e-16	-0.494333	0.119	0.345	2.05846e-12
HEBP2	1.27167e-16	-0.400323	0.073	0.282	2.18346e-12
TSPAN14	1.27594e-16	-0.457155	0.105	0.328	2.19079e-12
LRRC4C	1.30036e-16	0.662292	0.34	0.191	2.23272e-12
APH1A	1.34e-16	-0.459314	0.108	0.327	2.30078e-12
SLC25A27	1.36328e-16	0.443519	0.162	0.056	2.34075e-12
SERINC1	1.39206e-16	-0.55239	0.216	0.467	2.39016e-12
ZHX3	1.44371e-16	0.665605	0.321	0.18	2.47885e-12
PRNP	1.45799e-16	-0.456315	0.148	0.379	2.50338e-12
PSMC3	1.51686e-16	-0.450047	0.129	0.356	2.60445e-12
POLR2I	1.51708e-16	-0.56344	0.154	0.384	2.60483e-12
LINC02018	1.55741e-16	0.331248	0.1	0.023	2.67407e-12
NSMCE1	1.61231e-16	-0.383881	0.075	0.286	2.76834e-12
MZT2A	1.69393e-16	-0.579745	0.17	0.403	2.90848e-12
BAIAP2	1.72885e-16	0.6416	0.313	0.172	2.96843e-12
MRPS26	1.74467e-16	-0.411548	0.094	0.309	2.9956e-12
TNFRSF1A	1.75108e-16	-0.425085	0.084	0.291	3.00661e-12
FLOT1	1.77869e-16	-0.570485	0.159	0.392	3.05401e-12
LCK	1.78566e-16	-0.711154	0.003	0.162	3.06598e-12
GABPB2	1.78978e-16	0.640032	0.275	0.134	3.07305e-12
CHCHD5	1.86027e-16	-0.41647	0.067	0.269	3.19408e-12
MEIS2	1.88544e-16	0.649266	0.28	0.145	3.23731e-12
NXT1	1.89814e-16	-0.268361	0.035	0.224	3.2591e-12
SMARCA4	1.97954e-16	0.70239	0.407	0.267	3.39887e-12
TNS1	1.99143e-16	0.637285	0.283	0.146	3.41929e-12
CCL4L2	2.02685e-16	-2.05078	0.013	0.18	3.4801e-12
CNKSR3	2.08095e-16	0.742583	0.229	0.103	3.573e-12
IL2RG	2.10225e-16	-0.65445	0	0.157	3.60957e-12
TINF2	2.11495e-16	-0.335559	0.04	0.227	3.63137e-12
PKD2	2.15716e-16	0.651313	0.307	0.167	3.70385e-12
SLC20A1	2.16377e-16	0.681821	0.456	0.299	3.71519e-12
ITGA4	2.17851e-16	-0.562708	0.003	0.162	3.74049e-12
SEC23A	2.20499e-16	0.703618	0.407	0.267	3.78597e-12
ENOSF1	2.22279e-16	0.637105	0.326	0.181	3.81653e-12
SCFD1	2.24739e-16	0.764951	0.442	0.312	3.85877e-12
PLIN3	2.29297e-16	-0.364114	0.046	0.236	3.93703e-12
RUNX2	2.3146e-16	-0.531562	0.003	0.162	3.97417e-12
SGK2	2.40518e-16	0.131889	0.038	0.003	4.1297e-12
TMX1	2.40582e-16	-0.397552	0.084	0.293	4.13079e-12
CMPK1	2.44773e-16	-0.478454	0.086	0.294	4.20275e-12
ETS2	2.50432e-16	-0.576053	0.008	0.172	4.29991e-12
RNF187	2.54413e-16	-0.581931	0.121	0.338	4.36828e-12
MORF4L1	2.56337e-16	-0.668164	0.482	0.654	4.4013e-12
MYO9A	2.60646e-16	0.676435	0.342	0.199	4.47529e-12
TMEM70	2.65658e-16	-0.359943	0.03	0.21	4.56135e-12
MOSMO	2.66291e-16	0.713905	0.377	0.238	4.57221e-12
CATSPERG	2.73201e-16	0.349405	0.124	0.035	4.69087e-12
CCNT2	2.74781e-16	0.618035	0.367	0.218	4.71799e-12
NINJ1	2.82557e-16	-0.355134	0.022	0.196	4.8515e-12
MAGED2	2.88875e-16	-0.44342	0.111	0.335	4.95999e-12
CD7	2.91568e-16	-0.925868	0.003	0.16	5.00623e-12
SLC25A3	2.9372e-16	-0.640343	0.38	0.597	5.04317e-12
C19orf18	3.05506e-16	0.37486	0.105	0.026	5.24553e-12
NAV2	3.07774e-16	0.565252	0.256	0.123	5.28448e-12
TFAM	3.10304e-16	-0.365392	0.075	0.278	5.32792e-12
CEP290	3.16263e-16	0.65982	0.348	0.2	5.43024e-12
TTLL5	3.19189e-16	0.550682	0.194	0.077	5.48047e-12
IGBP1	3.19831e-16	-0.401229	0.1	0.317	5.49149e-12
RNPEPL1	3.24461e-16	-0.395502	0.046	0.235	5.571e-12
RBFADN	3.29699e-16	0.276792	0.089	0.019	5.66093e-12
DMTF1	3.33792e-16	0.77125	0.388	0.242	5.73122e-12
TSR3	3.38383e-16	-0.310619	0.065	0.267	5.81003e-12
ZNF428	3.52759e-16	-0.500103	0.156	0.38	6.05687e-12
CCT3	3.63266e-16	-0.588451	0.218	0.458	6.23727e-12
ISCA2	3.68034e-16	-0.447029	0.089	0.299	6.31914e-12
TPI1	3.68983e-16	-1.12186	0.466	0.618	6.33544e-12
TMED10	3.75023e-16	-0.640757	0.28	0.499	6.43915e-12
CCDC50	3.775e-16	0.646941	0.48	0.337	6.48167e-12
TAGAP	3.8097e-16	-0.546355	0	0.155	6.54126e-12
HMGB1	3.86437e-16	-0.581167	0.771	0.83	6.63512e-12
ANKRD28	3.98757e-16	0.628996	0.361	0.213	6.84666e-12
LCNL1	4.05232e-16	0.299654	0.105	0.026	6.95784e-12
CRYZL1	4.17511e-16	0.752988	0.348	0.206	7.16867e-12
EBPL	4.24652e-16	-0.392658	0.057	0.248	7.29128e-12
MIEN1	4.25353e-16	-0.403453	0.075	0.278	7.3033e-12
PIN4	4.33115e-16	-0.343109	0.108	0.331	7.43658e-12
PLGRKT	4.38724e-16	-0.385753	0.011	0.175	7.53289e-12
SRM	4.43917e-16	-0.406329	0.051	0.245	7.62206e-12
XPNPEP3	4.49086e-16	0.734669	0.253	0.123	7.71081e-12
TOB1	4.56618e-16	-0.499741	0.113	0.324	7.84013e-12
TUSC2	4.64291e-16	-0.381658	0.054	0.244	7.97188e-12
TECR	4.69423e-16	-0.593628	0.334	0.567	8.05998e-12
MRFAP1	4.70949e-16	-0.735891	0.299	0.504	8.0862e-12
SNRPD1	4.71734e-16	-0.382754	0.17	0.405	8.09968e-12
CAPZA1	4.74028e-16	-0.51966	0.14	0.363	8.13906e-12
EIF3B	5.03202e-16	0.657763	0.464	0.331	8.63998e-12
STK17A	5.06631e-16	-0.64075	0.24	0.476	8.69885e-12
CD27	5.12393e-16	-0.799649	0	0.154	8.79779e-12
PFDN6	5.15288e-16	-0.444001	0.102	0.318	8.84749e-12
HLA-DOA	5.20672e-16	-0.482121	0.011	0.173	8.93993e-12
ARHGAP5	5.29455e-16	0.661966	0.496	0.353	9.09073e-12
VPS28	5.29518e-16	-0.561239	0.278	0.521	9.09182e-12
RIC8B	5.31747e-16	0.544881	0.237	0.109	9.1301e-12
GRIA1	5.33151e-16	0.596304	0.275	0.14	9.1542e-12
HEBP1	5.38173e-16	-0.330939	0.043	0.231	9.24044e-12
PEA15	5.4695e-16	-0.639037	0.156	0.38	9.39112e-12
TCEAL8	5.51814e-16	-0.549274	0.132	0.344	9.47465e-12
YJEFN3	5.53745e-16	0.605191	0.186	0.072	9.5078e-12
ZNRD1	5.63487e-16	-0.361009	0.057	0.248	9.67508e-12
CSF3R	5.74123e-16	-0.668893	0.003	0.158	9.85769e-12
ANKRD42	6.08494e-16	0.633635	0.245	0.117	1.04478e-11
DHX57	6.14207e-16	0.660519	0.251	0.121	1.05459e-11
CAMLG	6.30593e-16	-0.650795	0.181	0.405	1.08273e-11
SEC61B	6.38403e-16	-0.666305	0.35	0.579	1.09614e-11
TBC1D10C	6.45519e-16	-0.650056	0.003	0.157	1.10836e-11
TMED2	6.71493e-16	-0.647058	0.205	0.435	1.15295e-11
POLR2K	6.73882e-16	-0.519579	0.164	0.398	1.15705e-11
UBE2D2	6.76087e-16	-0.51891	0.275	0.52	1.16084e-11
RGS11	6.90375e-16	0.380658	0.164	0.059	1.18537e-11
PTPMT1	7.0085e-16	-0.337628	0.04	0.226	1.20336e-11
ATP2B1-AS1	7.21345e-16	-0.499312	0.024	0.195	1.23855e-11
SPI1	7.42883e-16	-0.761056	0.008	0.167	1.27553e-11
FAM118A	7.61796e-16	0.470601	0.264	0.124	1.308e-11
LPCAT2	7.98334e-16	-0.762658	0	0.152	1.37074e-11
GOLGA8N	7.99489e-16	0.433311	0.148	0.049	1.37272e-11
ZSCAN29	8.30421e-16	0.526941	0.183	0.071	1.42583e-11
PKIB	8.63322e-16	-0.57023	0.027	0.197	1.48232e-11
RER1	8.96049e-16	-0.356358	0.119	0.344	1.53852e-11
SLC25A11	8.99346e-16	-0.339198	0.086	0.293	1.54418e-11
SNX2	9.04024e-16	-0.470609	0.113	0.329	1.55221e-11
GVQW3	9.23565e-16	0.366308	0.119	0.033	1.58576e-11
TREM2	9.25228e-16	-1.02076	0	0.151	1.58862e-11
ZNF704	9.46422e-16	0.617658	0.253	0.125	1.62501e-11
PSMA4	9.46475e-16	-0.458966	0.143	0.377	1.6251e-11
TUBA4A	9.55646e-16	-0.592544	0.03	0.201	1.64084e-11
HSPA6	9.72894e-16	-1.16422	0.019	0.183	1.67046e-11
RSL1D1	1.01439e-15	-0.517306	0.189	0.427	1.7417e-11
AKIRIN2	1.0167e-15	-0.371748	0.046	0.23	1.74568e-11
TBCB	1.03799e-15	-0.522408	0.202	0.439	1.78223e-11
SURF2	1.05347e-15	-0.339019	0.016	0.179	1.80882e-11
RASAL3	1.07213e-15	-0.528436	0	0.151	1.84085e-11
SVBP	1.10794e-15	-0.421007	0.011	0.171	1.90234e-11
CUEDC2	1.11134e-15	-0.441817	0.105	0.315	1.90817e-11
SERTAD1	1.12688e-15	-0.38154	0.062	0.253	1.93485e-11
USP8	1.1349e-15	0.81815	0.507	0.377	1.94862e-11
RSKR	1.1382e-15	0.461813	0.159	0.055	1.95429e-11
ULK1	1.14047e-15	0.534612	0.224	0.1	1.9582e-11
DGCR6L	1.14205e-15	-0.357827	0.057	0.245	1.9609e-11
SUMO3	1.15452e-15	-0.459467	0.113	0.333	1.98232e-11
IQGAP2	1.15862e-15	-0.499623	0.016	0.177	1.98936e-11
IER3IP1	1.163e-15	-0.345308	0.081	0.29	1.99688e-11
ENTPD4	1.1647e-15	0.584338	0.313	0.169	1.99978e-11
ZNF292	1.17305e-15	0.826302	0.534	0.422	2.01413e-11
YWHAQ	1.17334e-15	-0.570251	0.237	0.469	2.01462e-11
SERPINB9	1.1832e-15	-0.620438	0.022	0.187	2.03155e-11
HEXB	1.24033e-15	-0.345325	0.086	0.292	2.12965e-11
[truncated: 15,469 more rows]

## Sheet: cluster 04
	p_val	avg_log2FC	pct.1	pct.2	p_val_adj
[truncated: 17,170 more rows]

[truncated: 9 more sheets: cluster 05, cluster 06, cluster 07, cluster 08, cluster 09, cluster 10, cluster 11, cluster 12, cluster 13]
