# Supplementary material for: Ganglioglioma deep transcriptomics reveals primitive neuroectoderm neural precursor-like population
Source: Acta Neuropathol Commun. 2023 Mar 25;11:50. doi: 10.1186/s40478-023-01548-3 (PMC10039537; doi:10.1186/s40478-023-01548-3)
Supplement: Supplementary file 8 — Additional file 8: Supplementary Table 7. Top differentially expressed genes by stRNA-seq cluster by Wilcoxon rank sum test. [file 40478_2023_1548_MOESM8_ESM.xlsx]

## Sheet: Tumor 4 dispersed
	p_val	avg_log2FC	pct.1	pct.2	p_val_adj
MGP	1.41662e-153	1.79011	0.99	0.836	2.47073e-149
DCN	3.78798e-129	1.68542	0.945	0.654	6.60661e-125
CLDN5	3.97075e-139	1.61164	0.957	0.605	6.92538e-135
VWF	7.38452e-108	1.55143	0.964	0.724	1.28793e-103
FN1	1.39398e-75	1.41598	0.808	0.467	2.43123e-71
GNG11	9.65522e-114	1.32519	0.828	0.371	1.68397e-109
RGS5	4.45972e-95	1.27803	0.872	0.489	7.7782e-91
IFI27	4.07484e-101	1.27675	0.858	0.462	7.10693e-97
IFITM3	1.4422e-148	1.2361	0.996	0.918	2.51535e-144
EGFL7	9.31703e-96	1.23479	0.723	0.294	1.62498e-91
IFITM2	1.45968e-91	1.22034	0.907	0.623	2.54583e-87
A2M	2.91564e-137	1.21402	0.996	0.92	5.08517e-133
SLC2A1	8.1216e-70	1.20121	0.773	0.44	1.41649e-65
TGM2	3.91986e-92	1.19521	0.765	0.333	6.83662e-88
COL1A2	1.09261e-76	1.17197	0.745	0.343	1.90563e-72
ABCG2	8.36623e-87	1.15956	0.723	0.3	1.45915e-82
TAGLN	9.58674e-28	1.14935	0.615	0.398	1.67202e-23
COL3A1	1.15709e-65	1.13847	0.638	0.272	2.01807e-61
IGHA1	0.000251449	1.13467	0.156	0.1	1
ID3	3.16051e-93	1.13123	0.903	0.581	5.51225e-89
ENG	3.75151e-91	1.12415	0.836	0.464	6.543e-87
CFH	2.83924e-78	1.08689	0.547	0.176	4.95192e-74
MT1E	3.13652e-51	1.0718	0.883	0.704	5.4704e-47
ACTA2	3.94672e-25	1.05809	0.421	0.215	6.88348e-21
ESAM	2.42627e-71	1.03933	0.684	0.306	4.23165e-67
ACKR1	7.17574e-35	1.02626	0.439	0.207	1.25152e-30
APOLD1	2.19926e-76	0.997716	0.638	0.243	3.83574e-72
MYL9	9.08105e-45	0.994881	0.575	0.273	1.58383e-40
COL4A1	1.73555e-32	0.992896	0.794	0.59	3.02697e-28
ADGRL4	2.69245e-76	0.992856	0.607	0.22	4.6959e-72
NDUFA4L2	8.74338e-75	0.989543	0.67	0.28	1.52493e-70
ECSCR	7.15401e-73	0.98699	0.577	0.206	1.24773e-68
IGFBP4	5.9911e-68	0.980684	0.65	0.286	1.04491e-63
IGKC	0.00535695	0.97857	0.528	0.463	1
RNASE1	6.42738e-50	0.969424	0.719	0.421	1.121e-45
FSTL1	2.9266e-58	0.964707	0.692	0.356	5.10428e-54
PDLIM1	1.97143e-61	0.950021	0.559	0.221	3.43837e-57
COL18A1	6.30162e-53	0.942574	0.658	0.341	1.09907e-48
CD93	7.41264e-72	0.925905	0.684	0.298	1.29284e-67
ARHGDIB	1.64744e-62	0.920022	0.85	0.533	2.8733e-58
TXNIP	8.21761e-49	0.914542	0.826	0.594	1.43323e-44
NOTCH3	5.15581e-53	0.904598	0.502	0.197	8.99225e-49
ID1	2.23044e-56	0.899916	0.891	0.67	3.89011e-52
SPINK8	2.26847e-47	0.895245	0.502	0.215	3.95643e-43
HIGD1B	8.72695e-57	0.892594	0.569	0.242	1.52207e-52
DUSP23	1.14413e-53	0.88836	0.733	0.417	1.99548e-49
ITGA1	2.09384e-62	0.886147	0.506	0.172	3.65187e-58
MFSD2A	1.51464e-52	0.883862	0.571	0.252	2.64168e-48
TGFBR2	3.31357e-51	0.867149	0.676	0.348	5.77919e-47
GGT5	8.41668e-56	0.866259	0.621	0.285	1.46795e-51
PDGFRB	7.31854e-56	0.853063	0.583	0.249	1.27643e-51
SRGN	2.42581e-60	0.847381	0.893	0.656	4.23086e-56
FLT1	9.0752e-51	0.825308	0.488	0.185	1.58281e-46
C7	2.60786e-41	0.817198	0.397	0.148	4.54837e-37
RGCC	1.62868e-33	0.81564	0.447	0.208	2.84059e-29
FBLN1	1.98583e-54	0.810422	0.545	0.217	3.46349e-50
ETS2	6.90936e-52	0.806838	0.617	0.298	1.20506e-47
HSPG2	1.42786e-49	0.796144	0.462	0.171	2.49033e-45
EPAS1	6.8603e-51	0.789734	0.901	0.67	1.1965e-46
INSR	4.76413e-38	0.788794	0.512	0.252	8.30911e-34
COL1A1	2.26903e-29	0.778936	0.403	0.182	3.95742e-25
PCAT19	6.23512e-50	0.776748	0.478	0.181	1.08747e-45
COL4A2	8.23379e-28	0.774676	0.723	0.523	1.43606e-23
TMEM204	1.63354e-46	0.771972	0.48	0.192	2.84905e-42
CCL14	2.80559e-44	0.761331	0.366	0.121	4.89324e-40
HLA-E	9.17406e-56	0.75892	0.939	0.741	1.60005e-51
CALD1	4.16728e-34	0.757018	0.623	0.362	7.26816e-30
KLF2	2.05076e-47	0.75498	0.496	0.199	3.57673e-43
SERPINA5	4.59908e-46	0.749884	0.443	0.167	8.02125e-42
CYP1B1	3.6783e-45	0.747178	0.391	0.133	6.41533e-41
HYAL2	6.56068e-33	0.745734	0.706	0.466	1.14425e-28
HERPUD1	2.36676e-39	0.742254	0.741	0.491	4.12786e-35
IGLC3	0.000157712	0.734359	0.152	0.095	1
SPARCL1	8.1205e-73	0.733743	0.996	0.94	1.4163e-68
ADGRF5	6.99023e-54	0.732106	0.441	0.145	1.21917e-49
MYH9	5.19076e-42	0.724611	0.854	0.626	9.0532e-38
ABCB1	2.47268e-52	0.712649	0.366	0.103	4.3126e-48
IGHG3	3.25106e-05	0.70991	0.34	0.251	0.567017
PECAM1	7.98557e-39	0.707511	0.508	0.233	1.39276e-34
LHFPL6	2.29252e-33	0.705897	0.717	0.481	3.99839e-29
TNFRSF6B	5.8638e-37	0.700425	0.433	0.183	1.02271e-32
ELOVL7	6.14582e-58	0.695929	0.391	0.107	1.07189e-53
IGFBP7	1.62352e-63	0.694944	0.998	0.985	2.83157e-59
TIMP3	2.15972e-34	0.692188	0.698	0.45	3.76676e-30
LRRC32	6.84776e-47	0.687165	0.389	0.125	1.19432e-42
LAMC3	5.55106e-32	0.687121	0.397	0.171	9.6816e-28
MYO1B	4.45003e-32	0.687031	0.464	0.222	7.7613e-28
TPM1	1.04152e-28	0.682421	0.67	0.449	1.81652e-24
ADIRF	1.63915e-22	0.682375	0.451	0.245	2.85884e-18
FRZB	1.18175e-39	0.679927	0.492	0.217	2.06109e-35
IGLC1	0.000225739	0.679525	0.324	0.236	1
IER2	1.14136e-28	0.676109	0.585	0.356	1.99065e-24
TM4SF18	2.44662e-32	0.673769	0.334	0.125	4.26715e-28
GIMAP7	1.08235e-41	0.670465	0.389	0.138	1.88772e-37
NID1	2.16464e-32	0.66992	0.419	0.184	3.77535e-28
IFITM1	3.02278e-47	0.666329	0.401	0.136	5.27203e-43
BST2	1.12711e-32	0.65764	0.632	0.384	1.96579e-28
TAGLN2	2.6655e-38	0.656277	0.844	0.607	4.64889e-34
COX7A1	7.80077e-44	0.654798	0.48	0.199	1.36053e-39
ROBO4	1.66831e-45	0.648082	0.395	0.133	2.90969e-41
CYYR1	8.9973e-43	0.644422	0.346	0.109	1.56922e-38
RAMP3	2.67093e-42	0.639729	0.445	0.173	4.65836e-38
SLC9A3R2	1.1862e-41	0.639418	0.443	0.173	2.06885e-37
FXYD5	1.45011e-32	0.612843	0.593	0.325	2.52915e-28
TINAGL1	2.36748e-41	0.612488	0.368	0.125	4.12912e-37
CLEC14A	1.64355e-42	0.612107	0.32	0.093	2.86651e-38
ITIH5	9.77922e-35	0.603708	0.372	0.144	1.70559e-30
SLC7A5	1.18167e-25	0.60154	0.617	0.378	2.06095e-21
LUM	9.24785e-38	0.60002	0.326	0.105	1.61292e-33
CXCL12	1.29985e-28	0.590197	0.395	0.176	2.26707e-24
RELL1	1.48983e-27	0.586139	0.585	0.345	2.59842e-23
LAMA2	1.85799e-35	0.585232	0.368	0.139	3.24053e-31
ARPC1B	7.63674e-31	0.584585	0.802	0.572	1.33192e-26
ECE1	1.32741e-29	0.584307	0.417	0.193	2.31514e-25
S1PR3	8.7464e-30	0.580287	0.387	0.166	1.52546e-25
IGFBP2	1.75771e-28	0.579557	0.891	0.728	3.06562e-24
PLXND1	1.04335e-27	0.579265	0.528	0.295	1.8197e-23
UACA	6.50802e-41	0.575946	0.36	0.118	1.13506e-36
RAMP2	1.37244e-24	0.573447	0.658	0.445	2.39367e-20
PTPRB	2.236e-37	0.568628	0.324	0.104	3.89982e-33
PRELP	2.73235e-32	0.5656	0.314	0.11	4.76549e-28
LPAR6	7.26308e-28	0.562969	0.516	0.279	1.26675e-23
MRTFB	7.28424e-23	0.562034	0.49	0.282	1.27044e-18
CD34	1.29342e-36	0.55974	0.344	0.118	2.25586e-32
COL6A2	9.86369e-28	0.558769	0.296	0.11	1.72033e-23
GSN	4.4356e-30	0.558762	0.911	0.742	7.73614e-26
ADAMTS1	5.09325e-22	0.557678	0.362	0.178	8.88315e-18
CALCRL	2.56232e-41	0.553229	0.332	0.099	4.46894e-37
NOSTRIN	1.39412e-36	0.552865	0.318	0.104	2.43148e-32
FLI1	1.68051e-29	0.552243	0.33	0.126	2.93098e-25
IGLC2	0.116855	0.551945	0.294	0.257	1
EMCN	5.5394e-36	0.551893	0.322	0.107	9.66127e-32
TPM4	1.30106e-26	0.546201	0.721	0.484	2.26918e-22
ZFP36	3.8074e-19	0.545631	0.664	0.476	6.64049e-15
CLEC2B	1.47946e-26	0.545469	0.411	0.198	2.58033e-22
STEAP4	6.70418e-37	0.541278	0.269	0.075	1.16928e-32
FOS	2.01188e-12	0.540283	0.761	0.655	3.50893e-08
HBB	6.52337e-06	0.53803	0.488	0.397	0.113774
HBA2	6.77722e-11	0.536109	0.476	0.328	1.18202e-06
SOX18	1.53959e-27	0.535063	0.336	0.139	2.68519e-23
CEMIP	7.96962e-29	0.533992	0.322	0.124	1.38998e-24
EPS8	5.16383e-24	0.533166	0.502	0.278	9.00623e-20
OLFML3	1.85571e-26	0.531863	0.47	0.243	3.23655e-22
ETS1	3.47323e-31	0.531259	0.393	0.164	6.05765e-27
F13A1	1.39285e-14	0.525865	0.366	0.219	2.42928e-10
STAB1	2.16002e-16	0.525492	0.613	0.448	3.7673e-12
FBLN2	1.15856e-27	0.523355	0.259	0.089	2.02065e-23
S100A9	2.07928e-15	0.522219	0.466	0.285	3.62647e-11
AHNAK	3.2573e-22	0.521952	0.413	0.212	5.68106e-18
CDH5	4.51591e-33	0.52144	0.316	0.109	7.8762e-29
PLXDC1	7.44174e-26	0.518008	0.364	0.161	1.29791e-21
CDH11	2.31232e-22	0.511227	0.569	0.347	4.03292e-18
PEAR1	1.91282e-38	0.510289	0.239	0.056	3.33615e-34
DEPP1	6.65507e-27	0.509927	0.401	0.184	1.16071e-22
SERPINH1	7.96712e-19	0.508244	0.607	0.408	1.38955e-14
MYL12A	9.32151e-27	0.508013	0.899	0.737	1.62576e-22
MS4A6A	1.77093e-18	0.506918	0.713	0.532	3.08867e-14
CYTOR	1.15117e-19	0.505685	0.682	0.49	2.00776e-15
SLC7A11	1.06189e-29	0.502761	0.294	0.103	1.85204e-25
NR2F2	9.37882e-27	0.500907	0.342	0.144	1.63576e-22
SLCO2B1	3.5568e-27	0.499259	0.854	0.64	6.20342e-23
TNS2	3.20285e-23	0.497087	0.415	0.216	5.58609e-19
F2R	6.65961e-23	0.492895	0.36	0.167	1.1615e-18
COL5A2	2.91657e-29	0.490569	0.261	0.084	5.0868e-25
GJA4	4.79818e-24	0.490442	0.241	0.085	8.36851e-20
S1PR1	1.72527e-32	0.489972	0.289	0.094	3.00904e-28
ESYT2	1.87754e-21	0.48986	0.407	0.212	3.27462e-17
ADGRL2	9.91815e-30	0.487988	0.257	0.081	1.72982e-25
TPT1	5.82266e-74	0.48501	1	1	1.01553e-69
JUNB	4.41867e-13	0.482361	0.753	0.611	7.70659e-09
SELENOP	2.00672e-16	0.482062	0.87	0.754	3.49991e-12
CAVIN2	3.50105e-25	0.481537	0.233	0.079	6.10618e-21
ICAM2	2.11916e-27	0.478982	0.302	0.112	3.69602e-23
IVNS1ABP	9.52007e-16	0.478494	0.672	0.494	1.6604e-11
MPZL2	6.5204e-38	0.477705	0.277	0.077	1.13722e-33
SFRP4	2.11459e-09	0.475746	0.3	0.187	3.68806e-05
PNP	1.57794e-20	0.475581	0.415	0.224	2.75209e-16
LDB2	3.17855e-31	0.472905	0.247	0.073	5.54371e-27
TGFBI	2.50462e-18	0.471401	0.457	0.27	4.3683e-14
PAPSS2	2.46141e-30	0.470673	0.336	0.129	4.29295e-26
NOTCH4	2.87907e-23	0.470642	0.393	0.191	5.02139e-19
CD163	4.20354e-17	0.470402	0.808	0.667	7.33139e-13
ITGB1	1.1777e-17	0.469672	0.895	0.778	2.05402e-13
MT1G	2.82198e-14	0.468588	0.215	0.099	4.92181e-10
LYZ	3.48741e-14	0.465021	0.67	0.517	6.08239e-10
SPTBN1	3.25078e-20	0.462519	0.802	0.633	5.66968e-16
PCOLCE	1.27597e-25	0.460688	0.342	0.146	2.22542e-21
ITIH2	4.41974e-29	0.459835	0.247	0.076	7.70846e-25
CA5A	1.56718e-27	0.457488	0.235	0.073	2.73331e-23
GIMAP6	5.05945e-25	0.452861	0.342	0.145	8.82419e-21
PTMA	4.3284e-38	0.451759	0.998	0.966	7.54917e-34
FILIP1L	5.75179e-29	0.449936	0.249	0.078	1.00317e-24
MMRN1	3.96915e-27	0.448973	0.257	0.086	6.9226e-23
ADGRA2	1.85993e-27	0.448953	0.249	0.082	3.24391e-23
SYNPO2	1.81267e-26	0.447088	0.239	0.079	3.16148e-22
CCN3	1.7993e-25	0.447047	0.269	0.097	3.13816e-21
GRB10	1.5778e-19	0.446302	0.379	0.197	2.75184e-15
GIMAP1	4.78713e-28	0.444092	0.285	0.1	8.34924e-24
LYVE1	7.01689e-14	0.441724	0.387	0.225	1.22382e-09
IGHG4	0.00527107	0.440564	0.221	0.169	1
TCN2	2.29413e-14	0.438412	0.443	0.274	4.00119e-10
PRKCH	4.61013e-26	0.436084	0.281	0.103	8.04054e-22
MRC1	3.12874e-24	0.436078	0.3	0.121	5.45684e-20
ADM5	1.70342e-26	0.435054	0.245	0.081	2.97093e-22
GASK1B	3.81919e-20	0.43327	0.409	0.215	6.66106e-16
CYTL1	2.69529e-17	0.433208	0.233	0.1	4.70086e-13
GMFG	9.01338e-19	0.430138	0.484	0.281	1.57202e-14
RBPMS	3.85025e-30	0.430042	0.251	0.076	6.71523e-26
HLF	2.07714e-25	0.429885	0.227	0.073	3.62274e-21
CDA	1.86153e-25	0.428903	0.243	0.082	3.2467e-21
MMRN2	1.31779e-24	0.42792	0.294	0.116	2.29835e-20
NRP1	4.28054e-15	0.425152	0.589	0.403	7.46569e-11
TMEM123	3.89096e-18	0.424867	0.53	0.331	6.78623e-14
POMP	2.01058e-23	0.424098	0.933	0.827	3.50665e-19
PALMD	2.80437e-29	0.42371	0.219	0.061	4.8911e-25
C1orf54	4.14255e-17	0.422665	0.569	0.392	7.22502e-13
ATP1A2	2.28862e-13	0.421282	0.553	0.396	3.99158e-09
EDNRA	4.34956e-15	0.42102	0.229	0.103	7.58606e-11
TFPI	1.55527e-31	0.41999	0.219	0.056	2.71255e-27
CD46	4.40003e-14	0.41578	0.508	0.337	7.67408e-10
CPD	8.6134e-13	0.414108	0.407	0.26	1.50226e-08
MAP3K8	2.19715e-26	0.413796	0.283	0.104	3.83205e-22
TPM2	2.5808e-11	0.413432	0.528	0.371	4.50118e-07
IFNGR1	5.99485e-16	0.412081	0.68	0.505	1.04556e-11
CARMN	5.36292e-27	0.411036	0.188	0.05	9.35347e-23
KCTD12	4.63243e-16	0.409384	0.781	0.61	8.07941e-12
VSIR	4.79989e-15	0.40911	0.488	0.316	8.37149e-11
DOCK9	1.24875e-26	0.406275	0.257	0.088	2.17794e-22
LAMB2	9.68131e-13	0.40594	0.538	0.377	1.68852e-08
CYBA	8.46435e-17	0.405786	0.798	0.628	1.47627e-12
PLVAP	8.26058e-23	0.405443	0.237	0.085	1.44073e-18
PIK3R3	4.2181e-22	0.404267	0.287	0.12	7.35679e-18
TNFSF10	2.1417e-20	0.403643	0.229	0.085	3.73533e-16
PLOD1	1.66807e-13	0.403573	0.411	0.258	2.90928e-09
TYROBP	3.60899e-16	0.403179	0.883	0.789	6.29445e-12
PLSCR1	1.93689e-13	0.399404	0.431	0.278	3.37813e-09
MT1X	7.16221e-12	0.398392	0.881	0.772	1.24916e-07
ARHGAP18	1.16203e-17	0.398134	0.32	0.159	2.02669e-13
WASF2	1.90989e-13	0.398081	0.524	0.359	3.33105e-09
GAS6	1.87348e-14	0.397662	0.415	0.255	3.26754e-10
RAB13	5.46206e-15	0.397063	0.686	0.495	9.52637e-11
MS4A4A	3.60342e-15	0.396263	0.476	0.292	6.28472e-11
C1QA	1.21809e-20	0.394221	0.955	0.887	2.12447e-16
OGN	2.49413e-23	0.391998	0.196	0.06	4.35002e-19
CRIP1	2.42462e-14	0.390341	0.314	0.167	4.22879e-10
PTP4A3	1.05534e-13	0.389944	0.601	0.425	1.84062e-09
ARHGAP29	1.50369e-31	0.388683	0.235	0.065	2.62259e-27
MGST2	4.03092e-13	0.388501	0.472	0.308	7.03032e-09
C1QB	1.8282e-16	0.386712	0.957	0.924	3.18856e-12
KANK3	6.07933e-27	0.385962	0.209	0.059	1.0603e-22
SYNGR2	2.23817e-15	0.385557	0.389	0.22	3.90359e-11
STC1	1.35278e-18	0.385477	0.225	0.088	2.35938e-14
GAS5	1.93215e-13	0.384367	0.717	0.56	3.36987e-09
SLC7A1	1.72105e-08	0.384056	0.399	0.282	0.000300168
PTEN	1.05598e-12	0.383773	0.593	0.427	1.84173e-08
GJA1	9.24808e-18	0.383602	0.352	0.176	1.61296e-13
MAFB	5.58264e-13	0.382113	0.476	0.313	9.73667e-09
SIGIRR	5.0043e-23	0.381932	0.239	0.086	8.72801e-19
PCDH12	5.77701e-25	0.381729	0.204	0.06	1.00757e-20
NQO1	1.10163e-13	0.38126	0.37	0.218	1.92135e-09
CAVIN3	1.36274e-22	0.380581	0.198	0.063	2.37676e-18
TBC1D4	5.1014e-20	0.380415	0.243	0.096	8.89736e-16
CRIP2	4.67833e-15	0.380262	0.834	0.697	8.15947e-11
FZD4	4.30929e-21	0.380206	0.241	0.092	7.51584e-17
FCER1G	1.22354e-15	0.377142	0.844	0.703	2.13398e-11
ACVRL1	3.83695e-31	0.376824	0.217	0.056	6.69203e-27
FMOD	4.45352e-25	0.37643	0.235	0.078	7.76738e-21
TMSB10	2.15673e-53	0.376293	1	1	3.76156e-49
FAM107A	1.758e-12	0.376195	0.777	0.626	3.06612e-08
AIF1	6.3355e-13	0.375778	0.789	0.644	1.10497e-08
SH2D3C	1.03877e-24	0.375769	0.229	0.076	1.81172e-20
CEMIP2	2.05155e-23	0.375047	0.241	0.085	3.57811e-19
MGAT1	1.30681e-10	0.374977	0.488	0.348	2.2792e-06
PART1	2.1264e-19	0.374075	0.186	0.063	3.70865e-15
ISG15	4.24879e-10	0.373426	0.358	0.227	7.41031e-06
PTPRK	1.94431e-16	0.372064	0.227	0.098	3.39107e-12
SNRK	3.29026e-15	0.371817	0.316	0.166	5.73854e-11
LXN	3.34918e-17	0.370738	0.253	0.111	5.84131e-13
PABPC1	1.98501e-13	0.370532	0.866	0.762	3.46205e-09
HLA-DQA1	3.58762e-16	0.369777	0.644	0.45	6.25717e-12
LIMS2	1.83981e-22	0.36971	0.211	0.07	3.20882e-18
SCARF1	2.5851e-25	0.369076	0.221	0.068	4.50868e-21
DDIT4	3.45547e-12	0.368215	0.702	0.556	6.02669e-08
LEF1	2.84967e-22	0.36821	0.285	0.116	4.97011e-18
RHOC	4.1718e-13	0.368118	0.769	0.633	7.27604e-09
C1S	6.42478e-12	0.368018	0.743	0.617	1.12055e-07
CA2	2.67695e-08	0.367679	0.457	0.34	0.000466886
VCL	1.18317e-12	0.367427	0.439	0.28	2.06357e-08
MFNG	1.17682e-19	0.366078	0.257	0.106	2.05249e-15
CASP4	1.14984e-15	0.36507	0.253	0.117	2.00543e-11
FOLR2	6.76983e-13	0.364274	0.273	0.144	1.18073e-08
TMEM88	6.21574e-22	0.363478	0.188	0.059	1.08409e-17
EEF1A1	5.31084e-71	0.363183	1	1	9.26263e-67
ANXA1	8.73468e-16	0.360787	0.593	0.395	1.52342e-11
TIE1	2.07043e-28	0.359727	0.206	0.055	3.61104e-24
KDR	4.79609e-20	0.359222	0.18	0.058	8.36486e-16
GPR146	8.56876e-30	0.357971	0.215	0.057	1.49448e-25
HEG1	1.94302e-15	0.357808	0.328	0.17	3.38882e-11
HLA-B	2.12598e-36	0.356812	0.998	0.995	3.70793e-32
SERPINB1	9.49406e-15	0.356495	0.36	0.203	1.65586e-10
FOXC1	3.881e-23	0.35599	0.211	0.067	6.76886e-19
H2AJ	7.33986e-12	0.352631	0.372	0.232	1.28014e-07
PELO	1.75665e-18	0.352173	0.285	0.128	3.06377e-14
CD302	2.95555e-11	0.351751	0.46	0.309	5.15477e-07
RBMS2	1.21871e-14	0.351674	0.243	0.114	2.12556e-10
HBA1	2.29068e-07	0.351657	0.271	0.171	0.00399517
ISLR	1.66229e-12	0.351461	0.229	0.112	2.8992e-08
MUSTN1	1.37433e-15	0.351229	0.166	0.06	2.39696e-11
APOD	9.32608e-11	0.351222	1	1	1.62656e-06
MYLK	1.61404e-14	0.351198	0.231	0.104	2.81504e-10
LAMA5	1.93274e-11	0.350216	0.381	0.24	3.3709e-07
AKR1C2	4.32512e-22	0.349749	0.174	0.051	7.54344e-18
DAB2	1.02643e-11	0.348313	0.401	0.252	1.7902e-07
SEMA3F	1.75294e-23	0.348228	0.2	0.061	3.0573e-19
C12orf57	3.80068e-15	0.347213	0.909	0.779	6.62876e-11
ECM2	1.11684e-21	0.34639	0.186	0.058	1.94788e-17
AKR1C1	3.31509e-28	0.346374	0.194	0.05	5.78185e-24
S100A4	4.29002e-12	0.345279	0.279	0.151	7.48223e-08
TMEM35B	1.21409e-10	0.344647	0.302	0.18	2.1175e-06
PIK3C2A	1.08931e-13	0.344408	0.377	0.224	1.89987e-09
RRAS	2.93272e-10	0.343319	0.328	0.2	5.11497e-06
SCARB1	1.31427e-14	0.343197	0.453	0.278	2.29222e-10
MCF2L	3.39221e-17	0.342759	0.285	0.134	5.91635e-13
CCNL2	6.6733e-12	0.342616	0.415	0.264	1.16389e-07
SLC39A8	1.02226e-20	0.342113	0.213	0.075	1.78293e-16
TSPAN14	3.00226e-14	0.341591	0.407	0.241	5.23625e-10
SHANK3	1.77634e-11	0.341124	0.326	0.197	3.09811e-07
MT1M	1.61307e-05	0.340089	0.591	0.504	0.281336
PSME1	2.49897e-12	0.339591	0.702	0.536	4.35845e-08
ZEB1	1.36282e-09	0.338895	0.628	0.501	2.37689e-05
LEPROT	1.53532e-12	0.3387	0.464	0.3	2.67775e-08
PRSS23	1.07797e-07	0.33813	0.486	0.369	0.00188008
TMEM255B	1.12043e-17	0.338049	0.249	0.105	1.95414e-13
MIR4435-2HG	5.62837e-09	0.337628	0.492	0.369	9.81644e-05
UBE2J1	3.68185e-15	0.337071	0.451	0.273	6.42152e-11
NNMT	4.3891e-11	0.336547	0.235	0.121	7.65504e-07
SLC30A1	5.66889e-12	0.336043	0.399	0.247	9.88712e-08
ITGA5	2.23338e-13	0.335277	0.308	0.169	3.89523e-09
LY96	4.53692e-13	0.33496	0.455	0.287	7.91284e-09
PTH1R	3.49661e-21	0.33432	0.166	0.047	6.09844e-17
DHRS3	1.15472e-10	0.334176	0.368	0.235	2.01394e-06
EVA1B	4.55162e-13	0.333456	0.271	0.141	7.93848e-09
FCER1A	2.39856e-22	0.332709	0.166	0.046	4.18333e-18
CCDC3	3.93042e-16	0.331873	0.2	0.08	6.85504e-12
DOCK6	3.94613e-11	0.331513	0.239	0.127	6.88244e-07
TNS1	1.3306e-09	0.331263	0.334	0.215	2.32069e-05
TMEM109	7.83393e-17	0.331183	0.383	0.207	1.36632e-12
EFNA1	1.01456e-10	0.33115	0.419	0.275	1.7695e-06
GMDS	1.56956e-17	0.330695	0.291	0.135	2.73748e-13
MXRA8	2.55586e-15	0.329945	0.251	0.115	4.45767e-11
BTG2	2.16524e-09	0.329528	0.391	0.263	3.7764e-05
HLA-DPB1	4.45383e-15	0.329165	0.941	0.87	7.76793e-11
VAMP8	3.67053e-10	0.327839	0.508	0.359	6.40176e-06
GIMAP4	2.1269e-13	0.3276	0.338	0.187	3.70953e-09
FGR	5.22158e-21	0.326212	0.178	0.055	9.10695e-17
SLC38A2	4.44949e-11	0.325052	0.595	0.441	7.76035e-07
AFAP1L1	1.7941e-25	0.32445	0.178	0.046	3.12909e-21
TBX2	5.63038e-19	0.324067	0.182	0.061	9.81994e-15
GALNT18	1.20938e-16	0.323471	0.194	0.075	2.10927e-12
MMP28	2.34212e-17	0.322398	0.126	0.034	4.0849e-13
PPCS	5.51186e-15	0.32119	0.356	0.193	9.61324e-11
SMAP2	1.83352e-08	0.321116	0.486	0.356	0.000319785
BMPR2	1.64568e-07	0.321026	0.543	0.434	0.00287024
HLA-DQB1	5.59048e-08	0.320926	0.536	0.422	0.000975035
TRIM22	1.69537e-09	0.320815	0.421	0.292	2.9569e-05
ATP10A	2.90167e-14	0.319927	0.221	0.101	5.0608e-10
ZFAND5	8.24257e-12	0.319071	0.569	0.4	1.43759e-07
SMIM4	4.57668e-10	0.318591	0.502	0.362	7.98218e-06
APCDD1	6.47642e-11	0.318155	0.206	0.103	1.12955e-06
KCNE3	3.4426e-13	0.317722	0.174	0.072	6.00423e-09
ZFP36L1	5.21386e-12	0.317463	0.587	0.421	9.09349e-08
TMEM273	2.79963e-19	0.31711	0.166	0.052	4.88283e-15
SOCS2	8.82889e-14	0.316906	0.271	0.137	1.53985e-09
GRAP	1.83394e-22	0.316288	0.174	0.049	3.19858e-18
JAK1	1.41394e-10	0.316001	0.407	0.273	2.46606e-06
CARD16	2.03997e-12	0.314448	0.255	0.13	3.55791e-08
PROCR	3.02877e-15	0.314424	0.172	0.064	5.28247e-11
COL6A3	5.79534e-24	0.313178	0.172	0.046	1.01076e-19
MTRNR2L12	0.000846991	0.312837	0.974	0.963	1
PPP1R14A	1.71993e-07	0.311054	0.381	0.27	0.00299973
SP100	1.79269e-13	0.311038	0.273	0.139	3.12663e-09
ABCA8	1.72228e-19	0.31076	0.186	0.061	3.00382e-15
GIMAP5	3.26661e-14	0.310488	0.213	0.094	5.69729e-10
PNRC2	8.73389e-12	0.310401	0.304	0.172	1.52328e-07
FTL	5.12924e-27	0.31036	1	1	8.94591e-23
PALD1	1.00794e-10	0.310164	0.377	0.238	1.75794e-06
NACA	2.01089e-16	0.309575	0.99	0.954	3.50719e-12
CD14	1.8686e-08	0.30911	0.779	0.673	0.000325902
STING1	9.42093e-16	0.307913	0.289	0.14	1.6431e-11
USP53	5.90806e-16	0.306908	0.275	0.128	1.03042e-11
FLT4	1.79332e-19	0.306849	0.186	0.062	3.12774e-15
HLA-C	1.11315e-10	0.306659	0.907	0.825	1.94145e-06
EEF1B2	6.40552e-13	0.306505	0.957	0.895	1.11719e-08
CRTAP	3.29193e-11	0.306262	0.441	0.293	5.74146e-07
OAF	4.73174e-12	0.306079	0.289	0.158	8.25263e-08
CD55	5.55934e-18	0.306001	0.245	0.102	9.69604e-14
MT1F	1.43951e-07	0.304344	0.243	0.151	0.00251065
S100A8	2.0464e-05	0.303364	0.314	0.225	0.356913
NOS3	5.71079e-24	0.302916	0.182	0.05	9.96019e-20
TRIOBP	4.83611e-15	0.302749	0.326	0.169	8.43467e-11
JCHAIN	5.71633e-05	0.302432	0.097	0.051	0.996984
TNFRSF1B	1.92931e-13	0.301912	0.3	0.157	3.36492e-09
CXCR4	2.78248e-10	0.301556	0.308	0.184	4.85292e-06
MBNL1	3.99473e-12	0.30155	0.466	0.304	6.96722e-08
TNXB	9.72135e-18	0.301423	0.215	0.083	1.6955e-13
NINJ1	3.79499e-08	0.300952	0.508	0.382	0.000661885
ENTPD1	7.95731e-11	0.300808	0.298	0.17	1.38783e-06
RNF144B	2.47593e-15	0.300806	0.182	0.07	4.31827e-11
SAMM50	2.75341e-09	0.300799	0.36	0.235	4.80222e-05
ITGA6	8.53575e-13	0.300417	0.211	0.097	1.48872e-08
EPHA3	6.92878e-23	0.300416	0.15	0.037	1.20845e-18
SEM1	7.15038e-12	0.300337	0.86	0.741	1.2471e-07
CTSS	3.57934e-09	0.30009	0.488	0.351	6.24273e-05
FRY	2.06716e-09	0.299782	0.257	0.15	3.60534e-05
SCP2	1.13321e-09	0.298942	0.646	0.509	1.97644e-05
EEF1D	1.16669e-10	0.298612	0.808	0.674	2.03482e-06
HMGN3	1.85006e-07	0.297026	0.551	0.444	0.00322669
PICALM	1.84985e-09	0.296387	0.626	0.477	3.22633e-05
RNF7	8.8057e-09	0.296108	0.735	0.595	0.00015358
RAP1B	2.78281e-10	0.295461	0.646	0.504	4.8535e-06
SNHG8	8.82051e-10	0.294785	0.826	0.737	1.53839e-05
SRARP	2.63274e-24	0.294674	0.16	0.039	4.59177e-20
JAG2	4.06187e-15	0.294271	0.154	0.054	7.08431e-11
IER3	9.46351e-08	0.292706	0.243	0.148	0.00165053
ITGA10	1.77738e-17	0.292122	0.202	0.077	3.09992e-13
PPP1R16B	2.72811e-19	0.291836	0.18	0.058	4.7581e-15
AKR1C3	1.11482e-13	0.291762	0.213	0.096	1.94436e-09
ADCY3	6.1488e-10	0.291544	0.34	0.212	1.07241e-05
INPP4B	9.22159e-19	0.291127	0.123	0.031	1.60834e-14
HCLS1	1.4403e-08	0.290974	0.482	0.353	0.000251203
RERGL	2.47558e-16	0.290868	0.142	0.044	4.31767e-12
LTBP2	1.37286e-12	0.290857	0.287	0.15	2.39441e-08
GPCPD1	5.55634e-10	0.290495	0.389	0.252	9.69082e-06
NCOA7	1.61665e-10	0.289729	0.186	0.09	2.81961e-06
FLVCR2	6.96179e-11	0.289586	0.15	0.065	1.21421e-06
MYOF	5.18299e-15	0.288661	0.178	0.069	9.03965e-11
IL4R	4.52154e-12	0.288239	0.227	0.111	7.88602e-08
COBLL1	1.97056e-17	0.28721	0.162	0.053	3.43686e-13
CARD8	1.1728e-09	0.286966	0.281	0.167	2.04547e-05
LMCD1	5.65893e-08	0.286393	0.271	0.171	0.000986973
CD248	1.56285e-12	0.286138	0.158	0.064	2.72576e-08
ATP5IF1	8.50675e-10	0.285666	0.7	0.554	1.48366e-05
YWHAH	7.28197e-08	0.284557	0.666	0.542	0.00127005
MAGOH	3.94023e-08	0.284429	0.36	0.246	0.000687216
GCA	1.96647e-10	0.284357	0.225	0.12	3.42972e-06
MT2A	2.00295e-20	0.283882	1	1	3.49334e-16
SLC52A3	6.21163e-17	0.283826	0.178	0.064	1.08337e-12
RASGRP3	6.54242e-17	0.283783	0.168	0.058	1.14106e-12
MAN1A1	1.65954e-14	0.282324	0.233	0.106	2.8944e-10
PLPP1	1.02148e-06	0.28174	0.413	0.307	0.0178157
CYP26B1	2.16432e-14	0.281685	0.15	0.053	3.77479e-10
HCST	3.33258e-07	0.281199	0.366	0.26	0.00581234
MYL12B	1.19996e-13	0.280747	0.966	0.899	2.09284e-09
EIF4B	1.72421e-08	0.279803	0.611	0.498	0.00030072
GBP4	9.25939e-17	0.279766	0.213	0.083	1.61493e-12
ERG	2.60764e-14	0.279638	0.172	0.067	4.54799e-10
CP	4.96114e-13	0.279149	0.2	0.089	8.65272e-09
THBS1	1.21986e-05	0.278942	0.15	0.087	0.212755
SASH1	2.13003e-07	0.278749	0.289	0.19	0.00371499
EIF3E	3.48649e-09	0.277989	0.64	0.491	6.08079e-05
SWAP70	1.02638e-10	0.277955	0.356	0.215	1.79012e-06
SCPEP1	1.03811e-10	0.277896	0.399	0.255	1.81057e-06
FKBP5	3.9425e-07	0.277817	0.66	0.537	0.00687611
GJC1	6.2279e-12	0.277456	0.156	0.065	1.08621e-07
TMEM50A	6.84417e-08	0.276753	0.553	0.426	0.00119369
ARL15	2.81651e-11	0.276578	0.168	0.074	4.91227e-07
LAPTM5	5.29846e-09	0.275484	0.84	0.736	9.24105e-05
RERE	2.20017e-10	0.274553	0.366	0.227	3.83731e-06
PDK4	2.39844e-10	0.274341	0.407	0.265	4.18311e-06
HLA-F	4.15339e-07	0.273986	0.372	0.264	0.00724393
DPEP1	6.05203e-11	0.273323	0.132	0.051	1.05553e-06
PSMA5	2.46663e-08	0.27332	0.447	0.315	0.000430205
NECAP2	8.52829e-08	0.273288	0.326	0.215	0.00148742
EVI2B	1.43252e-09	0.272933	0.217	0.116	2.49845e-05
SLCO2A1	6.26018e-17	0.272841	0.186	0.069	1.09184e-12
CLEC4E	6.77309e-12	0.272745	0.223	0.107	1.18129e-07
C1QC	5.43619e-08	0.272719	0.816	0.728	0.000948127
CD40	8.64449e-12	0.272619	0.154	0.064	1.50768e-07
SLC12A2	1.86028e-10	0.272517	0.314	0.184	3.24451e-06
MEF2C	1.01718e-09	0.272448	0.298	0.176	1.77406e-05
RUNDC3B	7.85968e-22	0.272129	0.123	0.026	1.37081e-17
PGF	3.67372e-16	0.271916	0.138	0.042	6.40733e-12
EPHX1	5.74392e-09	0.271834	0.352	0.23	0.00010018
PARM1	4.25521e-10	0.271124	0.302	0.179	7.42151e-06
HMGN2	1.39323e-10	0.271018	0.753	0.62	2.42994e-06
NOP53	1.36988e-09	0.270735	0.571	0.407	2.38921e-05
GRAMD1A	1.86507e-07	0.270495	0.425	0.306	0.00325286
TNS3	1.55539e-10	0.270011	0.387	0.245	2.71275e-06
SLC1A7	3.21176e-14	0.269489	0.132	0.043	5.60162e-10
NIBAN2	9.6901e-08	0.269381	0.439	0.321	0.00169005
RGS3	1.74609e-09	0.269249	0.223	0.122	3.04536e-05
MRVI1	4.32394e-13	0.269156	0.172	0.07	7.54139e-09
CCN2	4.75106e-07	0.268715	0.65	0.519	0.00828632
SIVA1	2.18604e-06	0.268595	0.5	0.39	0.0381267
EHD4	1.28904e-07	0.268573	0.423	0.306	0.00224821
DDX5	5.54221e-11	0.267936	0.974	0.932	9.66616e-07
ADAM15	3.05775e-11	0.267826	0.304	0.173	5.33302e-07
TUBB6	3.74857e-10	0.267764	0.338	0.205	6.53788e-06
ANP32B	4.73192e-06	0.267085	0.476	0.364	0.0825294
ITGB5	1.66729e-07	0.266854	0.437	0.319	0.00290791
HECW2	1.61336e-12	0.266846	0.142	0.054	2.81386e-08
CZIB	1.25781e-07	0.265302	0.387	0.27	0.00219375
THSD7A	7.09894e-27	0.265141	0.128	0.022	1.23813e-22
ELK3	1.46694e-08	0.264621	0.296	0.183	0.00025585
LAMC1	6.81338e-07	0.264512	0.403	0.288	0.0118832
TGFBR3	1.21728e-17	0.264267	0.176	0.06	2.12306e-13
CDC37	1.46704e-08	0.264147	0.599	0.463	0.000255867
FAM167B	8.26362e-19	0.263649	0.119	0.028	1.44126e-14
CSRP2	2.48623e-09	0.263148	0.569	0.427	4.33624e-05
TFRC	1.03356e-07	0.262963	0.308	0.204	0.00180263
CLEC7A	9.25757e-06	0.262842	0.196	0.125	0.161461
TPD52L1	1.7147e-12	0.262664	0.241	0.117	2.99061e-08
FHOD1	1.86283e-12	0.262656	0.182	0.08	3.24896e-08
TRIM44	1.14837e-07	0.262624	0.289	0.185	0.00200287
FCGR2A	1.50071e-07	0.262581	0.636	0.521	0.00261739
GPR85	1.34614e-12	0.262461	0.162	0.065	2.34781e-08
SH3PXD2A	2.85693e-11	0.262329	0.144	0.059	4.98277e-07
ARPC1A	2.26214e-07	0.262203	0.626	0.5	0.0039454
UTRN	3.47473e-08	0.261213	0.255	0.152	0.000606028
CCNDBP1	4.08865e-09	0.260993	0.316	0.193	7.13101e-05
MALL	9.84948e-14	0.260852	0.128	0.042	1.71785e-09
PRPF38B	1.8577e-08	0.260234	0.261	0.156	0.000324002
B2M	4.97546e-50	0.260003	1	1	8.6777e-46
GPR4	1.2805e-15	0.2596	0.144	0.047	2.23332e-11
IFI44	5.90696e-12	0.258634	0.247	0.126	1.03023e-07
PTPN18	1.1173e-08	0.258306	0.314	0.197	0.000194868
PDE5A	1.621e-18	0.258085	0.134	0.036	2.82719e-14
PKP4	7.61117e-07	0.257695	0.455	0.349	0.0132746
C1orf162	1.7516e-06	0.257371	0.553	0.437	0.0305497
TMOD3	9.82938e-11	0.257196	0.281	0.158	1.71434e-06
CALHM2	4.80212e-15	0.257019	0.166	0.061	8.37538e-11
PLEKHG1	4.25826e-11	0.256999	0.192	0.092	7.42683e-07
LIPA	1.35481e-07	0.256401	0.634	0.494	0.00236293
HLA-DMA	4.39813e-07	0.256185	0.654	0.532	0.00767078
NXF1	7.36965e-05	0.25551	0.298	0.221	1
DENND3	9.12346e-09	0.255467	0.296	0.184	0.000159122
HEYL	7.00156e-16	0.255373	0.138	0.042	1.22114e-11
TPM3	1.9219e-07	0.255244	0.717	0.619	0.00335199
ZIC1	5.42318e-10	0.255082	0.194	0.097	9.45856e-06
RASIP1	1.12431e-15	0.2546	0.148	0.049	1.9609e-11
JCAD	3.17089e-15	0.25414	0.152	0.052	5.53034e-11
MOB1A	2.93841e-11	0.254115	0.482	0.324	5.12488e-07
ARHGEF7	2.30264e-06	0.254076	0.336	0.238	0.0401603
MAT2B	5.99023e-07	0.25354	0.298	0.201	0.0104476
COL15A1	5.60323e-19	0.253407	0.152	0.044	9.7726e-15
SLC38A11	1.71678e-19	0.25329	0.148	0.041	2.99423e-15
VAMP3	1.04753e-07	0.253144	0.476	0.36	0.001827
SPARC	9.86438e-12	0.252879	1	0.999	1.72045e-07
BNIP2	4.73333e-09	0.252873	0.431	0.292	8.2554e-05
TJP1	5.71322e-07	0.251911	0.514	0.389	0.00996442
NECTIN2	3.19063e-06	0.25184	0.494	0.393	0.0556478
MOB2	2.50225e-07	0.251242	0.206	0.121	0.00436418
ABRACL	2.08329e-11	0.251186	0.279	0.152	3.63346e-07
TMEM59	4.90423e-09	0.251005	0.83	0.721	8.55347e-05
PYCARD	1.35537e-07	0.250846	0.322	0.21	0.0023639
TMCC3	1.26686e-12	0.250695	0.184	0.08	2.20953e-08
YBX3	6.61038e-09	0.250535	0.504	0.368	0.000115292
MICOS10	1.56895e-08	0.250356	0.765	0.627	0.000273641
DLL4	8.92915e-16	0.249675	0.113	0.03	1.55733e-11
ACTG2	2.95328e-07	0.249558	0.04	0.009	0.00515081
ANAPC16	6.29958e-07	0.249297	0.632	0.52	0.0109871
CYBRD1	3.41864e-09	0.248184	0.243	0.139	5.96245e-05
ACSL5	2.93409e-12	0.24781	0.156	0.063	5.11734e-08
SPESP1	5.36628e-15	0.247519	0.142	0.047	9.35933e-11
CYTH3	6.03022e-10	0.247386	0.275	0.158	1.05173e-05
MYCT1	8.3037e-16	0.247278	0.136	0.042	1.44825e-11
PHACTR2	3.70173e-12	0.247177	0.178	0.077	6.45619e-08
TCF4	2.18675e-08	0.246998	0.557	0.42	0.000381391
MYO15B	1.18601e-11	0.246339	0.178	0.079	2.06852e-07
HIPK1	6.91269e-07	0.245925	0.257	0.164	0.0120564
FGL2	1.49626e-07	0.245752	0.338	0.227	0.00260962
DNM2	4.13433e-06	0.245541	0.399	0.294	0.0721069
BTF3	1.579e-08	0.244958	0.949	0.885	0.000275394
IPO11	3.37388e-09	0.244542	0.223	0.12	5.88438e-05
LSR	2.69446e-08	0.244468	0.231	0.133	0.000469941
ADAMTSL2	2.3403e-16	0.244184	0.14	0.042	4.08172e-12
ZIC2	1.48999e-18	0.244106	0.119	0.029	2.59869e-14
MECOM	4.15077e-09	0.244034	0.109	0.044	7.23936e-05
CFB	1.92459e-14	0.243814	0.13	0.042	3.35667e-10
PALM2AKAP2	2.52372e-10	0.243642	0.279	0.157	4.40161e-06
CAVIN1	6.97862e-07	0.243637	0.366	0.257	0.0121714
MCAM	0.00716256	0.243026	0.561	0.487	1
MFGE8	5.57893e-05	0.242687	0.415	0.327	0.973021
ELOVL1	2.80263e-07	0.242582	0.411	0.293	0.00488806
POLE4	2.46661e-08	0.242332	0.346	0.226	0.000430202
MYCBP	4.29299e-13	0.242243	0.19	0.083	7.4874e-09
KIF1C	1.16163e-06	0.242141	0.374	0.264	0.0202599
HIPK3	4.46281e-09	0.242003	0.374	0.242	7.78359e-05
SNHG3	1.15146e-07	0.241545	0.279	0.176	0.00200826
SYF2	1.97604e-07	0.240831	0.308	0.203	0.00344641
EFHD1	1.1287e-14	0.240618	0.235	0.104	1.96857e-10
LIMD2	3.52221e-09	0.240602	0.235	0.13	6.14309e-05
HLA-DRA	4.96005e-12	0.240559	1	0.988	8.65082e-08
CDH6	1.17182e-06	0.239858	0.415	0.301	0.0204377
RB1	3.13305e-07	0.239602	0.498	0.372	0.00546435
GNG5	1.68431e-08	0.239402	0.889	0.783	0.000293761
ITGB2	1.76223e-08	0.238483	0.563	0.42	0.00030735
DAAM2	3.55359e-13	0.238483	0.186	0.078	6.19782e-09
NBEAL1	1.59984e-08	0.238431	0.336	0.216	0.000279028
FAM162B	5.08494e-13	0.238097	0.14	0.051	8.86865e-09
CDC42	1.75697e-06	0.237613	0.638	0.528	0.0306433
ZBTB16	1.29918e-07	0.23677	0.247	0.149	0.0022659
KANK2	4.4998e-09	0.236653	0.237	0.131	7.8481e-05
SLC3A2	6.86351e-06	0.23627	0.775	0.68	0.119707
IGHG1	0.138212	0.236196	0.148	0.125	1
CLK1	1.40292e-07	0.236011	0.377	0.264	0.00244683
ROCK1	2.03556e-06	0.235521	0.287	0.195	0.0355021
WSB1	2.21737e-07	0.23552	0.559	0.426	0.00386732
SNTB1	1.00948e-15	0.235512	0.13	0.038	1.76064e-11
TRMT112	1.14654e-08	0.235283	0.796	0.703	0.000199968
MAP3K3	8.91642e-07	0.235267	0.178	0.103	0.0155511
SEPTIN4	3.22016e-07	0.235252	0.304	0.199	0.00561628
FCGRT	1.92058e-07	0.234708	0.81	0.718	0.00334968
AGRN	8.76698e-07	0.234642	0.322	0.22	0.0152905
E2F4	5.61862e-07	0.234629	0.326	0.222	0.00979943
FGD5	3.91074e-15	0.234524	0.113	0.032	6.82072e-11
PER1	1.14136e-07	0.233669	0.356	0.24	0.00199064
KLHL5	3.93343e-07	0.233175	0.269	0.171	0.00686029
MYL6	4.61422e-10	0.233124	0.996	0.989	8.04766e-06
HSPB11	8.96924e-10	0.233068	0.265	0.15	1.56433e-05
B3GNT2	2.73076e-10	0.232796	0.136	0.056	4.76272e-06
SMIM14	1.43168e-06	0.232232	0.294	0.199	0.02497
SMARCE1	1.10338e-06	0.23167	0.478	0.364	0.0192441
PCDH17	5.08634e-06	0.231343	0.231	0.15	0.0887108
TRIP12	3.18131e-06	0.231297	0.488	0.363	0.0554852
CLIC4	3.66457e-05	0.231203	0.676	0.588	0.639138
EIF3L	1.08504e-05	0.231077	0.534	0.434	0.189242
ATOH8	1.4257e-09	0.230989	0.184	0.092	2.48656e-05
PDCD4	1.04039e-07	0.230408	0.368	0.253	0.00181455
RHOJ	1.02328e-06	0.230279	0.32	0.22	0.017847
ATP10D	6.86467e-10	0.230068	0.154	0.069	1.19727e-05
HES1	1.84415e-07	0.229916	0.204	0.116	0.00321637
BTG1	1.03233e-07	0.229874	0.569	0.43	0.00180049
DSE	3.16084e-07	0.229748	0.322	0.21	0.00551282
ST6GALNAC1	2.17592e-18	0.229697	0.091	0.017	3.79503e-14
PFDN5	1.42452e-09	0.229091	0.951	0.914	2.4845e-05
ABHD14B	1.10667e-08	0.228776	0.198	0.105	0.000193015
ACSL1	4.83355e-07	0.228432	0.464	0.342	0.00843019
SERF2	3.18067e-17	0.228252	1	0.995	5.54741e-13
IGFBP6	6.73524e-06	0.227865	0.585	0.464	0.117469
PPIC	2.11293e-13	0.227834	0.14	0.049	3.68516e-09
COMMD6	3.07897e-09	0.227807	0.935	0.875	5.37004e-05
ADORA2A	2.12842e-13	0.226893	0.099	0.028	3.71217e-09
TNFRSF4	5.81292e-16	0.226799	0.109	0.028	1.01383e-11
RNASE6	4.20235e-07	0.226789	0.326	0.218	0.00732933
FBN1	2.03746e-09	0.226405	0.227	0.124	3.55353e-05
EZR	1.20556e-07	0.226348	0.237	0.142	0.00210261
CSF1R	1.5996e-06	0.226287	0.735	0.625	0.0278987
HSPA12B	5.00325e-18	0.226189	0.091	0.017	8.72618e-14
SRSF10	8.876e-05	0.226016	0.342	0.26	1
PKN1	1.33511e-05	0.225444	0.346	0.252	0.232856
CAP1	2.04808e-07	0.225333	0.656	0.519	0.00357206
HLA-DRB1	1.41061e-09	0.225316	0.98	0.942	2.46024e-05
ATP8B1	2.05607e-10	0.225236	0.103	0.036	3.58599e-06
KLF4	1.15705e-14	0.225138	0.132	0.042	2.018e-10
PINK1	8.20186e-07	0.225075	0.417	0.301	0.0143049
PCDH18	4.23725e-14	0.225014	0.107	0.03	7.39018e-10
CAPZA1	8.33932e-07	0.224679	0.439	0.329	0.0145446
GPSM3	4.94128e-10	0.224608	0.227	0.12	8.61809e-06
MTUS1	1.04483e-07	0.224218	0.379	0.255	0.00182228
EVL	1.84933e-05	0.224167	0.559	0.452	0.322542
MAP3K20	6.34029e-09	0.224027	0.178	0.091	0.000110581
SH2B3	1.67743e-08	0.223972	0.354	0.228	0.00029256
GRASP	2.22024e-08	0.223923	0.188	0.102	0.000387233
CTNNB1	2.56501e-07	0.223361	0.842	0.751	0.00447363
NUDT14	1.38187e-05	0.222895	0.168	0.102	0.241012
UBA7	4.57115e-07	0.222518	0.198	0.115	0.00797255
ITGA4	1.56959e-10	0.222308	0.174	0.079	2.73752e-06
PRKD2	2.35088e-10	0.222182	0.168	0.078	4.10016e-06
GLRX	8.72076e-06	0.22207	0.342	0.253	0.152099
SEC14L1	4.11647e-06	0.221718	0.626	0.513	0.0717953
GEM	1.52882e-10	0.221253	0.16	0.07	2.66642e-06
SHE	3.53878e-17	0.221116	0.101	0.023	6.17199e-13
RASSF1	3.6145e-08	0.220955	0.219	0.124	0.000630404
LEPR	2.12433e-15	0.220689	0.146	0.048	3.70505e-11
EEF1G	2.32402e-08	0.220649	0.951	0.902	0.000405333
CSDE1	7.03239e-07	0.220455	0.644	0.531	0.0122652
SZRD1	1.28758e-07	0.220429	0.342	0.227	0.00224567
LAMTOR5	5.18043e-06	0.220259	0.725	0.635	0.0903519
CORO1A	3.80351e-07	0.220013	0.439	0.313	0.0066337
YPEL5	3.56691e-06	0.21885	0.516	0.403	0.0622104
ARF6	1.29298e-06	0.21884	0.395	0.291	0.0225508
TES	2.1533e-09	0.21822	0.119	0.048	3.75557e-05
ITGA8	7.10404e-15	0.218207	0.087	0.019	1.23902e-10
LRRC8C	1.28925e-12	0.218201	0.168	0.068	2.24858e-08
OTULINL	6.23134e-10	0.218098	0.206	0.105	1.08681e-05
LCP1	4.70474e-07	0.218051	0.198	0.116	0.00820554
IQGAP1	7.33196e-06	0.21749	0.385	0.287	0.127877
CCL5	1.12025e-07	0.217447	0.142	0.069	0.00195383
CHURC1	2.37615e-05	0.217442	0.526	0.416	0.414425
GIMAP8	4.92357e-11	0.217343	0.168	0.074	8.58721e-07
FOXF2	1.78184e-12	0.217219	0.126	0.043	3.1077e-08
SERP1	1.32045e-07	0.217024	0.761	0.633	0.00230299
RFTN1	3.32777e-06	0.216393	0.223	0.141	0.0580396
GBP1	3.26655e-08	0.216232	0.2	0.11	0.00056972
CFLAR	5.60221e-06	0.216216	0.372	0.272	0.0977082
COL14A1	1.13529e-11	0.215848	0.111	0.037	1.98007e-07
MEF2A	6.26285e-07	0.215795	0.425	0.306	0.010923
DNAJC10	6.34357e-06	0.215444	0.411	0.31	0.110638
SORT1	6.88915e-06	0.215201	0.466	0.352	0.120154
IL32	1.00572e-13	0.215175	0.144	0.051	1.75407e-09
C4orf3	1.56708e-08	0.214758	0.828	0.681	0.000273314
WIPI1	2.24784e-10	0.214083	0.188	0.091	3.92046e-06
CEBPG	1.13764e-07	0.213986	0.261	0.161	0.00198416
UQCRH	8.51758e-07	0.213848	0.84	0.757	0.0148555
GSDMD	8.54283e-08	0.213809	0.198	0.111	0.00148995
VASP	5.30885e-08	0.213645	0.287	0.18	0.000925917
SH3BGRL3	4.82588e-08	0.213638	0.903	0.831	0.000841682
CHODL	1.40288e-13	0.213443	0.111	0.033	2.44677e-09
PFN1	1.93928e-08	0.212697	0.986	0.959	0.00033823
CPM	6.20904e-06	0.212611	0.231	0.151	0.108292
TAX1BP3	2.30408e-05	0.21258	0.48	0.386	0.401855
IFI30	1.4999e-07	0.212505	0.652	0.51	0.00261598
TM6SF1	1.4084e-06	0.21239	0.194	0.115	0.0245638
SPNS2	3.11595e-13	0.211612	0.128	0.043	5.43452e-09
EBF1	1.62929e-14	0.2116	0.095	0.023	2.84165e-10
BCL3	3.00665e-11	0.211276	0.188	0.087	5.2439e-07
ADIPOR2	1.34585e-05	0.211201	0.385	0.286	0.23473
SEPTIN11	7.34844e-06	0.211159	0.35	0.256	0.128164
THBD	3.73377e-11	0.210584	0.142	0.057	6.51207e-07
NBEAL2	5.43893e-07	0.210544	0.136	0.069	0.00948604
PLK2	2.99415e-07	0.210459	0.16	0.085	0.0052221
SERBP1	3.55302e-05	0.210176	0.591	0.503	0.619683
MKNK2	1.56655e-05	0.209646	0.285	0.202	0.273223
PRDX1	4.81798e-06	0.209542	0.903	0.829	0.0840304
RAPH1	1.29631e-07	0.209271	0.259	0.159	0.0022609
RASGRP2	1.83461e-09	0.209122	0.17	0.082	3.19974e-05
MGMT	1.45174e-10	0.209035	0.138	0.056	2.53198e-06
CALHM6	2.27423e-07	0.208691	0.243	0.147	0.00396649
SESN3	0.000209542	0.208658	0.468	0.381	1
FHL3	5.7261e-08	0.208657	0.239	0.14	0.000998688
JAM2	2.74197e-05	0.208472	0.514	0.415	0.478228
DUSP1	8.61695e-05	0.207929	0.65	0.562	1
CNOT8	3.25802e-07	0.20766	0.379	0.26	0.00568232
PLAC9	0.000202692	0.2075	0.488	0.406	1
CCDC85B	4.04882e-06	0.207482	0.727	0.598	0.0706155
CD53	2.25207e-05	0.207373	0.49	0.38	0.392783
EIF3I	3.58445e-05	0.2071	0.506	0.401	0.625163
MGAT4A	4.1838e-06	0.206715	0.304	0.21	0.0729697
CTDSP1	5.14158e-05	0.206533	0.354	0.265	0.896742
PLA2G4A	4.7572e-13	0.206396	0.115	0.037	8.29704e-09
EIF3K	1.39445e-06	0.20617	0.796	0.679	0.0243206
DDR2	1.81635e-10	0.206101	0.138	0.056	3.1679e-06
OSBPL9	1.66671e-06	0.205934	0.215	0.132	0.0290692
EIF2B5	1.05417e-05	0.205863	0.281	0.198	0.183859
MS4A7	3.0629e-05	0.205728	0.381	0.287	0.534201
RCSD1	2.24744e-08	0.205641	0.241	0.139	0.000391975
BTNL9	4.1819e-12	0.205117	0.119	0.041	7.29366e-08
LGALS9	9.98929e-07	0.205065	0.279	0.184	0.0174223
XAF1	1.54358e-11	0.204508	0.154	0.062	2.69215e-07
TMC6	1.00571e-09	0.204375	0.202	0.102	1.75407e-05
COMMD7	2.33332e-06	0.203867	0.362	0.255	0.0406954
SLC9A3R1	1.96778e-07	0.203585	0.219	0.129	0.003432
CCN1	4.13515e-07	0.203523	0.162	0.088	0.00721212
RALGAPA1	1.09862e-07	0.203361	0.221	0.129	0.0019161
PSMA7	1.04895e-06	0.203072	0.802	0.71	0.0182947
GATA2	3.20108e-17	0.202777	0.085	0.016	5.583e-13
EOGT	6.73002e-08	0.202324	0.168	0.088	0.00117378
GPS2	8.15065e-08	0.201077	0.289	0.18	0.00142156
HDGFL3	2.79791e-07	0.201027	0.409	0.288	0.00487983
ARRDC2	2.14812e-06	0.200982	0.223	0.14	0.0374653
SMTN	1.51462e-08	0.200857	0.156	0.076	0.000264165
FGD4	2.65509e-07	0.200758	0.202	0.116	0.00463075
ABI3	4.10554e-07	0.20058	0.231	0.139	0.00716047
OLFML2B	3.86045e-11	0.200167	0.146	0.059	6.73301e-07
CWC15	0.000146388	0.199543	0.377	0.295	1
CREG1	0.000836217	0.199253	0.474	0.403	1
TEAD2	5.17808e-15	0.199202	0.109	0.029	9.03109e-11
RNF213	2.1063e-05	0.198851	0.348	0.25	0.367359
SRPRA	1.27256e-05	0.198768	0.334	0.238	0.221948
C2CD2	3.16668e-05	0.198683	0.3	0.216	0.5523
EIF4A2	5.0837e-06	0.198641	0.816	0.703	0.0886649
FES	1.18685e-07	0.198631	0.152	0.077	0.00206999
PTRHD1	9.94801e-07	0.198631	0.318	0.216	0.0173503
SNHG5	8.61012e-07	0.198454	0.717	0.574	0.0150169
SLCO3A1	6.37129e-08	0.198429	0.136	0.064	0.00111122
C5AR1	9.13582e-07	0.198427	0.172	0.096	0.0159338
ZBTB8OS	6.74245e-07	0.198408	0.33	0.219	0.0117595
PSMB9	1.88133e-05	0.198332	0.352	0.259	0.328123
POLR1D	0.000421768	0.198104	0.366	0.292	1
GPR183	2.59984e-08	0.197993	0.17	0.086	0.000453438
MATN3	1.08556e-08	0.197789	0.13	0.058	0.000189333
DELE1	4.5174e-06	0.197401	0.296	0.204	0.0787879
UQCRB	2.56286e-08	0.197219	0.972	0.917	0.000446989
SLFN11	1.52621e-11	0.197191	0.148	0.059	2.66186e-07
FOSL2	1.96597e-07	0.197171	0.298	0.188	0.00342885
PABPC4	1.65532e-07	0.196997	0.366	0.248	0.00288704
SCAF11	9.84041e-06	0.196991	0.377	0.27	0.171627
SIPA1	1.95058e-06	0.196985	0.395	0.283	0.03402
HLA-DPA1	8.30313e-09	0.196427	0.974	0.942	0.000144815
GPRC5C	2.75404e-10	0.19638	0.111	0.041	4.80332e-06
DRAM2	1.9155e-05	0.196317	0.271	0.186	0.334082
MYO1F	2.17982e-07	0.195917	0.204	0.116	0.00380182
KLF13	2.71879e-06	0.195246	0.318	0.219	0.0474184
ST8SIA4	4.41315e-06	0.195176	0.14	0.076	0.0769698
MALAT1	7.8655e-05	0.195074	0.828	0.728	1
PDGFB	5.25494e-06	0.194955	0.255	0.168	0.0916515
THSD7B	2.84777e-14	0.194844	0.079	0.017	4.9668e-10
RASSF3	3.4145e-11	0.194622	0.119	0.043	5.95523e-07
ARPC2	1.50101e-05	0.194498	0.854	0.751	0.261792
CMKLR1	3.46892e-08	0.194457	0.126	0.057	0.000605014
PSMB2	1.02999e-06	0.19442	0.528	0.406	0.017964
PLXNC1	3.95381e-06	0.194122	0.138	0.074	0.0689583
TMEM219	5.97045e-06	0.194046	0.648	0.529	0.104131
MAP4	5.18498e-05	0.193485	0.668	0.571	0.904312
GUK1	4.12111e-06	0.192892	0.87	0.809	0.0718762
EDN3	2.1134e-07	0.192849	0.168	0.09	0.00368597
SMIM12	0.000269702	0.192192	0.259	0.187	1
VSTM4	5.51267e-08	0.191837	0.138	0.065	0.000961464
TMEM243	9.88372e-09	0.191831	0.202	0.108	0.000172382
FHL2	2.98169e-06	0.191761	0.259	0.17	0.0520036
MCM3	2.35924e-05	0.191607	0.221	0.144	0.411475
SMIM19	4.04031e-05	0.191503	0.32	0.229	0.70467
EGFL8	2.17231e-05	0.191487	0.209	0.134	0.378873
SPI1	0.000104616	0.191217	0.328	0.24	1
DNAJC15	3.71408e-06	0.1911	0.421	0.309	0.0647773
HP1BP3	1.48944e-05	0.191086	0.476	0.363	0.259774
LCP2	6.4045e-07	0.190845	0.231	0.141	0.0111701
SRSF11	9.84701e-06	0.190759	0.381	0.278	0.171742
MAPKAPK5-AS1	0.000112426	0.190582	0.178	0.117	1
SEMA6B	3.09825e-07	0.190579	0.176	0.097	0.00540366
HNRNPM	0.000152236	0.190369	0.626	0.535	1
KLF11	2.67528e-11	0.189688	0.113	0.039	4.66596e-07
LTBP4	0.0433017	0.189404	0.192	0.161	1
SESN1	0.000212004	0.189086	0.387	0.297	1
PNRC1	1.40428e-06	0.189064	0.344	0.24	0.024492
EMB	1.48477e-07	0.189	0.134	0.065	0.00258958
NUDT16	4.17859e-05	0.188961	0.457	0.359	0.728788
SYNE2	4.92645e-07	0.188883	0.204	0.12	0.00859222
ARL6IP4	0.000199413	0.188817	0.632	0.535	1
SAP18	7.90184e-05	0.188692	0.791	0.721	1
ADCY4	1.20758e-15	0.188601	0.123	0.035	2.10615e-11
ICMT	0.000256385	0.188585	0.241	0.173	1
TGFB1I1	3.42777e-07	0.188056	0.271	0.171	0.00597838
TARDBP	0.00034518	0.187997	0.37	0.293	1
TMEM14C	7.37118e-05	0.187903	0.597	0.481	1
CD74	1.15096e-09	0.187816	1	0.995	2.00738e-05
RAB11A	0.000397199	0.187695	0.698	0.627	1
LSM10	2.59999e-06	0.187688	0.37	0.262	0.0453464
RER1	0.000277489	0.187663	0.474	0.391	1
NEDD9	0.000153879	0.187483	0.259	0.19	1
EPHA2	2.53131e-12	0.187429	0.103	0.032	4.41485e-08
APOC1	3.28714e-06	0.18724	0.99	0.958	0.057331
RGS19	8.29853e-06	0.187235	0.298	0.206	0.144735
IRF1	0.00202467	0.187173	0.174	0.126	1
UPP1	2.12008e-07	0.186698	0.316	0.203	0.00369763
ARHGEF17	8.25275e-05	0.186678	0.302	0.222	1
A4GALT	7.08807e-13	0.186656	0.117	0.038	1.23623e-08
CCL4	7.66267e-07	0.186575	0.126	0.062	0.0133645
CMPK1	0.00317661	0.186468	0.328	0.267	1
RYK	1.01437e-05	0.186257	0.211	0.134	0.176917
ARHGEF12	1.09194e-05	0.185968	0.421	0.319	0.190446
FOXS1	8.47755e-17	0.185952	0.089	0.018	1.47857e-12
SLC25A39	9.64743e-05	0.185918	0.472	0.384	1
GPBP1L1	0.000925992	0.18583	0.221	0.161	1
PPP2R5A	3.47066e-06	0.185775	0.154	0.086	0.0605318
EGLN1	0.00203382	0.185731	0.395	0.319	1
SFPQ	5.61541e-05	0.185726	0.664	0.565	0.979383
TRAK2	4.08705e-05	0.185697	0.352	0.256	0.712823
CNBP	8.57539e-05	0.18513	0.783	0.715	1
RGS10	0.000303914	0.184863	0.368	0.29	1
UBE2D3	0.000438902	0.184794	0.753	0.685	1
PLXDC2	3.30556e-06	0.184793	0.439	0.328	0.0576522
CD320	7.93327e-05	0.184782	0.516	0.416	1
TMEM258	6.18835e-07	0.184757	0.913	0.864	0.0107931
HCK	0.000286306	0.184487	0.219	0.153	1
SAMHD1	0.000389473	0.184162	0.401	0.322	1
LRMP	2.16996e-08	0.184155	0.115	0.049	0.000378462
SNAP23	6.96932e-06	0.184052	0.352	0.253	0.121552
EIF5B	0.00276877	0.18396	0.322	0.259	1
CASKIN2	2.65443e-07	0.183739	0.271	0.168	0.00462959
RAP1A	5.02e-06	0.183739	0.498	0.379	0.0875538
ST6GALNAC3	1.62658e-12	0.183683	0.109	0.034	2.83692e-08
GUSB	0.000227121	0.183678	0.289	0.212	1
BDH2	8.88103e-06	0.183671	0.289	0.199	0.154894
CHMP3	0.000118651	0.18367	0.484	0.389	1
REXO2	0.00297419	0.183565	0.411	0.341	1
GATAD2A	3.60871e-05	0.183496	0.255	0.177	0.629395
SLFN5	6.0502e-10	0.183398	0.162	0.073	1.05522e-05
NDUFA12	9.41378e-05	0.183367	0.804	0.704	1
ACVR1	3.64214e-05	0.183281	0.314	0.225	0.635226
CD52	0.000112083	0.183009	0.119	0.069	1
PELI1	2.09122e-05	0.182747	0.287	0.2	0.364729
KCNJ8	7.82671e-10	0.182712	0.128	0.051	1.36506e-05
NCF1	5.25658e-06	0.182374	0.196	0.121	0.09168
KITLG	4.17513e-08	0.182314	0.109	0.046	0.000728185
MYLIP	4.73483e-10	0.181742	0.109	0.04	8.25802e-06
COQ10B	3.79009e-05	0.181657	0.275	0.19	0.661029
RHBDF2	1.96572e-05	0.181287	0.326	0.233	0.342841
TBC1D2B	1.78805e-05	0.181235	0.221	0.143	0.311854
PRMT1	0.000128808	0.181041	0.692	0.594	1
RNF130	6.07775e-05	0.181037	0.626	0.524	1
PPM1F	2.88036e-06	0.18096	0.213	0.13	0.0502364
ZFAS1	1.69102e-05	0.180707	0.771	0.68	0.294931
C11orf96	0.00503384	0.180616	0.405	0.342	1
CTNNAL1	1.90566e-05	0.180611	0.174	0.106	0.332366
SLCO4A1	2.25593e-09	0.180578	0.105	0.04	3.93457e-05
DFFA	3.87235e-05	0.180534	0.192	0.124	0.675376
MFAP4	1.48758e-10	0.180326	0.091	0.029	2.59449e-06
CLEC1A	1.57028e-15	0.17983	0.101	0.025	2.73872e-11
TNFSF12	1.39042e-05	0.179597	0.385	0.285	0.242503
SUCLG2	8.89421e-06	0.17959	0.245	0.16	0.155124
S100A11	3.18152e-06	0.17952	0.951	0.914	0.0554889
CALCOCO2	4.4929e-05	0.179387	0.352	0.261	0.783607
NEK7	1.28735e-06	0.179341	0.233	0.143	0.0224527
RASGRF2	1.63773e-15	0.17928	0.107	0.028	2.85636e-11
RACK1	1.3213e-08	0.179238	0.988	0.966	0.000230448
C14orf119	0.00016027	0.179143	0.431	0.337	1
KLHL2	3.51514e-05	0.178898	0.209	0.138	0.613076
C3AR1	0.000200669	0.178326	0.403	0.312	1
P2RY14	9.70496e-10	0.178296	0.079	0.024	1.69264e-05
PPP1CC	1.34617e-05	0.178148	0.547	0.443	0.234786
SLC30A7	3.95826e-05	0.178055	0.15	0.089	0.690361
ALOX5AP	0.00144975	0.177788	0.613	0.533	1
YAP1	9.54162e-12	0.177603	0.13	0.047	1.66415e-07
PLCB2	9.22746e-07	0.1775	0.142	0.074	0.0160936
STOM	0.000104389	0.177372	0.747	0.664	1
RECK	3.54964e-06	0.177367	0.121	0.062	0.0619092
SNHG9	0.00010403	0.177226	0.838	0.779	1
PARP14	7.53282e-05	0.177153	0.245	0.172	1
RNF149	1.56205e-06	0.177025	0.306	0.204	0.0272436
RGL1	0.000333035	0.176923	0.239	0.171	1
NDUFAF4	4.18864e-05	0.176835	0.318	0.229	0.730541
TSPAN18	1.73434e-16	0.176784	0.089	0.018	3.02486e-12
DYNC1LI2	0.00020835	0.176634	0.628	0.518	1
DDX21	8.5732e-05	0.176626	0.354	0.267	1
HTRA3	3.19794e-08	0.17659	0.091	0.034	0.000557752
CCM2L	5.65833e-11	0.176551	0.113	0.04	9.8687e-07
TNFAIP2	8.36371e-07	0.176493	0.144	0.075	0.0145872
ADGRD1	1.92826e-11	0.176487	0.109	0.037	3.36308e-07
CYTH1	0.000309077	0.17624	0.229	0.161	1
HNRNPR	1.59659e-05	0.176174	0.545	0.433	0.278461
PARVB	1.51285e-05	0.176076	0.217	0.14	0.263855
TM2D1	0.000311086	0.175932	0.37	0.287	1
ATP2A3	1.31304e-13	0.175892	0.087	0.021	2.29007e-09
DR1	5.98451e-06	0.175807	0.235	0.151	0.104376
PTPN11	0.000141253	0.175783	0.569	0.474	1
RFLNB	0.000260784	0.175641	0.134	0.083	1
OLFML2A	6.86452e-09	0.175503	0.083	0.028	0.000119724
ADAM28	0.00309319	0.175326	0.166	0.119	1
ZNF703	7.88915e-07	0.175239	0.128	0.063	0.0137595
SSU72	6.18516e-06	0.175178	0.419	0.306	0.107875
CYSTM1	0.00108276	0.17509	0.472	0.401	1
IQSEC1	0.000186272	0.174953	0.393	0.306	1
RBM25	4.04236e-05	0.174848	0.368	0.274	0.705028
MLLT6	0.000250668	0.174801	0.275	0.203	1
NTAN1	4.88571e-06	0.174436	0.198	0.121	0.0852116
DYSF	1.14381e-12	0.17424	0.119	0.039	1.99491e-08
CD163L1	1.68942e-14	0.174064	0.069	0.012	2.94652e-10
SSNA1	5.88343e-05	0.173942	0.405	0.306	1
CHKB	9.08735e-07	0.173932	0.235	0.146	0.0158492
CGNL1	2.80321e-06	0.173913	0.162	0.091	0.0488907
SPEN	0.00117031	0.173903	0.196	0.141	1
GNAI1	3.39542e-10	0.173878	0.105	0.037	5.92196e-06
H2AZ1	6.37977e-05	0.173868	0.704	0.605	1
TCIRG1	4.12559e-06	0.173833	0.148	0.082	0.0719545
ARPC3	0.000175693	0.173791	0.895	0.829	1
PTPN6	4.15099e-07	0.17379	0.184	0.102	0.00723975
PTPRC	1.16395e-06	0.173616	0.273	0.174	0.0203004
TBC1D1	4.16597e-05	0.172627	0.251	0.172	0.726588
ZEB2	0.000256904	0.1726	0.338	0.252	1
ZBTB46	5.99272e-07	0.172277	0.099	0.044	0.0104519
FAP	2.72256e-13	0.172227	0.087	0.022	4.74842e-09
FAM110D	4.75517e-13	0.172167	0.105	0.031	8.2935e-09
HECA	3.93184e-08	0.172087	0.2	0.108	0.000685752
RALB	0.000172477	0.172035	0.215	0.147	1
UFM1	0.00046832	0.171911	0.496	0.416	1
TXNDC12	3.75104e-05	0.171753	0.36	0.264	0.654219
ITGAM	7.87325e-08	0.17157	0.162	0.082	0.00137317
AUTS2	1.78007e-05	0.171481	0.164	0.097	0.310462
RHOB	0.000128049	0.171407	0.82	0.729	1
CD2AP	8.77713e-08	0.171063	0.134	0.063	0.00153082
DNAJB4	4.78023e-07	0.17078	0.142	0.073	0.00833719
METTL9	0.000237544	0.170531	0.524	0.432	1
VAMP5	0.000111593	0.170493	0.804	0.727	1
CKLF	0.00793575	0.17047	0.593	0.529	1
SVIL	3.27932e-07	0.170427	0.259	0.158	0.00571946
RNH1	8.57012e-05	0.170376	0.553	0.44	1
SEC11A	2.36123e-05	0.170153	0.696	0.589	0.411822
MIR4458HG	9.9519e-12	0.170087	0.136	0.051	1.73571e-07
MYO1C	3.51072e-05	0.169942	0.204	0.134	0.612305
SLC39A10	0.0125955	0.169826	0.322	0.269	1
TMEM37	3.09702e-10	0.169811	0.121	0.046	5.40151e-06
BCL7B	0.000239438	0.169737	0.235	0.163	1
GIMAP2	8.48495e-08	0.169694	0.126	0.057	0.00147986
MYH11	0.0128973	0.169575	0.03	0.014	1
JUP	0.000353676	0.169521	0.128	0.079	1
IGHM	4.43105e-05	0.169441	0.053	0.02	0.77282
CCPG1	7.75406e-05	0.169262	0.431	0.34	1
ALDH1A1	1.4039e-07	0.169201	0.211	0.119	0.00244854
MAN1A2	2.04178e-05	0.169108	0.247	0.165	0.356107
WDFY1	0.000317271	0.168968	0.247	0.177	1
IDNK	8.89708e-06	0.168936	0.085	0.038	0.155174
SLC35F2	5.86884e-09	0.168906	0.075	0.023	0.000102358
ARRB2	5.77159e-06	0.16878	0.36	0.254	0.100662
NRAS	2.45161e-05	0.168755	0.211	0.135	0.427585
RHOA	4.78437e-07	0.168752	0.945	0.912	0.00834441
FBXW5	2.90125e-05	0.168717	0.379	0.28	0.506007
MARCHF2	6.20538e-06	0.168694	0.223	0.139	0.108228
SLC16A14	6.00322e-05	0.168148	0.16	0.099	1
IRAK3	1.08165e-05	0.167908	0.16	0.093	0.188651
RBP7	0.000158371	0.167808	0.097	0.053	1
NET1	2.07475e-08	0.167806	0.117	0.05	0.000361858
RNF152	1.72735e-10	0.167778	0.087	0.027	3.01267e-06
KCTD10	5.68568e-05	0.167597	0.277	0.198	0.99164
SS18L2	0.000113876	0.167455	0.36	0.27	1
ENPEP	6.11678e-11	0.167395	0.085	0.025	1.06683e-06
TYW3	1.60276e-07	0.167312	0.132	0.063	0.00279538
RBM39	0.00126087	0.167107	0.623	0.556	1
RILPL2	2.18667e-06	0.166879	0.194	0.115	0.0381377
CEBPB	6.17987e-05	0.166856	0.395	0.303	1
LYPLA1	0.000256573	0.166839	0.318	0.236	1
CADPS2	5.60615e-10	0.166701	0.095	0.032	9.77769e-06
TIMM8B	1.98362e-05	0.166324	0.769	0.687	0.345963
SDHB	0.0141761	0.166189	0.304	0.256	1
FCHO2	1.10547e-06	0.166004	0.2	0.117	0.0192805
COMMD8	6.65735e-08	0.165974	0.213	0.12	0.00116111
ARPC5	7.26761e-06	0.165942	0.696	0.594	0.126754
FCGR2B	1.01405e-05	0.165673	0.17	0.1	0.176861
CSK	0.000147406	0.165563	0.3	0.222	1
ANGPTL4	1.88803e-05	0.165543	0.194	0.121	0.329292
PRX	3.06703e-09	0.165392	0.069	0.02	5.3492e-05
COL6A1	0.00139395	0.165371	0.49	0.411	1
GBP2	4.95305e-05	0.165063	0.235	0.157	0.863861
GPR35	4.97156e-09	0.165058	0.089	0.031	8.67089e-05
UTP11	2.53967e-05	0.164941	0.277	0.19	0.442944
GJA5	3.51489e-11	0.164753	0.059	0.012	6.13032e-07
ESM1	0.000201299	0.164698	0.083	0.043	1
NASP	8.05215e-05	0.164526	0.3	0.219	1
LTBR	0.00549044	0.164479	0.324	0.266	1
TEX264	0.000326406	0.164436	0.328	0.249	1
TSPAN9	0.0013368	0.164382	0.209	0.15	1
YPEL3	0.00299397	0.164317	0.522	0.446	1
SLC66A3	5.35866e-05	0.164303	0.215	0.142	0.934604
SDHAF2	0.00610318	0.164138	0.247	0.195	1
AKR1B1	0.000209153	0.164011	0.676	0.572	1
SHROOM1	1.52504e-07	0.163878	0.121	0.056	0.00265982
UBE2E3	0.00158743	0.16384	0.437	0.362	1
RESF1	2.76174e-06	0.163679	0.148	0.08	0.0481675
NFKBIA	2.33935e-06	0.163508	0.597	0.464	0.0408005
PXDN	0.000701475	0.163413	0.277	0.206	1
GPX4	3.48774e-05	0.163401	0.864	0.797	0.608297
PGLS	0.00168262	0.163301	0.451	0.379	1
SNRPD3	0.000453367	0.163198	0.577	0.489	1
BIRC2	0.000663036	0.16311	0.457	0.371	1
PLEK	6.61063e-06	0.163109	0.152	0.085	0.115296
SYK	0.00012102	0.163087	0.142	0.085	1
FABP4	6.29213e-08	0.163045	0.083	0.03	0.00109741
SLIT3	5.00819e-11	0.162959	0.063	0.014	8.73479e-07
PAWR	2.52422e-07	0.162939	0.107	0.048	0.00440249
SRSF4	1.48227e-05	0.162935	0.241	0.159	0.258522
MAF	0.000153021	0.162896	0.338	0.253	1
PGM2	6.88541e-05	0.162829	0.184	0.119	1
FZD6	0.000141557	0.162656	0.184	0.123	1
FUBP1	0.0102627	0.162599	0.249	0.201	1
HLA-DMB	0.000463107	0.162198	0.581	0.5	1
MLKL	5.47551e-07	0.162123	0.097	0.042	0.00954984
SVBP	7.27853e-05	0.162045	0.249	0.174	1
NFKB1	0.000107033	0.162026	0.2	0.133	1
PACSIN2	0.00225312	0.161988	0.409	0.341	1
ARL16	0.00295409	0.16161	0.366	0.298	1
TXNDC9	0.0122246	0.161381	0.241	0.197	1
BCAR3	6.65696e-14	0.161354	0.077	0.016	1.16104e-09
TP53I11	9.89419e-07	0.161273	0.14	0.072	0.0172565
NOTCH1	6.06382e-05	0.161169	0.443	0.344	1
SHKBP1	0.00504204	0.161067	0.168	0.123	1
EIF3D	0.000477834	0.160983	0.445	0.361	1
NDUFS5	3.38685e-05	0.160949	0.883	0.802	0.590701
FNBP1L	1.15149e-07	0.160636	0.113	0.05	0.00200831
IL2RA	9.45012e-07	0.160494	0.144	0.074	0.016482
TAF1C	0.000976043	0.159901	0.348	0.277	1
AK2	0.00302495	0.159674	0.413	0.339	1
NMRK1	8.15847e-05	0.159569	0.168	0.104	1
RSRP1	0.000179351	0.15944	0.269	0.195	1
STARD13	2.22288e-05	0.159269	0.152	0.089	0.387692
TMA7	1.66098e-09	0.159243	0.99	0.981	2.89691e-05
ITSN2	0.000513003	0.159179	0.182	0.125	1
CMC1	0.000927308	0.159085	0.35	0.277	1
IFI44L	1.31047e-08	0.158899	0.089	0.032	0.000228559
PPA1	0.000623054	0.158814	0.755	0.679	1
SMOC2	0.00178638	0.158506	0.464	0.389	1
ASS1	1.31186e-08	0.158497	0.083	0.029	0.000228801
IL10RA	1.4301e-05	0.158284	0.202	0.127	0.249423
VPS29	0.0014431	0.158271	0.514	0.448	1
IL7R	8.70165e-07	0.158213	0.053	0.016	0.0151765
TPRKB	1.23166e-05	0.158181	0.344	0.242	0.214814
BAG6	0.00812977	0.158092	0.48	0.419	1
ACE	0.00015685	0.157972	0.063	0.029	1
KLF6	1.63647e-05	0.157829	0.419	0.313	0.285416
SLC20A2	0.00808491	0.157792	0.377	0.322	1
LYN	1.79044e-05	0.157627	0.225	0.146	0.312271
CD4	7.8181e-06	0.15739	0.235	0.15	0.136356
RCBTB2	0.0002583	0.15671	0.249	0.178	1
MFSD14A	0.00222127	0.156697	0.206	0.154	1
TNFRSF14	0.000204816	0.156597	0.172	0.112	1
PPFIBP1	0.00031426	0.15653	0.306	0.228	1
NPC2	8.80438e-06	0.156504	0.925	0.86	0.153557
GPIHBP1	8.59704e-14	0.156483	0.091	0.023	1.49941e-09
CSRNP1	0.00895591	0.156394	0.176	0.135	1
RAI14	0.00136274	0.156358	0.215	0.156	1
AGTRAP	0.000807881	0.15631	0.219	0.158	1
AGGF1	0.000639785	0.156293	0.225	0.162	1
PSME2	0.000742657	0.156177	0.589	0.505	1
SNHG15	6.54392e-05	0.156176	0.259	0.18	1
RAPGEF6	1.66344e-05	0.156028	0.13	0.071	0.290121
TLR4	0.000601199	0.155822	0.247	0.181	1
RAB30-DT	2.4269e-06	0.155532	0.17	0.097	0.0423275
SRRM2	0.00121212	0.155411	0.559	0.472	1
IFNAR2	7.60162e-06	0.155283	0.316	0.218	0.13258
ARHGEF1	0.000652378	0.155267	0.271	0.204	1
GNB4	2.40788e-05	0.155247	0.281	0.193	0.419959
RBL2	0.00188353	0.155071	0.277	0.216	1
FGF1	0.00216998	0.154935	0.407	0.338	1
EHD2	2.23742e-05	0.154929	0.366	0.262	0.390228
CA4	2.91633e-05	0.154596	0.061	0.025	0.508637
CYB5R3	0.000701624	0.154565	0.8	0.742	1
ISCU	0.000152612	0.154549	0.779	0.702	1
ANTXR2	3.68638e-10	0.154439	0.095	0.032	6.42941e-06
TGFB1	0.00049622	0.154429	0.312	0.234	1
CARD10	7.45023e-10	0.154369	0.103	0.037	1.29939e-05
RECQL	4.95228e-05	0.154171	0.267	0.185	0.863726
PEF1	0.000738671	0.154146	0.281	0.213	1
PSMB8-AS1	2.76172e-06	0.15399	0.142	0.076	0.0481672
EIF3B	0.00108047	0.153945	0.445	0.362	1
PSMA1	0.00123591	0.153808	0.642	0.56	1
BCAR1	0.00617591	0.153725	0.267	0.214	1
GATAD1	0.00160038	0.153713	0.235	0.176	1
NOX4	1.36696e-09	0.153693	0.081	0.025	2.38411e-05
CDC42SE2	0.010341	0.153681	0.289	0.235	1
SLC8B1	0.000602171	0.15368	0.168	0.112	1
B4GALT1	2.54958e-05	0.153596	0.164	0.099	0.444672
COX4I1	9.91581e-06	0.153587	0.97	0.935	0.172942
SH3TC1	2.34015e-06	0.15348	0.202	0.12	0.0408145
SYDE1	0.000367188	0.153424	0.178	0.12	1
AMOTL2	4.35024e-05	0.152911	0.126	0.071	0.758725
C16orf89	6.22679e-08	0.152813	0.077	0.027	0.00108601
CD8A	7.57493e-13	0.152692	0.073	0.016	1.32114e-08
SLC29A1	6.64493e-07	0.152649	0.223	0.132	0.0115894
SLC6A1	0.00288359	0.152578	0.447	0.373	1
ENSA	0.00022225	0.152518	0.451	0.355	1
BCL6B	1.65008e-12	0.152226	0.105	0.032	2.8779e-08
BRD7	5.60223e-05	0.152101	0.283	0.197	0.977085
NUDT3	0.00145513	0.151878	0.37	0.295	1
PIAS3	0.000650796	0.151871	0.239	0.175	1
INPP5D	5.53876e-06	0.151554	0.231	0.147	0.0966016
SNHG29	1.21866e-05	0.151352	0.899	0.846	0.212547
ZFAND1	8.02145e-06	0.151312	0.166	0.097	0.139902
FOXD1	1.72725e-10	0.151297	0.099	0.033	3.0125e-06
DHX35	0.000319911	0.151059	0.113	0.067	1
TAF12	6.70013e-06	0.151008	0.134	0.071	0.116857
DIMT1	0.00592593	0.15096	0.285	0.23	1
RPF1	0.000498329	0.150855	0.217	0.152	1
EPS15	0.000155892	0.150817	0.277	0.201	1
MNDA	3.02327e-07	0.150528	0.146	0.074	0.00527288
MERTK	0.000998124	0.150368	0.219	0.158	1
NPM1	0.00305483	0.15036	0.818	0.77	1
NT5DC1	1.57507e-06	0.150271	0.105	0.049	0.0274708
FUT11	0.000106277	0.150219	0.231	0.157	1
EPB41L4A-AS1	0.019197	0.15017	0.338	0.281	1
APPL1	0.000718192	0.150013	0.283	0.213	1
SPON2	3.22323e-09	0.149858	0.138	0.06	5.62163e-05
TLNRD1	0.000182686	0.149845	0.144	0.089	1
SELENOH	0.00046435	0.149783	0.858	0.799	1
SLA	9.60959e-05	0.149641	0.33	0.246	1
PSMD3	0.000677678	0.149474	0.405	0.319	1
PHLDB2	3.77543e-08	0.149278	0.069	0.022	0.000658473
NIBAN1	1.17049e-05	0.149189	0.168	0.099	0.204146
SORBS2	2.41673e-06	0.14916	0.101	0.047	0.0421501
ANO1	1.01286e-10	0.149032	0.077	0.021	1.76652e-06
PEAK1	0.00169381	0.14899	0.243	0.184	1
USP15	0.00173352	0.148924	0.192	0.14	1
CDK17	0.000120097	0.148721	0.316	0.228	1
ATP5MD	0.00111278	0.148696	0.957	0.918	1
NCK2	0.000148024	0.148673	0.296	0.213	1
AKAP13	0.000130712	0.148463	0.289	0.211	1
ARHGEF15	7.16202e-14	0.148408	0.075	0.015	1.24913e-09
RALGAPA2	0.000222703	0.14834	0.142	0.088	1
NRN1	6.6073e-09	0.148166	0.101	0.038	0.000115238
HDAC1	2.83379e-05	0.148027	0.275	0.19	0.494242
MFSD1	0.00799039	0.147716	0.47	0.415	1
MRTO4	0.000254379	0.147637	0.174	0.113	1
ARRDC4	0.000736059	0.147592	0.352	0.275	1
EIF3F	0.000408073	0.147536	0.652	0.541	1
CSF3R	4.25605e-05	0.147404	0.184	0.116	0.742298
ARHGAP17	0.00211501	0.14709	0.206	0.151	1
EIF4EBP3	9.29205e-07	0.147057	0.166	0.09	0.0162063
SARS1 /// SARS2	0.00211531	0.146897	0.476	0.396	1
REX1BD	0.000649501	0.146852	0.522	0.428	1
EIF4G3	0.00576364	0.146659	0.265	0.21	1
MAP1S	0.000429097	0.146626	0.271	0.196	1
TRBC2	1.20038e-08	0.146503	0.115	0.047	0.000209359
RASAL2	0.0145108	0.146457	0.144	0.106	1
FCGR3B	9.4425e-07	0.146373	0.051	0.015	0.0164687
YES1	0.000648858	0.145881	0.261	0.192	1
IKBKB	2.5638e-05	0.145647	0.227	0.148	0.447152
UXS1	0.00410164	0.145624	0.253	0.198	1
NID2	3.95903e-09	0.145558	0.073	0.022	6.90495e-05
FUCA1	0.00170402	0.145504	0.211	0.152	1
ADCY1	0.00073025	0.145472	0.144	0.094	1
REPS1	0.000979707	0.145056	0.176	0.121	1
TRIM5	0.000627486	0.145009	0.134	0.085	1
ZNF514	7.45903e-06	0.144933	0.117	0.06	0.130093
NDUFB10	0.000313134	0.14493	0.646	0.542	1
TMTC1	5.45081e-11	0.1449	0.089	0.027	9.50676e-07
NDUFB1	5.55332e-06	0.144849	0.962	0.906	0.0968554
IL6R	5.98622e-05	0.144829	0.14	0.082	1
KDM1A	4.4137e-05	0.144743	0.198	0.127	0.769793
ANKS1A	0.000104684	0.144484	0.198	0.131	1
ARCN1	0.00571686	0.144382	0.385	0.32	1
ALPL	0.00102694	0.144196	0.089	0.052	1
ABCG1	9.94368e-05	0.144074	0.13	0.076	1
PLSCR4	4.60781e-07	0.143919	0.162	0.086	0.00803648
TMPO	0.000114388	0.143848	0.206	0.138	1
TP53INP2	0.00888514	0.143689	0.389	0.332	1
TGFB3	3.20508e-08	0.143607	0.077	0.026	0.000558998
PCGF3	0.00147786	0.143515	0.192	0.137	1
NEIL1	2.83173e-06	0.143353	0.14	0.074	0.0493882
TNFRSF10D	3.72001e-06	0.143351	0.089	0.04	0.0648807
CRIM1	0.00092691	0.143334	0.451	0.373	1
CIRBP	0.00032559	0.143296	0.887	0.826	1
RC3H2	0.00178102	0.143293	0.241	0.181	1
ERMP1	2.33863e-05	0.143245	0.132	0.073	0.40788
AOAH	3.45254e-05	0.143124	0.176	0.109	0.602158
GLIPR1	0.000159187	0.143076	0.308	0.227	1
SYT1	3.06309e-08	0.142913	0.091	0.034	0.000534234
SH3BGRL2	4.38682e-06	0.14281	0.162	0.091	0.0765105
PPT2	0.00178932	0.142774	0.146	0.098	1
IL27RA	0.000875575	0.142654	0.253	0.187	1
PPP1R12C	0.000446402	0.142524	0.358	0.274	1
MEAF6	0.000327186	0.142518	0.296	0.217	1
LAIR1	0.000251475	0.142512	0.275	0.2	1
CSTA	1.04111e-05	0.142425	0.188	0.113	0.181579
ISYNA1	3.01391e-05	0.142372	0.206	0.132	0.525655
SLC12A7	0.00136272	0.142319	0.192	0.138	1
MMP14	5.8096e-07	0.142224	0.113	0.053	0.0101325
APOL1	2.94937e-07	0.142191	0.083	0.032	0.005144
LPP	7.77734e-05	0.141898	0.188	0.121	1
TUT7	0.000153873	0.141772	0.121	0.071	1
TBX18	1.02491e-10	0.141707	0.067	0.016	1.78755e-06
CD36	1.58958e-07	0.141353	0.073	0.026	0.00277239
HPCAL1	0.00778629	0.140954	0.213	0.164	1
IL16	5.46293e-05	0.140743	0.136	0.078	0.95279
GPX7	0.00010855	0.140719	0.148	0.09	1
NRARP	4.10251e-05	0.140628	0.123	0.069	0.715519
CNTLN	7.79536e-06	0.140181	0.063	0.024	0.135959
RAB32	0.000215741	0.140152	0.19	0.127	1
FBLIM1	0.00102359	0.139876	0.304	0.233	1
PGS1	0.00189536	0.139869	0.269	0.208	1
CTDSP2	0.0140565	0.139828	0.447	0.392	1
CCND1	0.00182952	0.139808	0.326	0.258	1
KIAA0355	0.000150916	0.139757	0.206	0.139	1
UBAP2L	0.00671374	0.139711	0.308	0.25	1
IRF2BP2	0.00258558	0.139701	0.49	0.41	1
ZMYM4	0.00226431	0.139665	0.166	0.116	1
ITGB3BP	0.00318006	0.139613	0.132	0.089	1
FOSB	3.88556e-10	0.139583	0.055	0.012	6.77681e-06
LSM3	0.00119382	0.139368	0.704	0.6	1
AMN1	0.00254015	0.139274	0.14	0.095	1
ABLIM3	0.000146668	0.139245	0.188	0.124	1
STN1	0.00492463	0.139178	0.15	0.106	1
JAK3	4.96907e-08	0.139176	0.16	0.079	0.000866655
IKBIP	0.00585542	0.139152	0.206	0.158	1
KIAA2013	0.000181584	0.138867	0.19	0.127	1
CARNMT1	0.00114679	0.138816	0.093	0.055	1
LAYN	0.000328335	0.138782	0.239	0.168	1
MPC2	0.000327431	0.138734	0.581	0.475	1
SDCBP	0.000179854	0.138674	0.838	0.769	1
SNRPG	0.000222871	0.138635	0.864	0.796	1
HBP1	0.000237172	0.138584	0.225	0.155	1
ARHGAP25	3.28665e-07	0.138487	0.089	0.036	0.00573225
PLTP	0.010946	0.138478	0.749	0.698	1
COLGALT1	0.00170078	0.138471	0.381	0.306	1
TRMT1	9.47979e-05	0.138427	0.3	0.214	1
ENPP2	1.10233e-05	0.138404	0.198	0.122	0.192257
DDX42	0.0597463	0.1382	0.287	0.25	1
HTT	0.000604734	0.138169	0.259	0.191	1
CDC42BPA	0.00215046	0.138086	0.332	0.26	1
CDV3	0.00569621	0.138067	0.46	0.396	1
HDAC7	0.00103687	0.13789	0.275	0.209	1
NDST1	0.00419066	0.137782	0.302	0.245	1
OSTF1	6.58984e-05	0.137569	0.198	0.127	1
SLC9A1	5.38155e-05	0.137521	0.105	0.056	0.938597
ROMO1	0.000139914	0.137488	0.864	0.771	1
RCC2	0.00104676	0.137418	0.265	0.198	1
MRFAP1L1	0.0122242	0.137163	0.387	0.329	1
PTPRM	0.000190952	0.137008	0.182	0.119	1
MOB4	0.000197681	0.136601	0.352	0.263	1
AVPR1A	7.536e-10	0.136562	0.051	0.01	1.31435e-05
PCED1B-AS1	5.5907e-05	0.136338	0.332	0.24	0.975075
UPF2	0.000149827	0.136248	0.132	0.079	1
HNRNPA1	4.18794e-05	0.136014	0.941	0.906	0.730419
SELENBP1	4.14588e-06	0.135956	0.071	0.028	0.0723084
ADORA3	0.000146483	0.135916	0.35	0.263	1
NR4A1	2.44598e-08	0.135861	0.075	0.025	0.000426604
C1orf52	0.000656927	0.135838	0.215	0.153	1
MAP3K11	0.000986727	0.135833	0.2	0.142	1
MSMP	9.02435e-06	0.135774	0.107	0.054	0.157394
TNIP1	0.000135754	0.135668	0.231	0.158	1
BABAM2	0.0012339	0.13553	0.213	0.155	1
FYB1	9.10754e-05	0.135487	0.245	0.164	1
FAM241A	2.80074e-07	0.135333	0.095	0.04	0.00488478
STAT6	0.000476624	0.13514	0.138	0.087	1
INPP5A	0.000345861	0.13503	0.15	0.096	1
FOXF1	7.34193e-08	0.134901	0.081	0.029	0.00128051
SPAAR	6.94487e-09	0.13478	0.079	0.026	0.000121125
NOTCH2	0.000321649	0.134666	0.243	0.174	1
RTRAF	0.00192022	0.134543	0.605	0.521	1
ZNF644	0.000344629	0.13451	0.16	0.104	1
SKIL	0.000574692	0.134502	0.334	0.255	1
MYCBP2	0.00171267	0.134494	0.247	0.186	1
NEAT1	6.74275e-05	0.134457	0.765	0.67	1
MVP	0.00538059	0.134446	0.514	0.434	1
CAPZB	0.0028212	0.134434	0.617	0.538	1
PEX1	5.25369e-05	0.134287	0.138	0.081	0.916295
CITED2	2.96223e-07	0.134248	0.105	0.046	0.00516643
TSPAN4	0.000937944	0.134221	0.35	0.273	1
CDC42EP2	8.23012e-05	0.134197	0.107	0.058	1
SPCS3	0.000364769	0.133998	0.605	0.497	1
PARP12	0.000326576	0.133935	0.117	0.07	1
SRSF7	0.000951515	0.133861	0.567	0.481	1
CMTM6	0.0018261	0.133814	0.37	0.297	1
PDS5B	0.00335814	0.133807	0.219	0.163	1
TBL1XR1	0.00757486	0.133724	0.358	0.301	1
SMCO4	8.73269e-06	0.133714	0.142	0.078	0.152307
TRAC	5.83456e-09	0.133674	0.065	0.018	0.000101761
IL18	0.00186041	0.13362	0.217	0.158	1
FOXO3	0.000671431	0.133601	0.279	0.209	1
AKR1A1	0.000483459	0.133576	0.37	0.282	1
AAR2	0.00266488	0.133535	0.237	0.18	1
SNRNP40	0.000184725	0.133262	0.172	0.111	1
ELF1	0.000290042	0.133247	0.202	0.138	1
HACD4	0.0014955	0.133212	0.117	0.074	1
USP6NL	0.000201829	0.133117	0.192	0.128	1
ITGBL1	7.89398e-10	0.133074	0.067	0.018	1.37679e-05
SLC1A5	0.000328907	0.133053	0.202	0.139	1
JADE1	3.74259e-07	0.133016	0.103	0.045	0.00652746
AURKAIP1	0.00292377	0.13301	0.474	0.398	1
CALHM5	3.68132e-09	0.132905	0.057	0.014	6.42058e-05
RASL12	9.48231e-09	0.132779	0.075	0.024	0.000165381
ANXA2R	5.95537e-06	0.132717	0.071	0.029	0.103868
ILF3	0.00594295	0.132575	0.494	0.42	1
PTBP2	2.26692e-05	0.132572	0.18	0.111	0.395373
PFDN2	0.000931653	0.132294	0.644	0.551	1
ADCYAP1	2.45055e-08	0.132145	0.071	0.023	0.0004274
PHF2	0.00137847	0.131989	0.2	0.143	1
FAM20A	1.65903e-06	0.131876	0.113	0.055	0.0289351
TMEM94	0.000921898	0.131774	0.354	0.278	1
CAV2	0.00191336	0.131734	0.464	0.393	1
GUCY1A2	0.000458024	0.131672	0.142	0.09	1
TSPAN13	0.00382989	0.131651	0.306	0.244	1
GTF2H5	0.000268168	0.131615	0.427	0.335	1
TPCN1	0.0472347	0.131592	0.219	0.184	1
TNIP2	0.00335492	0.131546	0.2	0.147	1
TIAL1	0.000352799	0.131529	0.409	0.323	1
ECHDC2	0.000113738	0.131522	0.162	0.101	1
CIDEB	4.05321e-08	0.131454	0.071	0.023	0.000706921
SLC40A1	7.35721e-05	0.131382	0.231	0.156	1
CEP63	0.00364282	0.131338	0.142	0.098	1
PSMD9	0.000220462	0.131178	0.356	0.267	1
PSMG4	0.000649417	0.131122	0.239	0.172	1
BAZ2B	0.00136435	0.131121	0.2	0.145	1
GRK3	0.00248401	0.130956	0.113	0.074	1
TXLNA	0.0167581	0.130825	0.249	0.204	1
HDAC9	1.9818e-05	0.130529	0.103	0.052	0.345646
SCRN2	0.000818067	0.130489	0.186	0.129	1
VDAC3	0.00396384	0.130303	0.457	0.386	1
BAX	0.00278851	0.130213	0.532	0.458	1
MYORG	0.000100204	0.130181	0.128	0.074	1
RAD23A	0.00500423	0.130178	0.447	0.374	1
SEC24D	0.000206956	0.130128	0.231	0.161	1
PAPOLA	0.0131758	0.13008	0.478	0.42	1
HIPK2	0.0022845	0.130068	0.453	0.367	1
AGTPBP1	1.62978e-05	0.130062	0.099	0.049	0.28425
MROH1	0.0103348	0.130014	0.144	0.104	1
ACTR2	0.000417909	0.129682	0.715	0.625	1
COX4I2	2.53222e-07	0.129669	0.075	0.028	0.00441644
TNFAIP3	2.39447e-06	0.12946	0.083	0.035	0.0417619
ADGRE2	0.0428937	0.129345	0.089	0.065	1
SH3RF3	0.0227497	0.129337	0.115	0.085	1
RIPOR2	5.61368e-07	0.129318	0.075	0.028	0.00979081
GOLGB1	0.00331512	0.129085	0.249	0.19	1
RNF115	0.000543233	0.128851	0.213	0.151	1
KCNC4	3.24272e-07	0.128841	0.077	0.029	0.00565562
FCN3	2.96911e-06	0.128834	0.059	0.021	0.0517842
OGFRL1	0.0023382	0.12883	0.417	0.342	1
ORMDL2	0.00227122	0.128729	0.31	0.243	1
INTS8	0.0015992	0.128721	0.136	0.09	1
ZNF691	0.000578802	0.128663	0.071	0.037	1
FOLH1	7.43964e-08	0.128614	0.091	0.035	0.00129755
GAPT	0.000534053	0.128549	0.093	0.053	1
TWF2	0.000180801	0.128504	0.285	0.206	1
SSH2	0.00341083	0.128448	0.219	0.164	1
NRBP1	0.00349212	0.128297	0.344	0.278	1
DUSP22	0.00110853	0.128296	0.186	0.13	1
C11orf58	0.0015409	0.128258	0.711	0.619	1
EPB41L3	0.0150094	0.128192	0.346	0.291	1
PIK3R5	0.000221147	0.128171	0.136	0.083	1
ARPC5L	0.00973735	0.128107	0.516	0.441	1
H3-3A	1.65259e-06	0.128092	0.992	0.969	0.0288228
SYPL1	0.00286622	0.128077	0.494	0.403	1
SDHAF3	0.00218584	0.128019	0.172	0.12	1
UFL1	0.00794175	0.127999	0.17	0.127	1
KHNYN	0.00170171	0.127964	0.154	0.105	1
AKAP8L	0.00477622	0.127878	0.261	0.204	1
S100A13	0.00302043	0.127689	0.619	0.54	1
BCAM	4.72768e-05	0.127522	0.134	0.076	0.824554
PCMTD1	1.26242e-07	0.12751	0.253	0.15	0.00220178
ARHGAP26	0.00198984	0.127328	0.188	0.134	1
SCYL1	0.00192313	0.127236	0.271	0.207	1
ODF3B	2.31088e-06	0.127113	0.067	0.025	0.0403041
SELENOF	0.0201135	0.127009	0.743	0.698	1
MTHFR	0.000294365	0.126973	0.111	0.065	1
TXN	0.00626997	0.126936	0.818	0.757	1
WDR77	0.00500606	0.12688	0.14	0.099	1
RARG	4.49012e-05	0.126863	0.109	0.058	0.783122
SOX17	5.52491e-07	0.126808	0.073	0.027	0.009636
NBL1	0.0071557	0.126615	0.265	0.211	1
TMEM165	0.00688558	0.126466	0.482	0.422	1
FZD1	0.000509721	0.126311	0.109	0.065	1
CYP27A1	0.0029236	0.126302	0.277	0.217	1
TBC1D22A	4.56353e-06	0.126289	0.156	0.087	0.0795925
SMIM26	0.00103503	0.126189	0.628	0.522	1
ARFGAP3	0.0100726	0.126161	0.33	0.273	1
POC1B	0.000681443	0.126138	0.097	0.056	1
CLN8	2.51192e-05	0.125991	0.144	0.082	0.438104
MAMDC4	0.032127	0.12598	0.115	0.086	1
OAZ1	4.01032e-05	0.125932	0.974	0.958	0.69944
ACADVL	0.00133838	0.125883	0.526	0.439	1
TMEM14B	0.000767125	0.125766	0.468	0.375	1
MGST3	0.000293994	0.125677	0.852	0.749	1
TSPAN12	0.00777553	0.125648	0.14	0.1	1
AIMP1	0.00370484	0.125624	0.336	0.269	1
LINC00924	6.07355e-12	0.125551	0.071	0.016	1.05929e-07
FOXP1	0.000756208	0.125491	0.134	0.086	1
TRADD	0.000545117	0.125438	0.136	0.086	1
BAHCC1	0.00141076	0.125396	0.115	0.074	1
OGA	0.0354179	0.125219	0.52	0.464	1
TYK2	0.00543631	0.125201	0.308	0.247	1
GSTO1	0.00604628	0.125165	0.634	0.554	1
DAP	0.00120811	0.125163	0.516	0.423	1
DDX54	0.000938603	0.125157	0.18	0.125	1
RAPGEF3	1.02462e-07	0.125096	0.071	0.024	0.00178703
FHL5	7.03788e-09	0.125093	0.055	0.014	0.000122748
EVA1C	0.000574207	0.125055	0.156	0.103	1
RGS1	0.0163477	0.124913	0.206	0.163	1
CLINT1	0.0019837	0.124826	0.223	0.165	1
WDR60	0.000171054	0.124826	0.15	0.093	1
ANP32A	0.00527869	0.12482	0.419	0.35	1
MDFI	0.00431048	0.124737	0.215	0.159	1
MYC	0.00206623	0.124604	0.279	0.213	1
MSR1	0.000636188	0.124593	0.326	0.248	1
DAZAP2	0.00882244	0.124582	0.806	0.755	1
P2RY13	0.00459436	0.124581	0.166	0.119	1
SNX6	0.00913845	0.124526	0.433	0.375	1
TPST2	0.000195516	0.124458	0.255	0.184	1
ERCC5	2.31759e-05	0.124426	0.174	0.104	0.404212
MFAP2	7.10543e-10	0.124346	0.069	0.019	1.23926e-05
THEMIS2	0.000750263	0.124333	0.188	0.13	1
TRIM4	0.00739057	0.124269	0.16	0.117	1
LARP4B	0.0208189	0.124138	0.257	0.211	1
SEC61G	0.000241541	0.124048	0.929	0.85	1
VWA2	7.4963e-12	0.124031	0.051	0.008	1.30743e-07
RABL6	0.00595124	0.124028	0.249	0.196	1
SOAT1	0.00414673	0.124019	0.318	0.254	1
FCGR3A	0.0802888	0.123985	0.581	0.541	1
PCBP1-AS1	0.00281837	0.123781	0.134	0.091	1
AKAP1	0.00153822	0.123732	0.162	0.111	1
EIF2S2	0.000398925	0.1237	0.577	0.482	1
EML4	0.000932385	0.123667	0.188	0.13	1
HDAC5	0.00273932	0.123631	0.225	0.169	1
GRK5	5.44227e-05	0.12357	0.168	0.103	0.949186
MARVELD1	0.00208275	0.123407	0.103	0.064	1
ZDHHC24	0.0044203	0.123294	0.227	0.172	1
SLC39A4	1.04123e-06	0.123117	0.109	0.051	0.0181601
ANXA2	0.00115366	0.123099	0.838	0.753	1
METTL22	0.000551229	0.123064	0.113	0.069	1
HCFC1R1	0.000646088	0.122895	0.387	0.303	1
NR2F1	0.00198582	0.122603	0.429	0.345	1
PLBD1	3.28662e-06	0.122546	0.111	0.054	0.0573219
ATG16L2	0.00139059	0.122527	0.111	0.069	1
TUBA4A	0.000174634	0.122461	0.081	0.041	1
STK24	0.0140842	0.122445	0.287	0.235	1
BCAS2	0.00132804	0.122389	0.255	0.191	1
PCBP1	0.00590966	0.122375	0.814	0.746	1
NBN	0.000703854	0.122368	0.227	0.163	1
RBM17	0.000922739	0.122345	0.389	0.307	1
LATS2	3.79641e-05	0.122339	0.093	0.046	0.662133
LTBP1	5.96137e-06	0.122225	0.057	0.02	0.103972
COL5A1	3.53157e-05	0.122062	0.093	0.046	0.615941
REST	0.000973021	0.121899	0.174	0.118	1
TMEM74B	1.14527e-08	0.121883	0.075	0.024	0.000199746
SLC25A25	0.00252728	0.12188	0.229	0.171	1
ASPN	7.65543e-09	0.121846	0.083	0.028	0.000133518
MOCS1	0.00020646	0.121838	0.138	0.084	1
VCAM1	9.93299e-10	0.121749	0.059	0.014	1.73241e-05
PIK3AP1	8.51383e-05	0.121708	0.154	0.093	1
CACHD1	2.63142e-05	0.1217	0.123	0.068	0.458945
ANXA11	0.0017845	0.121694	0.377	0.299	1
CHCHD1	0.000938469	0.121662	0.573	0.481	1
SEC63	0.0960127	0.121598	0.411	0.375	1
NXT1	0.00779457	0.121594	0.219	0.17	1
EAPP	0.00233808	0.121566	0.271	0.205	1
KRT10	0.00208972	0.121539	0.745	0.649	1
ISY1	4.60106e-05	0.121481	0.202	0.13	0.802471
ARFGEF2	0.00398879	0.121454	0.186	0.136	1
UQCRQ	0.000402517	0.121318	0.99	0.964	1
NDEL1	0.00343347	0.121241	0.2	0.148	1
ADAP2	3.08438e-05	0.12122	0.138	0.078	0.537946
TBC1D20	0.00134537	0.121136	0.241	0.177	1
TMX1	0.00144422	0.120776	0.492	0.403	1
RBIS	0.0367133	0.120754	0.593	0.547	1
DGKH	0.0171517	0.120727	0.113	0.081	1
EGFR	6.48471e-07	0.120511	0.04	0.01	0.01131
SOX4	0.000825538	0.120475	0.215	0.152	1
THUMPD1	0.00454349	0.120419	0.182	0.134	1
CHRAC1	0.000975128	0.120382	0.126	0.079	1
TMEM106C	0.00272845	0.120367	0.156	0.108	1
USP24	0.00384874	0.120201	0.253	0.197	1
KIT	3.44858e-15	0.120134	0.057	0.007	6.01467e-11
WNT5A	0.00046939	0.120121	0.121	0.074	1
GZMK	2.40869e-06	0.120081	0.079	0.032	0.0420099
PIK3CD	0.000117328	0.119973	0.099	0.053	1
CCDC80	0.000410099	0.119787	0.219	0.153	1
GPER1	9.08339e-05	0.119777	0.107	0.058	1
RBMS3	7.54469e-05	0.119749	0.075	0.035	1
FAM111A	0.000201269	0.119735	0.166	0.106	1
TPRG1L	0.00173193	0.119689	0.132	0.087	1
CD86	0.00373527	0.119568	0.16	0.113	1
KIRREL1	7.44626e-05	0.119539	0.152	0.092	1
SNCG	3.65982e-06	0.119514	0.085	0.037	0.063831
CCDC28A	0.00169357	0.119358	0.164	0.114	1
JDP2	0.000266109	0.119318	0.136	0.083	1
MARCO	6.14302e-06	0.119181	0.057	0.02	0.10714
FGFR1OP2	0.0143326	0.11916	0.237	0.189	1
HMG20B	0.000481047	0.119119	0.245	0.176	1
FGD2	0.000438994	0.119093	0.111	0.066	1
RPIA	0.00016644	0.119039	0.136	0.082	1
DUT	0.0144024	0.119038	0.595	0.534	1
RNF6	0.00212365	0.118975	0.211	0.153	1
UBA2	0.00271418	0.118935	0.447	0.371	1
SOCS3	0.0134578	0.118929	0.498	0.436	1
FAM32A	0.00597485	0.118758	0.411	0.343	1
STK17B	3.67469e-05	0.118718	0.109	0.058	0.640902
EXOC3L1	3.3359e-07	0.118698	0.071	0.025	0.00581814
MED30	0.0111815	0.118698	0.138	0.1	1
DOCK8	0.000676893	0.118593	0.168	0.112	1
PERP	2.78011e-06	0.118559	0.087	0.038	0.048488
RPP25L	0.0127579	0.118555	0.188	0.144	1
PTBP1	0.00823458	0.11854	0.573	0.51	1
MED4	0.00431172	0.118493	0.356	0.291	1
FRMD4B	0.0745272	0.118492	0.253	0.222	1
DCUN1D5	0.00203815	0.118485	0.239	0.179	1
ZNF524	0.000194684	0.118464	0.146	0.089	1
LSM14A	0.0107647	0.118341	0.415	0.351	1
FGD6	5.37495e-09	0.118301	0.065	0.018	9.37444e-05
DTNBP1	0.00152083	0.118258	0.128	0.083	1
C1orf115	1.35916e-05	0.118195	0.065	0.026	0.237052
MFSD12	0.0298561	0.118018	0.273	0.231	1
ERBIN	0.00989439	0.118007	0.344	0.282	1
SNRPB	0.0180547	0.11799	0.524	0.466	1
GOLGA5	0.0264307	0.117722	0.158	0.123	1
MVB12A	0.0290216	0.117718	0.257	0.216	1
YTHDC1	0.0122992	0.117552	0.275	0.224	1
RABGGTB	0.00757299	0.117529	0.316	0.255	1
LZIC	0.00337967	0.11726	0.186	0.136	1
NCAPH2	0.0242084	0.117252	0.136	0.102	1
CNIH4	0.0171011	0.117186	0.385	0.333	1
EFR3A	0.000804532	0.11718	0.279	0.208	1
MCCC2	0.000984276	0.117055	0.265	0.195	1
MTF2	5.38904e-05	0.116915	0.101	0.053	0.939903
RGL2	0.0565392	0.116907	0.368	0.326	1
CBLB	0.00238647	0.116841	0.097	0.06	1
PDCD11	0.00368219	0.116795	0.16	0.113	1
PHF11	0.00273046	0.116709	0.269	0.204	1
SMARCD2	0.00576085	0.116704	0.138	0.097	1
SLPI	0.00034431	0.116701	0.077	0.04	1
LSM6	0.0173458	0.116675	0.306	0.254	1
LIPE-AS1	0.000138173	0.11654	0.136	0.081	1
ANXA4	6.31826e-05	0.116507	0.206	0.134	1
VOPP1	0.00675465	0.116492	0.346	0.286	1
CBX7	0.0103109	0.116441	0.132	0.094	1
PPIE	0.000567617	0.116424	0.215	0.15	1
LBH	0.00179747	0.116286	0.306	0.236	1
SNAI2	3.43383e-07	0.116268	0.053	0.015	0.00598895
CTTNBP2NL	0.00164643	0.11626	0.164	0.113	1
SLC15A3	0.00286334	0.116228	0.168	0.118	1
GMNN	0.00744525	0.11615	0.107	0.073	1
MAP3K6	0.000146938	0.116143	0.142	0.086	1
MTIF3	0.000705602	0.116009	0.31	0.237	1
MIOS	0.00320508	0.115986	0.144	0.098	1
CD3E	1.68495e-06	0.115901	0.045	0.013	0.0293872
TSC22D2	0.00517281	0.115839	0.134	0.093	1
SMAD6	8.27337e-05	0.115821	0.079	0.038	1
OTULIN	0.0881488	0.115797	0.091	0.069	1
VCP	0.00142489	0.115698	0.652	0.57	1
AFMID	0.00084428	0.115693	0.109	0.066	1
TGIF2	3.32877e-09	0.115662	0.071	0.021	5.80571e-05
MPG	0.0243459	0.11561	0.383	0.333	1
ANKHD1	0.00457329	0.115591	0.253	0.196	1
RBBP4	0.002272	0.115548	0.379	0.305	1
TLN1	0.00849176	0.115513	0.549	0.48	1
NMD3	0.0287616	0.115396	0.241	0.198	1
EPHB4	0.000195136	0.115283	0.077	0.039	1
CD37	0.00190122	0.115231	0.204	0.146	1
ADAMTS10	0.000126837	0.115128	0.109	0.061	1
ARHGAP15	0.0011789	0.115113	0.107	0.066	1
PARK7	0.00183444	0.115098	0.808	0.728	1
UROS	0.164843	0.115046	0.316	0.292	1
GRK2	0.00128088	0.11494	0.322	0.245	1
SRRM1	0.00165554	0.114924	0.235	0.174	1
STK25	0.00427302	0.114893	0.395	0.326	1
WWTR1	0.00148259	0.1148	0.826	0.774	1
RC3H1	0.000203576	0.114791	0.15	0.093	1
DOCK2	5.94319e-05	0.114776	0.126	0.071	1
PHYKPL	0.00270719	0.114652	0.172	0.122	1
SPRY1	0.00623414	0.114625	0.419	0.347	1
CCDC102B	0.000513766	0.114618	0.097	0.056	1
PKN2	0.0039777	0.11456	0.166	0.12	1
ENY2	0.000536915	0.114554	0.605	0.495	1
SDAD1	0.00139446	0.114491	0.229	0.166	1
ADCY7	0.0120229	0.114483	0.174	0.131	1
H1-10	0.022482	0.114458	0.486	0.433	1
CD68	0.0293872	0.114458	0.532	0.476	1
CD164	0.000587498	0.114447	0.7	0.597	1
PLCE1	0.00298943	0.114356	0.243	0.185	1
C2	0.000782144	0.11435	0.083	0.046	1
IARS2	0.0036024	0.114282	0.277	0.214	1
CEP104	8.31238e-06	0.114271	0.091	0.042	0.144976
KLF9	0.00157805	0.114258	0.536	0.455	1
FBXO34	0.00413895	0.114202	0.107	0.07	1
STAT2	0.0112715	0.114096	0.423	0.357	1
NHSL1	0.000381112	0.114024	0.065	0.032	1
PIM3	0.00604223	0.114019	0.287	0.229	1
ERICH1	0.00113648	0.113992	0.121	0.077	1
DDX39B	0.0129643	0.11394	0.617	0.558	1
CEBPZ	0.0126806	0.113877	0.215	0.167	1
SNHG1	0.00293759	0.113774	0.279	0.218	1
RNF44	0.0106881	0.113737	0.172	0.13	1
POLR2H	0.00251284	0.113647	0.379	0.303	1
HINT1	0.00476719	0.113636	0.968	0.939	1
GFOD1	0.00162839	0.113635	0.128	0.083	1
ZNF22	0.0243575	0.113632	0.324	0.273	1
TNFAIP1	0.278696	0.113598	0.31	0.287	1
PSMD7	0.00513526	0.113425	0.455	0.376	1
FRMD3	0.0317853	0.113379	0.233	0.188	1
FAM78A	0.00838009	0.113205	0.077	0.048	1
CASP10	1.51785e-06	0.113148	0.087	0.037	0.0264728
MOB3B	0.000125873	0.113107	0.105	0.058	1
LDHA	0.00836047	0.112994	0.862	0.808	1
RBP5	7.86508e-13	0.112958	0.047	0.006	1.37175e-08
SFMBT2	0.00483429	0.112954	0.2	0.149	1
CTSH	0.000672557	0.112758	0.33	0.248	1
GPX8	0.000352977	0.112752	0.073	0.037	1
SLCO1C1	9.37692e-06	0.112685	0.093	0.044	0.163543
XBP1	0.00167123	0.112642	0.352	0.277	1
LINC01088	2.77385e-07	0.112626	0.075	0.028	0.00483788
RCC1L	0.00411356	0.112619	0.172	0.125	1
EDF1	0.008273	0.112426	0.84	0.791	1
USP40	0.083174	0.112405	0.144	0.118	1
SLC46A3	0.000278152	0.112302	0.115	0.067	1
GDAP2	4.22486e-07	0.112225	0.083	0.032	0.00736857
TBC1D9	0.000130939	0.112123	0.123	0.072	1
MSRB3	0.000854131	0.112096	0.103	0.061	1
MDFIC	0.000158773	0.112089	0.085	0.044	1
MTSS1	0.000635728	0.112069	0.33	0.25	1
MBD2	0.0645989	0.111845	0.249	0.211	1
TSTA3	1.89319e-05	0.111773	0.235	0.151	0.330191
LIMCH1	0.000697651	0.111729	0.136	0.087	1
KTI12	0.000202422	0.111629	0.107	0.06	1
CASP8	1.33788e-06	0.111573	0.085	0.035	0.0233341
RSRC2	0.0100731	0.111525	0.379	0.314	1
JMJD1C	0.00443917	0.11139	0.32	0.257	1
PIM1	0.0020302	0.111307	0.119	0.077	1
DCAF7	0.0011989	0.111189	0.334	0.257	1
HNMT	0.0187608	0.111102	0.31	0.26	1
IFRD2	0.00158692	0.111034	0.213	0.155	1
ITGA2	8.64088e-07	0.11098	0.067	0.024	0.0150706
FRMD6	7.58736e-05	0.11098	0.117	0.065	1
DEF8	0.00126538	0.110978	0.294	0.222	1
DIPK2A	6.2272e-05	0.110947	0.091	0.046	1
MGAT2	0.00688945	0.110919	0.253	0.196	1
ZC3H18	0.000115159	0.110874	0.148	0.089	1
ERVMER34-1	3.64772e-05	0.110866	0.045	0.015	0.636198
TSPAN8	8.53966e-09	0.11074	0.051	0.012	0.00014894
ABCA7	7.29111e-06	0.110709	0.067	0.027	0.127164
BCAS1	0.0272074	0.110699	0.395	0.335	1
LYL1	0.00181966	0.110574	0.071	0.039	1
LINC01197	5.19963e-10	0.110289	0.055	0.012	9.06867e-06
PPIP5K2	0.00862663	0.110158	0.17	0.126	1
PAIP2	0.0190764	0.110153	0.53	0.47	1
EFNB2	0.00111699	0.110152	0.164	0.111	1
ADGRE5	0.0184835	0.110047	0.156	0.118	1
NAPA	0.0118938	0.10998	0.466	0.394	1
HIC1	0.00253339	0.109967	0.146	0.099	1
ZNF266	0.00553246	0.10968	0.18	0.132	1
PRR5L	0.00623346	0.109671	0.109	0.073	1
LAPTM4A	0.00179658	0.109655	0.903	0.843	1
UBAC2	0.00381226	0.109523	0.257	0.199	1
LINC02147	1.07722e-07	0.1095	0.071	0.024	0.00187877
AZI2	0.0255227	0.109466	0.249	0.204	1
PDZRN3	8.01661e-06	0.109394	0.067	0.027	0.139818
ARFIP2	0.019959	0.109241	0.221	0.178	1
DOCK4	0.00873888	0.109239	0.346	0.287	1
ELL	0.0074726	0.109237	0.119	0.082	1
PABPN1	0.0150876	0.109113	0.277	0.227	1
SERPINA1	0.000269433	0.109061	0.314	0.23	1
MAFK	0.000445661	0.109057	0.089	0.049	1
DNAJC11	0.0170555	0.10898	0.162	0.124	1
LYPLA2	0.00871012	0.108954	0.188	0.14	1
DEF6	0.000177543	0.108903	0.121	0.071	1
DDX39A	0.0496129	0.108848	0.298	0.251	1
PDE2A	1.36234e-05	0.108845	0.065	0.026	0.237606
TLR2	1.12813e-05	0.108811	0.316	0.216	0.196757
DNAJC19	0.000914364	0.108793	0.46	0.369	1
SMNDC1	0.137674	0.10875	0.152	0.128	1
ORAI3	0.00717729	0.108701	0.166	0.121	1
WBP4	0.00287825	0.108691	0.152	0.104	1
ZNF638	0.001476	0.108684	0.285	0.215	1
RPE	0.00243877	0.108646	0.19	0.136	1
RMDN2	0.00063669	0.108631	0.077	0.041	1
USHBP1	4.93976e-05	0.10862	0.067	0.029	0.861544
PDCL3	0.0308916	0.108548	0.156	0.121	1
PLK3	0.00285804	0.108535	0.144	0.097	1
MED28	0.0050323	0.108434	0.348	0.28	1
RNPEP	0.00051759	0.108423	0.213	0.147	1
IL1R1	0.00367669	0.108422	0.294	0.232	1
ZNF593	0.00195913	0.108349	0.287	0.221	1
PDCD6IP	0.0261469	0.108337	0.379	0.329	1
RBBP6	0.00249299	0.10831	0.245	0.185	1
AFAP1L2	0.000275608	0.108259	0.095	0.052	1
INPP5K	0.0163223	0.108125	0.134	0.099	1
ETFA	0.00548156	0.108062	0.425	0.35	1
MAP3K7	0.0698124	0.107967	0.229	0.196	1
CNOT6L	0.00977437	0.107912	0.107	0.073	1
DNAJC21	0.00410419	0.1078	0.19	0.14	1
ERP44	0.00773733	0.107647	0.33	0.271	1
GGNBP2	0.00222534	0.107602	0.3	0.231	1
ATG3	0.00863577	0.107524	0.46	0.396	1
RAC2	8.18083e-05	0.107472	0.101	0.054	1
SLC16A6	0.000336698	0.107459	0.093	0.051	1
CTSK	0.0285807	0.107438	0.247	0.203	1
CST7	1.94367e-07	0.107408	0.053	0.015	0.00338995
SEPTIN1	5.88929e-06	0.107392	0.077	0.032	0.102715
PLXNA2	0.010722	0.107341	0.233	0.184	1
ARID1A	0.000743772	0.107234	0.263	0.19	1
SNRPD2	0.0170294	0.107227	0.858	0.801	1
IL15RA	0.00136287	0.107195	0.101	0.061	1
NFYC	0.000195432	0.10718	0.198	0.132	1
AGO4	0.00011305	0.107143	0.111	0.062	1
METTL17	0.00144851	0.107142	0.178	0.125	1
TDRP	0.00602281	0.106907	0.15	0.106	1
SYVN1	0.158623	0.106819	0.304	0.271	1
HAUS4	0.00062593	0.106778	0.156	0.102	1
GLRX5	0.0132317	0.106697	0.271	0.221	1
PROM1	0.0013258	0.106637	0.089	0.052	1
ACD	0.0806467	0.106575	0.113	0.09	1
TMEM140	0.000139676	0.106558	0.081	0.041	1
ATG7	0.000469773	0.106501	0.146	0.093	1
SCIN	0.00258064	0.106453	0.188	0.133	1
METTL4	0.0069558	0.106418	0.087	0.056	1
CCND3	0.0166948	0.106413	0.484	0.416	1
VWA1	0.0213515	0.106402	0.773	0.731	1
NR5A2	2.28549e-06	0.10633	0.075	0.03	0.0398613
PRR13	0.00082933	0.106296	0.583	0.48	1
ID2	0.0136694	0.106249	0.48	0.408	1
MX2	2.07656e-05	0.106227	0.059	0.023	0.362172
CFAP20	0.00135824	0.106124	0.289	0.218	1
USP34	0.0989725	0.106065	0.283	0.247	1
PHF20	0.0146355	0.105981	0.229	0.181	1
CPVL	0.00348454	0.10597	0.551	0.468	1
SSBP3	0.000633494	0.105904	0.134	0.084	1
PXDNL	2.51182e-06	0.105865	0.047	0.014	0.0438087
NDUFAF3	0.0166051	0.10585	0.626	0.567	1
AHCYL1	0.0015273	0.105699	0.417	0.331	1
CPLX1	0.000113939	0.105633	0.099	0.053	1
KTN1	0.000343528	0.105623	0.504	0.399	1
LINC02802	0.0143437	0.105556	0.261	0.213	1
TBC1D9B	0.0226048	0.105545	0.346	0.295	1
IMMP2L	0.0086543	0.105533	0.089	0.058	1
YBX1	0.00856954	0.105528	0.761	0.662	1
CYFIP1	0.00573805	0.105389	0.581	0.514	1
GXYLT1	0.000183497	0.10536	0.091	0.048	1
BICD2	0.0212911	0.105348	0.182	0.143	1
UCK2	0.0298995	0.105241	0.221	0.183	1
TFDP1	0.114843	0.105173	0.18	0.154	1
MYOM1	1.01187e-05	0.105065	0.081	0.036	0.17648
CDR2L	6.80281e-05	0.105032	0.091	0.046	1
CCR1	0.0132949	0.105025	0.152	0.114	1
STK38	0.000410691	0.104995	0.105	0.061	1
ZNF394	0.000164558	0.104983	0.109	0.061	1
SERINC3	0.0205129	0.104908	0.619	0.544	1
RHOQ	0.00435761	0.104852	0.358	0.287	1
FAM155A	0.00125748	0.104783	0.134	0.087	1
CD200	0.0435149	0.10467	0.364	0.318	1
PPP1R15B	0.0107819	0.104588	0.221	0.171	1
OMD	1.94793e-09	0.104495	0.049	0.01	3.39738e-05
SNHG12	7.34072e-06	0.104482	0.178	0.103	0.12803
ZNF496	0.00220043	0.104421	0.119	0.077	1
MADD	0.00730419	0.104355	0.231	0.179	1
ADAMTS4	0.00253348	0.104348	0.087	0.052	1
ARHGAP27	0.000687455	0.104237	0.14	0.088	1
ZNF330	0.0122225	0.10418	0.229	0.18	1
SZT2	0.0131031	0.104132	0.089	0.06	1
IRF5	0.00121539	0.10405	0.119	0.075	1
MAPK12	0.00508407	0.104011	0.142	0.099	1
SNRPD1	0.00344903	0.103952	0.587	0.504	1
DDX55	0.000374138	0.10395	0.132	0.081	1
GRAMD2B	0.00683077	0.103862	0.221	0.169	1
ATF1	0.0010627	0.103781	0.138	0.089	1
CAMKK1	0.000181083	0.103726	0.063	0.029	1
DPF2	0.0191954	0.103491	0.269	0.221	1
CRYBG3	9.95134e-07	0.103433	0.081	0.032	0.0173561
MRM2	0.000992085	0.103342	0.182	0.125	1
IKZF1	0.00289535	0.103329	0.117	0.076	1
LINC02266	1.50177e-07	0.103304	0.043	0.01	0.00261924
SLC35E2A	0.0177165	0.103299	0.204	0.162	1
WASHC2A	0.078396	0.103263	0.196	0.164	1
KIAA1522	1.2603e-07	0.103184	0.051	0.014	0.0021981
RPS6KA1	0.0245288	0.10301	0.174	0.136	1
HSF1	0.0857016	0.102981	0.279	0.246	1
NUP58	0.00428251	0.10289	0.186	0.136	1
ATP6V1G1	0.00713421	0.102878	0.826	0.74	1
GPN2	0.000480687	0.102851	0.101	0.058	1
CCNL1	0.0109827	0.102846	0.283	0.231	1
SLC35C2	0.00256029	0.102793	0.219	0.161	1
DUSP7	0.00126657	0.102793	0.103	0.063	1
ZNF32	0.0117203	0.102771	0.318	0.259	1
EWSR1	0.00122802	0.102753	0.589	0.48	1
EIF2S1	0.00333381	0.102734	0.366	0.293	1
TSPO	0.000656236	0.102704	0.595	0.484	1
STX11	6.02621e-06	0.102663	0.049	0.016	0.105103
JARID2	1.74282e-05	0.10251	0.081	0.037	0.303966
SPINT2	9.17169e-05	0.102491	0.158	0.096	1
CREBL2	0.0779184	0.102401	0.261	0.227	1
PELP1	0.00702405	0.102394	0.215	0.165	1
DSP	2.00912e-07	0.102377	0.051	0.014	0.0035041
ARHGAP45	0.000550312	0.102341	0.17	0.114	1
AKT3	0.000118958	0.102299	0.314	0.223	1
STX3	0.00962694	0.102256	0.097	0.065	1
TNFAIP8	0.000761177	0.102254	0.063	0.031	1
RCL1	0.000502151	0.102243	0.123	0.075	1
C1orf122	0.00805076	0.102233	0.658	0.585	1
GZMA	6.93255e-08	0.102197	0.075	0.026	0.00120911
RBCK1	0.00889604	0.102114	0.397	0.334	1
LYSMD2	0.0590055	0.10197	0.281	0.24	1
WNT4	1.58275e-05	0.10192	0.081	0.037	0.276047
WWC2	0.038623	0.101893	0.109	0.081	1
DEAF1	0.0316185	0.101857	0.229	0.188	1
BLMH	0.010425	0.101836	0.142	0.104	1
MIER1	0.00360681	0.101806	0.136	0.092	1
NFIL3	0.0239428	0.1017	0.152	0.115	1
SLC38A10	0.0116402	0.101647	0.431	0.365	1
IFI35	0.0044438	0.101647	0.209	0.154	1
MYO19	0.0250637	0.101616	0.105	0.076	1
RABGAP1	0.00212407	0.101598	0.257	0.193	1
POGLUT1	0.00307378	0.101485	0.166	0.116	1
ANKRD11	0.0501355	0.101481	0.3	0.255	1
TBCK	0.00440741	0.101464	0.174	0.125	1
CTBP2	0.0652633	0.101421	0.253	0.219	1
TRIM38	0.000119513	0.101412	0.099	0.053	1
GTF2B	0.00224032	0.101407	0.2	0.145	1
PLD1	1.84141e-05	0.101312	0.055	0.02	0.32116
MMP25	3.34051e-08	0.101215	0.049	0.012	0.000582618
TBRG4	0.00733747	0.101205	0.223	0.169	1
USP33	0.0136825	0.101163	0.19	0.147	1
TOMM6	0.00975005	0.101127	0.84	0.784	1
LMO7	0.00122194	0.101121	0.075	0.041	1
IFT20	0.00154386	0.101095	0.237	0.176	1
CCL3	0.0387304	0.101078	0.105	0.078	1
MT1A	0.0113172	0.101065	0.126	0.088	1
CYTH4	4.42012e-05	0.100982	0.126	0.069	0.770913
PPP1R21	0.000286344	0.100941	0.158	0.1	1
PGM5	0.00191749	0.100936	0.061	0.032	1
THUMPD3-AS1	0.0052414	0.100917	0.138	0.097	1
RXRB	0.0683752	0.100874	0.247	0.211	1
TMEM98	0.000155166	0.100862	0.089	0.046	1
UCP2	0.0192234	0.100829	0.2	0.156	1
APOL3	0.00081884	0.100809	0.126	0.079	1
RAPGEF2	0.025677	0.100754	0.198	0.156	1
CCT8	0.0162636	0.100702	0.514	0.444	1
FBXO46	0.00846029	0.100638	0.071	0.043	1
EEF1E1	0.0303382	0.100597	0.36	0.313	1
PHETA2	8.5821e-06	0.100452	0.081	0.036	0.14968
CYB561	3.75957e-05	0.100383	0.111	0.059	0.655707
LBR	0.0150107	0.100373	0.249	0.197	1
RNF38	0.00517149	0.100333	0.206	0.154	1
CD79B	2.45786e-13	0.100205	0.051	0.007	4.28675e-09
ATP5PB	0.00368051	0.100183	0.634	0.545	1
MYADM	0.00597886	0.100126	0.184	0.136	1
RANBP2	0.00918369	0.100124	0.344	0.288	1
EIF3M	0.034888	0.100042	0.492	0.436	1
PRKAR2A	0.000857254	0.100006	0.172	0.116	1
EIF4E2	0.0276609	0.0999777	0.281	0.229	1
TRNAU1AP	0.0038682	0.0999472	0.111	0.073	1
C17orf75	0.0101521	0.0999092	0.103	0.07	1
UBE2G2	0.0865544	0.0999061	0.318	0.276	1
CLIC1	0.00291547	0.0997849	0.838	0.755	1
FMNL3	0.00314242	0.0997831	0.202	0.148	1
C1orf109	0.00186181	0.0997028	0.091	0.055	1
GPRIN3	0.0232599	0.0996697	0.077	0.052	1
MTURN	0.00963182	0.0996633	0.253	0.197	1
TMEM230	0.0275373	0.0996084	0.632	0.593	1
CEBPD	0.0501797	0.0995411	0.698	0.631	1
CHMP4A	0.0761351	0.0995092	0.334	0.287	1
ZNF33A	0.00150986	0.0994979	0.154	0.104	1
HUS1	0.0110801	0.0994846	0.134	0.096	1
DDOST	0.110935	0.0994335	0.298	0.267	1
RSU1	0.0173155	0.0994194	0.433	0.374	1
SIX1	1.11076e-10	0.0994098	0.043	0.006	1.93727e-06
TBXAS1	0.0035394	0.0993721	0.306	0.239	1
MEPCE	0.133195	0.0993325	0.168	0.144	1
RBM47	0.00775846	0.0992637	0.156	0.112	1
ABTB1	0.00276662	0.0992201	0.119	0.078	1
TRIM41	0.00975293	0.0991486	0.162	0.12	1
ZC3H6	0.00112528	0.0990759	0.087	0.05	1
PPP1R12A	0.0048404	0.0990301	0.273	0.213	1
SFR1	0.00545722	0.0990297	0.081	0.05	1
TBXA2R	0.00155518	0.0990064	0.051	0.024	1
SOX7	3.61759e-07	0.0989936	0.059	0.019	0.00630944
DAPK1	0.0017537	0.098914	0.067	0.036	1
MAP3K7CL	0.000147664	0.0989118	0.075	0.037	1
APOBR	0.00249106	0.0988654	0.049	0.024	1
ZNF608	0.0337313	0.0988178	0.073	0.05	1
IFFO1	0.0193499	0.0987325	0.229	0.185	1
HES4	0.00118726	0.0985982	0.057	0.028	1
MTHFD2	0.0213021	0.09846	0.314	0.265	1
TOR4A	0.00195543	0.0984343	0.069	0.038	1
DUSP6	0.00126893	0.0984242	0.674	0.551	1
SUMO3	0.00912827	0.0983834	0.563	0.488	1
KDELR3	9.1143e-06	0.0983725	0.053	0.019	0.158963
GRM3	0.000103413	0.0983677	0.081	0.04	1
NCKAP1L	0.00239938	0.0983488	0.154	0.105	1
LRPPRC	0.00239433	0.0983426	0.377	0.296	1
MYO1D	0.000142642	0.0983101	0.069	0.032	1
NAA38	0.00950714	0.0982477	0.889	0.831	1
NSMCE4A	0.0937049	0.0982373	0.16	0.131	1
EIPR1	0.0811288	0.0982348	0.2	0.167	1
BOD1	0.00313528	0.0981871	0.259	0.195	1
FCGR1A	0.00927296	0.0981737	0.334	0.273	1
CRK	0.0204118	0.0981162	0.478	0.407	1
LY75	0.000263851	0.0980818	0.061	0.028	1
CCNY	0.00600461	0.0980774	0.348	0.284	1
SLC25A3	0.0461545	0.0980743	0.812	0.75	1
TUT1	0.00927989	0.0980646	0.093	0.061	1
TRPM2	0.00766239	0.0980352	0.13	0.09	1
DUS1L	0.0574728	0.0980237	0.192	0.16	1
TFEC	0.000727235	0.0980071	0.105	0.062	1
RBM45	0.000457033	0.0979963	0.087	0.047	1
VARS1	0.0267242	0.0979329	0.318	0.266	1
DGKE	3.77751e-07	0.0978698	0.051	0.014	0.00658836
FLNB	0.0221112	0.0978571	0.204	0.162	1
PAXX	0.0301866	0.0978557	0.516	0.456	1
IFRD1	0.00250275	0.0978459	0.283	0.216	1
RBM15B	0.00426397	0.0978222	0.174	0.125	1
ABCC9	1.17777e-08	0.0977645	0.063	0.018	0.000205414
IST1	0.0131995	0.0977589	0.492	0.419	1
FURIN	0.0170185	0.0977273	0.261	0.216	1
PRKAB2	0.00861711	0.0976492	0.15	0.109	1
WDFY3	0.00259849	0.0976008	0.308	0.242	1
TBX3	1.21413e-05	0.0975263	0.047	0.015	0.211756
FBL	0.0262448	0.0975177	0.322	0.272	1
ELP6	0.0215116	0.097492	0.211	0.168	1
LIME1	0.0617467	0.0974624	0.132	0.104	1
TP53TG1	0.00117818	0.0974175	0.225	0.161	1
STAT1	0.0397531	0.0973724	0.484	0.426	1
CCS	0.00451843	0.0973142	0.241	0.183	1
NKD1	0.000227138	0.0972912	0.081	0.042	1
TRIP10	0.000484978	0.0972309	0.13	0.08	1
BID	0.0227123	0.0972227	0.273	0.226	1
RAB5IF	0.0665659	0.0971971	0.538	0.492	1
ZNF544	0.137827	0.0971912	0.144	0.12	1
PDLIM7	0.140414	0.0971423	0.304	0.273	1
HSBP1L1	0.0521043	0.0970183	0.095	0.071	1
APBB1IP	0.0426845	0.0970141	0.156	0.123	1
FPR1	0.00470862	0.0970127	0.472	0.395	1
INTS11	0.0047692	0.0970091	0.249	0.191	1
SLC2A5	0.0171227	0.0969984	0.429	0.369	1
TMEM11	0.0207955	0.0969764	0.221	0.176	1
ZNF217	0.0140193	0.096912	0.144	0.105	1
OAS2	0.000157144	0.0969094	0.075	0.037	1
METTL23	0.0412516	0.0969056	0.259	0.218	1
SRCAP	0.000943862	0.0968264	0.182	0.125	1
DEPTOR	0.000746317	0.0967531	0.055	0.026	1
UBE2Q2	0.00442269	0.0967103	0.277	0.216	1
SUFU	0.0208096	0.0966888	0.085	0.058	1
NCL	0.0148614	0.0966818	0.642	0.581	1
USF2	0.0173813	0.0966745	0.472	0.406	1
NUB1	0.00410955	0.0966655	0.223	0.166	1
BTBD6	0.00517392	0.096663	0.178	0.131	1
WNK1	0.0647118	0.0966304	0.415	0.372	1
EMILIN1	0.00167509	0.0965587	0.146	0.097	1
PSMD11	0.0052284	0.0965369	0.298	0.236	1
SRD5A3	0.0100986	0.0964687	0.121	0.084	1
CYGB	0.000244157	0.0964661	0.059	0.027	1
IRF7	0.00562615	0.096444	0.126	0.086	1
SHISA3	2.06526e-08	0.0963931	0.036	0.006	0.000360202
PSMB8	0.000934105	0.096275	0.512	0.407	1
ZNF335	0.0323199	0.0961746	0.126	0.094	1
POLK	0.00220633	0.0961406	0.158	0.109	1
[truncated: 15,442 more rows]

## Sheet: Tumor 4 generic
	p_val	avg_log2FC	pct.1	pct.2	p_val_adj
MBP	1.25052e-71	0.860596	0.67	0.316	2.18104e-67
SMOC1	1.00745e-65	0.643686	0.881	0.624	1.75709e-61
SLIT1	2.07071e-50	0.534247	0.766	0.486	3.61152e-46
CRYAB	4.91809e-17	0.497414	0.969	0.875	8.57765e-13
SEZ6L	5.43468e-45	0.49392	0.816	0.545	9.47863e-41
ALDOC	3.38576e-34	0.490853	0.814	0.612	5.90511e-30
AQP4	2.97751e-31	0.48742	0.668	0.417	5.19307e-27
APLNR	1.15367e-26	0.483537	0.286	0.119	2.01212e-22
CSPG5	7.01865e-37	0.465352	0.62	0.354	1.22412e-32
PLPP4	1.26576e-33	0.433951	0.737	0.489	2.20761e-29
COL9A2	1.02483e-32	0.427646	0.678	0.431	1.78741e-28
SELENOP	3.65349e-42	0.417843	0.905	0.645	6.37206e-38
IGLC2	1.10387e-25	0.415237	0.356	0.172	1.92526e-21
NPNT	7.07317e-34	0.408424	0.685	0.421	1.23363e-29
CD9	1.66959e-39	0.399781	0.963	0.87	2.91193e-35
GADD45B	1.06598e-29	0.397908	0.775	0.542	1.85917e-25
SNAP25	2.77085e-25	0.392961	0.455	0.245	4.83263e-21
HTRA1	3.42406e-70	0.391339	1	0.999	5.97191e-66
SPOCK1	1.55126e-35	0.386414	0.949	0.845	2.70555e-31
CST3	5.83472e-95	0.38333	1	1	1.01763e-90
NPTX1	1.20232e-28	0.379125	0.807	0.598	2.09697e-24
TNFRSF21	7.39398e-23	0.37893	0.695	0.503	1.28958e-18
OMG	1.14923e-23	0.377143	0.319	0.147	2.00438e-19
KIAA0040	4.62961e-29	0.369913	0.5	0.268	8.07451e-25
NMB	4.20515e-25	0.365739	0.394	0.196	7.33419e-21
MEGF11	9.42595e-31	0.361885	0.689	0.433	1.64398e-26
BMERB1	1.00021e-25	0.357208	0.781	0.563	1.74447e-21
SCG2	3.12516e-30	0.351333	0.988	0.943	5.45059e-26
IGFBP3	6.70791e-23	0.349805	0.898	0.768	1.16993e-18
GPM6A	4.55782e-39	0.346292	0.979	0.906	7.94929e-35
VSNL1	1.07483e-21	0.339974	0.763	0.567	1.87462e-17
CAPN5	2.15125e-21	0.337935	0.782	0.592	3.75199e-17
UCHL1	2.02839e-22	0.335975	0.854	0.661	3.53772e-18
ABCA2	5.40899e-22	0.334438	0.395	0.211	9.43382e-18
DBNDD2	3.15845e-18	0.331313	0.664	0.466	5.50865e-14
SCG3	1.3611e-28	0.330943	0.948	0.803	2.37389e-24
FXYD6	8.72108e-36	0.32958	0.984	0.902	1.52104e-31
LARP6	2.69209e-21	0.327216	0.3	0.141	4.69528e-17
CHADL	1.12273e-24	0.321075	0.456	0.24	1.95816e-20
SNORC	1.43814e-18	0.313258	0.171	0.061	2.50826e-14
AQP1	9.50417e-16	0.312347	0.197	0.087	1.65762e-11
TSC22D4	1.80232e-25	0.311103	0.953	0.839	3.14342e-21
TNR	1.27833e-26	0.310439	0.908	0.768	2.22953e-22
SLC25A4	2.8878e-21	0.309461	0.82	0.623	5.03661e-17
TRIO	6.82995e-21	0.308397	0.862	0.69	1.19121e-16
ARL4C	3.9877e-22	0.305939	0.867	0.696	6.95494e-18
CLDND1	2.08929e-18	0.305136	0.694	0.475	3.64393e-14
PPP1R14A	2.22546e-19	0.304822	0.375	0.206	3.88142e-15
PDGFC	3.73571e-19	0.301484	0.409	0.229	6.51546e-15
DDIT3	6.42333e-18	0.301298	0.503	0.314	1.12029e-13
FEZ1	1.26239e-21	0.29976	0.851	0.677	2.20173e-17
STMN4	9.68999e-23	0.297649	0.338	0.161	1.69003e-18
GABBR1	1.79471e-21	0.297513	0.574	0.357	3.13015e-17
LRATD1	1.12901e-18	0.297026	0.706	0.502	1.9691e-14
PLPPR1	1.35842e-25	0.296037	0.394	0.192	2.36922e-21
OPCML	7.86707e-22	0.29402	0.385	0.2	1.3721e-17
TPST1	1.96028e-18	0.293641	0.614	0.418	3.41892e-14
DBI	6.67537e-52	0.28884	1	0.998	1.16425e-47
SLC24A2	1.8023e-17	0.286781	0.755	0.578	3.1434e-13
CAMK2D	4.2405e-21	0.286362	0.86	0.682	7.39585e-17
RTN3	1.95916e-20	0.285317	0.899	0.752	3.41697e-16
ABAT	5.18194e-16	0.284161	0.707	0.51	9.03782e-12
MAG	3.32045e-18	0.282424	0.142	0.045	5.79119e-14
STMN1	9.93697e-18	0.277281	0.591	0.397	1.73311e-13
CDKN2B	7.58431e-16	0.276167	0.732	0.547	1.32278e-11
SCRG1	1.0856e-38	0.275491	0.999	0.995	1.89339e-34
PITPNC1	8.40474e-18	0.274064	0.441	0.261	1.46587e-13
TRH	6.28943e-16	0.272061	0.127	0.041	1.09694e-11
CDKN1A	3.36283e-14	0.270809	0.743	0.571	5.86511e-10
TRIM9	3.52261e-20	0.270481	0.69	0.477	6.14379e-16
ITM2C	4.66214e-27	0.268272	0.985	0.94	8.13124e-23
SLC1A2	2.41382e-23	0.267542	0.973	0.898	4.20994e-19
NDRG1	1.32841e-18	0.266793	0.849	0.685	2.31688e-14
RND3	2.04804e-17	0.265457	0.603	0.399	3.57199e-13
PTGDS	6.02491e-28	0.264415	0.996	0.963	1.0508e-23
TAGLN3	2.89803e-15	0.263022	0.331	0.186	5.05445e-11
MGST3	3.13091e-14	0.262819	0.849	0.687	5.46061e-10
TMOD1	1.73327e-16	0.261563	0.643	0.441	3.023e-12
NCAM1	7.71996e-17	0.261098	0.752	0.559	1.34644e-12
CLU	5.05664e-38	0.260202	1	1	8.81929e-34
LYVE1	2.38027e-19	0.260135	0.335	0.175	4.15143e-15
MIA	7.6205e-07	0.258321	0.438	0.332	0.0132909
MAT2A	2.57338e-14	0.256448	0.814	0.647	4.48823e-10
NDUFA4	6.982e-36	0.256226	1	0.987	1.21773e-31
ARC	3.14765e-20	0.255918	0.376	0.196	5.48981e-16
NDRG2	8.38204e-15	0.255716	0.675	0.48	1.46191e-10
RTN1	6.62066e-15	0.254179	0.898	0.777	1.15471e-10
CD81	6.82005e-36	0.254062	1	0.992	1.18949e-31
PHYHIPL	7.23299e-17	0.253986	0.442	0.268	1.26151e-12
TSC22D1	6.76317e-19	0.253853	0.989	0.946	1.17956e-14
HIP1R	7.93892e-16	0.253846	0.46	0.289	1.38463e-11
PRNP	1.87798e-19	0.249168	0.922	0.786	3.27539e-15
DANCR	1.30052e-13	0.248162	0.628	0.45	2.26823e-09
GNG3	5.01703e-17	0.247242	0.374	0.21	8.7502e-13
RASD1	6.56909e-18	0.24608	0.536	0.329	1.14572e-13
RYR3	1.55931e-16	0.245762	0.361	0.201	2.71959e-12
MLLT11	1.52635e-16	0.243603	0.534	0.341	2.6621e-12
PSAT1	8.22622e-16	0.243167	0.552	0.364	1.43474e-11
FTH1	4.44314e-40	0.243038	1	1	7.74928e-36
CKB	2.28505e-15	0.242348	0.915	0.802	3.98535e-11
NDFIP1	1.56942e-22	0.240969	0.978	0.889	2.73723e-18
CDKN2A	2.18002e-14	0.240958	0.913	0.771	3.80218e-10
KCNJ10	1.75251e-18	0.240918	0.319	0.16	3.05655e-14
ENPP2	2.20236e-11	0.24059	0.181	0.091	3.84113e-07
PDGFRA	4.01942e-12	0.240297	0.77	0.614	7.01027e-08
DNER	2.22944e-20	0.238958	0.882	0.744	3.88836e-16
B4GALNT4	7.89197e-16	0.238911	0.529	0.349	1.37644e-11
CHST8	4.38627e-13	0.237509	0.592	0.416	7.65009e-09
PDZD2	8.9655e-15	0.236613	0.822	0.66	1.56367e-10
CC2D1A	4.38355e-13	0.235796	0.605	0.424	7.64535e-09
COX6A1	2.3549e-21	0.235566	0.993	0.948	4.10719e-17
CLASP2	2.2262e-15	0.234256	0.459	0.288	3.88272e-11
SORCS1	1.13577e-15	0.234255	0.322	0.177	1.9809e-11
KCNMB4	4.90984e-15	0.233781	0.778	0.6	8.56326e-11
AKAP12	5.78433e-13	0.232755	0.824	0.671	1.00884e-08
SDHA	3.03712e-16	0.231988	0.563	0.371	5.29704e-12
QDPR	1.94997e-11	0.231827	0.655	0.48	3.40095e-07
PFKP	3.07676e-18	0.231712	0.445	0.26	5.36618e-14
SMIM3	7.4153e-14	0.230817	0.588	0.417	1.2933e-09
GAD1	6.66496e-14	0.230039	0.63	0.452	1.16243e-09
DDR1	5.09041e-17	0.229998	0.946	0.844	8.87818e-13
ATP13A4	2.07695e-18	0.229905	0.21	0.086	3.6224e-14
MOG	2.90776e-13	0.229749	0.355	0.211	5.07143e-09
NXPH1	3.1309e-18	0.229515	0.237	0.105	5.46061e-14
CA10	1.90615e-18	0.22932	0.613	0.404	3.32452e-14
ADAMTS14	3.09725e-14	0.228244	0.574	0.386	5.40191e-10
TRIL	8.62351e-16	0.227612	0.341	0.187	1.50403e-11
GABARAPL2	2.09507e-14	0.226413	0.925	0.828	3.65401e-10
MAPRE3	2.18762e-18	0.226262	0.339	0.177	3.81542e-14
TF	1.27196e-11	0.225769	0.568	0.407	2.21843e-07
TNKS	7.22697e-14	0.225673	0.581	0.402	1.26046e-09
ALCAM	1.60773e-15	0.225639	0.449	0.272	2.80404e-11
OLFM1	2.82397e-18	0.225606	0.532	0.329	4.92529e-14
SEMA3E	1.20202e-14	0.225393	0.184	0.082	2.09644e-10
TRIB2	6.24226e-12	0.225216	0.609	0.441	1.08871e-07
CEND1	7.79342e-14	0.224924	0.454	0.288	1.35925e-09
SMOC2	1.597e-15	0.224757	0.494	0.312	2.78533e-11
SEC11C	1.19617e-12	0.224679	0.843	0.696	2.08625e-08
EGR1	5.80075e-14	0.223924	0.682	0.498	1.01171e-09
NELL2	3.99146e-14	0.223917	0.555	0.374	6.96151e-10
B3GAT1	7.18344e-15	0.223018	0.662	0.474	1.25286e-10
CAMK2G	9.52129e-15	0.221847	0.276	0.147	1.66061e-10
TIMP2	1.18997e-19	0.221271	0.989	0.951	2.07543e-15
BTG3	6.51933e-13	0.219611	0.411	0.262	1.13704e-08
C14orf132	1.03584e-15	0.219521	0.319	0.172	1.80661e-11
PLEKHH1	1.24597e-17	0.219462	0.269	0.129	2.1731e-13
FAM102A	2.53425e-15	0.219409	0.357	0.204	4.41999e-11
GPNMB	3.37135e-12	0.218686	0.623	0.449	5.87997e-08
AMER2	4.64211e-16	0.218557	0.169	0.066	8.0963e-12
RDH11	5.27807e-13	0.216834	0.659	0.471	9.20548e-09
DPY19L1	6.22892e-14	0.215856	0.767	0.607	1.08639e-09
MGST1	0.000362355	0.215489	0.232	0.174	1
SDC3	8.8975e-16	0.215308	0.904	0.789	1.55181e-11
LRP4	2.21824e-15	0.214813	0.492	0.312	3.86883e-11
KIF5C	6.346e-15	0.213936	0.63	0.43	1.10681e-10
CDH13	1.02428e-12	0.213827	0.635	0.466	1.78645e-08
NETO2	2.00961e-15	0.213296	0.565	0.373	3.50497e-11
ATP6V1G2	1.09386e-17	0.212997	0.282	0.135	1.90781e-13
MMP2	1.50726e-12	0.212201	0.59	0.417	2.62881e-08
SNN	2.6948e-15	0.211135	0.51	0.327	4.7e-11
GDF15	2.59564e-14	0.21096	0.296	0.161	4.52706e-10
ACHE	3.08233e-14	0.21064	0.474	0.304	5.37589e-10
KAT2B	9.05348e-17	0.210474	0.513	0.312	1.57902e-12
TRIM47	6.60268e-15	0.21034	0.61	0.411	1.15157e-10
GNAS	1.19558e-29	0.209707	1	0.998	2.08521e-25
DPP6	1.13961e-14	0.209586	0.528	0.344	1.98759e-10
FAM20C	1.75463e-14	0.209327	0.954	0.855	3.06025e-10
MAU2	8.57566e-12	0.209303	0.288	0.169	1.49568e-07
NDUFA6	1.92709e-10	0.209204	0.84	0.692	3.36103e-06
PODXL2	5.27114e-15	0.208494	0.367	0.212	9.19339e-11
SEPTIN8	2.85415e-12	0.207685	0.54	0.373	4.97793e-08
C11orf96	7.4639e-15	0.207604	0.438	0.269	1.30178e-10
CSGALNACT1	1.16199e-14	0.207488	0.353	0.204	2.02663e-10
CLVS1	1.55831e-18	0.20743	0.313	0.154	2.71784e-14
FMNL2	3.67778e-12	0.207419	0.529	0.365	6.41441e-08
PSAP	4.32471e-33	0.206864	1	0.998	7.54272e-29
KIDINS220	1.55891e-11	0.206749	0.638	0.458	2.7189e-07
KLC1	9.78061e-11	0.206655	0.565	0.402	1.70584e-06
SC5D	3.96804e-12	0.206348	0.593	0.416	6.92065e-08
ATP1B1	5.53785e-12	0.206125	0.548	0.381	9.65856e-08
CD276	9.34138e-11	0.205612	0.458	0.312	1.62923e-06
SNRPN	1.33454e-10	0.205604	0.736	0.584	2.32758e-06
FAT3	2.57481e-12	0.205316	0.285	0.165	4.49072e-08
MAPK8IP1	2.27304e-14	0.20506	0.238	0.119	3.96441e-10
OLIG1	1.24206e-10	0.204982	0.727	0.567	2.16627e-06
GNG7	1.45829e-13	0.204928	0.816	0.64	2.5434e-09
ASIC4	1.99665e-17	0.204591	0.391	0.213	3.48236e-13
C18orf32	5.30434e-11	0.204497	0.795	0.633	9.2513e-07
ATP6V0E2	2.94209e-10	0.204025	0.679	0.514	5.13129e-06
SMG6	2.41152e-11	0.203985	0.284	0.167	4.20593e-07
DBNDD1	8.07631e-12	0.203582	0.415	0.271	1.40859e-07
PLLP	3.71051e-12	0.203032	0.702	0.535	6.47149e-08
CAPN3	4.05072e-13	0.202861	0.129	0.049	7.06487e-09
CADM2	3.5633e-16	0.201268	0.44	0.258	6.21475e-12
SLC23A2	1.32063e-11	0.200591	0.372	0.234	2.30331e-07
KCND2	7.87949e-17	0.200585	0.286	0.143	1.37426e-12
LINC01561	8.09749e-14	0.200292	0.214	0.104	1.41228e-09
CADPS	4.44244e-15	0.200238	0.485	0.307	7.74806e-11
HSPB8	1.17724e-11	0.200237	0.153	0.07	2.05322e-07
RETREG1	1.10661e-12	0.200188	0.44	0.284	1.93003e-08
GET1	1.37643e-13	0.199308	0.53	0.348	2.40064e-09
CRYL1	7.3381e-14	0.199105	0.339	0.195	1.27984e-09
NCAM2	1.18519e-13	0.198263	0.593	0.411	2.06709e-09
C3orf70	1.68803e-14	0.198131	0.435	0.264	2.94409e-10
VGLL4	4.64914e-11	0.197538	0.5	0.34	8.10856e-07
SQSTM1	8.74967e-10	0.197367	0.819	0.657	1.52603e-05
TTC9B	2.77628e-15	0.197324	0.322	0.174	4.84211e-11
S100B	6.73612e-24	0.197269	1	0.997	1.17485e-19
ALDH3A2	3.82455e-11	0.196707	0.384	0.248	6.6704e-07
SEMA5B	8.61364e-16	0.19658	0.221	0.101	1.5023e-11
GATM	2.80777e-13	0.196112	0.958	0.875	4.89704e-09
KIF3C	6.22309e-13	0.195599	0.365	0.224	1.08537e-08
COLGALT2	4.16011e-15	0.195533	0.448	0.271	7.25564e-11
NPTX2	1.10032e-14	0.194632	0.935	0.838	1.91906e-10
TNFRSF12A	1.22319e-10	0.194548	0.905	0.8	2.13337e-06
COL16A1	2.09827e-13	0.19362	0.389	0.238	3.65959e-09
SPRY4	2.21383e-11	0.193588	0.568	0.405	3.86115e-07
CTSO	1.39574e-10	0.192721	0.59	0.427	2.43431e-06
CAMK2B	1.52615e-13	0.192577	0.314	0.178	2.66176e-09
SOX8	5.92189e-15	0.192464	0.421	0.253	1.03284e-10
AEN	3.94116e-14	0.192369	0.336	0.192	6.87378e-10
PPM1B	8.72391e-14	0.192324	0.335	0.194	1.52154e-09
RALGDS	4.90038e-12	0.192294	0.595	0.417	8.54676e-08
COX7A2	2.07256e-13	0.192215	0.987	0.889	3.61476e-09
GCSH	2.31309e-11	0.19198	0.68	0.508	4.03426e-07
IFNGR2	7.62535e-10	0.191932	0.705	0.541	1.32994e-05
NRXN1	8.47751e-16	0.191059	0.341	0.186	1.47856e-11
GOLGA8B	4.66864e-13	0.19095	0.356	0.216	8.14258e-09
RFFL	5.63629e-10	0.190873	0.364	0.237	9.83025e-06
IMMP1L	3.03613e-13	0.19072	0.368	0.224	5.29532e-09
COX17	3.46305e-11	0.189793	0.854	0.685	6.0399e-07
GRIA2	9.63687e-10	0.189714	0.627	0.472	1.68077e-05
FAM181B	1.02843e-13	0.188995	0.3	0.166	1.79368e-09
ANKH	1.95715e-10	0.188726	0.824	0.676	3.41347e-06
COA3	8.53796e-09	0.188542	0.63	0.478	0.000148911
GPR162	1.07394e-12	0.187906	0.495	0.324	1.87306e-08
NPTN	4.61716e-09	0.187735	0.643	0.487	8.0528e-05
RASSF2	1.49027e-12	0.187591	0.644	0.467	2.59919e-08
EPN2	9.49665e-11	0.187185	0.553	0.382	1.65631e-06
PFKM	5.87279e-13	0.187004	0.587	0.408	1.02427e-08
NDRG4	1.01262e-12	0.186967	0.552	0.374	1.76611e-08
DHPS	8.86961e-13	0.186883	0.311	0.179	1.54695e-08
CACNA1G	1.09478e-14	0.186571	0.29	0.153	1.90941e-10
SPPL2B	1.41619e-15	0.186488	0.307	0.162	2.46997e-11
CHST11	1.85064e-12	0.186459	0.672	0.48	3.2277e-08
JUNB	7.89772e-14	0.186055	0.731	0.542	1.37744e-09
SRP9	8.08577e-11	0.185823	0.896	0.75	1.41024e-06
NDUFB3	9.69989e-10	0.185422	0.854	0.693	1.69176e-05
SMIM29	2.98369e-13	0.185101	0.63	0.438	5.20386e-09
C1orf61	1.12897e-13	0.184746	0.987	0.936	1.96903e-09
NDUFB2	1.7969e-13	0.1842	0.987	0.925	3.13397e-09
EDNRB	1.69884e-10	0.184114	0.518	0.366	2.96295e-06
BBS2	1.47968e-14	0.184054	0.379	0.22	2.58072e-10
POLR2I	2.48512e-08	0.183853	0.741	0.589	0.000433431
MVD	2.71518e-13	0.183796	0.44	0.278	4.73554e-09
CNDP1	1.74538e-13	0.183509	0.103	0.032	3.04412e-09
SOX2-OT	4.2035e-11	0.183297	0.635	0.457	7.33132e-07
JAG1	7.61728e-11	0.183268	0.671	0.497	1.32853e-06
ERMN	2.81868e-15	0.182885	0.095	0.024	4.91605e-11
RGS4	1.09991e-09	0.18234	0.885	0.772	1.91835e-05
HS3ST3B1	9.02909e-13	0.18218	0.268	0.146	1.57476e-08
MAP2	4.70238e-12	0.182167	0.527	0.357	8.20143e-08
PDE4B	6.16189e-10	0.182095	0.523	0.37	1.0747e-05
RUFY3	5.0963e-13	0.182015	0.63	0.441	8.88845e-09
NDUFS3	1.10026e-09	0.181986	0.574	0.418	1.91896e-05
IGSF3	7.31589e-14	0.181417	0.255	0.133	1.27596e-09
FOS	8.63774e-18	0.18111	0.789	0.56	1.50651e-13
CYFIP2	3.54014e-12	0.180669	0.466	0.307	6.17436e-08
TMEM132C	6.20691e-15	0.180118	0.257	0.129	1.08255e-10
VXN	2.95634e-11	0.180015	0.434	0.283	5.15616e-07
PFKFB3	3.70914e-11	0.179924	0.65	0.475	6.46911e-07
EMC10	8.06488e-12	0.179469	0.88	0.742	1.4066e-07
VWA5A	2.57989e-13	0.179323	0.33	0.189	4.49959e-09
RNF157	1.28559e-11	0.17901	0.527	0.363	2.24221e-07
F3	2.1066e-10	0.178939	0.856	0.741	3.67412e-06
SNX22	1.05566e-10	0.17877	0.238	0.136	1.84117e-06
ADGRG1	5.50215e-11	0.178454	0.939	0.842	9.59631e-07
KIF1A	5.43124e-13	0.178448	0.423	0.266	9.47263e-09
MMP16	1.16059e-13	0.178318	0.421	0.256	2.02419e-09
MAPK8IP3	3.9171e-10	0.178148	0.441	0.301	6.83181e-06
SHISA6	6.96657e-12	0.178099	0.602	0.431	1.21504e-07
ATP6V1A	1.30365e-10	0.177165	0.468	0.317	2.2737e-06
TMEM87A	1.15229e-11	0.176569	0.46	0.307	2.00971e-07
MBOAT2	3.54768e-13	0.176218	0.489	0.324	6.18752e-09
PIGF	6.48886e-10	0.175988	0.354	0.231	1.13172e-05
PSD3	3.38407e-12	0.175938	0.322	0.19	5.90215e-08
TMOD2	4.86254e-10	0.175588	0.624	0.461	8.48075e-06
IGHG1	1.92792e-09	0.175373	0.17	0.088	3.36249e-05
TMX2	1.04148e-08	0.175074	0.719	0.573	0.000181644
MIAT	3.76902e-15	0.174371	0.208	0.094	6.57355e-11
NTRK3	4.47984e-11	0.174231	0.41	0.269	7.8133e-07
LHPP	3.0041e-11	0.17419	0.277	0.161	5.23945e-07
RHEB	1.96231e-09	0.17414	0.704	0.55	3.42247e-05
GNA12	1.24259e-11	0.17413	0.668	0.483	2.16721e-07
MT3	1.00283e-29	0.173911	1	1	1.74904e-25
CMYA5	7.19046e-12	0.173887	0.234	0.127	1.25409e-07
TM2D3	1.52529e-10	0.173634	0.413	0.272	2.66025e-06
NDUFB4	1.10147e-08	0.173573	0.917	0.787	0.000192107
IL17RB	3.426e-13	0.173561	0.29	0.16	5.97529e-09
ST8SIA5	3.32336e-11	0.173082	0.293	0.172	5.79627e-07
APBB1	2.90389e-11	0.173007	0.53	0.362	5.06467e-07
C1QL2	4.71926e-12	0.173001	0.139	0.058	8.23085e-08
SLC22A17	1.51504e-13	0.172902	0.812	0.63	2.64237e-09
PEX5L	5.39294e-13	0.172894	0.188	0.088	9.40583e-09
CHI3L2	8.43228e-11	0.172699	0.111	0.043	1.47067e-06
TIAM2	3.90488e-14	0.171928	0.242	0.12	6.8105e-10
TBCA	8.63037e-11	0.171332	0.862	0.725	1.50522e-06
BMP7	3.40532e-12	0.170945	0.423	0.271	5.93922e-08
MYT1	6.3084e-12	0.170636	0.435	0.276	1.10025e-07
SIRT2	6.70146e-10	0.170611	0.523	0.37	1.1688e-05
PJA2	1.01868e-08	0.170422	0.789	0.641	0.000177667
ANK2	2.21737e-11	0.169653	0.545	0.375	3.86731e-07
EIF1B	1.1445e-08	0.169642	0.576	0.437	0.000199612
PNKD	1.97894e-08	0.169576	0.572	0.427	0.000345147
TMEM59L	9.89156e-12	0.169113	0.703	0.519	1.72519e-07
MMP17	1.16558e-14	0.169078	0.237	0.115	2.03288e-10
SEMA7A	9.95252e-11	0.168517	0.545	0.377	1.73582e-06
GLUL	2.03212e-08	0.167896	0.946	0.856	0.000354423
C1orf198	4.07098e-10	0.167882	0.412	0.274	7.10019e-06
COPS8	6.70691e-09	0.167715	0.598	0.441	0.000116975
CNP	3.41602e-09	0.167645	0.868	0.73	5.95789e-05
SCN9A	9.60231e-12	0.167527	0.384	0.238	1.67474e-07
TMEM229B	8.26063e-12	0.167515	0.211	0.108	1.44074e-07
PRRC2B	3.63871e-10	0.167396	0.613	0.448	6.34627e-06
DNAJC18	2.30152e-12	0.167321	0.259	0.142	4.01408e-08
SKP1	1.5451e-13	0.167119	0.987	0.958	2.69481e-09
PSD2	1.95145e-12	0.166636	0.232	0.122	3.40352e-08
DTD1	9.45674e-12	0.166625	0.379	0.236	1.64935e-07
DNAJC12	4.774e-12	0.166325	0.192	0.094	8.32633e-08
CYCS	3.07881e-08	0.166282	0.83	0.702	0.000536975
PLEKHH2	2.0375e-15	0.165456	0.268	0.136	3.55361e-11
RNF5	1.22008e-09	0.165424	0.419	0.281	2.12795e-05
SERINC5	4.63708e-11	0.165307	0.508	0.352	8.08753e-07
YWHAQ	1.06145e-08	0.165234	0.871	0.745	0.000185128
MDH1	1.61746e-07	0.164971	0.795	0.652	0.00282101
CLIP2	1.13704e-10	0.164881	0.621	0.445	1.98311e-06
EMILIN2	2.42408e-09	0.164638	0.676	0.517	4.22784e-05
APBA2	2.0361e-08	0.164038	0.511	0.366	0.000355117
CXADR	2.11425e-10	0.163223	0.687	0.511	3.68747e-06
SELENOK	4.54907e-09	0.162813	0.835	0.695	7.93404e-05
SCN3A	9.2325e-14	0.162603	0.289	0.155	1.61024e-09
PTPRZ1	5.58653e-21	0.162282	1	0.987	9.74347e-17
NBEA	9.98826e-11	0.162079	0.359	0.227	1.74205e-06
RPAIN	2.20567e-10	0.161977	0.606	0.441	3.84691e-06
SMOX	4.75632e-11	0.161497	0.387	0.249	8.29549e-07
SLC39A6	4.62013e-10	0.161359	0.562	0.405	8.05796e-06
TERF2IP	2.48949e-07	0.161008	0.552	0.422	0.00434192
HSPA8	4.82096e-14	0.160906	0.999	0.988	8.40824e-10
SYT11	3.51599e-11	0.160741	0.921	0.813	6.13225e-07
HSPA9	6.80375e-10	0.160584	0.702	0.54	1.18664e-05
DNM3	2.22035e-11	0.160579	0.223	0.119	3.87251e-07
PHLDB1	1.10224e-08	0.160552	0.61	0.457	0.000192242
C1QL1	1.26414e-12	0.160354	0.987	0.967	2.20478e-08
PGAP1	5.84199e-11	0.160089	0.471	0.316	1.0189e-06
DIPK1C	8.29556e-10	0.159888	0.157	0.079	1.44683e-05
ACTN2	1.85253e-10	0.159628	0.259	0.15	3.231e-06
COL9A3	8.32229e-11	0.15956	0.661	0.487	1.45149e-06
MARK3	6.51896e-11	0.159167	0.389	0.248	1.13697e-06
FAM168A	2.33627e-09	0.158868	0.682	0.514	4.07468e-05
UGT8	3.56847e-12	0.158584	0.229	0.121	6.22377e-08
ARHGAP21	2.24494e-11	0.158425	0.645	0.478	3.9154e-07
NAV1	5.36307e-13	0.158176	0.412	0.255	9.35374e-09
MAGI2	1.11037e-11	0.158083	0.266	0.15	1.93659e-07
ENO2	1.47755e-10	0.157893	0.412	0.267	2.57699e-06
PYGB	7.15041e-10	0.157582	0.585	0.422	1.2471e-05
ANXA6	7.39039e-09	0.157241	0.69	0.53	0.000128896
THRA	8.80818e-11	0.156642	0.341	0.211	1.53623e-06
RHPN2	8.79856e-10	0.156372	0.278	0.169	1.53456e-05
PTPMT1	1.61719e-09	0.156172	0.571	0.408	2.82055e-05
APC2	5.30952e-09	0.155886	0.602	0.45	9.26034e-05
AGAP4	1.45917e-08	0.155826	0.188	0.107	0.000254493
LGALS3	2.0128e-08	0.155781	0.933	0.818	0.000351053
COPS9	5.89905e-10	0.155636	0.983	0.942	1.02885e-05
VCAN	2.19526e-08	0.155578	0.69	0.552	0.000382875
KIF5A	3.93153e-10	0.155539	0.273	0.162	6.85699e-06
IL1RAP	1.20287e-09	0.155362	0.88	0.766	2.09792e-05
ATP1B2	2.62837e-13	0.15533	0.993	0.972	4.58414e-09
ATP1A1	4.13989e-11	0.15474	0.933	0.822	7.22037e-07
RHOB	1.58626e-08	0.154279	0.823	0.668	0.000276659
MAP6D1	1.13053e-11	0.154195	0.151	0.067	1.97176e-07
CNTN1	2.07734e-10	0.153996	0.409	0.265	3.62309e-06
ORMDL1	6.58637e-09	0.153882	0.483	0.341	0.000114873
MIR100HG	1.83073e-10	0.153849	0.356	0.225	3.19297e-06
GRM5	6.70093e-12	0.153714	0.268	0.149	1.16871e-07
SGSM2	1.7741e-10	0.153313	0.298	0.183	3.09422e-06
CCL3	1.0301e-10	0.153068	0.118	0.048	1.79659e-06
MEST	2.16476e-09	0.152993	0.636	0.472	3.77556e-05
GNG2	8.95394e-09	0.152923	0.528	0.385	0.000156166
MTLN	2.00182e-05	0.152868	0.721	0.603	0.349138
COX8A	9.09253e-10	0.152684	0.984	0.926	1.58583e-05
HSPA12A	2.30771e-11	0.152582	0.347	0.211	4.02487e-07
SPAG9	1.80356e-08	0.152469	0.545	0.405	0.000314559
CNIH2	1.37635e-09	0.152092	0.312	0.192	2.4005e-05
ADAM23	6.62414e-13	0.151953	0.255	0.136	1.15532e-08
APP	9.09129e-13	0.151679	0.996	0.98	1.58561e-08
COX7C	4.10608e-11	0.151413	0.996	0.968	7.16141e-07
IQCK	2.35709e-09	0.151149	0.209	0.119	4.111e-05
TRPC4AP	1.81628e-09	0.151141	0.387	0.256	3.16778e-05
SOX10	1.38611e-10	0.151086	0.592	0.424	2.41751e-06
DIP2C	1.32625e-10	0.150984	0.324	0.2	2.31311e-06
UBB	6.96535e-13	0.150887	0.995	0.982	1.21483e-08
MPP5	3.08321e-10	0.150704	0.378	0.245	5.37743e-06
NCAN	3.76696e-10	0.150232	0.658	0.487	6.56996e-06
NKX6-2	1.45432e-11	0.150188	0.072	0.018	2.53649e-07
KCNF1	3.41328e-09	0.149977	0.574	0.422	5.9531e-05
FAR2	5.30219e-12	0.149836	0.285	0.16	9.24754e-08
MEG3	6.66125e-09	0.149754	0.75	0.606	0.000116179
FXR2	3.88089e-09	0.149626	0.248	0.151	6.76867e-05
IGSF21	3.14919e-12	0.149462	0.479	0.31	5.49251e-08
CNIH3	7.60333e-09	0.149336	0.417	0.29	0.00013261
KCNIP4	2.43892e-13	0.149244	0.271	0.144	4.25371e-09
PPP3CB	8.91541e-10	0.149197	0.293	0.183	1.55494e-05
B3GALT1	9.26606e-10	0.149164	0.223	0.127	1.61609e-05
LRIG1	1.48164e-08	0.149146	0.586	0.436	0.000258413
COL9A1	2.41917e-10	0.148318	0.276	0.161	4.21927e-06
CLIP4	6.49016e-13	0.148279	0.215	0.108	1.13195e-08
PLXNA1	8.09414e-08	0.148226	0.477	0.345	0.0014117
ADD2	7.02939e-10	0.14805	0.256	0.15	1.226e-05
DLGAP1	4.46447e-11	0.147728	0.322	0.192	7.78649e-07
IER5L	3.82606e-09	0.147698	0.31	0.198	6.67304e-05
LINGO1	7.58699e-09	0.147572	0.36	0.239	0.000132325
PYURF	6.05695e-08	0.147569	0.758	0.594	0.00105639
MOBP	2.32021e-11	0.147344	0.091	0.029	4.04668e-07
FREM2	3.61304e-10	0.147095	0.308	0.187	6.30151e-06
ADGRL3	7.25132e-11	0.146957	0.5	0.329	1.2647e-06
TMEM141	2.22616e-08	0.146712	0.339	0.225	0.000388264
LINC00672	7.17786e-07	0.14671	0.362	0.256	0.0125189
PDCD6	1.31883e-06	0.14667	0.82	0.692	0.0230017
ASTN2	1.22201e-12	0.146504	0.234	0.12	2.1313e-08
SCN1A	2.76724e-12	0.146449	0.141	0.058	4.82635e-08
ISG20	1.68276e-09	0.146448	0.245	0.145	2.9349e-05
EHBP1	2.9871e-09	0.146242	0.514	0.366	5.20979e-05
BOLA2B	2.20554e-08	0.145985	0.477	0.339	0.000384668
AIF1L	1.98863e-07	0.145826	0.513	0.38	0.00346836
CD14	1.05724e-07	0.145793	0.772	0.613	0.00184394
YPEL3	2.26069e-08	0.145417	0.532	0.388	0.000394286
RHOU	3.48209e-10	0.14485	0.3	0.182	6.07311e-06
CLPTM1	3.94187e-09	0.144325	0.618	0.447	6.87501e-05
TRAPPC5	9.9019e-06	0.144234	0.744	0.602	0.172699
TRIM2	4.84136e-11	0.144089	0.242	0.133	8.44382e-07
TPD52	8.32928e-09	0.143844	0.749	0.59	0.000145271
OSBP2	6.27164e-11	0.14357	0.152	0.071	1.09384e-06
ELOB	1.30831e-07	0.143388	0.976	0.912	0.00228182
SLC4A3	4.19813e-08	0.143159	0.251	0.155	0.000732196
SRP14	1.21262e-08	0.143047	0.987	0.951	0.000211493
LRRC4B	8.48778e-12	0.143006	0.339	0.203	1.48035e-07
CRISPLD1	9.46764e-10	0.142914	0.287	0.176	1.65125e-05
ATP1A2	1.63872e-09	0.142806	0.503	0.347	2.85809e-05
RTKN	6.1953e-10	0.142538	0.358	0.228	1.08052e-05
FBN3	1.00775e-11	0.142378	0.214	0.11	1.75762e-07
KCND3	2.10964e-10	0.14236	0.2	0.106	3.67943e-06
DDA1	1.73673e-09	0.142319	0.407	0.275	3.02903e-05
NSUN5	8.14083e-09	0.142263	0.316	0.203	0.000141984
TMEM163	4.25566e-10	0.141838	0.282	0.168	7.4223e-06
DAB2IP	1.02181e-08	0.141822	0.368	0.245	0.000178213
EVI2A	9.22214e-08	0.141218	0.216	0.133	0.00160843
ERBB3	4.66114e-11	0.140815	0.185	0.092	8.1295e-07
LRP2	6.8982e-10	0.140797	0.29	0.178	1.20311e-05
CLCN3	1.06908e-09	0.140421	0.615	0.455	1.86459e-05
TTL	2.36995e-09	0.140293	0.376	0.247	4.13342e-05
LMBRD2	1.97253e-10	0.139873	0.347	0.214	3.44028e-06
PTPRN2	4.11979e-08	0.139512	0.624	0.466	0.000718533
LAMTOR3	3.41682e-10	0.139479	0.419	0.282	5.95928e-06
SCARA3	2.38724e-10	0.13932	0.377	0.237	4.16359e-06
SLC38A1	4.17248e-09	0.139278	0.564	0.41	7.27722e-05
SLC44A1	4.30613e-08	0.139012	0.523	0.381	0.000751032
HOPX	1.51119e-14	0.139004	1	0.998	2.63567e-10
LITAF	1.14429e-06	0.138957	0.785	0.641	0.0199576
NPIPA1	8.40263e-13	0.138836	0.222	0.112	1.4655e-08
KCNK1	6.14762e-13	0.138822	0.117	0.041	1.07221e-08
CDC14B	3.83115e-12	0.138803	0.254	0.136	6.68191e-08
ABHD6	4.63573e-08	0.138786	0.366	0.252	0.000808518
LSAMP	9.45054e-10	0.138556	0.487	0.332	1.64827e-05
SHTN1	1.4215e-06	0.138534	0.233	0.155	0.0247923
PBX3	1.28134e-08	0.138508	0.253	0.155	0.000223479
KCNIP1	1.08104e-08	0.138351	0.627	0.471	0.000188543
VMP1	8.90855e-06	0.138237	0.763	0.65	0.155374
SCN2A	5.96878e-11	0.137833	0.213	0.113	1.04102e-06
RCOR3	1.50075e-08	0.137736	0.253	0.155	0.000261747
PLD5	1.85547e-10	0.137712	0.141	0.065	3.23613e-06
ADGRB2	8.82523e-09	0.13762	0.344	0.226	0.000153921
ELAVL3	1.94474e-12	0.137549	0.348	0.203	3.39181e-08
BTN3A3	3.18256e-09	0.137512	0.173	0.092	5.55071e-05
COX6C	7.97473e-11	0.137455	0.997	0.979	1.39087e-06
JAGN1	3.70688e-08	0.137185	0.374	0.256	0.000646516
OTX1	3.71761e-11	0.13717	0.243	0.133	6.48389e-07
TMEM134	5.63437e-08	0.136895	0.333	0.223	0.00098269
ARHGAP39	9.77074e-11	0.136834	0.188	0.097	1.70412e-06
CLSTN1	1.06727e-07	0.136533	0.747	0.588	0.00186143
ATP1A3	1.00172e-10	0.136352	0.123	0.052	1.7471e-06
CCDC88A	1.99677e-08	0.136327	0.432	0.297	0.000348256
NIPAL3	8.50085e-09	0.136164	0.263	0.161	0.000148263
KCNIP2	1.85782e-09	0.136162	0.118	0.052	3.24023e-05
SLC35B2	9.68109e-09	0.136024	0.426	0.286	0.000168848
SPNS1	7.24786e-10	0.135879	0.266	0.158	1.2641e-05
USP54	8.56297e-09	0.135734	0.347	0.228	0.000149347
FAM177A1	7.76826e-08	0.135594	0.458	0.323	0.00135486
VDAC2	8.27918e-07	0.135311	0.823	0.693	0.0144397
ANAPC5	7.99007e-08	0.135173	0.562	0.417	0.00139355
PACS2	5.28769e-08	0.135044	0.398	0.276	0.000922226
NDUFA13	2.18607e-07	0.134966	0.955	0.895	0.00381272
SLC25A11	6.5265e-07	0.134949	0.402	0.289	0.0113829
LINC00844	1.04283e-09	0.134899	0.174	0.09	1.81879e-05
AOPEP	2.51911e-09	0.134652	0.221	0.127	4.39358e-05
KCNQ2	3.00849e-10	0.134545	0.592	0.415	5.2471e-06
TMEM9B	9.56584e-07	0.134542	0.733	0.591	0.0166838
COX7A2L	1.64192e-07	0.134468	0.469	0.335	0.00286367
FBXO2	1.01268e-07	0.134338	0.136	0.072	0.00176622
HSPE1	2.51936e-07	0.134237	0.957	0.891	0.00439401
FABP5	3.00607e-09	0.134192	0.992	0.948	5.24289e-05
TRAPPC2B	7.01352e-09	0.13416	0.221	0.129	0.000122323
GSG1L	1.22146e-11	0.133962	0.219	0.113	2.13035e-07
CASTOR3	5.37083e-11	0.133953	0.167	0.08	9.36726e-07
ATG9A	8.76113e-09	0.133945	0.263	0.162	0.000152803
SYNGR3	4.77033e-09	0.133788	0.16	0.083	8.31993e-05
PKD1	6.09575e-07	0.13367	0.29	0.196	0.0106316
NAP1L4	1.09026e-08	0.133662	0.497	0.346	0.000190152
PET100	2.52296e-07	0.133643	0.928	0.825	0.00440029
CHGA	4.00719e-09	0.133341	0.092	0.036	6.98893e-05
GPR37L1	6.49755e-07	0.133319	0.651	0.513	0.0113324
DRAP1	3.18199e-06	0.133118	0.718	0.578	0.0554971
FAM222A	1.95094e-09	0.133077	0.108	0.046	3.40264e-05
ZMYND8	2.92963e-09	0.133029	0.369	0.242	5.10958e-05
POU3F3	6.09729e-12	0.132905	0.438	0.277	1.06343e-07
C11orf49	2.10621e-08	0.132889	0.353	0.234	0.000367345
PAM16	7.22942e-07	0.132858	0.424	0.307	0.0126088
TMEM144	1.00847e-07	0.132621	0.158	0.088	0.00175888
CHST9	3.94943e-12	0.132506	0.162	0.071	6.88821e-08
RAB3GAP1	6.02497e-09	0.132484	0.23	0.136	0.000105082
PIP4K2A	3.84053e-07	0.132282	0.344	0.241	0.00669827
PAK1	2.10228e-09	0.132267	0.202	0.111	3.66658e-05
PRIMA1	2.54134e-11	0.132109	0.262	0.147	4.43235e-07
SHC3	8.18535e-10	0.132077	0.267	0.157	1.42761e-05
SRSF5	1.55929e-06	0.131991	0.651	0.513	0.0271957
BCAN	2.94432e-11	0.131957	0.847	0.698	5.13519e-07
UBL5	3.39616e-09	0.131923	0.991	0.957	5.92324e-05
GPAT4	1.03233e-08	0.131803	0.452	0.318	0.000180048
MARCHF6	3.01902e-07	0.131638	0.675	0.536	0.00526547
FTL	4.95853e-10	0.131607	1	1	8.64818e-06
MPP2	3.48013e-10	0.13132	0.144	0.067	6.06969e-06
UQCRC2	1.18001e-08	0.131312	0.605	0.438	0.000205805
RUNDC3A	4.40861e-10	0.13126	0.205	0.111	7.68906e-06
RAB6A	4.27221e-06	0.131184	0.57	0.442	0.0745116
HAP1	6.7408e-09	0.131065	0.326	0.21	0.000117566
SH3BP5	4.13039e-06	0.131015	0.435	0.32	0.0720381
LRRTM2	1.17007e-07	0.130877	0.284	0.186	0.00204072
H3-3B	6.06386e-16	0.130847	0.999	0.993	1.0576e-11
SNX1	2.95174e-07	0.130798	0.598	0.453	0.00514813
CELSR2	2.11782e-09	0.130713	0.297	0.184	3.69369e-05
EPDR1	6.2893e-08	0.130533	0.427	0.301	0.00109692
BSCL2	3.11876e-07	0.130041	0.74	0.592	0.00543943
SLC31A2	7.33491e-06	0.12971	0.16	0.1	0.127928
NDUFC2	1.46551e-05	0.129459	0.897	0.805	0.255599
ABHD4	3.26762e-10	0.12943	0.248	0.143	5.69905e-06
CCSAP	8.04011e-10	0.129273	0.259	0.154	1.40228e-05
DGLUCY	8.39148e-08	0.129272	0.207	0.125	0.00146356
TMEM167A	3.2443e-07	0.129268	0.747	0.605	0.00565838
COA8	4.75306e-06	0.129229	0.429	0.32	0.0828982
GADD45G	6.43326e-09	0.128964	0.228	0.135	0.000112203
KAT2A	2.17093e-07	0.128888	0.289	0.192	0.00378631
ACTR10	1.65193e-07	0.128866	0.462	0.331	0.00288113
CHTOP	1.56657e-08	0.128809	0.423	0.29	0.000273226
STAT1	1.6549e-07	0.128444	0.503	0.371	0.00288632
ZNF181	4.34845e-08	0.128365	0.129	0.065	0.000758412
TMEFF1	4.51273e-09	0.1282	0.148	0.074	7.87066e-05
PLAAT4	0.000494826	0.127924	0.475	0.382	1
ARNT2	1.1996e-07	0.127918	0.53	0.39	0.00209222
PTN	9.67901e-11	0.127891	0.999	0.987	1.68812e-06
SLC48A1	3.80943e-07	0.127706	0.225	0.144	0.00664402
CPE	7.94158e-07	0.127597	0.929	0.847	0.0138509
IRF9	6.82782e-10	0.127521	0.47	0.317	1.19084e-05
SHISA4	2.26757e-07	0.127391	0.643	0.482	0.00395487
POLR2K	6.25475e-09	0.127217	0.694	0.518	0.000109089
ID2	2.16439e-07	0.127216	0.486	0.357	0.00377492
AGAP1	7.83756e-07	0.127146	0.373	0.265	0.0136695
CCDC167	2.85046e-08	0.126995	0.435	0.31	0.000497148
IRF1-AS1	2.93993e-06	0.126807	0.234	0.155	0.0512754
FUT8	8.61686e-11	0.12677	0.45	0.298	1.50287e-06
NDUFA5	3.80933e-06	0.126616	0.551	0.422	0.0664385
TMBIM1	1.22847e-09	0.126611	0.549	0.386	2.14257e-05
MALSU1	3.06022e-09	0.126553	0.566	0.41	5.33733e-05
TLK1	1.76071e-07	0.126542	0.281	0.186	0.00307086
LRP1	1.78904e-08	0.126354	0.949	0.887	0.000312026
SHC2	5.39226e-07	0.126287	0.348	0.245	0.00940464
TCEA2	2.59683e-07	0.126235	0.378	0.266	0.00452913
SH3BP2	1.32891e-08	0.125873	0.453	0.313	0.000231775
DYNLT1	1.11921e-06	0.12586	0.741	0.6	0.0195201
PAQR8	1.09305e-07	0.125857	0.343	0.228	0.0019064
NTM	3.04723e-07	0.125801	0.322	0.217	0.00531467
LTBP3	6.85432e-08	0.125719	0.746	0.593	0.00119546
SPG7	1.1123e-07	0.125665	0.436	0.305	0.00193996
ATP5ME	9.21756e-08	0.125638	0.989	0.94	0.00160764
HADHB	1.6776e-08	0.125532	0.565	0.406	0.00029259
CA12	7.98761e-09	0.125531	0.234	0.139	0.000139312
DCTN6	7.80339e-06	0.125434	0.559	0.441	0.136099
MEGF9	1.33438e-10	0.125403	0.35	0.218	2.32729e-06
CBR1	5.19124e-07	0.125245	0.698	0.55	0.00905403
AAMDC	1.21881e-07	0.12524	0.247	0.158	0.00212572
TP53I3	4.30349e-08	0.12513	0.322	0.21	0.000750572
LRATD2	2.02822e-12	0.125103	0.316	0.178	3.53742e-08
TPPP3	4.30339e-09	0.125022	0.2	0.113	7.50554e-05
RETREG2	2.87047e-09	0.124982	0.444	0.303	5.00639e-05
NANOS1	2.61802e-11	0.124885	0.111	0.041	4.56608e-07
TXNRD1	1.49454e-07	0.124728	0.353	0.242	0.00260662
SELENOS	5.39081e-07	0.12461	0.608	0.469	0.00940212
PCMT1	6.13413e-07	0.124463	0.627	0.475	0.0106985
APLP1	2.67666e-07	0.124453	0.562	0.426	0.00466837
ATAT1	1.47185e-08	0.124451	0.339	0.218	0.000256705
TMCO1	4.05329e-07	0.124427	0.702	0.553	0.00706933
NEU1	9.03187e-06	0.124418	0.292	0.207	0.157525
HK1	1.09598e-06	0.124349	0.55	0.416	0.019115
GPRC5B	7.78338e-08	0.124295	0.919	0.83	0.0013575
XPO1	4.52513e-07	0.124284	0.539	0.398	0.00789228
ZFYVE21	2.79757e-09	0.124203	0.38	0.254	4.87925e-05
CCDC82	1.25555e-07	0.123966	0.259	0.166	0.00218981
MEIS3	2.87098e-10	0.123844	0.331	0.205	5.00727e-06
ARHGEF4	3.11912e-07	0.12384	0.198	0.119	0.00544006
UHRF2	4.10261e-09	0.123758	0.294	0.182	7.15536e-05
NRP2	3.66565e-06	0.123752	0.72	0.586	0.0639327
PGAM1	4.20041e-07	0.123714	0.911	0.828	0.00732594
BAIAP3	5.89807e-10	0.123644	0.143	0.068	1.02868e-05
SLC1A1	4.01139e-09	0.123617	0.477	0.328	6.99626e-05
NT5C2	1.55995e-07	0.123573	0.291	0.194	0.00272071
UNC5A	1.94907e-08	0.123283	0.237	0.144	0.000339938
PPP2R2D	1.3267e-05	0.123217	0.141	0.085	0.23139
UBALD2	3.66882e-08	0.123153	0.76	0.603	0.000639878
PRUNE2	1.44114e-09	0.123089	0.423	0.281	2.51349e-05
RNASEK	3.33628e-06	0.122853	0.982	0.942	0.0581881
MRTFA	3.46735e-08	0.122795	0.211	0.126	0.000604741
SLC25A38	1.84647e-07	0.122769	0.205	0.125	0.00322043
SYBU	4.94764e-08	0.12265	0.199	0.117	0.000862917
PCSK6	1.89276e-09	0.122627	0.198	0.108	3.30115e-05
GBP2	3.75375e-05	0.122582	0.203	0.14	0.654692
NDRG3	5.27834e-08	0.12257	0.288	0.184	0.000920596
TVP23A	1.08108e-08	0.122355	0.302	0.192	0.000188551
OLIG2	6.3747e-09	0.122299	0.423	0.282	0.000111181
SLC35A3	5.68559e-07	0.122267	0.118	0.062	0.00991623
MTX1	8.02319e-09	0.122045	0.279	0.175	0.000139932
SLC25A27	3.38318e-08	0.12192	0.152	0.08	0.00059006
GSTO2	6.04683e-09	0.121843	0.194	0.108	0.000105463
ALDH1L1	1.72582e-10	0.121842	0.399	0.254	3.01e-06
B3GAT3	5.51251e-10	0.121554	0.486	0.326	9.61437e-06
CHKA	1.88856e-07	0.12154	0.322	0.219	0.00329383
TBC1D24	2.64983e-10	0.121524	0.198	0.105	4.62156e-06
GSK3B	1.53927e-07	0.121499	0.37	0.256	0.00268464
NDUFA9	3.63976e-08	0.121147	0.382	0.26	0.00063481
SYT17	1.55747e-09	0.120904	0.312	0.193	2.71638e-05
CSNK1D	2.98899e-07	0.12081	0.542	0.402	0.0052131
SALL2	1.27235e-09	0.120786	0.238	0.138	2.21911e-05
GLRB	2.25518e-09	0.120749	0.299	0.186	3.93326e-05
STAMBP	6.76161e-08	0.120446	0.286	0.186	0.00117929
ABCA3	1.17187e-08	0.120445	0.4	0.268	0.000204386
SLC43A3	4.63392e-09	0.12013	0.316	0.201	8.08202e-05
TRPM8	6.49626e-05	0.119914	0.75	0.651	1
PRKCA	4.62689e-10	0.119594	0.498	0.335	8.06976e-06
MAPK4	3.43598e-07	0.119569	0.109	0.054	0.00599269
NAE1	2.45496e-07	0.119488	0.309	0.207	0.00428169
ATP5MF	3.61477e-07	0.119487	0.96	0.869	0.00630452
SLU7	3.84368e-09	0.119473	0.363	0.239	6.70376e-05
NLGN1	2.86849e-08	0.119472	0.319	0.21	0.000500293
MAP1LC3B	1.62063e-07	0.119404	0.786	0.636	0.00282654
TTC33	3.73958e-08	0.119369	0.152	0.08	0.00065222
HMGCR	2.41963e-09	0.119252	0.506	0.352	4.22008e-05
LINC00511	9.39151e-11	0.119067	0.381	0.235	1.63797e-06
STX1B	3.39423e-11	0.11905	0.129	0.053	5.91987e-07
GADD45A	2.12392e-07	0.118966	0.769	0.617	0.00370433
SLC25A23	2.14598e-08	0.118703	0.33	0.215	0.000374281
ITPR2	2.48541e-09	0.118702	0.372	0.246	4.3348e-05
PAXBP1	1.7023e-10	0.118635	0.357	0.223	2.96898e-06
PLXNB1	2.52727e-08	0.1185	0.254	0.155	0.000440782
DCHS1	1.84403e-07	0.118434	0.463	0.338	0.00321617
IP6K1	2.93247e-07	0.118403	0.239	0.152	0.00511452
NDUFB1	2.42649e-06	0.118366	0.96	0.873	0.0423204
TTC19	7.2748e-08	0.118306	0.289	0.19	0.0012688
PRELID1	7.64962e-08	0.118271	0.675	0.508	0.00133417
FH	1.04165e-06	0.118215	0.241	0.158	0.0181674
ADGRB1	2.16541e-08	0.118204	0.71	0.567	0.00037767
CHGB	1.12051e-07	0.118172	0.128	0.066	0.00195428
SEZ6L2	5.74697e-06	0.118042	0.723	0.591	0.100233
ATP5F1A	2.29827e-06	0.118042	0.863	0.76	0.0400841
LRRFIP2	8.06384e-08	0.118017	0.228	0.14	0.00140642
SCG5	3.14756e-08	0.118011	0.896	0.795	0.000548966
POMGNT2	4.13232e-11	0.117896	0.321	0.191	7.20718e-07
PRDX5	3.88483e-07	0.117839	0.906	0.797	0.00677554
SREBF2	3.14142e-07	0.117592	0.644	0.497	0.00547896
DENND4B	4.24084e-08	0.117577	0.313	0.205	0.000739645
PSME4	1.57319e-08	0.117454	0.183	0.102	0.00027438
MFF	1.98914e-08	0.117359	0.513	0.368	0.000346926
SURF1	3.25415e-07	0.117284	0.441	0.314	0.00567556
UBE2B	1.86704e-06	0.11715	0.577	0.437	0.0325631
AFF1	5.31867e-09	0.117098	0.256	0.153	9.2763e-05
INSYN2A	8.47152e-08	0.117078	0.174	0.099	0.00147752
ZHX2	2.17118e-06	0.117058	0.216	0.14	0.0378675
ELP1	7.70061e-08	0.116987	0.213	0.129	0.00134306
MGAT3	4.67075e-10	0.116804	0.285	0.169	8.14625e-06
FNTB	1.41073e-09	0.116799	0.397	0.259	2.46045e-05
LAMTOR4	1.73566e-05	0.116605	0.832	0.708	0.302716
TMEM178A	3.40614e-08	0.116602	0.123	0.06	0.000594064
IVD	3.14026e-09	0.116478	0.442	0.304	5.47692e-05
NUMA1	5.57799e-06	0.116447	0.347	0.251	0.0972858
TSEN15	4.24001e-08	0.116385	0.335	0.22	0.0007395
COA5	2.34957e-08	0.11635	0.399	0.27	0.000409789
RBM5	8.42153e-08	0.116204	0.463	0.327	0.0014688
PDK4	1.20996e-06	0.116119	0.342	0.24	0.0211029
RUBCNL	3.48626e-10	0.116006	0.264	0.155	6.08039e-06
SILC1	6.72172e-11	0.115972	0.227	0.122	1.17234e-06
INPP5F	9.22116e-06	0.115841	0.709	0.594	0.160826
UBE2I	2.24478e-05	0.115756	0.596	0.469	0.391512
AHCYL1	2.15188e-06	0.11571	0.402	0.291	0.0375309
DST	1.10256e-05	0.115695	0.647	0.524	0.192297
ATP6V1D	3.91853e-07	0.115629	0.468	0.349	0.00683431
TMEM175	1.70221e-09	0.115576	0.282	0.17	2.96883e-05
PRKCQ-AS1	2.65435e-07	0.115536	0.093	0.043	0.00462945
CNGA3	2.12729e-10	0.115146	0.17	0.084	3.7102e-06
KCNIP3	3.59651e-10	0.115056	0.082	0.027	6.27267e-06
DDX17	2.60955e-05	0.115045	0.822	0.696	0.455131
PLXNA4	1.37569e-08	0.115022	0.197	0.112	0.000239935
MAP1LC3A	1.03272e-07	0.114956	0.393	0.273	0.00180116
RHBDD2	4.31942e-06	0.11487	0.716	0.564	0.0753351
DEGS1	6.81799e-06	0.114824	0.752	0.616	0.118913
ZNF853	1.16602e-06	0.114726	0.135	0.075	0.0203366
IL17RC	9.69257e-08	0.114597	0.149	0.08	0.00169048
BRSK1	3.84862e-09	0.11448	0.235	0.139	6.71237e-05
INTS12	2.71163e-07	0.114456	0.183	0.108	0.00472935
ATP2B2	5.55843e-09	0.114454	0.196	0.108	9.69445e-05
AK1	1.51487e-06	0.114423	0.372	0.262	0.0264208
TNFSF13	1.9683e-06	0.114408	0.372	0.266	0.0343291
METRNL	1.43919e-08	0.114355	0.262	0.163	0.00025101
SPRED1	6.17981e-07	0.114324	0.582	0.438	0.0107782
MDP1	2.94588e-08	0.114189	0.306	0.2	0.000513791
TM4SF1	0.000333053	0.114175	0.832	0.727	1
FAXDC2	3.51153e-07	0.114074	0.154	0.087	0.00612445
SMARCB1	1.93727e-09	0.114032	0.389	0.253	3.37879e-05
CABIN1	3.34395e-08	0.113924	0.301	0.194	0.000583219
NAV2	2.03741e-09	0.113669	0.187	0.101	3.55345e-05
MED15	3.15081e-07	0.113599	0.348	0.237	0.00549532
ITPK1	1.68695e-08	0.113558	0.523	0.371	0.00029422
TP53BP2	3.64409e-07	0.113313	0.294	0.197	0.00635565
TK2	1.76963e-06	0.113239	0.349	0.245	0.0308641
TMEM126B	2.31603e-06	0.11322	0.446	0.327	0.0403939
PDE4DIP	4.49557e-09	0.113193	0.364	0.239	7.84073e-05
SHC4	4.20879e-06	0.113146	0.217	0.143	0.0734055
SDK2	3.78538e-11	0.113118	0.176	0.084	6.60209e-07
SERPINI1	1.64021e-05	0.113109	0.084	0.043	0.28607
BLM	7.23035e-09	0.113013	0.138	0.068	0.000126104
PLPPR4	8.53831e-10	0.112937	0.134	0.061	1.48917e-05
JKAMP	1.2095e-08	0.112921	0.432	0.297	0.000210949
ACO2	8.5972e-07	0.112898	0.569	0.424	0.0149944
VAMP2	9.22456e-07	0.112884	0.537	0.396	0.0160885
SLIRP	1.64656e-05	0.112867	0.931	0.828	0.287177
AGO2	1.08671e-08	0.112779	0.293	0.186	0.000189534
VAT1L	5.86161e-07	0.112676	0.902	0.805	0.0102232
NUDT21	4.13286e-07	0.11267	0.432	0.31	0.00720812
LSM7	1.62897e-06	0.112575	0.891	0.782	0.0284109
PTPRD	4.96821e-11	0.112572	0.247	0.137	8.66506e-07
FAM3C	1.07906e-06	0.112419	0.684	0.55	0.0188199
TMEM223	1.05133e-05	0.112314	0.245	0.167	0.183362
C1orf194	3.91393e-07	0.112312	0.064	0.024	0.00682629
FAM229B	1.50133e-05	0.112285	0.433	0.328	0.261846
ATP6V0B	0.000120765	0.112232	0.802	0.694	1
SIAE	3.69754e-09	0.112192	0.439	0.302	6.44887e-05
ZC3H8	2.57468e-08	0.112056	0.109	0.05	0.000449049
DGUOK	1.64205e-07	0.111986	0.528	0.379	0.0028639
MMS19	8.38146e-08	0.111981	0.276	0.178	0.00146181
RGS11	1.59932e-08	0.111921	0.115	0.052	0.000278937
LYST	3.65211e-08	0.111613	0.225	0.136	0.000636964
LINC01184	7.72875e-08	0.111525	0.187	0.109	0.00134797
FA2H	5.52439e-10	0.111298	0.094	0.035	9.6351e-06
HMGXB3	1.13306e-10	0.11127	0.289	0.17	1.97617e-06
CSMD2	8.61554e-08	0.111265	0.136	0.071	0.00150264
SHISA7	5.70305e-10	0.111229	0.18	0.093	9.94669e-06
TNFRSF1A	0.000182092	0.111216	0.775	0.663	1
LINC00667	4.67308e-09	0.111027	0.297	0.185	8.15032e-05
LINC00599	8.53243e-09	0.110951	0.188	0.104	0.000148814
SYNJ1	3.03056e-08	0.110859	0.302	0.195	0.00052856
LZTS3	7.10794e-08	0.110837	0.214	0.128	0.0012397
CD47	9.40988e-08	0.110787	0.55	0.402	0.00164118
TPPP	1.4455e-07	0.110786	0.137	0.072	0.00252109
HCN2	2.90304e-07	0.110726	0.106	0.052	0.0050632
MAPT	4.19472e-09	0.110607	0.188	0.102	7.31601e-05
KIFBP	5.97185e-06	0.110604	0.317	0.223	0.104155
ACAT1	1.33234e-07	0.11057	0.367	0.253	0.00232374
MOAP1	2.81852e-09	0.110507	0.377	0.248	4.91579e-05
C8orf76	3.0264e-08	0.110405	0.18	0.099	0.000527835
CHRM3	1.87525e-07	0.110396	0.105	0.05	0.00327063
PTPN23	2.56592e-06	0.110324	0.26	0.174	0.0447522
TRIB3	1.58526e-08	0.110121	0.19	0.106	0.000276485
CHD9	2.20172e-08	0.110039	0.329	0.216	0.000384002
ATRNL1	1.17799e-07	0.110032	0.38	0.258	0.00205454
BORCS7	7.43249e-08	0.109788	0.424	0.293	0.0012963
IGHG2	7.13364e-08	0.109765	0.053	0.015	0.00124418
CD163	2.50993e-06	0.109738	0.771	0.615	0.0437757
ILK	1.31159e-07	0.109657	0.5	0.365	0.00228754
PCMTD2	3.79267e-06	0.109644	0.608	0.473	0.066148
C15orf61	3.0384e-07	0.109635	0.228	0.142	0.00529927
PIM3	1.07187e-07	0.109418	0.29	0.189	0.00186944
SYNE1	2.09905e-08	0.109387	0.226	0.136	0.000366095
HINT1	2.81679e-06	0.109304	0.979	0.91	0.0491277
GALNT8	8.75004e-08	0.109252	0.108	0.051	0.00152609
PKNOX2	1.77572e-07	0.109206	0.2	0.12	0.00309703
PTPRA	5.01301e-06	0.108894	0.726	0.586	0.0874319
MYO7A	2.62272e-07	0.108749	0.156	0.088	0.00457428
PRADC1	4.05072e-07	0.108723	0.248	0.16	0.00706486
COX20	4.13805e-06	0.108699	0.682	0.537	0.0721718
FUS	3.00534e-05	0.108688	0.826	0.706	0.524162
MTX2	5.19692e-07	0.108643	0.255	0.166	0.00906395
PCDH15	1.41823e-07	0.10862	0.147	0.08	0.00247353
ARL6IP5	3.21602e-06	0.108618	0.812	0.662	0.0560906
ATAD1	5.56527e-08	0.108614	0.449	0.317	0.000970639
TMEM126A	3.30681e-08	0.108537	0.361	0.242	0.000576741
BCKDHA	5.73063e-07	0.108498	0.166	0.096	0.00999479
RAB5B	2.6558e-07	0.108466	0.51	0.374	0.00463198
DDX25	1.32159e-09	0.108177	0.112	0.047	2.30498e-05
PRKACB	1.34029e-06	0.108152	0.555	0.418	0.023376
HAPLN2	3.79692e-10	0.108075	0.217	0.119	6.62221e-06
FSD1	7.31653e-09	0.108062	0.119	0.055	0.000127608
RAD21	9.86857e-08	0.108059	0.52	0.368	0.00172118
PSMB5	2.55866e-05	0.108039	0.626	0.479	0.446256
PDE6D	2.22287e-08	0.107997	0.299	0.194	0.00038769
CEP170	2.94722e-06	0.107955	0.327	0.23	0.0514024
PIAS2	8.97272e-08	0.107942	0.217	0.132	0.00156493
OCIAD1	2.88227e-05	0.107905	0.801	0.682	0.502697
PFDN6	1.45195e-06	0.107826	0.353	0.249	0.0253235
BTG2	2.14522e-06	0.107771	0.336	0.237	0.0374149
CCP110	8.09363e-10	0.107736	0.115	0.049	1.41161e-05
TFEB	1.99625e-07	0.107714	0.139	0.074	0.00348167
CASTOR2	1.80262e-09	0.107703	0.269	0.161	3.14394e-05
THYN1	2.09888e-07	0.10769	0.432	0.304	0.00366065
ATP5MG	2.63781e-06	0.107462	0.975	0.9	0.046006
PHLPP1	3.11314e-06	0.106933	0.35	0.248	0.0542963
DLG1	1.27097e-06	0.106905	0.272	0.183	0.022167
TFAM	2.74813e-06	0.106691	0.19	0.119	0.0479301
ZBTB47	1.42177e-07	0.10665	0.221	0.136	0.0024797
MYL6B	1.52074e-06	0.106351	0.542	0.405	0.0265232
PPP2R2B	2.44819e-09	0.106257	0.463	0.321	4.26989e-05
SMIM26	6.86141e-06	0.106231	0.61	0.472	0.11967
ATP5F1C	1.94107e-06	0.106105	0.803	0.651	0.0338542
DDAH1	1.27109e-05	0.105921	0.508	0.385	0.221691
CNPY2	1.69201e-06	0.105808	0.829	0.671	0.0295103
TNFSF13B	2.60163e-08	0.105621	0.211	0.124	0.00045375
CDC23	8.63951e-07	0.105583	0.183	0.111	0.0150682
FAM107B	5.05982e-07	0.10552	0.204	0.127	0.00882483
NDUFAF2	3.29672e-07	0.105517	0.33	0.228	0.00574981
NANOS3	4.84432e-07	0.105488	0.146	0.083	0.00844899
DACT3	1.05705e-07	0.105448	0.21	0.126	0.0018436
ZDHHC7	2.07869e-06	0.105344	0.271	0.182	0.0362544
TTYH1	1.77751e-07	0.10523	0.669	0.512	0.00310016
DYNLRB1	2.87846e-05	0.105178	0.874	0.758	0.502033
EIF4G1	1.57832e-05	0.104918	0.561	0.423	0.275275
GAPDH	4.45413e-11	0.104886	1	0.998	7.76845e-07
ZBED5	6.1915e-07	0.104868	0.255	0.167	0.0107986
CDK5RAP3	1.64725e-06	0.104773	0.447	0.327	0.0287296
HAGH	1.82511e-06	0.104728	0.33	0.228	0.0318318
AKT2	5.5132e-09	0.104711	0.411	0.275	9.61557e-05
SEPTIN2	0.0001133	0.104691	0.944	0.85	1
ST3GAL6	9.25602e-08	0.10467	0.232	0.144	0.00161434
PEPD	9.75739e-05	0.104669	0.656	0.526	1
MED16	5.02722e-05	0.104656	0.263	0.186	0.876797
SDHAF1	1.764e-06	0.104647	0.18	0.111	0.0307659
DGKG	6.50803e-08	0.104558	0.227	0.139	0.00113507
PPT1	1.62538e-05	0.104476	0.58	0.45	0.283482
FGFR2	2.66539e-06	0.104443	0.056	0.021	0.0464871
MYO5A	2.1559e-07	0.104419	0.435	0.314	0.0037601
YAF2	1.96252e-08	0.104399	0.28	0.175	0.000342284
CDCA7L	2.74817e-07	0.104397	0.143	0.078	0.00479308
DSEL	7.75757e-09	0.104374	0.197	0.11	0.0001353
BEAN1	4.2187e-08	0.104373	0.18	0.101	0.000735783
KCTD13	9.82837e-10	0.104364	0.186	0.098	1.71417e-05
HEPACAM	1.40391e-07	0.104357	0.469	0.331	0.00244856
NME1	3.51181e-05	0.104346	0.885	0.785	0.612495
SLC31A1	5.73982e-06	0.104324	0.223	0.148	0.100108
PRTFDC1	6.57829e-09	0.1043	0.271	0.164	0.000114732
COX16	2.07814e-05	0.10429	0.786	0.666	0.362448
BCLAF1	1.10544e-08	0.104283	0.489	0.349	0.0001928
CAMK2A	3.32706e-09	0.104237	0.251	0.147	5.80272e-05
CHCHD2	5.05148e-07	0.104044	0.976	0.921	0.00881028
VPS25	3.71866e-08	0.104028	0.426	0.295	0.000648571
ELMO2	1.4394e-06	0.103991	0.273	0.183	0.0251046
SCAMP5	9.21322e-08	0.103834	0.361	0.247	0.00160688
KIAA0930	5.60445e-07	0.103655	0.328	0.221	0.00977472
COQ4	4.81698e-07	0.103524	0.356	0.242	0.0084013
NDUFS1	1.04737e-05	0.103515	0.443	0.326	0.182671
SNX14	1.44181e-08	0.103506	0.324	0.21	0.000251466
PPP1R1C	4.76443e-08	0.103392	0.119	0.057	0.000830964
NGRN	6.76403e-06	0.103267	0.791	0.661	0.117971
SLC39A3	2.63608e-07	0.103253	0.353	0.243	0.00459758
CDK18	5.5412e-07	0.103202	0.075	0.032	0.00966441
SARAF	1.25063e-07	0.103192	0.982	0.93	0.00218123
NF1	3.02999e-08	0.103106	0.33	0.217	0.000528461
UBA3	1.19952e-09	0.102999	0.403	0.261	2.09208e-05
CLNS1A	9.22667e-08	0.102923	0.526	0.377	0.00160922
MEGF10	1.76249e-06	0.102849	0.091	0.044	0.0307395
RSRC2	2.97067e-07	0.102819	0.384	0.268	0.00518115
SNX5	1.14587e-06	0.102811	0.454	0.332	0.0199851
SOS2	1.82396e-07	0.102773	0.199	0.119	0.00318117
WDR17	1.65826e-09	0.102745	0.099	0.039	2.89218e-05
COX5B	7.03828e-07	0.102707	0.976	0.913	0.0122755
KMT2C	1.96509e-08	0.102688	0.344	0.228	0.000342731
SERP2	2.91275e-08	0.10259	0.253	0.154	0.000508012
ASPSCR1	5.86562e-07	0.102543	0.189	0.116	0.0102302
GOT1	2.69369e-07	0.102532	0.268	0.175	0.00469806
ADAM22	8.37049e-07	0.102524	0.171	0.102	0.014599
ARID5B	3.4788e-09	0.102521	0.359	0.23	6.06737e-05
RUNX1	7.66949e-07	0.102517	0.388	0.27	0.0133764
WDR59	4.50921e-09	0.102479	0.213	0.12	7.86451e-05
FHIT	5.84147e-06	0.102469	0.132	0.077	0.101881
RBCK1	1.31541e-06	0.102381	0.405	0.286	0.0229421
PHYHD1	4.15491e-08	0.102293	0.163	0.088	0.000724658
NRDC	1.33506e-06	0.102203	0.267	0.176	0.0232847
RCHY1	6.5551e-08	0.101983	0.229	0.139	0.00114327
TSKU	4.3028e-07	0.101975	0.245	0.157	0.00750452
NDUFS4	8.37556e-06	0.101966	0.556	0.429	0.146078
NBPF12	1.52389e-05	0.101907	0.109	0.061	0.265781
TMEM130	1.23848e-06	0.101903	0.532	0.408	0.0216003
SLITRK3	2.0003e-08	0.101875	0.123	0.058	0.000348871
NRGN	8.03212e-06	0.10185	0.101	0.055	0.140088
LGALS3BP	4.21118e-05	0.10182	0.826	0.69	0.734472
CLUH	1.69955e-07	0.101811	0.231	0.144	0.00296418
RPH3A	1.94678e-08	0.101627	0.361	0.238	0.000339538
TRAFD1	1.02401e-07	0.101593	0.193	0.113	0.00178598
DCC	2.05433e-08	0.101557	0.105	0.046	0.000358297
INPPL1	9.88619e-09	0.101534	0.267	0.164	0.000172425
COA1	4.37707e-05	0.101513	0.33	0.243	0.763405
NAP1L5	5.7138e-09	0.101338	0.279	0.173	9.96544e-05
FBXO11	1.42735e-07	0.101335	0.287	0.185	0.00248944
NPIPB15	4.49171e-09	0.10128	0.109	0.046	7.83399e-05
SRCIN1	1.94734e-09	0.101277	0.122	0.055	3.39635e-05
RIC3	2.27342e-06	0.101203	0.169	0.102	0.0396507
ACLY	1.91695e-06	0.10111	0.676	0.527	0.0334336
TNK2	3.19082e-06	0.101102	0.26	0.175	0.0556511
TRIAP1	4.11526e-06	0.100976	0.322	0.225	0.0717743
ARID5A	1.01006e-05	0.100927	0.463	0.355	0.176165
PRDX2	4.15139e-05	0.10083	0.854	0.742	0.724044
DSCAML1	4.04135e-08	0.100767	0.115	0.055	0.000704851
MGAT4B	2.00818e-07	0.100643	0.358	0.246	0.00350247
ANLN	6.68069e-06	0.100593	0.094	0.049	0.116518
GAL3ST1	1.86456e-06	0.100592	0.129	0.071	0.0325198
CCDC28B	1.02529e-06	0.100461	0.111	0.057	0.0178822
NEO1	5.16184e-10	0.100414	0.234	0.132	9.00276e-06
ZNF667-AS1	9.49015e-06	0.10036	0.26	0.177	0.165518
DENND2A	9.06204e-08	0.10028	0.191	0.111	0.00158051
PHF19	1.08916e-08	0.100146	0.239	0.141	0.00018996
STX10	9.17597e-08	0.100058	0.327	0.216	0.00160038
PREX1	7.63373e-05	0.100046	0.638	0.502	1
SPOCK3	1.29731e-07	0.099996	0.055	0.017	0.00226263
CNRIP1	2.94579e-08	0.0999816	0.427	0.293	0.000513775
TNIK	1.23353e-07	0.0999064	0.327	0.215	0.00215141
FBXO45	2.27577e-07	0.0997714	0.109	0.054	0.00396916
THBS2	7.82747e-06	0.0996494	0.665	0.534	0.136519
NDUFS7	9.58786e-05	0.0995802	0.622	0.489	1
TTC3	6.13091e-06	0.0995271	0.584	0.45	0.106929
CLDN11	0.000352626	0.0993973	0.636	0.527	1
APC	7.40617e-08	0.0993962	0.316	0.207	0.00129171
CACNG4	8.94296e-07	0.0993817	0.39	0.275	0.0155974
PREB	6.6276e-06	0.0992986	0.249	0.169	0.115592
AHI1	9.7459e-08	0.0992371	0.259	0.166	0.00169978
MEGF8	7.11695e-07	0.0991829	0.176	0.105	0.0124127
MAN2B1	1.27506e-06	0.0990675	0.271	0.181	0.0222383
DOCK3	1.32729e-07	0.0989851	0.134	0.069	0.00231492
NDUFB10	6.66303e-05	0.09896	0.624	0.497	1
PSMB6	1.52267e-05	0.0988786	0.704	0.578	0.265568
ARL14EP	1.22234e-06	0.0988777	0.194	0.121	0.0213188
UST	8.22351e-09	0.0987999	0.139	0.069	0.000143426
SNRNP200	2.36001e-07	0.098792	0.512	0.371	0.00411609
RGS6	1.5618e-09	0.0986603	0.345	0.219	2.72394e-05
ARL8B	1.42403e-06	0.098606	0.537	0.401	0.0248364
FCGR2B	1.64726e-05	0.0986014	0.14	0.085	0.287299
IFT27	6.61062e-08	0.0985519	0.222	0.134	0.00115296
KIAA0895L	7.81788e-07	0.0985264	0.137	0.076	0.0136352
OXCT1	9.69296e-09	0.0984645	0.336	0.217	0.000169055
SFSWAP	2.75514e-09	0.098448	0.26	0.155	4.80523e-05
TMEM161B-AS1	3.17547e-07	0.0984032	0.276	0.181	0.00553833
MRNIP	6.73537e-07	0.0983431	0.174	0.103	0.0117472
CERS4	2.94435e-07	0.0982968	0.355	0.242	0.00513523
ROGDI	1.774e-08	0.0982432	0.238	0.141	0.000309404
C19orf12	6.42926e-07	0.0982301	0.215	0.135	0.0112133
CD58	2.60856e-09	0.0981963	0.299	0.185	4.54959e-05
TRIM69	1.6659e-07	0.0981689	0.373	0.254	0.0029055
RNF167	8.49214e-07	0.0981201	0.439	0.315	0.0148111
BEST1	1.06103e-05	0.0980826	0.169	0.106	0.185054
GPC1	7.04293e-07	0.0980517	0.488	0.359	0.0122836
IGF2BP2	1.37095e-07	0.0979931	0.188	0.11	0.00239108
SCAMP1	1.32278e-07	0.097975	0.365	0.248	0.00230706
KIAA0408	6.20123e-07	0.0979008	0.28	0.186	0.0108156
MTA1	8.66171e-08	0.0978711	0.2	0.118	0.00151069
SNAP91	5.48528e-08	0.0978688	0.178	0.1	0.000956687
OSER1-DT	4.36392e-07	0.0977571	0.088	0.04	0.00761112
AUP1	3.37587e-06	0.0977457	0.557	0.426	0.0588786
SCARB2	2.31648e-05	0.0976808	0.84	0.717	0.404017
ARFGAP1	3.31942e-09	0.0976173	0.237	0.137	5.7894e-05
TMEM208	2.70218e-05	0.0975073	0.604	0.477	0.471287
MTREX	8.54447e-06	0.0974688	0.229	0.154	0.149024
ZSCAN18	1.71434e-06	0.0974183	0.502	0.371	0.0298998
MAD2L1BP	9.05392e-07	0.0971525	0.242	0.156	0.0157909
MARCHF3	2.40613e-06	0.0970834	0.143	0.084	0.0419654
TOM1L2	8.6197e-07	0.0970823	0.3	0.202	0.0150336
ENHO	6.9359e-09	0.0970778	0.198	0.109	0.000120969
ATF7	4.92654e-07	0.0970551	0.177	0.105	0.00859238
ATG16L1	1.48098e-05	0.0970285	0.137	0.083	0.258298
DNPH1	4.18489e-06	0.0969965	0.576	0.439	0.0729887
DNAJB11	1.27162e-07	0.0968655	0.615	0.456	0.00221784
CNTNAP4	3.20701e-07	0.0968485	0.08	0.034	0.00559335
SORCS3	1.87115e-07	0.0968123	0.225	0.139	0.00326348
BASP1	1.46756e-08	0.0967325	0.483	0.337	0.000255957
ATL1	1.14097e-08	0.0967163	0.234	0.137	0.000198997
TMEM132A	1.63311e-05	0.0967087	0.869	0.757	0.284831
SPART	2.45829e-09	0.0966278	0.412	0.272	4.2875e-05
ARHGAP22	1.33113e-05	0.0965902	0.132	0.079	0.232163
PEMT	2.80234e-08	0.0965643	0.367	0.243	0.000488757
SIK3	3.66854e-06	0.0965041	0.257	0.173	0.063983
MANF	8.10126e-05	0.0963925	0.671	0.534	1
INPP1	7.13986e-08	0.0963545	0.25	0.155	0.00124526
STIM1	1.20153e-07	0.0962945	0.248	0.155	0.00209559
EMID1	5.22788e-08	0.0962918	0.258	0.162	0.000911794
DHX32	1.42049e-06	0.0962445	0.227	0.145	0.0247748
MIA3	6.7267e-06	0.0961691	0.322	0.226	0.11732
BLOC1S1	0.000131238	0.0960548	0.864	0.764	1
PAPSS1	7.21943e-07	0.0960458	0.458	0.33	0.0125914
CBX3	3.07868e-05	0.0960267	0.817	0.701	0.536952
KLK6	1.61378e-07	0.0957625	0.061	0.021	0.00281459
GPR155	7.58054e-07	0.0957412	0.542	0.403	0.0132212
ANKDD1A	1.43992e-08	0.0956923	0.14	0.07	0.000251137
ASIC1	7.92637e-08	0.0955941	0.221	0.133	0.00138244
SLC2A13	8.16385e-07	0.0955914	0.15	0.085	0.0142386
IFIT3	1.97464e-06	0.0955779	0.232	0.15	0.0344397
CYC1	4.47793e-06	0.0955538	0.596	0.454	0.0780996
AMD1	1.684e-05	0.0954757	0.58	0.441	0.293706
FAM174A	3.35543e-07	0.0954102	0.234	0.147	0.00585221
IAH1	3.04692e-06	0.0953783	0.374	0.266	0.0531414
LUZP2	9.64759e-10	0.0952884	0.109	0.044	1.68264e-05
TOLLIP	2.63418e-08	0.095281	0.388	0.265	0.000459428
SFRP2	3.68067e-06	0.0951804	0.041	0.013	0.0641946
ZDHHC14	1.47656e-05	0.0951289	0.565	0.433	0.257527
MIEN1	6.00262e-06	0.0951247	0.594	0.466	0.104692
IREB2	1.0547e-06	0.094942	0.237	0.153	0.018395
ZNF516	1.40683e-06	0.0947882	0.27	0.178	0.0245365
CDC42SE1	1.59336e-06	0.0947195	0.545	0.419	0.0277898
NCOA1	8.22138e-07	0.0947089	0.353	0.244	0.0143389
YDJC	4.00237e-06	0.0947071	0.101	0.053	0.0698054
FEM1C	4.57626e-06	0.0946733	0.407	0.297	0.0798145
FCHSD2	3.10009e-06	0.0946471	0.243	0.162	0.0540686
UBE2V2	4.78415e-07	0.0946048	0.468	0.339	0.00834403
DLG5	2.93347e-09	0.0945558	0.348	0.221	5.11627e-05
IFIT2	7.36949e-08	0.0945502	0.155	0.084	0.00128531
HDDC2	9.27212e-06	0.0945204	0.589	0.464	0.161715
GPI	3.69016e-05	0.0945016	0.7	0.559	0.643601
CYSTM1	1.11361e-06	0.0944949	0.48	0.347	0.0194225
HSPBP1	4.81187e-07	0.0943918	0.29	0.191	0.00839238
AP2A2	1.43556e-05	0.0943852	0.373	0.273	0.250376
VTA1	4.53438e-07	0.0943171	0.321	0.214	0.00790842
SPRED2	6.55437e-07	0.0942442	0.404	0.285	0.0114315
PLOD2	9.52518e-05	0.094236	0.137	0.087	1
CDYL	2.10871e-05	0.0941714	0.241	0.166	0.36778
SALL1	9.59147e-06	0.0940026	0.326	0.235	0.167285
CIT	4.08937e-07	0.0939848	0.215	0.133	0.00713226
HIKESHI	1.86101e-06	0.0939844	0.446	0.324	0.0324578
PLA2G4B	3.51464e-07	0.0939487	0.112	0.055	0.00612988
CMTM3	2.0495e-06	0.0939215	0.616	0.468	0.0357454
ASAH1	4.9326e-05	0.0938978	0.916	0.831	0.860295
DGKZ	2.12096e-07	0.0938819	0.301	0.197	0.00369917
KIAA1109	5.89215e-08	0.0938366	0.252	0.157	0.00102765
GUCY1B1	9.85749e-07	0.093809	0.467	0.332	0.0171925
SLC1A3	2.09785e-07	0.0937643	0.985	0.962	0.00365885
GLS	7.69622e-05	0.093705	0.256	0.183	1
CLN3	4.28839e-08	0.0937048	0.223	0.134	0.000747937
AKTIP	4.58939e-06	0.093488	0.231	0.153	0.0800436
SLC11A2	5.68218e-06	0.0934751	0.336	0.237	0.099103
NCDN	1.64763e-07	0.0934489	0.301	0.2	0.00287364
GPC5	9.72835e-09	0.0934141	0.12	0.055	0.000169672
ELP3	7.17449e-07	0.0933776	0.213	0.134	0.012513
FAM234B	1.23692e-09	0.0932996	0.238	0.136	2.15731e-05
ABHD5	5.80003e-06	0.0930403	0.228	0.15	0.101158
NMNAT2	3.41287e-08	0.092962	0.157	0.083	0.000595238
SNCA	1.07963e-06	0.0929092	0.313	0.214	0.0188298
RAB22A	2.51354e-06	0.0928062	0.34	0.239	0.0438386
PPP1R2	3.59441e-07	0.0927687	0.383	0.269	0.00626901
PIANP	8.32144e-07	0.0927399	0.279	0.183	0.0145134
GALNT15	1.6803e-07	0.0927288	0.224	0.138	0.00293061
CLEC18B	1.80246e-08	0.0927284	0.115	0.053	0.000314367
PLAT	3.3942e-07	0.0927228	0.754	0.598	0.00591982
MED11	1.87056e-05	0.0926458	0.214	0.144	0.326244
TBC1D14	3.33948e-06	0.092534	0.418	0.3	0.0582438
FAM162A	0.000159292	0.0925197	0.4	0.307	1
COBL	5.00672e-08	0.0924614	0.271	0.17	0.000873223
KIAA0232	1.67119e-08	0.0924595	0.313	0.2	0.000291472
SBNO2	1.96179e-05	0.0924486	0.436	0.327	0.342156
CALB2	7.75362e-08	0.0921287	0.088	0.037	0.00135231
FIS1	2.46112e-05	0.0921094	0.846	0.701	0.429244
CTNNA1	1.09739e-05	0.0920251	0.899	0.814	0.191396
TSPOAP1	1.62911e-07	0.092001	0.117	0.058	0.00284133
ZNF483	6.75089e-07	0.0919975	0.216	0.135	0.0117742
SLC35G2	8.23563e-08	0.0917826	0.203	0.119	0.00143638
CLPB	1.4807e-07	0.0917667	0.196	0.115	0.0025825
TJP2	6.13739e-07	0.0917214	0.182	0.108	0.0107042
MASP1	4.51258e-08	0.0917059	0.076	0.029	0.000787038
CARTPT	0.0694746	0.0916601	0.008	0.003	1
RNFT2	6.98737e-08	0.0916253	0.198	0.116	0.00121867
ACOT2	2.59765e-07	0.0916065	0.227	0.141	0.00453055
SEMA3B	1.3584e-06	0.0915607	0.203	0.127	0.0236919
NSG2	3.03108e-07	0.0915549	0.044	0.012	0.00528651
C12orf76	1.73971e-08	0.0915421	0.299	0.19	0.000303424
MDGA1	5.56515e-06	0.0915419	0.225	0.148	0.0970617
ACTR1A	3.89918e-05	0.0915162	0.327	0.237	0.680056
RBM12	1.83285e-05	0.0914796	0.276	0.195	0.319668
PDLIM5	8.89759e-08	0.0913827	0.452	0.314	0.00155183
UQCR11	9.18553e-06	0.0913468	0.999	0.979	0.160205
TIMM13	9.66492e-05	0.0912821	0.739	0.613	1
NEMF	5.79145e-06	0.0911868	0.234	0.156	0.101009
ZNF300	3.96388e-08	0.0911829	0.118	0.056	0.00069134
ARPP19	3.022e-05	0.0910528	0.741	0.609	0.527067
HAS3	7.91574e-07	0.0910068	0.178	0.107	0.0138059
TMEM41B	2.89402e-08	0.0910066	0.404	0.276	0.000504747
PPP6R2	5.46552e-07	0.0909961	0.27	0.175	0.00953242
ZNF317	5.16707e-07	0.0909108	0.15	0.084	0.0090119
PMM1	6.97186e-07	0.0908984	0.218	0.136	0.0121596
SAMD8	4.01667e-06	0.0908577	0.461	0.335	0.0700547
HSD11B1L	1.9563e-07	0.0907503	0.203	0.122	0.00341199
LONRF2	8.6977e-05	0.0907456	0.639	0.513	1
B3GNT7	5.55895e-08	0.0907023	0.175	0.097	0.000969537
NUP160	5.69339e-05	0.0906897	0.192	0.131	0.992984
SF3B2	1.02834e-07	0.0906398	0.536	0.384	0.00179353
ACACA	8.81357e-07	0.0906258	0.262	0.173	0.0153717
CLSTN3	2.00288e-05	0.0905989	0.14	0.085	0.349323
YKT6	1.89358e-06	0.0905132	0.392	0.273	0.0330259
ATAD2B	2.377e-08	0.0904366	0.072	0.025	0.000414573
KIF9	4.09962e-05	0.090325	0.276	0.197	0.715014
CAND1	4.74768e-07	0.0903079	0.434	0.306	0.00828043
VPS18	7.9085e-08	0.0902706	0.132	0.066	0.00137932
FAIM2	3.19455e-06	0.0902057	0.476	0.352	0.0557161
SEMA6D	3.30293e-07	0.0901598	0.276	0.18	0.00576064
TLE2	9.64975e-07	0.0901511	0.207	0.13	0.0168301
TMEM18	1.95427e-05	0.0901418	0.315	0.231	0.340845
MACORIS	9.23092e-08	0.0900936	0.171	0.097	0.00160997
ENOPH1	0.000185793	0.0900599	0.56	0.437	1
FJX1	6.58349e-05	0.0900592	0.781	0.668	1
ACSL3	3.82101e-05	0.089932	0.798	0.696	0.666422
EXTL3	5.57056e-08	0.0898596	0.341	0.228	0.000971562
UAP1L1	3.95331e-06	0.089836	0.13	0.074	0.0689498
ZNF821	5.88711e-06	0.0897618	0.093	0.048	0.102677
SSPN	2.50922e-07	0.0897336	0.292	0.19	0.00437633
MYEF2	1.63236e-06	0.089659	0.325	0.225	0.02847
PSMB9	3.02052e-05	0.0896382	0.321	0.231	0.526809
NEDD8	0.000591049	0.0896335	0.856	0.729	1
CFL2	6.38305e-06	0.0896111	0.333	0.235	0.111327
TTYH2	3.03552e-06	0.0895878	0.308	0.214	0.0529426
PSRC1	2.51249e-07	0.0895133	0.255	0.164	0.00438203
TBC1D9B	1.64181e-06	0.089451	0.36	0.248	0.0286348
LPAR1	0.00501232	0.0894251	0.067	0.042	1
AATK	4.64066e-06	0.0894104	0.079	0.038	0.0809377
PARL	3.21204e-08	0.0893523	0.308	0.2	0.000560211
RAB8A	8.12289e-07	0.0893462	0.254	0.164	0.0141671
ABHD10	1.45399e-05	0.0893316	0.177	0.113	0.253591
FIBIN	1.33774e-06	0.0892924	0.486	0.357	0.0233315
ZNF592	2.31917e-05	0.0892874	0.156	0.098	0.404486
PHGDH	1.87865e-05	0.0892061	0.188	0.124	0.327655
ALK	1.84315e-07	0.089163	0.109	0.053	0.00321465
NDUFAB1	3.75329e-05	0.0891173	0.785	0.645	0.654611
ADAM19	1.2998e-06	0.0891057	0.098	0.049	0.0226698
VILL	4.50593e-06	0.0890591	0.067	0.029	0.078588
ASXL1	1.2075e-05	0.0888985	0.285	0.2	0.210601
DNM1L	1.92285e-05	0.0888279	0.341	0.253	0.335365
C1orf43	6.24267e-06	0.0887976	0.678	0.525	0.108878
UQCC1	9.74813e-07	0.0887652	0.189	0.115	0.0170017
EIF3L	9.56933e-06	0.0887632	0.52	0.385	0.166899
RAB40B	3.90072e-08	0.0885462	0.452	0.317	0.000680325
PATZ1	1.2218e-05	0.0884734	0.235	0.158	0.213094
TP53BP1	1.90418e-07	0.088464	0.3	0.198	0.00332108
CPT1C	2.20625e-05	0.0883975	0.392	0.29	0.384791
PAF1	2.9088e-06	0.0883946	0.227	0.147	0.0507325
RTN4IP1	9.73157e-06	0.0883898	0.091	0.047	0.169728
SYMPK	7.29258e-07	0.088361	0.506	0.371	0.012719
NRCAM	3.68102e-06	0.0883327	0.963	0.906	0.0642007
GBP3	5.99184e-05	0.0883128	0.106	0.063	1
DNM1	9.93439e-08	0.0883082	0.236	0.145	0.00173266
USP46	5.84521e-09	0.0881137	0.324	0.203	0.000101946
REEP5	4.80178e-06	0.0880956	0.704	0.56	0.0837478
PRRT3	1.79051e-06	0.0880927	0.109	0.057	0.0312282
SPCS2	0.000538647	0.0880279	0.798	0.693	1
RAB20	2.35535e-06	0.0880197	0.153	0.09	0.0410796
BOLA3	5.67398e-05	0.0880122	0.653	0.517	0.989599
RGMA	2.79595e-07	0.0880109	0.275	0.178	0.00487642
SS18	7.94503e-07	0.0878409	0.4	0.282	0.0138569
SMIM7	1.8381e-06	0.0877223	0.511	0.379	0.0320584
ST8SIA1	1.2782e-07	0.0877088	0.206	0.123	0.00222931
RAB11B	1.88173e-05	0.0876992	0.571	0.439	0.328192
NHP2	2.87414e-05	0.0875684	0.761	0.619	0.501279
ECH1	8.52043e-05	0.0875454	0.483	0.374	1
PLEKHB1	2.06972e-05	0.0875279	0.848	0.729	0.360979
TOMM40L	2.09545e-06	0.0874955	0.141	0.08	0.0365468
SUMO2	0.000147947	0.087436	0.928	0.819	1
TMUB2	3.00161e-05	0.0873417	0.228	0.158	0.523511
BTBD1	4.41468e-06	0.0873041	0.428	0.312	0.0769964
TSTA3	0.00316832	0.0872993	0.188	0.144	1
USP19	1.30058e-05	0.0872287	0.194	0.127	0.226834
KLHL7	6.10163e-07	0.0871729	0.328	0.224	0.0106419
SETD4	6.55609e-08	0.0871416	0.168	0.092	0.00114345
ZNF32	1.62747e-05	0.0871388	0.313	0.226	0.283847
NREP	5.90897e-07	0.0870146	0.326	0.219	0.0103058
NCOA4	4.50329e-05	0.0869985	0.616	0.488	0.785418
PCDHB4	1.25459e-05	0.0869693	0.314	0.225	0.218813
KDSR	6.58886e-07	0.0868438	0.396	0.279	0.0114916
APBB2	4.71595e-06	0.0868193	0.363	0.259	0.082251
PIGX	1.67078e-05	0.0867989	0.195	0.129	0.291401
PHACTR3	2.72785e-08	0.0867258	0.137	0.069	0.000475765
CEP68	1.31076e-05	0.0866741	0.164	0.103	0.22861
CTNND2	8.03095e-08	0.0866699	0.432	0.298	0.00140068
APOL6	8.71663e-07	0.0866584	0.306	0.208	0.0152027
COMMD3	3.35904e-06	0.0866347	0.39	0.284	0.0585851
GPR158	1.73654e-07	0.0865646	0.222	0.136	0.00302869
NUDT9	1.62778e-05	0.0865421	0.35	0.254	0.283902
PIGH	1.18222e-07	0.0865372	0.285	0.182	0.00206191
GALR1	4.7359e-09	0.086532	0.239	0.139	8.25988e-05
ATF2	9.10985e-07	0.086449	0.274	0.183	0.0158885
CELF5	6.58471e-07	0.0863832	0.115	0.059	0.0114844
MAN2A2	1.31953e-07	0.086356	0.369	0.248	0.00230139
SCAP	8.56126e-07	0.0863542	0.314	0.211	0.0149317
ELMOD1	2.89601e-07	0.0862951	0.303	0.202	0.00505093
SLC12A6	1.3774e-05	0.0862389	0.153	0.095	0.240232
TRAPPC2L	2.97547e-06	0.0862093	0.461	0.337	0.0518951
NPEPPS	8.63501e-06	0.0861651	0.439	0.318	0.150603
WWOX	5.05416e-06	0.0861348	0.091	0.046	0.0881497
TTYH3	5.08753e-06	0.086045	0.579	0.44	0.0887316
BCCIP	2.50962e-09	0.0860367	0.374	0.246	4.37702e-05
AAMP	3.57593e-05	0.0860305	0.402	0.299	0.623678
TUBG2	1.55269e-06	0.0858892	0.234	0.152	0.0270805
CDKN1B	1.02235e-07	0.085866	0.345	0.232	0.00178308
CAMTA2	6.00454e-06	0.0858494	0.22	0.146	0.104725
LEMD2	2.53447e-06	0.0858451	0.248	0.164	0.0442038
SPAG16	2.48877e-05	0.085811	0.209	0.141	0.434067
AIG1	4.21493e-06	0.0857575	0.452	0.333	0.0735126
NFKBIZ	1.94416e-06	0.0857117	0.254	0.167	0.0339081
BRINP1	5.4555e-07	0.0856856	0.185	0.111	0.00951493
RCBTB1	7.62613e-07	0.085681	0.303	0.206	0.0133007
GDAP1	1.52831e-07	0.0855923	0.241	0.149	0.00266552
TUB	8.98676e-09	0.0855908	0.109	0.048	0.000156738
SLC25A44	1.13291e-06	0.0855651	0.223	0.142	0.0197592
KCTD5	1.21755e-07	0.08554	0.265	0.166	0.00212353
SF3B1	7.56227e-05	0.0855056	0.619	0.491	1
MSRA	2.31505e-05	0.0855027	0.187	0.123	0.403767
ATG13	3.47141e-08	0.0854541	0.239	0.146	0.000605449
SMURF1	7.3416e-06	0.0853788	0.121	0.069	0.128045
DCAF11	7.87416e-07	0.0853154	0.246	0.159	0.0137333
CMC2	2.56539e-05	0.0852514	0.395	0.296	0.44743
LRRC4C	9.13095e-07	0.0851936	0.17	0.101	0.0159253
SORBS1	1.36508e-05	0.0851908	0.543	0.414	0.238083
ACOT7	1.65738e-06	0.0851811	0.391	0.282	0.0289063
WBP2	4.77716e-06	0.0851352	0.74	0.592	0.0833184
NRSN1	2.47188e-08	0.0851279	0.059	0.018	0.00043112
NNAT	0.00265314	0.0850842	0.049	0.027	1
FOXRED2	1.25001e-07	0.0850651	0.239	0.148	0.00218015
PMP2	1.9201e-07	0.0849561	0.994	0.974	0.00334885
CACNA1D	1.2683e-06	0.0849258	0.137	0.077	0.0221204
SF3B6	0.00023069	0.0847453	0.788	0.676	1
CHMP7	0.000122527	0.0847367	0.201	0.139	1
CPXM1	2.51184e-06	0.0847052	0.23	0.149	0.0438089
SLC25A12	5.09609e-07	0.0846945	0.22	0.139	0.00888809
ABCD4	1.5391e-05	0.0846703	0.381	0.278	0.268434
CCDC115	2.44788e-06	0.0846558	0.252	0.166	0.0426935
TRIB1	6.96408e-08	0.0845758	0.279	0.177	0.00121461
PKM	9.37812e-05	0.0845736	0.956	0.901	1
MPC1	6.76282e-05	0.0845179	0.912	0.826	1
SNHG14	3.06322e-06	0.0845016	0.476	0.355	0.0534256
GFM1	2.86828e-07	0.0844631	0.298	0.197	0.00500256
GPR89B	3.66542e-05	0.084454	0.092	0.05	0.639285
ZNF585B	1.57246e-05	0.0844406	0.106	0.059	0.274253
BSN	3.113e-05	0.0844105	0.069	0.034	0.542939
ANKRD13B	2.27561e-07	0.0843927	0.091	0.041	0.0039689
FAM49B	6.44734e-06	0.0843801	0.525	0.399	0.112448
FRMD5	3.11774e-06	0.08429	0.219	0.141	0.0543766
IPO13	2.43695e-06	0.0842802	0.211	0.136	0.0425028
PC	6.45415e-05	0.084239	0.129	0.08	1
METTL3	4.84406e-06	0.0842195	0.202	0.13	0.0844852
LTN1	5.10674e-08	0.084148	0.171	0.094	0.000890667
WDR26	0.000306923	0.0841292	0.373	0.286	1
SLC18B1	7.29102e-07	0.084114	0.205	0.127	0.0127163
DTNA	5.38952e-06	0.0840899	0.732	0.59	0.0939986
GDNF-AS1	3.08102e-07	0.0839905	0.092	0.041	0.0053736
CCDC66	2.2077e-07	0.0839841	0.115	0.057	0.00385045
LGALSL	1.81361e-05	0.0839646	0.168	0.108	0.316312
TAF9	3.96906e-05	0.0839529	0.276	0.197	0.692244
PCNX2	1.7309e-06	0.0839302	0.195	0.122	0.0301887
SON	0.000122917	0.0839025	0.673	0.528	1
DGKD	2.18372e-08	0.0838868	0.252	0.155	0.000380863
RNASEH2C	1.82804e-05	0.0838651	0.509	0.391	0.318828
MAGEF1	4.0119e-07	0.0838496	0.359	0.244	0.00699716
HSD17B14	1.27165e-07	0.0838148	0.115	0.056	0.00221788
FAM210B	3.88534e-07	0.0837879	0.23	0.144	0.00677643
KCNK9	1.33645e-06	0.083782	0.1	0.049	0.023309
TTLL4	4.41851e-06	0.0837149	0.142	0.083	0.0770632
LRRN2	5.29078e-07	0.0835679	0.254	0.164	0.00922765
ANGPTL2	9.95811e-06	0.0835029	0.313	0.22	0.173679
NNT	4.59695e-06	0.0834893	0.367	0.263	0.0801755
LSM1	3.41269e-05	0.0834412	0.475	0.361	0.595207
PLPPR2	1.01033e-05	0.0834357	0.691	0.542	0.176211
RAVER1	3.69284e-06	0.0833664	0.245	0.162	0.0644069
WNT2B	2.57844e-07	0.0833403	0.056	0.018	0.00449706
LRP12	6.06473e-07	0.0833336	0.164	0.094	0.0105775
PTOV1	1.62584e-07	0.0833225	0.552	0.394	0.00283562
SOCS5	4.888e-07	0.0833112	0.176	0.103	0.00852517
RSPO2	2.36523e-06	0.083277	0.058	0.022	0.041252
IDH3A	4.11122e-05	0.0832764	0.356	0.265	0.717037
TMEM151A	1.39687e-06	0.0832278	0.05	0.016	0.0243629
PAM	0.000165312	0.0832003	0.826	0.716	1
RPUSD2	1.97932e-06	0.0831989	0.098	0.049	0.0345214
BRSK2	4.70195e-07	0.0831386	0.103	0.05	0.00820067
UBC	4.99646e-06	0.0829933	1	0.982	0.0871433
DNAJC8	2.55812e-05	0.0829638	0.382	0.282	0.446162
ZMIZ1	0.000101626	0.082953	0.688	0.556	1
TMEM199	5.18743e-06	0.0829479	0.224	0.147	0.0904739
NEU3	4.8384e-07	0.0828789	0.076	0.032	0.00843865
ACBD6	1.77096e-07	0.082877	0.292	0.191	0.00308873
NCBP1	3.68231e-05	0.0828488	0.152	0.097	0.642232
PPA2	5.01013e-05	0.0828134	0.381	0.282	0.873817
GSDME	9.86231e-06	0.0828131	0.2	0.13	0.172009
ALDH1L1-AS2	5.27313e-07	0.0827247	0.049	0.015	0.00919686
CCNG2	9.60804e-08	0.0827131	0.197	0.116	0.00167574
SCD5	1.80781e-06	0.0826587	0.956	0.895	0.0315301
COL5A3	8.46906e-06	0.0826403	0.254	0.174	0.147709
SDR39U1	1.26387e-05	0.0826385	0.367	0.268	0.220432
SREK1	7.35603e-08	0.0825335	0.426	0.29	0.00128297
GTPBP2	3.52341e-07	0.0824746	0.172	0.099	0.00614518
LIF	2.50554e-06	0.0824732	0.245	0.161	0.0436991
ATMIN	5.34502e-07	0.0824444	0.3	0.197	0.00932225
CASC4	4.12334e-05	0.0824371	0.64	0.503	0.719152
ATP5PO	0.000185281	0.0824282	0.829	0.711	1
KIZ	3.74567e-07	0.0823597	0.193	0.116	0.00653283
ATP5MC1	0.000394285	0.0822992	0.796	0.665	1
OXA1L	4.40577e-06	0.0822752	0.469	0.346	0.0768411
ATP5PD	0.000465028	0.0822746	0.803	0.674	1
TWF1	7.73261e-07	0.0822459	0.468	0.335	0.0134864
PLA2G12A	9.65374e-07	0.0821008	0.261	0.172	0.0168371
DOHH	3.18019e-08	0.0820483	0.099	0.043	0.000554657
SLC44A3	3.80893e-05	0.081934	0.082	0.043	0.664316
FAM106A	2.3807e-06	0.0818427	0.152	0.089	0.0415217
LMTK3	2.38493e-06	0.0818372	0.173	0.104	0.0415956
POMT1	2.48355e-06	0.0818256	0.178	0.11	0.0433155
PPP2R2A	4.14446e-07	0.0818221	0.331	0.225	0.00722835
SOGA1	5.04454e-06	0.0817876	0.217	0.141	0.0879817
CUL3	1.48114e-06	0.0817701	0.33	0.226	0.0258326
CPEB2	4.87462e-07	0.0817637	0.255	0.164	0.00850182
CDH20	6.32701e-08	0.0816995	0.083	0.033	0.00110349
MKRN1	1.67374e-07	0.0816762	0.324	0.217	0.00291917
PCDHB10	1.37549e-05	0.0815542	0.437	0.323	0.2399
ENC1	6.89352e-07	0.0815236	0.313	0.21	0.012023
UTP4	1.71245e-05	0.08148	0.214	0.144	0.298669
CELF1	1.99913e-06	0.0814553	0.304	0.206	0.0348668
RAB6B	3.32369e-07	0.0814152	0.241	0.151	0.00579685
STX18	0.00136208	0.0813662	0.146	0.103	1
ABCC5	1.21457e-06	0.0813168	0.231	0.148	0.0211832
TSG101	1.57729e-05	0.0811885	0.433	0.324	0.275094
FOXRED1	0.00016692	0.0811447	0.142	0.093	1
KATNB1	5.07809e-05	0.0811333	0.126	0.077	0.885669
NTN1	1.43011e-06	0.0811331	0.576	0.422	0.0249425
BLVRB	1.527e-05	0.0810926	0.366	0.274	0.266324
CCDC84	3.2175e-06	0.081012	0.188	0.116	0.0561165
MT1X	3.50464e-06	0.080955	0.865	0.718	0.0611245
NSL1	4.08567e-05	0.0808929	0.373	0.279	0.712581
ATP2A2	2.42645e-05	0.080829	0.844	0.717	0.423197
RNF31	8.17223e-06	0.0808075	0.169	0.105	0.142532
PCDHB15	8.08027e-06	0.0807464	0.124	0.071	0.140928
UBE2H	2.95888e-06	0.0807069	0.449	0.331	0.0516058
ABHD12	6.8399e-06	0.0806574	0.633	0.499	0.119295
ADCK1	9.27519e-07	0.0805682	0.075	0.032	0.0161769
PLPP3	6.96017e-06	0.0805198	0.697	0.541	0.121392
PRMT5	2.22267e-05	0.0804785	0.287	0.205	0.387655
CHD2	3.84293e-07	0.0804777	0.316	0.214	0.00670245
DUSP26	6.64899e-08	0.0804739	0.216	0.127	0.00115965
MTMR2	3.11294e-06	0.0804347	0.18	0.111	0.0542929
C17orf49	0.00012113	0.0804147	0.523	0.411	1
DYNC1H1	1.93507e-05	0.0804059	0.551	0.424	0.337496
TM7SF2	4.93572e-08	0.0803656	0.469	0.326	0.000860839
SLC46A1	4.71564e-06	0.0803509	0.114	0.062	0.0822454
CALM2	6.46718e-05	0.0803484	0.991	0.975	1
HEPN1	3.95133e-07	0.0802215	0.069	0.027	0.00689151
CCDC130	2.39895e-05	0.0802031	0.207	0.139	0.418401
PID1	4.82167e-05	0.0800802	0.181	0.119	0.840948
ANKRD10	5.11061e-07	0.0800768	0.5	0.362	0.00891342
SLC24A3	3.88178e-07	0.0800273	0.084	0.037	0.00677022
EIF3A	1.31902e-05	0.0800266	0.458	0.342	0.23005
ZNF316	6.89361e-06	0.0800265	0.129	0.075	0.120231
CA13	4.07889e-07	0.0799836	0.055	0.018	0.00711399
GATD3B	1.52666e-07	0.0798909	0.318	0.211	0.00266264
EMC3	7.34811e-05	0.0798573	0.499	0.386	1
CAPN15	9.97621e-05	0.0798431	0.143	0.092	1
ERBB4	6.92498e-06	0.0798138	0.086	0.043	0.120779
ABHD2	5.3963e-05	0.0797988	0.885	0.775	0.941169
SELENOW	1.26209e-05	0.0797562	0.997	0.972	0.220122
ANTKMT	3.28315e-05	0.0797321	0.242	0.167	0.572614
SV2A	7.53301e-06	0.0796352	0.528	0.407	0.131383
GPR37	2.6051e-05	0.0796233	0.054	0.023	0.454355
CCNL1	3.53665e-05	0.0796052	0.282	0.198	0.616827
C20orf194	3.08715e-08	0.0795807	0.264	0.162	0.000538429
COMMD2	0.0001243	0.0795729	0.243	0.173	1
EFCAB2	1.95983e-07	0.0795631	0.124	0.063	0.00341814
PCDH7	6.42002e-08	0.0795601	0.173	0.096	0.00111972
PLAU	1.85028e-07	0.0795309	0.324	0.217	0.00322707
BEND6	3.02701e-07	0.0795118	0.101	0.047	0.0052794
PPP2R1A	0.000410478	0.0794884	0.683	0.576	1
TEN1	6.98122e-06	0.0794619	0.135	0.079	0.12176
PPARGC1A	9.58397e-08	0.0794204	0.084	0.035	0.00167154
EGR2	0.000161648	0.0794133	0.174	0.118	1
ATP8A1	0.000154818	0.0793639	0.069	0.036	1
GAREM2	4.88665e-07	0.0793059	0.12	0.062	0.00852281
ABHD14A	2.09689e-06	0.079303	0.298	0.203	0.0365719
TESC	2.95428e-06	0.0792275	0.668	0.53	0.0515257
FAM229A	0.0032707	0.079222	0.106	0.073	1
SRSF7	4.29394e-05	0.0789926	0.557	0.436	0.748906
PPP2R5B	3.20253e-05	0.0789898	0.16	0.102	0.558554
FABP3	6.04791e-05	0.0789674	0.12	0.073	1
GPR153	2.15166e-06	0.0789249	0.167	0.099	0.0375272
DNAJC7	3.3786e-06	0.078853	0.28	0.191	0.0589262
ASAP1	6.74941e-07	0.0788456	0.348	0.237	0.0117716
FAM135A	2.14431e-07	0.0788224	0.19	0.111	0.00373989
CLIP3	0.000109659	0.0787853	0.547	0.436	1
MAP3K4	1.91192e-05	0.0786987	0.176	0.113	0.333459
APH1B	1.86884e-05	0.0785932	0.237	0.162	0.325945
ST3GAL4	3.57488e-05	0.0785543	0.123	0.074	0.623494
MINK1	1.29527e-07	0.0784784	0.276	0.176	0.00225908
SPCS1	0.000393517	0.078451	0.881	0.773	1
EIF4A2	0.000204263	0.078447	0.792	0.656	1
SEPTIN3	2.44439e-07	0.0784135	0.26	0.167	0.00426326
ZADH2	1.87703e-06	0.0783992	0.217	0.139	0.0327373
SOWAHC	4.21569e-06	0.0783924	0.179	0.111	0.0735258
TMEM108	4.98534e-06	0.0783589	0.166	0.101	0.0869493
GAP43	2.88685e-05	0.0783344	0.984	0.974	0.503495
DAD1	0.00169413	0.0782941	0.887	0.788	1
ZMYND11	1.70587e-06	0.0782669	0.376	0.264	0.0297521
ZNF783	3.5819e-06	0.0782646	0.144	0.084	0.062472
GBF1	8.36159e-07	0.0781789	0.268	0.175	0.0145835
SLC29A4	8.94694e-06	0.0781626	0.13	0.076	0.156044
LINC01551	9.05657e-07	0.0781583	0.271	0.176	0.0157956
C7orf50	7.76516e-05	0.0781346	0.641	0.505	1
SOCS3	3.53024e-06	0.078122	0.514	0.381	0.0615709
FIBP	0.000324418	0.0781176	0.497	0.39	1
DDRGK1	0.000135455	0.0780384	0.42	0.32	1
UPF3A	5.0042e-05	0.0780338	0.339	0.249	0.872782
ARSB	7.91134e-07	0.0779868	0.17	0.099	0.0137982
ZDHHC22	6.07803e-07	0.0779291	0.064	0.024	0.0106007
MTURN	2.5206e-05	0.0778429	0.244	0.171	0.439619
NPRL3	7.03707e-07	0.0778377	0.217	0.136	0.0122734
THAP8	1.14162e-05	0.0778322	0.075	0.036	0.199109
PPME1	2.09592e-06	0.0778289	0.233	0.15	0.036555
GTF3C1	1.92418e-06	0.077758	0.321	0.222	0.0335597
CSNK1G3	2.43446e-05	0.0777275	0.169	0.108	0.424594
TSTD2	1.01557e-05	0.0775967	0.141	0.084	0.177125
CMTM4	2.03685e-07	0.0775905	0.195	0.116	0.00355248
FRS2	2.21252e-05	0.077587	0.168	0.108	0.385886
NOVA1	1.88064e-07	0.0775517	0.392	0.268	0.00328003
CIAO2B	0.000646403	0.0775075	0.836	0.715	1
PIN1	1.54525e-05	0.0775044	0.582	0.433	0.269506
SUN1	0.000227784	0.0774469	0.326	0.244	1
ACYP1	5.7376e-06	0.0774418	0.105	0.056	0.100069
CYB5A	8.84988e-06	0.0773793	0.432	0.324	0.154351
PHPT1	0.00105959	0.0773712	0.919	0.818	1
GOLM1	3.51384e-05	0.0772947	0.86	0.735	0.612848
BEND5	1.08674e-06	0.0772802	0.089	0.042	0.0189539
TSPAN3	2.33383e-05	0.0772662	0.955	0.907	0.407044
NDUFB6	8.64854e-06	0.0771922	0.851	0.718	0.150839
VEGFA	4.88549e-08	0.0771851	0.431	0.293	0.000852079
PACRG	4.90736e-06	0.07718	0.069	0.03	0.0855892
ULK3	6.16637e-06	0.0771737	0.193	0.123	0.107548
ASTN1	1.09144e-05	0.0771498	0.549	0.411	0.190358
TMEM158	0.000261201	0.077086	0.773	0.662	1
IER2	5.50191e-08	0.0770045	0.47	0.326	0.000959587
SLC16A9	5.82518e-07	0.0769633	0.115	0.058	0.0101597
SUGT1	2.09148e-06	0.0769445	0.392	0.278	0.0364774
KLHDC8A	1.20928e-08	0.0769441	0.428	0.288	0.000210911
CHST1	0.000307203	0.076795	0.099	0.06	1
SLC37A3	2.48197e-07	0.0766467	0.207	0.125	0.0043288
RBM47	9.3351e-05	0.0766273	0.146	0.094	1
CERS2	9.13199e-05	0.0765369	0.544	0.433	1
RINT1	3.77807e-06	0.076484	0.135	0.077	0.0658933
ZSWIM8	5.6428e-07	0.0764537	0.29	0.192	0.00984162
PRELID3B	4.27727e-06	0.0764524	0.402	0.29	0.0745998
RNF144A	1.58134e-07	0.0764523	0.123	0.062	0.00275801
LAT2	0.000562865	0.0764403	0.198	0.141	1
SPON1	4.98752e-05	0.076414	0.101	0.057	0.869873
PON2	0.000114259	0.0763887	0.888	0.797	1
COG4	6.48621e-07	0.0763797	0.271	0.178	0.0113126
HDAC5	1.68509e-05	0.0763717	0.215	0.143	0.293897
CELF3	7.09709e-08	0.076291	0.123	0.06	0.0012378
ZMAT3	0.000363673	0.0761934	0.694	0.579	1
GTF2I	5.03447e-05	0.0761756	0.918	0.841	0.878062
AMZ2	3.31558e-05	0.0761446	0.429	0.321	0.57827
PLEKHJ1	0.000314734	0.076133	0.326	0.248	1
POM121	6.64852e-05	0.0761235	0.165	0.108	1
ZNF420	1.88516e-05	0.0760827	0.07	0.033	0.328791
CDH10	9.27705e-07	0.0760764	0.112	0.057	0.0161801
CLDN12	2.31685e-06	0.0760512	0.253	0.165	0.0404082
B4GALT6	3.69395e-06	0.0760192	0.268	0.181	0.0644263
SGCD	3.99717e-05	0.0760108	0.107	0.062	0.697146
JUN	2.35281e-05	0.075976	0.625	0.494	0.410353
EDF1	0.00189554	0.0759396	0.86	0.739	1
KIF3A	3.57724e-07	0.0759242	0.252	0.159	0.00623906
AP2A1	0.000125532	0.0759197	0.409	0.314	1
PHACTR1	9.00266e-05	0.0758627	0.191	0.129	1
CRTC3	6.01205e-05	0.0758296	0.217	0.15	1
ABLIM1	3.99774e-06	0.0758155	0.448	0.332	0.0697246
MAN2C1	4.87431e-05	0.0758096	0.357	0.265	0.850128
CAV1	1.56459e-05	0.0757934	0.201	0.133	0.272879
AUH	0.000385177	0.0757842	0.092	0.055	1
AMMECR1L	0.000281184	0.0757688	0.164	0.113	1
MTERF4	1.21175e-05	0.0756973	0.258	0.178	0.211341
REX1BD	0.000194238	0.0756889	0.501	0.39	1
ATRN	8.33068e-06	0.0755501	0.32	0.221	0.145295
RMND5B	1.7999e-06	0.0754078	0.136	0.076	0.031392
PNPLA8	1.65661e-07	0.0753094	0.276	0.176	0.0028893
DPYSL4	5.87988e-08	0.0753059	0.223	0.133	0.00102551
GALNT6	2.71396e-05	0.0752545	0.069	0.033	0.473342
NELFA	1.90762e-06	0.0752544	0.189	0.116	0.0332708
RNF180	2.34298e-07	0.075158	0.281	0.178	0.0040864
CD27-AS1	0.000373648	0.0751436	0.248	0.183	1
NCOA2	1.45636e-05	0.075132	0.196	0.128	0.254003
ECSIT	1.18287e-05	0.0750981	0.173	0.109	0.206304
AP2B1	5.8807e-08	0.0750437	0.489	0.342	0.00102565
THAP5	1.92181e-05	0.074975	0.207	0.139	0.335182
INSIG1	1.32104e-06	0.0749493	0.486	0.352	0.0230402
PTPRO	1.18672e-05	0.0749254	0.109	0.06	0.206976
FITM2	1.88257e-05	0.0748793	0.121	0.071	0.328339
SVIP	0.000563734	0.0748544	0.494	0.393	1
RAB11FIP3	2.99791e-06	0.0748108	0.254	0.167	0.0522866
MISP3	4.69423e-05	0.0746819	0.175	0.115	0.81872
THAP11	3.20047e-05	0.0746066	0.181	0.119	0.558195
HIGD1A	0.00878739	0.0745768	0.803	0.706	1
CD2BP2	4.33275e-05	0.074568	0.343	0.252	0.755675
ATG12	4.15116e-06	0.0745525	0.358	0.254	0.0724004
UNKL	2.54372e-06	0.074552	0.108	0.057	0.044365
FAM221A	7.03844e-07	0.0745495	0.157	0.09	0.0122757
NMNAT3	1.0388e-06	0.0745457	0.102	0.051	0.0181177
RAB11FIP4	5.91959e-07	0.0745421	0.041	0.01	0.0103244
RAB7A	6.93632e-05	0.0745399	0.837	0.713	1
ZC3H7A	7.03798e-05	0.0745138	0.261	0.186	1
MAP4K5	0.000268734	0.0744259	0.239	0.173	1
CREBZF	2.80024e-06	0.0743683	0.235	0.155	0.048839
ZNF692	2.95656e-06	0.0742982	0.101	0.052	0.0515653
DPF1	3.7958e-07	0.0742715	0.158	0.088	0.00662025
GTF2F2	3.56237e-06	0.0742581	0.266	0.18	0.0621312
PREPL	2.19983e-05	0.0742499	0.582	0.458	0.383673
ZHX3	3.11762e-06	0.0742447	0.2	0.127	0.0543744
VPS26C	4.50272e-05	0.0742078	0.248	0.172	0.785319
GTPBP1	2.20878e-06	0.0741855	0.171	0.102	0.0385233
BROX	3.28643e-05	0.0741524	0.387	0.286	0.573187
KDM3A	5.17552e-07	0.0741319	0.18	0.106	0.00902663
MICOS13	0.000657976	0.0741046	0.764	0.642	1
ASCL1	2.25142e-06	0.0740865	0.076	0.034	0.0392669
NT5E	3.73913e-06	0.074086	0.356	0.248	0.0652142
ERF	1.10605e-05	0.0740581	0.154	0.095	0.192906
SLC43A2	3.79275e-05	0.0739107	0.466	0.355	0.661494
KIF19	6.50382e-09	0.0738779	0.048	0.01	0.000113433
GRIK4	4.70597e-07	0.0738763	0.152	0.085	0.00820768
FMC1	3.83586e-05	0.0738451	0.483	0.373	0.669012
FNDC3A	3.38095e-05	0.0738346	0.73	0.595	0.589671
PTPRJ	1.29967e-05	0.0738278	0.374	0.27	0.226675
UBE3A	1.23882e-05	0.0736721	0.334	0.236	0.216063
TTLL7	9.63063e-06	0.0736572	0.096	0.051	0.167968
JPT1	7.37539e-06	0.0736503	0.623	0.484	0.128634
B2M	3.38613e-09	0.0736423	1	1	5.90575e-05
CBX4	7.63507e-08	0.0736214	0.244	0.15	0.00133163
PYGL	1.28769e-05	0.0736176	0.502	0.38	0.224585
CORO2B	8.44771e-07	0.0735881	0.523	0.38	0.0147337
MICAL3	1.70473e-06	0.0735522	0.197	0.122	0.0297323
PCOLCE2	3.27505e-06	0.0735349	0.388	0.275	0.0571201
DMTF1	2.27904e-06	0.0735269	0.25	0.165	0.0397488
EXOSC5	0.000144298	0.0735255	0.138	0.09	1
DNAJA4	5.63526e-06	0.0735073	0.099	0.052	0.0982846
NRDE2	2.90487e-06	0.0734985	0.126	0.07	0.0506639
HMCES	0.000114828	0.0734245	0.174	0.116	1
LRPAP1	9.38504e-05	0.0734209	0.75	0.62	1
KAT7	1.57459e-06	0.0734178	0.293	0.198	0.0274624
ERVK3-1	0.000921261	0.0734027	0.319	0.248	1
SAMD14	9.20196e-07	0.0733868	0.195	0.119	0.0160491
C2CD2L	0.000378478	0.0733828	0.106	0.066	1
ARG2	0.000472229	0.0733431	0.098	0.06	1
KCNMA1	2.556e-07	0.0733341	0.565	0.421	0.00445792
HTATIP2	1.9203e-05	0.0733079	0.179	0.116	0.33492
GCFC2	3.2006e-06	0.0732404	0.117	0.063	0.0558217
YPEL4	4.00462e-08	0.0731573	0.036	0.006	0.000698445
PRDX1	0.00269772	0.0731097	0.897	0.789	1
E4F1	7.92406e-07	0.0729823	0.177	0.105	0.0138203
TSFM	1.58386e-05	0.0728852	0.229	0.155	0.276241
NDUFV2	0.00121085	0.0728272	0.694	0.578	1
FAM126B	3.52002e-05	0.0727584	0.093	0.051	0.613927
DCAF17	8.53849e-06	0.0727556	0.076	0.036	0.14892
DEPP1	0.000979185	0.0727321	0.255	0.192	1
SH3BP4	3.2522e-08	0.0726969	0.2	0.116	0.000567217
GASK1A	3.79226e-05	0.0725338	0.131	0.08	0.661408
CREM	7.63706e-06	0.0725077	0.367	0.267	0.133198
DTX1	3.21802e-07	0.0724994	0.155	0.087	0.00561255
ZBTB5	1.14117e-07	0.0724963	0.086	0.036	0.00199031
ATP5PF	0.000145788	0.0723563	0.941	0.876	1
FLNB	0.000557024	0.0723294	0.197	0.143	1
PCIF1	2.27328e-07	0.0723242	0.22	0.135	0.00396483
TLR2	0.00350896	0.0723084	0.262	0.206	1
SRI	8.78805e-05	0.0723078	0.858	0.755	1
MED21	4.51967e-07	0.0722615	0.243	0.154	0.00788276
TBC1D19	2.3317e-05	0.0722482	0.077	0.038	0.406672
CHL1-AS2	2.29642e-05	0.0722432	0.12	0.07	0.400518
MRAS	1.45679e-05	0.0722362	0.26	0.178	0.254078
KIAA1549	7.82812e-05	0.0722143	0.102	0.059	1
TMTC4	0.00033742	0.0721738	0.157	0.107	1
SLC15A2	2.78568e-06	0.0720197	0.058	0.022	0.0485851
OSGEP	0.000166277	0.0720173	0.22	0.157	1
HECTD2	4.72786e-06	0.0720144	0.185	0.115	0.0824586
TRMT112	0.00131899	0.0719972	0.795	0.644	1
PSD	1.81197e-06	0.0719677	0.262	0.175	0.0316026
DEDD	7.31455e-05	0.0719457	0.16	0.105	1
UQCRFS1	4.70595e-05	0.0719254	0.687	0.529	0.820764
AKT1S1	2.26357e-07	0.0719087	0.27	0.173	0.00394789
MDN1	2.37374e-05	0.0718996	0.16	0.1	0.414003
TLCD3B	0.000101105	0.071892	0.095	0.055	1
KEAP1	3.63245e-07	0.0718202	0.378	0.262	0.00633535
RNASE6	0.000359183	0.0717299	0.273	0.203	1
SUGP2	1.59181e-06	0.0716956	0.374	0.265	0.0277628
MTERF3	5.4768e-05	0.071614	0.117	0.07	0.955209
ZNF433	9.83362e-05	0.071606	0.078	0.041	1
DKK3	4.88341e-05	0.0715026	0.965	0.912	0.851716
CDKN1C	2.02323e-05	0.0713952	0.044	0.016	0.352872
SETDB1	1.68704e-06	0.0713906	0.144	0.083	0.0294236
TXNL4A	0.000242228	0.0713694	0.737	0.601	1
FAM169A	4.65299e-07	0.0713512	0.2	0.12	0.00811529
HMGCS1	4.2049e-05	0.0713481	0.872	0.771	0.733377
VPS13C	0.000155606	0.0713078	0.356	0.266	1
PRMT6	0.000137655	0.0712953	0.099	0.058	1
CNTFR	1.20685e-07	0.0712537	0.18	0.103	0.00210486
DDX49	8.0038e-05	0.0712396	0.281	0.202	1
ANKS3	3.53385e-06	0.0712014	0.115	0.062	0.0616338
ZNF770	0.000371503	0.0711346	0.173	0.121	1
PAIP2	4.32322e-06	0.0710809	0.55	0.412	0.0754012
EID1	0.00218111	0.071041	0.828	0.719	1
CMTM5	1.631e-05	0.0710234	0.178	0.114	0.284463
ADGRB3	9.75413e-09	0.0709463	0.136	0.066	0.000170122
KIAA1211L	2.17456e-06	0.0709363	0.404	0.287	0.0379265
MIR99AHG	2.98086e-05	0.0708187	0.162	0.103	0.519891
POLR1A	0.00018965	0.0707752	0.153	0.102	1
CDK7	0.000130293	0.07074	0.138	0.088	1
BBS9	5.2069e-06	0.0706593	0.081	0.039	0.0908136
SUCLA2	3.79644e-05	0.0706034	0.384	0.284	0.662137
PSMC2	3.53638e-05	0.0706032	0.49	0.373	0.61678
MAP3K2-DT	5.94172e-05	0.0705988	0.069	0.034	1
DCTN4	9.4484e-06	0.0705585	0.477	0.357	0.16479
PFKFB4	8.12792e-05	0.0705476	0.096	0.055	1
TSPAN15	1.22285e-05	0.0704716	0.14	0.085	0.213277
USP2	1.26564e-05	0.0704486	0.064	0.028	0.22074
KIF26B	2.01356e-05	0.0704473	0.212	0.142	0.351185
LMO1	1.17109e-07	0.0704262	0.144	0.076	0.0020425
BIRC2	0.00117833	0.070404	0.433	0.34	1
CX3CL1	5.40649e-06	0.0703618	0.291	0.197	0.0942945
ACOT13	0.000668925	0.070356	0.245	0.184	1
AKIRIN2	5.36088e-07	0.0703462	0.357	0.248	0.00934992
ANXA5	0.000734588	0.0703369	0.897	0.815	1
ZSWIM7	3.4108e-05	0.0701626	0.284	0.204	0.594878
ERG28	5.72445e-06	0.0701608	0.478	0.349	0.0998401
PDHX	3.42504e-06	0.0701454	0.194	0.121	0.0597361
SLC25A46	2.00167e-06	0.0700647	0.305	0.206	0.0349111
LHFPL2	2.70378e-06	0.0700513	0.507	0.372	0.0471566
NDUFC1	0.0015717	0.0700488	0.879	0.774	1
ZNF562	0.00010684	0.0700303	0.152	0.099	1
SLC25A18	4.48413e-06	0.0700156	0.197	0.125	0.0782077
AHSA1	2.04782e-05	0.0699959	0.387	0.282	0.35716
THAP7	2.21934e-05	0.0699487	0.181	0.117	0.387076
STXBP1	4.3925e-07	0.0697929	0.494	0.36	0.00766095
MFAP3L	2.88479e-05	0.0697599	0.569	0.436	0.503135
RPS6KB2	3.05682e-05	0.069711	0.204	0.136	0.53314
SLC35D1	6.57996e-05	0.0697103	0.068	0.034	1
AP3M1	1.75199e-06	0.0697068	0.324	0.221	0.0305564
GPATCH11	0.000177	0.0696433	0.169	0.113	1
KIAA1549L	7.79009e-08	0.0696398	0.098	0.043	0.00135867
PCDH9	8.28413e-07	0.0695792	0.492	0.355	0.0144484
RAB14	0.000186368	0.0695489	0.668	0.528	1
NAT14	5.2915e-06	0.0695061	0.301	0.207	0.0922891
RTN4RL2	1.06518e-07	0.0694799	0.265	0.163	0.00185778
MICALL2	0.000199901	0.0694173	0.401	0.309	1
SNPH	9.27494e-06	0.0694042	0.168	0.104	0.161764
MXD1	0.000437894	0.0693797	0.094	0.057	1
MOK	4.1503e-07	0.0693427	0.163	0.094	0.00723854
SCN3B	6.30991e-06	0.0693401	0.086	0.042	0.110051
NXPE3	1.41343e-05	0.0693365	0.205	0.135	0.246517
UQCRQ	0.00174388	0.0693267	0.986	0.951	1
TNRC6A	3.10922e-05	0.0692894	0.267	0.184	0.54228
PTCD3	0.000652693	0.0692757	0.339	0.261	1
BRICD5	0.00058911	0.0692099	0.101	0.063	1
TMED8	5.41985e-05	0.069182	0.173	0.113	0.945276
TSC1	1.36794e-05	0.0691547	0.227	0.153	0.238583
CHDH	2.37728e-07	0.0691314	0.159	0.088	0.00414621
PGAP4	1.61998e-06	0.069121	0.245	0.161	0.0282541
FAM234A	3.33897e-06	0.0691124	0.31	0.212	0.058235
FAM171A1	0.000259665	0.0690762	0.164	0.113	1
DEPDC5	2.17983e-05	0.0690493	0.081	0.041	0.380184
AP3S1	4.1591e-05	0.0690098	0.364	0.268	0.725389
RBM42	1.46541e-06	0.0689656	0.364	0.254	0.0255582
BCAP29	0.000306216	0.0689028	0.418	0.321	1
MPPED2-AS1	1.36898e-05	0.0688804	0.081	0.041	0.238764
SPIN1	3.5553e-06	0.0688679	0.269	0.183	0.0620081
IFRD2	0.000538892	0.068831	0.194	0.138	1
NDUFV3	8.79599e-05	0.0688146	0.484	0.37	1
MXI1	0.000289173	0.0687792	0.343	0.263	1
ZNF512	4.50097e-05	0.0687671	0.234	0.161	0.785014
CTIF	8.33993e-05	0.06875	0.133	0.083	1
NEDD4L	2.66539e-05	0.068732	0.174	0.113	0.46487
MPHOSPH6	4.44844e-06	0.0687214	0.303	0.207	0.0775853
CAMSAP2	0.000161421	0.0686961	0.305	0.225	1
FAM181A	1.57498e-06	0.0686916	0.043	0.013	0.0274692
HSBP1	4.12574e-05	0.068657	0.935	0.856	0.71957
EPM2AIP1	9.85402e-07	0.06864	0.256	0.167	0.0171864
MPV17	2.64688e-05	0.0686169	0.463	0.344	0.461643
DCUN1D4	0.000359056	0.0685997	0.188	0.132	1
CDC42EP3	3.03314e-05	0.0685253	0.219	0.148	0.52901
CDC25B	3.6696e-05	0.068515	0.18	0.117	0.640016
MAPKAP1	3.7731e-05	0.0684978	0.424	0.318	0.658067
ASXL2	1.75235e-06	0.0683761	0.137	0.077	0.0305627
CRTC1	7.47781e-06	0.0683747	0.142	0.084	0.130421
DMXL1	1.46424e-05	0.0683196	0.166	0.104	0.255378
TMEM17	7.28134e-06	0.0682277	0.077	0.036	0.126994
SFXN4	4.59521e-05	0.0682148	0.194	0.13	0.80145
DNAJC19	0.00110483	0.0682083	0.427	0.344	1
ATP6V0D1	1.76949e-05	0.0681368	0.518	0.394	0.308617
LIX1	2.13199e-06	0.0681178	0.038	0.01	0.0371841
LUC7L2	8.83887e-06	0.068115	0.318	0.225	0.154159
ZNF211	0.000105842	0.0680955	0.141	0.091	1
HAX1	5.77287e-05	0.0680455	0.361	0.27	1
SCAMP4	1.89534e-06	0.0679516	0.435	0.307	0.0330567
TDP2	1.15359e-05	0.0679479	0.218	0.144	0.201198
PAFAH1B2	1.30551e-06	0.0679237	0.469	0.34	0.0227695
TACC2	1.25882e-05	0.067919	0.195	0.127	0.219551
TOMM7	0.000231972	0.0678804	0.992	0.968	1
EXOC1	8.67009e-05	0.0678768	0.273	0.198	1
HEATR5B	0.000125941	0.0678353	0.118	0.073	1
SLC35F1	9.51816e-05	0.0678246	0.741	0.615	1
IMP3	0.000359108	0.067813	0.417	0.321	1
KLHDC2	2.22487e-06	0.0677862	0.324	0.223	0.038804
NEU4	5.03648e-05	0.0677807	0.095	0.052	0.878412
LINC00839	2.1605e-07	0.0677408	0.269	0.172	0.00376812
PLPP2	3.77159e-05	0.0677328	0.047	0.018	0.657803
SLC6A1	1.47405e-06	0.0677268	0.449	0.324	0.0257089
EEF1AKMT2	1.44447e-07	0.0677007	0.217	0.132	0.00251929
TXNL4B	8.51009e-05	0.0676797	0.126	0.077	1
GNG8	0.000187671	0.0676725	0.123	0.077	1
FPGS	2.18563e-05	0.0676243	0.171	0.11	0.381196
SPACA9	0.000525835	0.0676082	0.094	0.057	1
DDX46	6.74939e-06	0.0675765	0.258	0.174	0.117716
BNIP3L	1.2691e-05	0.0675662	0.447	0.328	0.221344
SRRM2	0.000476293	0.0674751	0.543	0.433	1
TMED4	0.000322173	0.0674569	0.543	0.43	1
CCDC97	9.04123e-05	0.0674533	0.113	0.068	1
ADD3	4.36446e-06	0.0674357	0.283	0.194	0.0761206
TMEM259	8.56923e-06	0.06741	0.447	0.329	0.149456
CHL1	8.94044e-06	0.0674092	0.983	0.945	0.15593
COX6B1	0.00857603	0.0673375	0.962	0.909	1
ANKRD28	1.20071e-05	0.0672195	0.213	0.139	0.209415
TMEM198	4.38523e-06	0.0671666	0.131	0.074	0.0764827
ARHGAP23	3.31659e-05	0.0671077	0.605	0.466	0.578446
EXD2	0.000926489	0.0670804	0.18	0.128	1
DNAJB2	1.2771e-06	0.0670799	0.316	0.215	0.0222739
LRRC8D	1.5962e-05	0.067058	0.147	0.09	0.278394
BRD2	0.000141391	0.067036	0.477	0.373	1
ST3GAL2	3.42844e-05	0.067023	0.166	0.107	0.597954
ASAP2	1.99285e-05	0.0670125	0.364	0.262	0.347573
IQCB1	2.27479e-05	0.0669882	0.113	0.064	0.396746
RABL3	3.513e-06	0.0669811	0.205	0.13	0.0612702
ABLIM3	1.11315e-05	0.0669785	0.167	0.104	0.194145
OXR1	3.63633e-05	0.0669217	0.315	0.225	0.634213
TIA1	1.20168e-05	0.0669187	0.336	0.236	0.209586
PPP2CA	0.000122936	0.066832	0.625	0.51	1
EGR3	4.85422e-06	0.0668059	0.085	0.041	0.0846624
TTC17	1.1808e-05	0.0667958	0.262	0.18	0.205944
CDK5RAP2	4.76999e-06	0.0667741	0.18	0.113	0.0831933
PIGM	0.00149757	0.0667647	0.135	0.094	1
TMEM94	2.95788e-05	0.0667624	0.339	0.245	0.515883
NOP10	0.00828014	0.0667467	0.881	0.772	1
ACTN1	3.00286e-05	0.0667427	0.566	0.442	0.523728
DLGAP4	4.07302e-05	0.0667418	0.387	0.284	0.710376
KCNH1	1.21468e-05	0.0667291	0.173	0.108	0.211852
HACD3	0.000107299	0.0667058	0.745	0.618	1
QPRT	1.06589e-06	0.0666791	0.237	0.152	0.0185902
VPS11	7.40357e-05	0.0666679	0.241	0.167	1
RABEPK	3.06296e-05	0.0666578	0.231	0.158	0.534211
ZFP37	3.76062e-06	0.0666499	0.078	0.035	0.0655889
ATP11A	7.07163e-06	0.0666084	0.442	0.328	0.123336
NDUFB9	0.000862751	0.0666053	0.802	0.681	1
SCN7A	0.00028431	0.0665918	0.203	0.144	1
TMEM125	4.7313e-07	0.0665842	0.034	0.007	0.00825186
TRAF3IP2-AS1	2.39426e-05	0.066546	0.088	0.046	0.417583
AQR	2.02629e-05	0.0665279	0.163	0.102	0.353404
NBR1	2.22117e-05	0.0665108	0.436	0.319	0.387394
POLRMT	4.44371e-06	0.0665002	0.171	0.105	0.0775027
PSMB1	0.00165537	0.0664754	0.809	0.689	1
KIAA2026	4.20039e-05	0.0664652	0.153	0.097	0.73259
EBF4	2.09122e-05	0.066441	0.256	0.173	0.364729
UNC80	4.0165e-06	0.0664323	0.135	0.077	0.0700517
DIP2B	1.39915e-06	0.0664018	0.287	0.192	0.0244025
LDHB	0.000208768	0.0662716	0.962	0.918	1
GOLGA1	1.54609e-05	0.0662521	0.145	0.087	0.269654
CMBL	3.22503e-06	0.0662343	0.313	0.216	0.0562478
ZFYVE27	5.56311e-06	0.0661893	0.204	0.132	0.0970262
GREB1	4.70326e-07	0.0661476	0.103	0.05	0.00820295
LAMTOR1	0.00961359	0.0661356	0.806	0.686	1
SERPINA3	5.23082e-06	0.066104	1	0.997	0.0912307
CHST6	0.000409373	0.0660899	0.109	0.069	1
AIP	2.61485e-05	0.0660366	0.341	0.249	0.456056
CALM1	0.000192442	0.0660115	0.983	0.929	1
RAP1GAP	6.76501e-05	0.0659372	0.06	0.028	1
TANC1	6.53777e-06	0.0659217	0.409	0.297	0.114025
GABPB1-IT1	8.19969e-07	0.0659032	0.11	0.056	0.0143011
KCNC1	1.14939e-05	0.0659	0.143	0.085	0.200465
PSME2	0.00170381	0.0658818	0.579	0.462	1
CDH19	2.5719e-05	0.0658786	0.538	0.411	0.448565
RGS12	1.51938e-05	0.0658705	0.225	0.151	0.264995
VPS52	2.00107e-05	0.065834	0.186	0.121	0.349007
RCE1	9.92155e-05	0.0658236	0.104	0.061	1
ALKBH1	0.000361639	0.0657948	0.069	0.038	1
HEY1	2.0903e-05	0.0657776	0.485	0.362	0.364569
NBAS	8.67944e-05	0.0657011	0.188	0.127	1
LUC7L	0.000156392	0.065698	0.364	0.274	1
C1QA	0.00196144	0.0656059	0.956	0.843	1
ARMC10	6.29612e-05	0.0654704	0.269	0.191	1
CHST10	1.65232e-05	0.0654506	0.308	0.217	0.288181
NFU1	2.94339e-06	0.065427	0.296	0.202	0.0513357
PREX2	6.45774e-07	0.0653579	0.39	0.271	0.0112629
LINC01963	6.09799e-06	0.0653557	0.193	0.122	0.106355
CTSL	0.00499007	0.0653415	0.566	0.462	1
FADS3	6.0655e-05	0.0652824	0.535	0.411	1
IST1	3.55479e-05	0.0652804	0.491	0.374	0.619991
DNAJC6	4.26619e-06	0.065272	0.239	0.158	0.0744067
DVL2	0.000278515	0.0652655	0.183	0.127	1
RAMP1	0.000502504	0.0652614	0.94	0.878	1
MRI1	0.000186933	0.0651987	0.119	0.075	1
KIAA0895	0.000100297	0.0651839	0.058	0.027	1
DNAJC4	0.00231923	0.0651209	0.233	0.178	1
PLEKHM2	2.41292e-05	0.0651188	0.216	0.145	0.420837
PRR14	7.73772e-07	0.0650959	0.251	0.161	0.0134953
TIMM10	0.000319529	0.0650676	0.582	0.454	1
NDUFB7	0.00126452	0.0650488	0.832	0.71	1
SLAIN1	2.40703e-06	0.0650389	0.588	0.45	0.0419809
LMO4	0.000167924	0.0650356	0.316	0.232	1
DOCK1	5.78835e-05	0.0650296	0.285	0.201	1
ARF5	0.000247083	0.0650158	0.361	0.273	1
TMEM145	6.03487e-07	0.0650084	0.109	0.054	0.0105254
RPP25	4.03306e-05	0.0649845	0.123	0.073	0.703406
M6PR	3.46151e-05	0.06496	0.472	0.357	0.603722
MAIP1	0.000268595	0.0649527	0.149	0.099	1
NUP98	6.71512e-06	0.0649429	0.227	0.15	0.117118
SULF2	5.88858e-05	0.0648928	0.851	0.751	1
ANKZF1	0.000303969	0.0648624	0.094	0.056	1
PARP2	6.26746e-05	0.0647879	0.138	0.087	1
SGSM1	0.00131144	0.0647586	0.035	0.015	1
SLC25A48	1.75999e-07	0.0647455	0.034	0.006	0.0030696
TAOK1	5.30944e-07	0.0647031	0.401	0.276	0.0092602
SRP68	0.00011466	0.0646834	0.282	0.204	1
ADAMTS3	4.28534e-06	0.0646605	0.126	0.07	0.0747406
ARHGAP32	2.22212e-05	0.0646275	0.117	0.067	0.38756
AHCY	0.000207577	0.0645583	0.347	0.264	1
ISCA1	4.77364e-05	0.0645476	0.449	0.34	0.83257
SLC52A2	1.39919e-05	0.0645399	0.246	0.169	0.244032
FLII	0.00035672	0.0645234	0.239	0.175	1
TFCP2L1	1.4043e-05	0.0645008	0.122	0.069	0.244923
HSD3B7	1.12648e-05	0.0644603	0.152	0.093	0.196469
ADIRF	1.08558e-06	0.0644538	0.333	0.233	0.0189336
FBXW11	3.58668e-05	0.0644023	0.375	0.27	0.625552
DRAXIN	5.58974e-05	0.0643692	0.13	0.08	0.974907
EMC7	0.000186608	0.0643634	0.705	0.592	1
XPO5	5.37234e-06	0.0642494	0.186	0.116	0.0936991
CNST	1.72934e-06	0.0642376	0.14	0.078	0.0301614
DNAJC9	1.16874e-05	0.0642357	0.169	0.105	0.203841
KIFAP3	4.90415e-05	0.0642333	0.424	0.316	0.855333
CERCAM	4.688e-06	0.0642299	0.184	0.114	0.0817635
STK32A	4.42565e-08	0.0642278	0.316	0.203	0.000771877
UBXN11	0.00689059	0.0642257	0.052	0.032	1
BCL6	1.75284e-05	0.0642112	0.311	0.22	0.305713
LRRC14	4.68019e-07	0.0641745	0.152	0.085	0.00816273
PGM3	1.11856e-05	0.0641526	0.384	0.273	0.195087
GREM1	0.000175706	0.0641482	0.051	0.024	1
MGA	8.58174e-05	0.0641193	0.158	0.103	1
TMEM237	0.000205503	0.0641078	0.17	0.115	1
TRBC1	0.00137493	0.0640905	0.05	0.026	1
ZNF334	2.48838e-05	0.0640737	0.08	0.041	0.433999
PIKFYVE	1.99608e-05	0.0640521	0.239	0.163	0.348136
NT5C	1.86523e-05	0.0640338	0.357	0.254	0.325314
DTYMK	4.95674e-05	0.0640278	0.224	0.154	0.864505
USP32	3.20441e-06	0.0640219	0.174	0.105	0.0558881
CGGBP1	6.37685e-05	0.0640178	0.373	0.275	1
GADD45GIP1	0.000892077	0.0639957	0.701	0.572	1
PDXP	1.42569e-06	0.0638403	0.175	0.105	0.0248654
TCP1	0.000701355	0.0638372	0.538	0.428	1
PTPRE	2.48875e-05	0.0637703	0.589	0.45	0.434062
ZFYVE28	0.000106899	0.0637184	0.09	0.051	1
PPARD	1.01211e-05	0.0637169	0.238	0.159	0.176522
BBS7	1.59763e-05	0.0637144	0.146	0.088	0.278643
PMVK	9.43213e-07	0.063703	0.351	0.242	0.0164506
RXRA	1.48008e-05	0.0636878	0.202	0.133	0.258141
HNRNPDL	0.00907643	0.0636699	0.833	0.741	1
CDKN2AIP	1.47581e-05	0.0636607	0.178	0.113	0.257396
TM9SF4	1.05035e-05	0.0636059	0.336	0.236	0.183191
FNIP1	2.54592e-05	0.063542	0.235	0.158	0.444033
FLOT1	0.000320472	0.0635332	0.883	0.777	1
MARK1	7.51384e-06	0.063503	0.135	0.078	0.131049
SESN1	3.3012e-07	0.0634599	0.372	0.255	0.00575762
CNNM3	0.000246626	0.0634215	0.137	0.089	1
BMP8A	0.000573322	0.0633915	0.072	0.041	1
ZNF439	1.37151e-05	0.0633893	0.069	0.032	0.239206
GRIN2B	2.50729e-05	0.0633817	0.089	0.047	0.437297
ALDH2	8.2729e-05	0.0633456	0.537	0.416	1
TATDN1	6.62326e-06	0.0633021	0.229	0.15	0.115516
MAPK8IP2	2.46218e-05	0.0632862	0.139	0.083	0.429428
NFE2L2	8.31988e-05	0.0632648	0.545	0.432	1
LINC01563	1.47298e-05	0.0631948	0.067	0.03	0.256902
B4GALT4	5.92488e-06	0.0631207	0.231	0.151	0.103336
UBE2D4	2.71144e-05	0.0630972	0.24	0.166	0.472903
INO80B	0.000403917	0.0630956	0.123	0.08	1
DPYSL5	0.000105857	0.0630878	0.306	0.223	1
TAP1	0.000400242	0.0630869	0.373	0.285	1
SPSB3	0.000211158	0.0630383	0.21	0.149	1
PIGU	2.21287e-06	0.0629921	0.259	0.17	0.0385946
SUMO1	0.00119908	0.0629647	0.55	0.444	1
ADCY5	1.66231e-05	0.0629597	0.098	0.053	0.289923
DLGAP1-AS1	7.50645e-05	0.0629273	0.098	0.056	1
EIF3J-DT	1.95546e-05	0.0628956	0.095	0.051	0.341051
PSMD2	5.16507e-05	0.062884	0.559	0.436	0.900841
NPAS2	1.74145e-06	0.0628288	0.543	0.408	0.0303726
DLG2	0.000245646	0.062826	0.045	0.02	1
SNRNP25	5.8051e-05	0.0627579	0.304	0.217	1
C11orf74	3.8174e-06	0.0627404	0.14	0.081	0.0665793
KLHDC3	7.02993e-07	0.0627339	0.415	0.286	0.0122609
FBXO21	5.23282e-06	0.0627269	0.326	0.225	0.0912655
KCNA1	5.42264e-06	0.0627167	0.066	0.028	0.0945762
MSANTD3	0.000399544	0.0626856	0.101	0.062	1
YBEY	7.74007e-06	0.062655	0.146	0.087	0.134994
FGFRL1	7.5391e-05	0.0626429	0.084	0.046	1
DHX16	0.000713762	0.0626069	0.12	0.08	1
KLHL8	1.7123e-06	0.0625833	0.149	0.086	0.0298642
RHPN1	6.65941e-05	0.062569	0.166	0.108	1
PARP6	4.4565e-05	0.062509	0.194	0.129	0.777258
ST3GAL5	4.13373e-05	0.062483	0.656	0.508	0.720964
F13A1	2.5155e-07	0.0624826	0.298	0.194	0.00438728
MAPK10	0.000280988	0.0624772	0.217	0.153	1
PHF5A	0.000339748	0.062463	0.257	0.19	1
SHFL	0.000127465	0.0624108	0.28	0.203	1
FKBP8	3.28317e-05	0.0623812	0.511	0.382	0.572618
TSPAN11	1.62493e-07	0.0623782	0.203	0.119	0.00283404
XYLT1	4.76556e-06	0.0623714	0.204	0.13	0.0831161
SUPT16H	4.79628e-05	0.0623593	0.282	0.199	0.836518
SCCPDH	1.37375e-05	0.0622893	0.432	0.322	0.239596
MED25	1.94033e-05	0.0622611	0.2	0.132	0.338412
TRIM23	3.39413e-06	0.0622445	0.176	0.108	0.059197
APBB3	3.39806e-05	0.0622172	0.119	0.07	0.592656
SDHD	3.7636e-06	0.0622138	0.571	0.431	0.065641
DIO2	0.000811319	0.0622043	0.18	0.127	1
COG7	4.25921e-06	0.0621725	0.237	0.155	0.0742849
ZNF503	4.26979e-05	0.0621616	0.156	0.099	0.744694
ISCU	0.000918074	0.0621606	0.779	0.653	1
CSRNP3	1.2115e-05	0.0621427	0.095	0.05	0.211297
CWF19L1	0.00125059	0.0620923	0.096	0.062	1
EMC6	4.2018e-05	0.0620688	0.588	0.457	0.732835
RAB3C	1.79911e-06	0.0619828	0.142	0.08	0.0313782
PRKRA	6.70421e-05	0.0619717	0.319	0.233	1
GCHFR	0.00515127	0.0619647	0.034	0.017	1
MON2	7.33895e-06	0.061952	0.305	0.214	0.127999
RMND1	1.49513e-05	0.0618671	0.113	0.063	0.260765
AADAT	0.000967815	0.0618526	0.091	0.057	1
ZNF260	1.27177e-05	0.0618459	0.177	0.112	0.221809
GLDC	0.0036299	0.0618072	0.664	0.561	1
CARD19	0.000665306	0.0617806	0.371	0.284	1
COQ9	1.45759e-05	0.0617752	0.231	0.155	0.254219
FBXL3	9.87408e-06	0.0617689	0.302	0.209	0.172214
FGF11	1.06804e-05	0.0617684	0.162	0.099	0.186277
IGF1R	5.94211e-07	0.0617558	0.349	0.238	0.0103636
GNG12	7.86094e-05	0.0617222	0.599	0.471	1
PAFAH1B3	0.0002675	0.061686	0.216	0.155	1
PI4K2A	1.93966e-05	0.0616504	0.215	0.144	0.338297
DDX19A	2.08421e-05	0.0616311	0.248	0.169	0.363507
TMED7	0.000231066	0.0616246	0.746	0.604	1
KRI1	6.48508e-05	0.0615983	0.118	0.07	1
CYP27A1	3.09108e-05	0.0615863	0.269	0.187	0.539115
EZR	0.00314456	0.0615856	0.183	0.136	1
RAB3A	6.34461e-06	0.0614817	0.067	0.029	0.110656
RASL11B	8.62041e-07	0.0614627	0.16	0.091	0.0150349
CECR2	4.60956e-06	0.0614472	0.067	0.029	0.0803954
CLCN7	0.000465031	0.061431	0.322	0.243	1
RFC5	6.4803e-05	0.0614199	0.053	0.024	1
CCNB1IP1	1.62437e-05	0.0613889	0.177	0.112	0.283306
COQ10A	0.000796972	0.0613285	0.091	0.056	1
TSPAN5	1.09548e-05	0.0613003	0.221	0.146	0.191062
TAPT1	4.47296e-05	0.0612893	0.203	0.136	0.780129
NKAIN2	5.37984e-05	0.0612827	0.022	0.004	0.938298
UBE2S	5.12896e-06	0.0611848	0.441	0.323	0.0894542
MLST8	0.000120991	0.0611168	0.217	0.151	1
DHX30	3.76577e-05	0.0611128	0.47	0.353	0.656789
CACYBP	0.00306906	0.0610935	0.48	0.388	1
PIFO	1.7163e-05	0.0610541	0.063	0.028	0.29934
COG5	1.09836e-06	0.0610203	0.158	0.091	0.0191565
CAPRIN2	0.00022372	0.0609775	0.14	0.092	1
ZDHHC4	7.64765e-06	0.0609619	0.288	0.2	0.133383
VPS26A	0.000154195	0.0608996	0.302	0.225	1
COX14	0.00984377	0.060778	0.736	0.622	1
SNHG18	3.23021e-06	0.0606629	0.282	0.19	0.0563381
INTS3	0.000205967	0.0606149	0.307	0.226	1
ZNF780A	0.00118168	0.0606069	0.118	0.078	1
DMXL2	4.28828e-07	0.0605993	0.226	0.139	0.00747919
TMCC1	0.000145132	0.0605804	0.126	0.079	1
USP22	0.000391975	0.0605424	0.61	0.492	1
[truncated: 15,442 more rows]

## Sheet: Tumor 4 myxoid
	p_val	avg_log2FC	pct.1	pct.2	p_val_adj
PLCG2	1.98192e-49	1.40119	0.829	0.618	3.45667e-45
FXYD7	2.88303e-32	1.07213	0.682	0.472	5.02828e-28
BCAN	7.05893e-44	0.991378	0.885	0.759	1.23115e-39
COL20A1	2.53863e-22	0.898184	0.406	0.2	4.42762e-18
H19	5.17256e-21	0.896378	0.409	0.213	9.02147e-17
LY6H	5.52732e-24	0.869773	0.727	0.606	9.6402e-20
STAC2	1.04184e-16	0.866344	0.374	0.205	1.81707e-12
AGT	1.09796e-38	0.862018	0.941	0.878	1.91495e-34
SFRP1	1.98824e-23	0.849864	0.413	0.2	3.46768e-19
DLK1	1.64579e-38	0.793356	0.21	0.033	2.87043e-34
SNHG25	8.1085e-39	0.77558	0.937	0.881	1.4142e-34
PMEPA1	1.0945e-16	0.740245	0.64	0.547	1.90892e-12
S100A1	6.22989e-15	0.699	0.381	0.226	1.08655e-10
VGF	3.25388e-60	0.68544	1	0.994	5.67508e-56
FABP7	3.10307e-50	0.683266	1	0.986	5.41206e-46
KCNJ16	9.90979e-07	0.668811	0.413	0.346	0.0172837
EMP3	4.98753e-09	0.667891	0.51	0.437	8.69876e-05
MEG3	1.13956e-13	0.649799	0.748	0.67	1.98751e-09
IGSF9B	3.16554e-09	0.64592	0.5	0.415	5.52102e-05
PANTR1	5.30712e-09	0.616283	0.545	0.475	9.25614e-05
COL9A3	1.61653e-11	0.614068	0.636	0.567	2.81938e-07
RCAN1	1.0635e-23	0.611897	0.899	0.886	1.85486e-19
HMGA1	2.08422e-10	0.611045	0.58	0.515	3.63508e-06
PTPRZ1	4.09137e-41	0.610057	0.997	0.993	7.13575e-37
CDK2AP1	3.52924e-16	0.587609	0.783	0.749	6.15535e-12
OLFM2	1.56859e-06	0.569276	0.451	0.395	0.0273578
MTRNR2L12	9.23493e-19	0.547609	0.972	0.965	1.61066e-14
ADGRB1	9.18765e-11	0.543888	0.703	0.631	1.60242e-06
IRS2	3.99732e-14	0.543711	0.759	0.719	6.97173e-10
CADM4	1.0061e-12	0.542112	0.759	0.697	1.75474e-08
SEC14L2	1.04022e-08	0.534074	0.549	0.472	0.000181424
TNR	8.86881e-15	0.529042	0.871	0.834	1.54681e-10
EMP1	5.40091e-14	0.520224	0.836	0.814	9.41973e-10
ANXA2	1.45257e-10	0.50879	0.773	0.768	2.53343e-06
EIF5A	1.6367e-09	0.508673	0.598	0.534	2.85457e-05
SERPINA3	4.25351e-41	0.507979	1	0.998	7.41854e-37
DCTN3	0.000132106	0.503412	0.542	0.547	1
PDGFA	5.67624e-05	0.495745	0.392	0.338	0.989992
TOMM5	1.31238e-07	0.489394	0.699	0.733	0.00228892
MLC1	2.22586e-05	0.483625	0.329	0.26	0.388212
MCRIP1	4.07182e-07	0.483295	0.545	0.49	0.00710166
CLTA	3.82373e-08	0.481235	0.72	0.724	0.000666896
CNR1	0.0706594	0.480412	0.346	0.364	1
NKAIN4	1.45851e-08	0.479549	0.147	0.062	0.000254378
C1orf61	9.66476e-21	0.477308	0.972	0.96	1.68563e-16
SNX10	8.45078e-13	0.476598	0.846	0.84	1.4739e-08
MARCKSL1	2.29443e-12	0.476492	0.804	0.788	4.00171e-08
DACT2	1.11599e-05	0.472351	0.238	0.157	0.19464
BCHE	4.93661e-07	0.46856	0.199	0.111	0.00860993
GLIPR2	3.13248e-06	0.468195	0.336	0.252	0.0546335
SOX8	0.000721868	0.462696	0.374	0.332	1
NGFR	2.61194e-10	0.461266	0.766	0.782	4.55549e-06
SNHG6	1.81918e-14	0.459477	0.881	0.868	3.17284e-10
TENT5A	0.000121063	0.456845	0.332	0.275	1
TESC	1.0236e-06	0.455725	0.619	0.597	0.0178527
BAALC	5.63647e-08	0.451445	0.864	0.887	0.000983057
GLIS3	0.0208202	0.444601	0.164	0.13	1
LYPD1	3.01173e-05	0.437207	0.577	0.566	0.525275
H3-3B	2.08686e-27	0.43622	1	0.995	3.63968e-23
S100A16	8.43385e-11	0.433937	0.909	0.921	1.47095e-06
SNHG32	7.1363e-07	0.432934	0.671	0.686	0.0124464
NKAIN3-IT1	0.000734625	0.431741	0.168	0.111	1
ARHGAP23	0.000358401	0.430986	0.538	0.535	1
RAB31	3.6506e-12	0.420175	0.906	0.911	6.36702e-08
FOXG1	0.000819493	0.419833	0.493	0.497	1
ENAH	5.36618e-05	0.419257	0.434	0.383	0.935916
STMN3	0.000515281	0.417941	0.521	0.535	1
MARCKS	7.63417e-08	0.417025	0.818	0.852	0.00133148
GPR37L1	3.97545e-05	0.415925	0.591	0.581	0.693359
GTF3A	0.000488716	0.41455	0.514	0.512	1
IL17D	0.181279	0.411634	0.185	0.174	1
CENPV	0.00018787	0.411544	0.227	0.16	1
BASP1	0.00595203	0.409026	0.409	0.41	1
S100A6	9.68407e-18	0.407563	0.99	0.981	1.689e-13
MIF	1.40511e-19	0.40702	0.997	0.993	2.45064e-15
METRN	4.68808e-08	0.406682	0.867	0.877	0.000817649
CTXN1	0.00120589	0.404819	0.269	0.219	1
CST3	4.24331e-30	0.401214	1	1	7.40076e-26
NPY1R	2.17286e-11	0.398545	0.143	0.049	3.78969e-07
POLR2E	0.00191842	0.398115	0.497	0.509	1
RND2	0.0041354	0.396672	0.472	0.497	1
STK17A	0.0783331	0.395402	0.322	0.332	1
PMP2	2.3107e-16	0.394397	0.979	0.985	4.03009e-12
GLDC	5.56668e-05	0.39183	0.619	0.612	0.970884
FAM43A	0.0187618	0.391213	0.43	0.441	1
TSC22D4	4.75949e-08	0.390576	0.878	0.899	0.000830103
PHLDA3	4.44506e-05	0.389257	0.535	0.495	0.775262
WLS	4.18087e-05	0.387029	0.647	0.665	0.729185
EIF4EBP1	0.00186893	0.386074	0.343	0.306	1
CDC42EP4	7.16042e-05	0.385846	0.587	0.587	1
AIF1L	0.0033482	0.38565	0.451	0.446	1
KLHL9	0.254051	0.385481	0.269	0.285	1
LIMK1	0.00159297	0.383942	0.346	0.307	1
QKI	3.01562e-09	0.38209	0.92	0.922	5.25954e-05
BAG1	0.00621009	0.38116	0.423	0.425	1
LGI4	0.000881412	0.380902	0.51	0.512	1
MTRNR2L8	0.000706859	0.380797	0.367	0.322	1
OLFM1	0.00407851	0.379668	0.43	0.431	1
FRRS1L	0.0180537	0.379249	0.325	0.305	1
YWHAE	2.86063e-10	0.376694	0.913	0.92	4.98922e-06
FLOT1	6.62706e-07	0.375441	0.815	0.832	0.0115582
GNG7	2.52648e-05	0.374757	0.713	0.729	0.440643
WSCD1	0.0208641	0.373714	0.479	0.513	1
TNC	2.64369e-06	0.373518	0.773	0.83	0.0461086
TRIM47	0.00699869	0.372953	0.49	0.513	1
SAT2	0.00533936	0.36807	0.577	0.62	1
RASD1	0.00509453	0.3663	0.441	0.432	1
LPL	9.88106e-13	0.360706	0.962	0.962	1.72336e-08
SERPINE1	0.000830061	0.360587	0.476	0.453	1
SOX2	0.000356302	0.360015	0.552	0.561	1
TMEM160	0.00242964	0.357842	0.427	0.419	1
ARPP19	0.00185499	0.357837	0.629	0.68	1
FXYD1	0.12822	0.357773	0.234	0.222	1
TTYH1	7.24186e-05	0.356905	0.594	0.59	1
SUB1	2.06928e-10	0.354412	0.951	0.945	3.60904e-06
PDGFB	0.00577907	0.353438	0.224	0.179	1
RGS17	0.023243	0.353223	0.395	0.405	1
BATF3	0.00326195	0.351902	0.374	0.346	1
MMP15	0.0175909	0.351755	0.252	0.22	1
ELN	0.00503528	0.348388	0.283	0.245	1
ROMO1	0.000101233	0.347953	0.745	0.793	1
LINC01503	0.134576	0.346394	0.213	0.203	1
RWDD1	0.0185354	0.34573	0.374	0.369	1
PDPN	4.52064e-06	0.344618	0.703	0.684	0.0788445
ZNF428	0.00612751	0.344245	0.507	0.531	1
NUTF2	0.0264732	0.343988	0.462	0.487	1
MIEN1	0.0110438	0.343014	0.5	0.533	1
GGH	0.0135966	0.342559	0.14	0.102	1
PPDPF	2.11285e-06	0.342389	0.79	0.837	0.0368503
RUVBL2	0.555035	0.339619	0.252	0.274	1
NTMT1	0.418617	0.337582	0.175	0.177	1
WDR45B	0.128502	0.337434	0.336	0.341	1
CSPG5	0.00751048	0.337374	0.483	0.488	1
SNHG29	4.45426e-07	0.337325	0.86	0.855	0.00776868
KRT10	0.00739679	0.336053	0.615	0.672	1
SNTG1	0.0836666	0.335483	0.206	0.189	1
ZDHHC21	0.040069	0.335476	0.238	0.215	1
GNAS	7.0573e-18	0.334696	1	0.999	1.23086e-13
INAFM1	0.00733688	0.333501	0.493	0.508	1
DTNA	0.00823872	0.33339	0.619	0.666	1
LRP1	1.8022e-06	0.329181	0.885	0.922	0.0314322
CRB2	0.00153185	0.327977	0.175	0.121	1
NDUFB6	0.00146883	0.327656	0.738	0.79	1
L3MBTL4	0.0409352	0.327282	0.213	0.186	1
NFIX	0.0405191	0.326856	0.29	0.273	1
CBFB	0.0472792	0.326515	0.395	0.411	1
GFAP	4.21791e-21	0.325544	1	1	7.35646e-17
CHAD	0.0021425	0.323689	0.14	0.091	1
ZNF532	0.096568	0.323584	0.388	0.411	1
C1QTNF3	0.414328	0.32275	0.245	0.259	1
LHX2	0.0164451	0.321839	0.42	0.42	1
STMN2	0.00188816	0.320224	0.126	0.078	1
SERPINB6	5.82223e-05	0.318805	0.699	0.704	1
CAV2	0.0277611	0.318414	0.399	0.407	1
PCMTD2	0.00383868	0.318327	0.528	0.542	1
ARHGEF26	0.494085	0.318027	0.329	0.381	1
MAD2L2	0.210586	0.317996	0.248	0.249	1
TAFA5	0.125266	0.317991	0.357	0.376	1
CNTN1	0.016684	0.317383	0.35	0.335	1
POU3F2	0.403721	0.317024	0.36	0.411	1
H3-3A	1.21307e-09	0.316789	0.976	0.973	2.11572e-05
NES	1.80791e-06	0.31665	0.745	0.761	0.0315318
METTL7B	0.173196	0.315635	0.399	0.445	1
NCAN	0.0380122	0.314559	0.524	0.578	1
TMEM8B	0.0769131	0.312126	0.238	0.218	1
NSMF	0.0584782	0.310667	0.336	0.333	1
CD63	4.42926e-18	0.309928	1	0.999	7.72507e-14
PSMB7	0.901592	0.309669	0.402	0.498	1
C2orf80	0.437942	0.307934	0.304	0.335	1
ITPR3	0.0346476	0.307799	0.406	0.409	1
LINC01116	0.000140275	0.30484	0.094	0.045	1
SPRY2	0.00882222	0.304717	0.643	0.701	1
LINC00511	0.0479285	0.303999	0.315	0.307	1
SRI	0.00352594	0.303369	0.755	0.813	1
PTGDS	9.02627e-10	0.302192	0.976	0.98	1.57427e-05
MT1M	0.0767035	0.301118	0.49	0.524	1
WAPL	0.134896	0.300887	0.175	0.159	1
GTF2I	6.01594e-06	0.299669	0.846	0.883	0.104924
FABP5	4.7002e-08	0.299208	0.972	0.969	0.000819762
PCDH10	0.324243	0.298483	0.196	0.195	1
WASL	0.152772	0.297954	0.283	0.29	1
CARHSP1	0.107391	0.29743	0.269	0.262	1
SNRPE	0.000347551	0.296989	0.678	0.693	1
RRAGA	0.0780049	0.296198	0.545	0.62	1
MDFI	0.0362744	0.295153	0.196	0.166	1
SAMD1	0.213504	0.294048	0.294	0.304	1
DYNC1I2	0.092579	0.2932	0.378	0.39	1
WSB2	0.114334	0.292878	0.483	0.538	1
VAMP2	0.403812	0.292599	0.406	0.474	1
GSTP1	0.000451343	0.291922	0.822	0.869	1
UBA2	0.1722	0.291211	0.364	0.387	1
C7orf50	0.019072	0.290974	0.538	0.577	1
SPATS2L	0.0164606	0.290699	0.479	0.508	1
TMED5	0.0235001	0.290323	0.388	0.385	1
CXXC5	0.0268166	0.289999	0.465	0.479	1
STMN1	0.845555	0.289863	0.423	0.502	1
UBL3	0.109089	0.28983	0.486	0.54	1
TMX3	0.442656	0.28938	0.283	0.309	1
BRD3OS	0.543382	0.288768	0.171	0.174	1
RAD23B	0.353315	0.288252	0.325	0.351	1
GAP43	5.90819e-07	0.28802	0.983	0.979	0.0103045
EXTL3	0.725012	0.287958	0.255	0.288	1
CBX5	0.313833	0.287711	0.395	0.441	1
EIF4H	0.00129232	0.287293	0.71	0.739	1
FLOT2	0.384544	0.287159	0.343	0.38	1
NSG1	0.248869	0.287062	0.28	0.292	1
COL6A1	0.176894	0.286771	0.406	0.428	1
RALA	0.209292	0.286653	0.273	0.277	1
PMP22	0.0123967	0.285799	0.657	0.712	1
GTF3C6	0.00181783	0.284733	0.605	0.63	1
PTPRF	0.11195	0.284467	0.203	0.183	1
NOP56	0.854506	0.284123	0.339	0.408	1
ST3GAL5	0.00663591	0.283862	0.563	0.585	1
TXN2	0.25186	0.283126	0.388	0.425	1
IPO5	0.00863266	0.283056	0.413	0.412	1
GRP	1.03822e-08	0.282292	0.087	0.026	0.000181077
KPNB1	0.820257	0.282058	0.416	0.507	1
RNF208	0.0704484	0.281667	0.105	0.08	1
STOML2	0.231857	0.281625	0.36	0.397	1
PPP1R14B	0.014846	0.281533	0.517	0.547	1
NOVA1	0.217963	0.280609	0.315	0.332	1
MMP17	0.462019	0.280214	0.175	0.176	1
PTTG1	0.246917	0.278991	0.147	0.132	1
LGALS3	3.05344e-05	0.278743	0.85	0.879	0.532551
C9orf16	0.168564	0.278646	0.654	0.738	1
SLC6A9	0.128989	0.277591	0.294	0.293	1
CACNG4	0.0417077	0.277492	0.339	0.332	1
PLPBP	0.384429	0.277352	0.224	0.227	1
ANXA5	0.000390563	0.276581	0.797	0.863	1
HAS2	0.248574	0.275754	0.217	0.211	1
POU3F1	1.92593e-17	0.275326	0.077	0.009	3.35902e-13
LSM5	0.113673	0.274982	0.416	0.446	1
UBE2V1	0.0187682	0.274969	0.49	0.504	1
PMF1	0.298511	0.274789	0.21	0.208	1
ZNF652	0.404934	0.274325	0.168	0.163	1
ZFAS1	0.000745008	0.273667	0.678	0.699	1
ATP13A3	0.712723	0.273422	0.339	0.396	1
LRATD2	0.338109	0.273256	0.241	0.248	1
ASCC2	0.481083	0.273231	0.206	0.212	1
SRD5A1	0.0439209	0.272585	0.206	0.172	1
KLF10	0.264231	0.271859	0.143	0.132	1
RAC1	0.000773629	0.271706	0.734	0.791	1
ERAL1	0.169128	0.271054	0.199	0.186	1
LHFPL3	1.08884e-06	0.270736	0.063	0.018	0.0189905
METAP2	0.8046	0.270333	0.364	0.436	1
SOX11	0.00386595	0.269739	0.133	0.087	1
ENKUR	0.504415	0.269615	0.098	0.092	1
PPP2CB	0.0267584	0.269344	0.689	0.759	1
PNMA1	0.0899725	0.269075	0.538	0.594	1
C4orf48	0.0443831	0.268795	0.413	0.439	1
COPE	0.0784862	0.268777	0.591	0.646	1
POLR1C	0.863218	0.267111	0.161	0.172	1
NARS1	0.0639269	0.266972	0.469	0.509	1
NME2	1.48365e-05	0.266902	0.979	0.962	0.258763
IDH2	0.370946	0.26649	0.255	0.269	1
SOX1	0.000527454	0.266483	0.091	0.046	1
CDH2	0.0447882	0.266414	0.577	0.638	1
TTYH3	0.0214355	0.266358	0.479	0.513	1
TBCB	0.00671085	0.2663	0.689	0.738	1
NUDT1	0.464091	0.266208	0.147	0.143	1
VEGFA	0.383039	0.26556	0.329	0.366	1
PDCD5	0.0247392	0.264606	0.587	0.645	1
AP1S1	0.204484	0.264107	0.441	0.488	1
RANBP1	0.106637	0.263943	0.476	0.517	1
JTB	0.0153736	0.262215	0.731	0.8	1
LINC00461	0.84741	0.26193	0.227	0.253	1
PDE1C	0.593316	0.261787	0.213	0.226	1
ZNF91	0.148238	0.261346	0.136	0.118	1
SLF2	0.185972	0.261053	0.325	0.338	1
CSKMT	0.0249183	0.260795	0.542	0.592	1
FSCN1	0.109689	0.260467	0.566	0.617	1
RPP21	0.556426	0.26039	0.304	0.341	1
AP2S1	0.00855233	0.260053	0.664	0.708	1
GBA2	0.839257	0.257642	0.22	0.258	1
MUC12	0.293179	0.256136	0.15	0.139	1
NENF	0.0280048	0.255528	0.5	0.51	1
ACKR3	0.158985	0.255355	0.329	0.344	1
GAB1	0.451125	0.255345	0.22	0.229	1
CALM3	0.00544118	0.255332	0.675	0.737	1
STX17	0.982747	0.255261	0.091	0.098	1
TECR	0.116063	0.254811	0.605	0.691	1
ZFR	0.145938	0.254745	0.51	0.573	1
LSM7	0.0178293	0.254012	0.801	0.841	1
PLEKHA4	0.131705	0.253956	0.413	0.443	1
FBXO10	0.00850965	0.253215	0.115	0.076	1
AHCYL2	0.314179	0.252985	0.266	0.28	1
CRMP1	0.90015	0.252618	0.385	0.47	1
PGAP1	0.34719	0.252543	0.36	0.397	1
KLHDC3	0.398502	0.252526	0.322	0.354	1
NDUFB9	0.00769241	0.251927	0.699	0.746	1
CCT2	0.0686398	0.251922	0.507	0.546	1
KCNQ2	0.415672	0.251732	0.441	0.511	1
IGSF21	0.945902	0.251632	0.332	0.402	1
ADORA1	0.100813	0.251338	0.416	0.45	1
PFDN2	0.0899389	0.251219	0.517	0.574	1
MCUR1	0.724058	0.251073	0.203	0.243	1
DDAH1	0.0275049	0.250387	0.437	0.448	1
C1QL1	3.14173e-07	0.250149	0.972	0.978	0.00547949
SOX4	0.391476	0.250051	0.168	0.163	1
ELOVL5	0.00626308	0.249922	0.79	0.848	1
CHMP5	0.260111	0.249716	0.49	0.57	1
CERS4	0.445009	0.248915	0.28	0.3	1
STUB1	0.528009	0.248887	0.374	0.431	1
PNMA8A	0.118475	0.248047	0.28	0.277	1
PCGF2	0.139494	0.248038	0.273	0.271	1
UBE2S	0.131003	0.247254	0.367	0.384	1
SET	0.0635378	0.246325	0.615	0.695	1
LONRF1	0.178555	0.246153	0.182	0.165	1
BCL7C	0.829043	0.244797	0.22	0.245	1
HMGB1	0.00452518	0.24422	0.839	0.905	1
SCN1B	0.839572	0.24415	0.199	0.229	1
LYPLA1	0.647152	0.244057	0.234	0.252	1
TTC9B	0.237559	0.243881	0.248	0.248	1
SMIM27	0.474129	0.243623	0.315	0.345	1
GRIK3	0.313525	0.24308	0.315	0.335	1
KCNMB4	0.107615	0.242671	0.626	0.696	1
FGF14	0.349074	0.242472	0.332	0.358	1
CBX3	0.00375558	0.242449	0.738	0.761	1
METTL21A	0.390966	0.242111	0.115	0.108	1
MYO10	0.0552459	0.241798	0.469	0.495	1
TFCP2	0.467094	0.241564	0.203	0.207	1
MPP6	0.0384611	0.241392	0.091	0.063	1
ABRAXAS2	0.477278	0.241118	0.101	0.096	1
TRIM28	0.291729	0.241093	0.392	0.432	1
SPRY4	0.0741932	0.241043	0.458	0.49	1
DYNLRB1	0.000528285	0.24002	0.783	0.82	1
SPP1	5.03564e-13	0.239858	1	1	8.78265e-09
EEF1A2	0.892243	0.239856	0.238	0.271	1
ZNF358	0.685089	0.239586	0.206	0.221	1
ILF2	0.907246	0.239044	0.486	0.594	1
EFCAB14	0.905569	0.238863	0.308	0.354	1
PFDN4	0.533292	0.238853	0.29	0.366	1
RIOK3	0.667597	0.238237	0.189	0.2	1
SOX10	0.382299	0.238084	0.451	0.514	1
NUCKS1	0.047441	0.237589	0.622	0.701	1
PPIL1	0.771964	0.237389	0.241	0.286	1
EIF2AK1	0.822436	0.236753	0.276	0.313	1
ACO1	0.943072	0.236451	0.213	0.245	1
SPOCK1	3.38982e-05	0.236248	0.871	0.9	0.591219
FZD8	0.233521	0.235988	0.28	0.282	1
MAPRE1	0.0956888	0.235806	0.472	0.523	1
SNRPB2	0.691778	0.235466	0.381	0.453	1
TMEM189	0.483835	0.23517	0.248	0.264	1
PHB	0.118967	0.235052	0.563	0.637	1
ATP2A2	0.0435941	0.235032	0.731	0.786	1
TCEA1	0.151718	0.23483	0.399	0.425	1
ITGB4	0.0601367	0.234824	0.622	0.698	1
ANAPC11	0.0219271	0.234576	0.713	0.779	1
SOCS6	0.689955	0.234514	0.22	0.269	1
KLRC2	0.562202	0.23434	0.126	0.125	1
NPY5R	3.81703e-08	0.234186	0.059	0.014	0.000665728
SMAD9	0.00884795	0.233856	0.15	0.107	1
CNOT2	0.307241	0.233571	0.413	0.466	1
VAV3	0.105532	0.233309	0.084	0.063	1
GRHPR	0.0881534	0.233001	0.462	0.496	1
NDUFS8	0.0921516	0.232889	0.629	0.697	1
EXOC3	0.695953	0.232806	0.206	0.248	1
BOP1	0.244415	0.23275	0.171	0.16	1
NDUFB2	9.02641e-05	0.232225	0.937	0.958	1
DCAF7	0.520022	0.232119	0.255	0.273	1
CRCP	0.730854	0.232018	0.126	0.129	1
GTF2A2	0.307595	0.232007	0.462	0.536	1
GPSM1	0.947984	0.23127	0.14	0.153	1
CSNK2B	0.616324	0.231264	0.552	0.665	1
GUCY1A1	0.590739	0.231021	0.171	0.177	1
NDUFA11	0.00143727	0.230897	0.825	0.868	1
MYT1	0.187728	0.230766	0.336	0.358	1
WAC	0.996589	0.230646	0.311	0.367	1
PHPT1	0.00401242	0.230356	0.864	0.869	1
CLIP2	0.225898	0.230325	0.465	0.541	1
URM1	0.918214	0.22959	0.259	0.296	1
CASTOR1	0.723388	0.229508	0.126	0.13	1
NFIB	0.10896	0.229466	0.378	0.389	1
CKS2	0.11332	0.229267	0.105	0.082	1
YBX1	0.0482565	0.229182	0.615	0.687	1
C18orf32	0.0135492	0.228953	0.682	0.718	1
RANBP9	0.242387	0.228941	0.266	0.267	1
MMP16	0.785699	0.228792	0.301	0.342	1
SERPINF1	0.0124642	0.228767	0.636	0.689	1
SNRPB	0.888607	0.228727	0.409	0.485	1
ARC	0.644037	0.228461	0.262	0.289	1
SYNM	0.173867	0.227511	0.5	0.564	1
SDCBP2	0.397612	0.227044	0.22	0.281	1
PTGES3	0.432078	0.22626	0.636	0.759	1
LZIC	0.50363	0.22581	0.147	0.145	1
COX6C	3.43196e-08	0.225661	0.99	0.988	0.000598568
ETV1	0.72113	0.225646	0.245	0.271	1
VXN	0.504718	0.225006	0.322	0.363	1
EVI5L	0.352541	0.224652	0.154	0.148	1
C5orf51	0.0825164	0.224127	0.189	0.165	1
MALSU1	0.565881	0.224082	0.427	0.495	1
TMEM54	0.190214	0.22408	0.136	0.186	1
COBL	0.171689	0.223818	0.227	0.219	1
KANK1	0.402666	0.223558	0.346	0.385	1
MBD3	0.313997	0.222279	0.241	0.245	1
ATOX1	0.0498453	0.221872	0.78	0.847	1
LSM4	0.921352	0.221793	0.364	0.438	1
BAG6	0.436735	0.221333	0.388	0.435	1
KIAA1755	0.670889	0.221099	0.15	0.154	1
ISOC2	0.957855	0.221068	0.325	0.39	1
PRCC	0.598937	0.220927	0.224	0.241	1
PLLP	0.348929	0.22086	0.545	0.627	1
ZNF254	0.538991	0.220643	0.098	0.092	1
RBM48	0.378305	0.220537	0.098	0.088	1
UBE2N	0.155491	0.220443	0.521	0.583	1
RHEB	0.384797	0.220181	0.556	0.635	1
ARF3	0.152449	0.219857	0.545	0.638	1
DPY19L1	0.270863	0.219812	0.619	0.695	1
PLCD3	0.511993	0.219532	0.227	0.284	1
ARFGAP2	0.451709	0.219317	0.255	0.321	1
SH3GL1	0.966102	0.219086	0.287	0.336	1
CDC37L1	0.428817	0.219081	0.161	0.158	1
PDAP1	0.720443	0.219032	0.357	0.44	1
HINT3	0.478595	0.218951	0.231	0.243	1
PXDC1	0.681436	0.218418	0.378	0.436	1
ITGA3	0.102987	0.218349	0.493	0.533	1
C1orf21	0.889214	0.21815	0.259	0.296	1
SCRN1	0.51796	0.218096	0.371	0.429	1
C3orf70	0.869296	0.217992	0.308	0.354	1
INAVA	0.258274	0.21797	0.115	0.101	1
LASP1	0.703321	0.217807	0.336	0.383	1
EEF1AKNMT	0.645932	0.217708	0.133	0.158	1
POLR2F	0.19043	0.217696	0.619	0.707	1
CACTIN	0.114981	0.217431	0.098	0.077	1
FAM219B	0.911258	0.217343	0.196	0.227	1
PLIN3	0.256292	0.217073	0.332	0.355	1
ZBTB41	0.703838	0.216907	0.098	0.097	1
FAM120B	0.829795	0.216817	0.182	0.196	1
INHBA	0.342525	0.216777	0.147	0.137	1
ZNF436	0.769934	0.216313	0.21	0.226	1
AP2B1	0.886501	0.21629	0.353	0.423	1
SMARCE1	0.8863	0.216143	0.329	0.391	1
TMEM250	0.770654	0.215925	0.133	0.139	1
SLC29A4	0.249884	0.215779	0.115	0.101	1
ADAMTS7	0.0129553	0.21567	0.094	0.06	1
MLF2	0.0926151	0.215269	0.689	0.768	1
RAB5C	0.323584	0.215199	0.64	0.728	1
APLP1	0.518669	0.215145	0.427	0.502	1
STARD3NL	0.506096	0.215101	0.399	0.456	1
MALAT1	0.00424476	0.214645	0.692	0.752	1
STX2	0.17804	0.214445	0.147	0.127	1
SOCS4	0.645997	0.214	0.147	0.15	1
CORO2B	0.712831	0.213972	0.385	0.459	1
GET3	0.626561	0.213908	0.329	0.412	1
PRPF4B	0.232072	0.213865	0.22	0.29	1
SPECC1	0.88074	0.213653	0.206	0.229	1
PCDHB3	0.164431	0.213467	0.143	0.125	1
NEK6	0.324645	0.213465	0.455	0.524	1
EIF4G2	0.00352843	0.213403	0.832	0.91	1
CCT5	0.133468	0.213035	0.64	0.719	1
MMP24OS	0.764529	0.212919	0.238	0.264	1
KLHL23	0.163823	0.212844	0.077	0.059	1
TMEM181	0.948379	0.21253	0.343	0.409	1
RIT2	1.31758e-10	0.212073	0.056	0.009	2.29799e-06
ESD	0.502985	0.211848	0.458	0.534	1
CAMSAP1	0.802659	0.211708	0.164	0.191	1
NDUFA4	4.01457e-06	0.211259	1	0.993	0.0700182
C3orf14	0.93176	0.211256	0.185	0.213	1
NOTCH1	0.856117	0.211093	0.318	0.368	1
FTSJ3	0.357097	0.21096	0.133	0.125	1
ARL8A	0.774256	0.210761	0.315	0.362	1
HEBP2	0.907439	0.21074	0.178	0.195	1
GNA12	0.625004	0.210473	0.49	0.586	1
DDX6	0.920953	0.210402	0.315	0.378	1
RNF114	0.866224	0.210359	0.36	0.435	1
NFIC	0.254596	0.210303	0.381	0.413	1
PI4KB	0.948853	0.210243	0.266	0.312	1
METTL26	0.677754	0.209967	0.42	0.491	1
JPH4	0.577603	0.209899	0.231	0.245	1
YWHAZ	0.00256695	0.209818	0.79	0.835	1
MEG8	0.14015	0.209775	0.133	0.112	1
ATP5F1E	2.28052e-09	0.209445	1	0.999	3.97746e-05
FAM92A	0.370066	0.20941	0.175	0.172	1
TAF13	0.941878	0.2092	0.213	0.246	1
AP2M1	0.038985	0.209108	0.769	0.823	1
CHMP4B	0.629445	0.208964	0.28	0.309	1
SLC25A23	0.594684	0.208538	0.252	0.275	1
RBM18	0.538789	0.208515	0.21	0.218	1
CREB1	0.540189	0.208352	0.175	0.177	1
VANGL2	0.385133	0.208197	0.126	0.117	1
NAB2	0.437644	0.208194	0.164	0.164	1
TANC2	0.440836	0.208058	0.273	0.29	1
SHISA7	0.386264	0.207845	0.143	0.136	1
G3BP1	0.762658	0.207796	0.329	0.416	1
PSMC3	0.268551	0.207549	0.413	0.451	1
POLR3H	0.372826	0.20747	0.203	0.2	1
PLAA	0.651249	0.207325	0.14	0.144	1
CAPNS1	0.0750216	0.207284	0.64	0.708	1
KLHDC8A	0.774392	0.207042	0.315	0.363	1
BID	0.93112	0.207025	0.213	0.237	1
SMU1	0.51513	0.206716	0.21	0.261	1
SCNM1	0.976081	0.206625	0.231	0.262	1
RARA	0.558083	0.206593	0.185	0.191	1
FKBP4	0.761689	0.206578	0.227	0.25	1
FIS1	0.186987	0.206352	0.703	0.782	1
ATP6V1F	0.0343788	0.206317	0.654	0.719	1
IPO7	0.617305	0.206196	0.336	0.382	1
TRAF4	0.418341	0.205696	0.269	0.28	1
PON2	0.0145992	0.205601	0.794	0.848	1
MEIS3	0.913147	0.205601	0.238	0.271	1
HDHD2	0.629109	0.205195	0.266	0.329	1
PPIA	7.40422e-08	0.204831	0.997	0.993	0.00129137
FZD3	0.426508	0.204747	0.143	0.138	1
TNFRSF12A	0.00859277	0.204704	0.825	0.856	1
EIF3G	0.48506	0.204645	0.437	0.503	1
FGD5-AS1	0.805948	0.204583	0.535	0.63	1
VTI1B	0.771348	0.20457	0.294	0.353	1
RTL6	0.793852	0.204503	0.238	0.265	1
ZCRB1	0.84854	0.203994	0.234	0.27	1
RHOT1	0.952338	0.203604	0.196	0.219	1
NORAD	0.0145618	0.203586	0.881	0.941	1
EIF4A3	0.631348	0.203549	0.357	0.416	1
SRXN1	0.484014	0.203175	0.094	0.116	1
ACSS3	0.167701	0.203148	0.392	0.429	1
MED20	0.130665	0.202967	0.101	0.08	1
LSM12	0.407082	0.202945	0.171	0.169	1
LIN7A	0.945045	0.202901	0.189	0.211	1
RARS2	0.946083	0.202866	0.154	0.168	1
VLDLR	0.692745	0.202618	0.276	0.308	1
STK33	0.170931	0.202472	0.045	0.031	1
RABIF	0.83887	0.202439	0.168	0.18	1
FBXL5	0.969639	0.202364	0.35	0.419	1
SNHG7	0.526093	0.202158	0.437	0.512	1
NHP2	0.274989	0.20211	0.605	0.7	1
ARVCF	0.926272	0.201457	0.108	0.119	1
POLR2L	0.000266337	0.201153	0.934	0.929	1
MAPKAP1	0.647519	0.20061	0.329	0.376	1
MAZ	0.395645	0.20061	0.248	0.262	1
RABAC1	0.0345566	0.200532	0.689	0.756	1
POP7	0.943221	0.200436	0.227	0.263	1
USP8	0.855689	0.200336	0.185	0.211	1
HNRNPUL1	0.958495	0.199652	0.364	0.438	1
CENPX	0.952548	0.199516	0.287	0.337	1
MISP3	0.60554	0.199374	0.143	0.145	1
GAL	0.000970195	0.199337	0.098	0.052	1
GOLT1B	0.838877	0.199139	0.238	0.277	1
NUFIP2	0.401697	0.199082	0.36	0.397	1
ANKS1B	0.968007	0.198951	0.192	0.217	1
PXYLP1	0.910291	0.198836	0.322	0.378	1
G6PC3	0.901694	0.198577	0.409	0.498	1
PSIP1	0.254976	0.198431	0.392	0.429	1
ABHD17A	0.889484	0.198208	0.434	0.53	1
CRAT	0.851309	0.19819	0.178	0.204	1
CAAP1	0.770355	0.197773	0.129	0.134	1
CWC25	0.711752	0.197555	0.091	0.091	1
ANKRD40	0.73059	0.197427	0.269	0.327	1
AP3S2	0.968371	0.19729	0.224	0.263	1
RAB3IP	0.00985595	0.197174	0.72	0.791	1
STYX	0.743443	0.197169	0.091	0.09	1
GPM6A	0.00248088	0.197086	0.944	0.943	1
ID1	0.0208672	0.196995	0.692	0.712	1
HSBP1	0.0638674	0.196639	0.846	0.901	1
WBP11	0.868812	0.196209	0.308	0.348	1
ITPK1	0.850939	0.196037	0.388	0.454	1
PSMA7	0.0174703	0.19584	0.689	0.731	1
UFC1	0.0616825	0.195798	0.545	0.604	1
WDR3	0.341512	0.195608	0.112	0.1	1
FNDC4	0.557189	0.195585	0.192	0.233	1
HAUS6	0.611649	0.195536	0.112	0.109	1
RFX2	0.0179349	0.195521	0.101	0.068	1
VCP	0.354085	0.195506	0.507	0.594	1
ANO6	0.783946	0.195308	0.252	0.304	1
ICA1	0.905075	0.195003	0.087	0.09	1
SECISBP2L	0.94047	0.195002	0.224	0.251	1
TUBB6	0.745695	0.194814	0.199	0.233	1
UPP1	0.827767	0.194809	0.206	0.226	1
PCBP2	0.0266338	0.194799	0.794	0.858	1
HOOK3	0.723947	0.194748	0.199	0.237	1
SPRED1	0.643746	0.194313	0.441	0.518	1
SRGAP1	0.742464	0.194233	0.122	0.14	1
TWF1	0.762987	0.194203	0.357	0.407	1
PTAR1	0.350605	0.193874	0.199	0.255	1
TBC1D10A	0.764578	0.193648	0.196	0.208	1
TAX1BP1	0.972089	0.193586	0.36	0.428	1
SMAP1	0.808628	0.193362	0.22	0.259	1
DYRK4	0.277479	0.19299	0.192	0.252	1
MZT2A	0.523494	0.19272	0.315	0.397	1
ZNF274	0.897272	0.192648	0.105	0.111	1
STRN	0.230475	0.192623	0.136	0.122	1
LRFN4	0.610763	0.192601	0.098	0.095	1
TRAF7	0.958431	0.192445	0.22	0.251	1
TTC1	0.565713	0.192403	0.227	0.275	1
GIPC1	0.898644	0.191805	0.343	0.411	1
PYM1	0.638327	0.19169	0.147	0.151	1
RALBP1	0.829496	0.191588	0.189	0.221	1
LSM2	0.498924	0.191435	0.367	0.453	1
PLPPR2	0.373919	0.191416	0.538	0.626	1
VPS4B	0.616042	0.191355	0.259	0.318	1
SMDT1	0.789303	0.191271	0.531	0.63	1
CHD3	0.77191	0.191014	0.21	0.248	1
CAMLG	0.0365247	0.19097	0.248	0.364	1
CDKN2C	0.0681863	0.190892	0.112	0.085	1
PTPRE	0.766256	0.190871	0.427	0.531	1
JAM3	0.576659	0.190863	0.42	0.477	1
ZNF626	0.933193	0.190812	0.091	0.099	1
LRRC75A	0.822372	0.190492	0.112	0.126	1
NPTXR	0.171907	0.190411	0.573	0.653	1
HSP90AB1	0.00961875	0.190397	0.899	0.928	1
HNRNPA0	0.69727	0.190055	0.5	0.608	1
THEM4	0.733017	0.189922	0.168	0.177	1
PRDX2	0.0528358	0.189895	0.727	0.806	1
KPNA3	0.797948	0.189878	0.203	0.238	1
GADD45GIP1	0.534292	0.189674	0.531	0.649	1
KCNF1	0.252641	0.189469	0.465	0.502	1
NAV1	0.710702	0.189343	0.283	0.339	1
NUDT3	0.529036	0.189289	0.287	0.311	1
HM13	0.465327	0.188878	0.493	0.566	1
KCTD17	0.915736	0.18874	0.154	0.172	1
GUK1	0.05036	0.188721	0.752	0.828	1
MYRFL	0.894635	0.188593	0.206	0.237	1
NPR2	0.833759	0.188314	0.122	0.139	1
ANKRD46	0.282203	0.188152	0.15	0.139	1
ENHO	0.918169	0.187824	0.143	0.155	1
VAT1	0.351011	0.187749	0.374	0.409	1
RASSF2	0.872423	0.187685	0.462	0.567	1
RAB34	0.504743	0.187241	0.322	0.351	1
SYDE1	0.80448	0.187206	0.115	0.132	1
CCDC106	0.95785	0.18719	0.231	0.266	1
EPRS1 /// QARS1	0.383658	0.187161	0.206	0.26	1
NDUFAF8	0.012609	0.187136	0.766	0.831	1
GNL1	0.691434	0.186999	0.28	0.307	1
PROX1	0.223277	0.186915	0.129	0.112	1
BTBD3	0.872283	0.186816	0.185	0.21	1
ZNF709	0.0127744	0.186668	0.084	0.051	1
TIMM21	0.580048	0.186515	0.182	0.218	1
TMEM263	0.833932	0.186413	0.308	0.345	1
SARNP	0.841091	0.186392	0.322	0.397	1
MYL6B	0.885615	0.18637	0.402	0.482	1
SMAD4	0.977901	0.186204	0.21	0.238	1
ERH	0.747207	0.186173	0.503	0.636	1
NELL1	0.000885154	0.186137	0.07	0.032	1
ZADH2	0.956943	0.18582	0.161	0.179	1
SETD5	0.921495	0.185429	0.129	0.139	1
DPM1	0.824206	0.185085	0.203	0.235	1
IRF2BPL	0.637167	0.185025	0.287	0.312	1
RHOBTB3	0.28149	0.184836	0.189	0.248	1
PURB	0.557348	0.18483	0.206	0.212	1
ZNF664	0.8453	0.184802	0.255	0.284	1
ANKH	0.47629	0.184754	0.65	0.762	1
TMEM233	0.668906	0.184669	0.08	0.078	1
HDDC2	0.735473	0.184668	0.455	0.535	1
WDR83OS	0.0370297	0.184585	0.759	0.81	1
GNAL	0.49652	0.184578	0.094	0.088	1
SOX2-OT	0.506385	0.184564	0.483	0.553	1
GPR180	0.339835	0.184334	0.094	0.082	1
MYO16	0.0485323	0.184246	0.094	0.067	1
CCDC25	0.843309	0.184194	0.175	0.189	1
CHST2	0.198427	0.18413	0.538	0.618	1
CCDC167	0.988393	0.184028	0.322	0.379	1
NACC2	0.20698	0.18382	0.601	0.696	1
MTRF1L	0.65645	0.183653	0.182	0.216	1
CDC42SE1	0.320367	0.183287	0.378	0.494	1
PFKFB3	0.356223	0.183178	0.503	0.569	1
NIPA2	0.472339	0.183176	0.311	0.389	1
BPTF	0.971392	0.182897	0.21	0.235	1
H2AX	0.90756	0.182345	0.171	0.185	1
SMARCA5	0.725896	0.181833	0.311	0.381	1
DOK5	0.363214	0.181638	0.091	0.08	1
SLC35F1	0.129234	0.181577	0.608	0.686	1
PCCB	0.643976	0.181312	0.143	0.17	1
ERGIC3	0.484147	0.181197	0.472	0.54	1
ZSCAN21	0.458122	0.181061	0.066	0.058	1
FAT1	0.877004	0.180943	0.276	0.327	1
XRCC6	0.625438	0.180896	0.49	0.585	1
CHCHD2	0.0149722	0.180889	0.941	0.949	1
PDGFRA	0.126217	0.180876	0.629	0.699	1
PTK2	0.969784	0.180748	0.294	0.347	1
RRAGD	0.873582	0.180687	0.15	0.162	1
MBNL2	0.919111	0.180649	0.399	0.47	1
ST13	0.101365	0.180621	0.706	0.762	1
GALR1	0.627545	0.180612	0.161	0.192	1
PYGO1	0.308698	0.180535	0.08	0.068	1
DDR1	0.0094228	0.180524	0.864	0.899	1
MARCHF9	0.920634	0.180349	0.098	0.107	1
TMEM98	0.159483	0.180325	0.07	0.052	1
PRKD1	0.927545	0.180093	0.171	0.186	1
DHX9	0.108844	0.180032	0.332	0.452	1
CUX1	0.54751	0.179726	0.252	0.315	1
FXYD3	0.159469	0.179654	0.059	0.043	1
TP53TG1	0.946558	0.179641	0.157	0.174	1
GPR153	0.467686	0.179567	0.136	0.133	1
FIBP	0.699039	0.179545	0.381	0.45	1
PTPA	0.783774	0.17918	0.269	0.322	1
CDK5R1	0.948182	0.179066	0.094	0.102	1
COPA	0.947221	0.178973	0.395	0.474	1
GATC	0.538938	0.178968	0.15	0.15	1
BCLAF1	0.266155	0.178867	0.329	0.429	1
USB1	0.994585	0.17884	0.182	0.204	1
HMGN2	0.239817	0.178691	0.573	0.652	1
KIF5B	0.719996	0.178615	0.399	0.503	1
IDH3B	0.399447	0.178597	0.227	0.288	1
SMCHD1	0.74825	0.17856	0.213	0.232	1
TXNDC17	0.315939	0.178426	0.552	0.629	1
TMBIM6	0.0166771	0.178424	0.902	0.957	1
AXL	0.826993	0.178383	0.385	0.452	1
B4GALNT1	0.534835	0.178114	0.171	0.173	1
KRIT1	0.278803	0.178081	0.07	0.057	1
TMEM230	0.980889	0.178029	0.507	0.611	1
PDE4B	0.811452	0.177878	0.385	0.453	1
H2AZ2	0.35368	0.177802	0.521	0.604	1
PNMA2	0.969147	0.177499	0.322	0.385	1
C19orf25	0.18607	0.177084	0.164	0.219	1
GNG12	0.997714	0.176999	0.441	0.546	1
RAB18	0.495795	0.176863	0.427	0.488	1
AK6	0.734322	0.17657	0.287	0.348	1
MFSD5	0.713936	0.176364	0.196	0.207	1
PSMD14	0.429352	0.176354	0.301	0.388	1
LRP3	0.27893	0.176138	0.126	0.113	1
LMTK2	0.897486	0.176095	0.094	0.104	1
DLGAP1	0.676714	0.176046	0.241	0.259	1
SNRPF	0.889728	0.175974	0.455	0.56	1
UQCC2	0.78753	0.175945	0.486	0.604	1
ACTL6A	0.612185	0.175944	0.119	0.139	1
BEST3	0.666412	0.175927	0.143	0.148	1
AKT1S1	0.295182	0.175498	0.175	0.227	1
DMAC2	0.737757	0.175495	0.147	0.171	1
SLC35A1	0.914078	0.17549	0.154	0.167	1
ANKMY2	0.905119	0.175186	0.108	0.113	1
MSANTD4	0.73454	0.175157	0.15	0.157	1
RBM42	0.697486	0.174912	0.262	0.314	1
NSMAF	0.816078	0.174894	0.147	0.155	1
OPRM1	3.13755e-05	0.174882	0.056	0.018	0.54722
TYMS	0.865115	0.174879	0.094	0.097	1
ALKBH7	0.585926	0.174874	0.381	0.481	1
CCNC	0.881886	0.174849	0.178	0.202	1
UFD1	0.470492	0.174792	0.276	0.347	1
PBX3	0.948152	0.17455	0.185	0.206	1
RFX3	0.999562	0.174533	0.119	0.13	1
TXNL4A	0.719723	0.174353	0.563	0.682	1
SEC61A2	0.565843	0.174314	0.168	0.17	1
FAM20C	0.0345372	0.174009	0.871	0.908	1
SCRG1	3.89041e-05	0.173933	1	0.997	0.678526
AP2A1	0.533302	0.173836	0.325	0.366	1
PXMP2	0.062272	0.173787	0.084	0.059	1
EGLN1	0.694696	0.173772	0.297	0.337	1
S100A10	0.000169401	0.173653	0.99	0.986	1
SLC27A4	0.778931	0.173592	0.119	0.121	1
HEY1	0.658565	0.173531	0.374	0.429	1
RASSF8	0.406905	0.173503	0.217	0.219	1
SERTAD1	0.946233	0.173248	0.224	0.252	1
TPD52	0.488647	0.173238	0.594	0.679	1
CPXM1	0.783929	0.173191	0.178	0.191	1
TRAPPC11	0.925324	0.173078	0.15	0.165	1
SMARCD3	0.672623	0.172953	0.203	0.246	1
RAB15	0.827777	0.172791	0.094	0.097	1
ATF3	0.837741	0.172645	0.157	0.169	1
NACAD	0.95141	0.172609	0.136	0.15	1
RNF187	0.414247	0.172345	0.458	0.517	1
H4C3	0.0240548	0.17226	0.059	0.034	1
SNHG16	0.878231	0.172189	0.325	0.387	1
NIM1K	0.79104	0.172188	0.077	0.077	1
CFAP97	0.755422	0.17212	0.185	0.219	1
MIDN	0.373759	0.171972	0.36	0.392	1
MED4	0.472077	0.17169	0.248	0.309	1
CNTFR	0.786397	0.171637	0.126	0.144	1
BAD	0.865243	0.171447	0.374	0.441	1
LINC01896	0.106181	0.171225	0.091	0.068	1
BRINP3	0.891972	0.171223	0.147	0.157	1
PSMB2	0.703265	0.17114	0.35	0.438	1
FBLIM1	0.842947	0.171121	0.224	0.248	1
EMC6	0.191591	0.171119	0.416	0.535	1
PCOLCE2	0.979101	0.170846	0.29	0.336	1
ACAN	0.299972	0.170816	0.105	0.091	1
RPRD1A	0.457843	0.170795	0.269	0.342	1
UHRF1	0.0387229	0.170427	0.063	0.039	1
DCTN2	0.632628	0.170385	0.448	0.537	1
SNX16	0.223562	0.170122	0.063	0.049	1
SNRPD1	0.567748	0.170037	0.42	0.531	1
FAM229B	0.939081	0.169825	0.329	0.387	1
SPTLC1	0.859079	0.169749	0.357	0.426	1
SLC22A17	0.831764	0.169746	0.626	0.732	1
ARID1A	0.876628	0.16938	0.189	0.205	1
SELENOW	0.000624373	0.16877	0.972	0.986	1
ADAM9	0.733786	0.168747	0.507	0.602	1
GNPAT	0.756565	0.168442	0.206	0.241	1
RBM23	0.590113	0.168435	0.217	0.264	1
CKB	0.0709437	0.168241	0.815	0.863	1
EIF3J	0.720543	0.168213	0.318	0.363	1
RAB11FIP3	0.864547	0.168203	0.185	0.213	1
ITGAE	0.769197	0.168165	0.294	0.355	1
CFAP410	0.631374	0.167737	0.171	0.178	1
TMEM147	0.419446	0.167655	0.57	0.64	1
TRA2A	0.611078	0.167609	0.238	0.259	1
PAFAH1B3	0.657861	0.167599	0.161	0.188	1
FAM172A	0.657703	0.167482	0.241	0.292	1
UHRF2	0.99445	0.167298	0.213	0.241	1
RBAK	0.147916	0.167268	0.084	0.065	1
BUD31	0.804352	0.167112	0.395	0.486	1
CRKL	0.294101	0.167023	0.22	0.283	1
DHX37	0.681838	0.166798	0.084	0.097	1
FMN2	0.89112	0.166715	0.164	0.186	1
ATP13A1	0.0975492	0.166622	0.213	0.294	1
GDAP1	0.95263	0.166463	0.178	0.197	1
NDUFA3	0.0424056	0.166424	0.853	0.909	1
PPP1R35	0.909637	0.166391	0.091	0.099	1
SBF1	0.972025	0.166259	0.154	0.171	1
SRM	0.957685	0.166005	0.329	0.39	1
PEA15	0.0285947	0.165942	0.783	0.854	1
PPP2R2C	0.87635	0.165891	0.122	0.129	1
MYCBP2	0.351326	0.165786	0.161	0.202	1
ASF1A	0.550693	0.16576	0.157	0.187	1
DTX1	0.398565	0.165742	0.098	0.124	1
EEF1E1	0.499971	0.165715	0.262	0.328	1
FAM168B	0.230838	0.165172	0.28	0.372	1
CS	0.318687	0.165161	0.283	0.361	1
SMARCA2	0.93273	0.164973	0.311	0.362	1
MTCH2	0.902116	0.164963	0.301	0.354	1
ZNF649	0.591194	0.16482	0.136	0.136	1
FUBP3	0.812902	0.164783	0.304	0.348	1
ZNF362	0.276384	0.164761	0.108	0.094	1
NDUFAF1	0.992492	0.164635	0.203	0.227	1
KBTBD6	0.159809	0.164443	0.185	0.165	1
SNAPIN	0.417055	0.164388	0.262	0.335	1
ZCCHC3	0.776974	0.164279	0.098	0.111	1
TTLL6	0.306425	0.164181	0.066	0.054	1
HNRNPA2B1	0.0373462	0.164101	0.934	0.928	1
CAPZA2	0.509229	0.164028	0.521	0.62	1
ZNF462	0.609249	0.163951	0.15	0.182	1
SLC25A39	0.467634	0.163945	0.318	0.409	1
ABCF2	0.680049	0.163941	0.241	0.29	1
CNIH2	0.589346	0.163909	0.238	0.254	1
PHF23	0.807588	0.163461	0.178	0.193	1
TIMM22	0.666706	0.163312	0.154	0.158	1
SNHG8	0.317514	0.163108	0.671	0.763	1
PTPRD	0.470859	0.163038	0.161	0.196	1
IFI27L2	0.305553	0.162964	0.601	0.675	1
ZBTB20	0.758054	0.162964	0.045	0.051	1
RAB11B	0.828307	0.162841	0.437	0.513	1
TMEM170B	0.713263	0.162816	0.161	0.166	1
NCOA6	0.923072	0.162732	0.161	0.175	1
RNF34	0.931804	0.162668	0.168	0.184	1
FAM3C	0.769982	0.162573	0.535	0.627	1
ALYREF	0.772724	0.162369	0.126	0.127	1
FBXO9	0.98535	0.162298	0.266	0.305	1
FGF2	0.865657	0.162242	0.178	0.192	1
NCL	0.47679	0.161978	0.503	0.602	1
ATXN2	0.582857	0.161614	0.171	0.203	1
IFI6	0.15835	0.161528	0.444	0.579	1
CCL2	0.549552	0.161494	0.479	0.52	1
DDX39A	0.839231	0.161428	0.224	0.264	1
CD320	0.655547	0.161365	0.357	0.443	1
TLE5	0.0586731	0.161357	0.675	0.752	1
BAIAP2	0.900375	0.161347	0.206	0.236	1
MMUT	0.269586	0.161281	0.133	0.172	1
ENKD1	0.382884	0.161127	0.115	0.106	1
RBP1	0.032814	0.161017	0.92	0.95	1
ELOF1	0.198433	0.160992	0.199	0.269	1
PREP	0.60573	0.160726	0.147	0.176	1
FBXO8	0.785327	0.160608	0.14	0.145	1
ANAPC13	0.442625	0.160597	0.245	0.308	1
ADGRA1	0.0640841	0.160386	0.077	0.053	1
CREB3	0.942383	0.160164	0.199	0.225	1
CDC42EP1	0.760988	0.159935	0.276	0.315	1
BPGM	0.315922	0.159703	0.119	0.152	1
FYTTD1	0.297288	0.15966	0.245	0.322	1
CPNE3	0.956078	0.159597	0.406	0.498	1
CEP78	0.361247	0.159586	0.073	0.063	1
MED13L	0.982741	0.159561	0.161	0.179	1
ATRNL1	0.343697	0.159477	0.308	0.32	1
CDK1	1.05349e-06	0.159451	0.049	0.012	0.0183739
PIANP	0.609929	0.159445	0.22	0.232	1
MDP1	0.367506	0.15942	0.206	0.259	1
CYTH2	0.535111	0.159229	0.217	0.267	1
EFNB3	0.518224	0.159207	0.136	0.164	1
BCS1L	0.303842	0.159194	0.126	0.162	1
CBX1	0.723536	0.159166	0.234	0.282	1
GABBR1	0.628169	0.159133	0.381	0.475	1
HSPA13	0.337076	0.158702	0.336	0.437	1
SWAP70	0.705313	0.1587	0.206	0.245	1
AASDHPPT	0.336881	0.158644	0.227	0.292	1
UGT8	0.570735	0.15864	0.15	0.178	1
FANCL	0.410611	0.158558	0.112	0.14	1
DESI2	0.899738	0.158416	0.133	0.142	1
WIPF2	0.726374	0.15825	0.098	0.111	1
ARHGDIA	0.245402	0.158064	0.584	0.661	1
HES6	0.800625	0.158014	0.122	0.126	1
NIPSNAP2	0.552217	0.157937	0.28	0.345	1
SMIM29	0.743074	0.157889	0.441	0.545	1
POLR3F	0.783163	0.157782	0.115	0.12	1
LZTS1	0.820433	0.15769	0.231	0.25	1
HEXIM1	0.983008	0.157658	0.28	0.316	1
HEY2	0.807786	0.157618	0.14	0.146	1
PTMS	0.25758	0.157476	0.58	0.672	1
CNP	0.16287	0.157444	0.72	0.808	1
CAV1	0.802861	0.157403	0.161	0.167	1
WWC1	0.525575	0.157397	0.049	0.042	1
OTUD6B-AS1	0.365926	0.157249	0.189	0.238	1
SDE2	0.675028	0.157229	0.154	0.158	1
TULP4	0.452291	0.157205	0.122	0.151	1
TRMT9B	0.696067	0.157141	0.157	0.183	1
NIPBL	0.798887	0.157124	0.199	0.215	1
TXN	0.15562	0.156796	0.71	0.775	1
RAB21	0.860876	0.156756	0.339	0.41	1
UTP3	0.513849	0.156716	0.178	0.219	1
ABHD12B	0.129038	0.156716	0.063	0.045	1
ENO1	0.220531	0.15667	0.706	0.813	1
RO60	0.990293	0.15626	0.269	0.317	1
TSEN15	0.405831	0.155987	0.224	0.284	1
COA6	0.101863	0.155799	0.234	0.321	1
NABP2	0.851978	0.155767	0.157	0.176	1
PBK	4.74621e-06	0.155668	0.038	0.008	0.0827786
PENK	0.0267463	0.155642	0.063	0.037	1
PALM	0.982419	0.155572	0.189	0.208	1
PITPNB	0.433551	0.155379	0.213	0.268	1
MYRF	0.620634	0.155376	0.087	0.083	1
TCF4	0.941539	0.155299	0.385	0.452	1
HABP4	0.786753	0.155227	0.245	0.268	1
CHD4	0.796096	0.155004	0.332	0.406	1
MLLT11	0.478442	0.154786	0.353	0.447	1
MAP9	0.434122	0.154714	0.217	0.269	1
YY1AP1	0.709892	0.154365	0.252	0.305	1
CELF3	0.971506	0.154254	0.087	0.092	1
DCTN4	0.568077	0.154253	0.339	0.426	1
PI4KA	0.815673	0.154228	0.315	0.381	1
PDE6D	0.222852	0.154199	0.192	0.253	1
SPRYD3	0.93693	0.154143	0.199	0.219	1
RHBDD2	0.886901	0.154114	0.528	0.653	1
SYMPK	0.831776	0.154109	0.367	0.446	1
SNRPC	0.79821	0.153971	0.392	0.475	1
GTPBP10	0.989407	0.153751	0.094	0.101	1
FASTKD3	0.864951	0.153692	0.087	0.095	1
NUDCD2	0.438489	0.153689	0.234	0.297	1
CKAP2	0.831594	0.153489	0.108	0.111	1
ZNF106	0.992257	0.153345	0.168	0.182	1
LMNA	0.801113	0.153329	0.367	0.442	1
RAB14	0.302983	0.153283	0.524	0.606	1
NGRN	0.515867	0.153207	0.636	0.736	1
PRRX1	0.686	0.153189	0.388	0.446	1
GOLPH3	0.732767	0.153016	0.381	0.447	1
CDC34	0.655655	0.153004	0.143	0.146	1
TOB2	0.586505	0.153001	0.129	0.154	1
AGPAT1	0.518217	0.152843	0.395	0.503	1
B4GALT2	0.42338	0.15283	0.185	0.184	1
RIPPLY2	0.791466	0.152804	0.084	0.084	1
SSR2	0.362209	0.152803	0.636	0.734	1
RNF38	0.878454	0.152801	0.147	0.166	1
CREB3L1	0.747628	0.152786	0.136	0.139	1
EPB41L4B	0.772402	0.152743	0.203	0.235	1
IRAK1BP1	0.0192102	0.152614	0.066	0.039	1
PIP5K1C	0.916919	0.15261	0.203	0.227	1
FBXL20	0.107577	0.152547	0.08	0.059	1
C1QTNF4	0.93068	0.152477	0.073	0.075	1
MTMR12	0.834522	0.152473	0.143	0.16	1
ZNF677	0.570374	0.152459	0.105	0.101	1
BAHD1	0.917624	0.152419	0.147	0.158	1
CNOT4	0.50973	0.15236	0.084	0.102	1
DGKI	0.416963	0.152327	0.063	0.054	1
CLPP	0.493572	0.152291	0.322	0.406	1
MAPK8IP2	0.516964	0.152219	0.115	0.111	1
NPEPPS	0.931962	0.15211	0.325	0.385	1
ISG20L2	0.200997	0.151788	0.108	0.091	1
NIN	0.617536	0.151738	0.241	0.289	1
COL4A2	0.0786001	0.151523	0.528	0.563	1
NMT1	0.994388	0.151507	0.21	0.233	1
SNU13	0.452915	0.151496	0.685	0.763	1
FAM216A	0.637749	0.151422	0.129	0.152	1
AMD1	0.967711	0.151342	0.434	0.52	1
C5orf22	0.762735	0.151283	0.112	0.112	1
CNN3	0.187646	0.151241	0.696	0.783	1
STAU1	0.628994	0.151207	0.262	0.319	1
PIGBOS1	0.292592	0.151099	0.15	0.193	1
KARS1	0.413256	0.151042	0.276	0.349	1
USF2	0.20428	0.150855	0.325	0.429	1
CLOCK	0.977848	0.150851	0.094	0.099	1
FAN1	0.907911	0.150851	0.129	0.138	1
PIP4K2B	0.862285	0.150414	0.311	0.376	1
SLC25A3	0.57737	0.150317	0.675	0.771	1
COMMD1	0.588461	0.150303	0.245	0.301	1
DPF1	0.999777	0.1503	0.115	0.124	1
CLIC1	0.204141	0.150085	0.706	0.777	1
SRSF3	0.76656	0.150064	0.556	0.67	1
SIRT2	0.273837	0.150057	0.346	0.458	1
TMEM67	0.618442	0.150018	0.056	0.066	1
MYO5B	0.938991	0.150002	0.073	0.079	1
RBFOX2	0.93087	0.149927	0.189	0.213	1
ADNP	0.447114	0.149859	0.276	0.352	1
NT5C3B	0.987782	0.149831	0.259	0.3	1
HNRNPA1	0.152834	0.14978	0.857	0.919	1
SNX3	0.0503016	0.149667	0.85	0.909	1
CRK	0.873917	0.149607	0.364	0.427	1
TOP2A	0.000434685	0.149429	0.035	0.01	1
PRR18	0.0969018	0.149383	0.073	0.052	1
RFK	0.376012	0.149349	0.189	0.234	1
ULK2	0.858713	0.149297	0.129	0.136	1
GIHCG	0.58808	0.149073	0.175	0.177	1
BCAT1	0.891766	0.148878	0.51	0.62	1
TSEN54	0.710349	0.148877	0.08	0.093	1
PTX3	0.366591	0.148767	0.098	0.086	1
NLRP1	0.7241	0.148533	0.318	0.358	1
SLC35B1	0.590734	0.148479	0.36	0.403	1
SORBS1	0.63019	0.148467	0.427	0.485	1
MINDY2	0.325047	0.148445	0.217	0.28	1
PHF20L1	0.222242	0.148349	0.157	0.208	1
SDK2	0.787621	0.148303	0.115	0.132	1
SUSD4	0.986026	0.14827	0.091	0.097	1
CENPB	0.895097	0.148261	0.262	0.304	1
SLC25A16	0.958438	0.148227	0.112	0.119	1
ACTR6	0.740765	0.148202	0.157	0.164	1
APTX	0.90119	0.148102	0.133	0.146	1
ACAP2	0.270449	0.148099	0.178	0.232	1
TEX261	0.376046	0.14799	0.224	0.278	1
LINC01003	0.322903	0.147681	0.08	0.068	1
TRAPPC8	0.484351	0.147588	0.126	0.153	1
AARSD1	0.502286	0.147212	0.161	0.197	1
RMND5A	0.897695	0.146946	0.108	0.119	1
ZNF627	0.469654	0.146804	0.098	0.12	1
SMAD2	0.101024	0.146742	0.217	0.305	1
IL1RAP	0.106783	0.146735	0.762	0.83	1
BRAP	0.43669	0.146707	0.105	0.128	1
DCTN5	0.357464	0.146671	0.217	0.278	1
BMP8B	0.50123	0.146521	0.143	0.172	1
USP5	0.830031	0.146446	0.206	0.241	1
FIZ1	0.834805	0.146437	0.066	0.073	1
ALG6	0.466923	0.146306	0.091	0.083	1
USP24	0.184146	0.146256	0.157	0.213	1
ZFP28	0.190988	0.146062	0.052	0.038	1
C16orf87	0.248694	0.146061	0.087	0.072	1
TRMT5	0.597025	0.145947	0.105	0.101	1
NR2E1	0.76955	0.145902	0.077	0.076	1
TTC39C	0.268774	0.145837	0.042	0.06	1
UBE2Q1	0.980167	0.145751	0.231	0.259	1
ARL4A	0.079571	0.145708	0.266	0.375	1
PARK7	0.242413	0.14566	0.678	0.75	1
ZNF883	0.746868	0.145536	0.066	0.075	1
ABCF1	0.395514	0.14544	0.175	0.22	1
MIGA1	0.360338	0.145339	0.066	0.086	1
DNAJB5	0.487831	0.145292	0.15	0.184	1
SSBP4	0.583688	0.145229	0.357	0.445	1
ASCL1	0.438794	0.145221	0.063	0.054	1
GMNN	0.705584	0.145183	0.07	0.08	1
ANKFY1	0.484415	0.145142	0.269	0.332	1
HES1	0.885602	0.145031	0.126	0.133	1
VRK3	0.92869	0.144805	0.129	0.138	1
HOMER3	0.978538	0.144792	0.136	0.149	1
RGS4	0.150485	0.144705	0.776	0.835	1
NUSAP1	0.00242977	0.14466	0.045	0.019	1
BLVRA	0.500896	0.144659	0.238	0.292	1
DPYSL5	0.963518	0.144641	0.234	0.268	1
AGAP2	0.706801	0.144551	0.105	0.105	1
NDUFB7	0.436736	0.144535	0.696	0.78	1
CCT3	0.981103	0.144435	0.483	0.582	1
EBLN3P	0.525714	0.144226	0.178	0.216	1
CHRNA9	0.147776	0.144183	0.087	0.068	1
GFRA2	0.69427	0.143833	0.108	0.107	1
LINC02739	0.00310219	0.143812	0.042	0.017	1
UNK	0.591957	0.143773	0.126	0.149	1
SNHG5	0.450444	0.143749	0.531	0.608	1
OSBPL2	0.932716	0.143677	0.129	0.143	1
TEX10	0.315733	0.143665	0.115	0.102	1
FOXN2	0.94791	0.143529	0.15	0.162	1
TUBGCP4	0.116509	0.143439	0.056	0.087	1
CDH10	0.274024	0.143408	0.098	0.083	1
DGCR6L	0.62802	0.143334	0.217	0.257	1
PTPN1	0.638175	0.143238	0.133	0.133	1
HACE1	0.200147	0.143158	0.084	0.066	1
BRWD1	0.542888	0.143134	0.196	0.238	1
PCDH7	0.736529	0.143109	0.119	0.136	1
PHLPP1	0.523545	0.14291	0.248	0.304	1
ARRDC3	0.60201	0.142892	0.273	0.337	1
PDCD7	0.708827	0.142851	0.08	0.092	1
AIDA	0.317487	0.142683	0.255	0.321	1
KCTD2	0.400159	0.142628	0.154	0.193	1
TCTN1	0.804724	0.142622	0.168	0.192	1
CAMK2N2	0.917371	0.142573	0.115	0.122	1
COPS6	0.371844	0.142553	0.402	0.504	1
EBF4	0.594576	0.142514	0.206	0.215	1
TUBA1B	0.00848821	0.142457	0.937	0.972	1
ERBB3	0.989539	0.142424	0.129	0.139	1
PSMD12	0.442058	0.142423	0.238	0.295	1
H1-10	0.199531	0.142301	0.336	0.455	1
NADK	0.0967874	0.142271	0.122	0.175	1
MAP6	0.828138	0.142152	0.161	0.181	1
JAKMIP2	0.791016	0.142102	0.115	0.118	1
ERCC1	0.381803	0.14207	0.297	0.375	1
SLC12A9	0.943612	0.142043	0.196	0.221	1
PIN1	0.852836	0.141931	0.43	0.516	1
GLO1	0.670324	0.141891	0.448	0.557	1
ARL5B	0.448992	0.141849	0.098	0.09	1
VDAC3	0.531979	0.141739	0.325	0.408	1
PFDN5	0.0848982	0.141466	0.892	0.925	1
ATP1A1	0.540168	0.141459	0.797	0.887	1
RALY	0.826959	0.141435	0.315	0.376	1
NAT14	0.371581	0.141428	0.206	0.259	1
SYNCRIP	0.942433	0.141267	0.374	0.45	1
ZC3H14	0.557284	0.141083	0.171	0.204	1
CCNI	0.66117	0.141079	0.591	0.696	1
LCOR	0.684538	0.140938	0.084	0.097	1
STX8	0.285269	0.140935	0.217	0.28	1
FAM160B2	0.454174	0.14064	0.175	0.215	1
TUBG1	0.783955	0.140617	0.126	0.14	1
BZW2	0.822444	0.140587	0.28	0.314	1
SNRPD2	0.230358	0.140442	0.717	0.822	1
CDKN3	0.118934	0.140402	0.119	0.094	1
ACER3	0.361482	0.140279	0.357	0.448	1
DMWD	0.697263	0.140263	0.15	0.176	1
NOVA2	0.513329	0.140239	0.105	0.099	1
MTPN	0.403957	0.1402	0.514	0.585	1
PEBP1	0.0107574	0.140142	0.909	0.939	1
C1QBP	0.670037	0.140045	0.395	0.482	1
TRMT61A	0.806794	0.13999	0.119	0.135	1
ALDH1A3	0.745203	0.139938	0.503	0.581	1
UBN2	0.164201	0.139914	0.063	0.046	1
SLIT1	0.737522	0.139835	0.566	0.632	1
ATP2B1	0.48009	0.139748	0.185	0.223	1
TRIM26	0.506323	0.139668	0.133	0.162	1
SACS	0.994011	0.139604	0.14	0.152	1
TIMM10	0.316693	0.139596	0.406	0.531	1
CDC16	0.539499	0.13959	0.203	0.246	1
MTFP1	0.572329	0.139555	0.119	0.141	1
PLEKHB1	0.074093	0.13946	0.72	0.797	1
TARS3	0.813414	0.139401	0.119	0.123	1
PEMT	0.536208	0.139387	0.252	0.311	1
TMEM192	0.850473	0.139361	0.087	0.097	1
ECPAS	0.164494	0.139344	0.129	0.176	1
RBM27	0.596911	0.139288	0.112	0.108	1
MTMR9	0.924093	0.139253	0.122	0.134	1
NOL6	0.968264	0.139031	0.161	0.175	1
FHOD3	0.20385	0.138971	0.059	0.045	1
DVL1	0.552444	0.138708	0.105	0.126	1
LONRF2	0.985041	0.138532	0.479	0.587	1
BTN2A1	0.807786	0.138451	0.133	0.148	1
ATXN10	0.571211	0.138303	0.462	0.538	1
PHLDA1	0.0520644	0.138297	0.864	0.907	1
TANGO2	0.862267	0.138237	0.073	0.08	1
PIGU	0.997779	0.138222	0.196	0.217	1
CPNE1	0.628704	0.138176	0.294	0.358	1
HDGF	0.727201	0.13816	0.301	0.366	1
CIT	0.626	0.138156	0.15	0.177	1
UQCR11	0.00803997	0.138028	0.99	0.989	1
INPP5F	0.598531	0.13798	0.577	0.66	1
TDP2	0.381118	0.137962	0.147	0.185	1
ASB8	0.328921	0.137841	0.133	0.169	1
NEU4	0.237356	0.137802	0.087	0.072	1
RIT1	0.259667	0.137799	0.108	0.14	1
TNFRSF19	0.883833	0.137697	0.164	0.183	1
ZNHIT1	0.454093	0.137624	0.566	0.639	1
ZSCAN30	0.910756	0.137491	0.087	0.095	1
ZPR1	0.239332	0.137459	0.175	0.227	1
PSMD8	0.557834	0.137456	0.58	0.67	1
PUF60	0.971868	0.137431	0.448	0.531	1
PHF12	0.894664	0.137417	0.112	0.117	1
CCDC71L	0.453215	0.137361	0.294	0.37	1
MFAP1	0.203374	0.137243	0.129	0.173	1
NDUFS2	0.181018	0.137177	0.36	0.486	1
PPP1R1B	1.10821e-05	0.137081	0.042	0.01	0.193283
SLC25A36	0.161558	0.136974	0.189	0.255	1
ZFHX4	0.598475	0.136911	0.115	0.137	1
EIF1	0.00572705	0.136819	0.99	0.991	1
LDHB	0.0460628	0.136817	0.913	0.943	1
PLPPR1	0.264532	0.136797	0.231	0.3	1
FKBP8	0.711629	0.136739	0.364	0.456	1
YTHDF1	0.878346	0.136651	0.259	0.285	1
NTNG1	0.568096	0.136513	0.07	0.064	1
SNAPC3	0.716178	0.136503	0.143	0.166	1
H2AZ1	0.682593	0.13633	0.514	0.636	1
ANKIB1	0.291679	0.136326	0.21	0.268	1
KAT6A	0.760505	0.136254	0.15	0.172	1
NNT-AS1	0.343555	0.136222	0.129	0.165	1
CTXND1	0.680791	0.136215	0.122	0.141	1
SGSM3	0.597953	0.136174	0.154	0.183	1
PPP6C	0.596806	0.136137	0.287	0.348	1
CDC37L1-DT	0.767933	0.136104	0.08	0.08	1
POU3F3	0.833552	0.136083	0.308	0.363	1
GABPA	0.682712	0.136024	0.129	0.151	1
FAM136A	0.727516	0.135975	0.143	0.165	1
SLC6A11	0.0815212	0.135789	0.059	0.039	1
GNG10	0.334984	0.135782	0.601	0.683	1
ENOPH1	0.995294	0.135699	0.427	0.507	1
LIF	0.733381	0.135567	0.178	0.205	1
GMFB	0.601684	0.13533	0.336	0.416	1
SECISBP2	0.343157	0.135294	0.136	0.172	1
GOLGA7	0.412045	0.135076	0.388	0.491	1
KDELR1	0.884086	0.13493	0.385	0.474	1
SPTSSA	0.79046	0.1349	0.322	0.382	1
PITPNM1	0.794546	0.134819	0.14	0.158	1
TIMP4	0.598085	0.134774	0.262	0.314	1
SMARCB1	0.705503	0.13476	0.269	0.327	1
FGFRL1	0.607274	0.134732	0.07	0.064	1
KDM4B	0.633394	0.134724	0.101	0.12	1
NME1	0.394198	0.134715	0.745	0.846	1
SLC16A7	0.872418	0.134711	0.105	0.108	1
ASCC3	0.819872	0.134642	0.238	0.278	1
VSTM2B	5.37503e-07	0.134557	0.035	0.006	0.00937459
FAM131B	0.312291	0.134514	0.147	0.189	1
SUZ12	0.710704	0.134462	0.147	0.171	1
MED18	0.0498841	0.134274	0.035	0.018	1
RIN2	0.782238	0.134202	0.259	0.302	1
LATS1	0.807426	0.134012	0.15	0.158	1
ACBD6	0.0885817	0.133995	0.178	0.249	1
LRATD1	0.981271	0.133867	0.507	0.615	1
ATP1B2	0.00261035	0.133861	0.979	0.983	1
ZNF365	0.43778	0.13369	0.073	0.092	1
TMEM106B	0.389485	0.133653	0.336	0.432	1
PRRC1	0.135525	0.133614	0.126	0.177	1
SLC43A3	0.2294	0.133612	0.206	0.265	1
TMEM209	0.704402	0.13344	0.147	0.17	1
SLC4A8	0.576664	0.133297	0.252	0.31	1
RIMKLB	0.110485	0.133123	0.143	0.201	1
VASH1	0.799564	0.133101	0.196	0.224	1
ANP32A	0.905139	0.133049	0.322	0.368	1
ZDHHC11B	0.108248	0.132945	0.07	0.05	1
HNRNPL	0.997079	0.132942	0.266	0.3	1
RPS6KC1	0.875674	0.132927	0.105	0.115	1
NKIRAS2	0.699899	0.13292	0.147	0.15	1
TSPYL4	0.812673	0.132879	0.143	0.161	1
PRDX6	0.883224	0.132816	0.587	0.693	1
FDX2	0.945468	0.132662	0.199	0.224	1
C4orf19	0.547832	0.13261	0.049	0.043	1
PLCG1	0.312168	0.132588	0.098	0.127	1
SMC5	0.598462	0.132584	0.136	0.162	1
CMSS1	0.312732	0.132569	0.171	0.218	1
MAST4	0.982985	0.132536	0.108	0.115	1
PLEKHA2	0.336446	0.1325	0.245	0.308	1
RUFY3	0.13642	0.132493	0.402	0.552	1
DSTN	0.242847	0.132245	0.773	0.85	1
RUSC2	0.736107	0.132207	0.126	0.145	1
SKIV2L	0.211178	0.132205	0.108	0.146	1
PCDHB16	0.900737	0.132178	0.101	0.111	1
PES1	0.831064	0.132169	0.217	0.235	1
BIRC5	2.90033e-05	0.132117	0.038	0.009	0.505846
RRP15	0.895037	0.132045	0.168	0.179	1
ACBD3	0.214335	0.132042	0.154	0.205	1
CCT7	0.939135	0.132026	0.5	0.605	1
ZFP36L2	0.564439	0.131845	0.577	0.667	1
NAPEPLD	0.218803	0.131813	0.101	0.137	1
FAM200B	0.440964	0.131813	0.21	0.261	1
GRID1	0.219702	0.13181	0.168	0.222	1
BTBD6	0.645942	0.131743	0.122	0.142	1
ZNF131	0.570191	0.131716	0.119	0.142	1
DUSP15	0.218603	0.131711	0.059	0.045	1
LRRC37A3	0.12767	0.131683	0.07	0.051	1
FAM50B	0.558551	0.131647	0.108	0.13	1
GPALPP1	0.901727	0.131614	0.101	0.111	1
UBE2C	0.000101688	0.131593	0.045	0.014	1
INSYN1	0.656811	0.131537	0.049	0.058	1
PIMREG	1.61771e-05	0.131471	0.038	0.009	0.282145
CKAP5	0.144825	0.13139	0.189	0.257	1
SSBP1	0.565116	0.131268	0.479	0.607	1
GRIN2D	0.00401918	0.131251	0.042	0.017	1
WNT7A	0.000679217	0.131232	0.045	0.017	1
CLIP3	0.604787	0.131064	0.409	0.501	1
PAG1	0.858454	0.131031	0.119	0.132	1
PCSK5	0.420105	0.131008	0.098	0.12	1
SNPH	0.864887	0.130986	0.129	0.137	1
ZMYM2	0.384326	0.13083	0.231	0.296	1
RAB23	0.6052	0.130597	0.066	0.078	1
WDR35	0.913457	0.130578	0.112	0.122	1
INTS6	0.458716	0.130541	0.091	0.111	1
POLR2J	0.805934	0.130264	0.622	0.742	1
GNA11	0.41576	0.130239	0.227	0.285	1
MORN4	0.149243	0.130184	0.122	0.17	1
ECHS1	0.125363	0.130155	0.283	0.385	1
MAML2	0.994488	0.130152	0.122	0.131	1
MELK	3.04729e-05	0.130022	0.031	0.007	0.531478
SUGP1	0.931743	0.129955	0.098	0.107	1
CERS1	0.0996171	0.129897	0.224	0.302	1
RP9	0.745665	0.12985	0.101	0.102	1
MANEA	0.868276	0.129699	0.133	0.148	1
AGPAT3	0.270688	0.129685	0.231	0.303	1
UCHL5	0.670815	0.129622	0.115	0.134	1
MDM2	0.829039	0.129514	0.406	0.475	1
SH2B3	0.905514	0.129506	0.224	0.254	1
FEZ1	0.0856476	0.129477	0.731	0.768	1
CKS1B	0.440256	0.129399	0.15	0.186	1
SAPCD2	0.553794	0.129319	0.052	0.046	1
DENND10	0.75223	0.129316	0.21	0.244	1
PRKAG1	0.446547	0.12931	0.182	0.226	1
NDUFS6	0.107541	0.129304	0.808	0.892	1
DISC1	0.787956	0.129168	0.122	0.125	1
BICD1	0.453095	0.129153	0.224	0.279	1
TRIM2	0.269908	0.129007	0.147	0.192	1
KATNAL1	0.403276	0.12893	0.101	0.126	1
EIF5A2	0.494143	0.128906	0.056	0.049	1
GORASP1	0.682469	0.128853	0.15	0.175	1
EFCAB2	0.209351	0.128829	0.07	0.097	1
PRMT6	0.410962	0.128785	0.087	0.078	1
EXOC2	0.827783	0.128779	0.126	0.141	1
RACGAP1	0.900649	0.128778	0.056	0.056	1
COPRS	0.877812	0.128765	0.329	0.395	1
ZNF24	0.17206	0.128759	0.238	0.316	1
CADM2	0.863897	0.12873	0.301	0.354	1
RALGAPB	0.907466	0.128638	0.171	0.185	1
DPY19L2	0.823084	0.128632	0.07	0.07	1
KIF13A	0.386225	0.128443	0.112	0.14	1
GNB4	0.0289501	0.128378	0.14	0.217	1
PHLDB1	0.83105	0.128373	0.455	0.543	1
MAPKAPK5	0.540036	0.128286	0.157	0.188	1
MED13	0.105405	0.128278	0.175	0.243	1
CHP1	0.110093	0.128268	0.234	0.322	1
PAFAH1B1	0.741024	0.128108	0.476	0.55	1
UFM1	0.408729	0.128098	0.346	0.44	1
ZNF727	0.795049	0.128037	0.084	0.084	1
ARMC6	0.832788	0.127927	0.147	0.155	1
RBM28	0.959217	0.127923	0.136	0.148	1
MORF4L1	0.563538	0.127867	0.811	0.887	1
ZFP91	0.886039	0.127801	0.213	0.232	1
SMIM13	0.591321	0.127801	0.21	0.25	1
SPATA6	0.287121	0.127779	0.084	0.111	1
LFNG	0.768685	0.127748	0.101	0.103	1
SYT5	0.993909	0.127722	0.052	0.054	1
CSNK1E	0.710939	0.12772	0.329	0.394	1
FBXL18	0.185358	0.12771	0.038	0.059	1
TYMSOS	0.306376	0.127429	0.049	0.038	1
RSBN1L	0.283166	0.12727	0.094	0.125	1
TMEM176B	0.563579	0.127252	0.49	0.617	1
DEF8	0.270096	0.127141	0.185	0.241	1
SLC30A5	0.338565	0.127127	0.182	0.233	1
KCNJ8	0.20312	0.127049	0.08	0.064	1
MOAP1	0.159191	0.127027	0.238	0.321	1
CRY1	0.329218	0.12702	0.157	0.201	1
GNAI3	0.734749	0.127009	0.21	0.248	1
ARHGAP10	0.754589	0.126963	0.052	0.05	1
R3HCC1	0.944327	0.126943	0.196	0.215	1
MED8	0.937699	0.126925	0.105	0.114	1
ELOB	0.0383725	0.126879	0.948	0.943	1
TRAPPC1	0.668162	0.126857	0.448	0.521	1
SARM1	0.766921	0.126828	0.108	0.123	1
POLDIP3	0.785963	0.126823	0.304	0.361	1
PXMP4	0.545666	0.126787	0.08	0.074	1
SAMD4B	0.161692	0.126781	0.185	0.254	1
PEX26	0.688352	0.126774	0.105	0.104	1
MTARC1	0.303912	0.126708	0.073	0.061	1
EXOSC9	0.402857	0.126699	0.087	0.11	1
TRIM24	0.55979	0.126541	0.416	0.527	1
NFYB	0.559839	0.126498	0.129	0.156	1
DNAJA1	0.643838	0.12648	0.584	0.686	1
NRARP	0.749974	0.126352	0.08	0.079	1
PRKCA	0.783027	0.126329	0.35	0.424	1
PHC2	0.796635	0.126237	0.507	0.619	1
NOL9	0.770953	0.126004	0.108	0.123	1
ASIC1	0.909958	0.125859	0.161	0.179	1
DNAJC1	0.217086	0.125836	0.119	0.16	1
NXPH1	0.383227	0.125831	0.14	0.175	1
SEC63	0.556993	0.125779	0.318	0.389	1
C19orf48	0.834015	0.125774	0.147	0.153	1
KIAA1586	0.193942	0.125689	0.101	0.083	1
FNTA	0.570329	0.12561	0.325	0.403	1
DDX27	0.801245	0.125585	0.126	0.142	1
ATP5MC2	0.521578	0.125482	0.79	0.876	1
PBX1	0.341852	0.125477	0.157	0.198	1
KLHDC10	0.239784	0.125474	0.15	0.198	1
CAPN1	0.375322	0.125401	0.22	0.276	1
EXOSC5	0.782121	0.12538	0.112	0.114	1
FAM13B	0.708807	0.12529	0.15	0.172	1
B3GNT9	0.893767	0.125285	0.087	0.095	1
FADD	0.616029	0.125189	0.098	0.116	1
LINC01578	0.413286	0.125171	0.357	0.463	1
SOX6	0.656381	0.125165	0.119	0.138	1
METTL16	0.729937	0.125102	0.077	0.087	1
GSPT1	0.305193	0.125035	0.329	0.425	1
FAM204A	0.0848968	0.125021	0.136	0.195	1
PIK3C3	0.0881848	0.125017	0.126	0.18	1
ANKRD12	0.869282	0.124973	0.157	0.167	1
HSF2	0.51476	0.12497	0.077	0.07	1
RGP1	0.700821	0.124918	0.073	0.085	1
TIMM29	0.648387	0.124911	0.07	0.082	1
CBARP	0.432106	0.124862	0.08	0.071	1
PET100	0.218338	0.124717	0.881	0.875	1
ELF2	0.656142	0.124661	0.105	0.121	1
SPIRE1	0.838603	0.124655	0.224	0.243	1
CHD1L	0.5858	0.124608	0.08	0.097	1
DIS3	0.41434	0.124583	0.161	0.2	1
DCLK1	0.0580958	0.124454	0.171	0.248	1
C6orf62	0.999345	0.124386	0.521	0.635	1
GLRB	0.135699	0.12433	0.182	0.25	1
DAP	0.225871	0.124228	0.343	0.451	1
ADGRG1	0.278918	0.124173	0.836	0.897	1
RALGDS	0.617398	0.124115	0.448	0.513	1
APPBP2	0.483965	0.12395	0.168	0.207	1
ZNF138	0.710998	0.123783	0.063	0.071	1
SNTA1	0.608483	0.123722	0.063	0.058	1
RAE1	0.341196	0.123672	0.15	0.191	1
TSPAN3	0.0204472	0.123627	0.895	0.935	1
GAR1	0.836785	0.123612	0.164	0.173	1
GON7	0.445103	0.123569	0.077	0.097	1
PIGH	0.052049	0.123568	0.164	0.241	1
LINC00599	0.717961	0.123563	0.129	0.148	1
ZNF791	0.0910823	0.123392	0.066	0.103	1
TBC1D15	0.178062	0.123374	0.161	0.215	1
PDRG1	0.787515	0.123167	0.164	0.188	1
ALAS1	0.407574	0.123134	0.101	0.127	1
INO80C	0.679551	0.123104	0.084	0.097	1
PLEKHH3	0.549184	0.123071	0.087	0.081	1
KCTD20	0.846844	0.123045	0.234	0.27	1
RNF4	0.616456	0.123035	0.227	0.271	1
UBE2Z	0.59511	0.123014	0.22	0.264	1
PRKACB	0.421857	0.123013	0.392	0.498	1
TUBGCP3	0.318044	0.122844	0.108	0.14	1
ALDH1L2	0.605263	0.122666	0.056	0.051	1
RFX7	0.814499	0.122535	0.098	0.099	1
GTPBP4	0.58068	0.122502	0.182	0.219	1
STRIP1	0.298376	0.12235	0.066	0.089	1
ZNF319	0.117243	0.122211	0.07	0.05	1
SRP72	0.569504	0.122202	0.301	0.372	1
NME4	0.772342	0.122173	0.566	0.693	1
LRRN1	0.554172	0.122088	0.049	0.043	1
MBOAT2	0.0901444	0.122086	0.304	0.418	1
MIER3	0.888663	0.122056	0.08	0.082	1
CHAMP1	0.919467	0.122052	0.119	0.13	1
CFL2	0.255254	0.121941	0.224	0.291	1
YTHDF3	0.421399	0.1219	0.227	0.285	1
EIF3D	0.168138	0.121832	0.29	0.387	1
CCDC126	0.869651	0.121698	0.073	0.08	1
SRP54	0.127371	0.121678	0.189	0.263	1
YWHAB	0.191554	0.121643	0.706	0.792	1
APAF1	0.969307	0.121584	0.045	0.047	1
ARL2	0.490774	0.121535	0.483	0.607	1
ISG20	0.276876	0.121504	0.154	0.2	1
RAB4A	0.492464	0.121483	0.35	0.441	1
ZNF3	0.871896	0.121472	0.094	0.104	1
TMEM104	0.988898	0.121348	0.08	0.085	1
KBTBD2	0.0787983	0.12133	0.185	0.264	1
MICALL2	0.569353	0.121249	0.297	0.362	1
NR2C2AP	0.630522	0.121164	0.105	0.102	1
TFB2M	0.490205	0.121034	0.101	0.094	1
SH3BP1	0.661612	0.121024	0.07	0.066	1
MDM4	0.273442	0.12102	0.164	0.212	1
TMEM59L	0.846218	0.121004	0.507	0.623	1
STRBP	0.683631	0.120996	0.056	0.065	1
SNAPC1	0.689518	0.120972	0.073	0.07	1
FZR1	0.553096	0.120971	0.122	0.146	1
COG1	0.798609	0.120922	0.108	0.122	1
B3GNT7	0.679778	0.120903	0.119	0.138	1
NR1H2	0.0423401	0.120881	0.157	0.231	1
DNAJA3	0.275134	0.120762	0.157	0.203	1
SNX27	0.255075	0.12075	0.199	0.26	1
EWSR1	0.741176	0.12069	0.406	0.511	1
CDKN2AIPNL	0.601271	0.120652	0.101	0.12	1
TMEM121	0.743106	0.120636	0.091	0.09	1
SLC25A1	0.246279	0.120629	0.28	0.36	1
RAC3	0.161465	0.120525	0.059	0.043	1
TRAM2	0.896539	0.120317	0.105	0.114	1
ATP6V1G1	0.325969	0.120301	0.675	0.765	1
DPYSL4	0.398304	0.120256	0.147	0.182	1
C8orf33	0.993153	0.120205	0.311	0.362	1
AEBP2	0.761006	0.120103	0.122	0.139	1
PHYHIPL	0.423236	0.120047	0.297	0.362	1
ABHD4	0.544852	0.120031	0.164	0.199	1
SOX5	0.849289	0.119948	0.077	0.078	1
PPP1R11	0.950493	0.119879	0.255	0.287	1
TSR3	0.0507179	0.119811	0.136	0.203	1
TMEM245	0.544495	0.119801	0.21	0.251	1
MICOS10	0.92351	0.119784	0.545	0.665	1
LSM10	0.440166	0.119781	0.234	0.288	1
ELAC2	0.378248	0.119709	0.175	0.22	1
DIPK1B	0.102035	0.119699	0.122	0.174	1
MELTF-AS1	0.832505	0.119698	0.066	0.066	1
DBNL	0.0762242	0.119526	0.297	0.413	1
RIIAD1	0.926862	0.119516	0.094	0.101	1
SLC35A4	0.375366	0.119278	0.196	0.242	1
GADD45A	0.925121	0.119213	0.598	0.704	1
ARHGEF26-AS1	0.731104	0.119143	0.056	0.064	1
GOSR1	0.989265	0.119118	0.161	0.175	1
CXADR	0.569907	0.119079	0.531	0.607	1
FBXO27	0.488527	0.119076	0.049	0.042	1
DDX39B	0.934989	0.119045	0.479	0.579	1
NUDT17	0.0142011	0.118995	0.045	0.022	1
VCPIP1	0.683335	0.118958	0.147	0.169	1
GAS2L3	0.115823	0.118947	0.042	0.026	1
WRNIP1	0.5652	0.118921	0.182	0.218	1
CDKN2B-AS1	0.876427	0.118832	0.07	0.071	1
NR2F1-AS1	0.31749	0.118769	0.129	0.164	1
SEL1L	0.156072	0.118568	0.35	0.478	1
MIRLET7BHG	0.737234	0.118499	0.108	0.11	1
ARHGAP12	0.527245	0.118489	0.297	0.365	1
TET1	0.0321643	0.11847	0.028	0.012	1
TRNP1	0.983139	0.118469	0.094	0.099	1
CIART	0.400994	0.118422	0.024	0.018	1
DENR	0.25248	0.118253	0.276	0.357	1
NELFE	0.171847	0.11821	0.259	0.345	1
ADAT2	0.962999	0.118178	0.038	0.039	1
DNM1	0.149088	0.118166	0.143	0.196	1
SUPT5H	0.534196	0.117985	0.29	0.354	1
GATAD2B	0.430752	0.117926	0.129	0.158	1
KRBA1	0.430959	0.117915	0.059	0.05	1
NGDN	0.665711	0.117778	0.14	0.163	1
EMID1	0.226416	0.117769	0.164	0.215	1
TRAM1	0.589115	0.117712	0.441	0.544	1
RPP38	0.492945	0.117674	0.08	0.098	1
LMF2	0.476381	0.117641	0.224	0.271	1
CTNNA1	0.307831	0.117622	0.815	0.861	1
KANSL2	0.33038	0.117596	0.119	0.151	1
LMBR1	0.500239	0.117425	0.231	0.281	1
TBC1D7	0.410951	0.117374	0.07	0.089	1
SLC25A15	0.136933	0.117362	0.049	0.033	1
PPHLN1	0.385957	0.117357	0.182	0.226	1
SH3BGRL3	0.28563	0.117344	0.783	0.851	1
SEC23B	0.532752	0.117262	0.255	0.315	1
ZNF142	0.798031	0.11726	0.056	0.063	1
SMPDL3A	0.748906	0.117252	0.175	0.2	1
C8orf58	0.761098	0.117192	0.07	0.068	1
ENC1	0.826236	0.1171	0.231	0.265	1
PEX19	0.797673	0.117063	0.241	0.283	1
PRKAR1A	0.323774	0.117061	0.699	0.778	1
TASOR2	0.30445	0.117003	0.143	0.186	1
SGK3	0.355579	0.116966	0.098	0.125	1
RPA3	0.147123	0.116947	0.217	0.295	1
H1-2	0.683405	0.116923	0.063	0.059	1
LYRM1	0.238378	0.116921	0.122	0.162	1
HIC2	0.793666	0.116865	0.017	0.016	1
MAP2K1	0.499047	0.116784	0.262	0.328	1
MIDEAS	0.282992	0.116771	0.112	0.146	1
TEX26	0.12222	0.116751	0.042	0.027	1
HAP1	0.36408	0.116693	0.217	0.274	1
ALKBH5	0.131708	0.116579	0.206	0.281	1
ATPSCKMT	0.959334	0.116483	0.115	0.122	1
GPS2	0.33692	0.116481	0.161	0.204	1
FAR2	0.427616	0.116385	0.182	0.227	1
DUSP26	0.710218	0.116361	0.15	0.174	1
GNB1	0.497981	0.116349	0.584	0.676	1
UBAP1	0.88984	0.116333	0.21	0.235	1
TECPR2	0.561713	0.116244	0.077	0.092	1
VAX2	0.729412	0.116187	0.063	0.072	1
MTHFS	0.181656	0.11615	0.154	0.206	1
CERS2	0.933653	0.115992	0.416	0.497	1
ITGA7	0.656035	0.115958	0.559	0.657	1
MEF2C-AS2	0.0111977	0.115841	0.035	0.015	1
USP32	0.569231	0.115823	0.119	0.142	1
GCNT2	0.608035	0.115701	0.077	0.091	1
MKLN1	0.302147	0.115699	0.203	0.261	1
PGM3	0.311893	0.115689	0.259	0.337	1
NEBL	0.47305	0.115685	0.287	0.359	1
CBX4	0.368164	0.115677	0.161	0.201	1
WDR34	0.555771	0.115611	0.115	0.11	1
HEBP1	0.345691	0.115565	0.231	0.295	1
SYT7	0.0774401	0.115544	0.031	0.017	1
TOMM22	0.541202	0.115442	0.325	0.397	1
MAPK3	0.0278988	0.115375	0.231	0.34	1
POLB	0.29448	0.115317	0.08	0.107	1
CHMP2A	0.682737	0.115255	0.448	0.552	1
MYH14	0.0941209	0.115247	0.073	0.111	1
SLITRK3	0.915503	0.115225	0.084	0.091	1
RNF20	0.853312	0.11517	0.147	0.153	1
OGDH	0.260671	0.11514	0.192	0.253	1
NUDT2	0.456168	0.115132	0.115	0.141	1
ITM2C	0.0895008	0.115043	0.951	0.964	1
RANGAP1	0.590977	0.114968	0.21	0.251	1
TUSC1	0.81064	0.114837	0.094	0.105	1
RNF138	0.721746	0.11476	0.143	0.164	1
HINT2	0.022352	0.114749	0.189	0.283	1
SUMO2	0.430423	0.114726	0.808	0.881	1
HCFC2	0.434203	0.114654	0.101	0.125	1
ZNF530	0.262504	0.114645	0.059	0.046	1
HDAC1	0.100216	0.114598	0.15	0.212	1
DTD2	0.728252	0.114572	0.087	0.085	1
EXOC7	0.568658	0.114564	0.273	0.332	1
MCL1	0.146915	0.114541	0.472	0.639	1
KHSRP	0.674817	0.114501	0.213	0.248	1
RAD51D	0.914206	0.114484	0.091	0.098	1
SSBP2	0.942135	0.114449	0.196	0.219	1
PPP2R5E	0.536192	0.114432	0.147	0.176	1
NRM	0.961117	0.114336	0.059	0.062	1
ZDHHC20	0.402839	0.114315	0.15	0.187	1
SLC39A6	0.435222	0.114274	0.392	0.494	1
LRFN3	0.39913	0.114112	0.073	0.094	1
TLCD3A	0.814233	0.114035	0.157	0.167	1
TADA2A	0.522316	0.114023	0.07	0.063	1
CDAN1	0.987951	0.113946	0.049	0.05	1
HAGHL	0.883154	0.113941	0.115	0.12	1
DVL3	0.41893	0.113936	0.189	0.231	1
FBLL1	0.364625	0.113651	0.045	0.036	1
TBCA	0.527302	0.113607	0.755	0.798	1
EGR1	0.972949	0.113587	0.517	0.599	1
NACA	0.298748	0.113546	0.937	0.963	1
KDM5B	0.880749	0.113535	0.136	0.144	1
ACOT8	0.283811	0.113378	0.129	0.169	1
ARL4D	0.588092	0.113315	0.073	0.087	1
EML4	0.506965	0.113159	0.119	0.144	1
ERI3	0.434989	0.113077	0.252	0.311	1
CAND1	0.0518491	0.113047	0.266	0.382	1
B3GAT1	0.815363	0.113046	0.479	0.578	1
TARS1	0.258108	0.11291	0.294	0.387	1
ABCD4	0.490548	0.112902	0.273	0.336	1
SQLE	0.301164	0.112889	0.343	0.445	1
RBM26	0.136483	0.112831	0.189	0.257	1
ART3	0.0427333	0.112775	0.035	0.018	1
SPRED3	0.44768	0.112712	0.161	0.197	1
UBXN2B	0.400537	0.112534	0.178	0.22	1
KIFAP3	0.622534	0.112481	0.308	0.377	1
CACNA1G	0.280164	0.1124	0.178	0.227	1
DDAH2	0.570973	0.112353	0.297	0.373	1
KIF2A	0.669669	0.112334	0.08	0.092	1
PAIP2	0.1539	0.112257	0.371	0.494	1
FKTN	0.677096	0.112226	0.087	0.101	1
MOB3B	0.952689	0.112207	0.063	0.067	1
FBXO25	0.876896	0.112113	0.098	0.107	1
SATB2	0.890329	0.112065	0.154	0.171	1
NCKAP5L	0.927418	0.112048	0.073	0.075	1
INHBB	0.695662	0.112015	0.101	0.116	1
IRF2	0.184921	0.111995	0.105	0.145	1
CARS1	0.333141	0.111982	0.206	0.265	1
DCAF12	0.795745	0.111959	0.147	0.165	1
IER5L	0.525822	0.111854	0.213	0.259	1
PERP	0.996083	0.111802	0.045	0.047	1
ECHDC1	0.540975	0.11172	0.315	0.384	1
DIXDC1	0.673575	0.111715	0.091	0.088	1
TMEM38B	0.366577	0.111622	0.105	0.134	1
REPIN1	0.164244	0.11157	0.29	0.388	1
DUSP4	0.539256	0.111564	0.119	0.143	1
GNAZ	0.984189	0.111553	0.087	0.093	1
CFAP36	0.541457	0.111527	0.213	0.255	1
PBX2	0.208156	0.111509	0.049	0.035	1
C1orf226	0.628653	0.111319	0.07	0.083	1
COASY	0.215226	0.111248	0.115	0.155	1
SCAF1	0.684779	0.111245	0.115	0.134	1
C16orf72	0.0636878	0.1112	0.136	0.2	1
PDE10A	0.204798	0.110975	0.038	0.026	1
NELFCD	0.571341	0.110901	0.199	0.24	1
C9orf72	0.966502	0.110879	0.101	0.108	1
GDPD1	0.947407	0.110857	0.066	0.068	1
LIG4	0.507283	0.110814	0.08	0.098	1
CX3CL1	0.305566	0.110786	0.196	0.25	1
ATF7IP	0.522132	0.11073	0.178	0.215	1
DTD1	0.26987	0.110696	0.241	0.315	1
GPHN	0.648528	0.110578	0.126	0.145	1
GAS8	0.284774	0.110564	0.136	0.175	1
ITPA	0.826384	0.110523	0.346	0.398	1
PAPOLA	0.268279	0.110505	0.343	0.441	1
LTV1	0.221059	0.110443	0.105	0.142	1
RNF24	0.300757	0.11044	0.133	0.171	1
ARSJ	0.164168	0.110413	0.122	0.166	1
BAX	0.518299	0.110385	0.388	0.481	1
TOMM7	0.0494786	0.110379	0.976	0.981	1
ASH2L	0.199573	0.110318	0.129	0.173	1
NBR1	0.27583	0.11025	0.297	0.387	1
CCDC47	0.99568	0.110181	0.402	0.478	1
NDUFB8	0.697904	0.110178	0.696	0.81	1
MN1	0.176833	0.110178	0.157	0.212	1
PAXX	0.158063	0.110162	0.357	0.48	1
CHRNB1	0.95873	0.110155	0.098	0.103	1
CIB2	0.897168	0.110134	0.105	0.108	1
COA4	0.567559	0.110103	0.42	0.526	1
ME1	0.286072	0.110073	0.234	0.301	1
GSTM3	0.470163	0.109956	0.322	0.397	1
LINC01579	0.469463	0.109947	0.049	0.041	1
GALT	0.656893	0.109892	0.08	0.092	1
ARL13B	0.564767	0.109862	0.077	0.071	1
STXBP1	0.128986	0.109843	0.329	0.439	1
NDRG1	0.907396	0.109818	0.657	0.78	1
CARM1	0.445883	0.109816	0.105	0.131	1
ATP5F1B	0.484696	0.109781	0.871	0.917	1
CFAP298	0.0905231	0.109778	0.196	0.274	1
TP53RK	0.490706	0.109758	0.112	0.135	1
RNF180	0.740717	0.109748	0.199	0.233	1
PSMA6	0.933501	0.109746	0.573	0.667	1
EFHD2	0.0783724	0.109684	0.119	0.172	1
OLIG1	0.749733	0.109612	0.559	0.658	1
MTRNR2L1	0.671501	0.109607	0.091	0.088	1
TOR2A	0.986769	0.109546	0.094	0.099	1
TOPBP1	0.737082	0.109521	0.091	0.102	1
WASHC5	0.151487	0.10944	0.14	0.191	1
PLOD3	0.203155	0.109246	0.371	0.482	1
COMMD5	0.362942	0.109226	0.224	0.285	1
ZC3HC1	0.980571	0.109162	0.091	0.097	1
ZUP1	0.694119	0.109091	0.066	0.077	1
PUM1	0.675569	0.109091	0.196	0.23	1
SCCPDH	0.222623	0.109065	0.297	0.386	1
POLR2C	0.318928	0.109064	0.161	0.206	1
CABYR	0.0626554	0.109001	0.052	0.032	1
TOP3B	0.726403	0.108975	0.073	0.071	1
RUNDC1	0.558225	0.108965	0.077	0.092	1
WRN	0.892014	0.108924	0.063	0.063	1
NEMP1	0.582162	0.108848	0.052	0.047	1
TSBP1-AS1	0.300351	0.108829	0.045	0.035	1
ATP5MF	0.518565	0.10882	0.839	0.923	1
PWP1	0.293156	0.108802	0.157	0.203	1
GPR155	0.177294	0.108759	0.367	0.485	1
KCNK12	0.51237	0.108756	0.059	0.052	1
XPNPEP1	0.285064	0.108716	0.199	0.254	1
CYP2U1	0.686207	0.108683	0.189	0.222	1
SCG5	0.514507	0.108576	0.787	0.852	1
MFN2	0.510936	0.108529	0.15	0.182	1
CEP164	0.444777	0.108328	0.073	0.091	1
ENGASE	0.288822	0.108268	0.077	0.102	1
TTC39A	0.527408	0.108222	0.007	0.011	1
SLC25A33	0.457853	0.108198	0.066	0.084	1
COL4A1	0.118296	0.10817	0.573	0.634	1
SMARCAL1	0.89422	0.108101	0.073	0.079	1
IMPDH1	0.379867	0.108046	0.101	0.128	1
TMEM271	0.299966	0.107998	0.136	0.122	1
CCSER2	0.303523	0.107863	0.143	0.184	1
VPS53	0.274359	0.107853	0.126	0.163	1
MIR3681HG	0.00941559	0.107734	0.031	0.012	1
ARNTL	0.501807	0.107712	0.14	0.17	1
LUZP1	0.918842	0.107696	0.07	0.075	1
KLHDC8B	0.877199	0.107626	0.101	0.105	1
PARP11	0.914858	0.107557	0.073	0.079	1
GOSR2	0.285934	0.107533	0.273	0.352	1
SPPL3	0.10711	0.107523	0.241	0.34	1
CIAO3	0.662663	0.107513	0.098	0.113	1
DUSP12	0.240061	0.107503	0.213	0.283	1
KPNA5	0.482565	0.107465	0.08	0.099	1
RBX1	0.396372	0.107465	0.787	0.842	1
BDP1	0.830491	0.107395	0.098	0.108	1
CILK1	0.572513	0.107379	0.122	0.144	1
BORCS7	0.516743	0.107305	0.294	0.366	1
CDK2AP2	0.208822	0.107237	0.427	0.558	1
STK38L	0.47322	0.107129	0.105	0.129	1
LRRC3B	0.749497	0.107121	0.049	0.055	1
ASAP3	0.95847	0.107078	0.077	0.081	1
TAOK3	0.259245	0.107059	0.147	0.192	1
PHKG2	0.526786	0.106974	0.136	0.164	1
CLIC6	0.806139	0.106945	0.073	0.081	1
TMEM196	0.0906418	0.10694	0.028	0.015	1
GPR176	0.547145	0.106895	0.122	0.147	1
EXOSC8	0.36832	0.106869	0.161	0.202	1
F12	0.549283	0.106795	0.122	0.146	1
SDC4	0.742368	0.106792	0.196	0.227	1
NAXE	0.380188	0.10673	0.381	0.484	1
ABL1	0.277801	0.106714	0.206	0.264	1
TBL2	0.277549	0.106675	0.14	0.179	1
SEC13	0.109939	0.10662	0.322	0.434	1
PLA2G2A	0.463445	0.106514	0.08	0.098	1
KDM7A	0.948042	0.106513	0.052	0.053	1
NIPBL-DT	0.483103	0.106495	0.105	0.129	1
URI1	0.169822	0.106492	0.157	0.211	1
ZNF146	0.189706	0.106478	0.189	0.252	1
BGLAP	0.886864	0.106452	0.063	0.068	1
TRIM36	0.669715	0.106428	0.017	0.014	1
ERLIN2	0.341461	0.106346	0.171	0.215	1
NUP153	0.698489	0.106123	0.122	0.14	1
C19orf53	0.219992	0.106119	0.738	0.79	1
SIVA1	0.421014	0.106101	0.332	0.419	1
INTS10	0.761718	0.106092	0.287	0.345	1
DESI1	0.454369	0.105911	0.203	0.251	1
THAP5	0.876683	0.105829	0.164	0.174	1
ZNF793	0.459902	0.105808	0.035	0.045	1
CEP170B	0.897386	0.105741	0.077	0.078	1
LARP4	0.136536	0.105652	0.129	0.179	1
PTOV1	0.958024	0.105644	0.402	0.481	1
SEPTIN2	0.210248	0.105573	0.853	0.902	1
SNN	0.235608	0.10557	0.325	0.429	1
DNAJC25	0.802678	0.105555	0.077	0.086	1
VLDLR-AS1	0.521798	0.105537	0.049	0.042	1
PSD	0.138147	0.105492	0.164	0.225	1
VSIG10	0.937411	0.10549	0.07	0.075	1
PKIA	0.871885	0.10548	0.112	0.116	1
CPNE2	0.259238	0.105446	0.266	0.342	1
ABHD16A	0.378283	0.105436	0.273	0.351	1
HAUS1	0.788348	0.105365	0.08	0.089	1
PDCL	0.833146	0.105253	0.126	0.139	1
PMVK	0.0667952	0.105233	0.217	0.306	1
UBL5	0.107173	0.105187	0.955	0.976	1
TMEM183A	0.447453	0.105177	0.182	0.222	1
AP3D1	0.260968	0.105173	0.304	0.406	1
NCAPD3	0.532314	0.1051	0.052	0.064	1
SHOC2	0.139993	0.10508	0.119	0.163	1
RNF139	0.126941	0.104965	0.196	0.267	1
ZNF511	0.936362	0.104902	0.119	0.126	1
POU2F1	0.94598	0.1049	0.091	0.094	1
RBM14	0.425747	0.10488	0.171	0.212	1
ASIC4	0.282315	0.104842	0.238	0.309	1
BATF	0.632465	0.104808	0.014	0.018	1
UBXN7	0.383024	0.104781	0.084	0.107	1
SAMD8	0.426125	0.104749	0.315	0.408	1
CHRAC1	0.362107	0.10474	0.07	0.09	1
RAB22A	0.625705	0.104648	0.248	0.294	1
COX19	0.626947	0.104627	0.119	0.139	1
ABCA3	0.0615019	0.104598	0.245	0.344	1
NRIP1	0.110936	0.104496	0.231	0.315	1
PCF11	0.122991	0.104474	0.161	0.218	1
ZNF782	0.571774	0.104449	0.014	0.019	1
PLEKHB2	0.69954	0.104411	0.517	0.605	1
SNHG9	0.493058	0.10441	0.72	0.798	1
STRN3	0.332398	0.104322	0.122	0.156	1
ZNF143	0.646479	0.104271	0.049	0.058	1
GALNT2	0.820893	0.104203	0.374	0.456	1
MMD	0.337118	0.104197	0.227	0.286	1
RNF144A	0.363246	0.104179	0.073	0.094	1
EIF4EBP2	0.352012	0.104165	0.311	0.393	1
SMURF2	0.21919	0.104112	0.164	0.217	1
ORMDL3	0.0931884	0.103984	0.115	0.166	1
FTO	0.445307	0.10398	0.22	0.273	1
LINC01549	0.478121	0.103888	0.052	0.045	1
ALKBH2	0.81252	0.103863	0.119	0.121	1
PSMB4	0.733161	0.103806	0.664	0.761	1
RRM2	0.0265617	0.103686	0.024	0.01	1
FAM133B	0.553779	0.103601	0.115	0.139	1
PUS3	0.996139	0.103591	0.077	0.08	1
STX7	0.333032	0.103591	0.224	0.288	1
SDF4	0.128338	0.103559	0.336	0.456	1
MSI1	0.952366	0.10351	0.105	0.113	1
CMAS	0.33459	0.103412	0.147	0.186	1
PRPSAP2	0.213651	0.103382	0.147	0.197	1
ZMIZ1	0.880368	0.103337	0.514	0.635	1
GSDME	0.660371	0.103321	0.143	0.167	1
NUP50	0.58634	0.103182	0.136	0.161	1
BIVM	0.62876	0.103071	0.091	0.107	1
NT5C3A	0.32199	0.103069	0.164	0.209	1
MEA1	0.470508	0.102994	0.385	0.486	1
MKI67	0.00386936	0.102927	0.017	0.004	1
HJURP	2.52908e-07	0.102902	0.028	0.003	0.00441097
GOPC	0.270892	0.102876	0.168	0.217	1
PRKDC	0.258545	0.102868	0.308	0.396	1
KCND2	0.353467	0.102831	0.175	0.219	1
ZNF121	0.0322107	0.102825	0.101	0.161	1
NPAS1	0.0223657	0.102761	0.052	0.028	1
BLZF1	0.955532	0.102753	0.112	0.118	1
ACTR3B	0.389183	0.102745	0.063	0.081	1
SIGMAR1	0.435748	0.102707	0.283	0.36	1
OS9	0.9365	0.102695	0.549	0.668	1
SYNJ2	0.421009	0.102678	0.192	0.234	1
SCAMP3	0.203292	0.102672	0.36	0.474	1
NTAN1	0.531094	0.102608	0.115	0.138	1
OTUD6B	0.117815	0.102529	0.122	0.171	1
PHTF2	0.258645	0.102483	0.098	0.13	1
KLHL7	0.305016	0.102423	0.22	0.283	1
ZBTB11	0.291515	0.10231	0.084	0.111	1
CCDC90B	0.170836	0.102306	0.304	0.42	1
TJP2	0.99797	0.102284	0.136	0.146	1
ARL17A	0.493283	0.102199	0.024	0.019	1
MLLT1	0.948276	0.102198	0.385	0.442	1
PRPF8	0.286515	0.102181	0.42	0.534	1
SEM1	0.408924	0.102126	0.703	0.769	1
POLE3	0.398076	0.102099	0.164	0.202	1
NUBP2	0.23394	0.101942	0.22	0.281	1
TMEM63B	0.567174	0.101933	0.164	0.196	1
CWF19L2	0.804902	0.101864	0.042	0.047	1
ING3	0.840282	0.101859	0.073	0.08	1
OSBPL7	0.82413	0.101796	0.059	0.066	1
GAPDH	0.000680242	0.101619	1	0.999	1
PPP1R18	0.229764	0.101616	0.294	0.382	1
CEP85L	0.751965	0.101587	0.066	0.075	1
PRKAR1B	0.619549	0.101584	0.231	0.276	1
TUSC2	0.349272	0.101545	0.269	0.344	1
CDK8	0.438791	0.101542	0.052	0.044	1
PPP1R3B	0.361939	0.101398	0.119	0.149	1
MESP1	0.77399	0.101396	0.087	0.087	1
VEZF1	0.404799	0.101273	0.168	0.206	1
DPCD	0.927085	0.101273	0.115	0.125	1
PDE9A	0.755119	0.101266	0.073	0.083	1
ITGB8	0.572497	0.101252	0.64	0.733	1
VPS37A	0.173392	0.10122	0.129	0.177	1
ZNRF3	0.48371	0.101218	0.08	0.099	1
KIF3C	0.329507	0.101208	0.238	0.301	1
SPOCD1	0.710084	0.101162	0.406	0.481	1
TUBB2A	0.681427	0.101116	0.64	0.725	1
EIF4A1	0.21781	0.101109	0.92	0.955	1
VPS13B-DT	0.388084	0.101095	0.105	0.132	1
MTCL1	0.234309	0.101074	0.154	0.2	1
YIPF1	0.67794	0.101027	0.077	0.089	1
JPT1	0.500381	0.101014	0.451	0.566	1
LANCL2	0.541561	0.101012	0.098	0.117	1
SLC6A20	0.41213	0.100862	0.035	0.027	1
RUNDC3A	0.586799	0.100633	0.136	0.161	1
ZNF746	0.331847	0.100584	0.101	0.13	1
ANGPT2	0.77668	0.100583	0.472	0.57	1
LINC00327	0.197595	0.100575	0.035	0.023	1
DSCAML1	0.974678	0.100513	0.08	0.085	1
MSL1	0.135773	0.100502	0.203	0.276	1
BHLHE40	0.0661179	0.10049	0.14	0.202	1
CTBP2	0.177265	0.100458	0.175	0.231	1
ARAP2	0.704753	0.100427	0.094	0.108	1
CXXC4	0.19298	0.100401	0.042	0.029	1
MIR1915HG	0.27892	0.100394	0.056	0.043	1
TTC21B	0.571915	0.100377	0.073	0.088	1
PADI2	0.015028	0.100362	0.094	0.158	1
LRRC59	0.172659	0.10036	0.241	0.316	1
RRAS2	0.470145	0.10023	0.087	0.108	1
ZSWIM1	0.235134	0.100177	0.035	0.024	1
TACC2	0.344096	0.100146	0.129	0.165	1
DIPK1C	0.99727	0.100083	0.112	0.119	1
ZNF615	0.406824	0.100081	0.052	0.068	1
WDR59	0.139276	0.100041	0.122	0.172	1
AKT2	0.302211	0.100039	0.273	0.351	1
FAM49B	0.417805	0.10001	0.371	0.473	1
MYBL1	0.0764101	0.100007	0.031	0.017	1
UBA6-AS1	0.478458	0.100002	0.084	0.103	1
DBN1	0.422578	0.0999929	0.238	0.296	1
HMBOX1	0.534486	0.0999559	0.073	0.067	1
SEC61B	0.286843	0.099797	0.794	0.837	1
GNA13	0.325436	0.0997492	0.213	0.267	1
CELSR2	0.593758	0.0996988	0.206	0.245	1
CHRNA3	0.00905776	0.0996835	0.035	0.014	1
FASTK	0.124674	0.0996595	0.171	0.239	1
LETM1	0.210433	0.0996147	0.157	0.208	1
MZT2B	0.53071	0.0994245	0.766	0.856	1
CHMP6	0.129003	0.0993183	0.112	0.158	1
FBXL17	0.879174	0.0992865	0.133	0.139	1
POMP	0.11169	0.0991785	0.787	0.854	1
PIEZO1	0.409997	0.099146	0.262	0.333	1
ZNF512B	0.605044	0.0991373	0.077	0.091	1
C6orf120	0.445533	0.0991228	0.161	0.198	1
LINC00667	0.208918	0.0990951	0.189	0.247	1
C12orf57	0.64394	0.0990802	0.71	0.814	1
EIF5	0.800316	0.0990601	0.559	0.664	1
PYCR2	0.446287	0.0989978	0.297	0.363	1
EMILIN2	0.797766	0.0989958	0.521	0.605	1
ADGRL3	0.398506	0.0989565	0.336	0.424	1
DARS1	0.808077	0.0989401	0.255	0.28	1
PPP1R14C	0.596586	0.0989184	0.056	0.05	1
HIF1A	0.936979	0.0988373	0.552	0.67	1
JMY	0.995251	0.098826	0.084	0.088	1
PDK2	0.143647	0.0986775	0.147	0.2	1
GPATCH2	0.554606	0.0986404	0.077	0.092	1
RNFT2	0.124689	0.0986031	0.115	0.162	1
SDHAF3	0.938669	0.0985863	0.122	0.131	1
C12orf49	0.497963	0.0985023	0.206	0.252	1
TXNDC16	0.41353	0.0985011	0.077	0.097	1
SEMA6C	0.396322	0.0984677	0.073	0.094	1
RRAGC	0.117208	0.0983828	0.108	0.153	1
TTC4	0.66767	0.0982716	0.066	0.077	1
NUAK2	0.286337	0.0982471	0.045	0.034	1
ENTR1	0.234909	0.0982247	0.108	0.145	1
LETM2	0.0759475	0.098092	0.035	0.019	1
TSHZ1	0.291613	0.0980033	0.171	0.216	1
PCDHGC3	0.000244305	0.0979452	0.028	0.007	1
EEA1	0.378975	0.0978147	0.238	0.3	1
HAPLN1	0.836727	0.0978107	0.038	0.042	1
GOLGA8A	0.195694	0.0977947	0.154	0.203	1
USP22	0.954369	0.0977018	0.479	0.56	1
TUBB	0.615568	0.0976756	0.734	0.844	1
STK32A	0.173109	0.0976383	0.199	0.267	1
GTF3C4	0.703456	0.097624	0.126	0.145	1
MIB1	0.439427	0.0976052	0.164	0.203	1
STARD7	0.864932	0.0975978	0.535	0.63	1
EYA4	0.849695	0.0975439	0.136	0.152	1
NCKAP1	0.0657064	0.0975121	0.367	0.517	1
DIRAS2	0.215437	0.0975049	0.266	0.349	1
SNRNP25	0.506839	0.0975001	0.217	0.266	1
ST20-AS1	0.587474	0.0974919	0.038	0.033	1
CDK14	0.206636	0.0974526	0.115	0.154	1
CNPPD1	0.123593	0.0974508	0.147	0.203	1
ENTPD1-AS1	0.267395	0.0973832	0.045	0.034	1
STRADB	0.187584	0.0971151	0.087	0.122	1
IRF3	0.179422	0.0970788	0.108	0.147	1
BZW1	0.456449	0.0970307	0.563	0.709	1
S1PR2	0.999158	0.0969725	0.098	0.105	1
NSUN2	0.260998	0.0969589	0.203	0.264	1
FAM27C	0.228385	0.0969558	0.091	0.123	1
TRADD	0.532569	0.0968539	0.08	0.097	1
BLOC1S1	0.536587	0.0968351	0.755	0.821	1
LOXL2	0.812162	0.0967511	0.133	0.149	1
NUDT16L1	0.220477	0.0966935	0.206	0.27	1
ACTN4	0.714073	0.0966876	0.573	0.667	1
ZKSCAN5	0.995	0.0966806	0.063	0.065	1
SLC6A1	0.0865028	0.0966516	0.29	0.398	1
AAR2	0.0290804	0.0965733	0.126	0.198	1
MYBBP1A	0.628434	0.096544	0.154	0.18	1
FRMD8	0.261374	0.0965404	0.311	0.403	1
GSTA4	0.171577	0.0964443	0.203	0.271	1
LSM3	0.93804	0.0962949	0.542	0.628	1
HPCA	0.798002	0.0962244	0.014	0.012	1
LINC01159	0.675008	0.096214	0.045	0.042	1
ELOVL2	0.60053	0.0961576	0.168	0.199	1
NCOR2	0.260584	0.0960784	0.423	0.556	1
SBDS	0.647998	0.0960757	0.615	0.704	1
LSM8	0.19261	0.0960313	0.287	0.375	1
IL18BP	0.745377	0.0959723	0.105	0.118	1
PNPLA8	0.0800943	0.0959455	0.164	0.233	1
SALL2	0.122559	0.0959371	0.14	0.193	1
ATXN1	0.19331	0.0958947	0.129	0.173	1
LRRC24	0.52907	0.0958658	0.077	0.093	1
C22orf39	0.00936531	0.0958163	0.175	0.279	1
ZNF518A	0.942004	0.0958064	0.098	0.106	1
MED9	0.426654	0.0958008	0.094	0.118	1
ZNF582	0.433745	0.0957683	0.035	0.046	1
ATP6V1H	0.212838	0.0957574	0.252	0.333	1
DMAC1	0.0887575	0.0956928	0.336	0.445	1
PIGZ	0.705415	0.0956578	0.038	0.035	1
NEURL4	0.811352	0.0956455	0.094	0.095	1
ZCCHC9	0.590664	0.0956336	0.101	0.12	1
ARHGEF40	0.476661	0.0956129	0.262	0.327	1
METTL2A	0.933331	0.0956082	0.059	0.063	1
HIGD1A	0.569827	0.0955799	0.671	0.764	1
SCAND1	0.6311	0.0955317	0.423	0.51	1
TTC8	0.205599	0.0954798	0.112	0.15	1
SRSF12	0.135759	0.0954566	0.038	0.024	1
PIP5K1A	0.251914	0.0954362	0.133	0.174	1
ABCE1	0.124484	0.0954288	0.217	0.297	1
KLRC3	0.672982	0.0954076	0.049	0.045	1
PHF10	0.230877	0.0953864	0.168	0.219	1
MAK16	0.327754	0.0953552	0.126	0.161	1
CNGA3	0.34488	0.0953215	0.101	0.13	1
PITPNA	0.173649	0.0952956	0.255	0.342	1
ZC3H7A	0.218417	0.0952817	0.175	0.229	1
ZNF583	0.903645	0.0952612	0.066	0.072	1
ZNF268	0.498892	0.0952608	0.077	0.093	1
B9D1	0.574382	0.0951535	0.084	0.1	1
LRRTM1	0.272852	0.0951119	0.038	0.028	1
TTC39B	0.527243	0.0950599	0.066	0.08	1
SUCLA2	0.304399	0.095059	0.269	0.342	1
DRAP1	0.922601	0.0950579	0.566	0.657	1
ZNF429	0.893572	0.0950198	0.049	0.049	1
QTRT2	0.699542	0.0949606	0.08	0.092	1
HNRNPR	0.516297	0.0949416	0.367	0.464	1
PLEKHA3	0.109228	0.0949349	0.129	0.179	1
ZNHIT2	0.282279	0.0948332	0.056	0.077	1
CHST8	0.761834	0.094818	0.434	0.512	1
KLHL42	0.257896	0.0948064	0.189	0.244	1
HRH1	0.461611	0.0946929	0.234	0.289	1
YJU2	0.34802	0.0946287	0.08	0.103	1
MAGI2-AS3	0.0897185	0.0946028	0.136	0.191	1
BRK1	0.657393	0.0941581	0.703	0.807	1
EHHADH	0.495248	0.0941518	0.017	0.024	1
VCAN	0.656166	0.0941433	0.521	0.633	1
UHRF1BP1L	0.654825	0.0940511	0.073	0.069	1
NAA30	0.974001	0.094051	0.119	0.127	1
TIMM50	0.290234	0.0940302	0.182	0.234	1
[truncated: 15,442 more rows]

## Sheet: Tumor 4 solid
	p_val	avg_log2FC	pct.1	pct.2	p_val_adj
CHI3L1	2.08551e-113	1.15433	1	1	3.63734e-109
IGFBP5	2.62631e-60	1.10373	0.955	0.67	4.58054e-56
APOC2	2.86488e-40	1.07088	0.837	0.583	4.99665e-36
POSTN	2.36082e-73	1.05362	0.992	0.885	4.1175e-69
EFEMP1	2.16393e-49	0.9455	0.947	0.772	3.77411e-45
GPX3	2.95116e-44	0.944467	0.928	0.755	5.14711e-40
CXCL14	8.43172e-79	0.931803	1	0.989	1.47058e-74
CCL2	3.32861e-28	0.85356	0.769	0.488	5.80543e-24
NPC2	1.61388e-48	0.842404	0.97	0.861	2.81477e-44
RARRES1	1.36829e-39	0.818601	0.47	0.153	2.38643e-35
CTHRC1	1.1902e-27	0.803469	0.705	0.419	2.07582e-23
SPP1	3.60419e-84	0.789915	1	1	6.28607e-80
CSRP2	4.3524e-26	0.782535	0.693	0.427	7.59102e-22
GFPT2	1.82331e-42	0.776858	0.5	0.158	3.18003e-38
LGALS1	2.3936e-53	0.76865	1	0.948	4.17467e-49
F5	2.95648e-67	0.741515	0.337	0.044	5.1564e-63
SERPINE2	1.947e-63	0.707219	1	0.995	3.39577e-59
CTSC	2.48902e-32	0.702367	0.936	0.804	4.3411e-28
SERPING1	7.65114e-36	0.700911	0.943	0.851	1.33444e-31
FZD7	1.329e-29	0.698353	0.534	0.226	2.31791e-25
DKK1	1.29259e-48	0.679344	0.258	0.036	2.25441e-44
VIM	4.33269e-73	0.676348	1	1	7.55665e-69
APOC1	1.22724e-36	0.649178	0.996	0.96	2.14043e-32
DCBLD2	2.43695e-24	0.647419	0.515	0.237	4.25028e-20
ARSI	3.15585e-27	0.646878	0.443	0.175	5.50412e-23
CYBA	2.63374e-20	0.625254	0.83	0.641	4.5935e-16
IGFBP6	9.50673e-17	0.623794	0.686	0.465	1.65807e-12
S100A11	1.07257e-32	0.61158	0.989	0.914	1.87067e-28
HLA-DRB1	1.24877e-39	0.6099	0.996	0.944	2.17798e-35
IGFBP7	6.98555e-45	0.60483	1	0.986	1.21835e-40
PEG10	8.18e-30	0.604334	0.5	0.193	1.42667e-25
THY1	8.51507e-27	0.59333	0.958	0.857	1.48511e-22
MDK	4.87618e-40	0.589779	1	0.974	8.50455e-36
SOD3	8.96565e-21	0.576167	0.564	0.293	1.5637e-16
HLA-DPA1	2.86082e-36	0.571199	0.992	0.943	4.98955e-32
VAMP5	4.99957e-18	0.563341	0.879	0.726	8.71975e-14
S100A10	2.64335e-41	0.563132	0.996	0.986	4.61027e-37
C3	1.42902e-21	0.557935	0.936	0.851	2.49235e-17
FABP7	4.30522e-39	0.554997	1	0.986	7.50873e-35
MOXD1	1.67541e-19	0.553889	0.848	0.679	2.92209e-15
PFN1	3.05147e-34	0.548547	0.992	0.961	5.32208e-30
RNASET2	2.33699e-13	0.545654	0.716	0.527	4.07594e-09
CD74	6.02887e-40	0.542185	1	0.995	1.0515e-35
CCN2	7.15062e-22	0.536	0.784	0.516	1.24714e-17
PLA2G5	2.57271e-18	0.526127	0.333	0.134	4.48706e-14
RNF181	2.30215e-12	0.524485	0.693	0.554	4.01519e-08
SLC20A1	1.53658e-17	0.517921	0.742	0.548	2.67994e-13
TPM2	1.45888e-15	0.504522	0.61	0.377	2.54444e-11
POLD4	1.34413e-12	0.504126	0.682	0.499	2.34429e-08
HSPB1	1.43882e-20	0.504111	0.966	0.874	2.50944e-16
TREM2	9.27736e-11	0.497974	0.61	0.429	1.61806e-06
WNK4	1.92997e-29	0.497293	0.318	0.088	3.36606e-25
CX3CR1	2.59124e-16	0.494487	0.519	0.277	4.51938e-12
SEL1L3	1.63946e-14	0.478448	0.807	0.614	2.85938e-10
SV2B	9.63849e-29	0.477012	0.25	0.057	1.68105e-24
SDC2	2.94335e-12	0.465389	0.663	0.475	5.1335e-08
CTSB	5.1359e-37	0.460137	1	0.996	8.95752e-33
TSPO	1.20375e-11	0.457242	0.678	0.485	2.09945e-07
PDPN	1.31074e-12	0.456538	0.792	0.675	2.28605e-08
FDPS	9.09507e-11	0.456185	0.727	0.585	1.58627e-06
OXTR	8.38291e-17	0.452189	0.909	0.762	1.46206e-12
S100A8	2.4497e-10	0.451807	0.394	0.225	4.27252e-06
HAMP	5.51897e-13	0.447733	0.39	0.2	9.62563e-09
FCER1G	3.88805e-12	0.436057	0.867	0.714	6.78114e-08
A1BG	1.32521e-08	0.432597	0.432	0.273	0.00023113
FPR1	3.75576e-10	0.428714	0.564	0.392	6.55043e-06
GALNT17	1.3658e-22	0.420777	0.208	0.051	2.38209e-18
RASSF4	5.44627e-10	0.41915	0.576	0.394	9.49885e-06
TUBB3	7.04785e-11	0.417559	0.75	0.603	1.22922e-06
SCIN	2.16868e-08	0.415497	0.25	0.131	0.00037824
FCGBP	2.77565e-10	0.408499	0.583	0.415	4.841e-06
AIF1	1.799e-09	0.405603	0.777	0.659	3.13764e-05
TUBB2B	8.41613e-22	0.400985	0.992	0.956	1.46786e-17
HLA-DRA	3.65232e-24	0.398276	1	0.989	6.37e-20
TMEM205	1.1389e-07	0.396898	0.723	0.59	0.00198635
RAB13	6.71323e-09	0.394943	0.674	0.515	0.000117085
ALOX5AP	7.24988e-10	0.393524	0.689	0.533	1.26445e-05
CD63	4.73009e-32	0.391979	0.996	0.999	8.24975e-28
TMSB10	1.22588e-43	0.390586	1	1	2.13806e-39
CDKN3	1.05003e-11	0.388701	0.212	0.084	1.83135e-07
BAMBI	1.08935e-07	0.387625	0.617	0.473	0.00189994
ALG5	3.03742e-08	0.382153	0.572	0.428	0.000529757
FBXO32	6.57144e-10	0.382095	0.723	0.549	1.14612e-05
C1QC	2.05288e-08	0.3817	0.818	0.736	0.000358044
SCD	2.31116e-17	0.380626	0.977	0.951	4.0309e-13
MSMO1	1.70575e-09	0.380152	0.867	0.784	2.97499e-05
LAPTM5	2.07879e-11	0.377212	0.864	0.743	3.62562e-07
SERPINE1	7.15015e-07	0.37637	0.587	0.441	0.0124706
PLTP	2.01218e-09	0.375869	0.807	0.696	3.50944e-05
FCGR1A	2.00273e-08	0.371545	0.428	0.269	0.000349297
NCMAP	3.25443e-11	0.371268	0.212	0.086	5.67606e-07
NUPR1	2.47933e-08	0.371182	0.568	0.409	0.00043242
GAS7	4.22191e-11	0.366694	0.523	0.321	7.36343e-07
CALB1	2.09741e-22	0.365326	0.178	0.038	3.65809e-18
CARHSP1	1.01877e-06	0.36499	0.379	0.251	0.0177684
CFL1	3.38442e-22	0.360644	0.996	0.988	5.90276e-18
VKORC1	6.64438e-08	0.358565	0.701	0.575	0.00115885
FBLN7	2.90525e-09	0.358087	0.311	0.165	5.06705e-05
CD44	2.00496e-13	0.357432	0.973	0.931	3.49686e-09
CPVL	8.76971e-05	0.355218	0.58	0.473	1
PCSK1	7.70306e-07	0.352796	0.572	0.439	0.0134349
C1R	4.50003e-08	0.352589	0.864	0.781	0.00078485
P3H2	3.71764e-06	0.351575	0.458	0.321	0.0648394
CCND1	4.41328e-06	0.350914	0.386	0.258	0.0769721
S100B	8.3181e-27	0.349093	1	0.998	1.45076e-22
MT3	2.05781e-41	0.348936	1	1	3.58903e-37
WARS1	2.32919e-07	0.348853	0.644	0.526	0.00406234
CABP7	2.86431e-10	0.345604	0.379	0.211	4.99564e-06
SLC2A5	1.21946e-06	0.344331	0.496	0.367	0.0212686
SGCE	2.72264e-10	0.344187	0.777	0.601	4.74855e-06
SPOCD1	5.09768e-09	0.344053	0.625	0.457	8.89086e-05
PCED1B-AS1	4.6613e-08	0.343422	0.398	0.241	0.000812977
OCIAD2	1.09791e-07	0.343302	0.773	0.651	0.00191486
RAMP1	1.90492e-12	0.341603	0.947	0.905	3.32236e-08
CFI	1.00443e-07	0.341063	0.716	0.571	0.00175183
DHRS7	1.53181e-07	0.339583	0.663	0.548	0.00267162
PRDX6	5.12925e-08	0.332856	0.777	0.672	0.000894593
CHPF	1.20897e-09	0.332672	0.886	0.761	2.10857e-05
ANXA11	3.67329e-06	0.332282	0.432	0.3	0.0640658
GSTK1	2.73261e-07	0.331672	0.606	0.448	0.00476594
GRN	5.15073e-07	0.330726	0.727	0.616	0.00898338
HLA-DOA	3.44698e-09	0.330518	0.318	0.17	6.01188e-05
PIGT	8.54856e-07	0.326578	0.678	0.547	0.0149095
TMEM150A	3.85744e-12	0.326152	0.318	0.15	6.72777e-08
RARRES2	1.70321e-06	0.325338	0.519	0.39	0.0297056
NDUFA7	3.90343e-07	0.324871	0.705	0.592	0.00680798
MPC1	1.66757e-09	0.324732	0.939	0.861	2.90841e-05
FCGR3A	4.23231e-08	0.322906	0.693	0.533	0.000738158
S100A6	3.55898e-12	0.321869	0.996	0.98	6.20722e-08
LILRB4	1.40465e-07	0.31527	0.318	0.183	0.00244985
CNTN2	1.75687e-08	0.314785	0.364	0.214	0.000306416
DDT	1.10271e-06	0.314527	0.761	0.672	0.0192324
OLR1	2.75078e-08	0.313756	0.273	0.144	0.000479764
HEXA	0.000295479	0.310391	0.591	0.506	1
MAP3K5	1.13529e-08	0.309314	0.333	0.184	0.000198006
IFI30	1.21146e-06	0.30901	0.659	0.522	0.0211291
SERPINF1	8.46708e-07	0.307444	0.78	0.673	0.0147674
EFNB2	2.95584e-08	0.303874	0.227	0.109	0.000515528
MYDGF	7.5354e-07	0.302763	0.769	0.654	0.0131425
NIBAN1	4.21454e-07	0.302198	0.205	0.102	0.00735057
LINC01736	2.85261e-10	0.30101	0.326	0.166	4.97524e-06
GAL3ST4	8.44181e-05	0.300443	0.345	0.243	1
POLR2L	2.34699e-10	0.298723	0.966	0.925	4.09339e-06
ATRAID	5.7122e-08	0.297341	0.735	0.606	0.000996264
SMPD1	1.16379e-06	0.29679	0.462	0.318	0.0202977
NAA38	4.41158e-07	0.295331	0.917	0.834	0.00769424
CDKN2A	2.6356e-07	0.295271	0.917	0.834	0.00459676
UGP2	1.00267e-07	0.294744	0.746	0.624	0.00174876
ADAMTSL1	6.96079e-17	0.294716	0.17	0.045	1.21403e-12
SH3BGRL3	5.54011e-06	0.294017	0.905	0.838	0.096625
SYTL2	1.36328e-05	0.291521	0.394	0.273	0.23777
EFEMP2	1.04729e-06	0.291112	0.5	0.354	0.0182658
ARL2	2.06337e-05	0.29107	0.705	0.582	0.359872
ATP5MC2	7.0205e-07	0.290987	0.913	0.862	0.0122445
GNS	0.000119816	0.28987	0.576	0.485	1
CDH2	6.50675e-06	0.287975	0.716	0.623	0.113484
TM4SF1	2.59052e-06	0.287748	0.852	0.771	0.0451812
GGCX	3.24412e-05	0.287248	0.337	0.228	0.565808
CAPG	3.85213e-06	0.285069	0.375	0.246	0.0671851
MIF	1.43172e-12	0.284481	1	0.993	2.49707e-08
DAG1	7.2037e-07	0.28403	0.792	0.688	0.012564
GALNT10	2.09419e-05	0.28394	0.545	0.422	0.365248
LY6E	1.25164e-05	0.283655	0.591	0.477	0.218299
CDC123	0.0005982	0.283387	0.462	0.364	1
PSENEN	1.50855e-05	0.282706	0.64	0.526	0.263105
APRT	0.000225849	0.282079	0.629	0.537	1
TPP1	1.22453e-05	0.282023	0.788	0.701	0.21357
ENPP5	4.22457e-06	0.280083	0.155	0.075	0.0736807
COMT	1.88721e-05	0.279315	0.811	0.731	0.329149
PPDPF	1.51324e-06	0.276548	0.89	0.826	0.0263925
GBA	8.34351e-07	0.275649	0.553	0.404	0.0145519
UCP2	6.58051e-05	0.275289	0.25	0.155	1
HAVCR2	0.000379586	0.27361	0.242	0.161	1
SSR3	5.59288e-07	0.272915	0.822	0.71	0.00975454
SLC11A1	6.3994e-06	0.272711	0.326	0.206	0.111612
PPIB	2.00573e-08	0.272399	0.951	0.919	0.000349819
SLC6A6	1.12849e-11	0.272325	0.201	0.076	1.9682e-07
ATP5MC3	2.74387e-06	0.272199	0.909	0.817	0.0478558
WASHC3	0.0170667	0.270393	0.277	0.222	1
LTBP2	5.06784e-10	0.269022	0.318	0.16	8.83883e-06
PTTG1IP	5.1986e-07	0.268362	0.928	0.844	0.00906687
ADAM9	0.000226404	0.266973	0.689	0.581	1
SELENOM	5.09186e-05	0.266672	0.864	0.779	0.888071
TMEM119	6.18119e-08	0.266619	0.197	0.092	0.00107806
SPCS1	3.0587e-06	0.266484	0.89	0.82	0.0533468
LAYN	6.02853e-07	0.265783	0.292	0.169	0.0105144
SUMF1	8.52367e-07	0.264093	0.311	0.188	0.0148661
FHL2	3.50408e-06	0.262247	0.299	0.174	0.0611147
CTSD	3.37766e-07	0.262214	0.871	0.807	0.00589098
SIPA1	1.70865e-06	0.262042	0.432	0.29	0.0298006
HLA-DMB	2.53239e-05	0.262026	0.64	0.501	0.441674
HLA-DMA	2.33111e-06	0.261	0.693	0.539	0.0406569
CALR	7.55209e-10	0.259798	0.992	0.964	1.31716e-05
RCAN2	1.585e-05	0.259756	0.409	0.283	0.276441
TYROBP	1.38242e-06	0.259031	0.909	0.795	0.0241107
MTHFD2	0.000754774	0.257754	0.36	0.265	1
RCN1	0.000375818	0.256916	0.689	0.617	1
MANBA	0.00313335	0.255482	0.208	0.143	1
MRC2	4.28125e-05	0.254461	0.693	0.579	0.746694
TRAK2	8.01124e-06	0.254406	0.394	0.26	0.139724
OSMR	4.4192e-05	0.254261	0.595	0.478	0.770752
CSF1R	6.89004e-06	0.253341	0.773	0.631	0.120169
BSCL2	5.70483e-05	0.25272	0.769	0.655	0.994979
GALNT1	0.000951684	0.25252	0.375	0.282	1
ERP29	0.00132628	0.252112	0.614	0.523	1
MT2A	1.09837e-12	0.250909	1	1	1.91566e-08
ANP32B	0.000157524	0.250834	0.477	0.374	1
COL8A1	6.79514e-09	0.249538	0.22	0.099	0.000118514
SUMF2	0.000171501	0.248551	0.352	0.249	1
CD24	0.00040189	0.248296	0.333	0.234	1
PLAUR	0.000213646	0.248252	0.212	0.129	1
ACSS2	0.000428004	0.246436	0.269	0.178	1
PLD3	8.17348e-07	0.245205	0.89	0.818	0.0142554
SELPLG	0.000461271	0.244489	0.261	0.175	1
DGUOK-AS1	8.77366e-09	0.24153	0.167	0.068	0.000153021
VWA1	7.5852e-05	0.240975	0.811	0.731	1
C19orf53	2.08365e-05	0.240841	0.852	0.777	0.363409
OST4	1.6051e-07	0.240774	0.985	0.962	0.00279946
CLSTN2	0.00167233	0.239331	0.364	0.283	1
CEBPA	3.17694e-06	0.238858	0.231	0.129	0.055409
MFGE8	4.6604e-05	0.237821	0.455	0.331	0.81282
CNTNAP3B	2.23889e-06	0.237172	0.326	0.197	0.0390485
SPARC	2.05634e-15	0.236614	1	0.999	3.58646e-11
MESD	0.000750372	0.23608	0.451	0.357	1
ECM1	1.05709e-05	0.23498	0.364	0.236	0.184367
TM7SF3	0.0013189	0.234363	0.545	0.442	1
PLA2G2A	7.81692e-10	0.2336	0.205	0.084	1.36335e-05
CYB5B	0.00143263	0.232856	0.42	0.332	1
ETFB	2.51293e-05	0.232387	0.561	0.412	0.43828
SORL1	0.000112413	0.23235	0.595	0.479	1
WWTR1	0.000295475	0.231871	0.86	0.776	1
SOD2	9.9883e-06	0.231013	0.833	0.751	0.174206
SKAP2	0.000184749	0.230806	0.186	0.108	1
TXNDC5	0.000364146	0.2306	0.58	0.471	1
TMEM14C	0.00169319	0.230498	0.58	0.494	1
ANXA1	4.4427e-05	0.23023	0.538	0.42	0.774852
S100A13	0.0030122	0.229768	0.61	0.548	1
RAB34	0.0013341	0.228444	0.436	0.339	1
PTAFR	2.66735e-06	0.227901	0.117	0.049	0.0465213
CNOT1	0.00236644	0.227715	0.352	0.267	1
PSMB3	0.00122734	0.227334	0.731	0.662	1
GNPTG	8.43968e-05	0.227322	0.75	0.628	1
ST8SIA3	0.00101568	0.22658	0.614	0.493	1
SLC12A5	0.00122625	0.226144	0.136	0.078	1
PHPT1	0.000124661	0.225976	0.886	0.867	1
SLC44A2	0.0108815	0.225782	0.701	0.619	1
NME3	0.00119785	0.225626	0.572	0.479	1
C1QB	2.28912e-07	0.225121	0.973	0.926	0.00399246
AZGP1	0.000100568	0.224987	0.633	0.533	1
CST6	3.6401e-10	0.22415	0.072	0.015	6.34871e-06
HSPA5	2.95623e-07	0.223834	0.962	0.947	0.00515595
B4GALT1	7.39512e-06	0.222837	0.193	0.102	0.128978
LAMA4	0.004334	0.222799	0.572	0.492	1
LZTS1	0.000653173	0.222796	0.33	0.239	1
ACTG1	4.10055e-17	0.222467	1	1	7.15177e-13
C20orf27	0.000158216	0.222214	0.439	0.322	1
SAMD4A	0.000388853	0.221124	0.519	0.421	1
RTN4	5.32627e-05	0.220835	0.932	0.887	0.928956
SIGMAR1	0.000301973	0.220359	0.443	0.342	1
KRTCAP2	1.9436e-05	0.218787	0.852	0.785	0.338984
EVA1A	6.19352e-14	0.218113	0.136	0.035	1.08021e-09
ADAMTS14	0.00094562	0.218036	0.568	0.47	1
TUBB	2.13579e-05	0.218035	0.898	0.826	0.372503
CORO1A	0.028277	0.217556	0.383	0.331	1
SLC4A4	0.000128714	0.217484	0.216	0.131	1
CD320	0.00128923	0.216754	0.53	0.424	1
DCXR	0.0312886	0.216612	0.553	0.515	1
ADI1	0.000678865	0.21654	0.576	0.473	1
SCAMP2	0.00050464	0.216166	0.504	0.404	1
UQCR10	1.95069e-07	0.216048	0.985	0.967	0.0034022
COL13A1	2.72656e-08	0.215948	0.125	0.045	0.00047554
DNASE2	0.00467826	0.215698	0.258	0.19	1
APBB1IP	1.43029e-05	0.215662	0.216	0.119	0.249458
IFT22	0.000282178	0.215546	0.303	0.208	1
FKBP1A	0.00100402	0.215436	0.875	0.854	1
LPAR5	7.70834e-05	0.215294	0.186	0.104	1
ARSJ	1.82307e-05	0.215131	0.254	0.152	0.317961
SLC22A18	0.000257933	0.215002	0.167	0.096	1
GABRA5	0.000253647	0.214433	0.394	0.278	1
LMAN2	0.00197714	0.21421	0.682	0.593	1
BACH1	0.028728	0.213412	0.227	0.178	1
JOSD2	0.00183861	0.213369	0.364	0.271	1
ENDOD1	0.00171277	0.213237	0.708	0.642	1
TMEM256	0.000612946	0.213092	0.674	0.563	1
PKIG	0.00011678	0.212699	0.621	0.511	1
CHID1	0.000591696	0.212213	0.542	0.446	1
PTK2B	0.000135866	0.212104	0.303	0.204	1
ALOX5	1.25682e-05	0.211966	0.223	0.126	0.219203
PYCARD	0.0056428	0.21139	0.299	0.223	1
IVNS1ABP	0.000638955	0.210463	0.629	0.515	1
CDK4	0.0196525	0.210014	0.492	0.44	1
TGFBR1	0.000403134	0.209435	0.409	0.309	1
MICOS13	0.000621534	0.207921	0.788	0.694	1
CTSA	0.00088055	0.20743	0.659	0.587	1
AP1S1	0.00238786	0.206723	0.561	0.475	1
P3H3	8.55595e-05	0.206449	0.258	0.159	1
SSBP1	0.00906204	0.205786	0.648	0.587	1
CEBPZOS	0.00878044	0.20526	0.292	0.215	1
CNN2	2.16392e-05	0.2052	0.288	0.179	0.377409
CHST15	0.00160951	0.204915	0.239	0.165	1
CTSL	0.00018263	0.204874	0.621	0.502	1
NAGA	0.223088	0.204525	0.231	0.208	1
PKM	1.84668e-05	0.204388	0.943	0.926	0.322079
SF3B4	0.00887549	0.203986	0.318	0.249	1
QPCT	1.14691e-06	0.203931	0.299	0.17	0.0200033
NME2	3.63154e-05	0.203851	0.992	0.96	0.633377
GLIPR1	0.00162003	0.203419	0.318	0.233	1
ABI3	3.94066e-05	0.202431	0.242	0.146	0.687291
TRMT1	0.000421306	0.202421	0.314	0.22	1
RGS10	1.72564e-06	0.201553	0.439	0.289	0.0300969
BSG	0.00016341	0.201267	0.902	0.823	1
EMP1	4.47002e-05	0.201132	0.879	0.81	0.779617
VPS9D1	0.000412768	0.200864	0.231	0.15	1
SPAG7	0.00159676	0.200729	0.447	0.358	1
GTF2H5	0.00621952	0.200368	0.417	0.345	1
CD37	9.77509e-05	0.200218	0.239	0.148	1
ZNF277	7.09162e-05	0.199903	0.152	0.08	1
DSTN	0.00135626	0.199899	0.879	0.838	1
TENM4	0.00016126	0.199844	0.223	0.138	1
COTL1	0.00871785	0.198875	0.799	0.743	1
TMEFF2	0.00287709	0.198299	0.239	0.168	1
ATP6V1F	0.000310131	0.198206	0.78	0.704	1
RUVBL1	0.00157294	0.198154	0.231	0.157	1
PPP3CA	0.00284018	0.19749	0.345	0.26	1
EFTUD2	0.00970325	0.197399	0.394	0.317	1
MVP	0.00602442	0.196065	0.523	0.441	1
COPS9	7.40418e-06	0.196018	0.985	0.96	0.129136
SRD5A1	4.23508e-06	0.195942	0.28	0.165	0.0738641
DDOST	0.00652675	0.195294	0.337	0.265	1
PROS1	0.000259649	0.195288	0.792	0.697	1
PDLIM7	0.00461833	0.194946	0.352	0.27	1
CD300A	0.000297513	0.194865	0.242	0.157	1
EIF3G	0.00158277	0.194745	0.576	0.487	1
CNPY3	0.0791134	0.194361	0.436	0.395	1
KCTD12	0.000638595	0.194319	0.727	0.632	1
TUBB2A	0.000104516	0.194136	0.784	0.709	1
GHDC	0.00261957	0.193753	0.231	0.161	1
LY86	0.000119334	0.193571	0.39	0.272	1
GAS1	7.51568e-05	0.193293	0.11	0.051	1
RHOJ	0.00106796	0.192608	0.322	0.229	1
C12orf75	5.96648e-08	0.192156	0.11	0.038	0.00104061
ITGAV	0.00169714	0.192086	0.883	0.833	1
NDUFA3	0.00149949	0.192039	0.939	0.899	1
NEK6	0.000670571	0.192033	0.606	0.507	1
SREBF1	0.020256	0.191962	0.367	0.294	1
FGFR1	0.00162181	0.191857	0.561	0.469	1
PDIA3	0.000348519	0.191673	0.856	0.814	1
MIA	3.56325e-05	0.1912	0.508	0.372	0.621466
GAMT	0.00648984	0.19089	0.299	0.222	1
APOBEC3C	0.00118895	0.19082	0.28	0.193	1
NIFK	0.00892691	0.190693	0.458	0.381	1
PCYOX1	0.000265668	0.190619	0.405	0.293	1
MMP19	5.01888e-08	0.190487	0.174	0.074	0.000875343
ACAT2	0.00108852	0.189779	0.587	0.491	1
HSPB2	0.0001398	0.189366	0.258	0.162	1
CPQ	0.00121957	0.189295	0.398	0.299	1
FKBP10	0.00268452	0.188837	0.443	0.352	1
NINJ1	0.00542115	0.188814	0.473	0.398	1
HCST	0.00317811	0.188695	0.352	0.271	1
PAICS	0.00797755	0.188629	0.439	0.366	1
RPS6KA2	0.00468886	0.188462	0.636	0.57	1
COMMD4	0.00189198	0.18827	0.458	0.356	1
DHCR24	0.00156461	0.188231	0.5	0.406	1
NT5DC3	0.000104211	0.18802	0.273	0.173	1
CSRP1	0.000467338	0.187934	0.633	0.519	1
DHCR7	0.000451577	0.187859	0.64	0.532	1
CD151	0.00254549	0.187782	0.792	0.727	1
PLPP3	0.00427364	0.187258	0.67	0.613	1
DOK1	0.0180958	0.186674	0.125	0.083	1
CALU	0.000763554	0.186665	0.655	0.572	1
HEXB	0.00781898	0.186655	0.629	0.558	1
CD68	0.00170462	0.186599	0.568	0.477	1
TMEM208	0.00536133	0.186499	0.621	0.531	1
LPCAT2	0.00259399	0.186321	0.261	0.188	1
CSTB	0.00124326	0.186028	0.871	0.822	1
JMJD8	0.00652288	0.185408	0.322	0.25	1
PDIA4	0.0012861	0.185106	0.716	0.612	1
ANGPTL4	0.00276598	0.184975	0.193	0.128	1
PODNL1	0.000256704	0.1844	0.682	0.588	1
LAMP1	0.000195346	0.184237	0.932	0.904	1
TAX1BP3	0.0010718	0.1839	0.489	0.394	1
TRAPPC6A	0.0700031	0.183837	0.144	0.108	1
MUC12	0.0197133	0.183415	0.186	0.136	1
ASCC3	0.0118884	0.183355	0.326	0.268	1
STXBP2	2.31531e-07	0.183233	0.125	0.048	0.00403813
MYL6	1.17761e-08	0.182498	0.996	0.989	0.000205387
MYL12A	0.00254888	0.182209	0.826	0.76	1
CCDC85B	0.0118404	0.182055	0.674	0.616	1
SCD5	0.000596159	0.181736	0.943	0.924	1
LINC00623	0.000434194	0.181464	0.383	0.283	1
CMTM8	0.000417884	0.181111	0.197	0.12	1
SNHG5	0.0119435	0.180695	0.674	0.592	1
GRIA1	7.48523e-05	0.180238	0.86	0.761	1
SLC39A1	0.00271461	0.180059	0.5	0.4	1
LINC01503	0.00128791	0.179988	0.28	0.195	1
MAN2B2	0.0163162	0.179895	0.356	0.289	1
ARHGDIA	0.00391458	0.179343	0.716	0.646	1
NPM1	0.0382575	0.179238	0.837	0.772	1
SHISA5	0.000605092	0.179137	0.818	0.725	1
B4GALT6	0.0216942	0.178949	0.28	0.219	1
FUCA2	0.000509147	0.178102	0.33	0.231	1
CHST12	0.0226396	0.178062	0.25	0.197	1
ATP5MPL	0.000119508	0.177968	0.958	0.919	1
ITGB1	0.00196723	0.177283	0.837	0.795	1
RDH10	0.00148808	0.176989	0.61	0.507	1
RNASE4	0.000302866	0.176763	0.133	0.07	1
NAP1L1	0.00538885	0.176728	0.848	0.811	1
SMIM20	0.00992614	0.176538	0.39	0.309	1
LGALS9	0.000452984	0.175792	0.284	0.193	1
UBE2L6	0.0059217	0.174972	0.587	0.504	1
FERMT3	0.000104236	0.174345	0.223	0.135	1
ERGIC3	0.0148479	0.174305	0.61	0.524	1
H2AC6	0.001599	0.174146	0.17	0.105	1
NDUFS6	0.000781756	0.173745	0.924	0.879	1
AK2	0.00439784	0.173673	0.428	0.344	1
ECHS1	0.00809205	0.173563	0.439	0.367	1
SNHG8	0.00373676	0.173559	0.818	0.747	1
BANF1	0.00570543	0.173371	0.758	0.68	1
HLA-DQA1	0.00760018	0.173358	0.561	0.477	1
TMEM176A	0.0129594	0.173294	0.5	0.428	1
PML	0.00567836	0.172823	0.242	0.173	1
NSG1	0.00158287	0.172793	0.371	0.282	1
SDC4	0.000325124	0.172643	0.314	0.214	1
WDFY2	0.0725655	0.172394	0.201	0.165	1
GIT2	0.00436197	0.172374	0.269	0.196	1
P4HB	0.000845594	0.172313	0.871	0.795	1
GAA	0.00603169	0.171987	0.455	0.375	1
FAM114A1	0.000193921	0.171921	0.227	0.14	1
SEC22C	0.0108358	0.170566	0.33	0.256	1
FKBP11	0.000605035	0.170327	0.277	0.188	1
MAL	0.0146743	0.169898	0.25	0.191	1
SELL	6.86199e-07	0.169799	0.129	0.052	0.011968
ACTR3	0.00822258	0.169716	0.769	0.678	1
MAN1C1	0.00102902	0.169619	0.447	0.346	1
MMAB	0.034107	0.169578	0.405	0.341	1
EXT2	0.0138215	0.169449	0.36	0.296	1
SNRPD2	0.0650088	0.169403	0.852	0.807	1
GM2A	0.00495663	0.169348	0.477	0.381	1
FKBP2	0.00484463	0.169212	0.288	0.211	1
OLFML3	0.00146538	0.169211	0.375	0.274	1
TM2D2	0.00656594	0.168963	0.523	0.455	1
TGOLN2	0.00955642	0.168821	0.602	0.53	1
TUBA1A	1.82364e-06	0.168157	0.996	0.993	0.031806
ZDHHC3	0.00141299	0.168153	0.33	0.238	1
HS6ST1	0.00137004	0.168121	0.345	0.254	1
ERGIC1	0.00104145	0.167715	0.572	0.477	1
OBSL1	0.017582	0.167621	0.443	0.376	1
PDIA6	0.000507848	0.167024	0.913	0.847	1
GLDN	0.00126438	0.166885	0.167	0.102	1
CIAO2A	0.00136839	0.166475	0.417	0.318	1
CHMP2A	0.00628566	0.166213	0.629	0.531	1
LRPAP1	0.00519698	0.166091	0.723	0.681	1
CYFIP1	0.000521904	0.165859	0.625	0.516	1
GPN1	0.000346829	0.165807	0.307	0.209	1
SDF2	0.00180887	0.165674	0.462	0.355	1
SAT2	0.0265999	0.165587	0.667	0.61	1
ACTB	1.76637e-10	0.165432	1	1	3.08073e-06
NCSTN	0.0135716	0.165426	0.496	0.419	1
ATP5PO	0.00352102	0.165395	0.841	0.762	1
COX6B1	0.00180784	0.165304	0.973	0.932	1
LINC02802	0.00563012	0.165188	0.288	0.214	1
EIF2AK4	0.00264716	0.16518	0.227	0.155	1
PODN	2.12464e-05	0.16486	0.087	0.034	0.370558
AKR1A1	0.00321314	0.164472	0.379	0.289	1
ABCC3	0.00343703	0.164271	0.542	0.437	1
CXCL16	0.104696	0.164127	0.398	0.35	1
SPOCK2	0.00394301	0.164072	0.678	0.61	1
LINC00324	1.05615e-05	0.16406	0.106	0.044	0.184204
GMPPA	0.000441737	0.163952	0.22	0.139	1
FGF12	0.00658534	0.163642	0.205	0.141	1
ZBTB6	0.00199143	0.163466	0.133	0.079	1
VPS28	0.0841859	0.162933	0.568	0.522	1
NRBF2	0.0691553	0.162906	0.189	0.147	1
FAAP20	0.00980784	0.162672	0.485	0.392	1
NPC1	0.0117773	0.162319	0.367	0.295	1
NOMO1	0.0233018	0.162205	0.386	0.323	1
NRP1	0.025292	0.161909	0.492	0.431	1
ALDH1A1	0.000764169	0.161768	0.205	0.128	1
PLEKHA4	0.00529697	0.161292	0.523	0.43	1
PRKCD	2.8337e-06	0.161227	0.159	0.074	0.0494225
RGS2	0.000195171	0.161161	0.189	0.11	1
TMEM126A	0.0194101	0.161124	0.36	0.296	1
ADAM28	0.00045728	0.160951	0.197	0.12	1
OSMR-AS1	0.000744817	0.160896	0.144	0.083	1
CLDN7	1.21621e-09	0.160773	0.117	0.036	2.12119e-05
LRRC15	7.63124e-13	0.160712	0.083	0.015	1.33097e-08
SLC27A5	0.0113474	0.160558	0.216	0.154	1
TMED10	0.000378486	0.160449	0.962	0.91	1
EMC7	0.0937564	0.160255	0.67	0.646	1
SLC7A14-AS1	6.21229e-06	0.159935	0.102	0.04	0.108349
PNPLA2	0.0577724	0.159814	0.277	0.226	1
IGFBP1	5.59549e-07	0.159781	0.11	0.04	0.0097591
ECRG4	4.76694e-06	0.159471	0.133	0.058	0.0831402
DYNLL1	0.000177344	0.159333	0.973	0.967	1
ABCA1	0.000530501	0.158799	0.492	0.383	1
HLA-C	0.00226137	0.158746	0.894	0.834	1
SEC61B	0.00470826	0.158721	0.89	0.827	1
PARP4	0.00205231	0.158718	0.265	0.188	1
NF2	0.0245533	0.158564	0.299	0.241	1
H1-0	0.0425781	0.158529	0.326	0.27	1
NAGLU	0.00326106	0.15836	0.341	0.257	1
TMEM160	0.000724188	0.158288	0.527	0.408	1
SEPTIN9	0.000228998	0.158265	0.765	0.662	1
SLC1A5	0.00629682	0.158168	0.208	0.144	1
TMBIM4	0.0852207	0.158013	0.606	0.551	1
ALOX15B	0.241142	0.158012	0.068	0.052	1
CNOT2	0.000215556	0.157857	0.58	0.448	1
CCDC124	0.0332159	0.157601	0.439	0.378	1
BAD	0.148744	0.157507	0.47	0.43	1
FZD8	0.00416166	0.157161	0.356	0.274	1
ARSA	0.0141912	0.157008	0.269	0.207	1
GPR137	0.00660313	0.15698	0.25	0.184	1
MSR1	0.0306043	0.156905	0.322	0.256	1
NDUFA2	0.00775158	0.15653	0.811	0.773	1
MTG1	0.272749	0.156188	0.231	0.201	1
SEMA5A	0.00339169	0.155967	0.867	0.82	1
PTGS1	0.0143865	0.155795	0.201	0.144	1
CRTAP	0.0135069	0.155715	0.394	0.312	1
REEP4	0.0129323	0.155388	0.114	0.072	1
BOLA3	0.0238978	0.155183	0.652	0.578	1
SLC4A1AP	0.0284947	0.155094	0.235	0.184	1
WDR19	0.00672335	0.154801	0.136	0.086	1
MAF	0.101094	0.154454	0.307	0.264	1
SUPT7L	0.0365641	0.15444	0.292	0.237	1
PRAM1	0.000204638	0.154298	0.087	0.039	1
NEFL	0.000319248	0.15348	0.227	0.141	1
AHNAK2	1.40345e-05	0.153435	0.189	0.1	0.244775
SLA	0.0409079	0.153381	0.311	0.256	1
SAMSN1	0.0173208	0.153337	0.148	0.102	1
SLC1A4	0.00257791	0.152922	0.216	0.145	1
GFRA2	0.000523995	0.152859	0.17	0.101	1
ADORA3	0.00199266	0.15284	0.36	0.27	1
SLC4A11	0.0056414	0.152734	0.303	0.227	1
LTC4S	0.0043566	0.15252	0.163	0.105	1
EHD4	0.0124679	0.152519	0.402	0.32	1
CERCAM	0.0795305	0.152461	0.182	0.146	1
EPRS1	0.0491991	0.152304	0.364	0.311	1
FAM107A	0.0039971	0.151963	0.716	0.647	1
FAM219A	0.00476409	0.151778	0.186	0.126	1
NDUFS8	0.00485463	0.151412	0.754	0.683	1
CNTNAP3	1.39205e-05	0.151369	0.08	0.029	0.242787
SHC1	0.004209	0.151319	0.545	0.457	1
WBP1	0.0135469	0.15037	0.455	0.375	1
PKIB	0.016009	0.150317	0.364	0.292	1
TRAPPC1	0.00639462	0.150297	0.587	0.505	1
LY96	0.169794	0.150135	0.345	0.314	1
NAMPT	0.0201938	0.148986	0.86	0.808	1
CHPT1	0.0275287	0.148748	0.367	0.303	1
ADCY2	0.0119334	0.148678	0.254	0.193	1
PYCR2	0.0508326	0.14839	0.409	0.35	1
THOC7	0.0431115	0.148375	0.356	0.3	1
LYN	0.000991799	0.148226	0.231	0.152	1
APLP2	7.19049e-05	0.148199	0.989	0.973	1
GLT8D1	0.0329958	0.1481	0.348	0.291	1
ZNRD2	0.00199012	0.14798	0.246	0.17	1
SIGLEC10	0.000573176	0.147895	0.223	0.142	1
EXOSC4	0.239811	0.14772	0.182	0.16	1
IFNGR1	0.0733753	0.146833	0.58	0.532	1
RIDA	0.226347	0.146199	0.246	0.222	1
GTF2E2	0.0070728	0.145878	0.193	0.132	1
ARRDC4	0.025892	0.145548	0.345	0.283	1
GINM1	0.0436858	0.145147	0.405	0.341	1
SCAMP4	0.0329454	0.144695	0.42	0.365	1
RNASE2	0.00857885	0.144299	0.216	0.151	1
HMOX1	0.0126751	0.144	0.212	0.153	1
CALM2	0.000232507	0.14365	1	0.981	1
INSIG1	0.150191	0.14362	0.447	0.416	1
PLA2G15	0.0118829	0.143236	0.265	0.198	1
GDE1	0.0379696	0.143149	0.386	0.326	1
MAEA	0.00563472	0.143063	0.333	0.251	1
MCHR1	0.0317282	0.143018	0.568	0.5	1
EEF1B2	0.00223103	0.142975	0.936	0.903	1
ALDH3B1	0.000294762	0.142899	0.159	0.089	1
AP2S1	0.0282289	0.142813	0.731	0.7	1
HOPX	3.03817e-06	0.142649	1	0.999	0.0529886
MKNK1	0.00385692	0.142578	0.235	0.166	1
NDUFA10	0.0983196	0.142504	0.42	0.364	1
TRMT9B	0.00600065	0.142486	0.242	0.173	1
LPP	0.0027213	0.142124	0.193	0.127	1
C11orf24	0.0109808	0.142109	0.273	0.207	1
PRKCSH	0.0106707	0.141967	0.564	0.48	1
ACTR1B	0.0300688	0.14193	0.277	0.219	1
PLAC9	0.00893631	0.141615	0.5	0.412	1
MXRA7	0.00626294	0.141584	0.777	0.751	1
COPG1	0.0763999	0.141534	0.364	0.312	1
EDF1	0.023477	0.14125	0.845	0.795	1
GPAA1	0.00305328	0.141124	0.61	0.527	1
ACP6	0.000110342	0.14112	0.178	0.099	1
ARHGAP9	0.0346015	0.141081	0.11	0.074	1
MUC1	8.7024e-07	0.141057	0.121	0.048	0.0151779
CTDSPL	0.0024553	0.140941	0.254	0.177	1
KIF3B	0.0289139	0.140903	0.295	0.238	1
BCAS1	0.18099	0.140486	0.379	0.342	1
SCG5	0.00640576	0.140253	0.913	0.838	1
LHX2	0.0230543	0.140253	0.489	0.412	1
QSOX1	0.00311659	0.140226	0.727	0.65	1
TLE1	0.304184	0.139808	0.337	0.313	1
MANBAL	0.0108634	0.139644	0.405	0.321	1
COPB2	0.0193628	0.139639	0.455	0.384	1
TM7SF2	0.0109628	0.139452	0.473	0.39	1
RUNX2	0.00320163	0.139274	0.08	0.04	1
SULF1	0.00950422	0.139208	0.447	0.363	1
HNRNPL	0.0298987	0.139197	0.36	0.29	1
LMF2	0.0357982	0.139057	0.314	0.261	1
RPGRIP1L	0.000710792	0.138626	0.133	0.074	1
RAB5IF	0.0142555	0.138553	0.572	0.493	1
CHST2	0.039451	0.138496	0.663	0.603	1
LASP1	0.0181846	0.138447	0.455	0.37	1
GPD1	3.76819e-05	0.138348	0.117	0.054	0.657209
NCF1	0.00634385	0.138176	0.189	0.129	1
ARPC3	0.00481807	0.137855	0.898	0.834	1
CBR1	0.0265823	0.137407	0.693	0.617	1
ICAM1	0.152294	0.137306	0.568	0.537	1
NUMBL	0.0259723	0.137267	0.239	0.184	1
UGDH	0.0133108	0.137148	0.254	0.188	1
MBTPS1	0.167714	0.137138	0.371	0.333	1
HLA-DPB1	0.00289277	0.136615	0.936	0.878	1
EIF5B	0.0324594	0.136585	0.322	0.265	1
UBA5	0.278732	0.136289	0.265	0.237	1
LAMB1	0.00986606	0.136205	0.693	0.617	1
SFT2D1	0.00588879	0.135832	0.625	0.54	1
AIMP1	0.234724	0.135763	0.307	0.278	1
SLC39A14	0.0131408	0.135745	0.258	0.191	1
SLC1A1	0.127935	0.135669	0.432	0.399	1
CMSS1	0.0488364	0.135527	0.258	0.208	1
LINC02381	0.000581881	0.1354	0.076	0.034	1
PLD4	0.0417109	0.135072	0.155	0.114	1
SRP19	0.0423051	0.135066	0.413	0.36	1
POPDC3	3.97443e-07	0.134927	0.095	0.031	0.0069318
TM4SF18	0.00914321	0.134847	0.22	0.157	1
NPR1	0.00225401	0.134566	0.129	0.075	1
TMEM14A	0.0445571	0.134461	0.364	0.307	1
TMEM53	0.132157	0.134243	0.106	0.08	1
TMED1	0.062528	0.134203	0.326	0.278	1
TM6SF1	0.0021058	0.134181	0.189	0.123	1
DKK3	0.00208372	0.134143	0.958	0.937	1
RNF26	0.0288656	0.134007	0.152	0.109	1
STX4	0.2057	0.133713	0.258	0.224	1
RNH1	0.0166717	0.133664	0.508	0.455	1
CCT8	0.0136898	0.13332	0.519	0.45	1
TOMM6	0.210651	0.1333	0.803	0.794	1
KDELR2	0.0224371	0.132597	0.769	0.714	1
RHBDF2	0.057258	0.132329	0.299	0.244	1
SUSD1	0.0518775	0.132143	0.231	0.185	1
FNDC3B	0.109062	0.131937	0.292	0.252	1
CYB5R1	0.0661032	0.131888	0.402	0.35	1
SRPRA	0.0300186	0.131627	0.314	0.249	1
KIF1C	0.0323269	0.131607	0.341	0.278	1
DBI	7.19522e-05	0.131602	1	0.999	1
SYCE1L	0.0172639	0.131541	0.307	0.239	1
ACVR1B	0.0285437	0.131039	0.25	0.19	1
ME2	0.022794	0.130943	0.428	0.35	1
LINC01152	0.0189625	0.130902	0.049	0.025	1
IGSF6	0.00213132	0.13086	0.087	0.045	1
NUDT4	0.0414382	0.13076	0.549	0.489	1
POLR1E	0.264465	0.130678	0.117	0.096	1
CHN1	0.502022	0.130646	0.246	0.231	1
NDUFA11	0.011437	0.13051	0.898	0.86	1
UBE2L3	0.0484969	0.130358	0.659	0.584	1
RXYLT1	0.281764	0.13	0.186	0.162	1
ANAPC11	0.0972878	0.129853	0.822	0.767	1
SNTB2	0.00154724	0.129769	0.235	0.155	1
MATN2	0.00685082	0.129467	0.795	0.707	1
FKBP9	0.0350938	0.129366	0.489	0.42	1
TMEM258	0.0217224	0.12919	0.924	0.868	1
TRIP6	0.0602861	0.129003	0.307	0.259	1
FADS1	0.220041	0.128958	0.557	0.531	1
LAMTOR1	0.0139191	0.128905	0.795	0.74	1
UNC93B1	0.0376619	0.128821	0.288	0.232	1
TRPT1	0.0492075	0.128592	0.311	0.258	1
ISCA2	0.200699	0.128546	0.337	0.306	1
ADAMTS8	2.29138e-05	0.128517	0.121	0.055	0.39964
ARHGAP15	0.00199375	0.128467	0.121	0.068	1
KLHL36	0.0264033	0.128234	0.265	0.21	1
TNS3	0.0100663	0.128222	0.341	0.264	1
ECI2	0.0200723	0.128077	0.443	0.373	1
TBXAS1	0.129687	0.128068	0.288	0.247	1
TLR3	0.0057946	0.127921	0.087	0.047	1
IDI1	0.0825762	0.127694	0.72	0.682	1
PTPRC	0.0845909	0.127691	0.231	0.188	1
BIN1	0.0265485	0.12758	0.424	0.352	1
NAGK	0.146968	0.127576	0.405	0.365	1
PDHB	0.110227	0.127391	0.447	0.404	1
TLCD1	0.00110991	0.127254	0.133	0.074	1
LST1	0.100812	0.127174	0.595	0.561	1
COL22A1	0.0615039	0.127012	0.485	0.419	1
PNPO	0.0210983	0.126998	0.318	0.25	1
ST8SIA4	0.0453828	0.126983	0.121	0.084	1
ANO6	0.174948	0.126978	0.341	0.294	1
UNC50	0.0162817	0.12691	0.432	0.36	1
SEMA4B	0.0509422	0.126588	0.439	0.38	1
FADS3	0.022376	0.126358	0.545	0.465	1
SCOC	0.119016	0.126354	0.462	0.418	1
VASN	0.0169079	0.126334	0.295	0.229	1
POLR3K	0.0363524	0.12628	0.208	0.16	1
IL18	0.0799382	0.126246	0.205	0.165	1
XRN2	0.0138597	0.12618	0.451	0.367	1
PASK	0.00227117	0.126067	0.049	0.02	1
ANKRD65	0.0597446	0.12601	0.133	0.096	1
JAGN1	0.120815	0.125887	0.352	0.311	1
OGFOD2	0.000328799	0.125802	0.133	0.07	1
C3orf33	0.0463564	0.125674	0.121	0.086	1
ELMOD2	0.042728	0.125362	0.155	0.114	1
IRF5	0.00219161	0.125126	0.133	0.078	1
ASPHD1	0.0497294	0.125009	0.227	0.179	1
OSGIN2	0.153451	0.124979	0.133	0.107	1
ITGA7	0.0178658	0.124847	0.705	0.64	1
CPS1	1.80165e-06	0.124614	0.068	0.02	0.0314226
SFMBT2	0.174444	0.124348	0.186	0.155	1
DNPH1	0.0459371	0.1238	0.561	0.502	1
IGFLR1	0.0197236	0.123755	0.193	0.14	1
STAU2	0.0330967	0.12372	0.208	0.159	1
PTGR1	0.0037052	0.12371	0.205	0.138	1
ITPA	0.30749	0.123388	0.417	0.39	1
TUBB6	0.125221	0.123167	0.261	0.226	1
PARM1	0.00584346	0.123035	0.269	0.194	1
CYHR1	0.0501665	0.122978	0.352	0.3	1
WDR83OS	0.0397332	0.122752	0.875	0.797	1
S100A9	0.0857824	0.122723	0.367	0.312	1
MCAM	0.00247463	0.122674	0.58	0.492	1
ZYX	0.0237486	0.122586	0.788	0.725	1
UGGT2	0.00511932	0.122542	0.167	0.11	1
DNAJA2	0.0217518	0.122516	0.352	0.283	1
MINDY1	0.000687163	0.122503	0.189	0.115	1
AKAP10	0.103778	0.122379	0.174	0.14	1
PARP3	0.0178854	0.12237	0.133	0.089	1
PLPP5	0.0339616	0.122146	0.364	0.303	1
PDLIM2	0.0181898	0.122112	0.477	0.401	1
CASP1	0.0137894	0.121931	0.178	0.125	1
SH3RF3	0.00560396	0.121803	0.136	0.085	1
PCDH9	0.0526152	0.121797	0.477	0.417	1
FAM114A2	0.0458749	0.121784	0.178	0.133	1
SPATC1L	0.00614173	0.121709	0.08	0.043	1
PHLDA2	0.0885634	0.121684	0.299	0.249	1
FABP5	0.00942984	0.121627	0.996	0.967	1
ARMH4	0.0392095	0.121572	0.129	0.09	1
MOGS	0.0698021	0.121432	0.163	0.125	1
CDH19	0.0771596	0.121429	0.53	0.469	1
ANXA4	0.00283298	0.121161	0.212	0.14	1
BAG3	0.0887145	0.120932	0.356	0.305	1
ACY1	0.0371024	0.120577	0.14	0.099	1
ADARB1	0.00966883	0.120199	0.208	0.148	1
DPH3	0.164659	0.120136	0.288	0.256	1
FYB1	0.00296942	0.119987	0.246	0.171	1
CHCHD1	0.108451	0.119483	0.557	0.491	1
GAPDH	2.55227e-05	0.119388	1	0.999	0.445142
RACK1	0.00334412	0.119366	0.992	0.967	1
HEPACAM	0.0131701	0.119316	0.47	0.392	1
SF3B5	0.103996	0.1192	0.678	0.643	1
LSM5	0.0429848	0.119039	0.508	0.436	1
ACTR6	0.122619	0.119034	0.197	0.16	1
QPRT	0.0363958	0.118602	0.242	0.189	1
CMTR1	0.0131652	0.118469	0.197	0.139	1
DPM1	0.0319428	0.11838	0.284	0.226	1
SYNDIG1	0.00140455	0.118376	0.121	0.067	1
RAB27A	0.0311988	0.118305	0.133	0.092	1
TMEM161B-AS1	0.0875238	0.118294	0.265	0.224	1
EPB41L2	0.0704675	0.118191	0.504	0.439	1
IER5	0.236432	0.11814	0.352	0.327	1
FEZ2	0.0159671	0.118082	0.451	0.372	1
CAPZB	0.00415491	0.118023	0.659	0.541	1
PCDHB2	0.00879333	0.117954	0.11	0.067	1
DCAF13	0.0607348	0.117923	0.318	0.26	1
ALDOA	0.0235488	0.117878	0.394	0.329	1
SMIM15	0.030794	0.117776	0.36	0.291	1
IFI27L2	0.0214149	0.117685	0.731	0.66	1
FMNL1	0.0532766	0.117591	0.129	0.093	1
CCDC86	0.572415	0.117549	0.133	0.121	1
TRAPPC8	0.0305351	0.117363	0.193	0.146	1
ITGA3	0.0416272	0.117164	0.595	0.522	1
TCIM	0.00380465	0.11711	0.261	0.184	1
HPS3	0.0252289	0.117094	0.17	0.123	1
TMBIM1	0.117652	0.117015	0.508	0.463	1
CMTM6	0.0645438	0.116922	0.352	0.306	1
RMRP	6.27555e-06	0.116819	0.072	0.023	0.109452
CADM1	0.0112491	0.116786	0.39	0.312	1
RTF2	0.00179554	0.116767	0.61	0.503	1
DALRD3	0.0491818	0.116731	0.148	0.108	1
ATP5IF1	0.0713007	0.116695	0.629	0.575	1
MFAP3L	0.0462958	0.116681	0.549	0.498	1
CTNNA2	0.09211	0.116454	0.163	0.128	1
HLA-E	0.0232705	0.116436	0.848	0.769	1
VAMP8	0.0130756	0.116427	0.47	0.377	1
THEMIS2	0.0645848	0.116409	0.178	0.136	1
NOP10	0.00844373	0.116406	0.883	0.82	1
ARPC2	0.049638	0.116123	0.814	0.765	1
TANK	0.119538	0.115911	0.277	0.239	1
TMEM179B	0.125591	0.115639	0.409	0.36	1
NIPAL2	0.00471863	0.11562	0.133	0.081	1
ALKBH7	0.144848	0.115586	0.53	0.464	1
PPAT	0.240303	0.115552	0.102	0.083	1
RRS1	0.0165799	0.115358	0.163	0.114	1
HCK	0.0632914	0.115313	0.205	0.161	1
MDH1	0.0242927	0.115219	0.78	0.717	1
LINC00909	0.0547453	0.114992	0.121	0.085	1
TAF1D	0.0129587	0.114967	0.409	0.334	1
BLVRB	0.0488656	0.114779	0.386	0.313	1
DNALI1	0.0607222	0.114546	0.144	0.107	1
IL33	5.18381e-05	0.114349	0.057	0.018	0.904108
SETD1A	0.132232	0.114196	0.155	0.121	1
BRINP2	0.0296741	0.114017	0.095	0.061	1
CBLN4	0.0800285	0.113973	0.352	0.293	1
SUPT6H	0.0641694	0.113956	0.265	0.219	1
TGFB1	0.05149	0.113653	0.295	0.243	1
LINC02712	3.56208e-07	0.113643	0.053	0.012	0.00621263
GJA1	0.0225163	0.113632	0.261	0.202	1
YIPF5	0.0514112	0.113379	0.36	0.308	1
HLA-DQB1	0.466948	0.113371	0.466	0.441	1
MTRF1	0.0545649	0.11326	0.061	0.037	1
ETHE1	0.0686785	0.113163	0.258	0.21	1
ELOVL2	0.0250074	0.113012	0.25	0.19	1
GNA14	0.160425	0.112949	0.326	0.289	1
ITM2B	0.000150929	0.112913	1	0.999	1
CDH11	0.0173678	0.112641	0.466	0.379	1
THBS4	0.00822241	0.112565	0.966	0.945	1
TUBA1B	0.0107572	0.112553	0.977	0.968	1
PPP1R18	0.545598	0.112548	0.383	0.372	1
MDM2	0.00809091	0.112451	0.553	0.459	1
IMMP2L	0.000585519	0.112294	0.114	0.058	1
RAB1B	0.313218	0.112209	0.39	0.36	1
PTRH2	0.0197026	0.112153	0.348	0.274	1
NSMCE1	0.151552	0.112095	0.386	0.343	1
STOM	0.0921324	0.111963	0.723	0.674	1
TMEM52B	3.16482e-05	0.111802	0.061	0.02	0.551976
TSEN34	0.0340595	0.111641	0.333	0.272	1
CHL1	0.00297967	0.111633	0.996	0.96	1
CKLF	0.026396	0.111372	0.606	0.534	1
MBD4	0.31042	0.111235	0.186	0.164	1
NUTF2	0.155858	0.111001	0.523	0.48	1
ADAM10	0.104783	0.110978	0.602	0.558	1
KLF5	1.74082e-06	0.110809	0.049	0.011	0.0303616
FABP3	0.149093	0.110774	0.121	0.094	1
CD53	0.0482175	0.110707	0.466	0.393	1
C1QTNF1	0.0515253	0.110627	0.795	0.751	1
TAPBPL	0.0166029	0.110611	0.189	0.136	1
TPBG	0.0257095	0.110583	0.095	0.06	1
DOP1B	0.0806583	0.110291	0.083	0.058	1
NOM1	0.0294158	0.110266	0.095	0.06	1
TMEM43	0.124137	0.110254	0.424	0.384	1
TMIGD3	0.00213847	0.110242	0.136	0.08	1
ADGRA3	0.0322037	0.110069	0.174	0.128	1
SKA2	0.0492581	0.110049	0.364	0.303	1
TMEM107	0.0101477	0.109973	0.182	0.126	1
UBE2R2	0.0537159	0.109767	0.333	0.279	1
HLA-A	0.00111544	0.109755	1	0.982	1
RHOG	0.15884	0.109678	0.424	0.38	1
CPT1A	0.133924	0.109593	0.261	0.22	1
YIF1B	0.240448	0.109464	0.307	0.274	1
UTP18	0.122116	0.109359	0.246	0.212	1
TECR	0.114502	0.109326	0.735	0.676	1
LRRN4CL	0.00330241	0.109208	0.102	0.057	1
GTF2H3	0.0690145	0.109159	0.205	0.16	1
CKAP4	0.00311091	0.109094	0.375	0.283	1
RAB12	0.0374211	0.109057	0.167	0.122	1
SEC23IP	0.121987	0.109033	0.197	0.163	1
CRIPT	0.440574	0.108946	0.405	0.392	1
RBSN	0.0751607	0.108931	0.186	0.148	1
PAM	0.0356998	0.108923	0.83	0.764	1
WDR61	0.116578	0.108853	0.489	0.437	1
POLDIP3	0.0515769	0.108785	0.413	0.348	1
DAD1	0.078921	0.108769	0.864	0.834	1
BLNK	0.0171251	0.108721	0.072	0.041	1
SAPCD1	0.00440754	0.10868	0.121	0.073	1
MAGOHB	0.0896109	0.108534	0.189	0.15	1
GNG5	0.0338812	0.108412	0.845	0.798	1
TNC	0.0391712	0.108206	0.848	0.821	1
C1orf54	0.101701	0.107978	0.489	0.417	1
PVR	0.0962345	0.107839	0.129	0.096	1
RIOX2	0.0560541	0.107785	0.125	0.09	1
SEC31A	0.221954	0.107714	0.398	0.358	1
ATP6V0E1	0.156752	0.1077	0.856	0.81	1
NPM3	0.0185304	0.107607	0.216	0.161	1
STRADA	0.154115	0.107572	0.155	0.127	1
FAS	0.00844437	0.107227	0.22	0.156	1
CHODL	0.00350098	0.106655	0.083	0.043	1
SUSD6	0.0143781	0.106648	0.394	0.309	1
RIN1	0.0182721	0.106574	0.193	0.139	1
PRDM4	0.0442093	0.106543	0.121	0.086	1
LRRN3	0.00573969	0.106446	0.133	0.081	1
SELE	9.99655e-11	0.106331	0.061	0.01	1.7435e-06
IL6ST	0.0852801	0.106273	0.883	0.846	1
CTSS	0.113887	0.106215	0.424	0.371	1
GPSM3	0.108033	0.106063	0.17	0.136	1
SUPT4H1	0.24311	0.106041	0.485	0.466	1
SEC11A	0.195265	0.106038	0.64	0.605	1
REX1BD	0.0532837	0.105963	0.5	0.439	1
CMC1	0.759582	0.10581	0.295	0.289	1
CIAO2B	0.097499	0.105745	0.837	0.769	1
SPHK2	0.36968	0.105745	0.14	0.123	1
CHCHD5	0.136903	0.105736	0.386	0.346	1
GRM3	0.0808939	0.105733	0.068	0.045	1
DPY30	0.236652	0.105706	0.413	0.378	1
SYNGR1	0.0939903	0.105654	0.261	0.217	1
DOCK7	0.0493249	0.105631	0.216	0.168	1
AACS	0.020996	0.105567	0.114	0.073	1
COPS5	0.126647	0.105558	0.39	0.352	1
ETAA1	0.0858832	0.105545	0.087	0.061	1
MXI1	0.0424513	0.105413	0.36	0.297	1
UFL1	0.314602	0.105281	0.152	0.133	1
AMIGO2	1.16553e-05	0.105252	0.072	0.024	0.20328
TIMM29	0.0557451	0.104901	0.11	0.077	1
SERF2	0.00284393	0.104824	1	0.995	1
CCDC90B	0.274601	0.104744	0.432	0.405	1
MANF	0.189875	0.104711	0.629	0.6	1
EYA4	0.0486983	0.104578	0.189	0.146	1
DLEU1	0.0214914	0.104449	0.11	0.071	1
CUTA	0.0422133	0.104449	0.83	0.79	1
AKAP11	0.141837	0.104413	0.337	0.304	1
NCOA5	0.0329038	0.104334	0.159	0.111	1
ARNTL	0.158529	0.104219	0.197	0.163	1
TMEM177	0.0336106	0.104133	0.106	0.07	1
B9D1	0.0794225	0.104128	0.129	0.095	1
PCBP4	0.170819	0.104033	0.53	0.484	1
JPH1	0.00523456	0.10397	0.068	0.034	1
TMUB1	0.113089	0.103809	0.133	0.103	1
PPP4C	0.0368106	0.103745	0.451	0.386	1
GPR27	0.0867622	0.103691	0.148	0.112	1
DTNBP1	0.151977	0.103597	0.114	0.088	1
MOSMO	0.0319158	0.103588	0.212	0.161	1
HSP90B1	0.00268396	0.103492	0.989	0.97	1
ATP6V0D1	0.101283	0.103384	0.5	0.451	1
ZC3H13	0.41491	0.103346	0.254	0.233	1
PPP3R1	0.0709762	0.10321	0.178	0.139	1
ITGB4	0.0204145	0.103157	0.735	0.686	1
SERPINA1	0.410391	0.103133	0.258	0.244	1
OSGEPL1	0.0450701	0.103124	0.076	0.048	1
ZNRF1	0.235158	0.102865	0.167	0.142	1
POLR2G	0.0851428	0.102852	0.568	0.514	1
ARPC4	0.0725941	0.102647	0.598	0.532	1
SELENON	0.132261	0.102641	0.636	0.566	1
ST8SIA1	0.0264418	0.102573	0.212	0.159	1
PIGK	0.0454897	0.102547	0.231	0.176	1
TNPO1	0.315965	0.102541	0.402	0.383	1
EIF1	0.00125913	0.102451	1	0.989	1
COLEC12	0.0244025	0.102435	0.318	0.25	1
C1orf162	0.192392	0.102378	0.496	0.454	1
IQCH-AS1	0.0345019	0.102232	0.102	0.067	1
GALE	0.00370635	0.1022	0.11	0.063	1
SPATA18	0.0210003	0.102182	0.064	0.036	1
PLA2R1	0.000277897	0.102178	0.083	0.036	1
MCFD2	0.0554598	0.102062	0.455	0.395	1
GNGT2	0.0438794	0.101827	0.03	0.014	1
PARVG	0.00819387	0.101805	0.167	0.11	1
CUEDC2	0.324365	0.101758	0.466	0.439	1
SGSH	0.208185	0.101639	0.155	0.129	1
MCOLN1	0.0426861	0.101639	0.216	0.164	1
TRAP1	0.396159	0.101567	0.299	0.274	1
RAB5A	0.169713	0.101383	0.716	0.684	1
UBAC1	0.10193	0.101223	0.265	0.222	1
PSMB4	0.113566	0.101173	0.799	0.746	1
CCDC137	0.156004	0.101148	0.133	0.105	1
NFE2L1	0.173975	0.101106	0.504	0.45	1
TMEM120A	0.0151424	0.101039	0.379	0.303	1
MDH2	0.0472001	0.100992	0.686	0.635	1
TSPYL1	0.089795	0.100986	0.504	0.447	1
EIF2AK1	0.125983	0.100924	0.348	0.305	1
HPGDS	0.000609	0.100774	0.117	0.061	1
PSMA3-AS1	0.149152	0.10064	0.284	0.246	1
IFNLR1	0.000215417	0.100447	0.045	0.014	1
DHX58	0.0695372	0.100366	0.087	0.06	1
MR1	0.00190951	0.10035	0.136	0.079	1
PLIN3	0.0575405	0.10026	0.413	0.346	1
PIGP	0.0634664	0.100253	0.216	0.169	1
RFX2	0.0416478	0.100169	0.102	0.068	1
TXNL1	0.0319619	0.100143	0.485	0.411	1
SAP30BP	0.0296795	0.100093	0.455	0.38	1
ZNF480	0.196309	0.10009	0.129	0.103	1
AMPD3	0.0140146	0.100055	0.095	0.057	1
HERC5	0.0938993	0.0999946	0.061	0.04	1
OGFOD3	0.110036	0.0998289	0.212	0.173	1
CAPZA1	0.146494	0.0997843	0.39	0.344	1
CRH	0.000796775	0.0997512	0.114	0.059	1
HK2	0.00971038	0.0997194	0.098	0.058	1
SLC30A6	0.068844	0.0995043	0.17	0.132	1
PLOD3	0.0600764	0.0994765	0.53	0.464	1
MPG	0.0311244	0.0994361	0.405	0.336	1
CYBC1	0.0567776	0.099389	0.473	0.412	1
TMEM184B	0.305816	0.0993352	0.337	0.307	1
LGMN	0.0336053	0.0990543	0.485	0.405	1
TMA16	0.114809	0.0990325	0.159	0.126	1
RAMP2	0.0333902	0.0989836	0.549	0.477	1
POP5	0.503122	0.0988766	0.33	0.314	1
DYNC2LI1	0.00842974	0.098829	0.212	0.15	1
HK1	0.115839	0.0987617	0.53	0.478	1
WDR37	0.0665955	0.0984397	0.182	0.141	1
LAP3	0.235662	0.0983202	0.723	0.72	1
SIGLEC14	0.0883803	0.0983042	0.095	0.067	1
C9orf16	0.175417	0.098013	0.769	0.724	1
TRIM14	0.245562	0.0979351	0.182	0.157	1
NPDC1	0.218102	0.0978555	0.742	0.693	1
PLPP1	0.181097	0.0978421	0.364	0.323	1
ABCG1	0.12462	0.0977926	0.11	0.083	1
WNT5A	0.0163112	0.0977668	0.121	0.078	1
WDR41	0.153437	0.0977631	0.182	0.148	1
H2AJ	0.270339	0.0977576	0.277	0.256	1
LGALS3BP	0.142912	0.0977375	0.788	0.754	1
CHRNB1	0.00729987	0.0977198	0.152	0.097	1
COX4I1	0.0295224	0.0976665	0.97	0.939	1
MSRB2	0.0512548	0.0976598	0.39	0.327	1
IL16	0.110305	0.0976149	0.114	0.086	1
ELOVL6	0.0556629	0.0975093	0.258	0.207	1
DPYD	0.0267331	0.0974759	0.148	0.103	1
CDKL3	0.0344527	0.0974113	0.057	0.032	1
SHMT1	0.00384732	0.0973559	0.22	0.148	1
TCTN3	0.0121695	0.0972873	0.409	0.323	1
PRDX3	0.124284	0.0971463	0.58	0.522	1
FN3KRP	0.1762	0.0970674	0.242	0.206	1
HACD2	0.0765385	0.0970178	0.402	0.343	1
APMAP	0.046306	0.0969987	0.682	0.608	1
TMEM9	0.0284473	0.0969909	0.686	0.628	1
PKD2	0.0881055	0.096917	0.352	0.312	1
RWDD2A	0.110352	0.0969033	0.129	0.099	1
TCP11L1	0.0488983	0.096847	0.061	0.036	1
PPY	0.021496	0.0968226	0.061	0.033	1
PHOSPHO2	0.00680321	0.0967852	0.038	0.015	1
HS1BP3	0.365604	0.0967661	0.087	0.074	1
GAS2	0.0033069	0.0967363	0.08	0.04	1
BRAP	0.220309	0.0967165	0.148	0.123	1
NLN	0.30723	0.0966765	0.144	0.123	1
COPZ2	0.00186423	0.0965859	0.167	0.102	1
EIF2S1	0.214839	0.0965581	0.337	0.303	1
CYC1	0.200367	0.0965154	0.557	0.521	1
STING1	0.0339623	0.096366	0.212	0.163	1
MTDH	0.0483521	0.0963632	0.542	0.468	1
C1S	0.043656	0.0963178	0.682	0.635	1
MCTP2	1.69435e-07	0.0963084	0.049	0.01	0.00295511
MEGF9	0.418878	0.0961811	0.299	0.283	1
CKS1B	0.140064	0.0961722	0.216	0.178	1
ADRM1	0.0361871	0.0961484	0.466	0.395	1
CPNE3	0.0793903	0.0960166	0.542	0.483	1
NAXE	0.208116	0.0957668	0.511	0.469	1
CDC73	0.217224	0.0955081	0.197	0.169	1
EML1	0.327648	0.0954508	0.148	0.128	1
GALNT5	3.31918e-06	0.0953447	0.072	0.022	0.0578899
PSPN	0.00391458	0.0952978	0.068	0.033	1
CBR4	0.165627	0.095242	0.163	0.133	1
TMEM219	0.188937	0.0952159	0.576	0.548	1
CDK5RAP1	0.0445624	0.0951229	0.159	0.114	1
CAPRIN1	0.0493223	0.0950441	0.735	0.66	1
ROBO3	0.459611	0.0949905	0.098	0.086	1
SCMH1	0.230208	0.0949843	0.076	0.058	1
MGST2	0.053689	0.0949701	0.39	0.332	1
SLC26A2	0.0988698	0.0948867	0.364	0.309	1
PPP1R11	0.107098	0.0947394	0.326	0.279	1
UHMK1	0.0173177	0.0946333	0.394	0.319	1
RAB11B-AS1	0.244885	0.0946108	0.106	0.087	1
TINF2	0.214178	0.0944931	0.205	0.175	1
GANAB	0.0652005	0.0944264	0.511	0.451	1
FUT10	0.00326559	0.0942786	0.034	0.012	1
UNG	0.043797	0.0941924	0.11	0.075	1
RND2	0.0852825	0.0941865	0.553	0.488	1
SFXN1	0.314262	0.0941864	0.182	0.16	1
ILRUN	0.0892176	0.0941339	0.114	0.083	1
DOCK5	0.0488316	0.0940978	0.068	0.042	1
TIGAR	0.254879	0.0940815	0.299	0.271	1
MAP9	0.282265	0.0939428	0.295	0.26	1
IARS1	0.0504466	0.0938657	0.447	0.375	1
CRELD2	0.387666	0.0937984	0.386	0.361	1
TUBA1C	0.00458722	0.0937536	0.223	0.152	1
PLAAT3	0.255365	0.0935799	0.527	0.517	1
PSMC2	0.174081	0.0934058	0.47	0.427	1
CARMIL2	0.872452	0.0933779	0.004	0.004	1
CIB1	0.023008	0.0932109	0.455	0.386	1
SEMA7A	0.0997809	0.0931413	0.508	0.456	1
POLR2F	0.111609	0.0931307	0.758	0.691	1
FAM110B	0.194718	0.0930813	0.167	0.14	1
RHBDD3	0.0313152	0.0930807	0.159	0.113	1
MCAT	0.173205	0.0930284	0.121	0.095	1
ACAA1	0.304605	0.0929743	0.337	0.314	1
UBE2D2	0.377234	0.0929456	0.58	0.554	1
NIT2	0.0713206	0.0928611	0.246	0.195	1
ERCC6	0.00169559	0.0925781	0.064	0.029	1
COMMD5	0.576296	0.0925727	0.288	0.278	1
ETNK1	0.17222	0.0925284	0.303	0.263	1
LRBA	0.270653	0.0924447	0.091	0.073	1
SLC29A1	0.213603	0.0924376	0.174	0.146	1
DESI1	0.0483965	0.0923916	0.299	0.24	1
SLC39A4	0.0356386	0.0923016	0.091	0.058	1
EIF5A	0.110506	0.0923009	0.598	0.535	1
ZNF793-AS1	0.228621	0.0922087	0.042	0.029	1
FBXL15	0.320678	0.0921673	0.193	0.168	1
PHTF1	0.591801	0.0921291	0.064	0.056	1
RAD50	0.142036	0.0921072	0.17	0.139	1
RPA2	0.0899726	0.0920409	0.273	0.227	1
STRN3	0.189754	0.0920298	0.178	0.15	1
UTP20	0.0204013	0.092004	0.114	0.074	1
VLDLR	0.104661	0.0918723	0.352	0.3	1
NRSN2	0.0246126	0.0918581	0.383	0.308	1
CLPTM1L	0.0336112	0.0916074	0.629	0.54	1
GSTO1	0.139992	0.0914905	0.617	0.563	1
RRM2B	0.200264	0.0914675	0.424	0.384	1
DIS3L	0.0766985	0.0913071	0.167	0.13	1
PSMG4	0.264573	0.0912851	0.208	0.182	1
APOBEC3G	0.0864478	0.0912752	0.121	0.09	1
VDAC1	0.0509231	0.0912448	0.777	0.716	1
CCDC9B	0.0113126	0.0911498	0.14	0.091	1
ADAP2	0.26249	0.0911343	0.106	0.087	1
COP1	0.56731	0.0911243	0.152	0.141	1
PPCDC	0.313011	0.0910939	0.064	0.05	1
FAM78B	0.0596342	0.0909351	0.265	0.209	1
MPST	0.0457459	0.0908824	0.197	0.151	1
SEC13	0.307905	0.0907855	0.439	0.42	1
GPX7	0.0967791	0.0905944	0.129	0.097	1
RSL1D1	0.0265164	0.0905408	0.383	0.313	1
PALLD	0.0701816	0.0905343	0.379	0.328	1
AHSA1	0.29883	0.0905243	0.364	0.331	1
RNASEH1-AS1	0.104576	0.0905119	0.117	0.088	1
CYB5A	0.192045	0.0904384	0.42	0.374	1
JPT1	0.108384	0.0903031	0.614	0.547	1
CISD1	0.125027	0.0902436	0.5	0.455	1
LDAH	0.0165994	0.0901476	0.121	0.078	1
LIMA1	0.0915328	0.0901259	0.292	0.244	1
ELOVL5	0.0255118	0.0901114	0.894	0.836	1
MINPP1	0.0820114	0.0900135	0.163	0.124	1
CHMP4A	0.0540604	0.0899894	0.345	0.29	1
ESYT1	0.0282588	0.0898721	0.182	0.133	1
MTHFD1	0.0660185	0.0898385	0.379	0.323	1
SDHD	0.575478	0.0897216	0.508	0.5	1
PTX3	0.0132731	0.0896414	0.129	0.083	1
NTRK2	0.245337	0.0896255	0.598	0.567	1
ASH1L	0.95852	0.0895174	0.239	0.242	1
GSDME	0.111252	0.0894957	0.201	0.161	1
STEAP3	0.41643	0.0894828	0.208	0.191	1
TRIM8	0.0858104	0.0894141	0.348	0.298	1
HLA-B	0.00271693	0.0893679	1	0.995	1
ENTPD1	0.484453	0.0893576	0.205	0.192	1
SDK1	0.0186358	0.089301	0.053	0.027	1
DHRS4L2	0.106504	0.0892884	0.182	0.146	1
ALG12	0.180338	0.0892415	0.178	0.15	1
PYGL	0.010988	0.0889572	0.519	0.433	1
ANKRD27	0.105268	0.0889325	0.076	0.053	1
VAMP3	0.0475664	0.0889123	0.439	0.375	1
GTF2F1	0.183845	0.0888565	0.261	0.226	1
PCDHB6	0.0433366	0.08885	0.095	0.063	1
H2AW	0.0489738	0.0887078	0.148	0.108	1
JAK3	0.0436067	0.0886665	0.129	0.09	1
TMEM141	0.0496507	0.0886578	0.333	0.276	1
PRXL2A	0.814612	0.0885394	0.542	0.541	1
PTPN2	0.13518	0.0885358	0.148	0.119	1
LMCD1	0.0519944	0.0884962	0.235	0.184	1
ZNF143	0.754798	0.0884755	0.061	0.056	1
PADI2	0.00143566	0.0884159	0.223	0.143	1
ZNF576	0.258141	0.088392	0.148	0.124	1
YTHDF2	0.300918	0.0883452	0.258	0.232	1
OAS3	0.102428	0.088227	0.106	0.078	1
ETV5	0.360123	0.0881452	0.576	0.531	1
UPK3A	4.26944e-06	0.0881046	0.027	0.004	0.0744632
CDKN2AIPNL	0.0699911	0.0880859	0.152	0.114	1
PCK2	0.0202467	0.0880353	0.072	0.041	1
SIGLEC8	0.143278	0.087853	0.11	0.083	1
TMEM51	0.0281697	0.0877842	0.186	0.136	1
RPS6KA1	0.0246175	0.0877351	0.189	0.138	1
YIF1A	0.181978	0.0876109	0.455	0.422	1
RPN2	0.0904925	0.0875527	0.769	0.725	1
ELOF1	0.0901698	0.0874381	0.303	0.257	1
TMEM147	0.314465	0.087424	0.659	0.63	1
DDX10	0.572727	0.0873842	0.064	0.057	1
GMFG	0.729643	0.0873228	0.322	0.318	1
SERP1	0.0925036	0.0872767	0.697	0.652	1
KIAA0319L	0.0436575	0.0872301	0.182	0.135	1
DCTD	0.116372	0.0871875	0.33	0.284	1
LMAN1	0.167675	0.0871298	0.5	0.448	1
P4HA2	0.0530853	0.0871108	0.106	0.074	1
NEBL	0.283328	0.0869029	0.375	0.349	1
AP1B1	0.0928177	0.0868929	0.405	0.347	1
HYOU1	0.0714865	0.0868837	0.515	0.456	1
SERPINH1	0.0794906	0.0868661	0.515	0.437	1
BMP8B	0.338244	0.0868389	0.189	0.167	1
FBXW11	0.289557	0.0867567	0.341	0.32	1
TNFAIP8L2	0.00517565	0.0866758	0.11	0.063	1
ITGB8	0.0220689	0.0866392	0.807	0.714	1
SQOR	0.0344283	0.0866318	0.186	0.139	1
ATAD3C	0.169084	0.086592	0.102	0.078	1
BVES	3.94018e-05	0.086468	0.083	0.032	0.687207
LOXL4	0.011017	0.0864152	0.053	0.026	1
DPYSL3	0.115771	0.0863996	0.814	0.768	1
HSD17B12	0.171614	0.0863704	0.636	0.608	1
RASAL2	0.021587	0.0863488	0.155	0.108	1
CLDN23	0.00195067	0.0863309	0.061	0.027	1
NUDT14	0.0964129	0.0863164	0.144	0.11	1
FASN	0.115061	0.0862913	0.655	0.599	1
HSPA1A	0.221729	0.0862474	0.496	0.474	1
MAP1S	0.224255	0.0862312	0.239	0.206	1
PPP1R14B-AS1	0.000367541	0.0862162	0.102	0.049	1
CYLD	0.450005	0.0861221	0.242	0.223	1
TMEM68	0.23499	0.0860756	0.193	0.166	1
REC8	0.0232984	0.0860572	0.235	0.175	1
DTYMK	0.780757	0.0860088	0.193	0.188	1
ZSCAN16-AS1	0.0773758	0.0859741	0.542	0.475	1
DDB2	0.0887902	0.0859066	0.189	0.147	1
TEX2	0.509184	0.0857616	0.261	0.244	1
SPDL1	0.0292574	0.0857467	0.049	0.026	1
DEGS1	0.29256	0.085682	0.705	0.682	1
FJX1	0.088142	0.085638	0.773	0.719	1
ABHD17A	0.106551	0.0856193	0.564	0.515	1
PTHLH	0.000384265	0.0855202	0.061	0.023	1
BLOC1S2	0.28828	0.0854869	0.439	0.408	1
SYN3	9.99348e-05	0.0854864	0.034	0.008	1
DOCK8	0.0144604	0.0854181	0.17	0.117	1
IDH1	0.287571	0.0853562	0.47	0.437	1
FCGRT	0.0872386	0.0851847	0.792	0.728	1
ATG10	0.0132144	0.0851826	0.083	0.048	1
SCARB1	0.0761223	0.085176	0.356	0.305	1
MMP7	0.683094	0.0851407	0.004	0.002	1
DHRS7B	0.0315352	0.0851097	0.22	0.164	1
TMEM156	0.0314745	0.0850147	0.072	0.043	1
SELENOH	0.178502	0.0847877	0.856	0.805	1
MDM1	0.891566	0.084741	0.061	0.06	1
ZBTB18	0.399305	0.0846531	0.148	0.13	1
SMDT1	0.0768028	0.0845829	0.67	0.614	1
CLIC1	0.296813	0.0844615	0.78	0.769	1
SNRPG	0.103529	0.0844378	0.871	0.802	1
ERICH1	0.199161	0.0844113	0.106	0.083	1
TWF2	0.157268	0.0843299	0.25	0.217	1
PEX14	0.0947582	0.0842828	0.095	0.068	1
SNHG18	0.12723	0.0841774	0.273	0.232	1
TRUB1	0.297798	0.0841292	0.189	0.162	1
FRMD4B	0.0169469	0.0839853	0.292	0.22	1
TMA7	0.0379391	0.0839799	0.996	0.981	1
SLC1A3	0.0274617	0.0839569	0.973	0.973	1
PDIA5	0.161812	0.0839463	0.083	0.062	1
BYSL	0.0455761	0.0838027	0.121	0.085	1
EXOSC8	0.161328	0.0837593	0.231	0.194	1
LPXN	0.0136722	0.0837586	0.106	0.066	1
G6PC3	0.405824	0.0837172	0.508	0.486	1
STON1	0.000717596	0.0835851	0.117	0.061	1
NDUFB8	0.0525187	0.0834535	0.818	0.796	1
ZNF880	0.0423929	0.0834052	0.098	0.065	1
ITFG1	0.0958828	0.0833824	0.527	0.474	1
RAP1A	0.332599	0.0833423	0.432	0.397	1
DLK2	0.172231	0.0833283	0.076	0.056	1
IGIP	0.0272219	0.0833218	0.22	0.164	1
PRELID1	0.13769	0.0832846	0.644	0.585	1
CTSZ	0.0388255	0.0831586	0.265	0.208	1
PSMA6	0.175229	0.0830654	0.678	0.655	1
FAM86C1	0.00476053	0.083064	0.087	0.047	1
STOML1	0.0225236	0.0829981	0.208	0.153	1
SPATA20	0.0620826	0.0829022	0.242	0.193	1
ATP6V1H	0.0402765	0.0828286	0.39	0.317	1
SWI5	0.0432043	0.0825869	0.231	0.177	1
NOL6	0.0467527	0.0825757	0.22	0.168	1
PPP1R35	0.185423	0.0825487	0.121	0.096	1
PLK3	0.912606	0.0823687	0.106	0.106	1
ORC3	0.305041	0.0823289	0.163	0.143	1
PSME3	0.445237	0.0823275	0.39	0.362	1
TREML1	0.00941313	0.0822934	0.042	0.018	1
USP5	0.174177	0.082265	0.269	0.233	1
CAPN2	0.39099	0.082208	0.689	0.672	1
ZDHHC5	0.349886	0.0820943	0.216	0.197	1
TWSG1	0.100458	0.0820912	0.352	0.302	1
AGA	0.011998	0.0820196	0.098	0.059	1
EIF2B2	0.503421	0.0818697	0.227	0.215	1
SSNA1	0.0133426	0.0818672	0.398	0.316	1
PCDHB9	0.228962	0.0818086	0.023	0.013	1
PPP2R5D	0.251022	0.0817485	0.136	0.112	1
COASY	0.149902	0.0817399	0.182	0.147	1
TMEM37	0.236212	0.0816522	0.076	0.058	1
GSTT2B	0.108671	0.0815914	0.155	0.122	1
C1QA	0.10165	0.0815328	0.924	0.897	1
COA6	0.193165	0.0814826	0.345	0.309	1
SMARCAD1	0.134221	0.0814695	0.223	0.186	1
NMRAL1	0.234944	0.0813931	0.189	0.16	1
NAT8L	0.173808	0.0812703	0.345	0.298	1
HINT2	0.128268	0.0812471	0.314	0.269	1
RABL2B	0.0921455	0.0812173	0.117	0.087	1
MTHFD1L	0.0478735	0.0811061	0.201	0.153	1
FCGR1B	0.0736074	0.0810945	0.125	0.092	1
BRIX1	0.504315	0.0810921	0.265	0.246	1
EIF4G1	0.311782	0.0810686	0.511	0.49	1
SSRP1	0.386931	0.0810641	0.299	0.284	1
APOL3	0.0917423	0.0809979	0.114	0.084	1
DIRAS2	0.0718557	0.080958	0.398	0.334	1
DNAJB14	0.223246	0.0809552	0.216	0.189	1
CDCP1	0.244592	0.0809093	0.205	0.176	1
GLDC	0.0246768	0.080865	0.678	0.605	1
SUCLG1	0.158682	0.0806963	0.439	0.396	1
TADA3	0.548952	0.0805635	0.39	0.379	1
WDFY4	0.035482	0.0805426	0.072	0.044	1
CD27-AS1	0.0630416	0.080512	0.261	0.21	1
PRRX1	0.0303635	0.0805106	0.515	0.432	1
MORN2	0.197743	0.0804797	0.307	0.274	1
PRXL2B	0.0191737	0.0804679	0.076	0.044	1
SLC35F5	0.364651	0.0804362	0.405	0.388	1
C8orf33	0.172916	0.0803955	0.402	0.352	1
RBM7	0.0172418	0.0803954	0.208	0.149	1
ADGRE5	0.157754	0.0803682	0.152	0.122	1
FAM214B	0.353086	0.0803374	0.193	0.17	1
MCM6	0.152645	0.0803065	0.136	0.108	1
SMAD3	0.142096	0.0802941	0.133	0.104	1
NME4	0.144154	0.0801893	0.731	0.674	1
SKI	0.0951687	0.080114	0.239	0.194	1
SPEG	0.182247	0.0800644	0.167	0.139	1
SSR2	0.233002	0.0800566	0.769	0.719	1
TRMT112	0.266699	0.079946	0.788	0.712	1
TFIP11	0.0736651	0.0799208	0.178	0.138	1
RASSF8-AS1	0.013855	0.0798951	0.121	0.076	1
TDRD7	0.220341	0.0798899	0.091	0.071	1
ATP6V1B2	0.556444	0.0798479	0.443	0.439	1
ATP6V0E2	0.157901	0.0797035	0.644	0.592	1
METTL7B	0.0834674	0.0795343	0.496	0.434	1
CD84	0.11294	0.0795165	0.125	0.095	1
RNASE3	0.000587945	0.0795064	0.045	0.016	1
ALDH7A1	0.126129	0.0794846	0.299	0.25	1
FKBP7	0.314371	0.0794733	0.095	0.078	1
MZT2B	0.161718	0.0794461	0.883	0.842	1
C2CD2	0.143982	0.079365	0.269	0.227	1
PLBD2	0.0532317	0.07929	0.246	0.193	1
DUBR	0.345811	0.0792848	0.068	0.055	1
SULT1A1	0.20314	0.079264	0.11	0.086	1
PYURF	0.0965988	0.0792441	0.72	0.671	1
GABBR2	0.000188305	0.0791947	0.083	0.035	1
KLHL5	0.315762	0.0788772	0.212	0.187	1
SPI1	0.095364	0.0788768	0.299	0.251	1
TIMM9	0.621283	0.0787449	0.242	0.231	1
FADS2	0.010483	0.0787369	0.97	0.952	1
DHX32	0.200458	0.078722	0.212	0.183	1
ARSB	0.443575	0.0786762	0.148	0.133	1
NOB1	0.315216	0.0786751	0.205	0.179	1
SSX2IP	0.830795	0.0785165	0.068	0.073	1
LPCAT4	0.127216	0.078399	0.155	0.124	1
DNAJC19	0.134218	0.0783905	0.439	0.38	1
AARS1	0.20357	0.078376	0.462	0.41	1
MLXIPL	0.0312462	0.0783532	0.076	0.046	1
TRPV2	0.0231148	0.0783329	0.095	0.059	1
KLHL18	0.293293	0.0781467	0.098	0.081	1
BIN2	0.0261778	0.0780686	0.083	0.05	1
PLSCR1	0.209968	0.0780368	0.341	0.302	1
ZDHHC24	0.130961	0.0780318	0.216	0.178	1
ARRDC1-AS1	0.536666	0.0779869	0.095	0.084	1
GPATCH4	0.0426071	0.0779537	0.193	0.145	1
H1-2	0.00237954	0.0779454	0.102	0.055	1
F2R	0.0962055	0.0778311	0.242	0.198	1
UBIAD1	0.0290369	0.0777061	0.129	0.087	1
GAS5	0.117378	0.0776144	0.652	0.582	1
GRSF1	0.256674	0.0775005	0.477	0.448	1
MCEE	0.0241952	0.077457	0.121	0.081	1
NCEH1	0.0362725	0.0774185	0.114	0.076	1
RNF19B	0.360482	0.0773713	0.117	0.1	1
DENND3	0.452208	0.0773404	0.223	0.202	1
SLCO2B1	0.169629	0.0772502	0.708	0.676	1
DRG1	0.299303	0.0772246	0.242	0.217	1
TBL2	0.366071	0.0771724	0.193	0.173	1
SSBP2	0.0641905	0.077114	0.265	0.212	1
IGDCC4	0.275089	0.0770367	0.167	0.141	1
COG6	0.416665	0.077034	0.159	0.145	1
SMG5	0.3919	0.0770171	0.216	0.197	1
CARD11	0.126258	0.0770004	0.053	0.035	1
ALOX12-AS1	0.372907	0.0769649	0.08	0.065	1
PMP22	0.25056	0.0768589	0.735	0.704	1
SHMT2	0.401236	0.0767852	0.333	0.307	1
BCL6B	0.0265304	0.0765627	0.072	0.043	1
PIGG	0.0591452	0.0765391	0.242	0.193	1
TOX3	0.0245036	0.0764548	0.114	0.074	1
AZIN2	0.104752	0.0763637	0.049	0.031	1
BCL2L2	0.480135	0.0763589	0.152	0.137	1
PRICKLE1	0.00850881	0.0763137	0.057	0.027	1
TMED9	0.0757018	0.0762373	0.712	0.683	1
PHLPP2	0.362828	0.0761173	0.098	0.082	1
MELTF	0.00569594	0.076054	0.061	0.029	1
ZNF524	0.795673	0.0757539	0.102	0.099	1
RPS6KA4	0.0415385	0.0757358	0.193	0.144	1
TRAPPC3	0.159358	0.0757193	0.314	0.278	1
RTKN	0.758599	0.0756971	0.292	0.293	1
P4HTM	0.153424	0.075694	0.364	0.32	1
CYB5D2	0.290575	0.0756784	0.265	0.242	1
POLE3	0.176392	0.0756666	0.231	0.195	1
ST6GALNAC4	0.0472827	0.0756572	0.193	0.146	1
C5orf58	0.0161366	0.0755714	0.061	0.032	1
PEBP1	0.110791	0.0755602	0.951	0.934	1
MTCH2	0.154397	0.0754228	0.39	0.344	1
GCNT2	0.202731	0.0754197	0.11	0.087	1
TUFM	0.181768	0.0753984	0.633	0.6	1
SERHL2	0.029838	0.0753574	0.049	0.026	1
GFER	0.326621	0.0753337	0.114	0.096	1
PARP9	0.368596	0.0752753	0.348	0.317	1
ASAP3	0.243724	0.0752586	0.098	0.079	1
GLRX2	0.247237	0.0752402	0.212	0.186	1
DCUN1D5	0.0727641	0.075213	0.235	0.185	1
ATF6	0.0821457	0.0751587	0.314	0.258	1
DNAAF5	0.0251969	0.0750565	0.163	0.114	1
CCDC184	0.0416946	0.0749842	0.091	0.059	1
BISPR	0.183385	0.0749618	0.038	0.025	1
STIM2	0.127203	0.0749301	0.136	0.106	1
CDK5RAP3	0.131727	0.074855	0.428	0.383	1
TWNK	0.0868346	0.0748242	0.08	0.054	1
SNX27	0.383301	0.0747243	0.269	0.252	1
FCGR2A	0.423809	0.0746502	0.557	0.54	1
GLMP	0.123565	0.0746246	0.254	0.211	1
ARHGAP30	0.704122	0.0746168	0.091	0.086	1
TARS1	0.208855	0.0746112	0.402	0.374	1
NDUFS4	0.0636192	0.0745972	0.564	0.484	1
GMIP	0.184604	0.074577	0.08	0.059	1
ACP2	0.0205664	0.0745501	0.386	0.306	1
PCYT2	0.217094	0.0745387	0.197	0.168	1
GRIP2	0.0224653	0.0745173	0.14	0.096	1
NOP16	0.258858	0.0744975	0.242	0.212	1
APOE	0.0807255	0.0742522	0.977	0.944	1
HSPB6	0.197083	0.0741995	0.083	0.063	1
TNFRSF12A	0.0316305	0.0741321	0.909	0.846	1
FAHD2A	0.247351	0.0741031	0.159	0.134	1
CERS1	0.057695	0.0740722	0.341	0.289	1
SLC39A11	0.308587	0.0740488	0.061	0.047	1
CORO1B	0.116276	0.0740046	0.307	0.267	1
NAA15	0.508036	0.0739893	0.133	0.121	1
ME3	0.240421	0.0739595	0.152	0.127	1
ADAMTSL2	0.028568	0.0739456	0.091	0.057	1
PNKP	0.265539	0.0739069	0.098	0.08	1
LMF1	0.138813	0.0739004	0.17	0.137	1
RAC2	0.335044	0.0738661	0.076	0.061	1
COA4	0.140848	0.0738515	0.572	0.509	1
DENND4A	0.668798	0.0738004	0.133	0.126	1
UROS	0.826787	0.0737423	0.295	0.296	1
EXOC6	0.816571	0.0735864	0.08	0.086	1
ZCCHC17	0.0508607	0.0735845	0.205	0.155	1
MPHOSPH9	0.338179	0.0735076	0.125	0.107	1
GALM	0.0164361	0.0733514	0.042	0.019	1
INTS2	0.0615487	0.0732924	0.098	0.067	1
AGER	0.184579	0.0732914	0.038	0.025	1
GCAT	0.130014	0.0731597	0.174	0.14	1
DNTTIP1	0.0529733	0.0731322	0.25	0.196	1
LRP1B	0.31015	0.073076	0.227	0.197	1
MYL5	0.182894	0.0730537	0.045	0.031	1
CCDC152	0.0294186	0.0730275	0.167	0.12	1
LAMTOR4	0.178606	0.0730057	0.818	0.765	1
NDUFC1	0.0910217	0.0729832	0.89	0.819	1
PIK3R5	0.403706	0.0729371	0.106	0.091	1
ALDH1L2	0.308632	0.0729115	0.064	0.05	1
ATXN7	0.00499309	0.0727445	0.083	0.044	1
HAUS6	0.118107	0.0727034	0.136	0.106	1
IL18BP	0.268312	0.0726952	0.136	0.114	1
CMTM5	0.217142	0.0726216	0.17	0.143	1
HOMER3	0.227928	0.0726097	0.17	0.145	1
PSMD7	0.0397794	0.0724304	0.451	0.384	1
EMC8	0.07927	0.0724071	0.307	0.252	1
PSMD13	0.0495085	0.0723549	0.42	0.353	1
COPS6	0.158734	0.0722777	0.534	0.489	1
NFAM1	0.0761262	0.0722329	0.049	0.029	1
STYXL1	0.0896137	0.0721593	0.148	0.112	1
SNHG32	0.317851	0.0721396	0.716	0.682	1
TASP1	0.415886	0.072125	0.057	0.046	1
DDA1	0.446205	0.0720977	0.36	0.339	1
PPP3CC	0.190927	0.0720161	0.114	0.091	1
GPR65	0.042904	0.0719117	0.167	0.121	1
SELENOF	0.0866002	0.0718512	0.777	0.699	1
ATP6V0A2	0.0765706	0.0717871	0.254	0.207	1
PSPH	0.198661	0.071672	0.083	0.063	1
ASPDH	0.0386564	0.0716488	0.045	0.024	1
ANKRD50	0.678303	0.0716412	0.064	0.059	1
ANGPT2	0.0587284	0.071565	0.621	0.553	1
ITGAX	0.0373947	0.0715517	0.125	0.086	1
CASP8	0.167055	0.0715029	0.061	0.043	1
FYN	0.408717	0.0714992	0.508	0.473	1
PCED1B	0.429807	0.071453	0.042	0.033	1
EIF2AK2	0.287177	0.0714013	0.295	0.263	1
ZNF689	0.164808	0.0713568	0.076	0.055	1
TMEM70	0.283974	0.0713382	0.367	0.335	1
WASHC2A	0.183615	0.0712719	0.201	0.167	1
DBN1	0.634266	0.0712708	0.299	0.289	1
MYLK4	0.0012244	0.071265	0.027	0.007	1
PRKAG1	0.518068	0.0712578	0.231	0.22	1
GMFB	0.104152	0.0710848	0.466	0.401	1
BOC	0.111289	0.071075	0.136	0.104	1
COMMD6	0.0643877	0.0710666	0.924	0.882	1
MRM2	0.450692	0.0710411	0.148	0.134	1
BACE1	0.181299	0.0710313	0.652	0.6	1
ACSF2	0.0838306	0.0710192	0.061	0.038	1
CHST3	0.0165653	0.0709493	0.201	0.142	1
RIIAD1	0.0545114	0.0709137	0.136	0.097	1
OSBPL5	0.242676	0.0708064	0.155	0.131	1
RPH3A	0.235136	0.0707343	0.33	0.296	1
CAST	0.323963	0.0707109	0.36	0.332	1
OTUD4	0.449566	0.0706995	0.14	0.126	1
PIK3CG	0.00892805	0.0706781	0.08	0.043	1
REEP6	0.0329297	0.0706762	0.091	0.057	1
TXNRD3	0.0157205	0.0706004	0.049	0.024	1
JAM3	0.127454	0.0705411	0.523	0.466	1
NAPEPLD	0.269517	0.0704523	0.155	0.131	1
C9orf64	0.0467056	0.0703575	0.098	0.066	1
SACM1L	0.413856	0.0703291	0.261	0.239	1
MED7	0.417347	0.0702753	0.125	0.108	1
EPRS1 /// QARS1	0.357646	0.0701737	0.277	0.252	1
DLAT	0.226812	0.0701096	0.239	0.206	1
PTPN9	0.0584763	0.0700413	0.379	0.305	1
PLIN2	0.085623	0.0699707	0.341	0.288	1
ASB8	0.0849698	0.0699601	0.205	0.161	1
PRCP	0.304546	0.0699179	0.58	0.553	1
SLC25A15	0.167894	0.0698715	0.049	0.033	1
GTF2B	0.169901	0.0698649	0.186	0.152	1
NR2F1-AS1	0.481775	0.0697831	0.174	0.159	1
ATIC	0.232168	0.0696432	0.231	0.203	1
ARSG	0.0401134	0.0695685	0.087	0.056	1
ATP5ME	0.10429	0.0695331	0.973	0.963	1
MERTK	0.417783	0.069529	0.182	0.168	1
GALNT7	0.103011	0.069498	0.193	0.154	1
GLRX3	0.101975	0.0693712	0.371	0.321	1
EMG1	0.226428	0.0693535	0.231	0.197	1
ADPGK	0.18894	0.0693145	0.284	0.246	1
PDP1	0.102166	0.0693136	0.345	0.291	1
CD7	0.0348691	0.0693071	0.045	0.024	1
LARS2	0.0641675	0.0692908	0.125	0.09	1
MARCHF2	0.247728	0.0692501	0.178	0.152	1
FBXW7	0.23474	0.0692193	0.136	0.114	1
TOMM70	0.305895	0.0691278	0.235	0.209	1
CHERP	0.299495	0.06908	0.186	0.161	1
RPUSD1	0.616111	0.0689522	0.068	0.061	1
GALNT2	0.40757	0.0688377	0.462	0.446	1
TMEM221	2.33035e-07	0.0688301	0.045	0.009	0.00406436
CWC27	0.366227	0.0688119	0.114	0.097	1
SSH1	0.711476	0.0687625	0.17	0.161	1
NIT1	0.265236	0.0687534	0.136	0.115	1
GSS	0.0731135	0.0687412	0.227	0.18	1
TMEM129	0.20954	0.0687412	0.223	0.193	1
PLEC	0.0812283	0.0687281	0.485	0.427	1
SDSL	0.0589421	0.0687201	0.242	0.194	1
HIF3A	0.25359	0.0687184	0.08	0.062	1
RAB27B	0.00162457	0.0687044	0.091	0.045	1
RING1	0.637608	0.0684367	0.314	0.345	1
BCS1L	0.505452	0.068325	0.17	0.157	1
SMC2	0.108041	0.0682932	0.087	0.062	1
SLC15A3	0.105477	0.0681902	0.159	0.123	1
RFLNA	0.000198825	0.0680928	0.064	0.024	1
CYP2C8	0.631764	0.0680032	0.015	0.02	1
ZNF407	0.682011	0.0679521	0.057	0.052	1
ZNF771	0.304078	0.0678895	0.117	0.098	1
NUDT5	0.948289	0.0678616	0.292	0.296	1
PSMB10	0.381423	0.0677969	0.367	0.34	1
ABHD8	0.941872	0.0677927	0.125	0.125	1
GALC	0.466775	0.0677543	0.322	0.293	1
TMEM99	0.0246027	0.067675	0.076	0.045	1
SLC5A3	0.0646139	0.0676563	0.22	0.171	1
SLC25A1	0.569313	0.0676048	0.36	0.35	1
SLC29A2	0.0748303	0.0675717	0.053	0.032	1
LINC01094	0.1254	0.0675525	0.072	0.05	1
SEC14L2	0.0775835	0.0675523	0.53	0.475	1
TEC	0.00284936	0.0675085	0.015	0.003	1
NPY1R	0.0770678	0.0674768	0.083	0.056	1
NTNG1	0.0723335	0.0674655	0.091	0.062	1
HHEX	0.477025	0.0674173	0.068	0.058	1
ERG28	0.634549	0.0673563	0.424	0.413	1
TNFRSF10B	0.268215	0.067304	0.318	0.285	1
MYOT	0.0539343	0.0671893	0.015	0.005	1
PDGFRL	0.000745198	0.0671248	0.057	0.022	1
MAP2K3	0.297625	0.0671198	0.223	0.197	1
LCTL	0.00587111	0.0671054	0.068	0.034	1
SLC13A3	0.000994959	0.0670972	0.068	0.029	1
TOR1A	0.0805058	0.0670957	0.333	0.277	1
LOH12CR2	0.249481	0.0669216	0.03	0.02	1
TMEM115	0.14812	0.0668661	0.277	0.233	1
NANS	0.0273759	0.0668606	0.273	0.206	1
PIGO	0.246246	0.0668373	0.163	0.137	1
EPOP	0.288202	0.0668042	0.034	0.024	1
PRADC1	0.253993	0.0667821	0.231	0.201	1
ZNF706	0.0886822	0.0667792	0.667	0.626	1
METRN	0.128395	0.0667515	0.932	0.87	1
PTPN13	0.350023	0.0665835	0.167	0.145	1
DHRS9	0.0059023	0.0665803	0.019	0.005	1
TIGD6	0.0666566	0.0665161	0.064	0.04	1
ETFA	0.517349	0.0664741	0.394	0.361	1
NDUFAF8	0.277127	0.0664602	0.852	0.821	1
SNAPC5	0.282634	0.0664578	0.186	0.16	1
MYORG	0.448261	0.0664064	0.095	0.083	1
ARHGAP25	0.746086	0.0663801	0.049	0.045	1
ADO	0.0798437	0.0663616	0.318	0.262	1
CCDC82	0.520287	0.0663599	0.223	0.211	1
POFUT2	0.570955	0.0663544	0.197	0.186	1
TRAPPC2L	0.321283	0.0663279	0.428	0.396	1
OGFRL1	0.225417	0.0661998	0.386	0.352	1
NCKAP1L	0.0381794	0.0661684	0.155	0.11	1
ARHGAP17	0.672599	0.066167	0.167	0.161	1
SIL1	0.0658178	0.0661215	0.246	0.191	1
COG1	0.290995	0.0660896	0.14	0.119	1
OGDHL	0.0557015	0.066038	0.068	0.043	1
COPA	0.0705332	0.0660013	0.534	0.458	1
LYNX1	0.0518208	0.0659888	0.36	0.298	1
CHCHD3	0.428979	0.0659541	0.227	0.21	1
CHST6	0.29035	0.0659326	0.106	0.087	1
MCCC1	0.162222	0.0658498	0.159	0.129	1
INTS12	0.559968	0.0658495	0.155	0.144	1
BDNF	0.0276655	0.0657938	0.144	0.1	1
GARS1	0.163043	0.0657788	0.295	0.252	1
NAAA	0.80709	0.0657656	0.121	0.117	1
SNUPN	0.0221747	0.0657635	0.223	0.164	1
GRAMD1B	0.861377	0.0657517	0.121	0.122	1
NPAS2	0.56344	0.0656948	0.496	0.473	1
GPR19	0.0286493	0.0656831	0.121	0.081	1
LMAN2L	0.24242	0.065636	0.227	0.2	1
LTA4H	0.166151	0.0656254	0.201	0.165	1
TRIM22	0.217594	0.0656244	0.356	0.311	1
SAMHD1	0.178275	0.0655825	0.379	0.332	1
COLGALT1	0.241259	0.0655332	0.356	0.316	1
RRP15	0.37199	0.0655303	0.201	0.176	1
ATR	0.719234	0.0653745	0.121	0.131	1
MBOAT7	0.0311223	0.0653196	0.458	0.38	1
SEMA4F	0.461147	0.065314	0.061	0.05	1
WDR3	0.11337	0.065312	0.129	0.098	1
GUCD1	0.289288	0.0653026	0.159	0.135	1
COPE	0.541086	0.0652564	0.659	0.639	1
MMRN1	0.0838245	0.0652075	0.152	0.114	1
PTGR2	0.346351	0.065134	0.133	0.115	1
NAA60	0.100029	0.0651061	0.295	0.247	1
CAVIN1	0.126593	0.0650227	0.314	0.273	1
RNF157-AS1	0.0730944	0.0649542	0.03	0.016	1
ISLR2	0.016451	0.0649526	0.042	0.019	1
DNMBP	0.161293	0.0649368	0.159	0.129	1
PDP2	0.689384	0.0649078	0.068	0.063	1
PROCR	0.0228983	0.064822	0.121	0.08	1
TNFRSF10C	0.128302	0.0647927	0.061	0.04	1
AGPAT1	0.704565	0.0647698	0.489	0.492	1
TPD52L2	0.264893	0.0646472	0.36	0.33	1
GOLGA1	0.237914	0.0645216	0.136	0.114	1
ALKBH4	0.178075	0.0644867	0.114	0.089	1
LINC01102	0.140538	0.0644652	0.057	0.038	1
WFIKKN1	0.119536	0.0643112	0.019	0.009	1
NOL3	0.132358	0.0642675	0.17	0.136	1
TMBIM6	0.0488361	0.0641889	0.958	0.95	1
ARAP3	0.540563	0.0641854	0.136	0.123	1
STMP1	0.358524	0.0641817	0.504	0.47	1
RPS6KL1	0.320134	0.0641735	0.11	0.093	1
GTF2IRD2B	0.0951678	0.0640371	0.083	0.058	1
NUDT22	0.295227	0.0639933	0.303	0.27	1
ALG3	0.0678962	0.0639868	0.265	0.211	1
SAP18	0.260339	0.063959	0.723	0.735	1
TSPAN4	0.176358	0.0638759	0.322	0.283	1
SRR	0.181867	0.0638581	0.121	0.094	1
OAZ1	0.330318	0.0637581	0.989	0.957	1
OLMALINC	0.174007	0.0637437	0.114	0.087	1
GAB2	0.150739	0.0637264	0.117	0.09	1
RFC2	0.487793	0.0637096	0.178	0.162	1
AK4	0.197529	0.0636708	0.068	0.049	1
LRRTM4	0.236909	0.0635842	0.098	0.078	1
SPTBN5	0.109209	0.0635585	0.053	0.034	1
RMI1	0.298519	0.0634723	0.076	0.06	1
BTF3	0.253535	0.0634491	0.924	0.894	1
ZFAS1	0.195438	0.0634265	0.735	0.693	1
C1orf112	0.0750663	0.0633749	0.053	0.032	1
WIPI1	0.0147727	0.0633352	0.155	0.103	1
ZNF283	0.848292	0.0633232	0.027	0.025	1
SLC25A18	0.482222	0.063322	0.174	0.16	1
STON2	0.217189	0.0633194	0.098	0.078	1
ALDH16A1	0.518473	0.0632923	0.121	0.109	1
DPM3	0.113422	0.0632538	0.572	0.523	1
HPSE	0.0696292	0.0632518	0.057	0.035	1
ALAD	0.13667	0.063233	0.261	0.218	1
CNEP1R1	0.314127	0.0631992	0.136	0.114	1
SMC3	0.607189	0.0630632	0.197	0.186	1
TAF10	0.0176608	0.0630145	0.424	0.341	1
DET1	0.198951	0.0629939	0.042	0.028	1
ZNF444	0.069826	0.0628876	0.144	0.106	1
SLC27A4	0.47391	0.0628839	0.133	0.119	1
KCTD7	0.414601	0.0628522	0.083	0.071	1
MMP24OS	0.318831	0.0628192	0.288	0.259	1
B4GALT2	0.249365	0.0627651	0.212	0.181	1
USP38	0.0731539	0.0627643	0.22	0.175	1
CCNG1	0.0751372	0.0626916	0.33	0.277	1
FBXO22	0.155721	0.0626633	0.189	0.156	1
SP110	0.171604	0.0626533	0.11	0.085	1
ZWINT	0.0360153	0.0625842	0.038	0.019	1
POLR1D	0.937555	0.0625411	0.303	0.306	1
THUMPD3	0.46107	0.0625298	0.17	0.156	1
ME1	0.291379	0.0624735	0.326	0.291	1
ZNF772	0.759664	0.0623325	0.061	0.056	1
SUCLG2	0.194678	0.0623153	0.205	0.172	1
GRHPR	0.305296	0.0622273	0.519	0.49	1
BABAM1	0.0665497	0.062144	0.424	0.357	1
TAMM41	0.18385	0.0620797	0.106	0.083	1
TTLL3	0.780875	0.0620322	0.11	0.105	1
JMJD4	0.35459	0.0620217	0.121	0.103	1
CAPRIN2	0.202479	0.0620131	0.14	0.114	1
CPSF7	0.460949	0.0619837	0.258	0.24	1
NUP42	0.452039	0.0619746	0.413	0.395	1
MGAT2	0.0526646	0.0619637	0.258	0.201	1
PNPT1	0.484833	0.0619567	0.189	0.173	1
TBC1D31	0.116148	0.0618175	0.038	0.022	1
TAB2	0.481043	0.0617056	0.246	0.229	1
LRRC59	0.38813	0.0616971	0.333	0.305	1
DHX16	0.220448	0.0616447	0.121	0.098	1
PHLDA1	0.186087	0.0616377	0.943	0.898	1
CCDC91	0.0947316	0.0614111	0.17	0.133	1
SEC61G	0.484848	0.0613589	0.89	0.862	1
POMP	0.204192	0.061326	0.886	0.842	1
DNAJC7	0.0881996	0.0613158	0.28	0.231	1
LIMK2	0.152714	0.0612024	0.152	0.12	1
CCR1	0.195424	0.0610245	0.144	0.118	1
ZNF747	0.487401	0.0610245	0.087	0.076	1
C6orf62	0.28571	0.0610199	0.648	0.621	1
EEF1G	0.124703	0.0609891	0.909	0.911	1
GCDH	0.0782177	0.0609734	0.121	0.088	1
VASP	0.166723	0.0609708	0.235	0.195	1
MPI	0.769498	0.0609211	0.117	0.112	1
PLOD1	0.20152	0.060889	0.322	0.282	1
MED10	0.23821	0.0608056	0.417	0.383	1
LARGE1	0.180052	0.0607962	0.17	0.14	1
TLN1	0.153981	0.0607622	0.527	0.489	1
BRAT1	0.11675	0.0607382	0.231	0.19	1
ASB7	0.388213	0.0607076	0.064	0.052	1
ZMAT2	0.306525	0.060706	0.337	0.314	1
NCBP2AS2	0.119622	0.0606789	0.299	0.248	1
NDN	0.648789	0.0606398	0.258	0.248	1
MIR1915HG	0.026142	0.0605879	0.072	0.042	1
INKA1	0.0112222	0.0605534	0.095	0.055	1
DPAGT1	0.0957517	0.0605477	0.182	0.143	1
TNFSF4	0.228186	0.0605014	0.023	0.013	1
PCCB	0.314567	0.0604533	0.14	0.17	1
FADD	0.106469	0.0604459	0.144	0.11	1
MRM3	0.14033	0.0604399	0.095	0.07	1
ERBB2	0.0170574	0.0603978	0.076	0.043	1
HRAS	0.250742	0.0603725	0.197	0.169	1
ASCC1	0.0913864	0.0603708	0.186	0.144	1
SCRG1	0.0436251	0.0603055	0.996	0.997	1
ALS2	0.28343	0.060239	0.144	0.122	1
ITGA9-AS1	0.0616465	0.0602042	0.064	0.04	1
ZNF18	0.0493915	0.0601872	0.053	0.03	1
TMED3	0.159733	0.0601788	0.405	0.361	1
NACC2	0.568481	0.0601072	0.697	0.685	1
SNX22	0.175453	0.0600579	0.22	0.183	1
ACTL6A	0.423125	0.0598788	0.152	0.135	1
RAB24	0.06435	0.0597961	0.121	0.086	1
DECR2	0.100293	0.0597793	0.133	0.099	1
GPAM	0.0456377	0.0597384	0.114	0.078	1
PDCD6	0.179136	0.0596826	0.799	0.751	1
UBE2C	0.00729882	0.0596324	0.038	0.015	1
ZNF446	0.202634	0.0596218	0.087	0.067	1
REXO2	0.348197	0.0595851	0.383	0.351	1
SFT2D2	0.599045	0.0595801	0.352	0.333	1
UBXN6	0.712915	0.0595638	0.367	0.365	1
TPI1	0.275039	0.0595515	0.905	0.872	1
PAXIP1-AS1	0.0723642	0.0594612	0.064	0.041	1
PPIL3	0.802948	0.0593886	0.17	0.169	1
MOB1A	0.573278	0.0593869	0.371	0.35	1
ITGA6	0.4474	0.0593166	0.129	0.116	1
USP48	0.710977	0.0593045	0.125	0.118	1
KNDC1	0.354564	0.0592964	0.053	0.042	1
SEZ6L2	0.315399	0.0592775	0.682	0.654	1
ANP32A	0.127962	0.0591455	0.413	0.357	1
PAK1IP1	0.295052	0.059115	0.182	0.157	1
ZNF140	0.0719623	0.059052	0.129	0.094	1
LRRC40	0.724607	0.058984	0.064	0.06	1
GALNT9	0.0116372	0.05894	0.042	0.018	1
IQCE	0.896244	0.0589273	0.087	0.091	1
LSM14B	0.079881	0.0588971	0.136	0.101	1
TSSC4	0.0295472	0.0587657	0.22	0.164	1
LINC01114	0.172191	0.0587228	0.068	0.049	1
SOD1	0.434188	0.0587223	0.894	0.861	1
ZNF382	0.00791775	0.058706	0.064	0.032	1
CPNE2	0.50509	0.0586703	0.341	0.333	1
RHNO1	0.314042	0.0586429	0.148	0.127	1
CREG1	0.682766	0.0585994	0.417	0.415	1
DBR1	0.261195	0.0585832	0.11	0.089	1
ADPRM	0.0140094	0.0585078	0.068	0.037	1
ATP6V0C	0.0987235	0.0585034	0.958	0.91	1
DNAJC3	0.402821	0.0584885	0.383	0.37	1
PROX1	0.754143	0.0584748	0.117	0.114	1
RHBDL1	0.0136716	0.0584619	0.061	0.031	1
STT3A	0.134594	0.0584379	0.42	0.368	1
GRTP1	0.0270948	0.0583134	0.042	0.02	1
URI1	0.828879	0.0582995	0.205	0.205	1
GALNT13	0.0762535	0.0582845	0.057	0.035	1
COPB1	0.138064	0.0582467	0.451	0.398	1
BTBD3	0.590473	0.0582115	0.22	0.206	1
ZMAT4	0.413783	0.0581838	0.08	0.067	1
PDE8B	0.402102	0.0581496	0.231	0.215	1
TBL3	0.587563	0.0581238	0.121	0.111	1
PSMA2	0.233143	0.0580893	0.705	0.675	1
ORC4	0.845133	0.0580046	0.186	0.187	1
GATM	0.137764	0.0579533	0.951	0.913	1
CCNT2-AS1	0.0718847	0.0579385	0.015	0.006	1
COQ5	0.220435	0.0579221	0.159	0.132	1
SCAF1	0.181843	0.0579041	0.159	0.129	1
GRIK3	0.467993	0.0578887	0.36	0.33	1
VPS41	0.255823	0.0578446	0.337	0.298	1
IKBIP	0.070208	0.0577439	0.212	0.162	1
RAB40B	0.154465	0.0577286	0.432	0.379	1
NUDT7	0.0300337	0.0577236	0.049	0.026	1
HNRNPA1P48	0.145605	0.0577025	0.152	0.118	1
HSD17B11	0.866601	0.057702	0.402	0.386	1
RNF135	0.183921	0.0576006	0.167	0.136	1
OXLD1	0.040036	0.0575492	0.299	0.235	1
SYS1	0.185478	0.0575398	0.182	0.148	1
NOP14-AS1	0.384503	0.0575381	0.057	0.045	1
NSUN4	0.422278	0.057398	0.068	0.056	1
STX8	0.957384	0.0573354	0.273	0.273	1
FLYWCH2	0.739204	0.0573131	0.277	0.272	1
SLC7A7	0.098008	0.0572647	0.148	0.111	1
P4HA1	0.0958909	0.0572046	0.193	0.153	1
TTC39B	0.134091	0.0571999	0.102	0.076	1
SALL1	0.468921	0.0571695	0.295	0.279	1
PAMR1	0.197818	0.0571325	0.129	0.103	1
ZNF251	0.829856	0.0571279	0.068	0.065	1
CRCP	0.456404	0.0571145	0.144	0.127	1
CLDN20	4.87523e-05	0.0570765	0.03	0.006	0.85029
ADCY7	0.103378	0.0569339	0.174	0.135	1
GLG1	0.406466	0.0568757	0.648	0.604	1
ERLEC1	0.172741	0.0568237	0.53	0.481	1
ACYP2	0.495875	0.0567889	0.42	0.396	1
GAS6	0.351749	0.0567728	0.311	0.281	1
TCTN2	0.316109	0.05669	0.061	0.047	1
NDUFA8	0.189683	0.0566256	0.583	0.547	1
ARHGEF3	0.582289	0.0565888	0.25	0.24	1
FES	0.887165	0.0565644	0.091	0.09	1
PPP2CB	0.227043	0.0565638	0.777	0.749	1
NDUFV3	0.562031	0.056481	0.443	0.425	1
ABCD3	0.185362	0.0564566	0.212	0.176	1
PWP2	0.0387029	0.0564563	0.076	0.046	1
ANGPTL6	1.147e-05	0.0564471	0.03	0.005	0.200048
ANK1	0.13217	0.0564318	0.068	0.047	1
RIN3	0.507781	0.0563623	0.174	0.161	1
CYP19A1	0.00112594	0.0563571	0.042	0.014	1
OTUB1	0.467335	0.0563496	0.398	0.38	1
ERAP1	0.439747	0.0563281	0.216	0.197	1
MSI2	0.339724	0.0563127	0.337	0.314	1
TGFA	0.290419	0.0563094	0.125	0.105	1
NUDCD2	0.314967	0.0562872	0.318	0.287	1
MFSD6	0.563968	0.0562702	0.277	0.261	1
LY6G5C	0.547781	0.0562491	0.045	0.038	1
HDHD3	0.372153	0.0561919	0.11	0.093	1
ADPRH	0.0172887	0.0561363	0.053	0.027	1
DCTPP1	0.165947	0.0561285	0.356	0.309	1
LMCD1-AS1	0.561627	0.056113	0.008	0.005	1
TTF2	0.268855	0.0560861	0.034	0.023	1
ATP13A1	0.303337	0.0560842	0.311	0.283	1
C2orf92	0.0135756	0.0560617	0.03	0.012	1
FAM227A	2.45788e-06	0.0560053	0.023	0.002	0.0428679
QRSL1	0.700563	0.0558706	0.11	0.103	1
ZNF433-AS1	0.242779	0.0558024	0.064	0.048	1
ARFGAP2	0.404839	0.0557703	0.341	0.311	1
PCNX3	0.408093	0.0557638	0.091	0.077	1
SLCO2A1	0.33064	0.055756	0.106	0.088	1
ANKRD34B	0.000456462	0.0557272	0.019	0.003	1
C2orf74	0.151711	0.0556694	0.17	0.138	1
PHF23	0.0585491	0.0556296	0.239	0.187	1
UBTD1	0.95563	0.0556224	0.227	0.234	1
RYR1	0.243355	0.0555747	0.045	0.032	1
KATNB1	0.143294	0.0555713	0.129	0.099	1
NMT2	0.0622205	0.0555167	0.068	0.043	1
EIF3F	0.363718	0.0555121	0.576	0.559	1
OBI1	0.306696	0.0555093	0.076	0.061	1
TEAD4	0.210932	0.0554946	0.106	0.084	1
OAS1	0.197003	0.0554078	0.121	0.096	1
MYCN	0.0366876	0.0553649	0.061	0.035	1
PAAF1	0.595093	0.0553218	0.102	0.115	1
SHISA4	0.47823	0.0552329	0.572	0.561	1
POMT2	0.989981	0.0552325	0.102	0.105	1
LGI1	0.157689	0.0551923	0.038	0.024	1
CLPX	0.444005	0.0551661	0.205	0.182	1
GJA4	0.192665	0.0551489	0.136	0.111	1
LNP1	0.129577	0.0551372	0.049	0.032	1
ARPC5L	0.190432	0.0551259	0.511	0.449	1
SHKBP1	0.0117288	0.055125	0.186	0.125	1
CNTNAP1	0.127892	0.0550709	0.295	0.252	1
LINC00654	0.0762288	0.0550578	0.03	0.016	1
IZUMO4	0.439232	0.05504	0.042	0.033	1
TMEM170B	0.347353	0.0550133	0.186	0.163	1
MAP1B	0.069429	0.0549637	0.996	0.996	1
SLC35G2	0.499105	0.0549102	0.174	0.159	1
EMC4	0.312208	0.0548826	0.674	0.675	1
B3GNT5	0.0435539	0.0548664	0.121	0.084	1
SHROOM3	0.0172344	0.0548196	0.064	0.035	1
FPR3	0.400993	0.0548165	0.117	0.103	1
MPZL1	0.484112	0.0546866	0.413	0.394	1
NME1	0.358442	0.0546701	0.833	0.835	1
CYTH4	0.17582	0.0546495	0.102	0.077	1
ZNF24	0.487304	0.0546116	0.33	0.306	1
SIRT7	0.456482	0.0545592	0.125	0.111	1
AFG1L	0.43268	0.0544971	0.042	0.033	1
MYO3B	0.249623	0.0544443	0.015	0.008	1
FBXL16	0.527743	0.0544298	0.205	0.188	1
PARVA	0.0813653	0.0543801	0.417	0.36	1
CMIP	0.228295	0.0543506	0.258	0.222	1
CIITA	0.223895	0.0542827	0.159	0.133	1
RAB36	0.107994	0.0540938	0.095	0.067	1
UNC5C	0.427281	0.0540914	0.057	0.047	1
PCBD1	0.244621	0.0540559	0.553	0.505	1
SMIM30	0.648242	0.0540138	0.261	0.249	1
ARMH3	0.627091	0.0539963	0.114	0.105	1
FBXO4	0.101596	0.0539067	0.125	0.093	1
HSPE1	0.440255	0.0538557	0.958	0.92	1
ING1	0.359189	0.0538242	0.121	0.103	1
GABARAP	0.318419	0.0536982	0.943	0.935	1
CEP126	0.140678	0.0536821	0.045	0.029	1
NSMAF	0.318097	0.0536573	0.174	0.152	1
MTO1	0.521757	0.05362	0.083	0.073	1
VWC2	0.634539	0.0536107	0.087	0.08	1
ATAD3B	0.99556	0.0536057	0.08	0.079	1
PCYT1A	0.113517	0.0535975	0.235	0.193	1
BID	0.0615866	0.0535883	0.288	0.229	1
RAB3IP	0.247093	0.0535661	0.822	0.78	1
SLC39A3	0.92014	0.0535578	0.307	0.297	1
SELENOS	0.12333	0.0534877	0.572	0.534	1
NUDT9	0.239212	0.0534727	0.333	0.298	1
BDH1	0.31233	0.0534603	0.083	0.067	1
RC3H2	0.898572	0.053459	0.193	0.192	1
H2AZ1	0.347803	0.0533586	0.648	0.62	1
KCNJ11	0.187587	0.0533008	0.038	0.025	1
HSDL2	0.295778	0.0532619	0.174	0.15	1
TGFBRAP1	0.517454	0.053246	0.182	0.167	1
RELB	0.143808	0.0532294	0.114	0.086	1
PGAP2	0.0562435	0.0531202	0.133	0.094	1
SLC10A4	0.837701	0.0530775	0.057	0.061	1
HADHA	0.24487	0.053067	0.519	0.467	1
VAV2	0.598906	0.0530668	0.186	0.177	1
DROSHA	0.570052	0.0530506	0.242	0.229	1
BHLHE41	0.124787	0.0530372	0.447	0.399	1
FAM229B	0.347534	0.053035	0.417	0.377	1
CSF1	0.0645478	0.0529829	0.288	0.231	1
IFT46	0.47988	0.0528752	0.136	0.122	1
YDJC	0.17321	0.0528624	0.098	0.075	1
AMPD2	0.251025	0.0528563	0.17	0.143	1
SDF2L1	0.252862	0.0528506	0.473	0.445	1
JAZF1	0.815746	0.0528303	0.174	0.17	1
CHCHD6	0.18573	0.0528132	0.205	0.171	1
TMEM185B	0.962883	0.0528029	0.242	0.245	1
NUFIP1	0.0677408	0.0527537	0.11	0.076	1
COX15	0.125612	0.0527421	0.11	0.082	1
MYADM	0.256606	0.0527116	0.167	0.143	1
ATG5	0.3953	0.0526975	0.212	0.19	1
SMAD1	0.19541	0.052671	0.303	0.262	1
RASGEF1C	0.0395948	0.0526195	0.045	0.024	1
ADSS1	0.123899	0.0526026	0.087	0.063	1
PRKACA	0.196023	0.0525982	0.432	0.372	1
JDP2	0.0988413	0.0525494	0.121	0.089	1
GDF11	0.18683	0.0525342	0.178	0.148	1
UPK3BL1	0.992615	0.0525227	0.242	0.242	1
LOXL1	0.0705746	0.0525087	0.163	0.121	1
RUSC1	0.239295	0.0524866	0.144	0.12	1
CDR2	0.124599	0.0524731	0.076	0.053	1
PARPBP	0.582322	0.0524507	0.011	0.008	1
RNFT1-DT	0.356318	0.0524194	0.042	0.031	1
RTN1	0.0962928	0.0523986	0.886	0.832	1
VKORC1L1	0.45735	0.0523571	0.231	0.209	1
TMEM249	0.56568	0.0523432	0.008	0.005	1
NSD3	0.313979	0.0523418	0.311	0.274	1
SLC9A5	0.0746482	0.0523203	0.03	0.016	1
CNNM2	0.382132	0.0522568	0.076	0.063	1
POP4	0.161428	0.0521968	0.242	0.206	1
TSLP	0.0168155	0.0521529	0.015	0.004	1
FAIM2	0.230405	0.0520276	0.462	0.408	1
CACNB4	0.598178	0.0519743	0.095	0.086	1
SATB1	0.601971	0.0519452	0.129	0.12	1
PDGFD	0.0798291	0.0519309	0.027	0.013	1
REV1	0.411872	0.0519307	0.14	0.124	1
MAPK1	0.508525	0.051886	0.576	0.561	1
CDIP1	0.964879	0.0518746	0.25	0.253	1
RNF215	0.302562	0.0518726	0.057	0.043	1
NPHP4	0.0854737	0.0518442	0.057	0.036	1
ICAM5	0.279716	0.051835	0.023	0.014	1
RNF175	0.0686319	0.0518138	0.11	0.077	1
UBXN2B	0.24119	0.0517621	0.242	0.213	1
GSTP1	0.159862	0.051718	0.883	0.862	1
CORO1C	0.0882546	0.0516946	0.383	0.316	1
CIR1	0.554023	0.0516757	0.174	0.16	1
MKLN1-AS	0.316391	0.0516618	0.019	0.012	1
SMIM27	0.908738	0.0516515	0.337	0.342	1
PLCB2	0.147544	0.0516335	0.11	0.084	1
CLTB	0.161496	0.051559	0.348	0.297	1
PAG1	0.744187	0.0515108	0.136	0.13	1
LGR4	0.270468	0.0514703	0.068	0.052	1
CHMP1B	0.420902	0.051422	0.348	0.324	1
TMEM176B	0.152427	0.0514025	0.655	0.598	1
GLIDR	0.311943	0.0513678	0.098	0.081	1
RBM4	0.384684	0.0513233	0.466	0.432	1
VWA3A	0.00210304	0.0513027	0.023	0.006	1
ZNF219	0.140434	0.0512788	0.258	0.21	1
POLR3GL	0.783588	0.0511787	0.254	0.251	1
CCAR1	0.434361	0.051138	0.216	0.193	1
MIR9-3HG	0.211405	0.0511355	0.11	0.087	1
ABTB2	0.341871	0.0510926	0.068	0.054	1
ABHD18	0.125802	0.0510068	0.057	0.038	1
STX5	0.197523	0.0509838	0.155	0.128	1
HDAC7	0.203302	0.0509491	0.254	0.218	1
VPS29	0.212213	0.050948	0.5	0.455	1
CACNB3	0.136006	0.0509377	0.068	0.047	1
YME1L1	0.125159	0.0509366	0.439	0.374	1
FMNL3	0.145023	0.0509047	0.189	0.155	1
FAM228B	0.405492	0.0508932	0.121	0.105	1
ZNF85	0.0226229	0.050834	0.045	0.022	1
METTL1	0.320849	0.0508174	0.152	0.131	1
CBWD2	0.242087	0.0507909	0.121	0.099	1
IQCG	0.119233	0.050768	0.076	0.053	1
KIAA1755	0.276454	0.050669	0.178	0.151	1
SHB	0.100405	0.0506271	0.17	0.132	1
SNRPA1	0.376027	0.0506236	0.322	0.291	1
CCDC85C	0.11386	0.050566	0.057	0.037	1
UBP1	0.398994	0.050543	0.227	0.205	1
PIK3R4	0.579746	0.0504912	0.14	0.128	1
ANG	0.00711397	0.0504759	0.045	0.02	1
STAT5A	0.200611	0.0504755	0.11	0.087	1
ARL9	0.445252	0.0504608	0.08	0.067	1
RBM8A	0.306655	0.0504395	0.655	0.621	1
PIDD1	0.427949	0.0504101	0.114	0.099	1
C19orf48	0.134359	0.050389	0.186	0.149	1
H6PD	0.397732	0.0503842	0.11	0.093	1
RRAS	0.0727015	0.0503644	0.269	0.219	1
IL11RA	0.763261	0.0503019	0.034	0.031	1
PPIP5K2	0.584138	0.0502759	0.144	0.133	1
C1D	0.557744	0.0502146	0.318	0.307	1
IL10RB-DT	0.0678375	0.050167	0.023	0.01	1
NFASC	0.287094	0.0501434	0.307	0.271	1
C1orf122	0.431257	0.0501245	0.602	0.598	1
RWDD4	0.412034	0.0501116	0.148	0.169	1
[truncated: 15,442 more rows]

## Sheet: Tumor 4 undefined
	p_val	avg_log2FC	pct.1	pct.2	p_val_adj
IGFBP5	1.75506e-81	1.3775	0.911	0.67	3.061e-77
POSTN	6.12645e-93	1.36474	0.981	0.884	1.06851e-88
GPX3	8.87859e-58	1.18803	0.895	0.756	1.54851e-53
CCN2	8.76337e-33	1.07199	0.722	0.519	1.52842e-28
EFEMP1	6.15937e-36	0.998348	0.84	0.782	1.07425e-31
CHI3L1	5.27026e-111	0.983239	1	1	9.19186e-107
PEG10	8.69055e-22	0.914931	0.393	0.201	1.51572e-17
FZD7	1.6975e-13	0.896565	0.374	0.241	2.96061e-09
SERPINE2	8.80691e-76	0.818107	0.997	0.995	1.53601e-71
GAS7	4.17835e-11	0.780792	0.428	0.329	7.28746e-07
CXCL14	1.44042e-66	0.77912	1	0.988	2.51223e-62
SCD	2.15568e-51	0.771335	0.981	0.95	3.75972e-47
OXTR	3.56014e-25	0.765271	0.805	0.773	6.20925e-21
SOD3	2.28353e-11	0.746685	0.419	0.306	3.9827e-07
SLC20A1	6.61636e-11	0.70294	0.594	0.564	1.15396e-06
DCBLD2	1.04023e-09	0.690749	0.361	0.252	1.81426e-05
RARRES1	2.93188e-10	0.689944	0.288	0.17	5.11349e-06
SOD2	1.10145e-17	0.688033	0.773	0.758	1.92104e-13
THY1	2.20714e-25	0.687621	0.898	0.862	3.84947e-21
SEPTIN9	7.5967e-14	0.686163	0.69	0.67	1.32494e-09
SPP1	1.26791e-68	0.655815	1	1	2.21136e-64
GRIA1	9.82809e-21	0.652831	0.812	0.766	1.71412e-16
CNTN2	3.67896e-06	0.651695	0.294	0.22	0.0641647
F5	3.38026e-16	0.647551	0.179	0.058	5.8955e-12
GFPT2	6.76975e-08	0.644309	0.278	0.18	0.00118071
MALAT1	1.3349e-11	0.641438	0.748	0.746	2.32821e-07
SPOCK2	1.99826e-10	0.634493	0.623	0.616	3.48517e-06
MOXD1	9.91283e-15	0.632757	0.719	0.693	1.7289e-10
IGHG4	0.187633	0.6298	0.188	0.177	1
FBLN7	1.67157e-08	0.628951	0.268	0.167	0.000291538
IGFBP7	1.96405e-46	0.624108	0.997	0.986	3.4255e-42
C1QTNF1	5.38043e-16	0.623433	0.751	0.756	9.38401e-12
SDC2	1.53194e-07	0.615028	0.514	0.491	0.00267185
ST8SIA3	4.55362e-08	0.613527	0.53	0.501	0.000794196
MSMO1	2.67537e-13	0.603592	0.783	0.793	4.66611e-09
PCSK1	1.37862e-07	0.592299	0.482	0.448	0.00240445
FADS2	4.32911e-26	0.5862	0.958	0.953	7.55039e-22
SV2B	9.78603e-16	0.585803	0.182	0.062	1.70678e-11
CRIM1	1.475e-05	0.580243	0.422	0.383	0.257256
SERPING1	2.82429e-19	0.574106	0.847	0.862	4.92585e-15
TUBB2B	1.48045e-27	0.572082	0.968	0.959	2.58205e-23
SGCE	1.50208e-09	0.568926	0.617	0.619	2.61978e-05
PIGT	4.56885e-07	0.56763	0.556	0.56	0.00796853
SEL1L3	4.61039e-10	0.566225	0.642	0.632	8.04098e-06
GALNT10	4.31639e-06	0.564135	0.457	0.431	0.0752822
CD44	1.09277e-21	0.561136	0.946	0.934	1.90591e-17
PODNL1	1.46391e-07	0.555761	0.588	0.598	0.0025532
ARSI	4.32218e-08	0.555268	0.288	0.189	0.000753831
RCN2	1.5745e-06	0.545166	0.569	0.584	0.0274609
THBS4	1.30342e-24	0.541608	0.946	0.947	2.27329e-20
SLC4A4	2.30865e-05	0.540514	0.201	0.131	0.402652
ERGIC1	0.000868238	0.531778	0.46	0.489	1
MXRA7	6.81056e-11	0.531457	0.709	0.759	1.18783e-06
CTSC	1.55265e-14	0.529956	0.808	0.818	2.70797e-10
CTSB	1.82573e-38	0.529011	0.997	0.996	3.18426e-34
FKBP9	0.000426154	0.525804	0.435	0.426	1
MTRNR2L12	9.45241e-20	0.52369	0.962	0.966	1.6486e-15
RGMB	0.00497986	0.522231	0.348	0.342	1
TAF10	0.000995329	0.518113	0.367	0.347	1
UGP2	3.89907e-08	0.517142	0.623	0.637	0.000680037
VIM	1.234e-50	0.512452	1	1	2.15222e-46
CDH2	1.7473e-10	0.507493	0.639	0.631	3.04746e-06
CX3CR1	0.0163374	0.50445	0.31	0.299	1
SAMD4A	0.000551421	0.500749	0.438	0.43	1
DAG1	1.26049e-08	0.49178	0.671	0.702	0.000219842
NRXN2	0.00308035	0.488986	0.415	0.434	1
GOLPH3	0.000570623	0.488832	0.444	0.439	1
WWTR1	1.81905e-07	0.481615	0.748	0.788	0.00317261
ENDOD1	6.75001e-05	0.481489	0.591	0.656	1
CHL1	4.25388e-21	0.480508	0.955	0.965	7.41919e-17
VWA1	1.62795e-08	0.479223	0.709	0.742	0.000283931
GABRA5	0.0115608	0.478037	0.304	0.287	1
CADM1	0.0135935	0.476877	0.323	0.319	1
AGPAT5	1.5844e-08	0.47437	0.7	0.715	0.000276335
C1R	6.50398e-10	0.472933	0.757	0.793	1.13436e-05
NES	5.21965e-07	0.472537	0.712	0.766	0.00910359
SORL1	0.0247565	0.47215	0.441	0.497	1
APLP2	2.53746e-18	0.469252	0.968	0.975	4.42559e-14
TUBA1A	5.95586e-26	0.465083	0.994	0.993	1.03876e-21
DHCR24	0.00368328	0.462518	0.406	0.416	1
MRC2	0.000816927	0.460329	0.54	0.597	1
WARS1	0.00514622	0.455168	0.492	0.544	1
SULF1	0.0296921	0.451785	0.355	0.374	1
NPTX2	3.0168e-11	0.449998	0.879	0.887	5.26161e-07
GBA	0.00292502	0.449956	0.412	0.419	1
SLC4A11	0.0980797	0.449837	0.24	0.234	1
SERPINE1	0.0068762	0.449383	0.438	0.458	1
TMED10	1.36905e-13	0.448247	0.907	0.917	2.38777e-09
SPOCD1	0.000285329	0.447218	0.479	0.472	1
SLC39A7	0.0567859	0.446626	0.329	0.348	1
FBXO32	0.000172702	0.445885	0.537	0.57	1
MAP1B	1.28354e-22	0.442763	0.997	0.996	2.23862e-18
PDP1	0.1544	0.442558	0.284	0.298	1
LAMP1	5.48208e-10	0.441792	0.856	0.913	9.5613e-06
FAM78B	0.00240006	0.441675	0.249	0.209	1
VASN	0.00727464	0.441194	0.262	0.232	1
RPS6KA2	0.000460415	0.439463	0.543	0.581	1
HS6ST1	0.0538922	0.437349	0.265	0.263	1
FADS1	0.00342425	0.431745	0.502	0.537	1
MTRNR2L8	0.00751464	0.431565	0.342	0.325	1
GLB1	0.0533967	0.430557	0.256	0.247	1
RCN1	1.0495e-06	0.429243	0.62	0.624	0.0183043
LTBP2	0.00135913	0.428675	0.22	0.169	1
CLASP1	0.045378	0.428502	0.326	0.333	1
WNK4	7.89115e-05	0.427625	0.166	0.103	1
FASN	0.000967277	0.426861	0.559	0.61	1
SDF4	0.00571246	0.4258	0.422	0.446	1
PDIA3	2.28576e-10	0.425223	0.767	0.825	3.9866e-06
ITGB8	0.00059147	0.424575	0.655	0.732	1
SQLE	0.107342	0.424	0.39	0.44	1
HMGCS1	2.25857e-07	0.423911	0.796	0.825	0.00393917
ATP9A	0.0705272	0.423608	0.329	0.347	1
CYP51A1	3.342e-06	0.423059	0.716	0.768	0.0582879
CALU	0.000990401	0.42273	0.534	0.586	1
NUCB1	2.00802e-05	0.41883	0.565	0.581	0.350219
FGFR1	0.00164745	0.416536	0.463	0.48	1
CCL2	0.00720956	0.416184	0.489	0.519	1
SSR3	1.64628e-05	0.414237	0.687	0.725	0.287127
ORAI1	0.0406654	0.410956	0.227	0.209	1
PTK2B	0.095508	0.410882	0.22	0.212	1
TMBIM6	2.20943e-15	0.410473	0.936	0.953	3.85347e-11
GPRC5B	5.56514e-09	0.408871	0.827	0.881	9.70617e-05
GALNT17	1.32218e-08	0.406475	0.137	0.057	0.000230601
MLLT1	0.403195	0.404593	0.374	0.444	1
STT3B	0.130061	0.404378	0.358	0.396	1
LMO2	7.98213e-08	0.403099	0.789	0.874	0.00139216
BAMBI	0.0136079	0.402444	0.457	0.491	1
NPTXR	0.00987549	0.402004	0.569	0.655	1
CTNNB1	9.1359e-07	0.401245	0.725	0.773	0.0159339
FAM43A	0.00198812	0.401133	0.431	0.441	1
ITGAV	2.65068e-06	0.400743	0.78	0.845	0.0462306
LPIN1	0.444112	0.398881	0.297	0.345	1
SPARC	4.44502e-35	0.397136	1	0.999	7.75256e-31
CNTNAP1	0.212375	0.396249	0.246	0.257	1
UBALD2	0.000873535	0.394659	0.617	0.69	1
CKAP4	0.112716	0.393802	0.281	0.293	1
CNTNAP3B	0.0312289	0.39254	0.23	0.207	1
MCFD2	0.0887949	0.389099	0.371	0.404	1
DYNLL2	0.0573512	0.388477	0.364	0.381	1
DKK3	1.08601e-11	0.387398	0.917	0.942	1.8941e-07
P4HB	5.89263e-06	0.387056	0.748	0.809	0.102773
P3H3	0.0385397	0.386705	0.192	0.166	1
CALR	1.05188e-15	0.383099	0.949	0.969	1.83458e-11
SCD5	5.86486e-10	0.382056	0.888	0.931	1.02289e-05
SRPRB	0.153919	0.381518	0.367	0.409	1
ALG8	0.0795336	0.380386	0.236	0.227	1
CANX	1.21507e-11	0.379728	0.946	0.966	2.1192e-07
DNAJB1	0.0102309	0.378213	0.527	0.592	1
LPL	9.60002e-12	0.37768	0.955	0.963	1.67434e-07
TAF15	0.295999	0.376991	0.188	0.189	1
SELENON	0.0021371	0.376764	0.53	0.579	1
SHC1	0.0140532	0.375813	0.438	0.469	1
TPP1	0.000331825	0.375425	0.642	0.718	1
TMEM132B	0.00830263	0.369944	0.597	0.674	1
IL6ST	5.17853e-07	0.365576	0.786	0.858	0.00903188
TRAK2	0.0567548	0.363482	0.281	0.272	1
PHLDA1	1.22991e-07	0.363013	0.872	0.907	0.00214509
OSMR	0.0941976	0.362561	0.431	0.497	1
DPYSL3	2.27148e-05	0.361686	0.709	0.781	0.396168
SOX2	0.0534503	0.360576	0.486	0.57	1
PRRX1	0.441411	0.360006	0.374	0.448	1
PLEKHA4	0.361428	0.359739	0.38	0.447	1
CLSTN2	0.136652	0.358774	0.284	0.291	1
NRP1	0.0196291	0.358268	0.412	0.44	1
MAP3K5	0.0546602	0.35755	0.214	0.197	1
MAN2B2	0.126972	0.35725	0.288	0.297	1
TMEM130	0.578252	0.357122	0.396	0.479	1
SUMF2	0.389916	0.357043	0.243	0.262	1
PDIA4	0.0320853	0.356858	0.537	0.634	1
SLC7A14	0.0161659	0.355989	0.195	0.159	1
HSPA5	6.51063e-11	0.355781	0.914	0.953	1.13552e-06
STT3A	0.194368	0.35563	0.342	0.377	1
TNC	1.47176e-05	0.351751	0.776	0.83	0.25669
RPN2	0.000695477	0.350743	0.661	0.738	1
CHPF	2.88034e-06	0.349711	0.748	0.776	0.050236
EFEMP2	0.191154	0.349662	0.329	0.373	1
ACSL3	0.000534733	0.347815	0.681	0.756	1
RDX	0.471359	0.347473	0.358	0.413	1
TM7SF2	0.360264	0.346662	0.345	0.405	1
TMEM158	0.00243947	0.345887	0.649	0.726	1
NRCAM	1.18324e-09	0.34485	0.901	0.939	2.06369e-05
UNC93B1	0.288686	0.344513	0.23	0.239	1
CTSA	0.0500877	0.34442	0.518	0.604	1
MTPN	0.0623996	0.343926	0.495	0.589	1
ALG5	0.160855	0.343535	0.396	0.448	1
SLC26A2	0.673292	0.343526	0.275	0.32	1
ACSS3	0.639012	0.343512	0.332	0.437	1
ABCC3	0.222815	0.343179	0.39	0.455	1
RASSF4	0.614385	0.342906	0.348	0.42	1
NTRK2	0.0014039	0.341866	0.55	0.573	1
TEAD1	0.330246	0.341286	0.268	0.286	1
C6orf89	0.959413	0.340511	0.281	0.342	1
ACTB	2.64888e-30	0.340026	1	1	4.6199e-26
RIC8A	0.557574	0.337112	0.268	0.303	1
QPCT	0.194589	0.336997	0.188	0.181	1
CLDN11	0.00502755	0.336806	0.546	0.586	1
DPYSL2	1.49389e-06	0.335637	0.812	0.882	0.0260549
JAM3	0.0663924	0.335316	0.431	0.476	1
CNN2	0.10108	0.335051	0.201	0.188	1
TP53	0.231713	0.334982	0.227	0.232	1
SLC1A4	0.0328271	0.333828	0.176	0.149	1
MCHR1	0.51142	0.333299	0.419	0.518	1
HEPACAM	0.252163	0.332844	0.358	0.405	1
ETV5	0.00583783	0.33031	0.489	0.541	1
HLA-DOA	0.264062	0.330287	0.188	0.184	1
KHDRBS3	0.270758	0.33016	0.409	0.479	1
DKK1	0.00112379	0.33006	0.096	0.053	1
TXNDC5	0.217483	0.328298	0.419	0.489	1
LRP10	0.0895332	0.327957	0.45	0.514	1
NORAD	6.03311e-08	0.327911	0.911	0.937	0.00105224
APOC2	0.00745918	0.326468	0.588	0.61	1
ASTN1	0.0542023	0.325704	0.431	0.486	1
LYNX1	0.31843	0.324099	0.284	0.307	1
EMP1	0.000422253	0.323748	0.764	0.824	1
ENTPD6	0.614815	0.32356	0.262	0.297	1
RTN4	2.38981e-05	0.323494	0.831	0.899	0.416806
LDLR	0.667611	0.323272	0.265	0.305	1
B4GAT1	0.0226029	0.322615	0.511	0.578	1
PDIA6	0.000389591	0.321257	0.776	0.864	1
ABHD2	1.9015e-05	0.321241	0.754	0.839	0.331641
GALNT2	0.404689	0.32108	0.387	0.456	1
TNPO2	0.531547	0.318833	0.224	0.243	1
HSP90B1	7.16123e-08	0.318673	0.917	0.979	0.00124899
LIFR	0.136873	0.317781	0.537	0.651	1
PROS1	0.0192983	0.317424	0.617	0.718	1
C21orf62	0.135894	0.316811	0.45	0.517	1
NFIX	0.408426	0.316375	0.256	0.277	1
SULF2	0.000199985	0.316258	0.767	0.805	1
FZD8	0.535515	0.315886	0.227	0.289	1
RNF187	0.233132	0.315803	0.441	0.52	1
FKBP10	0.560953	0.315803	0.313	0.367	1
NRP2	0.00131709	0.314222	0.591	0.661	1
BECN1	0.931958	0.313519	0.297	0.36	1
TFG	0.333843	0.312625	0.396	0.473	1
GNA14	0.361191	0.312165	0.272	0.296	1
EMC1	0.266055	0.310493	0.176	0.171	1
MINDY1	0.0503088	0.310405	0.147	0.119	1
COLEC12	0.462293	0.309767	0.236	0.259	1
COTL1	0.00800361	0.3094	0.671	0.759	1
PTGS1	0.114087	0.309336	0.166	0.148	1
CPNE3	0.6131	0.308851	0.409	0.499	1
ABCA1	0.498712	0.308791	0.342	0.401	1
ITFG1	0.903471	0.30841	0.393	0.49	1
ATP6V0C	9.99982e-05	0.308309	0.856	0.923	1
PRCP	0.0699957	0.307494	0.492	0.564	1
MCAM	0.0515177	0.307046	0.457	0.506	1
SEMA5A	0.0009043	0.307022	0.728	0.837	1
TUBB2A	0.000360284	0.306866	0.671	0.722	1
SPRY2	0.0038674	0.305974	0.623	0.704	1
WDR43	0.493192	0.304406	0.147	0.148	1
ADARB1	0.686705	0.303907	0.147	0.155	1
TST	0.792841	0.303539	0.157	0.17	1
CYB5B	0.874082	0.303481	0.284	0.348	1
DNER	0.00159096	0.303269	0.748	0.822	1
LHX2	0.927976	0.302753	0.345	0.429	1
PODXL	0.00233281	0.301682	0.722	0.804	1
BACE1	0.167126	0.300712	0.514	0.617	1
RARRES2	0.837656	0.299358	0.342	0.41	1
ICAM1	0.320223	0.299039	0.454	0.552	1
PTX3	0.179435	0.298665	0.102	0.086	1
CACNG7	0.42605	0.29851	0.147	0.145	1
CRB2	0.989391	0.298391	0.118	0.128	1
CPVL	0.471912	0.298225	0.412	0.493	1
UHMK1	0.639728	0.298023	0.268	0.334	1
MAP4	0.0301734	0.29743	0.521	0.598	1
TWSG1	0.854082	0.297335	0.265	0.312	1
EDEM3	0.736022	0.296286	0.23	0.259	1
TNPO1	0.812346	0.295843	0.323	0.393	1
NR2F1	0.991941	0.295547	0.3	0.368	1
REEP2	0.678944	0.295508	0.342	0.414	1
NFE2L1	0.568687	0.295345	0.383	0.464	1
GNS	0.510349	0.294735	0.409	0.505	1
SHISA5	0.0178704	0.293921	0.645	0.746	1
CMTM8	0.0544429	0.293725	0.15	0.124	1
MTHFD1	0.501318	0.293642	0.291	0.333	1
WDR82	0.721765	0.293398	0.288	0.36	1
COL13A1	0.0226482	0.291136	0.077	0.049	1
FJX1	0.000931151	0.290764	0.668	0.732	1
TMEM132A	4.49708e-05	0.290592	0.76	0.82	0.784336
QSOX1	0.105705	0.29047	0.565	0.67	1
RPH3A	0.540187	0.290006	0.268	0.303	1
ACTG1	8.43176e-19	0.289449	1	1	1.47058e-14
NCL	0.360419	0.289437	0.505	0.603	1
CHST3	0.240424	0.289283	0.157	0.147	1
VAT1L	0.000525195	0.288593	0.786	0.862	1
CTDSPL	0.381411	0.287909	0.182	0.184	1
SLC6A6	0.0749271	0.287599	0.109	0.085	1
TGOLN2	0.186204	0.287498	0.457	0.548	1
CFI	0.208101	0.287157	0.498	0.597	1
IGFBP6	0.175536	0.287043	0.438	0.493	1
UGGT1	0.606029	0.286986	0.227	0.251	1
NEBL	0.685132	0.286799	0.281	0.36	1
DHCR7	0.21317	0.286241	0.473	0.552	1
SHISA9	0.744364	0.28585	0.249	0.29	1
ANGPT2	0.231989	0.28494	0.482	0.57	1
PRKCSH	0.596562	0.284621	0.399	0.499	1
HLA-DRB1	3.10699e-06	0.284196	0.927	0.952	0.054189
LMAN1	0.792998	0.284191	0.38	0.462	1
RAB13	0.465361	0.283877	0.447	0.541	1
CD24	0.628965	0.28318	0.23	0.246	1
MATN2	0.00189685	0.28312	0.658	0.723	1
SMPD1	0.76713	0.282315	0.288	0.338	1
HM13	0.0827818	0.282309	0.489	0.567	1
ARL6IP1	0.000987579	0.282128	0.764	0.833	1
SEMA4B	0.924471	0.281297	0.323	0.394	1
ARHGAP35	0.440206	0.280025	0.195	0.247	1
SLC1A3	3.09939e-06	0.278857	0.946	0.977	0.0540564
AFAP1	0.67596	0.278038	0.31	0.388	1
STK39	0.799718	0.276722	0.214	0.241	1
CHID1	0.583504	0.276344	0.387	0.464	1
HLA-DRA	5.49379e-12	0.276338	0.99	0.99	9.58172e-08
KIF3B	0.433111	0.276222	0.198	0.249	1
ACIN1	0.943355	0.275848	0.188	0.217	1
LRRN3	0.0015292	0.275225	0.128	0.081	1
TUBB3	0.00465709	0.27257	0.569	0.624	1
SSR1	0.127713	0.272557	0.581	0.7	1
PAM	0.0148576	0.271771	0.674	0.783	1
IFNAR1	0.431901	0.271712	0.38	0.452	1
GRN	0.161436	0.2709	0.543	0.638	1
AGT	0.000308154	0.270765	0.821	0.893	1
IVNS1ABP	0.0288463	0.270631	0.492	0.531	1
SGCB	0.0295568	0.270072	0.537	0.619	1
ELOVL5	0.000486423	0.270003	0.77	0.851	1
DHRS3	0.507104	0.26936	0.243	0.262	1
TRIM24	0.387499	0.269062	0.435	0.526	1
MDM2	0.952647	0.268566	0.38	0.479	1
TNS3	0.691256	0.268555	0.246	0.275	1
KIF1C	0.592166	0.26853	0.259	0.287	1
APP	2.17812e-10	0.267506	0.974	0.99	3.79885e-06
SAMHD1	0.640752	0.267408	0.294	0.342	1
ABHD17C	0.365703	0.267194	0.137	0.131	1
METTL7A	0.51045	0.266873	0.38	0.498	1
ATP1B2	9.37457e-08	0.265783	0.958	0.986	0.00163502
NAGLU	0.630064	0.265393	0.24	0.269	1
KCNMA1	0.743583	0.264884	0.403	0.505	1
MDK	3.47299e-08	0.264072	0.955	0.979	0.000605724
MFAP3L	0.587811	0.263957	0.412	0.514	1
CREB3L1	0.566268	0.263946	0.137	0.139	1
TYRO3	0.580518	0.263428	0.425	0.519	1
FABP7	3.36445e-10	0.262652	0.974	0.989	5.86793e-06
ACSS2	0.949989	0.262621	0.166	0.19	1
ZDHHC14	0.289866	0.262467	0.435	0.507	1
ARHGAP1	0.399667	0.262008	0.377	0.432	1
CORO1C	0.395962	0.261717	0.256	0.331	1
OLIG2	0.841253	0.261116	0.291	0.36	1
TM2D2	0.492695	0.26065	0.39	0.471	1
EEA1	0.858306	0.260584	0.249	0.299	1
NLK	0.991804	0.260111	0.262	0.315	1
TMEM9	0.245034	0.260072	0.54	0.645	1
SLC39A14	0.932754	0.259688	0.179	0.2	1
FGF12	0.950614	0.258313	0.134	0.149	1
CBLN4	0.744992	0.258178	0.265	0.303	1
GRIA2	0.137529	0.257982	0.489	0.558	1
IDI1	0.422991	0.257858	0.578	0.699	1
PLBD2	0.861161	0.257838	0.173	0.202	1
MESD	0.998119	0.257781	0.307	0.374	1
FMNL3	0.881966	0.2577	0.147	0.159	1
ANP32E	0.37696	0.256759	0.195	0.251	1
ADAM10	0.181722	0.255273	0.479	0.573	1
APOBEC3C	0.72152	0.255092	0.188	0.203	1
IGIP	0.756575	0.254779	0.16	0.17	1
RAB3IP	0.0814314	0.254522	0.681	0.797	1
LAYN	0.964513	0.254133	0.163	0.184	1
FCF1	0.988565	0.25344	0.134	0.149	1
LRP1B	0.913119	0.25303	0.182	0.203	1
PPP1R9B	0.976872	0.252893	0.214	0.251	1
PLA2G5	0.416157	0.252753	0.157	0.153	1
KLHL42	0.70617	0.252513	0.201	0.243	1
APOC1	3.26108e-05	0.252466	0.949	0.966	0.568765
MLEC	0.385311	0.252378	0.435	0.512	1
SLC5A3	0.424654	0.252063	0.176	0.176	1
SEC61A1	0.495954	0.251725	0.55	0.701	1
SLC22A18	0.222432	0.2511	0.115	0.101	1
TRMT9B	0.53201	0.25072	0.176	0.181	1
CA12	0.556053	0.250406	0.179	0.188	1
SLC35F1	0.409003	0.250197	0.562	0.693	1
TEK	0.456773	0.250002	0.115	0.142	1
PABPC4	0.573829	0.249866	0.224	0.276	1
TAPBP	0.456792	0.249632	0.508	0.632	1
TKT	0.944493	0.249111	0.329	0.403	1
TET3	0.743171	0.248865	0.099	0.101	1
ABCB9	0.228135	0.248795	0.067	0.053	1
BCAT1	0.191669	0.248023	0.514	0.621	1
ARHGDIA	0.151968	0.247962	0.543	0.668	1
RPN1	0.81144	0.247569	0.412	0.519	1
CAPN2	0.0395906	0.244985	0.591	0.684	1
FGFBP3	0.623242	0.244743	0.16	0.167	1
COG3	0.217309	0.244723	0.121	0.164	1
NLGN2	0.866919	0.244474	0.332	0.423	1
FAM184B	0.88472	0.243848	0.176	0.204	1
RRP1B	0.869278	0.243804	0.147	0.161	1
MYBBP1A	0.825876	0.243598	0.166	0.179	1
CABP7	0.803987	0.24329	0.208	0.23	1
TMEM97	0.518503	0.242993	0.185	0.23	1
ELOVL2	0.875059	0.242889	0.179	0.198	1
ELOVL6	0.298769	0.242758	0.211	0.212	1
RASA1	0.323062	0.242581	0.134	0.174	1
PPP2CB	0.0259401	0.242566	0.665	0.763	1
GRID1	0.739649	0.242234	0.185	0.22	1
BMP8B	0.227267	0.242079	0.179	0.168	1
SFXN5	0.639246	0.241769	0.275	0.343	1
EEF2	0.00638467	0.240826	0.827	0.932	1
WTAP	0.319294	0.24047	0.291	0.385	1
SLAIN1	0.22749	0.239883	0.387	0.536	1
LY6E	0.474059	0.239785	0.415	0.498	1
SYT11	0.00386105	0.239356	0.796	0.876	1
APBB1IP	0.399563	0.239007	0.134	0.128	1
PRICKLE2	0.772836	0.238558	0.176	0.207	1
FUBP3	0.283484	0.238518	0.265	0.353	1
BHLHE41	0.626902	0.238232	0.323	0.415	1
GNE	0.421631	0.238212	0.147	0.144	1
ERLIN2	0.726152	0.238102	0.179	0.214	1
DNMT1	0.37296	0.238096	0.195	0.252	1
HSPB1	0.00128554	0.237901	0.805	0.893	1
TPM2	0.95227	0.237516	0.342	0.408	1
TMED7	0.115315	0.237405	0.572	0.688	1
PPP1CB	0.0317543	0.237038	0.677	0.781	1
G3BP2	0.962976	0.236902	0.364	0.46	1
HAS2	0.398891	0.236694	0.173	0.217	1
LAPTM5	0.0674068	0.236219	0.642	0.77	1
SLC33A1	0.433774	0.235939	0.176	0.221	1
HS2ST1	0.402677	0.235884	0.252	0.326	1
LTBP3	0.421666	0.235725	0.53	0.688	1
PRPF31	0.637197	0.235582	0.23	0.284	1
ARL8A	0.943265	0.235517	0.3	0.365	1
CADM3	0.817823	0.235458	0.173	0.199	1
XPO6	0.548611	0.234452	0.265	0.34	1
GANAB	0.920731	0.234237	0.367	0.468	1
SRD5A1	0.748593	0.233634	0.166	0.177	1
PCDH8	0.947545	0.233575	0.233	0.272	1
OSTM1	0.438517	0.232199	0.326	0.431	1
KCNK10	0.627094	0.231668	0.096	0.095	1
RCAN2	0.596427	0.231438	0.24	0.302	1
CLN5	0.266237	0.231284	0.236	0.313	1
PDPN	0.0189319	0.231217	0.626	0.694	1
CLIP1	0.406401	0.230835	0.278	0.3	1
CLU	1.58353e-11	0.230711	1	1	2.76184e-07
RNF40	0.30006	0.230394	0.185	0.243	1
GRIK5	0.93727	0.228931	0.185	0.211	1
CHCHD10	0.374886	0.228878	0.447	0.541	1
DHRS7	0.608727	0.228774	0.454	0.573	1
QKI	0.0119767	0.228729	0.834	0.934	1
TM9SF3	0.118666	0.228419	0.591	0.71	1
GALC	0.273675	0.228058	0.233	0.304	1
IGF1R	0.322641	0.227667	0.233	0.301	1
ALDH3B1	0.431671	0.22724	0.102	0.095	1
SYTL2	0.546108	0.226977	0.233	0.292	1
FGD5-AS1	0.263581	0.226912	0.534	0.631	1
CTHRC1	0.880363	0.226574	0.374	0.456	1
TRPM8	0.0162497	0.226013	0.645	0.708	1
PRXL2A	0.587499	0.225415	0.444	0.554	1
NCMAP	0.0427458	0.225284	0.125	0.095	1
PXYLP1	0.361943	0.225179	0.291	0.383	1
INAFM2	0.806856	0.224568	0.192	0.211	1
SEC24A	0.740036	0.224373	0.163	0.192	1
ECM1	0.947075	0.22372	0.22	0.252	1
GDI2	0.429277	0.223649	0.46	0.558	1
HEXB	0.997505	0.223622	0.454	0.579	1
BCAM	0.229317	0.223154	0.099	0.085	1
TIMM17A	0.179382	0.222693	0.281	0.378	1
ZNF148	0.561214	0.222504	0.144	0.175	1
ELAVL1	0.411934	0.222502	0.195	0.244	1
THBS3	0.429397	0.221806	0.118	0.113	1
ARRDC4	0.736242	0.221717	0.259	0.293	1
SLC38A10	0.396884	0.22171	0.294	0.388	1
ECHDC1	0.543984	0.221494	0.297	0.388	1
TSHZ3	0.732189	0.221278	0.099	0.1	1
POFUT1	0.950914	0.220712	0.195	0.219	1
NAP1L1	0.0268126	0.220654	0.725	0.826	1
PCBP1	0.0251594	0.220267	0.671	0.77	1
ATP10B	0.668186	0.220162	0.15	0.178	1
NUDT4	0.411497	0.219974	0.38	0.509	1
PCBP4	0.746379	0.219821	0.393	0.501	1
SERINC1	0.00242791	0.219742	0.789	0.884	1
RFNG	0.149843	0.219632	0.125	0.173	1
SEC23A	0.644041	0.219598	0.224	0.273	1
MFSD14B	0.389645	0.219246	0.233	0.3	1
IL1RAP	0.159185	0.219032	0.741	0.834	1
ACTN1	0.885448	0.218721	0.415	0.516	1
NPAS2	0.577928	0.218659	0.374	0.489	1
RFXANK	0.211679	0.218501	0.147	0.195	1
ZYX	0.322111	0.217918	0.597	0.749	1
PTN	1.30763e-06	0.217833	0.987	0.994	0.0228063
SCG5	0.0292096	0.217771	0.751	0.858	1
SDC3	0.0111393	0.217599	0.776	0.856	1
ADAMTS8	0.00125916	0.216669	0.099	0.056	1
CLPTM1L	0.734323	0.216521	0.45	0.562	1
GPAA1	0.723947	0.216201	0.444	0.547	1
NPAS3	0.737779	0.21614	0.144	0.151	1
CCDC80	0.734993	0.216062	0.157	0.166	1
DAZAP1	0.381912	0.215629	0.179	0.227	1
HACD3	0.644616	0.215525	0.546	0.699	1
TEX2	0.327166	0.215373	0.195	0.252	1
LARP1	0.750689	0.215217	0.319	0.405	1
MSI2	0.524592	0.215172	0.256	0.324	1
VGF	9.47927e-07	0.215074	0.994	0.995	0.0165328
AEBP1	0.0834225	0.214822	0.652	0.776	1
CAMK2N1	0.625802	0.21478	0.473	0.628	1
HEXA	0.754377	0.214277	0.425	0.526	1
P4HTM	0.699025	0.213978	0.268	0.331	1
U2AF2	0.881214	0.213807	0.179	0.204	1
CANT1	0.696744	0.21358	0.291	0.365	1
EIF2AK3	0.659289	0.213527	0.134	0.158	1
OLR1	0.536745	0.213243	0.131	0.16	1
IGSF8	0.703861	0.212639	0.179	0.194	1
IGFBP1	0.0560321	0.212039	0.067	0.045	1
CNN3	0.071031	0.212011	0.681	0.786	1
PLD3	0.0376217	0.212001	0.728	0.838	1
ARFGAP2	0.835819	0.21195	0.262	0.32	1
VCAN	0.312379	0.211826	0.543	0.631	1
KCTD3	0.720792	0.211769	0.246	0.304	1
CGREF1	0.795623	0.211687	0.134	0.141	1
ALOX5AP	0.653639	0.211364	0.46	0.559	1
RTN1	0.0182645	0.211248	0.744	0.849	1
NIPAL2	0.738879	0.211007	0.086	0.086	1
SAMD4B	0.276936	0.210933	0.195	0.253	1
OXSR1	0.192398	0.210796	0.086	0.118	1
LPCAT1	0.903834	0.21076	0.291	0.337	1
GPR27	0.805679	0.21048	0.112	0.116	1
SUMO3	0.764507	0.209928	0.406	0.514	1
TMX4	0.293866	0.209894	0.3	0.405	1
NTHL1	0.551841	0.209829	0.102	0.123	1
TLN1	0.644392	0.209572	0.39	0.506	1
PITPNA	0.876238	0.209388	0.278	0.34	1
SDF2	0.3326	0.209192	0.281	0.377	1
ADCY2	0.394192	0.20917	0.163	0.203	1
MAVS	0.918952	0.208636	0.16	0.175	1
CD74	1.55767e-07	0.208157	0.994	0.996	0.00271673
COPS2	0.815946	0.208138	0.236	0.279	1
SPRED3	0.99271	0.20803	0.176	0.196	1
PRKDC	0.518638	0.207995	0.307	0.398	1
SLC1A2	0.00263674	0.207514	0.904	0.939	1
DGCR2	0.541917	0.206887	0.246	0.309	1
SYNCRIP	0.567288	0.20624	0.345	0.455	1
COL8A1	0.518584	0.206218	0.115	0.111	1
FYN	0.223568	0.206114	0.358	0.492	1
METRN	0.0200083	0.205791	0.776	0.889	1
IMMT	0.196788	0.205782	0.22	0.296	1
LAPTM4B	0.365726	0.20576	0.553	0.677	1
KRR1	0.620885	0.205647	0.185	0.225	1
XPNPEP1	0.696171	0.205409	0.208	0.253	1
AMFR	0.801833	0.205154	0.39	0.476	1
KCNIP4	0.252241	0.204867	0.163	0.213	1
TMEM33	0.648782	0.204564	0.355	0.458	1
MAN2A1	0.354459	0.20447	0.236	0.3	1
NEK6	0.626026	0.204285	0.412	0.53	1
SURF4	0.405049	0.204195	0.55	0.675	1
AHR	0.418356	0.203571	0.319	0.417	1
EFNB2	0.456268	0.203498	0.125	0.12	1
EXOC7	0.361832	0.203398	0.262	0.334	1
UBE2K	0.193679	0.203276	0.236	0.322	1
POFUT2	0.334195	0.203275	0.15	0.192	1
PPP1R8	0.0769948	0.20307	0.089	0.134	1
CHPT1	0.198825	0.20275	0.236	0.319	1
COPZ2	0.37651	0.202274	0.086	0.111	1
YTHDF3	0.547063	0.201862	0.23	0.285	1
ATCAY	0.961559	0.201637	0.256	0.299	1
SOX9	0.412627	0.201511	0.224	0.286	1
STX7	0.0515547	0.201424	0.201	0.291	1
CCDC47	0.6947	0.201226	0.377	0.482	1
DCAKD	0.369407	0.201132	0.102	0.128	1
CAVIN1	0.892172	0.201048	0.24	0.282	1
NFIC	0.151885	0.200626	0.307	0.423	1
HIPK2	0.836881	0.200608	0.329	0.39	1
SPPL2A	0.0845134	0.200493	0.262	0.371	1
GOLGA4	0.440162	0.200054	0.157	0.197	1
SLC16A3	0.753369	0.199912	0.099	0.101	1
MTCL1	0.974273	0.199911	0.176	0.198	1
AKAP6	0.797588	0.199905	0.236	0.281	1
GPD2	0.754512	0.19948	0.147	0.17	1
TGFB1I1	0.173907	0.199391	0.144	0.195	1
KCTD12	0.725954	0.199209	0.521	0.657	1
LPCAT3	0.561446	0.199112	0.173	0.214	1
OS9	0.491031	0.199085	0.553	0.669	1
ASCC3	0.325092	0.198959	0.217	0.281	1
GAL3ST4	0.247052	0.198606	0.198	0.26	1
ITGB1	0.0137567	0.198541	0.732	0.808	1
GMFB	0.469401	0.198497	0.323	0.419	1
B4GALT5	0.525916	0.19836	0.438	0.584	1
RAD18	0.293424	0.19831	0.08	0.068	1
SMC5	0.745098	0.198282	0.141	0.161	1
FIBIN	0.777644	0.19826	0.355	0.43	1
SREBF2	0.453325	0.198009	0.479	0.582	1
THEM6	0.721564	0.198001	0.137	0.143	1
HBS1L	0.655602	0.197786	0.109	0.127	1
SLC27A1	0.759739	0.197601	0.217	0.257	1
SLC38A1	0.67919	0.197494	0.383	0.5	1
PALLD	0.587257	0.197069	0.272	0.341	1
GLG1	0.547315	0.196727	0.514	0.621	1
IPO7	0.634015	0.196689	0.304	0.386	1
PARVA	0.143374	0.196631	0.275	0.377	1
CDH11	0.962129	0.196572	0.326	0.395	1
GBE1	0.579902	0.196177	0.128	0.154	1
CSRP1	0.978414	0.196146	0.435	0.543	1
FAM120A	0.473317	0.196032	0.339	0.437	1
PTPRG	0.868577	0.195927	0.415	0.517	1
ALDH1L1	0.377181	0.195786	0.259	0.335	1
TRNP1	0.641274	0.195782	0.086	0.101	1
CSF3R	0.80529	0.195774	0.115	0.13	1
ECD	0.33161	0.195642	0.144	0.184	1
ZNF43	0.440452	0.195611	0.083	0.075	1
CALB1	0.0437533	0.195372	0.073	0.048	1
NUFIP2	0.366384	0.195174	0.31	0.404	1
MAL	0.756707	0.194663	0.169	0.2	1
TM9SF2	0.194094	0.194467	0.524	0.615	1
ADAMTSL1	0.0358522	0.194461	0.08	0.054	1
TF	0.973257	0.19409	0.409	0.498	1
ACVR1B	0.976964	0.193633	0.176	0.199	1
JMJD8	0.394976	0.193582	0.208	0.264	1
FAM98A	0.63359	0.193461	0.131	0.157	1
ZYG11B	0.76908	0.193251	0.109	0.123	1
ACER3	0.923738	0.193177	0.361	0.448	1
ATL3	0.666405	0.193177	0.288	0.362	1
SELENOI	0.202902	0.192609	0.134	0.18	1
LGALS1	0.000255248	0.192164	0.933	0.956	1
KIF5C	0.633614	0.192078	0.415	0.544	1
NCAM1	0.600328	0.191942	0.553	0.669	1
PAPOLG	0.384097	0.191741	0.077	0.098	1
BAZ1B	0.680538	0.19167	0.153	0.182	1
POU3F3	0.121932	0.191517	0.272	0.369	1
SYNGAP1	0.587529	0.191512	0.073	0.087	1
FAM114A2	0.237273	0.191353	0.105	0.142	1
HK2	0.100966	0.191301	0.08	0.059	1
MAN1B1	0.426272	0.191272	0.198	0.25	1
TSPYL1	0.724519	0.191264	0.371	0.463	1
TSPAN3	0.0269586	0.191188	0.885	0.937	1
DNAJA1	0.441122	0.191061	0.559	0.691	1
GLDN	0.519516	0.191023	0.112	0.108	1
ERAP1	0.807457	0.190769	0.173	0.202	1
ADORA3	0.086223	0.190722	0.204	0.289	1
MED29	0.973705	0.190552	0.233	0.274	1
FOSL2	0.804459	0.190284	0.182	0.212	1
SGK1	0.506658	0.190177	0.482	0.603	1
PLA2G2A	0.911249	0.189626	0.089	0.097	1
SMCR8	0.485664	0.189528	0.061	0.075	1
DPAGT1	0.355822	0.189393	0.118	0.151	1
ALAD	0.435202	0.189373	0.182	0.228	1
PADI2	0.941758	0.189346	0.141	0.153	1
BTBD3	0.396468	0.188935	0.169	0.212	1
EMC10	0.094076	0.188485	0.709	0.824	1
G6PC3	0.991274	0.188368	0.399	0.5	1
INTS6	0.426273	0.188107	0.089	0.111	1
NAT8L	0.575737	0.188096	0.249	0.31	1
PBXIP1	0.466599	0.18748	0.236	0.3	1
HABP4	0.293336	0.187426	0.208	0.273	1
MAST3	0.60846	0.187385	0.109	0.129	1
SLF2	0.358209	0.187132	0.265	0.346	1
LASP1	0.483673	0.187122	0.304	0.388	1
MPI	0.57599	0.186896	0.115	0.112	1
ASH1L	0.757623	0.186828	0.208	0.246	1
SHISA6	0.29754	0.186443	0.393	0.532	1
EIF4EBP2	0.42595	0.186319	0.307	0.395	1
PRDX6	0.62056	0.186176	0.575	0.696	1
MEX3C	0.514527	0.186016	0.198	0.245	1
HSPH1	0.612823	0.185989	0.262	0.326	1
RAPGEF1	0.20228	0.185763	0.192	0.255	1
RAI1	0.517485	0.185759	0.176	0.18	1
FDPS	0.792103	0.185577	0.492	0.613	1
KIF13B	0.61279	0.185545	0.115	0.137	1
PRPF6	0.16462	0.185419	0.16	0.219	1
HLA-DPA1	0.00278329	0.185313	0.933	0.95	1
PDXK	0.528179	0.185268	0.364	0.474	1
TNKS1BP1	0.149749	0.185081	0.105	0.146	1
PHLDA3	0.37759	0.18447	0.39	0.514	1
ACTN4	0.710246	0.184333	0.543	0.672	1
CES2	0.24174	0.184264	0.099	0.131	1
OPTN	0.710343	0.184076	0.188	0.223	1
TMEM101	0.31719	0.183875	0.15	0.193	1
ALDH1A3	0.822197	0.183739	0.46	0.588	1
NR2F6	0.571013	0.183661	0.134	0.161	1
ERCC3	0.966122	0.18354	0.179	0.202	1
WIPI2	0.247245	0.182996	0.204	0.272	1
SRPK2	0.137831	0.182943	0.141	0.194	1
COL22A1	0.88834	0.182728	0.355	0.435	1
YWHAG	0.810533	0.182692	0.486	0.613	1
FERMT2	0.659759	0.182641	0.326	0.413	1
SYPL1	0.138515	0.182524	0.31	0.434	1
SYBU	0.922015	0.182406	0.144	0.16	1
TXNDC15	0.285161	0.182292	0.316	0.424	1
PLEKHA3	0.326805	0.18222	0.141	0.178	1
ABHD12	0.172784	0.182217	0.422	0.584	1
FAHD1	0.641189	0.182131	0.096	0.112	1
HSPA4L	0.595641	0.182091	0.07	0.065	1
NOMO1	0.675779	0.181819	0.268	0.338	1
TSR3	0.862989	0.181755	0.173	0.199	1
E2F5	0.751848	0.18167	0.096	0.11	1
LRP4	0.218158	0.181648	0.304	0.415	1
POLR3H	0.219407	0.181579	0.157	0.207	1
PPM1K	0.217396	0.181393	0.125	0.166	1
B4GALT7	0.840555	0.181251	0.134	0.151	1
TCTN3	0.365285	0.181112	0.259	0.341	1
TMCO3	0.177507	0.181066	0.188	0.257	1
TMEM268	0.424131	0.180992	0.073	0.065	1
AGK	0.103291	0.180358	0.115	0.165	1
RAB1B	0.623334	0.180316	0.297	0.372	1
HNRNPUL1	0.412606	0.180316	0.339	0.442	1
NETO2	0.20062	0.180114	0.351	0.484	1
CCPG1	0.186954	0.180009	0.272	0.368	1
LOXL2	0.211156	0.179965	0.112	0.151	1
LGALS3BP	0.332286	0.179591	0.649	0.772	1
APBA1	0.714957	0.179512	0.109	0.109	1
MYO1E	0.300795	0.179497	0.08	0.068	1
GNA11	0.391508	0.179415	0.224	0.286	1
TBC1D10A	0.295981	0.179366	0.163	0.212	1
ANKRD17	0.0270562	0.17923	0.169	0.257	1
ADAM9	0.811287	0.179127	0.479	0.607	1
CNOT2	0.0576853	0.179054	0.339	0.476	1
ATP6V0A1	0.918494	0.179031	0.364	0.448	1
DERL2	0.230425	0.178827	0.262	0.349	1
PTP4A2	0.0644564	0.178809	0.329	0.471	1
SEC14L1	0.263525	0.178788	0.406	0.55	1
TPR	0.0193432	0.178696	0.182	0.282	1
P3H2	0.644924	0.178695	0.275	0.342	1
AKAP9	0.48728	0.178504	0.131	0.16	1
AJM1	0.866091	0.17848	0.045	0.044	1
CTSZ	0.29782	0.178373	0.169	0.219	1
ETV6	0.385573	0.177817	0.105	0.132	1
MBOAT7	0.412259	0.177666	0.304	0.399	1
FAS	0.401365	0.177564	0.131	0.166	1
MAP1A	0.352756	0.177233	0.185	0.236	1
ARHGEF2	0.255805	0.177073	0.224	0.298	1
PLEKHG2	0.58155	0.17701	0.105	0.126	1
KMT2A	0.218674	0.177004	0.128	0.17	1
STK10	0.456285	0.176683	0.259	0.327	1
CFAP97	0.0895365	0.176582	0.157	0.223	1
PTTG1IP	0.0814071	0.175709	0.751	0.865	1
DERL1	0.390278	0.175654	0.316	0.415	1
ALDH6A1	0.298999	0.175403	0.195	0.256	1
WWP1	0.221742	0.175195	0.201	0.264	1
RNF145	0.490456	0.175188	0.278	0.351	1
MARCHF6	0.636156	0.174944	0.514	0.617	1
HNRNPC	0.373619	0.174758	0.684	0.834	1
COL8A2	0.386823	0.174695	0.058	0.048	1
NPC2	0.0597231	0.174681	0.789	0.883	1
CCND2	0.249844	0.174669	0.751	0.857	1
DCAF6	0.522311	0.174599	0.118	0.144	1
GPR155	0.787555	0.174484	0.387	0.484	1
PTPRE	0.801831	0.174478	0.428	0.531	1
SIPA1	0.116714	0.174102	0.227	0.314	1
STAM2	0.119229	0.173966	0.15	0.212	1
AZIN1	0.969446	0.173868	0.508	0.658	1
CMBL	0.527398	0.17383	0.217	0.27	1
STARD7	0.87768	0.173587	0.502	0.635	1
PLXDC2	0.205926	0.17354	0.265	0.359	1
SUCO	0.394227	0.173298	0.211	0.27	1
FBLN5	0.492068	0.17324	0.093	0.113	1
CTNND2	0.147671	0.173177	0.272	0.378	1
ATP13A3	0.42121	0.172481	0.31	0.401	1
CTNNBIP1	0.926033	0.172376	0.134	0.15	1
OTUD7B	0.668375	0.172027	0.099	0.098	1
SOCS6	0.179114	0.171958	0.201	0.272	1
CPQ	0.452439	0.171908	0.249	0.317	1
RNF19B	0.985814	0.171751	0.096	0.103	1
ANXA1	0.117656	0.171747	0.326	0.445	1
TCIM	0.545404	0.171492	0.163	0.195	1
ELK3	0.71829	0.1714	0.176	0.207	1
SYNJ2	0.138415	0.171281	0.173	0.237	1
BAG3	0.105035	0.171275	0.227	0.321	1
FBXW11	0.342172	0.171214	0.256	0.331	1
SLC25A44	0.555798	0.171207	0.153	0.186	1
RABGAP1L	0.192716	0.170961	0.16	0.214	1
RARS1	0.297703	0.170809	0.176	0.227	1
BBX	0.0210934	0.170771	0.166	0.257	1
PLIN3	0.694835	0.170484	0.291	0.36	1
GOLGB1	0.585891	0.170338	0.169	0.205	1
ELMOD2	0.921009	0.170326	0.109	0.119	1
MTDH	0.236286	0.170287	0.361	0.49	1
INAFM1	0.638286	0.170186	0.403	0.52	1
MFSD14C	0.536199	0.170002	0.099	0.094	1
FPR1	0.355433	0.169953	0.319	0.421	1
CCNK	0.616545	0.169837	0.118	0.14	1
SF3B3	0.0748751	0.16977	0.24	0.348	1
KIAA1217	0.8546	0.169697	0.131	0.139	1
DLC1	0.584077	0.169666	0.345	0.443	1
PAICS	0.247504	0.169487	0.288	0.385	1
C3	0.251746	0.169409	0.786	0.869	1
NEAT1	0.44197	0.169405	0.572	0.703	1
PPIG	0.165734	0.169388	0.144	0.196	1
EPN1	0.257315	0.169298	0.326	0.441	1
ELK4	0.106967	0.169261	0.141	0.198	1
RAB10	0.992117	0.168944	0.505	0.633	1
NCAM2	0.499612	0.168727	0.399	0.515	1
ZCCHC24	0.438417	0.16853	0.419	0.54	1
SLC37A4	0.615558	0.168529	0.096	0.113	1
GGCX	0.39903	0.168137	0.195	0.244	1
HSPA1A	0.444642	0.168134	0.367	0.491	1
ZNF655	0.105536	0.168099	0.169	0.239	1
TMED3	0.358737	0.167844	0.284	0.375	1
LAMA4	0.764734	0.167766	0.403	0.512	1
ACO1	0.466998	0.167679	0.198	0.248	1
SRM	0.424347	0.167623	0.304	0.394	1
PIGS	0.144777	0.167515	0.217	0.292	1
ADAMTS9	0.143538	0.167267	0.246	0.338	1
HSP90AA1	0.132565	0.167196	0.888	0.972	1
SEZ6L2	0.325298	0.166931	0.578	0.667	1
SRSF1	0.287544	0.166838	0.329	0.428	1
APMAP	0.512192	0.166652	0.476	0.634	1
MCUB	0.129089	0.166501	0.179	0.248	1
PKM	0.0736927	0.166455	0.879	0.935	1
SUSD5	0.948418	0.166445	0.061	0.063	1
HLA-A	0.000445187	0.166151	0.952	0.988	1
PTPRA	0.744764	0.165866	0.537	0.671	1
YIPF4	0.566866	0.165746	0.294	0.37	1
DBNL	0.65531	0.165684	0.323	0.411	1
GPR107	0.644484	0.165675	0.185	0.222	1
UQCRC1	0.0484694	0.165529	0.31	0.457	1
EXOSC6	0.0611274	0.165355	0.201	0.29	1
AP3B1	0.423643	0.16531	0.141	0.172	1
CCDC9B	0.81498	0.164902	0.086	0.097	1
CDC73	0.411921	0.164863	0.141	0.176	1
HNRNPAB	0.175812	0.164647	0.304	0.417	1
SCG2	0.00235445	0.164516	0.939	0.969	1
SLC35B4	0.43183	0.164511	0.141	0.175	1
MTRR	0.282832	0.164468	0.169	0.222	1
INHBA	0.727796	0.164377	0.134	0.139	1
CELF2	0.0527587	0.164138	0.256	0.371	1
PCDHGA1	0.721987	0.164108	0.077	0.088	1
KLF12	0.512256	0.163863	0.118	0.143	1
DYNC1LI2	0.879908	0.163683	0.444	0.55	1
SCIN	0.774862	0.163641	0.128	0.145	1
DCLK2	0.271092	0.163529	0.214	0.285	1
IRF2BPL	0.377791	0.163465	0.246	0.317	1
DNAJC24	0.634805	0.163465	0.115	0.135	1
GLRX5	0.313916	0.163406	0.185	0.236	1
PRKD1	0.466928	0.163368	0.153	0.189	1
CRELD1	0.404388	0.163333	0.157	0.196	1
FAM50B	0.43923	0.163231	0.105	0.131	1
CSRP2	0.591487	0.16315	0.364	0.464	1
BDNF	0.606912	0.162757	0.089	0.106	1
MTSS2	0.587335	0.162747	0.24	0.29	1
RELCH	0.594082	0.162261	0.112	0.133	1
NTN1	0.657165	0.162168	0.393	0.513	1
GAA	0.653359	0.16214	0.319	0.391	1
HIF1A	0.785538	0.162098	0.53	0.675	1
COPG1	0.566428	0.161935	0.259	0.325	1
ACAP2	0.177998	0.161696	0.173	0.233	1
ZNF483	0.450739	0.161503	0.144	0.179	1
TENM4	0.272512	0.161424	0.115	0.151	1
SLC4A1AP	0.355797	0.161143	0.153	0.194	1
ACAP3	0.110492	0.160936	0.105	0.151	1
MGLL	0.207316	0.160839	0.307	0.41	1
SNX19	0.104203	0.160712	0.185	0.261	1
DNAJA3	0.184007	0.1607	0.15	0.204	1
MNT	0.917426	0.160652	0.105	0.116	1
PACS1	0.188195	0.160449	0.121	0.165	1
GSKIP	0.453241	0.160374	0.083	0.103	1
FNDC3A	0.945951	0.160237	0.54	0.679	1
HLA-B	0.00429274	0.160231	0.997	0.995	1
CHSY1	0.103251	0.160136	0.179	0.249	1
FAM114A1	0.726036	0.160042	0.131	0.151	1
BMP2K	0.588222	0.159998	0.15	0.18	1
TMEM185B	0.208525	0.159798	0.188	0.252	1
OGFRL1	0.728686	0.159717	0.3	0.363	1
ALDH7A1	0.0915255	0.159672	0.185	0.264	1
DDX24	0.733273	0.159664	0.454	0.579	1
RASSF8	0.161608	0.159486	0.166	0.226	1
USF3	0.948984	0.159217	0.083	0.089	1
SERPINF1	0.522856	0.159135	0.54	0.702	1
TMEM245	0.289115	0.159065	0.195	0.253	1
CRLS1	0.162946	0.159048	0.166	0.227	1
TRAPPC13	0.885954	0.15894	0.15	0.161	1
GAMT	0.0968338	0.158931	0.169	0.237	1
C10orf88	0.703105	0.158859	0.061	0.058	1
TOB1	0.0803856	0.158662	0.157	0.225	1
RFLNA	0.103968	0.158631	0.042	0.026	1
NPDC1	0.75452	0.158452	0.565	0.715	1
AHNAK	0.0995026	0.158346	0.185	0.257	1
GLYR1	0.11968	0.158209	0.217	0.297	1
PRRC2C	0.479279	0.158185	0.262	0.329	1
DHFR	0.428265	0.158027	0.064	0.081	1
LY86	0.234409	0.157651	0.22	0.292	1
SHH	0.425403	0.157536	0.118	0.146	1
ITGA3	0.605773	0.157522	0.415	0.544	1
ABI2	0.0840573	0.157105	0.335	0.479	1
RAD23B	0.140483	0.157002	0.265	0.36	1
TMEM203	0.642152	0.15693	0.147	0.174	1
TMX2	0.730781	0.156501	0.53	0.661	1
CSPG4	0.403631	0.156465	0.38	0.506	1
GALNT15	0.301703	0.156437	0.144	0.186	1
BBOX1	0.901107	0.156319	0.089	0.098	1
C2orf80	0.0754154	0.156269	0.243	0.343	1
ITPKC	0.988338	0.156167	0.265	0.31	1
LOXL1	0.309542	0.155069	0.099	0.128	1
XYLT2	0.388632	0.154748	0.042	0.055	1
SLC4A8	0.0978645	0.154488	0.224	0.315	1
ACTR2	0.629178	0.154135	0.53	0.655	1
ADAM12	0.825452	0.154118	0.077	0.078	1
COL6A1	0.18194	0.154113	0.323	0.439	1
RNF103	0.314747	0.154055	0.182	0.233	1
SLC30A6	0.791938	0.154031	0.121	0.138	1
PSMA4	0.16076	0.153735	0.355	0.481	1
RAB3D	0.660165	0.15365	0.054	0.063	1
QSOX2	0.293469	0.153568	0.077	0.102	1
SCYL2	0.287535	0.153442	0.201	0.26	1
PDLIM7	0.667174	0.153433	0.233	0.284	1
ALG3	0.325776	0.153298	0.173	0.222	1
GPN1	0.0717369	0.153248	0.157	0.227	1
GLT8D1	0.100343	0.153118	0.217	0.307	1
YIF1A	0.0113816	0.153056	0.294	0.442	1
FZD6	0.408903	0.152936	0.109	0.137	1
NT5DC3	0.731798	0.152866	0.16	0.185	1
ST6GAL1	0.0165639	0.152614	0.329	0.499	1
ODC1	0.172087	0.152563	0.291	0.402	1
MED13L	0.217528	0.152551	0.137	0.182	1
SELL	0.992766	0.152434	0.058	0.06	1
HSD17B12	0.342098	0.152329	0.463	0.63	1
ITGA7	0.766454	0.152312	0.508	0.665	1
USP7	0.154183	0.152066	0.22	0.3	1
BCL2L2	0.403944	0.151899	0.112	0.141	1
TBC1D10B	0.147532	0.151743	0.109	0.154	1
FDFT1	0.0912651	0.151552	0.387	0.55	1
MTCH1	0.514285	0.151452	0.626	0.778	1
REC8	0.0878679	0.151438	0.131	0.187	1
TUBB	0.116114	0.151417	0.741	0.845	1
NRBF2	0.127737	0.151329	0.112	0.156	1
MTARC1	0.864365	0.151318	0.058	0.063	1
SUPT7L	0.214583	0.151312	0.188	0.249	1
ACOX1	0.286333	0.151248	0.252	0.334	1
GINM1	0.203743	0.151199	0.265	0.358	1
RNF123	0.819079	0.151139	0.093	0.104	1
ZFAND3	0.349969	0.150985	0.355	0.469	1
POPDC3	0.265288	0.150869	0.048	0.036	1
NOS1	0.794658	0.150852	0.064	0.063	1
PDGFA	0.306626	0.150729	0.272	0.353	1
CORO2B	0.239115	0.150568	0.351	0.464	1
NENF	0.667441	0.150547	0.403	0.523	1
PHF3	0.0686403	0.15036	0.125	0.182	1
KIRREL1	0.142487	0.150189	0.073	0.107	1
SEH1L	0.185472	0.150044	0.112	0.152	1
HPS5	0.358886	0.149949	0.109	0.139	1
CYB5R3	0.744066	0.149945	0.601	0.772	1
NARS1	0.372185	0.149921	0.383	0.521	1
SKI	0.828665	0.149916	0.176	0.202	1
AP5M1	0.209337	0.149847	0.16	0.213	1
UXS1	0.0780014	0.149774	0.15	0.216	1
LAMB1	0.897496	0.149746	0.508	0.639	1
NEO1	0.151774	0.149634	0.137	0.189	1
BZW2	0.0550431	0.149157	0.22	0.322	1
H1-0	0.385767	0.148937	0.22	0.282	1
SET	0.32027	0.148922	0.581	0.7	1
CHRNB1	0.50012	0.148878	0.086	0.105	1
FKBP1A	0.373118	0.148823	0.741	0.871	1
PCYOX1	0.0452051	0.148606	0.217	0.315	1
NAGA	0.374945	0.14842	0.169	0.215	1
RNPEP	0.510322	0.148347	0.134	0.162	1
GATM	0.0556525	0.148258	0.856	0.924	1
MMAB	0.467726	0.148226	0.278	0.356	1
ELL2	0.0312625	0.148116	0.204	0.303	1
PLPP3	0.700505	0.148071	0.492	0.635	1
RIN1	0.469818	0.148025	0.121	0.147	1
DEXI	0.422386	0.147961	0.134	0.166	1
CNOT9	0.068946	0.147885	0.128	0.186	1
TMEFF2	0.499338	0.147741	0.147	0.178	1
FUCA2	0.452614	0.147705	0.198	0.246	1
RAMP1	0.0848814	0.147606	0.847	0.917	1
RMRP	0.0194768	0.147517	0.048	0.025	1
TMEM30A	0.0365488	0.147413	0.693	0.809	1
TIAM1	0.211543	0.147326	0.192	0.252	1
CSK	0.106153	0.14719	0.173	0.244	1
CYFIP1	0.0403198	0.147187	0.374	0.546	1
PGGT1B	0.522172	0.14717	0.115	0.139	1
EID2	0.150642	0.147011	0.083	0.118	1
NGFR	0.803274	0.147006	0.677	0.794	1
SNAP47	0.248585	0.146956	0.093	0.123	1
CCDC127	0.136122	0.1468	0.134	0.184	1
RAPGEF4	0.674415	0.146717	0.147	0.17	1
TMX3	0.364819	0.146699	0.246	0.314	1
RAB29	0.258479	0.146379	0.157	0.206	1
NCK2	0.0260023	0.146204	0.153	0.238	1
GATAD2B	0.230761	0.146112	0.121	0.16	1
MANEA	0.102255	0.146036	0.105	0.152	1
ACP2	0.102513	0.145958	0.233	0.324	1
STEAP3	0.388155	0.145537	0.157	0.198	1
GGT7	0.541984	0.14547	0.125	0.151	1
FRA10AC1	0.0920019	0.145274	0.15	0.214	1
WASHC4	0.0912292	0.145144	0.198	0.278	1
ACAT2	0.373648	0.144969	0.387	0.515	1
PSMC5	0.783259	0.144943	0.444	0.581	1
CENPB	0.261952	0.144936	0.233	0.308	1
XRCC4	0.634578	0.144934	0.051	0.047	1
CMTR2	0.449296	0.144554	0.089	0.111	1
COX18	0.465357	0.144358	0.07	0.063	1
TOMM40	0.175575	0.144085	0.201	0.272	1
PYGL	0.151867	0.144018	0.335	0.455	1
FST	0.287053	0.143998	0.064	0.052	1
SREBF1	0.215098	0.143944	0.23	0.31	1
ZDHHC6	0.0965967	0.143939	0.144	0.202	1
EMC4	0.207395	0.143725	0.601	0.685	1
PRPF19	0.0773809	0.143711	0.179	0.257	1
SOX21-AS1	0.670064	0.143621	0.073	0.085	1
RAB6B	0.24833	0.143528	0.153	0.202	1
CDCP1	0.634987	0.143514	0.157	0.182	1
EXOC6B	0.729319	0.143501	0.109	0.108	1
TGIF1	0.768325	0.143477	0.141	0.161	1
TM7SF3	0.193525	0.143444	0.345	0.466	1
RNF180	0.444766	0.143262	0.188	0.235	1
KIF3A	0.436653	0.143237	0.169	0.21	1
MAN1C1	0.470696	0.143115	0.288	0.365	1
POLDIP2	0.0320377	0.142987	0.204	0.303	1
ERBB2	0.976905	0.142774	0.045	0.047	1
KCNQ5	0.926202	0.142733	0.083	0.09	1
ZWILCH	0.381168	0.142732	0.051	0.042	1
KPNB1	0.920232	0.142651	0.409	0.509	1
JADE2	0.165096	0.142599	0.163	0.221	1
TAFA5	0.166999	0.142571	0.288	0.385	1
TMX1	0.082547	0.142561	0.31	0.433	1
SLC25A12	0.0219206	0.142484	0.118	0.187	1
CMTM3	0.366333	0.142472	0.419	0.558	1
CBX6	0.318705	0.142413	0.326	0.432	1
ASAH1	0.12245	0.142219	0.805	0.882	1
LRIF1	0.521546	0.142084	0.051	0.063	1
CCT4	0.297167	0.142061	0.45	0.612	1
MBNL2	0.10961	0.142002	0.342	0.478	1
ZNF410	0.254544	0.141892	0.141	0.186	1
GALK1	0.293293	0.14177	0.086	0.113	1
EAF1	0.13924	0.141685	0.169	0.232	1
TMEM184B	0.539167	0.141673	0.256	0.317	1
PSME3IP1	0.0459418	0.141633	0.214	0.309	1
TMEM184C	0.271504	0.141626	0.163	0.21	1
ABHD13	0.333713	0.141491	0.131	0.166	1
ADORA1	0.380788	0.141486	0.348	0.459	1
PCNA	0.0452095	0.141441	0.227	0.335	1
LMBRD1	0.43303	0.141358	0.419	0.568	1
RAB3GAP2	0.371809	0.14131	0.227	0.29	1
EDC4	0.296505	0.141167	0.15	0.193	1
RSU1	0.0140239	0.140844	0.262	0.401	1
CSNK2A1	0.0392999	0.140783	0.201	0.298	1
TMEM201	0.896697	0.140707	0.105	0.111	1
PPP3R1	0.199183	0.140647	0.109	0.148	1
PLPPR2	0.917155	0.140627	0.498	0.632	1
RHOJ	0.0802049	0.140556	0.176	0.246	1
UBE2Q1	0.113179	0.140552	0.192	0.264	1
ANTXR1	0.213151	0.14055	0.345	0.468	1
GCNT2	0.910981	0.140521	0.086	0.09	1
LMAN2	0.761884	0.140461	0.489	0.616	1
STARD4	0.0937127	0.140369	0.179	0.253	1
HSD17B11	0.0695269	0.140339	0.278	0.402	1
STON2	0.894737	0.140331	0.073	0.081	1
TMEM25	0.337907	0.140185	0.07	0.092	1
ANXA7	0.0647464	0.140172	0.377	0.543	1
BMP7	0.140262	0.140063	0.262	0.358	1
GOLM1	0.989446	0.14004	0.668	0.815	1
CUEDC1	0.562256	0.139916	0.147	0.177	1
ARSJ	0.811025	0.139879	0.144	0.164	1
ODR4	0.891626	0.139857	0.089	0.098	1
BICD1	0.139115	0.139178	0.204	0.282	1
GHDC	0.24409	0.139125	0.131	0.173	1
CTTNBP2	0.169768	0.139122	0.131	0.178	1
BBS10	0.95202	0.139119	0.125	0.138	1
MFSD3	0.582131	0.139111	0.099	0.118	1
TOP2B	0.01967	0.139076	0.24	0.359	1
HACD2	0.266435	0.138927	0.268	0.359	1
SOCS4	0.213358	0.138524	0.115	0.154	1
NIPA1	0.0666323	0.138514	0.128	0.185	1
UBL3	0.182931	0.138438	0.399	0.552	1
NR3C1	0.0282705	0.138395	0.157	0.237	1
YIPF5	0.0414212	0.138238	0.22	0.325	1
STAMBPL1	0.964613	0.137912	0.089	0.093	1
YIPF3	0.463298	0.137855	0.415	0.557	1
TAF6	0.253295	0.137713	0.115	0.151	1
TOM1L1	0.373364	0.137677	0.051	0.042	1
PLEKHH3	0.336358	0.137571	0.064	0.084	1
SNAI3-AS1	0.0955407	0.137491	0.038	0.023	1
FARS2	0.747378	0.137484	0.089	0.101	1
CRYZL1	0.907712	0.137471	0.109	0.114	1
MCM6	0.48978	0.137331	0.093	0.113	1
FAM49A	0.112713	0.137239	0.137	0.194	1
INSIG1	0.31021	0.137163	0.329	0.431	1
NACC1	0.218606	0.137051	0.125	0.166	1
SYNM	0.452718	0.137008	0.438	0.573	1
ZMPSTE24	0.0531694	0.136963	0.16	0.233	1
EIF2A	0.0290688	0.136841	0.211	0.315	1
LRRC8A	0.668051	0.136838	0.412	0.524	1
EDRF1	0.829123	0.136793	0.08	0.081	1
PMPCB	0.253561	0.136558	0.233	0.307	1
PARN	0.711508	0.136532	0.096	0.108	1
ZNF579	0.790511	0.136424	0.093	0.104	1
SOBP	0.524999	0.136392	0.112	0.134	1
LDLRAD3	0.21378	0.136353	0.339	0.457	1
DZIP3	0.156398	0.136229	0.112	0.155	1
SMURF2	0.259133	0.136109	0.166	0.217	1
UBE2M	0.0552621	0.136062	0.252	0.358	1
RUBCNL	0.020618	0.135942	0.141	0.219	1
PTMS	0.54807	0.13572	0.518	0.681	1
SP2-AS1	0.482967	0.135526	0.035	0.029	1
GPER1	0.655316	0.135387	0.07	0.067	1
IL17RA	0.329414	0.135316	0.125	0.158	1
P2RX4	0.0952909	0.135216	0.109	0.156	1
TSC2	0.230902	0.135128	0.163	0.215	1
PNPLA6	0.241228	0.135109	0.23	0.303	1
PIP4K2B	0.120655	0.135021	0.275	0.381	1
MMP24OS	0.163311	0.134982	0.198	0.27	1
UBAP1L	0.962423	0.13488	0.042	0.043	1
THUMPD3	0.303847	0.134814	0.125	0.161	1
DCPS	0.734248	0.134711	0.102	0.116	1
PTPA	0.123379	0.134366	0.233	0.327	1
LRRC15	0.028118	0.134297	0.038	0.02	1
FBXL17	0.134832	0.134204	0.102	0.143	1
NEFM	0.812586	0.134106	0.077	0.085	1
LGI4	0.0622957	0.134105	0.38	0.529	1
PRKAB2	0.414916	0.134001	0.096	0.119	1
NUDC	0.156156	0.133962	0.243	0.33	1
UBE2Z	0.207015	0.133918	0.201	0.267	1
CFL1	0.00400682	0.133901	0.974	0.991	1
PDPK1	0.19379	0.133849	0.131	0.176	1
CXXC5	0.217626	0.133824	0.371	0.492	1
HGSNAT	0.301829	0.133741	0.134	0.173	1
ARHGEF26	0.100595	0.133732	0.284	0.388	1
GAB1	0.144122	0.133589	0.173	0.236	1
DHX15	0.25311	0.133588	0.281	0.367	1
CDKN2D	0.515131	0.133585	0.073	0.089	1
AARS1	0.216128	0.13358	0.316	0.428	1
POGLUT3	0.568124	0.133414	0.099	0.118	1
CGNL1	0.584311	0.13333	0.089	0.106	1
DOLPP1	0.487561	0.133253	0.105	0.129	1
KDM1B	0.794994	0.133047	0.086	0.097	1
SERINC3	0.394942	0.133002	0.425	0.575	1
TIMP2	0.0135104	0.132917	0.939	0.974	1
P2RX7	0.156032	0.132768	0.102	0.142	1
SLC4A7	0.376641	0.132709	0.141	0.178	1
AP1G1	0.273501	0.132634	0.204	0.267	1
EGLN2	0.00396531	0.132631	0.185	0.303	1
WFS1	0.678134	0.132542	0.115	0.133	1
UEVLD	0.313973	0.132532	0.109	0.14	1
TNFAIP1	0.316003	0.132526	0.233	0.298	1
TLCD1	0.672871	0.132433	0.07	0.081	1
PGAP4	0.046045	0.132424	0.144	0.211	1
LINC01736	0.184465	0.132383	0.141	0.187	1
RING1	0.198635	0.132063	0.259	0.353	1
CYP2J2	0.797483	0.131886	0.099	0.101	1
MPHOSPH8	0.632263	0.131835	0.112	0.131	1
INIP	0.360743	0.131734	0.109	0.138	1
RNF216	0.440547	0.13169	0.15	0.186	1
DNAJC6	0.106142	0.131644	0.147	0.206	1
PPP3CA	0.112569	0.13153	0.198	0.278	1
SYNPO	0.642326	0.131331	0.096	0.111	1
NSD2	0.275964	0.131317	0.102	0.133	1
PITRM1	0.323094	0.131266	0.157	0.198	1
CDK12	0.0462427	0.131259	0.058	0.096	1
TMEM50B	0.200112	0.131235	0.428	0.563	1
FAM189B	0.484097	0.131211	0.083	0.102	1
NUP42	0.0749743	0.131084	0.294	0.41	1
SMIM15	0.0416585	0.131029	0.211	0.309	1
RSPRY1	0.147705	0.131026	0.163	0.224	1
RNF13	0.0981191	0.130916	0.329	0.462	1
MC1R	0.618646	0.1309	0.064	0.075	1
SPRY1	0.129927	0.130724	0.275	0.372	1
MAX	0.100512	0.130672	0.217	0.299	1
JRKL	0.617417	0.130563	0.051	0.046	1
CSNK1A1	0.751152	0.130506	0.537	0.697	1
TLE5	0.312028	0.130379	0.585	0.764	1
KDELR1	0.0733556	0.130223	0.335	0.482	1
ZNF618	0.671448	0.130194	0.051	0.059	1
BRMS1	0.0428538	0.130175	0.118	0.179	1
NCBP2	0.0321843	0.13011	0.297	0.44	1
PSMB4	0.332261	0.130105	0.591	0.772	1
MUL1	0.126033	0.130012	0.16	0.222	1
MTHFD2	0.072791	0.129984	0.198	0.284	1
RANBP9	0.152286	0.129973	0.201	0.275	1
USP36	0.0426417	0.129885	0.067	0.111	1
SLC22A17	0.61736	0.129709	0.613	0.735	1
LARGE1	0.519172	0.12969	0.121	0.146	1
OGA	0.384136	0.129445	0.377	0.487	1
FGL2	0.0552202	0.129282	0.176	0.257	1
IARS1	0.174932	0.129124	0.288	0.394	1
RNF141	0.303651	0.129054	0.275	0.357	1
MED12L	0.492619	0.129006	0.051	0.064	1
MACF1	0.161308	0.128962	0.364	0.501	1
ADGRL1	0.0893293	0.128958	0.23	0.325	1
FARP1	0.140663	0.128932	0.195	0.269	1
LMBR1	0.194487	0.128819	0.214	0.284	1
PDZD2	0.796951	0.128795	0.62	0.757	1
CSNK1E	0.0522717	0.128605	0.275	0.401	1
PREPL	0.547974	0.128515	0.412	0.534	1
WNK1	0.0872827	0.128463	0.278	0.393	1
PLEKHB1	0.630929	0.128412	0.655	0.806	1
RNMT	0.45704	0.128313	0.125	0.151	1
DOCK10	0.0865354	0.128033	0.141	0.198	1
TMEM60	0.0579167	0.128009	0.134	0.196	1
DGKA	0.689354	0.127918	0.093	0.106	1
RNASET2	0.974575	0.127853	0.457	0.557	1
CLCN7	0.105646	0.127829	0.211	0.292	1
NEIL2	0.0787909	0.127786	0.201	0.279	1
ZMAT3	0.370761	0.127746	0.495	0.655	1
LLGL1	0.364288	0.127725	0.058	0.048	1
BCL9L	0.853251	0.127691	0.077	0.085	1
HPD	0.0177208	0.127649	0.022	0.008	1
RCAN1	0.137318	0.127542	0.824	0.895	1
MTMR14	0.227973	0.127539	0.125	0.166	1
PHRF1	0.278768	0.127465	0.096	0.126	1
HNRNPK	0.331719	0.127437	0.84	0.927	1
APC2	0.143734	0.127366	0.403	0.542	1
SARAF	0.151935	0.127273	0.891	0.964	1
LSM14B	0.252088	0.12723	0.08	0.108	1
SLC35E1	0.225051	0.127209	0.144	0.191	1
ELP5	0.225251	0.127134	0.15	0.199	1
PLGRKT	0.0479926	0.127053	0.144	0.211	1
PEX12	0.312648	0.126908	0.086	0.112	1
HDAC7	0.0272114	0.126871	0.153	0.23	1
CTSF	0.129998	0.126778	0.262	0.356	1
DUSP4	0.306801	0.126669	0.112	0.144	1
ZNF37A	0.204248	0.126589	0.077	0.106	1
VPS35	0.116044	0.126528	0.243	0.329	1
[truncated: 16,238 more rows]

## Sheet: Tumor 5 undefined 1
	p_val	avg_log2FC	pct.1	pct.2	p_val_adj
[truncated: 14,661 more rows]

[truncated: 14 more sheets: Tumor 5 undefined 2, Tumor 5 undefined 3, Tumor 1 hypercellular1U2, Tumor 1 hypercellular3, Tumor 1 hypocellular1U2, Tumor 1 hypocellular3, Tumor 1 myxoid 1, Tumor 1 myxoid 2, Tumor 1 minimally myxoid, Tumor 3 undefined 1, Tumor 3 undefined 2, Tumor 3 undefined 3, Tumor 3 undefined 4, Tumor 3 undefined 5]
