# Supplementary material for: Ganglioglioma deep transcriptomics reveals primitive neuroectoderm neural precursor-like population
Source: Acta Neuropathol Commun. 2023 Mar 25;11:50. doi: 10.1186/s40478-023-01548-3 (PMC10039537; doi:10.1186/s40478-023-01548-3)
Supplement: Supplementary file 9 — Additional file 9: Supplementary Table 8. SnRNA-seq cluster MSigDB cell type signature FGSEA. [file 40478_2023_1548_MOESM9_ESM.xlsx]

## Sheet: cluster0
pathway	pval	padj	log2err	ES	NES	size	leadingEdge	type
DESCARTES_FETAL_LUNG_VISCERAL_NEURONS	5.63547e-14	1.17618e-12	0.965328	0.771393	1.6969	201	KCNH1|DLGAP1|TMEM132B|SHISA9|GRM5|SNTG1|NXPH1|CHL1|CSMD2|ALK|PANTR1|VAT1L|SLC44A5|HECW1|DPYSL5|CTNNA2|MAP1B|CHST8|ARPP21|FOXG1|LINC00461|CSMD1|PPFIA2|ASTN1|PPP2R2B|TMOD1|LINC01551|GRIA3|ASTN2|CNTNAP5|NKAIN3|SATB2|APC2|CDH6|KLHDC8A|CALN1|ELAVL3|SNAP91|ATCAY|SLC7A14|LINC01776|PHACTR3|SYN2|MDGA2|MAPT|MIR137HG|ADD2|B3GAT1|GAP43|KCNB1|FRRS1L|RBFOX1|PLD5|ATP2B2|ST8SIA5|MIR9-3HG|CACNG7|LINC01965|PRIMA1|…	up
DESCARTES_FETAL_HEART_SATB2_LRRC7_POSITIVE_CELLS	6.147e-09	7.36501e-08	0.761461	0.785972	1.67771	106	NTM|FAT3|GRM5|GRIN2B|CSMD2|LRP1B|PANTR1|MSRA|CDH4|ARPP21|FOXG1|PLPPR1|NELL2|LINC00461|CSMD1|DPP10|LINC01551|SLIT1|PTPRD|SATB2|CALN1|CSMD3|C8orf34|TOX3|SCD5|TAFA1|KAZN|B3GAT1|CACNG8|ATP2B2|MIR9-3HG|LINC01965|CADM2|LHX2|POU3F2|POU3F3|PHF21B|LINC01122|NCAN|DAB1|ADCY1|IGDCC3	up
DESCARTES_FETAL_INTESTINE_ENS_NEURONS	4.00645e-10	5.63515e-09	0.814036	0.768287	1.67006	144	SPOCK1|KCND2|DPP6|SORCS3|PLPP4|DOCK3|VAT1L|HECW1|NCAM2|CTNNA2|MAP1B|CSMD1|DCLK1|ASTN1|DNER|SLIT1|ASTN2|CNTNAP5|ELAVL3|SNAP91|ATCAY|LINC01776|PHACTR3|MAPT|MIR137HG|GAP43|NMNAT2|ATP2B2|CACNG7|CELF5|JPH4|ERC2|NOS1|UCHL1|GPR176|MAP6|KIAA0408	up
DESCARTES_FETAL_ADRENAL_CHROMAFFIN_CELLS	4.95976e-08	5.09359e-07	0.719513	0.790283	1.66875	93	PLPP4|FAT3|PLXNA4|TMEM132C|RPH3A|PEX5L|ALK|PTCHD1-AS|SLC44A5|CAMK2A|HECW1|MAP1B|EYA4|GAP43|PTCHD1|RBFOX1|KCNK10|ANKFN1	up
DESCARTES_MAIN_FETAL_OLIGODENDROCYTES	1.5075e-06	1.28336e-05	0.643552	0.828163	1.65392	52	KCND2|LHFPL3|OPCML|GRID1|PCDH15|SOX6|PMP2|LRRC4C|CSMD1|EPN2|PPP2R2B|PDGFRA|BRINP3|MMP16|COL9A1|CAMSAP2|BCAS1|SHC3|ADGRB1|NIM1K|FYN|SCN1A|ZNF365|NOVA1|PCDH9-AS4|PDE4B|C2orf80	up
DESCARTES_FETAL_ADRENAL_SCHWANN_CELLS	5.39809e-07	4.91911e-06	0.659444	0.737836	1.5871	124	TMEM132B|SHISA9|NRXN1|LINC00511|ATP10B|GRIN2B|CHL1|PMP2|PTPRZ1|LINC00461|SLC35F1|CSMD1|PPP2R2B|GRIK3|ADAM23|LPL|CDH6|CHST9|SCN7A|STAC2|PRIMA1|ARHGEF26-AS1|SHC4|TRPM3|LYPD1|LINC01505|CDH19|PMEPA1|LGI4|SOX10|MCAM|METRN|HEPACAM|SOX2|PPP1R1C|STK32A-AS1|CRISPLD1|HEY2|LINC00327|CNP|GINS3	up
MANNO_MIDBRAIN_NEUROTYPES_HNBML5	8.87633e-16	2.20884e-14	1.02767	0.703588	1.57691	451	CDH13|CADPS|NRXN3|TMEM132B|NRXN1|RIMS2|FGF14|FMN2|KALRN|KCNMB2|PAK3|PLXNA4|MEG3|NBEA|VSNL1|LONRF2|KIF5C|GRIA2|RPH3A|OPCML|GAD1|JAKMIP2|MYT1|APBA2|DNM3|GRIA1|CDH4|SCN3A|GPM6A|MAP1B|BICD1|PTPRN2|ARPP21|RBFOX2|PLPPR1|ADARB2|PPFIA2|DPYSL3|CSRNP3|MARK1|SLC38A1|DNER|PLXNA2|OSBPL6|NOL4|ESRRG|SCN2A|PCDH9|NAV1|STXBP1|ZFHX4|CXADR|HIVEP3|ANKS1B|MED12L|APC2|PGM2L1|NALCN|KCNC1|ANK2|NCAM1|ELAVL3|TSHZ2|MAPK8|SC…	up
ZHONG_PFC_C3_MICROGLIA	1.22886e-16	3.97537e-15	1.04763	0.70178	1.57425	473	NRXN1|RNF157|FAT3|BMERB1|FMN2|PLXNA4|MEG3|NBEA|OPCML|CSMD2|GAD1|RIC3|NETO2|MYO16|DNM3|DCLK2|NEO1|AGPAT5|MAST4|BAALC|SOBP|MAP1B|LRRC4C|ARPP21|LSAMP|NELL2|CSMD1|PPFIA2|FGF12|DCLK1|DPYSL3|ABLIM1|CSRNP3|ARL4C|CAMK2B|HIP1R|ACTN2|SLIT1|GRIA3|FLRT2|SCN2A|NAV1|SPTBN1|STXBP1|TANC2|NLK|SATB2|APC2|PGM2L1|GUCY1A1|PPFIBP1|ANK2|RNF220|DNM1|NCAM1|NFIB|ELAVL3|SNAP91|ATCAY|CSMD3|TRIM44|KLF12|MYH10|SCD5|PHACTR3|TN…	up
DESCARTES_FETAL_PANCREAS_ENS_NEURONS	6.31159e-07	5.59397e-06	0.659444	0.723523	1.57021	139	KCNIP4|LHFPL3|AKAP6|PCDH15|VAT1L|HECW1|DPYSL5|MAP1B|DPYSL3|DNER|SCN2A|ASTN2|MED12L|APC2|ANK2|ELAVL3|ATCAY|MIAT|PHACTR3|MIR137HG|GAP43|UNC5C|SOGA3|NOS1|UCHL1|RGMB|KIAA0408|TUBA1A|TTBK1|KIF5A|SEMA3E|OPRM1|TUBB3|PCDH10|ELAVL4	up
MANNO_MIDBRAIN_NEUROTYPES_HRN	5.47721e-12	9.08654e-11	0.887075	0.706655	1.5696	325	RAB3IP|CADPS|KCND2|SHISA6|TMEM132B|SORCS3|NRXN1|FGF14|XIST|CLVS1|PAK3|SLC1A2|UNC79|LONRF2|KIF5C|DOCK3|GRIA2|AKAP6|PEX5L|MYT1|DNM3|CTNNA2|NLGN4X|BAALC|SCN3A|GPM6A|MAP1B|GABRB3|RBFOX2|ADARB2|PPFIA2|FGF12|DCLK1|DPYSL3|SLC38A1|OSBPL6|NOL4|ESRRG|PCDH9|RND3|STXBP1|LRRTM4|ZFHX4|CXADR|HIVEP3|PGM2L1|KCNC1|ANK2|AP1S2|ENOX1|NCAM1|ELAVL3|MAPK8|PRICKLE2|GPR155|SNAP91|GOLGA8B|RAB3C|ATCAY|KHDRBS3|ASIC4|MIAT|PHA…	up
DESCARTES_FETAL_HEART_VISCERAL_NEURONS	1.74708e-05	0.00012845	0.57561	0.752529	1.56394	77	KCNH1|PLPP4|NXPH1|GALR1|MYT1|CA10|EYA4|ASTN2|PRUNE2|RAB3C|SLC7A14|RGS4|PHYHIPL|KCTD16|TMEM130|ST8SIA3|TMEM255A	up
FAN_EMBRYONIC_CTX_OPC	0.000183435	0.00107893	0.518848	0.777282	1.56016	54	MEG3|SNTG1|NXPH1|GRIA2|LHFPL3|PCDH15|SLC1A1|LRRC4C|PLPPR1|SLC35F1|EPN2|SEMA5A|PDGFRA|IL1RAP|CA10|BRINP3|CNPY2|CXADR|SPRY4|ATCAY|COL9A1|LIMA1|BRINP1|SCN1A|PLAT|PDE4B|PHLDA1|C2orf80|ARL4A|UCHL1|SNAP25|PLLP|KLRC2|VXN|FIP1L1	up
DESCARTES_MAIN_FETAL_BIPOLAR_CELLS	7.73847e-05	0.000476837	0.538434	0.761853	1.556	63	CADPS|AGAP1|LINC02821|GABRB3|TRMT9B|CA10|MAP7|NFIB|C3orf70|PRICKLE2|ASIC4	up
DESCARTES_FETAL_STOMACH_ENS_NEURONS	6.89727e-05	0.000437504	0.538434	0.755454	1.55599	72	SPOCK1|DPP6|SEZ6L|KCNIP4|LHFPL3|PCDH15|CTNNA2|ARPP21|ELAVL3|ATCAY|SYN2|MAPT|MIR137HG|GAP43|NPTXR|FHOD3|UNC5C|PLD5|SOGA3|CELF5|NOS1|SHF|UCHL1|TMEM255A|MAP6	up
MANNO_MIDBRAIN_NEUROTYPES_HOPC	5.05313e-12	8.60362e-11	0.887075	0.697224	1.55183	357	NTM|KCND2|PDE1C|DPP6|SORCS3|NRXN1|PLPP4|GRM5|CTNND2|KANK1|SEZ6L|SLC1A2|IGSF9B|SNTG1|NXPH1|LHFPL3|OPCML|CREB5|GRID1|PCDH15|NTRK3|TAFA5|MYT1|SOX6|DNM3|DCLK2|PMP2|SEL1L3|NCAM2|PTPRZ1|BAALC|SCN3A|GPM6A|LRRC4C|KCNIP1|SOX5|PLPPR1|SLC35F1|ITGB8|EPN2|XYLT1|GRAMD1C|ASTN1|PPP2R2B|CHN1|DNER|PDGFRA|BRINP3|MMP16|TMOD1|OSBPL6|GRIA3|TSPAN7|CMYA5|LRRTM4|SOX9-AS1|ANKS1B|GNG7|SPRY4|SMOC1|NLGN1|KIF13A|ADAMTS3|NEK6|…	up
DESCARTES_FETAL_PANCREAS_ISLET_ENDOCRINE_CELLS	2.37622e-06	1.97105e-05	0.627257	0.714408	1.54838	134	RGS7|GPR158|KCNMB2|PTPRN2|PLPPR1|GRIA3|NOL4|TPD52|ASIC2|SLC35F4|STXBP5L|RGS4|EYA2|CNGA3|ABCC8|ARX|FAM135B|PCSK1|KCNMA1|CEP126|LINC00907|ERO1B	up
FAN_EMBRYONIC_CTX_BIG_GROUPS_EXCITATORY_NEURON	0.000320691	0.00178868	0.498493	0.785149	1.54692	47	MEIS2|PLXNA4|GRIA2|PANTR1|ARPP21|NELL2|PPP2R2B|CAMK2B|PLXNA2|ACTN2|SCN2A|SATB2|GOLGA8B|MIAT|LINC00342|CACNG8|ICA1L|CACNA2D1|SYBU|RBFOX1|LHX2|R3HDM1|MLLT3|POU3F2|MAP6|SRCIN1	up
CUI_DEVELOPING_HEART_LEFT_ATRIAL_CARDIOMYOCYTE	0.00104337	0.00492747	0.45506	0.885672	1.53538	18	VSNL1|PAM|TESC|NR2F1-AS1|RABGAP1L|NR2F1|FHL1	up
GAO_LARGE_INTESTINE_ADULT_CA_ENTEROENDOCRINE_CELLS	1.81378e-09	2.30101e-08	0.788187	0.694013	1.53379	279	SPOCK1|CADPS|RIMS2|CTNND2|BMERB1|FMN2|KCNMB2|NBEA|KIF5C|GALR1|AKAP6|GLIS3|VAT1L|PRKD1|TAFA5|SCN3A|PAM|MAP1B|CACNA1D|PPFIA2|HOPX|MARK1|CAMK2B|RAPGEF4|TMOD1|NOL4|ARNT2|PCDH9|MTCL1|SMOC1|SLC25A27|KCNC1|ANK2|FGFR1|FTX|RAB3C|STXBP5L|SPTBN4|UNC13A|RGS4|GPR173|SYP|KIF1A|FRY|B3GAT1|DZIP3|CACNA2D1|NFASC|SLAIN1|MAP9|SDK2|SMARCA1|SPRED3|CASTOR3|STK33|SOGA3|AP3B2|CDKN2A|SCAMP5|PNPLA3|PCBP4|BTBD11|BMPER|GNAO1…	up
MANNO_MIDBRAIN_NEUROTYPES_HDA2	7.65791e-14	1.50142e-12	0.954542	0.683047	1.53275	495	CDH13|NTM|CADPS|DPP6|NRXN3|TMEM132B|RIMS2|GRM5|SCN9A|SEZ6L|PAK3|PLXNA4|MEG3|KCNIP4|VSNL1|SNTG1|LONRF2|DOCK3|GRIA2|CHL1|CSMD2|PEX5L|NETO2|RETREG1|TMEM178B|MYT1|RGS6|SOX6|DNM3|EPB41L4B|MPPED2|CDH4|CTNNA2|BAALC|SCN3A|SOBP|GPM6A|ARHGEF3|MAP1B|GABRB3|RBFOX2|ADARB2|CSMD1|PPFIA2|DPYSL3|CSRNP3|GRIK3|OSBPL6|GRIA3|NOL4|DLG2|SCN2A|TSPAN7|STXBP1|LRRTM4|CXADR|PGM2L1|NALCN|KLHL29|ENOX1|NCAM1|CALN1|APBA1|PBX1|S…	up
DESCARTES_FETAL_CEREBELLUM_SLC24A4_PEX5L_POSITIVE_CELLS	0.000319513	0.00178868	0.498493	0.787542	1.53139	41	KCNQ5|PEX5L|L3MBTL4|SCN7A|C8orf34|ZPLD1|ZFHX4-AS1	up
DESCARTES_MAIN_FETAL_UNIPOLAR_BRUSH_CELLS	0.000787879	0.00392121	0.477271	0.819806	1.52614	29	CNKSR2|GRIA2|RPH3A|STXBP5L|DPY19L3|CACNA2D1|UPP2	up
MANNO_MIDBRAIN_NEUROTYPES_HDA1	1.83751e-15	4.40322e-14	1.00732	0.677352	1.52299	571	SPOCK1|CDH13|CADPS|KCND2|PDE1C|DPP6|NRXN3|SHISA6|TMEM132B|NRXN1|CLVS1|FAT3|RGS17|KALRN|SCN9A|SEZ6L|PAK3|PLXNA4|MEG3|KCNIP4|NBEA|VSNL1|UNC79|SNTG1|LONRF2|KIF5C|DOCK3|CHL1|CSMD2|NETO2|EHBP1|RETREG1|NPNT|APP|TMEM178B|RORA|DNM3|EPB41L4B|CDH4|CTNNA2|SCN3A|SOBP|GPM6A|ARHGEF3|MAP1B|GABRB3|LSAMP|RBFOX2|ADARB2|CSMD1|PPFIA2|DCLK1|DPYSL3|CSRNP3|ADCY2|MARK1|SLC38A1|DNER|PLCB1|CAMK2B|SLC4A8|GRIK3|OSBPL6|GRIA3…	up
DESCARTES_FETAL_MUSCLE_SCHWANN_CELLS	5.30512e-05	0.000343241	0.557332	0.70916	1.52089	114	SORCS1|TMEM132B|FMN2|ATP10B|IGSF9B|FAM78B|CHL1|OPCML|LRP1B|TAFA5|TMEM178B|MOXD1|PMP2|STK32A|PTPRZ1|ITGB8|DPP10|PPP2R2B|GRIK3|ADAM23|LRRTM4|NKAIN3|HSPA12A|CHST9|CSMD3|PLEKHA4|MDGA2|B3GAT1|DST|TSBP1|PRIMA1|FRMD5|LINC01505|CDH19|SOX10|METRN|RDH10|C10orf90|SOX2|BEND6|PLLP|PPP1R1C|CTXND1|ADGRB3|CNP|GINS3|KCNH8|BRSK2|FLRT3|CDH2|C2orf72	up
HU_FETAL_RETINA_BIPOLAR	0.000281424	0.00161134	0.498493	0.726691	1.51111	79	CADPS|NRXN3|RIMS2|AGAP1|MEG3|FRMD3|GPM6A|LINC00461|CAMK2B|CA10|MAP7|NFIB|PROX1|SYP|ATP1B2|NETO1|PCBP4|MAP4|SNAP25|KCNMA1|VSX1	up
DESCARTES_FETAL_PLACENTA_STROMAL_CELLS	0.000192812	0.00112387	0.518848	0.732056	1.5111	73	SLC24A2|KCNIP4|MATN2|GDNF-AS1|LIN7A|NALCN|ELN|GDNF|NFASC|ASB18|LINC01931	up
MANNO_MIDBRAIN_NEUROTYPES_HRGL2C	2.32274e-09	2.89003e-08	0.774939	0.680112	1.50975	318	CDH13|KCND2|PDE1C|DPP6|PDE7B|NRXN1|GRM5|CTNND2|LIFR|KANK1|SLC1A2|IGSF9B|LHFPL3|OPCML|CSMD2|CREB5|LRP1B|NPNT|DCLK2|GRIA1|PMP2|PTPRZ1|GPM6A|DPF3|KCNIP1|MPC1|ITGB8|CSMD1|DCLK1|GRAMD1C|HRH1|DNER|OSBPL6|C21orf62|NAV1|RHOJ|SOX9-AS1|GNG7|SPRY4|SMOC1|ADAMTS3|NEK6|PLEKHH2|DOCK1|APBA1|HAS2|CTNNA3|PTPRE|ATP13A4|SEC14L2|ELN|CSMD3|TNC|PON2|MRC2|SH3D19|LRP1|SPRY2|SCD5|LIMA1|CD44|MDGA2|DTNA|C1orf21|PRKCA|COL27A…	up
DESCARTES_MAIN_FETAL_MESANGIAL_CELLS	0.00313896	0.0126143	0.431708	0.834919	1.50934	23	GNA14|KIF26B|MOXD1|FLRT2|TARID|CLDN11|PTK7|METTL24|TRERF1	up
DESCARTES_MAIN_FETAL_GRANULE_NEURONS	0.00110492	0.00510631	0.45506	0.85458	1.50905	20	KIF5C|TAFA5|NEO1|KLHL29|SYNJ2|PPP2R2C|KCNK9	up
DESCARTES_MAIN_FETAL_RETINAL_PROGENITORS_AND_MULLER_GLIA	0.00106896	0.0050117	0.45506	0.746219	1.50698	57	SORCS1|CLVS1|RNF180|ARHGEF26|FAM184B|PKD2|ZHX2|TOX3|GRB10|ADARB1|APCDD1L-DT|DDHD1|ARHGEF26-AS1|NOTCH1|ABHD12B|KLHL8|FBLN7|RARB|PWWP3A|PCYT1B|POT1-AS1|TMTC4|NR2E1|GLYATL2|RFC3	up
DESCARTES_FETAL_SPLEEN_STROMAL_CELLS	0.000751904	0.00380064	0.477271	0.767372	1.50179	44	CADPS|KCNMB2|GLIS3|LRRC4C|LSAMP|CACNA1D|VLDLR-AS1|ESRRG|PKNOX2|KLHL29|NPAS3|PHACTR3|UNC5C|TARID|MAPK10|KLHL13|LINC00632|LRRC3B	up
DESCARTES_FETAL_KIDNEY_METANEPHRIC_CELLS	7.40744e-05	0.000460828	0.538434	0.700045	1.50153	119	SHISA9|FAT3|FAM78B|PCDH15|DPYSL5|ZMAT4|SLIT1|NKAIN3|CDH6|LRP2|ADAMTS9-AS1|KIF1A|LYPD1|PROX1-AS1|GPR176|ELOVL2|TMEM132D|DCC|SLC3A1|PTPRO|LINC02813|CITED1	up
FAN_EMBRYONIC_CTX_EX_2_EXCITATORY_NEURON	0.00183114	0.00779441	0.45506	0.876758	1.49579	16	MEIS2|PANTR1|PPP2R2B|ZFHX4|NFIB|ZBTB20|MLLT3|POU3F2|PHLDA1	up
MANNO_MIDBRAIN_NEUROTYPES_HGABA	4.15151e-21	2.06617e-19	1.18665	0.654676	1.47616	1075	SPOCK1|CDH13|NTM|CADPS|SLC24A2|DPP6|NRXN3|TMEM132B|SORCS3|GPR158|NRXN1|RIMS2|AGAP1|FGF14|XIST|RNF157|CLVS1|GRM5|RGS17|CTNND2|SCN9A|SEZ6L|PAK3|PLXNA4|MEG3|KCNIP4|NBEA|VSNL1|SLC1A2|UNC79|IGSF9B|SNTG1|LONRF2|KIF5C|DOCK3|NXPH1|GRIA2|LHFPL3|CHL1|OPCML|FRMD3|CSMD2|AKAP6|GAD1|LRP1B|PEX5L|GRID1|NTRK3|RETREG1|NPNT|TAFA5|TMEM178B|MYT1|APBA2|RGS6|RORA|DNM3|DCLK2|MPPED2|GRIA1|SORBS1|PPP1R9A|CDH4|MAST4|CTNNA2…	up
DESCARTES_FETAL_CEREBRUM_OLIGODENDROCYTES	0.00258718	0.0106618	0.431708	0.724033	1.47358	61	CHRM3|PLPP4|LHFPL3|PCDH15|MYT1|GDNF-AS1|TNR|PDGFRA|MMP16|CHRM3-AS2|ASIC4|BCAS1|GDNF|ZNF365|CLDN11|SOX10|KLRC2|MOG|VSX1	up
MANNO_MIDBRAIN_NEUROTYPES_HDA	1.57887e-10	2.37565e-09	0.826657	0.655416	1.46987	489	CDH13|NTM|CADPS|DPP6|NRXN3|TMEM132B|NRXN1|RIMS2|XIST|CLVS1|FAT3|SCN9A|SEZ6L|CLSTN2|PAK3|PLXNA4|MEG3|KCNIP4|UNC79|KIF5C|CHL1|FRMD3|EHBP1|RETREG1|APP|TMEM178B|RGS6|DNM3|GRIA1|CDH4|CTNNA2|NLGN4X|SCN3A|SOBP|GPM6A|ARHGEF3|MAP1B|GABRB3|LSAMP|RBFOX2|MAGI2|ADARB2|CSMD1|PPFIA2|DCLK1|DPYSL3|CSRNP3|ADCY2|DNER|CAMK2B|SLC4A8|GRIK3|GRIA3|DLG2|SCN2A|TSPAN7|CXADR|HIVEP3|NLK|MED12L|PGM2L1|ANK2|KLHL29|AP1S2|NCAM1|…	up
DESCARTES_FETAL_EYE_AMACRINE_CELLS	0.00136078	0.00594882	0.45506	0.958538	1.46568	7	MEIS2|TFAP2E	up
MANNO_MIDBRAIN_NEUROTYPES_HSERT	3.63453e-09	4.43687e-08	0.774939	0.65252	1.46108	441	SPOCK1|CDH13|SORCS3|NRXN1|RIMS2|FGF14|CLVS1|GRM5|RGS17|SCN9A|MEG3|KCNIP4|VSNL1|UNC79|LONRF2|KIF5C|GRIA2|LHFPL3|OPCML|LRP1B|VAT1L|RETREG1|TAFA5|TMEM178B|DNM3|GRIA1|BAALC|SCN3A|GPM6A|MAP1B|RBFOX2|PPFIA2|DPYSL3|ABLIM1|PPP2R2B|CSRNP3|PLCB1|CAMK2B|SLC4A8|BRINP3|NOL4|SCN2A|TSPAN7|PCDH9|STXBP1|HSPA12A|PGM2L1|NALCN|KCNC1|ANK2|KLHL29|NCAM1|APBA1|TSHZ2|NDFIP1|SNAP91|SCN7A|ATCAY|TNS1|SLC7A14|RALGDS|TMOD2|PH…	up
DESCARTES_FETAL_STOMACH_ENS_GLIA	0.00184885	0.00781836	0.45506	0.736801	1.45851	48	NRXN1|FAM78B|CHL1|MOXD1|PTPRZ1|SLC35F1|ADAM23|NKAIN3|IGSF11|ADGRB1|COL5A3|PRIMA1|LINC01505|CDH19|LGI4|SOX10|ELOVL2|AIF1L|PPP1R1C	up
DESCARTES_MAIN_FETAL_SLC24A4_PEX5L_POSITIVE_CELLS	0.00419915	0.0162686	0.407018	0.831947	1.45715	19	PREX2|GRIK4|ADCY2|C8orf34|GRM7|TMEM200C	up
DESCARTES_FETAL_INTESTINE_CHROMAFFIN_CELLS	0.00133287	0.00586643	0.45506	0.69278	1.45586	89	SNTG1|LRP1B|PEX5L|PAM|STXBP5L|ST8SIA5|CNGA3|ARX|TMEM132D|PCSK1|RAP1GAP2|CEP126|LINC00907	up
DESCARTES_FETAL_EYE_HORIZONTAL_CELLS	0.00475031	0.0177656	0.407018	0.829107	1.45217	19	MEGF11|TNR|ONECUT1|TMPRSS9	up
MANNO_MIDBRAIN_NEUROTYPES_HNBGABA	1.29401e-12	2.46243e-11	0.91012	0.644818	1.4508	681	SPOCK1|NTM|KCND2|DPP6|NRXN3|SORCS1|TMEM132B|SORCS3|NRXN1|MEIS2|RIMS2|FGF14|XIST|CLVS1|GRM5|FMN2|SCN9A|PAK3|PLXNA4|MEG3|KCNIP4|NBEA|SLC1A2|UNC79|LONRF2|KIF5C|DOCK3|GRIA2|CHL1|OPCML|FRMD3|CSMD2|LRP1B|PEX5L|VAT1L|RETREG1|TAFA5|DNM3|GRIA1|CDH4|BAALC|SCN3A|GPM6A|MAP1B|GABRB3|ARPP21|LSAMP|RBFOX2|CSMD1|PPFIA2|DCLK1|DPYSL3|CSRNP3|ADCY2|MARK1|CHN1|SLC38A1|DNER|CAMK2B|BRINP3|PLXNA2|EYA4|NOL4|ZNF462|DLG2|SC…	up
DESCARTES_FETAL_KIDNEY_VASCULAR_ENDOTHELIAL_CELLS	0.0018094	0.00775287	0.45506	0.693239	1.44968	84	CLVS1|KCNIP4|GPM6A|PREX2|NRP2|ASIC2|SYBU|THSD1|PPP1R13B	up
DESCARTES_FETAL_CEREBELLUM_UNIPOLAR_BRUSH_CELLS	0.00521964	0.0191881	0.407018	0.800049	1.44646	24	RPH3A|ARSJ|CHST9|MID1|RSPO2|TMEM237|CHRM5	up
TRAVAGLINI_LUNG_NEUROENDOCRINE_CELL	0.000693976	0.00362099	0.477271	0.67004	1.44177	125	NRXN1|RIMS2|SEZ6L|PAK3|MEG3|KIF5C|GRIA2|CTNNA2|SCN3A|PAM|MAP1B|LSAMP|DPYSL3|CAMK2B|NOL4|UNC80|NCAM1|LRRTM3|SNAP91|PROX1|STXBP5L|FXYD6|MIAT|NOS1AP|KIF1A|NPDC1|BAMBI|CRMP1|LYPD1|GNAO1|BEX2|UCHL1	up
DESCARTES_FETAL_INTESTINE_ENS_GLIA	0.00471488	0.0177356	0.407018	0.718646	1.4352	52	CSMD2|PTPRZ1|LINC00461|SLC35F1|COL22A1|GRIK3|NKAIN3|ERBB4|PRIMA1|LMO1|SHC4|LINC01505|TRIM9|CDH19|LGI4|SOX10|METRN|SOX2	up
DESCARTES_MAIN_FETAL_LENS_FIBRE_CELLS	4.857e-05	0.000320661	0.557332	0.652789	1.43435	205	SLC24A2|KIAA1217|NRCAM|INPP5F|TRPM8|KCNMB2-AS1|LDLRAD3|CAMK2A|P3H2|SIPA1L3|HMGB1|NHS|ME1|LINC00903|SERPINB6|LPIN1|EPB41L4A|LMCD1-AS1|SNX1|HIF1A-AS3|LYPD6|SIPA1L1|PROX1-AS1|CTIF|TUSC7|LSAMP-AS1|IQSEC1|SOX1-OT|ALG5|ARNTL2|NPLOC4|DNMBP|FHIT|FAM182A|KNOP1|FAM222A-AS1|LINC02234|ZSCAN30|STPG4|DCTN5|LNPK|CARHSP1|CPEB1|GSS|SUCO|USPL1|LINC02024|LINC01004|HDAC6	up
HU_FETAL_RETINA_RGC	9.49998e-08	9.45613e-07	0.704976	0.640412	1.43394	434	NRCAM|BMERB1|SCN9A|SEZ6L|AFAP1|KIF5C|GRIA2|AKAP6|NAV2|ACSL3|JAKMIP2|DPYSL5|CTNNA2|SCN3A|MAP1B|CALM2|RBFOX2|PLPPR1|NELL2|SLC35F1|DCLK1|DPYSL3|PPP2R2B|CHN1|SLC38A1|DNER|SLIT1|TSPAN7|NAV1|RND3|STXBP1|TPD52|APBB2|CXADR|HSPA12A|PGM2L1|TSC22D1|ANK2|NCAM1|KLHDC8A|ELAVL3|FEZ1|PRUNE2|ATCAY|MEIS3|HMGCS1|FXYD6|RALGDS|MIAT|PFKFB3|RAB6A|RTN3|TMOD2|PHACTR3|SEMA6A|MAPT|KIF3A|ZMIZ1|ADD2|MORF4L2|GAP43|KIDINS220|K…	up
HU_FETAL_RETINA_AMACRINE	0.00608059	0.0221019	0.407018	0.69883	1.42728	63	NRXN3|NRXN1|MEIS2|FAT3|GRIA2|SCN3A|GPM6A|RBFOX2|LINC00461|PPFIA2|DLG2|RND3|ELMOD1|SRGAP3|DIRAS2|TRIB2|MEIS1|NREP|RUNX1T1|NRP1|MAP2|LUC7L3|DPYSL2	up
MURARO_PANCREAS_DELTA_CELL	3.423e-05	0.000230696	0.557332	0.6444	1.41913	242	CADPS|FGF14|INPP5F|PAK3|NBEA|LONRF2|LMO2|VAT1L|AHI1|BAALC|PAM|MAP1B|KCNIP1|GABRB3|HAP1|FGF12|DPYSL3|SLC38A1|CAMK2B|SLC4A8|PLXNA2|TMOD1|NOL4|TANC2|TPD52|UNC80|NCAM1|JAM3|TSHZ2|PJA2|KCNT2|SILC1|PROX1|STXBP5L|FXYD6|NECTIN3|ERBB4|IDS|PREPL|CDK14|SLC2A13|MBNL2|LPIN1|ICA1L|FHOD3|MAP9|MEST|BAMBI|TTC3|CDKN2A|CYFIP2|DYNC2H1|AMPH|DNAJC6|TLE2|ST8SIA3|PSIP1|BEX2|EXOC6|UCHL1|ABCC5|RUNX1T1|MAP6|NUDT9|PNMA2|OXC…	up
GAO_LARGE_INTESTINE_24W_C5_LGR5POS_STEM_CELL	0.00703563	0.0247394	0.407018	0.708199	1.41756	53	RNF157|ATP10B|DAPK2|ITPKC|RGMB|PLEKHH1|LHFPL3-AS2|CFTR	up
DESCARTES_FETAL_STOMACH_PDE1C_ACSM3_POSITIVE_CELLS	0.00858171	0.029223	0.38073	0.796157	1.41739	21	PDE1C|ADARB2|WNK3|ERBB4|STAC2|TFCP2L1|ATP6V1A|CPSF7	up
DESCARTES_MAIN_FETAL_EXCITATORY_NEURONS	0.00922886	0.0306209	0.38073	0.912253	1.41484	8	PANTR1|SOX5|SPIRE1|LINC01965|FOXG1-AS1|MLLT3	up
HAY_BONE_MARROW_STROMAL	5.99549e-11	9.46117e-10	0.839089	0.627485	1.41177	735	KCNH1|PDE1C|ACSS3|NRXN3|KIAA1217|OSMR|NRXN1|MEIS2|FAT3|LIFR|RNF180|TMEM132C|TPST1|CHL1|DMD|PRRX1|NAV2|RETREG1|NPNT|MAGI1|ENAH|CFI|EPB41L4B|SRPX|FBXL7|SMOC2|NCAM2|P3H2|DLC1|NLGN4X|LRRC4C|PREX2|NRP2|RBFOX2|TJP1|TEAD1|PPFIA2|ARSJ|DCLK1|DPYSL3|MYO10|CSRNP3|MARK1|PDGFRA|RAPGEF4|RAI14|COL4A2|EYA4|FLRT2|RND3|RHOJ|SGCE|IL1RAPL1|ZFHX4|DENND2A|HSPA12A|SPRY4|LPL|SMOC1|SATB2|NLGN1|DAPK2|LHFPL6|NALCN|JAG1|COL…	up
HAY_BONE_MARROW_CD34_POS_ERP	0.0131079	0.0417775	0.38073	0.88828	1.40494	9	RYR3|MAP7|MEST|TRIB2	up
LAKE_ADULT_KIDNEY_C3_PROXIMAL_TUBULE_EPITHELIAL_CELLS_S1_S2	0.000159005	0.000961461	0.518848	0.636708	1.40288	217	PDZD2|SORCS1|AGAP1|KANK1|DANT2|VPS13A|FRMD3|MIR100HG|PCDH15|EHBP1|L3MBTL4|SLC1A1|RORA|MSRA|GPHN|MAST4|P3H2|PCSK5|PARD3|DIP2C|TEAD1|ABLIM1|SNHG14|SREK1|DLG2|ASTN2|MAP3K13|IGF1R|ANKS1B|PTPRD|NLGN1|PPFIBP1|COL4A1|ANK2|LRP2|NFIB|PBX1|FTX|ADAMTS9-AS1|PRUNE2|NHS|TNS1|TNRC6A|PUM3|FRMD4B|KCNQ1OT1|AOPEP|TLN2|RAB11FIP3|PTPRG|ZBTB20|ARHGEF28|CDK14|FHOD3|MYO6|MAPK10|PDE4D|CRADD|ZHX3|MBD5|PDE8A|CHD9|VWA8|FARP…	up
DESCARTES_FETAL_PLACENTA_SYNCYTIOTROPHOBLASTS_AND_VILLOUS_CYTOTROPHOBLASTS	0.00855605	0.029223	0.38073	0.684631	1.40258	66	NRXN3|KANK1|ADCY2|LRP2|GNA12|SLC13A3|ZNRF3|LRATD1|TMEM150C|CRISPLD1|ALDH7A1|LINC01618|MAPK4|SLC13A4|AP1S3|GRAMD2A|FRMD6|GPR87|CYP2J2	up
GAUTAM_EYE_IRIS_CILIARY_BODY_CILIARY_BODY_CELLS	0.00461351	0.0176378	0.407018	0.659553	1.40072	98	NEBL|DGKG|MAGI1|PDGFRA|RND3|WLS|NCAM1|PRICKLE2|PROX1|NECTIN3|ME1|ELMOD1|ARHGEF12|EPB41L4A|DCBLD2|CAPN2|RCN2|DDAH1|PKM|MPRIP|TRPM3|DNAJC6|SDC2|TSPAN5|GCSH|SLC36A4|COLGALT2|SOX2|MLF2|EGLN3	up
DESCARTES_FETAL_MUSCLE_SATELLITE_CELLS	0.00671761	0.0238807	0.407018	0.707444	1.4004	48	LINC02821|GSG1L|CALN1|LRRTM3|SPATS2L|CADM2|CNGA3|SPATA13	up
DURANTE_ADULT_OLFACTORY_NEUROEPITHELIUM_IMMATURE_NEURONS	0.00195423	0.00821031	0.431708	0.644232	1.39569	138	SPOCK1|CADPS|NRXN1|SCN9A|NBEA|KIF5C|RETREG1|MAP1B|CALM2|DCLK1|DPYSL3|PCDH9|NCAM1|ELAVL3|FXYD6|KCNQ1OT1|RAB6A|RTN3|KIF3A|KIF1A|GAP43|EBF4|GDAP1|MAPK10|GTF2I|TERF2IP|PPA1|KIFAP3|CRMP1|LHX2|ARMH4|EFR3B|PSIP1|UCHL1|APBB1|RGMB|MAP6|TUBA1A|EFHC1|DPYSL2|KLC1|MSI2|CENPV|THUMPD3-AS1|DCX|FZD3|ELAVL4|JPT1|FAM171B|GDI1	up
MANNO_MIDBRAIN_NEUROTYPES_HNBM	3.40927e-05	0.000230696	0.557332	0.631303	1.39505	282	CADPS|XIST|TRPM8|CLVS1|FMN2|PAK3|AFAP1|KIF5C|PEX5L|MYT1|DPYSL5|CTNNA2|DSCAML1|SCN3A|SOBP|GPM6A|MAP1B|ZMAT4|SOX5|RBFOX2|DCLK1|DPYSL3|CSRNP3|SLC38A1|SLC4A8|NAV1|RND3|LRRTM4|ZFHX4|CXADR|ANK2|NCAM1|ELAVL3|MAPK8|SCN8A|RAB3C|ATCAY|CSMD3|RALGDS|MIAT|TOX3|PTPRG|PHACTR3|RGS4|AUTS2|GAP43|NFASC|TMEM163|TERF2IP|BZW2|SOGA3|AP3B2|CRMP1|MTUS2|GDPD1|NOVA1|POU3F2|LZTS1|NEDD4L|PCBP4|MDGA1|PHLDA1|SHF|ST8SIA3|PHF21B…	up
MANNO_MIDBRAIN_NEUROTYPES_HNBML1	3.23373e-05	0.000222577	0.557332	0.627705	1.3928	315	CADPS|SHISA6|TMEM132B|FGF14|XIST|FMN2|SEZ6L|PAK3|KIF5C|DOCK3|GRIA2|PEX5L|MYT1|RPS6KA2|CTNNA2|SCN3A|GPM6A|MAP1B|ZMAT4|GABRB3|ARPP21|RBFOX2|PLPPR1|NELL2|FGF12|DPYSL3|CSRNP3|SLC38A1|SLC4A8|PCDH9|NAV1|LRRTM4|CXADR|PGM2L1|ANK2|AP1S2|NCAM1|ELAVL3|MAPK8|SCN8A|SNAP91|RAB3C|ATCAY|CSMD3|TENM1|ASIC4|MIAT|TOX3|PHACTR3|UNC13A|FAM189A1|GAP43|KIF3C|FHOD3|CACNB4|NFASC|SYBU|NMNAT2|PHYHIPL|ONECUT1|MYO5A|BZW2|C1QL1…	up
DESCARTES_FETAL_MUSCLE_LYMPHATIC_ENDOTHELIAL_CELLS	0.0130129	0.0416799	0.38073	0.679416	1.39114	65	GPM6A|NRP2|RAPGEF4|CXADR|PPFIBP1|NALCN|SEC14L2|PROX1|NFIA-AS2|SCAMP5|UNC5A|ARL4A|P4HA3|SLC39A14	up
DESCARTES_FETAL_LUNG_LYMPHATIC_ENDOTHELIAL_CELLS	0.0218838	0.0661627	0.352488	0.687866	1.38594	56	KCNIP1|NRP2|GNG12-AS1|PPFIBP1|NFIA-AS2|UNC5A|NETO1|PRR5L|P4HA3|KLHL4|SLC27A3|CTHRC1|GALNT15	up
DESCARTES_FETAL_EYE_LENS_FIBRE_CELLS	0.00767422	0.026839	0.407018	0.666419	1.38498	77	SLC24A2|TRPM8|CAMK2A|LSAMP|MED12L|ME1|HIF1A-AS3|DNMBP|NOCT|MIR193BHG|LNPK|GSS|LINC02024|F12	up
DESCARTES_FETAL_EYE_BIPOLAR_CELLS	0.0239737	0.0711513	0.352488	0.784152	1.38469	20	LINC02821|CA10|KCNMA1-AS1|GABRA5|NETO1|VSX1|HHIP	up
DURANTE_ADULT_OLFACTORY_NEUROEPITHELIUM_MATURE_NEURONS	0.00116921	0.00529004	0.45506	0.628912	1.38373	181	SPOCK1|NRXN1|FMN2|SCN9A|RETREG1|MAP1B|CALM2|ARPP21|FGF12|AGBL4|DNER|TSPAN7|PCDH9|JAG1|NCAM1|ELAVL3|TSHZ2|NDFIP1|FXYD6|RTN3|KIF3A|SPAG16|GAP43|GDAP1|MAPK10|TERF2IP|PPA1|KIFAP3|RIC8B|LHX2|EFR3B|IGSF10|ATP1B1|PIGU|UCHL1|GNAL|TUBA1A|SNAP25|EFHC1|IP6K2|P4HTM|MSI2|CENPV|CYSTM1|REEP1|MGST3|TSPAN3|ARL3|SPEF2|COQ4	up
HAY_BONE_MARROW_CD34_POS_LYMPHOID_UNK	0.0157108	0.0484043	0.352488	0.90332	1.38125	7	GLDC|VAT1L|BCAT1|KCNK9	up
DESCARTES_FETAL_EYE_RETINAL_PROGENITORS_AND_MULLER_GLIA	0.024868	0.0724755	0.352488	0.820918	1.38073	14	CLVS1|DNAH11|PCYT1B	up
DESCARTES_MAIN_FETAL_INHIBITORY_INTERNEURONS	0.0324519	0.0905017	0.276501	0.743828	1.3776	28	CHL1|GAD1|MSRA|SLC35F4|UNC5C|GLCE|PRSS51	up
DESCARTES_MAIN_FETAL_PDE11A_FAM19A2_POSITIVE_CELLS	0.0107589	0.0351566	0.38073	0.702927	1.37754	45	PAK3|PCDH9-AS2|PPFIA2|PCDH9|ANKRD28|SCN8A|DIRAS2|CACNB4|RBFOX1|GRIN2A|RASGEF1B|SH3BP4|PCDH7|SNAP25|FILIP1L	up
ZHONG_PFC_C4_UNKNOWN_INP	0.00703051	0.0247394	0.407018	0.658453	1.37731	86	CADPS|ARHGEF26|NELL2|NKAIN3|KLHDC8A|SYP|SERPING1|MEST|SVIL|PCBP4|PHF21B|DANCR|ACTR10|OCIAD2|NUMBL|ATP6V0E2|ZNF254|GNL3|ZNF43|DOCK7|COA1|ZFP82|PRMT9|UBAP2|DPF2|ELAVL4|ELP6|C19orf12|KIN|RBIS|MRPL42|PSMC6|POLR2H|CFAP298|ZNF605|SOCS4|BRD7|EXOSC1|EIF2S1|COMMD9|RNF138|MTHFD2|SUPT16H	up
MANNO_MIDBRAIN_NEUROTYPES_HOMTN	1.55141e-05	0.000115375	0.57561	0.618048	1.37688	373	RNF157|CLVS1|SCN9A|PLXNA4|MEG3|UNC79|KIF5C|PEX5L|VAT1L|MYT1|DNM3|CTNNA2|CPNE8|SCN3A|MAP1B|ZMAT4|NRP2|RBFOX2|NELL2|PPFIA2|DPYSL3|ABLIM1|PPP2R2B|ADCY2|SLC38A1|PLCB1|SLC4A8|OSBPL6|ESRRG|TSPAN7|PCDH9|STXBP1|INSYN2A|CXADR|HSPA12A|APC2|ANK2|DNM1|GSG1L|ELAVL3|SCN8A|GPR155|ATCAY|CSMD3|KHDRBS3|SEMA6D|TLN2|PID1|TMOD2|PHACTR3|MDGA2|KIF3A|LYST|SYP|FRY|GAP43|GDAP1|NFASC|NMNAT2|RBFOX1|FADS3|ATP2B2|MYO5A|BZW2|K…	up
DESCARTES_FETAL_ADRENAL_SYMPATHOBLASTS	0.00624178	0.0225611	0.407018	0.647252	1.37547	99	SLC24A2|SORCS3|PANTR1|AGBL4|C21orf62|CNTNAP5|BRINP1|PACRG|KCTD16|CNGA3|KCNK9|FAM135B|COLGALT2	up
HAY_BONE_MARROW_CD34_POS_MKP	0.0222797	0.0670463	0.352488	0.674333	1.37254	60	KALRN|MED12L|CDH6|PBX1|ACTN1|PRTFDC1|RAB3C|KAZN|GUCY1B1|NAA38|KLHL13|IGSF10|DTD1|TPM1|PDIA5|MGLL|ADCY6|TEAD4	up
DESCARTES_FETAL_LIVER_MESOTHELIAL_CELLS	7.18477e-05	0.000451315	0.538434	0.619247	1.37025	295	SPOCK1|DPP6|TMEM132B|PDE7B|NEBL|TMEM132C|ARHGEF26|LONRF2|MIR100HG|PEX5L|NTRK3|NPNT|ZBTB7C|ITGB4|SMOC2|LSAMP|PODXL|PLCE1|ITGB8|C21orf62|FREM2|FBN3|PTPRD|LRP2|RHPN2|ITGA3|GSG1L|ADAMTS9-AS1|LRRTM3|CTNNA3|SNAP91|SILC1|ELN|ERBB4|PPM1E|C1QTNF1|COL9A3|RBFOX1|C1QL1|ALDH1A2|JPH4|GRIN2A|FXYD7|SULF1|NETO1|MDGA1|PHF21B|B4GALNT4|PDPN|EMP2|MYO5B|PNMA2|ARHGEF4|INHBA|PLLP|RASSF8|PAPPA	up
DESCARTES_FETAL_PLACENTA_SMOOTH_MUSCLE_CELLS	0.0118825	0.038633	0.38073	0.653702	1.36577	82	GRID1|ADARB2|PLCB1|HAS2|SCN7A|MAPT|ADGRB1|OLFM2|COL5A3|RGS20|SEMA5B|CLTCL1|ABCC8|CDH19|LZTS1|BMPER|GNAL|CSPG4|GUCY1A2|GFRA2|CACNA1C	up
DESCARTES_FETAL_MUSCLE_SKELETAL_MUSCLE_CELLS	0.000903823	0.0042998	0.477271	0.619819	1.3624	204	SLC24A2|CAMK2A|DPYSL5|COL22A1|HOPX|ADCY2|ACTN2|CMYA5|C21orf62|CAV3|TTN-AS1|TTN|ASB18|SLC8A3|ARX|TPM1|PRKAA2|FHL1|VWA5A|CA3|CKMT2|PFKM|IGFL4|MAPK4|CACNB1|RRAGD|LANCL1-AS1|LINC00457	up
DESCARTES_MAIN_FETAL_HORIZONTAL_CELLS	0.0295791	0.0839371	0.282013	0.702694	1.36123	39	MEGF11|TNR|GRIA3|TANC1|ONECUT1|CACNG7|SEM1|EPM2A|ARHGEF4|ERC1|MIR2052HG|MALT1|B3GAT2|MIR181A2HG	up
DESCARTES_FETAL_LIVER_VASCULAR_ENDOTHELIAL_CELLS	0.00507174	0.0188587	0.407018	0.630357	1.36042	129	GNA14|GNA14-AS1|NETO2|PTPRN2|TSPAN7|FEZ1|PRUNE2|NHSL2|BRINP1|PTCHD4|ZEB1-AS1|MAN1C1|THSD1|PLPP3|CNTNAP3B|BMPER|TMEM233|MYRIP|PCA3|HECW2|NOVA2|SMAD9|TMC7|KLHL4|FAM102A	up
DESCARTES_FETAL_SPLEEN_STC2_TLX1_POSITIVE_CELLS	0.0345269	0.0946562	0.276501	0.833795	1.35802	11	PANTR1|FBXL16	up
DESCARTES_FETAL_LIVER_HEMATOPOIETIC_STEM_CELLS	0.0444712	0.115554	0.234393	0.724808	1.34929	29	CHRM3|RNF220|CALN1|LINC01122	up
DESCARTES_FETAL_STOMACH_NEUROENDOCRINE_CELLS	0.030543	0.0862939	0.276501	0.689292	1.34898	44	MEGF11|HAP1|MAOB|RFX4|RGS4|AP3B2|PCSK1|LINC00907	up
DESCARTES_FETAL_ADRENAL_STROMAL_CELLS	0.00832857	0.0288159	0.38073	0.619347	1.3463	144	ADAMTS14|PRRX1|GDNF-AS1|PDGFRA|ZFPM2-AS1|ADAMTS9-AS1|MXRA5|TRPC4|CDH11|PAMR1|CLDN11|SULF1|SRPX2|C1QTNF7|GAS2|METTL24|HHIP|CBLN4|THBS2|RSPO2|ZNF385D|EDNRA|IGFBP3	up
LAKE_ADULT_KIDNEY_C2_PODOCYTES	0.00229836	0.0095938	0.431708	0.610408	1.34397	209	SPOCK1|RYR3|DPP6|PDE7B|XIST|FMN2|KANK1|NEBL|ARHGEF26|FRMD3|RETREG1|NPNT|SOX6|FBXL7|GPHN|PSD3|P3H2|CPNE8|PAM|ARHGEF3|PARD3|BICD1|PODXL|PLCE1|TJP1|MAGI2|TEAD1|ITGB8|SEMA5A|CA10|ACTN4|RAI14|DLG2|CMYA5|APBB2|IGF1R|NLK|PTPRD|KIF13A|PCOLCE2|TANC1|KLHL29|LARGE1|FTX|EEA1|ADAMTS9|ADAMTS9-AS2|ATP10A|NPAS3|KCNQ1OT1|SPAG16|INTS12|SPATS2L|FRY|CEP112|DST|ARHGEF12|NFASC|UNC5C|TARID|RBFOX1|IQCJ-SCHIP1|MBD5|FYN|C…	up
HU_FETAL_RETINA_HORIZONTAL	0.0400916	0.106309	0.24134	0.693124	1.34135	38	MAGI1|SULF2|SCN3A|PLXNA2|PROX1|MIAT|ADD2|ONECUT1|MEIS1|TUBA1A|SOX4|JPT1|RTN1|CNTNAP2|NDRG4|MLLT11|TAGLN3|STMN4	up
FAN_EMBRYONIC_CTX_EX_4_EXCITATORY_NEURON	0.00908336	0.0302935	0.38073	0.614738	1.34065	152	PDZD2|RYR3|SHISA9|SCN9A|CSMD2|NTRK3|AHI1|LRRC4C|ARPP21|CSMD1|ACTN2|SCN2A|FBN3|CC2D1A|PPFIBP1|GOLGA8B|KCNQ1OT1|SPTBN4|MIAT|NIN|RPS6KL1|ELMOD1|DGKH|LINC00342|SLC2A13|MYO6|SYBU|TSBP1|PTCHD4|FADS3|PFKP|GOLGA8A|ABCC8|SLC8A3|R3HDM1|SYNE1|CACNA1G|SLC27A1|MMP17|LGI4|HYDIN|PKD1|GABRB1|KCNMA1|RAP1GAP2|EXD3|TARBP1|CAND2|DMWD|PTPN13|NRBP2|PLEKHA6|SPEG|SRRM3|CELF2-AS2|CACNA1C	up
LAKE_ADULT_KIDNEY_C4_PROXIMAL_TUBULE_EPITHELIAL_CELLS_S2	0.00390376	0.0153075	0.431708	0.611118	1.33878	173	DLGAP1|KIAA1217|AGAP1|KANK1|CLSTN2|NBEA|DANT2|VPS13A|TNIK|CREB5|GLIS3|RETREG1|SAMD4A|L3MBTL4|TMEM178B|SOX6|RORA|PPP1R9A|MAST4|P3H2|PAM|PARD3|DIP2C|ITGB8|AGBL4|SEMA5A|ABLIM1|COL4A2|PTK2|DLG2|IGF1R|PTPRD|NLGN1|CDH6|PPFIBP1|COL4A1|LRP2|NFIB|FTX|ADAMTS9-AS1|PRUNE2|NHS|KLF12|AOPEP|PTPRG|DGKH|ZBTB20|SPATS2L|CDK14|EPB41L4A|FHOD3|STOX2|MAPK10|DNAH14|PDE4D|SVIL|MBD5|PDE8A|VWA8|FARP1|SIPA1L1|ANKRD26|TTC28|…	up
GAUTAM_EYE_CORNEA_CYTOTOXIC_T_CELLS	0.00787817	0.0274042	0.38073	0.615181	1.33722	145	RAB3IP|MATN2|SLF2|KLHL29|PTPRE|ZNF827|MTERF1|COG7|AUTS2|STARD4-AS1|AGPAT4|MAPKBP1|TTL|ZNF236|NAPEPLD|ZNF44|ZNF626|ATP5MG|TECPR1|CLASP1|FNDC3B|GPATCH2|FARS2|VPS35L|PLOD3|ATAD2B|NF2|ZNF621|SMYD3|CCDC144A|ANKS3|LRRC75A|MDN1|COQ8B|SH2B1|ZC3H7B|UBE2O|CCZ1B|ZFP30|ZNF573|FBXL4|EIF2B1|RBIS|CEBPZOS|NXPE3|LONRF1|ZNF248|QRICH1|RHBDD3|SUGP1|RAD17|ANKRD54|EDC3|BRMS1L|SLC2A11|ABHD16A|MLYCD|TMED8|ATRIP|PELP1|ZF…	up
AIZARANI_LIVER_C7_EPCAM_POS_BILE_DUCT_CELLS_2	0.0035316	0.0140181	0.431708	0.60648	1.33542	211	RAB3IP|CTNND2|ABCC3|CREB5|GLIS3|MAGI1|ENAH|CALM2|TEAD1|ITGB8|TESC|MYO10|ABLIM1|SNHG14|ACTN4|GOLM1|SPTBN1|ZFHX4|CXADR|PTPRD|NFIB|PBX1|CHST9|COBL|SCD5|ZBTB20|SPATS2L|SYNJ2|COL27A1|ANXA2|GTF2I|TTN|CTDSPL|EPB41L1|BEX3|AFDN|NEDD4L|PMEPA1|WWTR1|ATP1B1|TPM1|EMP2|LAMC1|BCL2L1|VCAN|KIFC3|CLMN|CFTR	up
DESCARTES_FETAL_HEART_SCHWANN_CELLS	0.0320442	0.0897515	0.266351	0.653105	1.32832	62	ATP10B|PMP2|COL22A1|CHST9|PLEKHA4|PRIMA1|NLGN3|SHC4|LINC01505|CDH19|ALDH1A3|LGI4|SOX10|METRN|CFAP61|CTXND1|LINC00327|GINS3	up
DESCARTES_FETAL_THYMUS_THYMIC_EPITHELIAL_CELLS	0.00289337	0.0117001	0.431708	0.602752	1.32807	225	SPOCK1|DPP6|NRXN3|SORCS1|ADAMTS14|LINC00511|CLVS1|KANK1|SEZ6L|ATP10B|DANT2|L3MBTL4|GPHN|CDH4|LRRC4C|CDC14B|ADARB2|CSRNP3|EYA4|ESRRG|ASTN2|CMYA5|PKNOX2|MTCL1|HSPA12A|RHPN2|NHS|TOX3|COL27A1|EPB41L4A|CACNB4|EYA2|MAPK10|TMEM163|SLC36A1|MIR3936HG|SLC6A1|CLTCL1|TRPM3|GSTO2|ABCA3|MICALL2|SYNE1|UST|TLE2|GHR|ANKFN1|FAM135B|PPARGC1A|KCTD1|BMP7|MYO5B|KIAA1549|OXCT1|ACO1|ST7	up
GAUTAM_EYE_IRIS_CILIARY_BODY_SCHWANN_CELLS	0.020394	0.0619481	0.352488	0.6289	1.32424	91	NTM|CHRM3|FRMD3|TAFA5|EPN2|ZNF532|PPP2R2B|PLEKHA4|WWP1|FRY|RAB40B|COL5A3|TOM1L2|RANBP17|ITPR3|STRN3|MMP17|NRDE2|RTKN|KAT2B|MAP2|IFNAR2|ATP6V0E2|PHYHD1|CLMN|GOLT1B|ZC2HC1A|DCTN2|ADGRB3|NCBP3|MPG|FAM126A|G2E3|N4BP2L2|LBR|NIBAN2|SNX4|POMT1|PPP3CC|CAT|HCFC2|NSD1|APOL6|SFSWAP	up
DESCARTES_FETAL_SPLEEN_VASCULAR_ENDOTHELIAL_CELLS	0.0425056	0.111793	0.231127	0.659826	1.32074	53	CHRM3|SNTG1|MAGI1|FGF12|UNC80|PTCHD4|SIPA1L1|RGS7BP|PROX1-AS1|TMEM233|RAPGEF5|MYRIP|HECW2|BBOX1-AS1	up
LAKE_ADULT_KIDNEY_C29_UNKNOWN_NOVEL_PT_CFH_POS_SUBPOPULATION_S2	0.0329787	0.0914981	0.257206	0.630255	1.31744	85	PDE7B|KANK1|DANT2|EHBP1|L3MBTL4|TMEM178B|RORA|FBXL7|GPHN|PARD3|BICD1|MAGI2|ITGB8|ZDHHC14|AGBL4|DLG2|MYO9A|TSHZ2|PRUNE2|KCNT2|ZBTB20|FAM189A1|ZFPM2|CEP112|OSBPL10|AUTS2|DST|RBFOX1|SVIL|MBD5|ALDH1A2|SYNE1|THRB|TTC28|PLCB4	up
DESCARTES_FETAL_PANCREAS_ENS_GLIA	0.0378378	0.102005	0.24134	0.639836	1.31515	71	ARHGEF26|PMP2|PTPRZ1|GRIK3|ADAM23|NKAIN3|MDGA2|SDK2|ST8SIA5|PRIMA1|NLGN3|SHC4|LINC01505|CDH19|LGI4|SOX10|SOX2|FAM181B|CNP|GINS3|ERBB3|MMD2|LINC02024|POLR3G	up
DESCARTES_MAIN_FETAL_AMACRINE_CELLS	0.0591862	0.14396	0.204295	0.737603	1.31315	21	MEIS2|ASIC2|FRMD5|MIR181A1HG|RCN1	up
ZHONG_PFC_MAJOR_TYPES_OPC	0.0283912	0.0816404	0.276501	0.62134	1.30832	91	KANK1|SEZ6L|NXPH1|LHFPL3|PCDH15|SOX6|PMP2|PTPRZ1|LRRC4C|LSAMP|SLC35F1|ITGB8|EPN2|SEMA5A|PDGFRA|CA10|BRINP3|TSPAN7|GNG7|SPRY4|PON2|COL9A1|SCD5|LIMA1|GATM|SPRY1|TRIB2|CADM2|SCN1A|PLAT|PLPP3|NOVA1|TSC22D4|PDE4B|SOX10|C2orf80|ARL4A	up
BUSSLINGER_GASTRIC_OXYNTIC_ENTEROCHROMAFFIN_LIKE_CELLS	0.0429185	0.112422	0.224966	0.62824	1.30639	79	DPP6|RIMS2|FGF14|SMOC2|PAM|TEAD1|DNER|CAMK2B|MAOB|SMOC1|ANK2|PROX1|SERPINB6|KIF1A|ABCC8|BEX3|RUNX1T1|REV3L|YWHAQ|PCSK1|ERO1B|ARRDC4|SEZ6L2|SOX4|DNASE1|QDPR	up
DESCARTES_FETAL_PLACENTA_PAEP_MECOM_POSITIVE_CELLS	0.0122767	0.039715	0.38073	0.598421	1.30618	153	RIMS2|KCNMB2|RNF180|SLC1A1|HAP1|SYT14|GRAMD1C|DNER|IGSF11|ARHGEF28|KIZ|STK33|ZPLD1|CCDC148|FAM135B|LINC01301|PRKAA2|ASRGL1|IL1RL2|DOK5|LINC00271|FAM229B|RIMKLB	up
ZHONG_PFC_C7_ORG_UNDERGOING_NEURONAL_DIFFERENTIATION	0.0461032	0.119315	0.21925	0.638566	1.3048	64	NTM|DPP6|TMEM132B|LONRF2|GRIA2|CHL1|TNIK|ARPP21|DLG2|PTPRD|HSPA12A|SATB2|SNAP91|MIAT|C8orf34|NIN|SCD5|MAPT|CACNG8|RBFOX1|EPHB1|NDRG1|SHC2|MLLT3|ABHD6|RUNX1T1|LHFPL4|MAP6	up
DESCARTES_FETAL_KIDNEY_URETERIC_BUD_CELLS	0.00519932	0.0191881	0.407018	0.591951	1.3041	234	PDE7B|LINC00511|ATP10B|SNTG1|CFI|EPB41L4B|ITGB4|BCAS1|DIRAS2|SYT16|ACSM6|C4orf19|RDH10|MYH14|LINC02343|RDH10-AS1|CDCP1|FAM181B|CTXND1	up
MANNO_MIDBRAIN_NEUROTYPES_HRGL2B	0.000330708	0.00182879	0.498493	0.581558	1.30094	426	CDH13|PDE1C|DPP6|FAT3|CTNND2|LIFR|KANK1|SEZ6L|SLC1A2|ARHGEF26|IGSF9B|CSMD2|CREB5|GLIS3|NTRK3|DCLK2|EPB41L4B|GRIA1|PMP2|SEL1L3|PTPRZ1|NLGN4X|LRRC4C|DPF3|MPC1|SOX5|ITGB8|XYLT1|OSBPL6|TSPAN7|GNG7|SMOC1|WLS|GFAP|LRP2|RFX4|NFIB|HAS2|ATP2B4|ATP13A4|ELN|TNS1|CSMD3|TNC|TCF7L2|PON2|MRC2|NPAS3|C8orf34|LRP1|SPRY2|SCD5|SEMA6A|SRGAP3|KIF1A|COL27A1|NPTXR|NACC2|PHYHIPL|WSCD1|KCNQ2|ATP2B2|SLC25A18|GATM|DDAH1|STK…	up
CUI_DEVELOPING_HEART_CARDIAC_FIBROBLASTS	0.0354167	0.0962798	0.245042	0.612075	1.30071	99	NEBL|LAMB1|MOXD1|FGF12|ACTN2|SCN7A|COL9A1|TTN|PKM|PKIG|ALDH1A2|TPM1|MDH1|ATP5MC2|RAMP1|LAMC1|PDLIM5|LOXL2|COX5A|CKMT2|GOT1	up
DESCARTES_FETAL_KIDNEY_MEGAKARYOCYTES	0.033092	0.0914981	0.252961	0.606431	1.29918	121	RYR3|ABCC3|DGKG|DGKI|MED12L|MFAP3L|RAB3C|RPS6KL1|ADAM32|RAB27B|SLC8A3|ITGB3|EYS|PCYT1B|RUFY1|EFCAB13|MAST1|ZNF234|DNAH10|MYOM1|KLF9|MLYCD|ALOX12|EFHC2|XYLT2|LINC00534|ZFP3|ZNF32|TXNL4B|EHD3	up
ZHONG_PFC_C3_PROX1_CCK_POS_INTERNEURON	0.0767263	0.179026	0.181383	0.797362	1.29868	11	ARL4C|AP1S2|PROX1	up
MENON_FETAL_KIDNEY_0_CAP_MESENCHYME_CELLS	0.0501066	0.126512	0.206588	0.620437	1.29627	82	DDX24|MEIS2|XIST|ENAH|NAP1L1|NCAM1|HMGB1|LAMA4|SNRNP70|KAT6B|LYPD1|PSIP1|NOP56|CHD4|TUBA1A|DNMT1|TPR|ZKSCAN1|LUC7L3|BPTF|RSF1|NR2F1|SYNE2|ILF3|SMC1A|GABPB1-AS1|CCDC14|BDP1|PPM1G|SOX4|TOP2B|RBM25|SMC3|SF3B2	up
DESCARTES_FETAL_CEREBRUM_LIMBIC_SYSTEM_NEURONS	0.0800478	0.185631	0.170932	0.701601	1.29549	27	RNF220|PROX1-AS1|BDNF|CPNE4	up
ZHONG_PFC_C7_SST_LHX6_POS_PUTATIVE_MIGRATING_INTERNEURON	0.0921717	0.207066	0.16318	0.768848	1.29316	14	NXPH1|GAD1|PAM|ARX|ACKR3	up
MANNO_MIDBRAIN_NEUROTYPES_HRGL2A	8.51689e-05	0.000519852	0.538434	0.574269	1.29104	572	CDH13|PDE1C|DPP6|NRXN1|FAT3|CTNND2|LIFR|SEZ6L|NBEA|SLC1A2|FADS2|ARHGEF26|AKAP6|CREB5|GLIS3|NTRK3|TAFA5|SOX6|DCLK2|EPB41L4B|GRIA1|PMP2|SORBS1|ABHD2|SEL1L3|NCAM2|PTPRZ1|NLGN4X|GPM6A|LRRC4C|KCNIP1|MPC1|NELL2|ITGB8|DCLK1|XYLT1|ASTN1|PPP2R2B|GOLM1|OSBPL6|SLIT1|TSPAN7|GNG7|SMOC1|NLGN1|WLS|JAG1|GFAP|NEK6|LRP2|RFX4|NFIB|KLHDC8A|HAS2|CHST9|ATP2B4|GPR155|ATP13A4|SH3PXD2B|ELN|CSMD3|TNC|LAMA4|HMGCS1|PON2|MRC…	up
DESCARTES_MAIN_FETAL_SATELLITE_CELLS	0.0682327	0.162902	0.179782	0.64437	1.2898	53	MATN2|SLF2|ITGA7|CCND2|SPATS2L|MEST|NCOA1|DAG1|SPG21|CDC25B|NXPE3|ZC2HC1B|C1QTNF3|PTGFRN|GXYLT2|SLC25A26	up
ZHONG_PFC_C6_PLXNA4_POS_EXCITATORY_NEURON	0.0921409	0.207066	0.169571	0.842336	1.288	7	PLXNA4|GNAL|EIF1B|LINC01102|SRM	up
AIZARANI_LIVER_C20_LSECS_3	0.00276465	0.0112499	0.431708	0.581192	1.28561	288	OSMR|LIFR|MEG3|MIR4435-2HG|APP|SHROOM4|SORBS1|MAST4|DLC1|MAP1B|PREX2|NRP2|MYO10|PLCB1|RAI14|COL4A2|PLXNA2|ZNF462|NAV1|RHOJ|SPRY4|B4GALT5|PPFIBP1|COL4A1|TANC1|FGFR1|JAM3|ITPKC|PRICKLE2|IFI16|ACTN1|EEA1|ADAMTS9|TCF7L2|FXYD6|CAMSAP2|LIMA1|ADAM9|PXDN|SEMA6A|MID1|C1QTNF1|FKBP1A|GRB10|PLEKHG1|HIF1A|UGCG|SBNO2|RPGR|VCL|EMP1|AHCTF1|ARHGAP23|PEAK1|LMNA|ASAP1|NDRG1|ROCK2|PLPP3|SPAG9|SOCS3|TCERG1|JMJD1C|PXN…	up
DESCARTES_FETAL_CEREBELLUM_OLIGODENDROCYTES	0.0514166	0.128819	0.202072	0.608388	1.28467	93	LHFPL3|PCDH15|LHFPL3-AS1|PMP2|GDNF-AS1|TNR|PDGFRA|CA10|ASIC4|PID1|BCAS1|LINC01776|GDNF|PRKCQ|ZNF365|CLDN11|SOX10|TMPRSS9|C10orf90|KLRC2|MOG|VSX1|VXN|DBX2|LINC01579|ARC	up
DESCARTES_MAIN_FETAL_INHIBITORY_NEURONS	0.107193	0.235098	0.159647	0.885111	1.27993	4	SLAIN1|DRD3	up
HAY_BONE_MARROW_ERYTHROBLAST	9.17589e-08	9.27625e-07	0.704976	0.567526	1.27983	1226	PLPP4|MIR4435-2HG|PKP4|FADS2|LMO2|GAD1|MBOAT2|MYT1|OSBP2|SOX6|AGPAT5|CYTOR|CDC42BPA|DPF3|TESC|ZDHHC14|TMOD1|PTK2|ADAMTS3|CIT|SLC22A23|TNS1|IGF2BP2|TLN2|MYH10|RPS6KL1|ELOVL6|MFHAS1|ADD2|GRB10|ARHGEF12|SLC22A4|WRN|CAPRIN1|FDPS|SNRNP70|TMEM14B|HSPD1|HACD3|ARHGAP23|NMNAT3|ATP1B2|NBAS|U2SURP|CLTA|WDR12|RAD50|NCS1|MICALL2|MLLT3|KATNBL1|TCERG1|PRKAR1B|YIPF6|MALSU1|COPB2|WIPF3|PIR|DNAJC6|CCT5|SLC9B2|NEDD…	up
CUI_DEVELOPING_HEART_C1_5TH_WEEK_CARDIAC_CELLS	0.0635091	0.152748	0.183024	0.615588	1.27859	78	VSNL1|CXADR|RHPN2|RCAN1|FDPS|MSMO1|BZW2|LRRC49|FXYD7|BEX2|UCHL1|SQLE|PDPN|MDH1|EMP2|COA1|EIF3M|FDFT1|HEY1|NME4|MGST1|MLLT11|DDIT3|REC8|PDHA1|MAP1LC3A|SNHG17|CSRP1	up
TRAVAGLINI_LUNG_PERICYTE_CELL	0.0494336	0.125919	0.204295	0.595507	1.27723	113	PDZD2|NRCAM|DGKG|VSNL1|LAMB1|RPS6KA2|PDE8B|PREX2|PLCE1|TESC|MYO10|SEMA5A|CHN1|P2RY14|PLCB1|COL4A2|SPRY4|LPL|CDH6|WLS|COL4A1|SEMA6D|PON2|TNFRSF21|SYNM|MEST|TRIB2|NDRG1|FARP1|CDH19|MCAM	up
LAKE_ADULT_KIDNEY_C13_THICK_ASCENDING_LIMB	0.0390144	0.10474	0.231127	0.591353	1.27581	128	KIAA1217|PDE7B|KCNIP4|PKP4|DANT2|LAMB1|LRP1B|GPC5|PRKD1|SOX6|AGBL4|ABLIM1|PLCB1|SNHG14|CA10|ESRRG|PCDH9|IGF1R|PHACTR1|MYO9A|ANK2|ENOX1|DOCK1|PBX1|HIP1|NHS|TNRC6A|ADAMTS9-AS2|KLF12|ERBB4|DNAH14|ZHX3|CYFIP2|VWA8|PTPN4|TFCP2L1|ANKRD26|THRB|KLHL13|CCDC148|TBCK|ATP1B1|DPH6|BRAF|NAALADL2|PCCA|PPARGC1A|STK32B|CACNA2D3|HIBADH|CLMN|KANSL1|MSI2|FHIT|STXBP4|WWC2|VAV3	up
DESCARTES_FETAL_LIVER_ERYTHROBLASTS	0.0769231	0.179026	0.166934	0.62807	1.27558	59	OSBP2|TMOD1|ASIC4|ADD2|SLC22A4|TRAK2|SLC6A9|ACHE|SHISA7|ABCB10|ALAD|ANK1|FLACC1|UROS|MINPP1|SLC5A4-AS1|PPT2|PIGQ	up
ZHONG_PFC_C3_ASTROCYTE	0.00128065	0.00567522	0.45506	0.571886	1.27512	377	PDE1C|CNKSR2|SCN9A|PLXNA4|MEG3|NBEA|UNC79|AFAP1|MYO16|PTPRS|OSBP2|DNM3|SCN3A|ARPP21|PLPPR1|DIP2C|PPFIA2|DPYSL3|SLC38A1|SLIT1|FLRT2|STXBP1|CXADR|FBN3|AGO2|NLK|LPL|SATB2|NEXMIF|PGM2L1|DNM1|NCAM1|ELAVL3|SNAP91|GOLGA8B|KCNT2|ATCAY|MEIS3|KCNQ1OT1|SPTBN4|MIAT|LINC00342|SYP|ARHGAP39|AUTS2|GAP43|CACNG8|STOX2|SYBU|GAS7|ZNF37A|ME3|CTTN|PTCHD4|TOM1L2|FADS3|CASTOR3|NRXN2|TMEM131|CELF5|PFKP|GOLGA8A|CEP164|JPH…	up
DESCARTES_FETAL_INTESTINE_MESOTHELIAL_CELLS	0.0735931	0.172517	0.169571	0.617182	1.27398	73	C21orf62|PTPRD|PCOLCE2|LRP2|ITGA3|SILC1|RBFOX1|ALDH1A2|GRIN2A|TMEM255A	up
ZHONG_PFC_C6_DLX5_GAD1_GAD2_POS_INTERNEURON	0.115578	0.246098	0.143759	0.750413	1.27234	15	NXPH1|GAD1|ERBB4|ARX|ACKR3|PDE4DIP	up
CUI_DEVELOPING_HEART_C2_CARDIOMYOCYTE	0.0731707	0.172207	0.168238	0.606219	1.27143	87	NEBL|FGF12|ACTN2|TTN|MTUS2|PFKP|CHCHD10|MDH1|EIF1B|PDLIM5|PTP4A3|CISD1|COX5A|CKMT2|GOT1|PPP1R14C|PDE4DIP	up
FAN_EMBRYONIC_CTX_BRAIN_ENDOTHELIAL_1	0.00113324	0.00520005	0.45506	0.567191	1.27024	438	LIFR|MATN2|PKP4|ANGPT2|LAMB1|LDLRAD3|LMO2|MAGI1|RPS6KA2|SORBS1|DLC1|PAM|PREX2|PODXL|TJP1|PHLDB1|MYO10|ABLIM1|HOPX|RAPGEF4|ACTN4|RAI14|HIP1R|RHOJ|SPTBN1|STXBP1|IGF1R|CDH6|PPFIBP1|TSC22D1|ELN|LAMA4|IGF2BP2|PON2|ATP10A|TLE1|PTPRG|MYH10|PXDN|TUSC3|SEMA6A|FRY|FKBP1A|CEP112|PLEKHG1|PARVA|MYO6|CAPN2|NPDC1|SMAD1|ABLIM3|DNAJC1|PPA1|CDH11|SVIL|TSPAN9|STARD4-AS1|SNTB2|TTN|CDC42EP4|THSD1|SERINC5|SHC2|SLC3A2|…	up
FAN_EMBRYONIC_CTX_BRAIN_ENDOTHELIAL_2	0.0046616	0.0176378	0.407018	0.570886	1.26428	302	NTM|PDZD2|PDE7B|LAMB1|DMD|SMOC2|DLC1|CYTOR|PARD3|CDC42BPA|PDE8B|PLCE1|TJP1|TESC|EPN2|SEMA5A|P2RY14|RAPGEF4|COL4A2|PTK2|SGCE|ADAM12|ST3GAL5|GUCY1A1|CDH6|LHFPL6|COL4A1|ACTN1|TNS1|LAMA4|FXYD6|COL9A1|PID1|DGKH|LIMA1|PXDN|ARHGAP10|ARHGEF12|PARVA|MYO6|FERMT2|ANXA2|TNFRSF21|GUCY1B1|SERPING1|CTTN|CDH11|GNG12|VCL|AEBP1|SPRY1|LMNA|ATP1B2|PDE8A|TRIB2|SLC6A1|MPRIP|RNF24|PKIG|FARP1|EPB41L1|ANXA6|PDE5A|LZTS1|M…	up
GAUTAM_EYE_IRIS_CILIARY_BODY_PIGMENTED_CILIARY_BODY_CELLS	0.0566426	0.138817	0.190023	0.586938	1.26252	124	KIAA1217|LONRF2|SAMD4A|GPHN|P3H2|DAPK2|CDH6|MFAP3L|PTPRG|C1orf21|EYA2|KTN1|TSPAN9|VCL|HIF3A|PFKP|GOLGA8A|EPB41L1|LRRFIP2|QTRT1|NDUFB1|IQCA1|DPP7|CHD4|ZNF91|FNIP1|PCDH7|NSD2|COLGALT2|SLC23A2|TTC37|KHDC4|NDUFS8|MSI2|CAPN7|ITFG1|CLTC|CSTF3|ATP6V1A|FNBP4|TTC14|CYP4V2	up
LAKE_ADULT_KIDNEY_C1_EPITHELIAL_CELLS_UNASSIGNED	0.12604	0.258883	0.132846	0.671679	1.2606	30	DLGAP1|MEIS2|CSMD2|MAST4|PTPRD|LRP2|PBX1|NHS|NPAS3|TLN2|FARP1|PAMR1|SLC13A3|CMC2	up
DESCARTES_FETAL_KIDNEY_ERYTHROBLASTS	0.0543033	0.1341	0.193813	0.58143	1.25922	137	MYT1|OSBP2|RGS6|SOX6|DPF3|TESC|TMOD1|SLC22A4|SLC36A1|ARL4A|PPME1|PIP5K1B|TSPAN5|UBR2|AMMECR1|TBCEL|TRAK2|SLC6A9|ACHE|UBE2O|MAP2K3|NARF|CAT|ABCB10|FBXO9|ALAD|XPO7|ANK1|FLACC1|SNX22|ATG14|TMEM63B|UROS|FKBP8|HAGH|TBC1D22B|SLC5A4-AS1|QSOX2|PIGQ	up
DESCARTES_FETAL_INTESTINE_STROMAL_CELLS	0.125448	0.258487	0.133555	0.671602	1.25755	31	ADAMTS14|NXPH1|PDGFRA|ADRA1A|LRP4	up
DESCARTES_FETAL_PLACENTA_TROPHOBLAST_GIANT_CELLS	0.0995624	0.222127	0.144631	0.612781	1.2547	65	ANGPT2|HOPX|NECTIN3|HS3ST3B1|MAN1C1|INHBA	up
DESCARTES_FETAL_EYE_ASTROCYTES	0.121923	0.254985	0.134273	0.658915	1.25273	34	KCNMB2|DCLK1|ADAMTS3|GFAP|TNC|ALDH1L1|NFIA-AS2|MIR4300HG|CTXND1|GINS3|ZIC1|RBM20	up
MURARO_PANCREAS_ALPHA_CELL	0.0008014	0.00395806	0.477271	0.557448	1.25266	549	CADPS|DPP6|NRCAM|NRXN1|RIMS2|RGS17|CTNND2|SEZ6L|KCNMB2|PAK3|MBOAT2|NPNT|TMEM178B|CNIH3|TENT5A|AHI1|CPNE8|PAM|PTPRN2|KCNIP1|LSAMP|PLCE1|MAGI2|FGF12|ZDHHC14|MYO10|ABLIM1|PPP2R2B|CSRNP3|ADCY2|DNER|CAMK2B|ST8SIA1|OSBPL6|GRIA3|NOL4|ARNT2|TSPAN7|FNDC3A|CNPY2|NAV1|TPD52|PTPRD|SMOC1|DAPK2|PKD2|PGAP1|AP1S2|CHST9|RAB3C|RAB3GAP2|PROX1|SLC7A14|FXYD6|MAMLD1|KCNQ1OT1|TOX3|MYH10|BACE1|TUSC3|ABI2|UNC13A|FADS1|AT…	up
DESCARTES_MAIN_FETAL_ASTROCYTES	0.119816	0.252511	0.134273	0.649668	1.25237	37	DCLK2|ST8SIA1|GFAP|RFX4|SLC25A48|PHYHIPL|RGS20|HEPACAM|CACHD1|DBX2	up
GAO_ESOPHAGUS_25W_C1_CILIATED_EPITHELIAL_CELLS	0.00327761	0.0130902	0.431708	0.559875	1.25232	425	FGF14|DPY19L1|KCNMB2|NBEA|CPLANE1|NRP2|NELL2|CSMD1|TRMT9B|ASTN2|APBB2|CHST9|PRICKLE2|TRPC1|TTLL6|PRUNE2|DNAH11|C8orf34|GAS8|ERBB4|MPDZ|DTNA|KIF3A|ARHGAP39|KCNB1|PACRG|DZIP3|SYBU|MAP9|SPATA6L|NEK10|CCDC65|STK33|OXTR|TRIM37|NOVA1|DYNC2H1|SLC13A3|SYNE1|ATXN2|CCDC148|TNFRSF19|SSBP4|IFT81|QTRT1|LRIG1|IQCA1|ARMC2|SLC25A29|CSPP1|RNLS|HYDIN|RGS22|UBE3D|MAPRE3|ARL13B|OSGEP|EFHC1|TMEM232|CFAP61|TMEM67|P4HT…	up
GAO_SMALL_INTESTINE_24W_C7_SECRETORY_PROGENITOR	0.108597	0.236776	0.140406	0.639715	1.25196	44	GLIS3|KCNT2|KIF1A|CC2D2A|CACNB4|COL9A3|KCNQ2|SYT16|SRPX2|GNAO1|CHM	up
DESCARTES_FETAL_CEREBELLUM_INHIBITORY_INTERNEURONS	0.129032	0.262991	0.131458	0.668219	1.25122	31	SPOCK1|SLC35F4|VCAN-AS1|INHBA	up
DESCARTES_FETAL_PLACENTA_IGFBP1_DKK1_POSITIVE_CELLS	0.0702479	0.167097	0.169571	0.586069	1.251	106	SPOCK1|KCND2|DPP6|RGS17|TMEM132C|SULF2|GRIA3|MAOB|STAC2|DIRAS2|TRPC4|HEPH|ALDH1A3|IGSF10|GPR176|P4HA3|RAMP1|PCSK1	up
LAKE_ADULT_KIDNEY_C5_PROXIMAL_TUBULE_EPITHELIAL_CELLS_STRESS_INFLAM	0.00606654	0.0221019	0.407018	0.559236	1.25027	405	PDZD2|CHRM3|SHISA6|SORCS1|RIMS2|GRIN2B|DMD|KIF26B|FRMD3|CSMD2|MIR100HG|PCDH15|SLC1A1|SHROOM4|RORA|TENT5A|MSRA|HECW1|PCSK5|LRRC4C|LSAMP|CACNA1D|CSMD1|DPP10|SREK1|DLG2|ASTN2|SIPA1L3|TANC2|TPD52|MAP3K13|AQP4-AS1|ANKS1B|MAOB|COL4A1|RNF220|SMG6|LRP2|LARGE1|ZNF708|DNM1|ENOX1|KLHDC8A|HIP1|CTNNA3|HMGB1|PRICKLE2|DZIP1|PRUNE2|NHS|TNS1|TNRC6A|FRMD4B|IGF2BP2|TLN2|RAB11FIP3|PTPRG|TNRC6C|ARHGAP10|MAPT|COL27A1|…	up
DESCARTES_FETAL_EYE_PHOTORECEPTOR_CELLS	0.123384	0.255483	0.133555	0.655035	1.24946	35	GPC5|MAK|EYS|IMPG2|PDC|LINC00457|MPPED2-AS1|NPTX1	up
DESCARTES_FETAL_HEART_ENDOCARDIAL_CELLS	0.12926	0.262991	0.130106	0.653029	1.24563	35	TMEM132C|SMOC1|CDH11|LRATD1|APCDD1L|QSOX1|INHBA	up
LAKE_ADULT_KIDNEY_C15_CONNECTING_TUBULE	0.0478128	0.123238	0.206588	0.568539	1.24483	170	XIST|NEBL|KCNIP4|DANT2|LAMB1|SNTG1|LRP1B|GPC5|GLIS3|RORA|MPPED2|GPHN|PPP1R9A|AHI1|AGBL4|SPIRE1|ESRRG|SCN2A|FNDC3A|PCDH9|TANC2|APBB2|NLK|ZNF704|KIAA1958|PPFIBP1|MAPK8|ADAMTS9|JPX|ADAMTS9-AS2|KLF12|TOX3|ERBB4|MID1|KAZN|PRKCA|FHOD3|MAPK10|PDE4D|SLC16A7|TOX|DYNC2H1|TRPM3|NFAT5|SIK3|MLLT3|HDAC8|DLG1|WWTR1|ATP1B1|RABGAP1L|ADAM10|SH3RF1|BRAF|NAALADL2|PCCA|PPARGC1A|FAM172A|FNDC3B|PCDH7|FER|ARID5B|EXT1|SC…	up
GAO_LARGE_INTESTINE_ADULT_CJ_IMMUNE_CELLS	0.00238878	0.0099073	0.431708	0.553802	1.24199	489	CDH13|RYR3|PDE1C|PDE7B|SGCD|MEIS2|LIFR|MEG3|CHL1|DMD|PTPRS|SAMD4A|SOX6|RPS6KA2|FBXL7|FAM20C|DLC1|PAM|SOBP|MAP1B|PREX2|DPYSL3|TET1|PDGFRA|RAI14|COL4A2|ADGRL3|ITGA7|RHOJ|SGCE|GUCY1A1|CDH6|LHFPL6|PKD2|COL4A1|FGFR1|JAM3|TSHZ2|TRPC1|DZIP1|SNAP91|SCN7A|MEIS3|TNS1|CSMD3|LAMA4|MRC2|FXYD6|NPAS3|PLEKHA4|LRP1|SCD5|PXDN|FBN1|FKBP10|FADS1|GDNF|MXRA5|ANTXR1|COL27A1|FRY|CEP112|ADAM19|STOX2|FERMT2|UNC5C|MAPK10|A…	up
GAO_SMALL_INTESTINE_24W_C3_ENTEROCYTE_PROGENITOR_SUBTYPE_1	0.122172	0.254985	0.131458	0.633238	1.23928	44	KIF26B|COMMD1|CHCHD10|ZNF586|GCNT1|CA3|STARD13-AS|VPS26B|TATDN1|MGST1|CASC2|ENPP4|CYP2J2|ATP2A1|DRG2|DUS3L|PIGH|FCSK|BOP1|SLC35C2	up
DESCARTES_FETAL_MUSCLE_STROMAL_CELLS	0.100213	0.222811	0.142057	0.589146	1.2309	82	SHISA6|SMOC2|ARSJ|PDGFRA|MRC2|PTCHD1|C1S|CACNA1G|COLGALT2|ANGPTL1	up
DESCARTES_MAIN_FETAL_SATB2_LRRC7_POSITIVE_CELLS	0.10352	0.229374	0.137251	0.576354	1.23	104	FOXG1|B3GAT1|KIF3C|ADAM32|WASF1|POU3F2|ZFP37|POU3F3|B4GALNT4|NFIX|LMTK3|PKD1|ANO8|TTC21B-AS1|ZNF883|HPF1|PCDHGA10|VPS26B|SRM|ARL10|FABP7|PHC1|SEPTIN3|ZBTB11|HAPLN2|DHPS|CCDC77|MCRIP1|ADGRB2|FBXL19|NPY5R|FNDC4|ARHGAP33|TAF7L|SUSD5	up
DESCARTES_MAIN_FETAL_ADRENOCORTICAL_CELLS	0.115632	0.246098	0.131458	0.59121	1.2275	76	JAKMIP2|LDLR|HSPD1|MSMO1|SH3BP5|DCAF10|FOXK2|BBS2|HMGCR|OGFOD1|SLC16A9|GSTA4|SCAP|CYB5B|ALDH3A2|NPC1|PPP2R1A|POR|WHRN|ZNF98|MOB4|MRAP|LIPE|GNRHR	up
FAN_EMBRYONIC_CTX_BIG_GROUPS_GLIAL	0.091002	0.205868	0.146416	0.5663	1.22559	132	NTM|SLC1A2|ARHGEF26|PMP2|PTPRZ1|ITGB8|EPN2|MYO10|HOPX|DNER|TSPAN7|RFX4|LRRTM3|TNC|PON2|RTN3|LIMA1|SEMA6A|DTNA|RDH11|MYO6|WSCD1|GATM|DDAH1|MSMO1|HACD3|ATP1B2|TRIB2|CADM2|PLPP3|IDH1|NOVA1|F3|LYPD1|DAG1|TSC22D4|S100A16|PDE4B|AASS|LAPTM4B|CNN3|BMP7|GCSH|RAMP1|SRI|AIF1L|SOX2|LITAF|FHL1|BTG3|ETV1|CBR1|PSAT1|TSPAN3|IDI1|RCN1	up
DURANTE_ADULT_OLFACTORY_NEUROEPITHELIUM_OLFACTORY_HORIZONTAL_BASAL_CELLS	0.169154	0.326695	0.11524	0.704224	1.22082	18	MEG3|TSC22D1|DST|F3|SOX2	up
DESCARTES_FETAL_LIVER_STELLATE_CELLS	0.0838446	0.191012	0.153159	0.560693	1.21877	145	FAT3|LIFR|LAMB1|KIF26B|CDH4|SEMA5A|PDGFRA|TRMT9B|PKNOX2|IL1RAPL1|NKAIN3|MDGA2|HS3ST3B1|FHOD3|CACNA2D1|FERMT2|TARID|KIF26B-AS1|SPRY1|LHX2|CDH19|LZTS1|C1QTNF7|LINC00632|NEURL1B|NES|ADCY5|TMEM132D	up
DESCARTES_MAIN_FETAL_EPICARDIAL_FAT_CELLS	0.151481	0.299719	0.116739	0.626144	1.21755	41	NPNT|SMOC2|KCNT2|CCNYL1	up
DESCARTES_FETAL_PLACENTA_VASCULAR_ENDOTHELIAL_CELLS	0.113684	0.245043	0.131458	0.577329	1.21424	90	CDH13|PDE1C|ARHGEF26|IGSF9B|PCSK5|RHOJ|JAM3|SYN2|THSD1|LRP6|TEK|EXOC6|HS3ST3A1|HECW2|CACHD1|NOVA2|TMC7|SHANK3|HEY1|USHBP1	up
LAKE_ADULT_KIDNEY_C14_DISTAL_CONVOLUTED_TUBULE	0.0515672	0.128819	0.197822	0.552417	1.21381	205	KIAA1217|AGAP1|XIST|KANK1|KCNIP4|PKP4|DANT2|FRMD3|LRP1B|GPC5|NAV2|SOX6|RORA|GPHN|AHI1|PLPPR1|CACNA1D|AGBL4|ABLIM1|SNHG14|CA10|ESRRG|SCN2A|APBB2|ZNF704|KIAA1958|FTX|MAPK8|JPX|NHS|TNRC6A|ADAMTS9-AS2|KLF12|PPP2R3A|TOX3|PTPRG|ERBB4|NOS1AP|CDK14|DST|FHOD3|CACNB4|DNAH14|ME3|CRADD|SVIL|MBD5|PDE8A|CTDSPL|VWA8|NCOA1|PTPN4|DYNC2H1|SIK3|HDAC8|ANKRD26|HIBCH|THRB|KLHL13|CCDC148|NEDD4L|ARHGAP5|ATP1B1|RABGAP1L|…	up
DESCARTES_MAIN_FETAL_METANEPHRIC_CELLS	0.174279	0.332621	0.111011	0.660955	1.21306	26	DENND5B|LYPD1|BMPER|C1QTNF7	up
MANNO_MIDBRAIN_NEUROTYPES_HRGL3	0.00658101	0.0235244	0.407018	0.539652	1.21302	556	SPOCK1|CDH13|PDE1C|DPP6|NRCAM|SHISA6|SORCS1|FAT3|LIFR|NEBL|KCNMB4|TMEM132C|FADS2|ARHGEF26|SNTG1|KIF5C|NXPH1|TNIK|CREB5|LRP1B|GLIS3|SULF2|RGS6|NTN1|GRIA1|FBXL7|CDH4|CPNE8|PAM|PDE8B|ZMAT4|KCNIP1|PLPPR1|MAGI2|ITGB8|DCLK1|ADCY2|SLC38A1|RAI14|OSBPL6|SLIT1|MAP7|C21orf62|RHOJ|FREM2|SOX9-AS1|LPL|WLS|LRP2|RFX4|PLEKHH2|HAS2|TSHZ2|NDFIP1|CTNNA3|GPR155|ANO2|PON2|GNA12|MRC2|NECTIN3|C8orf34|LRP1|B4GALT6|COBL|A…	up
DESCARTES_FETAL_THYMUS_THYMOCYTES	0.171951	0.331108	0.112843	0.669821	1.21102	24	BEST3|PXYLP1|CD96	up
GAUTAM_EYE_IRIS_CILIARY_BODY_CRYAA_HIGH_CILIARY_BODY_CELLS	0.13127	0.266244	0.122108	0.580276	1.21	80	SPOCK1|PDZD2|DGKG|MIR4435-2HG|MAST4|CXADR|NLGN1|NCAM1|PBX1|JAM3|FRMD4B|EPB41L4A|TTC3|DNAJC6|ALDH1A3|PMEPA1|SQLE|GCSH|SLC36A4|BCL2L13|RAB28|CSNK1E|ENY2|CTNNAL1	up
DESCARTES_FETAL_SPLEEN_ERYTHROBLASTS	0.153846	0.303471	0.113313	0.595208	1.20884	59	PLPP4|ST8SIA1|CALN1|SLC22A4|SLC6A9|ACHE|ABCB10|ANK1|FAM117A|SLC25A15|LINC00884|C16orf95|MINPP1|SLC5A4-AS1	up
DESCARTES_FETAL_SPLEEN_MEGAKARYOCYTES	0.121875	0.254985	0.12564	0.567446	1.20587	99	DGKG|DNM3|CDC14B|ASAP2|NLK|MED12L|MFAP3L|ACTN1|RAB3C|NOS1AP|VCL|RAB27B|PDE5A|C2orf88|PLCB4|ITGB3|SLC2A3|NME9|GNB5|ADCY6	up
DESCARTES_MAIN_FETAL_SQUAMOUS_EPITHELIAL_CELLS	0.143469	0.288275	0.116234	0.580303	1.2048	75	NTN1|DUOX1|SRPX2|SOX13|TMPRSS11D|TMPRSS11A|GAN|LINC02006|CTNND1|RHCG|RALA|LINC00393|GLTP|RAPGEFL1|SLK|FOSL1	up
DESCARTES_MAIN_FETAL_RETINAL_PIGMENT_CELLS	0.0983607	0.220205	0.140406	0.554098	1.20378	146	NBEA|VAT1L|PLCE1|PKNOX2|SEC14L2|SILC1|APC|PLD5|TRPM3|RANBP17|EFR3B|LINC00276|COL9A2|ABCC5|CRPPA|TMEM135|BMP7|PCAT1|TRPM7|SMC6|DOCK7|ACP6|CRISPLD1|LINC01579|FAM126A|CCND2-AS1|UBAP1L|CNGB3|LINC01567|SPART-AS1|PIP4P2|ZBED3-AS1|PRMT7|LINC02275|CYP27A1|SPDYE5|SERPINE3|SLC7A6OS|SCAI	up
DESCARTES_FETAL_STOMACH_CILIATED_EPITHELIAL_CELLS	0.0441324	0.115136	0.213928	0.543525	1.20087	273	GRM5|DNAH11|C8orf34|CDKN2B-AS1|ARHGAP39|CC2D2A|SPATA6L|NEK10|RPGR|CCDC65|STK33|KIAA0825|OXTR|CCDC148|ANKFN1|ULK4|CSPP1|HYDIN|RGS22|FAM81A|EFHC1|TMEM232|CFAP61|TMEM67|BBS5|NME9|CLUAP1|CFAP221|SPEF2|CFAP54|DNAH9|B9D1|LINC00271|NEK5|FAM229B|TCTN1|TMEM231|ENKUR|IQCH|FRMPD2|SPATA17|NME5|NRAD1|EFCAB6|DNAH10|FBXO36|TRAF3IP1|CCDC60|LRRC27|BBOF1|KIF9|TTC16|KIF19|CCDC113|ZNF20|DNAH3|EFHC2|CCDC191|PPIL6|CFA…	up
GAO_STOMACH_24W_C6_PIT_CELL	0.210728	0.387332	0.102822	0.71798	1.19757	13	NTN1|TMEM135|RSPO2|ADAMTS6|MBD1	up
MURARO_PANCREAS_BETA_CELL	0.00107689	0.00501255	0.45506	0.53034	1.19511	926	ATRNL1|RAB3IP|CADPS|PDZD2|DPP6|NRCAM|DDX24|TMEM132B|GPR158|MEIS2|RNF157|INPP5F|FMN2|NEBL|MEG3|NBEA|UNC79|LONRF2|KIF5C|CHL1|LMO2|GLIS3|VAT1L|NAV2|RORA|NEO1|PSD3|MAST4|SOBP|GPM6A|ARHGEF3|MAP1B|CDC42BPA|PDE8B|DIP2C|CACNA1D|SEMA5A|HOPX|MARK1|CHN1|SPIRE1|PLCB1|NAP1L1|TMOD1|DENND5B|TSPAN7|STXBP1|TANC2|TPD52|IGF1R|GNG7|ST3GAL5|NEXMIF|KIF13A|WLS|UNC80|CLIP1|KLHDC8A|DLGAP4|NDFIP1|LRRTM3|NCKAP1|SNAP91|PRUN…	up
DESCARTES_FETAL_LUNG_CILIATED_EPITHELIAL_CELLS	0.0151851	0.0472345	0.38073	0.533339	1.19507	449	ESRRG|CHST9|TTLL6|DNAH11|C8orf34|SPAG16|CC2D2A|PACRG|SLC22A4|SPATA6L|NEK10|RPGR|CCDC65|STK33|MAK|LMO1|FSIP1|ANKFN1|FBXL13|ULK4|ARMC2|CSPP1|IK|HYDIN|RGS22|RNF157-AS1|EFHC1|TMEM232|CFAP61|TMEM67|CEP126|KIF27|NME9|CLUAP1|CFAP221|DNAAF4|NPHP1|SPEF2|CFAP54|DNAH9|B9D1|RPGRIP1L|NEK5|FAM229B|RABL2B|TMEM231|ENKUR|IQCH|MROH9|FRMPD2|SPATA17|OMG|NME5|DNAL1|NRAD1|CFAP298|C16orf46|EFCAB6|TTC26|DNAH10|PTPRT|TRA…	up
DESCARTES_FETAL_LUNG_CSH1_CSH2_POSITIVE_CELLS	0.0808081	0.18606	0.155242	0.5409	1.1902	198	ANGPT2|ADAM12|ZFYVE28|LRP2|PGP|DHX32|TXNDC15|SEMA5B|ZNF343|SEMA7A|USP14|ZNF138|TIMM17A|ACO1|LINC01535|PAPPA|ILF2|MIR4300HG|L3MBTL1|BBOX1|POU6F1|CENPV|TBCEL|EML2|KAT7|RTN4IP1|CHD8|SUPV3L1|TIPIN|SLC39A9|SLC25A32|VPS16|MAP3K12|CTSL|ZNF587|NUFIP2|ALKBH8|OGDH|ZNF333|CCAR2|SLC13A4|UEVLD|PPIL2|TTPAL|ZNF280C|ZDHHC16|PPAT|RNF14|GTF2H2|NKIRAS1|ST3GAL4|COQ7|FXN|DDIT3|ZNF880|MSH6|METTL5|SNRPA1|NFU1|ALKBH2|PS…	up
ZHONG_PFC_C4_PTGDS_POS_OPC	0.123596	0.255483	0.123257	0.547045	1.18914	144	NTM|KANK1|PKP4|LSAMP|TMOD1|ADAM23|SMOC1|SILC1|FRMD4B|HMGCS1|TCF7L2|TMEM108|FXYD6|CAMSAP2|BCAS1|ZNF827|PHACTR3|RALGPS2|NFASC|TNFRSF21|EPHB1|MSMO1|MYO5A|FYN|CADM2|MAP4K5|SERINC5|GRIN2A|WASF1|CLDN11|CORO1C|TSC22D4|RASGEF1B|BMPER|ARHGAP5|RICTOR|RGMB|PCDH7|REEP3|BCL2L1|ACLY|RNF144A|PTPRO|HACL1|MOG|ITPR2|TM7SF3|CNP|TNS2|SCARB2|APPL2|STAMBP|RNF216|TMTC4|ERBB3|GOLIM4|STAT2|RND2|SGPL1|FAM102A|ANGPTL2	up
CUI_DEVELOPING_HEART_5TH_WEEK_VENTRICULAR_CARDIOMYOCYTE	0.181818	0.340975	0.101714	0.573979	1.1848	73	VSNL1|PAM|PDE8B|TESC|PPP2R2B|FEZ1|SHISA5|GATM|NR2F1-AS1|RABGAP1L|ULK4|SVIP|AIF1L|NR2F1|TUBB6|RAB9B|HEY1|ATP2A2	up
GAUTAM_EYE_IRIS_CILIARY_BODY_PUTATIVE_STEM_CELLS	0.0591182	0.14396	0.183024	0.533672	1.18049	288	CHI3L1|DGKG|NBEA|PKP4|PLXNA2|OSBPL6|PITPNM2|CXADR|PTPRD|CDH6|LHFPL6|NFIB|ADAMTS9-AS1|NDFIP1|NCKAP1|ACTN1|SEMA6D|TLN2|CAMSAP2|ABI2|DTNA|C1orf21|ANTXR1|KIF1A|MBNL2|DCBLD2|SNRNP70|TMEM14B|FOCAD|VCL|AEBP1|PDXDC1|CNTNAP3B|NCS1|LRRN2|SIPA1L1|NAA38|TRIM9|CORO1C|TNFRSF19|FAR1|PLCB4|WWTR1|ABHD6|ARL4A|MCAM|QTRT1|HSPA9|LAPTM4B|SLC20A2|ZNF91|MRPL33|ZMYND8|APCDD1L|PDCD7|SYNGR1|RAMP1|TIMM17A|QSOX1|TRIO|OTX1|IT…	up
GAUTAM_EYE_IRIS_CILIARY_BODY_MEG3_HIGH_FIBROBLASTS	0.158221	0.309272	0.107554	0.552222	1.18036	108	SCN2A|FNDC3A|NAV1|TANC2|ADAM12|ZFHX4|PTPRE|ELN|ADAMTS9-AS2|PTPRG|PRKCA|COL27A1|MT-ND6|SBNO2|ZNF302|MAPK10|ZNF37A|ASXL1|CLIP4|HOOK2|THOC2|AASS|RICTOR|ZNF10|IBTK|TTC19|ZKSCAN1|FBLIM1|SFXN1|CEP95|TMEM67|CSAD|UGDH|SHC1|COL16A1|TPM4|OAT|POLR2A|HPS4	up
LAKE_ADULT_KIDNEY_C11_THIN_ASCENDING_LIMB	0.118126	0.250387	0.126254	0.53959	1.1803	167	NRXN3|PDE7B|RIMS2|KCNIP4|LAMB1|TPST1|GLIS3|PRKD1|SAMD4A|MAGI1|AHI1|MAST4|ARHGEF3|CDC42BPA|DIP2C|PLCB1|CA10|GOLM1|PTK2|PCDH9|TANC2|KIAA1958|MYO9A|DOCK1|UGGT2|ADAMTS9|PPP2R3A|PTPRG|PFKFB3|NOS1AP|ARHGEF28|KAZN|HIF1A|NEK10|DNAH14|CRADD|PITPNC1|PCSK6|SOD2|SLC16A7|SVIL|CTDSPL|NCOA1|NFAT5|UBE2H|ALDH1A2|DDX5|SIK3|VMP1|THRB|PHF21A|MKLN1|TBCK|ADAM10|C4orf19|ZMYND8|GRAMD2B|CACNA2D3|TRIO|RBMS1|MGLL|EXT1|RFX3…	up
DESCARTES_MAIN_FETAL_ENS_GLIA	0.2275	0.412304	0.0968878	0.691237	1.17928	16	AP1S2|GAS7|DNAJC1|RABEPK|METRN|WDR86|OR4N2	up
GAO_LARGE_INTESTINE_24W_C10_ENTEROCYTE	0.200898	0.373508	0.0978773	0.595188	1.17907	49	C21orf62|IGF2BP2|MCF2L2|SLC41A2|RARRES1	up
DESCARTES_MAIN_FETAL_CHROMAFFIN_CELLS	0.21875	0.39756	0.0992333	0.685849	1.17881	17	PTCHD1|IL7|CNTFR|GALNT16|ARSF	up
DESCARTES_MAIN_FETAL_CSH1_CSH2_POSITIVE_CELLS	0.162358	0.316402	0.10592	0.550795	1.17731	108	PDCD6|LINC01535|ZNF433|SNRPG|DNAJC17|ELP1|MKRN2OS|CPEB1-AS1|DPH7|EIPR1|SLC39A9|SLC25A32|ZNF432|TMEM175|RGPD2|SPIN3|LINC00894|FAM71F2|TJAP1|ZNF280C|MRPL48|GTF2H2|COQ7|TNIP2|ARHGEF3-AS1|ZNF268|AKIP1|NSUN3|ALKBH1|GTF2H2C|TRIM62|SARS2|PLCE1-AS1|CCDC192|ZNF354A|FAM200A|ZNF317|RNFT1|CLCN2|AIFM2|CADM2-AS2|VPS72|CCNDBP1|SLC47A2|KCMF1	up
DESCARTES_MAIN_FETAL_CILIATED_EPITHELIAL_CELLS	0.028971	0.0825738	0.266351	0.522361	1.17467	562	OSBPL6|CHST9|TTLL6|DNAH11|SPAG16|MOK|ARHGAP39|CC2D2A|PACRG|DZIP3|MAP9|SPATA6L|NEK10|RPGR|CCDC65|STK33|KIAA0825|EFCAB2|DYNC2H1|TOGARAM1|MTRR|IFT43|FSIP1|IFT81|TTC21B|FBXL13|ULK4|IQCA1|ARMC2|RFX2|CSPP1|NSUN7|IK|HYDIN|RGS22|RNF157-AS1|MAPRE3|CEP290|CFAP36|SRI|ZSCAN18|EFHC1|RFX3|TMEM232|ERGIC3|CFAP61|WDR35|TMEM67|P4HTM|CEP126|SGMS2|KIF27|IFT88|BBS5|WDR19|NME9|TSGA10|BBS4|CLUAP1|XPNPEP3|CFAP221|DNAAF4…	up
BUSSLINGER_GASTRIC_ANTRAL_ECS	0.250965	0.449791	0.0928481	0.713434	1.17452	12	MEG3|CACNA1A	up
HU_FETAL_RETINA_PHOTORECEPTOR	0.210526	0.387332	0.0937465	0.574515	1.17338	63	NTM|CADPS|RIMS2|AHI1|PTPRZ1|CAMK2B|MAK|ATP1B2|NDRG1|PCBP4|UBXN4|SNAP25	up
AIZARANI_LIVER_C39_EPCAM_POS_BILE_DUCT_CELLS_4	0.128179	0.262443	0.120433	0.532302	1.16883	176	RAB3IP|PKP4|CREB5|ENAH|TENT5A|CALM2|TJP1|ITGB8|ACTN4|SPTBN1|ITPKC|HMGCS1|GPRC5B|COBL|ADAM9|ZBTB20|SPATS2L|SYNJ2|DST|MYO6|UGCG|ANXA2|TNFRSF21|MSMO1|SOD2|VCL|PFKP|SLC3A2|VMP1|AFDN|PMEPA1|SQSTM1|YWHAE|MCAM|GADD45A|MAP4|HMGCR|TPM1|BCL2L1|INHBA|RASSF8|SLC7A1|CFTR|TRIM47|SYNE2|SGMS2|RRBP1|RNF19A|UBE2B|FLNB|SCARB2|ZYX|TP53BP2|SOX4|TNKS1BP1|LIF|TPM4|TUBB6|ALDH3A2	up
GAUTAM_EYE_IRIS_CILIARY_BODY_COL9A1_HIGH_CILIARY_BODY_CELLS	0.178423	0.338533	0.100279	0.547143	1.16507	102	XIST|NEBL|TNIK|MAGI1|PODXL|FGFR1|MAPK8|TENM1|TRMT11|UGCG|PPA1|ASPH|KTN1|MAGED1|LRRN2|SLC9B2|KPNB1|CHCHD10|TAX1BP1|RAB11A|SPART|MXRA7|PABPC1L|PTK7|TRIO|NR2F1|GPATCH2L|PCBD2|IFT172|CPEB4|ZADH2|TUG1|PFKM|TLE5|NUDT4	up
FAN_OVARY_CL5_HEALTHY_SELECTABLE_FOLLICLE_THECAL_CELL	0.0711423	0.168605	0.165657	0.525338	1.16499	313	MEG3|MIR4435-2HG|MATN2|LAMB1|TPST1|SULF2|DLC1|CYTOR|PDGFRA|COL4A2|RND3|SGCE|SPTBN1|WLS|COL4A1|KLHDC8A|PBX1|TSHZ2|SEPTIN9|LAMA4|TLE1|SCD5|LIMA1|PXDN|FKBP10|PLD3|MYO6|FERMT2|RCN2|CDH11|MEST|HACD3|TTC3|GADD45B|PPP2CB|F3|MAGED1|DDX5|JMJD1C|MALSU1|SAT2|PHLDA1|ARHGAP5|ATP5F1C|LRRFIP2|NRP1|SDC2|TSPAN5|LMAN1|CAND1|ANKRD10|EMP2|GCSH|CCT2|PTK7|ATP5F1A|CALU|LAMC1|RBMS1|UBXN4|NUCKS1|SEPTIN7|FHL1|IP6K2|NME3|M…	up
GAO_ESOPHAGUS_25W_C4_FGFR1HIGH_EPITHELIAL_CELLS	0.118421	0.250387	0.12564	0.529709	1.16432	202	DLC1|ADGRL3|FLRT2|PCDH9|SNX10|ZFHX4|LHFPL6|FGFR1|JAM3|SH3PXD2B|FBN1|FKBP10|ARHGAP10|ELOVL6|COL5A3|MN1|PCSK6|GABBR1|APCDD1L-DT|STAT5B|CRMP1|ARMH4|PAMR1|GHR|USP49|ZZEF1|COLEC12|NRP1|GRK5|SLC16A2|TRIO|ADAM22|ZNF512|FSIP2|CSAD|TRERF1|CDK5RAP1|SLC35A1|CMTM3|DDX31|ADAMTS2|THBS2|FBXO4|DCHS1|COL16A1|SDHAF4|ZNF587|P3H3|PDGFRB|NOMO1|KCTD15|OGFOD3|ARHGAP42|ADAMTSL1|SNX21|POSTN|CADM4|DENND10|HAUS2|TSPAN4|CDC…	up
DESCARTES_FETAL_THYMUS_STROMAL_CELLS	0.173824	0.332621	0.100991	0.536738	1.16258	135	PRRX1|TENT5A|SRPX|NCAM2|ITGB8|PDGFRA|ADAM12|NCAM1|ELN|MRC2|LRP1|FBN1|FKBP10|MXRA5|COL5A3|SERPING1|MEST|C1S|PLAT|NOVA1|OBSL1|PDPN|PCDH7|TMEM39A|VCAN|CREB3L1|P3H4|P4HA2|TNS2|SSPN|THBS2|ZDBF2|FKBP9|FKBP14|ANGPTL2|FCF1	up
FAN_EMBRYONIC_CTX_BIG_GROUPS_CAJAL_RETZIUS	0.048	0.123238	0.204295	0.517897	1.16133	477	KIAA1217|SEZ6L|CLSTN2|KCNIP4|KIF5C|OPCML|VAT1L|STK32A|CDH4|MAST4|PARD3|PTPRN2|LSAMP|ABLIM1|DNER|BRINP3|ADAM12|HSPA12A|PCOLCE2|LHFPL6|GSG1L|SUSD1|CAMK2D|RCAN1|HMGCS1|ME1|TUSC3|PLD3|CDK14|MXRA5|SYP|DIRAS2|GAP43|NPTXR|ADARB1|NACC2|FDPS|UBASH3B|TMEM163|DDAH1|MSMO1|TSPAN9|GNG12|GPI|PYGB|PKM|PFKP|SELENOW|RCAN2|CNGA3|NCS1|NDUFB8|NAA38|S100A16|TMEM130|KLHL13|ANXA6|PDE4B|PLCB4|ATP5F1C|ACOT7|BEX2|GADD45A|G…	up
HAY_BONE_MARROW_CD34_POS_LMPP	0.275068	0.477128	0.0905429	0.759401	1.16119	7	SDK2|NREP|NPTX2	up
FAN_EMBRYONIC_CTX_IN_4_INTERNEURON	0.27907	0.480468	0.0870516	0.72343	1.16075	10	NXPH1|GAD1|ERBB4|PLS3|PDE4DIP	up
DESCARTES_FETAL_EYE_SKELETAL_MUSCLE_CELLS	0.167861	0.325167	0.103197	0.532737	1.15836	148	FBXO32|ACTN2|CMYA5|CAV3|TTN-AS1|TTN|FSD2|TPM1|NES|RAMP1|PRKACA|MYL6B|LANCL1-AS1|ADAMTS8|MYOM1|MEG9|TRIM32|STUM|DUSP26|NPSR1-AS1|TMEM38A|TCEAL7	up
DESCARTES_MAIN_FETAL_SYMPATHOBLASTS	0.217098	0.395668	0.0934449	0.587793	1.15808	47	GALR1|UNC80|HACD3|C1QL1|FGF14-AS1|TMEM130|LINC00632|TSPYL2|ARC|ZNF483|QDPR|ZDBF2	up
LAKE_ADULT_KIDNEY_C16_COLLECTING_SYSTEM_PRINCIPAL_CELLS_CORTEX	0.179592	0.339754	0.0988903	0.533046	1.15741	140	PDE7B|XIST|KCNIP4|NBEA|DANT2|LAMB1|GLIS3|MPPED2|PPP1R9A|AHI1|AGBL4|MYO10|SLC38A1|SNHG14|PTK2|DLG2|SCN2A|FNDC3A|TANC2|NLK|NLGN1|NFIB|FTX|ADAMTS9-AS2|TOX3|MYH10|KAZN|SPAG16|PRKCA|EPB41L4A|FHOD3|MAPK10|PDE4D|MBD5|MIR99AHG|PDE8A|NDRG1|TOX|ROCK2|TRPM3|NFAT5|SIK3|THRB|WWTR1|RABGAP1L|SH3RF1|BRAF|NAALADL2|PCCA|REV3L|FAM172A|FNDC3B|FER|SYTL2|C11orf80|SCMH1|PAPPA|SMYD3	up
HAY_BONE_MARROW_PLATELET	0.122613	0.255082	0.122679	0.523318	1.15247	233	ABCC3|AFAP1|FRMD3|RGS6|DNM3|WDR11-AS1|PARD3|CHST8|ASAP2|PROS1|MAOB|MFAP3L|TSC22D1|FRMD4B|PRKCA-AS1|ATP9A|KIF2A|ABLIM3|CTTN|TSPAN9|VCL|BAMBI|AHCTF1|OXTR|RAB27B|CTDSPL|ENDOD1|MEIS1|SLC24A3|SMOX|MAX|BEX3|SPOCD1|PDE5A|C2orf88|PDGFA|MLH3|BDNF|RAB11A|ITGB3|EMC3|IGF2BP3|BCL2L1|KIFC3|SAMD14	up
DESCARTES_MAIN_FETAL_ELF3_AGBL2_POSITIVE_CELLS	0.156823	0.307468	0.10714	0.525709	1.14994	167	MPC1|PYGB|TRIM69|PTP4A3|ZNF451-AS1|PPP1R3B|COX5A|IDH3A|COPS5|TMEM126B|UQCRFS1|SNF8|ERCC4|RBIS|GSPT1|GOLIM4|TMEM230|SRP9|MRPS11|MTCH1|CCT8|STUB1|CCZ1|CDC40|DENND6A-AS1|TRMT10C|DCXR|ZNF639|SPTY2D1OS|PFDN1|POMGNT1|MRPL15|TMEM50B|CSNK2A2|SAAL1|ACTR8|DDA1|LINC02832|SMIM27|TMEM242|ACAD8|SNHG18|BRK1|ZNF134|FUNDC2|MRAS|RRP8|NCBP2AS2|CRAT|ZNF419|LSM1|TP53INP2|HDHD5|ZNF770|METTL23|NUP37|BNIP3|HYLS1|SRRM5|S…	up
DESCARTES_MAIN_FETAL_SLC26A4_PAEP_POSITIVE_CELLS	0.109328	0.236776	0.130777	0.520121	1.14915	274	PPP1R9A|CACNA1D|PRTFDC1|PVT1|ST8SIA5|LYRM4|FNTB|HIBCH|QTRT1|PHLPP1|DPH6|SHOC1|C2CD2|EPHA4|GPATCH2|NUP155|SRP19|PUDP|TMEM267|VPS54|SELENOO|TYW1|RAD51D|COQ6|NIFK|RMDN1|TRMT10B|DUSP12|GTF2H3|MAT2A|E2F5|DHX29|PTCD3|INVS|TH2LCRR|PWP1|POLK|MRPS26|RXYLT1|TVP23C|SDHAF4|C2CD6|WDR43|NAT10|KLHDC2|NOMO2|SPTLC1|SDHAF2|PSMB7|TBCA|TRMU|POLR3B|GPATCH1|APIP|PRPF39|MED23|RMND1|MAP3K15|NSRP1|ATF1|TMEM120A|SRFBP1|CD…	up
MANNO_MIDBRAIN_NEUROTYPES_HRGL1	0.083	0.189756	0.152145	0.516157	1.14815	349	FAT3|NEBL|TMEM132C|ARHGEF26|SNTG1|NXPH1|FRMD3|CREB5|GLIS3|NPNT|SULF2|SOX6|MPPED2|PSD3|SOX5|ITGB8|RAI14|SLIT1|C21orf62|RHOJ|FREM2|MED12L|LHFPL6|WLS|RFX4|NFIB|KLHDC8A|LRRTM3|ELN|PON2|C8orf34|ERBB4|CD44|RGS4|MOK|ANTXR1|NACC2|RPGR|WSCD1|ATP2B2|SLC25A18|DDAH1|GNG12|MIR99AHG|PRTG|SCN1A|ARHGEF26-AS1|LYPD1|LRRN2|TRIM9|TSC22D4|KIAA1549L|TBC1D32|ARHGAP5|ARX|TRAM2|AASS|IQCA1|PDPN|CSPP1|EEPD1|HYDIN|BMP7|NES|…	up
GAUTAM_EYE_CHOROID_SCLERA_FIBROBLASTS	0.149495	0.296697	0.109684	0.52082	1.14654	197	PDE7B|BMERB1|AHI1|CDC42BPA|ABLIM1|SPTBN1|PGM2L1|WLS|JAM3|AHCYL2|NDFIP1|FEZ1|PJA2|ME1|PTPRG|ZBTB20|C1orf21|COL27A1|LPIN1|PARVA|NFASC|KIAA0040|GTF2I|SLC16A7|BAMBI|CDC42EP4|PKM|CHD9|RNF24|ZCCHC24|GOLPH3|UBE2H|MINDY2|PCSK7|ATXN2|NSD3|IL1R1|CMTM8|GNAL|FGF2|AASS|TNFRSF1A|LMAN1|USP11|NFKBIZ|NFIX|ARID5B|NPEPPS|CEMIP|ZSCAN18|NUCKS1|FBLIM1|SFXN1|SEC63|SEC61A1|RRBP1|APOL2|DOK5|LAP3|SMARCD3|PTPN13|TSPAN3|SER…	up
FAN_EMBRYONIC_CTX_ASTROCYTE_2	0.187564	0.350733	0.0962406	0.525212	1.14639	153	NRCAM|FAT3|LIFR|SLC1A2|ARHGEF26|GPC5|RIC3|RORA|PMP2|CTNNA2|DNER|ST8SIA1|PCDH9|WLS|NFIB|LAMA4|SEMA6D|ALDH1L1|CD44|DTNA|SPATS2L|DST|APC|SLC25A18|DDAH1|MSMO1|GABBR1|HACD3|ASPH|ATP1B2|HIF3A|PLPP3|F3|SLC3A2|BBS2|SDC2|IQCA1|GRAMD2B|RAMP1|CAMK2G|ACKR3|ABCA1|SOX2|NR2F1|PDLIM5|KMT2C|BBOX1	up
BUSSLINGER_GASTRIC_X_CELLS	0.173077	0.332287	0.100633	0.518574	1.14217	185	DDX24|RIMS2|FGF14|KIF5C|GRIA2|SOX6|MAP1B|PDE8B|TEAD1|CAMK2B|RAPGEF4|NAV1|MAOB|PBX1|WNK3|TNRC6A|PROX1|BACE1|IDS|SPATS2L|SERPINB6|KIF1A|DST|ADARB1|PKM|CNGA3|ABCC8|DDX5|KAT6B|BEX3|PCBP4|GNAO1|CMTM8|ARX|APBB1|LRATD1|REV3L|CHD7|TUBA1A|MAP2|ZKSCAN1|CBX6|SNAP25|PCSK1|KCNMA1|IGDCC3|CEP126|NIPSNAP1|ARRDC4|SEZ6L2|HOOK3|CALD1|NEURL1|FLNB|ARFGAP3|APPL2|ATN1|CIRBP|QDPR|ANXA7	up
HAY_BONE_MARROW_CD34_POS_PRE_PC	0.216495	0.395668	0.0886261	0.533928	1.14181	111	MPPED2|ARPP21|NAV1|PPFIBP1|COBL|PXDN|SEMA6A|SMAD1|NFIA-AS2|CHD9|MAGED1|TAF7|ERGIC1|PPP2R2C|GPR176|BCR|QRSL1|ANKRD10|ZCCHC7|LUC7L3|SEC63|FHIT|GABPB1-AS1|ERO1B|HHIP|LRFN2|STAG3|P4HA2|PLIN3|ZNF608|EIPR1|RIMKLB|CKMT2|TOP2B|CD9|PPP3CC|HPS4|COX7A2L|MDM4|DBN1	up
AIZARANI_LIVER_C4_EPCAM_POS_BILE_DUCT_CELLS_1	0.180711	0.340874	0.0982123	0.517405	1.13775	182	RAB3IP|ABCC3|GLIS3|MAGI1|SOX6|CALM2|ITGB8|TESC|MYO10|GOLM1|CXADR|NFIB|CHST9|PROX1|COBL|ZBTB20|SPATS2L|SYNJ2|COL27A1|GTF2I|BAMBI|CTDSPL|BEX3|AFDN|NEDD4L|PMEPA1|WWTR1|ATP1B1|EMP2|LAMC1|MGLL|CPD|VCAN	up
TRAVAGLINI_LUNG_CILIATED_CELL	0.0151699	0.0472345	0.38073	0.504357	1.13684	1030	GNA14|FGF14|TPST1|DMD|LMO2|ENAH|EPB41L4B|PSD3|MAP1B|CALM2|PTPRN2|NELL2|CDC14B|ITGB8|AGBL4|DNER|NAP1L1|OSBPL6|SPTBN1|MAOB|PGM2L1|WLS|PGAP1|RHPN2|ANAPC5|CHST9|SLC22A23|DZIP1|PRUNE2|C11orf49|IGF2BP2|DNAH11|CDKL1|C8orf34|GAS8|BCAS1|COBL|DGKH|TUSC3|ABI2|MPDZ|ATP9A|KIF3A|SPAG16|SRGAP3|MYEF2|SPATS2L|MOK|SERPINB6|COG7|ARHGAP39|MORF4L2|CC2D2A|ICA1L|PACRG|DZIP3|SLC22A4|KIF2A|ANXA2|MAP9|GAS7|SPATA6L|MAPK10|…	up
ZHONG_PFC_C9_ORG_OTHER	0.256111	0.455229	0.0810802	0.543141	1.13543	83	NTM|TMEM132B|LIFR|MOXD1|SEL1L3|PTPRZ1|PTPRN2|ITGB8|HOPX|TSPAN7|TNC|GATM|MEST|GNG12|ATP1B2|SELENOW|PLPP3|F3|S100A16|PDPN|EEPD1|BMP7|LRRC3B|LITAF	up
FAN_EMBRYONIC_CTX_IN_3_INTERNEURON	0.308966	0.515709	0.0850427	0.753847	1.13522	6	GAD1|ERBB4|BOD1L1|PDE4DIP	up
DESCARTES_FETAL_STOMACH_STROMAL_CELLS	0.281038	0.482313	0.0793435	0.574781	1.13073	46	SRPX|PDGFRA|ANGPTL1|INHBA|NELL1|GLYATL2	up
DESCARTES_FETAL_HEART_LYMPHATIC_ENDOTHELIAL_CELLS	0.2966	0.501045	0.0785029	0.594544	1.13035	34	PROX1|CNTNAP3B|PROX1-AS1|P4HA3|LINC01117|STAB2	up
AIZARANI_LIVER_C30_HEPATOCYTES_4	0.114	0.245043	0.127505	0.505372	1.12986	420	ABCC3|MEG8|ARHGEF26|NTRK3|TENT5A|AHI1|MAST4|TEAD1|HAP1|TRMT9B|IL1RAP|TSHZ2|GOLGA8B|ZMAT3|TENM1|TNRC6A|PROX1|ALDH1L1|ACER3|DGKH|NOS1AP|IDS|COL27A1|DST|ICA1L|STAT3|ABLIM3|SLC25A18|NNT|ZHX3|SLC25A16|MAP3K14|EMC10|RAD54L2|LRCH3|LRP6|ADGRA3|PNPLA3|ARMC9|MIRLET7BHG|GNE|SUGP2|SCML1|XPR1|UBE2G2|KIZ-AS1|FBXO22|FBXO17|CNKSR3|FOXO1|AASS|PNPT1|PPARGC1A|COLEC12|TMEM87A|RPS27L|AR|PABPC1L|MPV17L|CMC2|QSOX1|ZKSC…	up
DESCARTES_FETAL_PANCREAS_LYMPHATIC_ENDOTHELIAL_CELLS	0.285396	0.488495	0.077884	0.562753	1.12956	54	GNA14-AS1|GPM6A|TRMT9B|ELMOD1|BMPER|CEMIP	up
TRAVAGLINI_LUNG_PROXIMAL_CILIATED_CELL	0.00464763	0.0176378	0.407018	0.498875	1.12752	1678	GNA14|FGF14|NBEA|LMO2|GLIS3|ENAH|EPB41L4B|AGPAT5|ITGB4|PSD3|ABHD2|BAALC|PCSK5|MAP1B|CPLANE1|CALM2|PTPRN2|TEAD1|ITGB8|DNER|NAP1L1|GOLM1|OSBPL6|SUB1|IGF1R|UPF3A|PGM2L1|ARHGAP32|DUOX1|RHPN2|CLIP1|ANAPC5|CHST9|SEPTIN9|SLC22A23|DZIP1|PRUNE2|C11orf49|TRIM44|DNAH11|ALDH1L1|SH3D19|NIN|GAS8|BCAS1|ERBB4|DGKH|TUSC3|ABI2|MPDZ|ATP9A|IDS|KIF3A|KAZN|SPAG16|SRGAP3|MYEF2|CTNNA1|SPATS2L|MOK|SERPINB6|ARHGAP39|AUTS2…	up
ZHONG_PFC_C1_NEUROD1_POS_EXCITATORY_NEURON	0.309266	0.515709	0.0776799	0.615828	1.12359	25	CADPS|PCDH9|ZFPM2|MYO6|AKT3|HEY1|CFAP298|CNTNAP2	up
DESCARTES_MAIN_FETAL_LYMPHATIC_ENDOTHELIAL_CELLS	0.279221	0.480468	0.0774768	0.543759	1.12242	73	NRP2|RHOJ|GNG12-AS1|PPFIBP1|SMAD1|ANKDD1A|CNTNAP3B|S100A16|PRR5L|ARL4A|UBTD1|SELENON|CYP46A1|DTX1|TCTN3|MAP3K1|SHC1|KLHL4|SLC27A3|KLHL3	up
DESCARTES_FETAL_ADRENAL_ERYTHROBLASTS	0.271762	0.473936	0.077884	0.536267	1.12143	84	SOX6|DPF3|SLC22A4|HECTD4|SPECC1|PPME1|TSPAN5|CA1|PRSS51|TRAK2|NARF|CAT|ABCB10|ALAD|XPO7|ANK1	up
DESCARTES_FETAL_LIVER_HEPATOBLASTS	0.144	0.288446	0.111463	0.500627	1.11868	401	GLDC|CTNND2|VSNL1|GPC5|EPB41L4B|PLPPR1|CACNA1D|PPP2R2B|MAOB|SMOC1|GREB1|TENM1|HMGCS1|PROX1|ALDH1L1|TOX3|SNAP25-AS1|PHYHIPL|ONECUT1|SLC25A18|MSMO1|SLC6A1|PNPLA3|PROX1-AS1|THRB|PPARGC1A|ELOVL2|MYH14|GAS2|SLC39A14|CHDH|ZFHX4-AS1|PPP1R1C|LINC00907|BBOX1|CTXND1|PSAT1|GLT1D1|IL17RB|C2orf72|MROH9|SUGCT|ERBB3|ACOT12|MSI1|SC5D|HNF4G|SLC29A4|ACOX2	up
BUSSLINGER_GASTRIC_G_CELLS	0.278069	0.480468	0.0760837	0.52865	1.11629	93	CADPS|MEIS2|MAST4|PAM|MAP1B|PDE8B|HAP1|PLXNA2|NOL4|NAV1|TPD52|DTNA|KIF1A|DST|SELENOW|IDH1|ARX|LRP4|BPTF|PCSK1|SLC7A1|PDLIM5	up
CUI_DEVELOPING_HEART_C3_FIBROBLAST_LIKE_CELL	0.271414	0.473936	0.0764767	0.518454	1.1119	114	MEG3|MATN2|LAMB1|MOXD1|SRPX|SMOC2|PDGFRA|FLRT2|SGCE|SCN7A|ELN|LAMA4|MRC2|LRP1|FBN1|SERPING1|MEST|SPRY1	up
DESCARTES_FETAL_EYE_GANGLION_CELLS	0.335624	0.546975	0.0709609	0.574544	1.11187	38	GAP43|TMEM163|KIF5A|IL1RL2|C1QTNF1-AS1|CEND1|B4GALNT1|SYT5|SYT2	up
ZHONG_PFC_C3_HOPX_POS_OPC	0.346883	0.563845	0.077884	0.716201	1.11078	8	PANTR1|HOPX|TLK1|ETV1	up
GAO_LARGE_INTESTINE_ADULT_CF_GOBLET_CELL_SUBTYPE_1	0.347719	0.563845	0.0728939	0.62359	1.11017	21	FRMD3|ARHGAP31|MYRIP|FAXDC2|PFKFB4|GPR153|GALNT8|SYTL5	up
DESCARTES_MAIN_FETAL_PHOTORECEPTOR_CELLS	0.301948	0.50743	0.0734381	0.537499	1.1095	73	MPPED2|NOL4|ANO2|RALGPS2|MAK|ATP1B2|TRIM9|RHBDL3|PCBP4|VXN|EYS|PTPN13|PRKACB|CASZ1|IMPG2|PDC|LINC00457|RCBTB1	up
MANNO_MIDBRAIN_NEUROTYPES_HNPROG	0.228831	0.413557	0.0843144	0.502546	1.10711	215	CADPS|TMEM132B|XIST|CLVS1|FMN2|MYT1|ZMAT4|FREM2|KLHDC8A|MIAT|COBL|RGS4|FAM189A1|CCND2|KCNQ2|FRMD5|POU3F2|TNFRSF19|PCBP4|PHLDA1|PHF21B|ARL4A|PDPN|EPHA4|MAP6|SNHG5|NES|CCDC152|ABCA1|DCC|SOX2|RAP1GAP2|IGDCC3|VXN|CBFA2T2|DOK5|TUBB3|DIS3L2|TSIX|DCX|ELAVL4|BRSK2|ZNF573|RNF165|LAMA5|CDC25B|MSI1|EFS	up
MURARO_PANCREAS_PANCREATIC_POLYPEPTIDE_CELL	0.274029	0.476604	0.0755015	0.508715	1.10579	145	SPOCK1|CHRM3|MEIS2|INPP5F|BMERB1|KCNMB2|PAM|DPYSL3|TRMT9B|SREK1|TMOD1|GRIA3|PCDH9|C21orf62|FGFR1|KCNQ1OT1|TOX3|IDS|TOX|MEIS1|ABCC8|SPC25|ARX|REV3L|AMOTL1|MAP2|PTP4A3|CEP126|SEMA3E|ETV1	up
DESCARTES_MAIN_FETAL_EXTRAVILLOUS_TROPHOBLASTS	0.287629	0.491018	0.0734381	0.51449	1.10191	112	AFAP1|TEAD1|IL1RAP|TCF7L2|SHISA5|FBN1|MBNL2|ADAM19|FADS3|DUXAP8|EXTL3|CD276|PXN|HEXB|FNDC3B|QSOX1|PLOD3|CLN5|FLNB|ASAP3|PVR|GCN1|P3H1|ASPSCR1|SLC12A8|ARFGAP1	up
CUI_DEVELOPING_HEART_TRABECULAR_ATRIAL_CARDIOMYOCYTE	0.249491	0.44839	0.0802023	0.502931	1.10177	173	DMD|PAM|SLC38A1|COL4A2|SPTBN1|FREM2|CXADR|WLS|JAG1|NCAM1|IGF2BP2|ATP13A3|COL9A1|ZNF827|RDH11|KIDINS220|DST|DCBLD2|ATP11A|TMEM41B|NNT|MSMO1|SVIL|ASPH|KTN1|VCL|TTN|HEPH|GOLGA8A|MEIS1|SLC3A2|DAG1|SPTAN1|TCERG1|ANKRD26|PRKDC|ATP1B1|ABCC5|SQLE|LAPTM4B|TMX2|BMPR2|SLC20A2|LMAN1|EMP2|NES|CALU|LUC7L3|DPY19L2|NDUFB9|C5orf15|SURF4|REEP5|MTDH|CACNA1C|CDH2|CTSL|TMED10|LNPK|HEG1|RTN4|GOLIM4|ATP2A2|SUCO|OS9|EDN…	up
DESCARTES_FETAL_HEART_ERYTHROBLASTS	0.209629	0.387332	0.0888945	0.498178	1.10067	274	TESC|ASPHD1|SLC22A4|ME3|ABCB7|RAD54L2|ETFDH|GSTO2|KLHL28|KATNBL1|MXI1|POLR1A|HMGN1|TRAM2|FKTN|C11orf54|LCLAT1|SPPL2B|PMM2|ARMC2|SCLY|SNHG5|UBE3D|RRP1B|ERGIC3|ORC2|SMS|INTS3|METAP2|TRIM47|L3MBTL1|EIF3B|POM121|CLTC|NPRL3|TOX4|TRAK2|TARBP1|SPG21|ZNF583|DDX39B|NIFK|ABCF1|PMPCB|TM2D3|C7orf50|NAE1|ARRDC4|PAIP1|ACAD11|CHCHD6|CDK5RAP1|MACROD1|KRIT1|AMFR|PTPA|UBQLN1|WRNIP1|RB1CC1|PI4K2B|NAT10|RSRC2|EIF2B1…	up
ZHONG_PFC_C8_UNKNOWN_NEUROD2_POS_INTERNEURON	0.319444	0.529514	0.0699459	0.527196	1.09914	81	SPOCK1|PLXNA4|PLPPR1|NELL2|ABLIM1|ACTN2|LPL|CALN1|KHDRBS3|UNC13A|B3GAT1|AUTS2|GAP43|CACNG8|RBFOX1|ARHGAP23|LHX2|R3HDM1|POU3F2|STK32B|MAP6	up
DESCARTES_MAIN_FETAL_STELLATE_CELLS	0.35578	0.572611	0.0670513	0.551531	1.09259	49	LAMB1|EHBP1|DENND2A|ADAMTS9|HS3ST3B1|HMBOX1|NEURL1B|GRK5|BMPR2	up
DESCARTES_FETAL_THYMUS_VASCULAR_ENDOTHELIAL_CELLS	0.293634	0.498639	0.0721798	0.505899	1.09145	128	DLGAP1|CHRM3|KALRN|MEG8|GLIS3|RGS6|PREX2|PODXL|RHOJ|GNG12-AS1|PPFIBP1|COL4A1|RNF220|ADAMTS9|ANO2|PROX1|MPDZ|ABLIM3|HIF3A|TEK|WWTR1|NR2F1-AS1|PRR5L|MCAM|ARAP3|EPAS1|UBTD1|PDIA5|MYRIP	up
DESCARTES_MAIN_FETAL_CLC_IL5RA_POSITIVE_CELLS	0.266667	0.46757	0.0762797	0.494997	1.08969	197	ZNF302|SMIM8|GCSH|ACBD6|ZBTB20-AS1|AFG3L2|EIF1B|UBOX5-AS1|BECN1|ZC3HC1|ENTR1|DCUN1D5|MRPS16|NDUFB5|PARP2|WDR75|NDUFS2|MEP1B|CRIPT|GTF2A2|ZNF605|EIF2AK4|NSL1|THYN1|THAP9|RLIM|SNRPA1|GNG10|ACTR1B|GAR1|CAMTA2|VBP1|TRO|ZNF22|SCAT2|SHARPIN|TOPORS|ZNF32|MCUR1|IRGM|SF3B4|PITRM1-AS1|HMGN2|WDR55|USP39|MKRN2|TIMM50|DHX16|SNHG10|ZNF615|STRN4|ALG3|ARFIP2|NOP16|ZNF18|COA6|ZNF304|PDK2|ZCCHC4|PPP1CC|MAP10|COQ3|…	up
CUI_DEVELOPING_HEART_RIGHT_ATRIAL_CARDIOMYOCYTE	0.367463	0.58523	0.0661326	0.562414	1.08948	39	PAM|COL9A1|GNAL|ULK4|NES|RASSF8|ARNTL2|INPP1	up
AIZARANI_LIVER_C9_LSECS_1	0.252505	0.450057	0.0787114	0.491985	1.08909	298	CDH13|OSMR|LIFR|MEG3|ANGPT2|APP|SRPX|DLC1|MAP1B|PREX2|NRP2|MYO10|COL4A2|PLXNA2|SREK1|ZNF462|TSPAN7|RHOJ|SPRY4|PPFIBP1|COL4A1|TANC1|FGFR1|PRICKLE2|ACTN1|ADAMTS9|TCF7L2|FXYD6|MYH10|LIMA1|PXDN|SEMA6A|MID1|C1QTNF1|FKBP1A|GRB10|PLEKHG1|HIF1A|MYO6|UGCG|NPDC1|RPGR|EMP1|AHCTF1|SPRY1|ASAP1|PLPP3|CNTNAP3B|SOCS3|JMJD1C|PXN|S100A16|IL1R1|WWTR1|MCAM|FRMD8|DENND4C|NRP1|FAM43A|BAIAP2|CHD7|RDX|CNN3|EPAS1|RAPGEF5…	up
ZHONG_PFC_C1_MICROGLIA	0.258032	0.457388	0.0776799	0.492954	1.08738	252	CREB5|CYTOR|MPC1|ANAPC5|HMGB1|SLC35F5|VPS36|TMEM14B|FAR2|ASAP1|PCSK7|SPC25|ARL4A|PNPT1|SVIP|TBCD|DDX46|NUCKS1|ILF2|MICU1|RPF2|TRAF3IP2|ABCE1|WDR61|GLT8D1|PDCD5|RMDN1|VCP|RBBP7|GART|NUDT21|PHF19|QDPR|RNF168|GTF2F1|PA2G4|COA8|MRPL42|PCID2|RABL3|NME4|IL10RB|IPO5|PAICS|SNRPB|PAXX|ZNF595|SRSF3|PHF12|CACYBP|LSM2|ID1|NFATC2IP|RANBP1|TUBGCP3|SEC13|WDFY1|DUT|RAD21|CDC123|PPP2R3C	up
FAN_EMBRYONIC_CTX_BIG_GROUPS_INHIBITORY	0.396396	0.611201	0.0684715	0.659412	1.08558	12	GAD1|ERBB4|PLS3|DCX|PDE4DIP|TCF4	up
DESCARTES_FETAL_LIVER_MEGAKARYOCYTES	0.314109	0.522439	0.0689567	0.504659	1.08553	124	DGKG|DGKI|DNM3|CDC14B|NLK|MED12L|ACTN1|ATP13A4|RAB3C|ANO2|RAB27B|SLC24A3|LRP12|PDE5A|CDH10|ITGB3	up
DESCARTES_FETAL_CEREBRUM_INHIBITORY_NEURONS	0.378664	0.593209	0.0661326	0.570583	1.0848	34	PTCHD4|HTR4|ARX|RARB|SYTL5|KCNA1|NNMT	up
GAUTAM_EYE_IRIS_CILIARY_BODY_SMOOTH_MUSCLE_CELLS	0.266064	0.46757	0.0760837	0.49037	1.08424	264	PDE8B|MPC1|SLC38A1|PGM2L1|AP1S2|B4GALT6|FRY|NACC2|TMEM14B|VCL|SNTB2|LMO1|SEPTIN2|ROCK2|PPP2CB|NCS1|ANXA6|MXI1|ATF7|ATP5F1C|EIF3K|TRIM69|PSMD8|KLHDC10|MAPK6|RUSC2|ATP5MC2|ADCY5|CAMK2G|OXCT1|REEP3|PCDH19|SAP30BP|LAMC1|REXO2|CSGALNACT2|TRPM7|ARHGAP1|ADAM22|PDLIM5|MTX2|ACAT1|SEC63|CISD1|LRRC8A|PSMD1|NNT-AS1|RFTN1|NIPSNAP2|UQCRC1|NDUFA12|EP400|PCYT1A|ERGIC2|SAE1|SSPN|CCDC107|COPS5|MFSD6|ZNHIT1|CKMT2|U…	up
DESCARTES_FETAL_CEREBRUM_SKOR2_NPSR1_POSITIVE_CELLS	0.374444	0.590328	0.0640704	0.534479	1.07939	58	PDE1C|RORA|HSPA12A|LINC01630|CFTR|ZNF385D|NGFR|POSTN|PCP4	up
DESCARTES_FETAL_LUNG_NEUROENDOCRINE_CELLS	0.368308	0.58523	0.063079	0.519532	1.07868	76	COL22A1|NOL4|MAOB|RGS4|ABCC8|KCND3|SFRP4|TMEM132D|PCSK1|CHDH	up
CUI_DEVELOPING_HEART_C6_EPICARDIAL_CELL	0.307692	0.515709	0.0691198	0.487879	1.07448	190	NPNT|CFI|SULF2|SMOC2|GPM6A|ITGB8|PROS1|FLRT2|CXADR|ST3GAL5|PCOLCE2|LRP2|ITGA3|PLEKHH2|SILC1|PLEKHA4|SERPING1|MEST|C1S|CLIP4|ALDH1A2|SULF1|IL1R1|CD200|COLEC12|RARRES1|IQCA1|PDPN|TNFRSF1A|PRKCI|NFKBIZ|ARID5B|PLLP|TOR1AIP2|PLAAT3|CYSTM1|REEP1|TSPAN3	up
BUSSLINGER_DUODENAL_EC_CELLS	0.402644	0.615673	0.0643583	0.584897	1.07346	26	CADPS|MAP1B|RAB3C|PCSK1	up
DESCARTES_FETAL_PANCREAS_DUCTAL_CELLS	0.375	0.590328	0.0609039	0.50538	1.0733	98	GFAP|ATP13A4|ADORA1|SLC5A9|ATP1B1|PPARGC1A|LINC02343|SLC3A1|LHFPL3-AS2|CFTR|CFAP221	up
GAUTAM_EYE_CHOROID_SCLERA_MELANOCYTES	0.328236	0.539008	0.0662842	0.491226	1.07221	153	EHBP1|DLC1|ZNF704|CAPRIN1|RTTN|USP32|TAF7|ATP6V1D|CCT5|VDAC2|MORF4L1|BEX2|EIF2S2|ITGB1BP1|SECISBP2|NOP56|ATP5MG|BIN3|LSM7|SNX8|CHCHD3|SRI|HIBADH|SNRPG|RAD23A|RPF2|SEMA3E|UNK|SNRPE|B3GAT3|PEPD|CHTOP|UBE2E1|UQCRFS1|TSG101|EIF3M|MRPS18C|GTF3C6|MED10|TIMM44|RSRC2|ERBB3|MRPL57|SLIRP|RNH1|NELFCD|RSL1D1|ESF1|AKAP8|TSN|NELFE|KIF9|EIF3H|CCNG1|RBM23	up
DESCARTES_FETAL_EYE_SMOOTH_MUSCLE_CELLS	0.369048	0.58523	0.0635008	0.522552	1.07199	68	STK32A|MYO5A|CPEB2|PAMR1|CDH19|ARID5B|RAB13|C11orf96|TCEA1|CABLES1|SLC12A4|SLC35D2|AP1S3|AP5Z1|DLGAP1-AS1|MARF1|FOXRED2|C12orf76|ZNF665|CRYL1|ETNK2	up
GAO_LARGE_INTESTINE_24W_C8_GOBLET_CELL	0.400233	0.615085	0.0632191	0.559227	1.07069	36	PTPRN2|MAP7|BCAS1|ZMYND8|SYTL2|PLEKHA6	up
DESCARTES_FETAL_CEREBRUM_EXCITATORY_NEURONS	0.4275	0.638907	0.0633597	0.625315	1.06682	16	SATB2|LINC01965|ITPRID1	up
FAN_OVARY_CL15_SMALL_ANTRAL_FOLLICLE_GRANULOSA_CELL	0.211788	0.388178	0.0880945	0.474224	1.0666	628	CHRM3|CHL1|NAV2|ACSL3|CFI|SRPX|FBXO32|P3H2|CALM2|TJP1|TEAD1|MYO10|HOPX|TSPAN7|SUB1|TPD52|MAP3K13|LPL|DUOX1|NDFIP1|FRMD4B|IGF2BP2|HMGCS1|HNRNPK|CCND2|HIF1A|FHOD3|PIP5K1A|RCN2|TMEM41B|SMARCA1|GATM|HSPD1|PPA1|MEST|KTN1|ASXL1|BAMBI|BCAT1|ZNF814|TAF1D|GADD45B|PLAT|U2SURP|GOLPH3|RAB5A|MARK3|F3|MAGED1|DDX5|KIF1B|WASF1|GNL1|HERC2|BEX3|WIPF3|ANXA6|MTMR2|CCT5|HNRNPA2B1|SAT2|PHLDA1|SEM1|CBX3|YWHAE|VDAC2|ATP…	up
DESCARTES_MAIN_FETAL_SYNCYTIOTROPHOBLASTS_AND_VILLOUS_CYTOTROPHOBLASTS	0.367495	0.58523	0.0615707	0.499678	1.06634	105	GLDC|KANK1|ITGB4|PCOLCE2|GNA12|SLC25A43|NEDD4|SLC13A3|ZNRF3|LINC00882|CAMK2G|CNNM2|DNMT1|MB21D2|MIR4300HG|TMEM150C	up
FAN_OVARY_CL3_MATURE_CUMULUS_GRANULOSA_CELL_1	0.322938	0.53263	0.0664364	0.483666	1.06615	248	XIST|ENAH|CFI|DPYSL3|ABLIM1|HOPX|COL4A2|TSPAN7|MAOB|GREB1|PPFIBP1|COL4A1|TSHZ2|NDFIP1|SEMA6D|KCNQ1OT1|CCND2|PLD3|KIDINS220|HIF1A|DST|RCN2|GTF2I|GATM|HACD3|KTN1|BAMBI|TTC3|IDH1|DAG1|WASF1|CLDN11|BEX3|WIPF3|NUP214|ANXA6|CBX3|SEC31A|HMGN1|LAPTM4B|DPP7|BMPR2|RPAIN|ATP5MC2|LSM7|OCIAD2|MRPS21|SFRP4|LUC7L3|SRI|VCAN|NEDD8|SMS|HUWE1|BEX4|LCMT1|SYNE2|ZNF428|MSI2|GSTA4|PLAAT3|GABPB1-AS1|NDUFS4|MGST3	up
DESCARTES_MAIN_FETAL_MUC13_DMBT1_POSITIVE_CELLS	0.387446	0.60259	0.0611693	0.518876	1.06445	68	RHPN2|SDCBP2|SLC3A1|ZC3H12B|MXD1|INAVA|INO80-AS1|ZNF774|SLC19A3|PLCE1-AS2|PREP|ZNF653|OCIAD1-AS1|SLC28A2	up
DESCARTES_MAIN_FETAL_INTESTINAL_EPITHELIAL_CELLS	0.403471	0.615673	0.0593488	0.516314	1.05784	67	MALRD1|PGPEP1|ZBTB38|LPGAT1|PRSS48|CEACAM19|POFUT1|CUBN|TM6SF2|ENTPD7|C3orf35|PRKG2|LHPP|VIL1|MELTF|MUC12|DNAJB7|RBP2|SLC26A3|DGAT1|FGF23|ANXA13|KHK|SLC5A12	up
DESCARTES_FETAL_STOMACH_ERYTHROBLASTS	0.411017	0.624244	0.0573667	0.503842	1.05724	88	OSBP2|RGS6|USP32|SPC25|SPECC1|STRADB|PPME1|TRAK2|CDC27|UBE2O|MAP2K3|CAT|ABCB10|RIPOR3|ALAD|XPO7|ANK1|EIF2AK1|FAM117A|SNX22	up
DESCARTES_FETAL_HEART_EPICARDIAL_FAT_CELLS	0.407061	0.619691	0.0568864	0.494051	1.05245	101	C21orf62|ADAMTS3|LRP2|RHPN2|PLEKHH2|GSG1L|C1QL1|RARRES1|CCNYL1|CFTR	up
DESCARTES_FETAL_KIDNEY_MESANGIAL_CELLS	0.428571	0.638907	0.0585938	0.537622	1.05242	43	ATRNL1|INSYN2A|TNC|SLC7A14|PHACTR3|SHC3|SLC6A1|KLHL13|BDNF|RARRES1	up
DESCARTES_FETAL_ADRENAL_VASCULAR_ENDOTHELIAL_CELLS	0.38414	0.600335	0.0592219	0.488505	1.05115	125	CDH13|CHRM3|GPM6A|PODXL|THSD1|PLPP3|CNTNAP3B|RGS7BP|TEK|TMEM233|MYRIP	up
CUI_DEVELOPING_HEART_C5_VALVAR_CELL	0.370445	0.58601	0.0601186	0.477894	1.05043	202	CADPS|NRCAM|MATN2|TMEM132C|PRRX1|ENAH|SRPX|PTPRZ1|LSAMP|DPYSL3|GOLM1|TSC22D1|ACTN1|ELN|MYH10|LIMA1|PXDN|ZBTB20|C1QTNF1|RGS4|MXRA5|LTBP3|AEBP1|LMNA|AHR|GADD45B|PLPP3|PAMR1|SOCS3|CLDN11|TNFRSF19|CD200|TSPYL2|UCHL1|ARID5A|SNHG5|TUBA1A|GNG2|NFIX|SFRP4|VCAN|FHL1|FILIP1L|PAPSS1|EIF5|CTNNAL1|ARF4|HEY2|TUBB3	up
ZHONG_PFC_MAJOR_TYPES_ASTROCYTES	0.351351	0.568311	0.0621124	0.472963	1.05006	323	TMEM132B|LIFR|SEZ6L|SLC1A2|FADS2|ARHGEF26|NPNT|PTPRZ1|MYO10|HOPX|DNER|BRINP3|TSPAN7|APBB2|GNG7|SFXN5|GFAP|RFX4|KLHDC8A|C3orf70|LRRTM3|ATP13A4|ELN|TNC|SEMA6D|HMGCS1|TCF7L2|PON2|MRC2|GPRC5B|SPRY2|SEMA6A|DTNA|SERPINB6|ADGRB1|OLFM2|FERMT2|PHYHIPL|WSCD1|SLC25A18|RGS20|GATM|DDAH1|MSMO1|GNG12|CDC42EP4|SPRY1|ATP1B2|NLGN3|TRIB2|SLC6A1|MEIS1|PLPP3|PNPLA3|F3|SLC3A2|DAG1|TSC22D4|S100A16|TNFRSF19|LRP4|BBS2|AB…	up
AIZARANI_LIVER_C33_STELLATE_CELLS_2	0.386831	0.60259	0.0588438	0.487	1.0489	126	NRXN1|LAMB1|ENAH|DLC1|MAP1B|CDC42BPA|SEMA5A|COL4A2|ITGA7|LHFPL6|TSC22D1|COL4A1|FIGN|PBX1|TNS1|FXYD6|PXDN|ANTXR1|DST|RCAN2|PLAT|ANXA6|LGI4|PHLDA1|MCAM|KLHL23|TPM1|EPAS1|MXRA7|PLS3|LAMC1|LUC7L3|SEPTIN11|ARHGEF17|CCDC92|CLMN	up
DESCARTES_FETAL_INTESTINE_INTESTINAL_EPITHELIAL_CELLS	0.377778	0.593209	0.0590955	0.475617	1.04751	195	ATP10B|SLC1A1|MAOB|RHPN2|ALDH1L1|WIPF3|SLC5A9|METTL7B|LHFPL3-AS2|CFTR|RBKS|C2orf72|SLC51A|HDHD3|INAVA|CLIC6|PIGZ|LGALS3	up
DESCARTES_MAIN_FETAL_THYMIC_EPITHELIAL_CELLS	0.396761	0.611201	0.0568864	0.475471	1.04715	190	ATP10B|GPHN|APBB2|MTCL1|SMG6|SLC22A23|INTS12|COL27A1|EYA2|TMEM131|CLTCL1|APTX|ABCA3|SYNE1|UST|MRTFB|KIAA1549|OXCT1|FAAH2|NSMAF|MTG1|ADAMTS17|KYAT1|PKP4-AS1|FLVCR1|ARMC10|PIKFYVE|C1RL-AS1|GTF2IRD2B|KLF3-AS1|PEX1|KCNIP3|PTPRT|EARS2|D2HGDH|QTRT2|DDX58|GGA2|GPLD1|TRAPPC12|ARMC6|ZNF418|BCAS4|CCDC171|PLGRKT	up
TRAVAGLINI_LUNG_ADVENTITIAL_FIBROBLAST_CELL	0.361723	0.579295	0.0607719	0.472898	1.04629	294	NTM|MEG3|MATN2|TPST1|PRRX1|PTPRS|MOXD1|SRPX|DCLK1|DPYSL3|ABLIM1|PDGFRA|PROS1|SPTBN1|PCOLCE2|ANK2|FGFR1|HAS2|TSHZ2|IFI16|MRC2|LRP1|PID1|LIMA1|FBN1|CD44|ANXA2|GAS7|SH3BP5|SLC16A7|EMP1|C1S|LMNA|AHR|PLAT|NOVA1|F3|PAMR1|SOCS3|CLDN11|IL1R1|ALDH1A3|IGSF10|UCHL1|RDH10|COLEC12|NRP1|RARRES1|PDPN|ABL2|NFKBIZ|ZDHHC9|BZW1|ACKR3|SFRP4|PGM3|ABL1|REXO2|YBX3|PLAU|SMS	up
ZHONG_PFC_MAJOR_TYPES_INTERNEURON	0.458955	0.664564	0.0597318	0.602976	1.0453	18	NRXN3|MEG3|GAD1|ERBB4|ARX|PLS3	up
DURANTE_ADULT_OLFACTORY_NEUROEPITHELIUM_GLOBOSE_BASAL_CELLS	0.451843	0.661408	0.0583453	0.554788	1.04525	32	MAP1B|ELAVL3|LHX2|PCBP4|PSIP1|UCHL1|TUBA1A|ELAVL4|SOX4|JPT1|RTN1|SOX11	up
DESCARTES_FETAL_MUSCLE_ERYTHROBLASTS	0.418821	0.632232	0.0553643	0.487263	1.04488	118	DPF3|ADD2|CDH10|PPME1|LINC00907|TRAK2|CAT|ABCB10|RIPOR3|SLC12A4|ALAD|XPO7|ANK1|EIF2AK1|FAM117A|FLACC1|ATG14|DCP1B|POMGNT2|UROS|HAGH|C16orf95|GALNT6|ATG4D|ERI2|PIGQ|TARS2|CISD2|INTS13|TOMM5|ZNF446|SLC25A37|HMBS|LONRF3|ZNF665|GEMIN2|ZKSCAN8|BNIP3|SLC25A21|ZMAT2|SLC6A8|ACSL6|GUCD1|E2F4|CDKN3|FAM210B|FMC1|DPM2|MTRNR2L12|IFI27L1	up
LAKE_ADULT_KIDNEY_C17_COLLECTING_SYSTEM_PCS_STRESSED_DISSOC_SUBSET	0.39397	0.611201	0.0568864	0.472686	1.04174	237	KIAA1217|XIST|MIR4435-2HG|DANT2|LAMB1|TPST1|LRP1B|GLIS3|RORA|MPPED2|AHI1|TJP1|AGBL4|MYO10|ABLIM1|ASAP2|SLC38A1|ACTN4|DLG2|SCN2A|FNDC3A|PCDH9|SPTBN1|TANC2|NLK|SREBF2|ZNF704|MAPK8|HMGCS1|ADAMTS9-AS2|LDLR|PFKFB3|ERBB4|LIMA1|NOS1AP|MID1|PRKCA|HIF1A|ARHGEF12|FHOD3|STAT3|PDE4D|MSMO1|MAP3K14|VCL|BACH2|MBD5|LMNA|NDRG1|TOX|NFAT5|UBE2H|SIK3|SPAG9|JMJD1C|VMP1|NEDD4L|SQSTM1|WWTR1|C4orf19|EPB41L5|SH3RF1|BRAF|…	up
TRAVAGLINI_LUNG_LYMPHATIC_CELL	0.395749	0.611201	0.057006	0.47361	1.04101	202	SCN9A|MIR4435-2HG|ANGPT2|CREB5|NTN1|ABHD2|P3H2|GPM6A|MAP1B|NRP2|SLC38A1|RHOJ|SGCE|SMOC1|PPFIBP1|TSHZ2|ACTN1|PTPRE|ELN|LAMA4|PROX1|ANXA2|SMAD1|GAS7|BCAT1|NFIA-AS2|LMNA|PDGFA|NR2F1-AS1|ARL4A|BATF3|CD200|CXXC5|LRATD1|COLEC12|RTKN|TSPAN5|PDPN|P4HA3|PRKAA2|UBTD1|LAMC1|ARID5B|MGLL|SLC7A1|SCRN1|NR2F1	up
ZHONG_PFC_C2_THY1_POS_OPC	0.459135	0.664564	0.0580984	0.56715	1.04089	26	SNTG1|SULF2|MYT1|PMP2|CA10|GPR155|LAMA4|COL9A1|BRINP1|PLAT|PLLP|KLRC2	up
LAKE_ADULT_KIDNEY_C27_VASCULAR_SMOOTH_MUSCLE_CELLS_AND_PERICYTES	0.40265	0.615673	0.05653	0.476761	1.04042	155	CDH13|NRXN3|MEIS2|KALRN|DGKG|DMD|AKAP6|NTRK3|RGS6|FBXL7|DLC1|CDC42BPA|SOX5|TJP1|ACTN4|COL4A2|ADGRL3|DLG2|APBB2|ZNF704|KIF13A|LHFPL6|COL4A1|PBX1|HIP1|FTX|CTNNA3|CAMK2D|NHS|TNS1|ATP10A|PTPRG|DGKH|FRY|AUTS2|DST|CACNA2D1|VCL|RCAN2|ROCK2|SIK3|TTC28|MCAM|PIP5K1B|BMPR2|TPM1|EPAS1|FER|UBR3|ARID5B	up
AIZARANI_LIVER_C32_MVECS_3	0.420185	0.632232	0.0550211	0.483501	1.04001	123	LIFR|MATN2|APP|SRPX|GPM6A|NRP2|SPTBN1|SPRY4|PPFIBP1|TSC22D1|FGFR1|ACTN1|TNS1|TIAM1|FKBP1A|NPDC1|SNTB2|SPRY1|NDRG1|ZCCHC24|SOCS3|ANKRD26|CLDN11|IL1R1|WWTR1|ARL4A|EPAS1|ZMYND8|NFKBIZ|ACKR3	up
DESCARTES_FETAL_HEART_STROMAL_CELLS	0.462545	0.666727	0.0572461	0.553588	1.03897	30	PDGFRA|TARID|ANGPTL1|ADAMTS2	up
DESCARTES_FETAL_ADRENAL_ADRENOCORTICAL_CELLS	0.474648	0.670518	0.0640704	0.707719	1.03773	5	C1QTNF1-AS1|LINC01485|LINC01717	up
DESCARTES_FETAL_EYE_CORNEAL_AND_CONJUNCTIVAL_EPITHELIAL_CELLS	0.416918	0.631724	0.0543434	0.469813	1.03535	216	CHI3L1|HOPX|B4GALT5|ITPKC|BCAS1|CDKN2A|CDKN2B|GADD45B|F3|IL1R1|RARRES1|MYH14|SYTL2|LITAF|CLCF1|BBOX1|POLR2J3|PPP1R3B|CD9	up
DESCARTES_FETAL_INTESTINE_ERYTHROBLASTS	0.431633	0.640305	0.0533478	0.475761	1.03337	141	OSBP2|RGS6|TMOD1|SLC22A4|HECTD4|SPECC1|STRADB|PPME1|TSPAN5|UBR2|AMMECR1|BCL2L1|TBCEL|TRAK2|ISCA1|SLC6A9|UBE2O|CPEB4|CAT|RIPOR3|ALAD|XPO7|ANK1|TTPAL|EIF2AK1|FAM117A|FLACC1|SNX22|ATG14|MFSD2B|UROS|GPLD1|ATG4D|IGF2BP2-AS1|PIGQ|CMAS	up
MENON_FETAL_KIDNEY_3_STROMAL_CELLS	0.447793	0.656967	0.0541201	0.496805	1.03188	78	MEIS2|XIST|MEG3|RAI14|COL4A2|FLRT2|COL4A1|NCAM1|PBX1|TNC|KCNQ1OT1|MYH10|PXDN|DST|CDH11|TTC3|SELENOW|CLDN11|TPM1|TUBA1A|SEPTIN11|VCAN|SEPTIN7|NR2F1|RRBP1|CHD3|CALD1|SOX4|TOP2B|TPM4|ATP2B1	up
FAN_OVARY_CL8_MATURE_CUMULUS_GRANULOSA_CELL_2	0.355644	0.572611	0.0614364	0.458518	1.03119	632	CHL1|NAV2|ENAH|CFI|SRPX|P3H2|PAM|CALM2|DPYSL3|MYO10|HOPX|COL4A2|TSPAN7|TANC2|MAP3K13|LPL|GREB1|COL4A1|TSHZ2|NDFIP1|HMGB1|FRMD4B|PON2|SEPTIN10|CCND2|HIF1A|DST|RCN2|FDPS|GTF2I|TMEM14B|GATM|KTN1|BAMBI|BCAT1|NREP|IDH1|MAGED1|NDUFB8|DAG1|NAA38|BEX3|WIPF3|NUP214|S100A16|ANXA6|SEM1|CBX3|SEC31A|PRKDC|XPO1|ATP5F1C|CMTM8|ATP1B1|COMMD1|ACAT2|NDUFB1|CHCHD10|HS2ST1|HMGN1|SEMA7A|SQLE|ATP5MG|LAPTM4B|RPS27L|BMPR…	up
DESCARTES_MAIN_FETAL_CARDIOMYOCYTES	0.470729	0.669366	0.0566484	0.550583	1.03095	31	FGF12|CTNNA3|FHOD3|RBM20|PPP1R12B	up
DESCARTES_FETAL_CEREBRUM_ASTROCYTES	0.427699	0.638907	0.053677	0.470546	1.03083	173	ARHGEF26|GLIS3|COL22A1|GFAP|TNC|COL27A1|SLC25A48|SPATA13|LRIG1|RFX2|HS3ST3A1|BBOX1|HHIP|CFAP54|DNAH9|NEK5|FRMPD2|SPATA17	up
DURANTE_ADULT_OLFACTORY_NEUROEPITHELIUM_RESPIRATORY_COLUMNAR_CELLS	0.464858	0.666727	0.0587186	0.578962	1.03072	21	ANXA2|S100A16|EPAS1|CD9	up
DESCARTES_FETAL_PLACENTA_MEGAKARYOCYTES	0.431333	0.640305	0.0532386	0.468958	1.03041	178	DGKG|TNIK|LMO2|MBOAT2|OSBP2|RGS6|DNM3|CDC14B|RFFL|NLK|PRTFDC1|KCNT2|RAB3C|GAS8|HABP4|VCL|RAB27B|RNF24|SLC8A3|MAX|LRP12|RNF215|ITGB3|ZMYND8|KATNAL1|FN3K|ACTR3B|MCU|BCL2L1|GABRB1|ZNF346|SAMD14	up
DESCARTES_MAIN_FETAL_ERYTHROBLASTS	0.433468	0.640305	0.0525899	0.467137	1.02885	210	MBOAT2|RGS6|WRN|PIGC|TMEM14B|USP32|MARK3|HECTD4|DNAJC6|NAPEPLD|SPECC1|PPME1|TSPAN5|AKAP8L|HK1|ST3GAL2|AMMECR1|LPCAT3|CA1|TMEM120B|AP2A1|LARP1|NPRL3|TBCEL|TRAK2|CDC27|MRPS9|SLC6A9|RMDN3|FAXDC2|MAP2K3|DENND4A|NARF|EZH1|SLC43A3|CAT|GYPC|FAM104A|ABCB10|FBXO9|ALAD|XPO7|C2CD3|KMT5A|ANK1|EIF2AK1|UGGT1|FAM117A|GAPVD1|SEC22C|SNX22|ATG14|HAUS2	up
DESCARTES_FETAL_MUSCLE_SMOOTH_MUSCLE_CELLS	0.454054	0.663144	0.053677	0.499062	1.0279	72	ANGPT2|MAPT|TRPC4|SEMA5B|SLC6A1|RCAN2|KIAA1549L|GPR176|ADCY5|GUCY1A2|CACNA1C|EDNRA|PDGFRB	up
DESCARTES_FETAL_LUNG_MESOTHELIAL_CELLS	0.465263	0.666727	0.0513223	0.488047	1.02646	90	C21orf62|PCOLCE2|GSG1L|ELN|ALDH1A2|GRIN2A|SULF1|BDNF|PLLP|ABHD12B	up
AIZARANI_LIVER_C10_MVECS_1	0.445783	0.655504	0.0511148	0.463068	1.02325	265	CHRM3|MEIS2|XIST|LIFR|LMO2|APP|SHROOM4|RPS6KA2|SRPX|MAST4|DLC1|DPYSL3|TSPAN7|RHOJ|SPTBN1|TSC22D1|COL4A1|NFIB|ADAMTS9|TNS1|ATP13A3|FXYD6|PTPRG|SERPINB6|FKBP1A|GRB10|NPDC1|ANXA2|RPGR|EMP1|ARHGAP23|SNTB2|CDC42EP4|SPRY1|LMNA|ASAP1|NDRG1|PLAT|PLPP3|CNTNAP3B|SOCS3|TEK|WWTR1|ARAP3|RUNX1T1|ARHGAP31|BMPR2|RDX|EPAS1|EMP2|NES|TUBA1A	up
DESCARTES_MAIN_FETAL_STROMAL_CELLS	0.492424	0.688118	0.0571259	0.608006	1.02263	14	MXRA5|CBLN4|THBS2	up
GAO_STOMACH_24W_C5_PUTATIVE_PIT_CELL_PROGENITOR	0.455964	0.663896	0.0549074	0.509377	1.02242	54	NRXN3|VSNL1|FBXO32|SLC24A3|CORO1C|BMPER|LRRFIP2|DIXDC1|TIMM17A|NFIX|CFAP221|LAMA5|LRP5|RPRD1B|MICALL1	up
DURANTE_ADULT_OLFACTORY_NEUROEPITHELIUM_OLFACTORY_ENSHEATHING_GLIA	0.463364	0.666727	0.0506004	0.473502	1.01549	114	NRXN1|SCN9A|KCNMB4|FADS2|CHL1|APP|PMP2|SLC35F1|ITGB8|PCDH9|SPTBN1|LPL|AP1S2|NCAM1|SCN7A|PON2|PLEKHA4|TMOD2|FADS1|GAS7|FADS3|CADM2|BEX3|TSC22D4|CDH19|C2orf88|LGI4|SOX10|METRN|AATK|CNN3|TUBA1A	up
BUSSLINGER_GASTRIC_IMMATURE_PIT_CELLS	0.465781	0.666727	0.0498907	0.4653	1.01414	151	ABCC3|TENT5A|ZBTB7C|ITGB4|ABHD2|CALM2|TESC|ABLIM1|ACTN4|CAPN5|TCF7L2|BCAS1|CTNNA1|RAB27B|LMNA|S100A16|ABCC5|TPM1|SYTL2|MGLL|FBLIM1|FSIP2|CAST|CBR1|CYSTM1|MGST3|TSPAN3|UGDH|FLNB|JPT1|TPM4|ALDH3A2	up
FAN_EMBRYONIC_CTX_OLIG	0.444555	0.655188	0.0510114	0.450045	1.01259	736	SLC24A2|TMEM132B|AGAP1|KCNMB4|ATP10B|PKP4|CREB5|PEX5L|FUT8|NAV2|RETREG1|APP|DNM3|RPS6KA2|NEO1|FBXO32|PSD3|MPC1|PHLDB1|MAP7|PTK2|DLG2|IL1RAPL1|TPD52|ANKS1B|GNG7|PTPRD|ST3GAL5|KIF13A|ZFYVE28|RNF220|STK39|ELAVL3|JAM3|CTNNA3|SLC22A23|GPR155|FEZ1|SILC1|RCAN1|IGSF11|FRMD4B|HMGCS1|SLC7A14|GIPC1|RALGDS|CORO2B|AOPEP|GPRC5B|TYRO3|LDLR|BCAS1|ACER3|COBL|SEPTIN10|BACE1|FBN1|FADS1|ELOVL6|CTNNA1|SYNJ2|KIF1A|FRY…	up
DESCARTES_MAIN_FETAL_PDE1C_ACSM3_POSITIVE_CELLS	0.468938	0.668288	0.0487011	0.457514	1.01137	287	DGKI|CNIH3|FBN3|WNK3|ZBTB20-AS5|TRMT11|STAC2|RAB40B|ZFR|WDR11|SERINC5|TFCP2L1|ZNF578|MTMR12|PPP3CB-AS1|PLCB4|VPS45|BRD9|GCFC2|LMTK2|TCF25|RPS6KC1|ESR2|ZNF441|CEMIP|ARIH1|MAN2C1|COX16|TRAPPC13|ZNF512|TNPO3|UBA2|C4orf45|VIRMA|GRIPAP1|SPDYE1|LINC01340|WDR25|DLGAP4-AS1|CCNT2|ZNF274|MED17|MAPKAPK5|TRNT1|RINT1|ZNF397|SLMAP|SOX4|ZNF484|USP45|UBAP2L|SRA1|TIGD7|CPSF7|IST1|L3MBTL3|POLR2A|INO80D|TAF8|PSMC6|…	up
DESCARTES_FETAL_LUNG_MEGAKARYOCYTES	0.4739	0.670518	0.0491928	0.464873	1.01086	147	DGKG|DNM3|NLK|MFAP3L|DGKD|GUCY1B1|VCL|RAB27B|ENDOD1|SMOX|MAX|LRP12|C2orf88|ITGB3|SLC2A3|ADCY6|ILK|ZYX|RUFY1|NT5C3A|EFCAB13|PDLIM7	up
LAKE_ADULT_KIDNEY_C6_PROXIMAL_TUBULE_EPITHELIAL_CELLS_FIBRINOGEN_POS_S3	0.472561	0.670498	0.0489954	0.459308	1.00806	175	AGAP1|KCNIP4|VPS13A|L3MBTL4|CFI|FBXL7|MSRA|AHI1|MAST4|ARHGEF3|ITGB8|ZNF462|NLGN1|CDH6|LRP2|ADAMTS9-AS1|PRUNE2|OCIAD1|COBL|ZBTB20|SEMA6A|SPATS2L|UGCG|ATP11A|DNAJC1|PITPNC1|GATM|HSPD1|SOD2|SVIL|DICER1|TAF1D|SPAG9|SIPA1L1|VMP1|IL1R1|SQSTM1|ARHGAP5|WWTR1|KIF21A|CNKSR3|TAX1BP1|HSPA9|NRP1|CNN3|CHD1|ASH1L|SLC3A1|SYNE2|CCT6A|ZBTB38|CLIC4|RRBP1|RNF19A	up
DESCARTES_FETAL_KIDNEY_STROMAL_CELLS	0.497951	0.691429	0.0469759	0.464717	1.00645	137	PRRX1|SRPX|CTNNA2|DCLK1|LPL|PCOLCE2|FBN1|MXRA5|GAP43|EYA2|COL5A3|NRXN2|SULF1	up
MANNO_MIDBRAIN_NEUROTYPES_HPROGM	0.486974	0.683454	0.0469759	0.454998	1.00642	289	NRCAM|FAT3|TMEM132C|ARHGEF26|NXPH1|FRMD3|PAM|ZMAT4|ITGB8|ARSJ|RAI14|FREM2|LRP2|RFX4|JAM3|SCN7A|PON2|NECTIN3|TOX3|RALGPS2|ARHGEF28|MID1|COL27A1|KIF2A|RPGR|MEST|MIR99AHG|TOX|SULF1|CMTM8|SPC25|ARX|ARL4A|TRAM2|SH3RF1|SDC2|MAP6|HYDIN|FNDC3B|BMP7|NES|RBMS1|DCC|SOX2|PTPRO|KCNMA1|ARAP2|PDLIM5|IGDCC3	up
HU_FETAL_RETINA_RPC	0.497404	0.691429	0.0476387	0.471383	1.00416	101	SORCS1|AHI1|NAP1L1|LRP2|FIGN|COL9A1|CDH11|MEST|TOX|MEIS1|PLPP3|CHD7|LMAN1|PCDH7|SOX2|SNRPG|MSI2	up
GAO_SMALL_INTESTINE_24W_C9_ENTEROENDOCRINE_CELL	0.505051	0.697727	0.0504983	0.506183	1.00275	49	FBXL7|SACS|ARMH4|LSAMP-AS1|SLC36A4|ZNF608|GFRA2|TTLL3|C1QTNF3|POMGNT2|ASB8|P4HA2-AS1|NTF3	up
DESCARTES_MAIN_FETAL_VISCERAL_NEURONS	0.502222	0.695798	0.0502948	0.497544	1.00247	56	SLC7A14|NCS1|GNAO1|UCHL1|BEND6|RAB15|TUBB3|TMEM59L|OPA1-AS1|ASTN2-AS1	up
GAUTAM_EYE_IRIS_CILIARY_BODY_CILIARY_BODY_ENDOTHELIAL_CELLS	0.498	0.691429	0.045862	0.44943	0.999724	349	DLC1|TJP1|MYO10|CSRNP3|ASAP2|PLCB1|HIP1R|HMGB1|FRMD4B|SYNJ2|CEP112|PLEKHG1|AUTS2|EPB41L4A|ADARB1|ZNF302|BZW2|UBR1|ARHGAP23|AP3D1|ROCK2|DDX5|MAX|ZNF578|UHRF2|CCT5|ATF7|ATP5F1C|PRR5L|ARAP3|BRAF|MNAT1|ARHGAP31|KMT5B|PPME1|SH3BP4|USP14|UBTD1|PTPN11|CCNYL1|ZDHHC9|ACKR3|IFNAR2|XRN2|PLOD3|DNAJC21|PDCD6IP|COPS4|ICA1|SUN1|MFSD10|NDST1|CSNK2A1|THUMPD2|UIMC1|PSMD14|COMMD2|KMT2C|MTX2|ATXN2L|CISD1|TRIM47|PDPR…	up
FAN_EMBRYONIC_CTX_ASTROCYTE_1	0.525751	0.716825	0.0466015	0.479718	0.997545	79	FADS2|NPNT|CDH4|FOXG1|SFXN5|GFAP|TNC|MRC2|OLFM2|RGS20|CDC42EP4|EMID1|LRP4|EEPD1|LRRC3B|NCAN|ANGPTL1|GABRB1	up
DESCARTES_FETAL_MUSCLE_VASCULAR_ENDOTHELIAL_CELLS	0.515676	0.70837	0.04783	0.485415	0.99658	69	GRIA2|RAB3C|ANO2|GRIN2A|RAPGEF5|PRSS51|TMEM150C|EYS	up
ZHONG_PFC_C5_BCL11B_CALB2_POS_INP	0.506799	0.697727	0.054794	0.556786	0.995626	22	NAV1|GAP43|KAT6B|LZTS1|XPR1|ATP2A2|CNTNAP2|ANK3	up
MURARO_PANCREAS_MESENCHYMAL_STROMAL_CELL	0.525475	0.716825	0.0433637	0.442394	0.994946	666	SPOCK1|OSMR|SGCD|MIR4435-2HG|LAMB1|AFAP1|TPST1|MIR100HG|PRRX1|ENAH|SULF2|FBXO32|DLC1|CYTOR|NRP2|ZNF532|PHLDB1|MYO10|ARL4C|PDGFRA|NAP1L1|RAI14|COL4A2|NAV1|RND3|ADAM12|SPRY4|LHFPL6|WLS|PPFIBP1|JAG1|COL4A1|HAS2|JAM3|HMGB1|IFI16|ACTN1|SPRED2|PTPRE|SH3PXD2B|RCAN1|NHS|TNS1|TNC|LAMA4|NHSL2|MRC2|CAMSAP2|NIN|PXDN|FBN1|FKBP10|FADS1|SPATS2L|SYNJ2|ANTXR1|ADAM19|DCBLD2|PARVA|FERMT2|RCN2|ANXA2|GAS7|PTPN12|COL5…	up
ZHENG_CORD_BLOOD_C3_MEGAKARYOCYTE_ERYTHROID_PROGENITOR	0.530208	0.719171	0.0448645	0.467336	0.993129	99	RYR3|MIR4435-2HG|FADS2|CYTOR|CDC42BPA|CXADR|MYH10|PVT1|TRIB2|PKIG|NAA38|ARL4A|LMAN1|BCCIP|REXO2|EIF5B|SSB|PNN|HDAC7|SNRPD1|MBD4|SOX4|PA2G4|CAT|EIF4G2|CNRIP1|ANK1|CSF1	up
FAN_EMBRYONIC_CTX_EX_1_EXCITATORY_NEURON	0.551491	0.740639	0.0551352	0.64925	0.992757	7	MEIS2|PANTR1|EIF1B|LINC01102	up
DESCARTES_FETAL_SPLEEN_MESOTHELIAL_CELLS	0.526263	0.716825	0.0438002	0.450111	0.991864	188	FMN2|NEBL|VAT1L|NPNT|ARSJ|ADGRL3|C21orf62|CXADR|LRP2|ITGA3|ITPKC|NFASC|NDRG1|NREP|PLAT|F3|GRIN2A|SOCS3|SULF1|GADD45A|ANO5|PDPN|PAPPA|NR2F1|CYSTM1|REEP1|HHIP|AHNAK2|PPP1R3B|NEK5	up
DESCARTES_MAIN_FETAL_PAEP_MECOM_POSITIVE_CELLS	0.519388	0.711957	0.0448645	0.453786	0.989641	152	GLIS3|SLC1A1|HAP1|GRAMD1C|ADAMTS9-AS2|KIZ|ZHX3|SOD2|RAD54L2|MAPK8IP3|ZPLD1|GADD45A|DYNC2LI1|SLC25A29|LINC01301|ARID5B|ASRGL1|PCA3|IL1RL2|SPATA12|A2ML1-AS1|NPIPB15|FAM177A1|ZNF410|RIMKLB|USP47|SLC16A6|SMURF1|RAPH1|SLC45A4|MCPH1-AS1|SLC35B3|PSORS1C1|ANAPC4|ZNF383|NUDT6|ARG2	up
DESCARTES_FETAL_LUNG_STROMAL_CELLS	0.545045	0.736209	0.0471642	0.497835	0.98649	50	TMEM132C|CACNA1D|PDGFRA|TARID|CACNA1G|LSAMP-AS1|RSPO2|C2CD6|PHEX|ZNF385D	up
TRAVAGLINI_LUNG_ALVEOLAR_FIBROBLAST_CELL	0.533129	0.721621	0.0436251	0.45157	0.986384	161	CDH13|SGCD|NEBL|NPNT|MOXD1|GRIA1|NCAM2|LSAMP|ZDHHC14|PDGFRA|SPTBN1|HIVEP3|MAOB|PLEKHH2|SCN7A|LAMA4|TMEM108|MRC2|MYH10|CD44|DST|ADARB1|SERPING1|CDH11|KANK4|SERINC5|IGSF10|DYNC2LI1|COLEC12|NRP1|ULK4|EMP2|LITAF|KIFC3|LBH|FHL1|ICAM1	up
BUSSLINGER_DUODENAL_K_CELLS	0.546468	0.736594	0.0514265	0.563163	0.986374	19	HAP1|SOCS3|TMCO3|PLPP5|SLC29A4|ORC5|ZMIZ2|CACNA1A|GOLGA7	up
BUSSLINGER_DUODENAL_MATURE_ENTEROCYTES	0.551759	0.740639	0.0414044	0.44775	0.986093	235	ABCC3|NPNT|TENT5A|ITGB4|ACTN4|RND3|PAXBP1|LRP1|SPATS2L|SLC36A1|PFKP|GADD45B|HOOK2|SLC3A2|MICALL2|C2orf88|AFDN|SLC5A9|SAT2|AATK|TNFRSF1A|MYH14|MGLL|FBLIM1|ZSWIM8|CSNK1D|ACHE|RMDN3|PEPD|ACOX1|P4HB|FLVCR1|MXD1|FLNB|ATG4B|DNASE1|ATP2B1|INF2|OGDH|ATP8B2|MEP1B|ANK3|RIOK3|CAMK2N1|TJAP1|ACADVL	up
DESCARTES_FETAL_PANCREAS_ERYTHROBLASTS	0.554752	0.743115	0.042417	0.459097	0.981301	109	OSBP2|RGS6|SLC22A4|PIP5K1B|TRAK2|CDC27|UBE2O|MAP2K3|CAT|FAM104A|ABCB10|RIPOR3|ALAD|XPO7|ANK1|EIF2AK1|FAM117A|FLACC1|SNX22|MFSD2B|UROS	up
AIZARANI_LIVER_C29_MVECS_2	0.572144	0.75856	0.0395979	0.442569	0.980751	309	LIFR|MATN2|LMO2|APP|SULF2|SRPX|MAST4|DLC1|GPM6A|PREX2|DPYSL3|ABLIM1|TSPAN7|RHOJ|SPTBN1|SPRY4|B4GALT5|TSC22D1|NFIB|ITPKC|ACTN1|ADAMTS9|FXYD6|PTPRG|LIMA1|FLOT1|C1QTNF1|SERPINB6|FKBP1A|HIF1A|PARVA|NPDC1|ANXA2|PTPN12|RPGR|EMP1|ARHGAP23|SNTB2|SPRY1|LMNA|ASAP1|NDRG1|PLPP3|PKIG|CNTNAP3B|SPAG9|SOCS3|SPTAN1|JMJD1C|S100A16|TTC28|IL1R1|TEK|YWHAE|WWTR1|ARL4A|FGF2|ARHGAP31|NOP56|RFX2|BMPR2|EPAS1|TUBA1A|ACKR3|…	up
DESCARTES_MAIN_FETAL_STC2_TLX1_POSITIVE_CELLS	0.574003	0.759468	0.0509083	0.591331	0.973501	12	ANGEL2|ADRA1D|FBLN5|RASL11B	up
DESCARTES_MAIN_FETAL_TROPHOBLAST_GIANT_CELLS	0.55726	0.744932	0.0417397	0.449106	0.973373	134	ANGPT2|TENT5A|HOPX|SLC38A1|FNDC3A|NECTIN3|TACC2|MAN1C1|CLIP4|KATNBL1|CD200|SEMA7A|GRAMD2B|SPDYA|PTPN21|SLC43A2|PCDH1|RBBP6|SIN3B|STS|CRIM1|ST3GAL4|SLC2A11|CCSAP|MTMR4|DDX59|DVL3	up
DESCARTES_FETAL_CEREBELLUM_ASTROCYTES	0.567347	0.753744	0.0408229	0.447314	0.971257	140	TENT5A|COL22A1|GFAP|CTNNA3|TNC|ALDH1L1|RGS20|STK33|KCNMA1-AS1|LRP4|SPATA13|LRIG1|BBOX1|HHIP|NPHP1|RASGRP1|CFAP54|ENKUR|FRMPD2	up
DESCARTES_MAIN_FETAL_BRONCHIOLAR_AND_ALVEOLAR_EPITHELIAL_CELLS	0.562428	0.750291	0.0465084	0.500098	0.967803	38	DAPK2|GOLGA8B|ATP11A|BAMBI|C10orf90|HAS3|CABLES1|ETV5	up
DESCARTES_MAIN_FETAL_ENS_NEURONS	0.565728	0.75314	0.0473534	0.509359	0.965955	33	DPYSL3|NRG2|HTR4|NOS1|GPR176|LINC02641|TNPO1|ETV1	up
FAN_OVARY_CL11_MURAL_GRANULOSA_CELL	0.638	0.806223	0.0344175	0.4313	0.965442	433	XIST|ENAH|CFI|TENT5A|SRPX|P3H2|TJP1|TEAD1|DPYSL3|MYO10|HOPX|TSPAN7|MAP3K13|IGF1R|GREB1|PPFIBP1|COL4A1|KLHDC8A|TSHZ2|NDFIP1|IGF2BP2|HMGCS1|KCNQ1OT1|SEPTIN10|ABI2|CCND2|HIF1A|DST|MYO6|FDPS|GATM|HSPD1|PPA1|MSMO1|KTN1|BAMBI|BCAT1|TRIB2|TAF1D|PLAT|RAB5A|MARK3|F3|UBE2H|OTUD7B|KIF1B|WASF1|BEX3|VMP1|WIPF3|NUP214|ANXA6|MTMR2|KPNB1|PHLDA1|SEC31A|VDAC2|CMTM8|LRRFIP2|BEX2|PARP11|TAX1BP1|HMGCR|SQLE|LAPTM4B|DP…	up
DESCARTES_MAIN_FETAL_HEPATOBLASTS	0.582809	0.769546	0.0408229	0.455497	0.963532	95	GPC5|ALDH1L1|SNAP25-AS1|GAS2|SLC39A14|LINC00907|HACD2|ACOT12|SLC51A|ACSS2|WNK4|GLS2|BPHL|CPB2|BDH1|NPSR1-AS1|CASC19	up
ZHENG_CORD_BLOOD_C7_PUTATIVE_LYMPHOID_PRIMED_MULTIPOTENT_PROGENITOR_1	0.587618	0.772157	0.0404935	0.45594	0.962759	93	XIST|TRIM24|NAP1L1|SPTBN1|ANKRD28|IFI16|PTPRE|TCF7L2|HIF1A|MT-ND6|NPDC1|STARD4-AS1|TTC3|ANKRD36C|TCERG1|ANKRD26|KPNB1|SNHG29|CHD1|EIF2S3|SFXN1|CSGALNACT2|PSMA6|LRRC75A|MSI2|TSIX|CCDC14	up
DESCARTES_MAIN_FETAL_MEGAKARYOCYTES	0.597152	0.775817	0.0383206	0.438771	0.9607	170	DGKG|ASAP2|PROS1|MFAP3L|SUSD1|ACTN1|DNM1L|DGKD|KIF2A|CTTN|VCL|RAB27B|TTC7B|ROCK2|SLC24A3|MAX|LRP12|PDE5A|LRRFIP2|GFOD1|THOC2|ITGB3|SLC2A3|THUMPD2|MICU1|SAMD14|PIGB|GNB5|ADCY6|ILK|SIAE|ZYX|SLC30A5|RUFY1|NT5C3A|DIAPH1	up
DESCARTES_FETAL_ADRENAL_SLC26A4_PAEP_POSITIVE_CELLS	0.588364	0.772157	0.0425023	0.471205	0.959091	60	CAV3|NFIA-AS2|RXYLT1|NOMO2|ZNF786|MTERF2|SPINK8|TTLL9|ATP2A1|PBDC1|MRGBP|LYG1|CCT6B|ELAC1|EXOC3-AS1|KDM4A-AS1|LINC00887|HDHD5-AS1|GALNT9|ZNF597|CASC8|HOGA1	up
GAO_LARGE_INTESTINE_ADULT_CE_OLFM4HIGH_STEM_CELL	0.666667	0.820025	0.0323604	0.43087	0.957106	329	DGKG|KCNIP4|SLC1A2|MYT1|LINC01551|CMYA5|ANKS1B|ST3GAL5|GUCY1A1|CDH6|CECR2|LINC00174|SLC7A14|GNA12|MAMLD1|RAB11FIP3|B4GALT6|NIN|ANTXR1|GTF2IRD1|GRIP2|HTR4|MTUS2|RCAN2|ZNF565|BLM|WIPF3|EFR3B|CLEC16A|RHBDL3|CTIF|DHX57|RNF215|ZNF709|APBB1|ARNTL|B4GALNT4|PHKA1|MAP2|KLHL25|CHIC1|FILIP1L|LINC00598|EYS|CAND2|ZC3H7B|PAXBP1-AS1|PHLDA3|AP3M2|SSPN|HIVEP1|KCNH8|CACNA1C|ZNF334|C11orf96|ZNF25|ZDBF2|HEG1|DUSP16|…	up
MANNO_MIDBRAIN_NEUROTYPES_HPROGFPL	0.651303	0.810371	0.0335297	0.432139	0.957072	306	NRCAM|TMEM132C|ARHGEF26|FBXL7|ZMAT4|NELL2|TET1|RAI14|FREM2|LRP2|RFX4|JAM3|NECTIN3|TOX3|FBN1|MID1|KIF2A|KCNQ2|MEST|MIR99AHG|PRTG|SPC25|ARX|ARL4A|AASS|PIP5K1B|SDC2|ELOVL2|FNDC3B|BMP7|NES|IGF2BP3|SOX2|PTPRO|IGDCC3|EEF1D|CENPV|CTNNAL1|RCN1|DIS3L2	up
DESCARTES_FETAL_EYE_RETINAL_PIGMENT_CELLS	0.592432	0.773164	0.041488	0.464549	0.956817	72	VAT1L|TRPC4|PLD5|PRKCQ|LINC00276|PCAT1|CRISPLD1	up
GAO_STOMACH_24W_C1_PROCRPOS_MULTIPOTENT_PROGENITOR	0.592719	0.773164	0.0438002	0.493926	0.956811	39	PITPNM2|C2CD2|DDX31|MAML2|TRAF4|ZNF354C|RPE|MTA1|POMT2|ZFAND1|SCARF2|ZNF571|UBE2S|DTX3L|KIAA1586|SLC25A38	up
MENON_FETAL_KIDNEY_2_NEPHRON_PROGENITOR_CELLS	0.594994	0.77457	0.0436251	0.492732	0.954498	39	RAB3IP|LAMB1|ABLIM1|JAG1|ERBB4|TRIB2|AFDN|POU3F3	up
DESCARTES_FETAL_LUNG_BRONCHIOLAR_AND_ALVEOLAR_EPITHELIAL_CELLS	0.588367	0.772157	0.0433637	0.476556	0.953894	53	LHFPL3-AS1|RNF220|ATP11A|C10orf90|DACT2|LHFPL3-AS2|HAS3|ETV5	up
ZHONG_PFC_C2_ASCL1_POS_ASTROCYTE	0.606897	0.784227	0.0515309	0.633331	0.953733	6	TRIB2|PPP4R3B|HPF1|NDUFA12	up
MURARO_PANCREAS_EPSILON_CELL	0.589977	0.772703	0.044064	0.489621	0.952078	41	FGF14|PROX1|SYNJ2|SERPINB6|CDKN2A|ARX|BMP7|ZKSCAN1|PCSK1|SEMA3E|FAXDC2	up
DESCARTES_MAIN_FETAL_SCHWANN_CELLS	0.605204	0.784227	0.0425878	0.485622	0.950388	44	ADAM23|SCN7A|PLAT|LINC01505|SOX10|LINC00327|CNP|KIAA1755|NGFR|CADM4|EDNRB|PMP22|TSPAN11	up
TRAVAGLINI_LUNG_PLASMACYTOID_DENDRITIC_CELL	0.620868	0.793876	0.0372254	0.444879	0.949622	106	SCN9A|PLXNA4|PTPRS|APP|SULF2|SEL1L3|P2RY14|UGCG|TNFRSF21|EPHB1|AEBP1|SCAMP5|CORO1C|PMEPA1|NRP1|CDYL|MGLL|CCDC50|EGLN3|RRBP1	up
TRAVAGLINI_LUNG_VASCULAR_SMOOTH_MUSCLE_CELL	0.607261	0.784227	0.0411544	0.466243	0.948915	61	SEMA5A|CDH6|JAG1|ACTN1|RCAN2|PDGFA|LGI4|MCAM|TPM1|CNN3|EPAS1|SYTL2|SEPTIN7	up
DESCARTES_MAIN_FETAL_SKELETAL_MUSCLE_CELLS	0.635066	0.804086	0.035542	0.432768	0.944414	155	BEST3|ACTN2|CMYA5|CAV3|TTN-AS1|TTN|ASB18|NES|FHL1|CAND2|TEAD4|VWA5A|PRKACA|DMPK|CA3|SPEG|MYL6B|CACNB1|LANCL1-AS1|EIF4E2|SNHG16|FXR1|LMCD1|MEG9	up
GAUTAM_EYE_IRIS_CILIARY_BODY_MGP_HIGH_FIBROBLASTS	0.611702	0.786822	0.0392759	0.451491	0.943765	85	NTRK3|RORA|SPTBN1|TSC22D1|LAMA4|PID1|PFKFB3|LIMA1|LPIN1|UGP2|C1RL|PITPNC1|LARP4|REV3L|PDPN|CNN3|RBMS1|GLCE|YBX3|SLC39A14|GMDS|IFNAR1|FILIP1L	up
GAO_LARGE_INTESTINE_24W_C7_GOBLET_PROGENITOR	0.617424	0.792007	0.0466948	0.561093	0.943725	14	ICA1|NFX1|ATP6V1H|C16orf87|PURA|TSPAN15|CHKB	up
DESCARTES_FETAL_EYE_PDE11A_FAM19A2_POSITIVE_CELLS	0.6225	0.794393	0.045862	0.548037	0.941941	17	RGS4|RBFOX1	up
MANNO_MIDBRAIN_NEUROTYPES_HPROGFPM	0.725726	0.865426	0.0281515	0.422137	0.938108	331	TMEM132C|ARHGEF26|ZMAT4|NAP1L1|FLRT2|FREM2|LRP2|RFX4|CHST9|HMGB1|TOX3|MID1|ANTXR1|MBNL2|KIF2A|KCNQ2|MEST|MIR99AHG|PRTG|MLLT3|SPC25|ARX|ARL4A|DANCR|SDC2|PDPN|SVIP|BMP7|NES|GAS2|IGDCC4|DCC|SOX2|PTPRO|IGDCC3|LOXL2|SYNE2|EEF1D|CTNNAL1|RCN1|DIS3L2|PLIN3|MBD4	up
LAKE_ADULT_KIDNEY_C22_ENDOTHELIAL_CELLS_GLOMERULAR_CAPILLARIES	0.645492	0.809352	0.0350151	0.432477	0.936632	137	CDH13|GNA14|KIAA1217|CHRM3|MEIS2|LIFR|KALRN|GPC5|APP|FBXL7|ARHGEF3|PREX2|TJP1|RAPGEF4|COL4A2|SPTBN1|APBB2|HIVEP3|PPFIBP1|COL4A1|PBX1|PTPRG|PRKCA|CEP112|GRB10|ARHGEF12|EPB41L4A|CACNA2D1|DNAJC1|PITPNC1|SVIL|PEAK1|PDE8A|ASAP1|PLAT|PLPP3|NCOA1|SYNE1|JMJD1C|HIBCH|TTC28|TEK|RABGAP1L	up
CUI_DEVELOPING_HEART_TRABECULAR_VENTRICULAR_CARDIOMYOCYTE	0.646694	0.809352	0.0353157	0.43791	0.934746	106	DGKI|RCAN1|PHACTR3|MSMO1|WDR12|SLC3A2|LRRC49|HNRNPL|PRKDC|HMGCR|SQLE|TIMM17A|YWHAQ|VCAN|MPHOSPH6|RC3H1|SRSF6|HEY1|EBP|SGPL1|CYP51A1|DENR|DNAJB1|PIP4P2|MGST1|MLLT11|EXOSC8|DDIT3|ABHD16A|HES1	up
LAKE_ADULT_KIDNEY_C20_COLLECTING_DUCT_INTERCALATED_CELLS_TYPE_A_CORTEX	0.661224	0.817997	0.033677	0.428562	0.934632	152	PDE1C|NRXN3|KIAA1217|XIST|GLIS3|MAGI1|MPPED2|GPHN|PSD3|DIP2C|MYO10|SNHG14|ESRRG|FNDC3A|CLIP1|AHCYL2|MAPK8|RALGPS2|ZBTB20|ARHGEF28|WWP1|PRKCA|PACRG|PDE4D|RCAN2|GALNT17|NCOA1|PCNX4|TFCP2L1|THRB|NEDD4L|DLG1|DPH6|KIF21A|SHOC1|BRAF|FOXO1|PPARGC1A|FER|UBR3|LUC7L3	up
DESCARTES_FETAL_KIDNEY_LYMPHOID_CELLS	0.675483	0.827723	0.0325058	0.425308	0.933891	176	KCNQ5|SCN3A|ARPP21|NELL2|ATP13A4|BACH2|TTN|TCF7|KLRC2|RASGRP1	up
FAN_OVARY_CL1_GPRC5A_TNFRS12A_HIGH_SELECTABLE_FOLLICLE_STROMAL_CELL	0.762	0.891538	0.0255523	0.417092	0.929195	373	MEG3|GLIS3|APP|TENT5A|CYTOR|MAP1B|NAP1L1|SGCE|ANKRD28|LHFPL6|FGFR1|IFI16|LAMA4|HNRNPK|MORF4L2|STAT3|SERPING1|HSPD1|EMP1|AEBP1|C1S|LMNA|MAP4K5|PPP2CB|SLC3A2|DDX5|GNL1|JMJD1C|CCT5|HNRNPA2B1|ST13|PHLDA1|SQSTM1|LRRFIP2|ATP1B1|GADD45A|HSPA9|NOP56|CCT3|SDC2|TMEM87A|TSPAN5|SPART|CNN3|TNFRSF1A|CRY1|EMP2|TUBA1A|SF1|CHD1|CCT2|QSOX1|BZW1|ARID5B|SRP19|EIF5B|YBX3|SSB|LITAF|DEGS1|GNL3|EIF1B|ILF2|BTG3|FILIP1L|C…	up
DESCARTES_FETAL_INTESTINE_SMOOTH_MUSCLE_CELLS	0.647982	0.809352	0.0390355	0.469175	0.92874	48	NTM|KCND3|KCNMA1|PSD|PDLIM7|DSTN|KCNA1|ACTA2	up
AIZARANI_LIVER_C24_EPCAM_POS_BILE_DUCT_CELLS_3	0.696538	0.845516	0.0310618	0.423578	0.927934	173	ENAH|TENT5A|ABHD2|CALM2|TJP1|ABLIM1|ACTN4|GOLM1|SPTBN1|NFIB|SPATS2L|CAPN2|ANXA2|TNFRSF21|GTF2I|TTN|LMNA|BEX3|AFDN|PMEPA1|ATP1B1|GADD45A|SDCBP2|TPM1|CFTR|SGMS2|MSI2|CYSTM1|NECTIN2|TSPAN3	up
FAN_EMBRYONIC_CTX_BIG_GROUPS_BRAIN_ENDOTHELIAL	0.768	0.892093	0.0251307	0.415745	0.925736	362	PDZD2|PDE7B|LAMB1|LMO2|DLC1|CYTOR|PDE8B|PODXL|PLCE1|TJP1|TESC|SEMA5A|ABLIM1|HOPX|RAPGEF4|ACTN4|COL4A2|RHOJ|CDH6|LHFPL6|JAG1|COL4A1|ACTN1|TNS1|LAMA4|PON2|SERPINB6|FKBP1A|PARVA|MYO6|CAPN2|FERMT2|SERPING1|DNAJC1|CDH11|TSPAN9|VCL|AEBP1|LMNA|PDE8A|THSD1|PLAT|SLC3A2|PXN|S100A16|TEK|PMEPA1|WWTR1|MCAM|COLEC12|SLC20A2|EPAS1|EMP2|RAPGEF5|SLC2A3|REEP3|LAMC1|MGLL|CPD|GMDS|SLC7A1|NOTCH1|YES1	up
DESCARTES_FETAL_PANCREAS_CCL19_CCL21_POSITIVE_CELLS	0.645598	0.809352	0.0395172	0.469859	0.924325	46	GRIN2B|TNC|C1S|FGF11|CSF1	up
GAO_SMALL_INTESTINE_24W_C2_PROCRPOS_PROGENITOR	0.630408	0.801605	0.0447749	0.516745	0.924026	22	FLRT2|LHFPL6|PRAF2|CUEDC2	up
BUSSLINGER_GASTRIC_PREZYMOGENIC_CELLS	0.657778	0.816856	0.0379271	0.456739	0.922397	58	MAGI1|APP|ENAH|PTPRZ1|CXADR|NFIB|ASPH|TTC3|GADD45B|PLCB4|RGMB|NFKBIZ	up
MENON_FETAL_KIDNEY_4_PODOCYTES	0.716162	0.858068	0.0292811	0.418912	0.921739	199	NEBL|RETREG1|NPNT|PPP1R9A|CALM2|PODXL|PLCE1|TJP1|MAGI2|ACTN4|CMYA5|PCMTD2|PTPRD|ADAMTS9|PON2|COL9A1|TYRO3|SPATS2L|DST|ARHGEF12|ANXA2|TERF2IP|KTN1|EMC10|TRIB2|SEPTIN2|RAD50|ARMH4|SULF1|GADD45A|UBE2G2|TAX1BP1|TCF25|SDC2|CHD4|RDX|TPM1|FNDC3B|BMP7|NES|LUC7L3|RBMS1|SEPTIN11|AIF1L|PTPRO|RASSF8|CAST|TMEM150C|TSPAN3|MAGI2-AS3|TTC14|GINM1|TBCB|CHD3|CALD1|ARMCX3|MTDH|EIF3M|BBX|CIRBP|YIPF4	up
DESCARTES_MAIN_FETAL_IGFBP1_DKK1_POSITIVE_CELLS	0.691522	0.841005	0.0315649	0.422185	0.92017	151	SULF2|EMILIN2|MAOB|GREB1|ATP2B4|GASK1A|ATP13A3|PODNL1|C1QTNF1|KIAA0040|SERPING1|OXTR|PLPP3|SLC37A3|IGSF10|LINC02281|P4HA3|APOO|PCDHGB6|MRPS6|TMX3|TCEAL4|CHST7|SYN3|MOSPD2|TCEAL3|SUMF2|MYO16-AS1|CHPF2|SNX21	up
TRAVAGLINI_LUNG_SEROUS_CELL	0.659574	0.817519	0.0357691	0.437508	0.914536	85	TESC|STK39|ALDH1L1|PRH1|NPDC1|GATM|PHLDA1|AIF1L|GMDS|ALDH18A1|RTN1|APIP|NUCB2|FKBP11	up
GAO_LARGE_INTESTINE_ADULT_CG_GOBLET_CELL_SUBTYPE_2	0.663288	0.818984	0.0381629	0.461396	0.914285	50	KCNMB4|ST8SIA1|MPDZ|ANTXR1|FERMT2|C1S|NOS1|SYCP2	up
TRAVAGLINI_LUNG_FIBROMYOCYTE_CELL	0.640193	0.807416	0.0428451	0.500222	0.912668	25	XIST|PLXNA4|PRUNE2|RAMP1|KCNMA1|HHIP	up
HAY_BONE_MARROW_CD34_POS_ERP_EARLY	0.670543	0.823228	0.0439759	0.567769	0.910991	10	PKIG|EMID1|ZNF385D|CCNG1|ATF7IP2|PDZD8|GIHCG	up
DESCARTES_FETAL_PANCREAS_SMOOTH_MUSCLE_CELLS	0.646849	0.809352	0.0418239	0.480934	0.906105	32	SLC6A1|CSPG4|NPTX1|ACTA2|NTF3|HIGD1B|PLN|GJC1|THBS4	up
DESCARTES_MAIN_FETAL_ISLET_ENDOCRINE_CELLS	0.690315	0.841005	0.0363018	0.452953	0.897553	50	PLD3|ABCC8|ARX|ACLY|PCSK1|ERO1B|CAMK2N1|NSMF|HADH|CABP7|PTPRN	up
BUSSLINGER_GASTRIC_MATURE_PIT_CELLS	0.779011	0.903262	0.0248494	0.406914	0.895926	209	ABCC3|TENT5A|ZBTB7C|ABHD2|TESC|ABLIM1|ACTN4|CAPN5|TCF7L2|BCAS1|CTNNA1|SPATS2L|SYNJ2|TNFRSF21|HACD3|LMNA|PCSK7|ITPR3|NAPEPLD|ABCC5|IBTK|MYH14|SYTL2|MGLL|CBR1|CYSTM1|CREB3L1|ARHGEF2|MGST3|TSPAN3|MIDN|MXD1|FLNB|JPT1|TPM4	up
BUSSLINGER_GASTRIC_PARIETAL_CELLS	0.792965	0.911276	0.0236501	0.405811	0.894301	244	LIFR|MPC1|HOPX|DNER|ESRRG|AHCYL2|NCKAP1|GPR155|PPP2R3A|ME3|NNT|SLC16A7|CYFIP2|PKM|NDUFB8|UQCRC2|WIPF3|PHLDA1|VDAC2|ATP5F1C|ATP1B1|CHCHD10|LRIG1|HSPA9|NDUFS1|ATP5MG|MDH1|VDAC1|BCKDHB|NDUFA10|OXCT1|ATP5F1A|REXO2|PDHX|RAP1GAP2|NDUFS8|ACAT1|ECI2|FILIP1L|NDUFV1|RAB4A|NDUFA9|CYSTM1|NDUFB9|NDUFS4|DLD|UQCRC1|CPEB4|ARRDC4|CMTM4|COX5A|NDUFA7|CKMT2|PRKACB|UQCRFS1|WBP2|GOT1|NDUFB5|GOT2|ATP6V1H|VEGFB|TBCA|COX…	up
DESCARTES_FETAL_LUNG_SQUAMOUS_EPITHELIAL_CELLS	0.764766	0.891538	0.0263245	0.408539	0.89387	163	ATP10B|HOPX|CDKN2B|ZNF365|F3|SDCBP2|ABHD5|YBX3|IL1RL2|PHLDA3|AHNAK2|TMPRSS11D|NIBAN2|TMPRSS11A|SLC25A23|RRAGD|PPDPF|SH2D4A|RHCG|LGALS3|GID8|TTC9|GPR87|FLG|B3GALT5|LINC00393|GLTP|ZNF555|TP53INP2|PI4K2A|FUT2|DKK2|SGTA|ETNK2|MAL|TRIP10|TRMO|FUT6|NDRG2|RAB9A|MT1X	up
GAO_STOMACH_24W_C2_TFF2POS_MULTIPOTENT_PROGENITOR	0.686992	0.840234	0.0450443	0.583528	0.892262	7	PTP4A3|SUPT7L|UBE2D1|ECE1|PROM1	up
DESCARTES_FETAL_CEREBELLUM_VASCULAR_ENDOTHELIAL_CELLS	0.898102	0.966842	0.0153676	0.395976	0.8907	584	NPAS2|OSMR|MIR4435-2HG|ANGPT2|LMO2|DLC1|PODXL|MYO10|HOPX|P2RY14|ACTN4|COL4A2|CDH6|COL4A1|ANO2|ATP10A|C1QTNF1|FKBP1A|KIAA0040|SYNM|TTN|KANK4|SLC26A2|CDKN2B|THSD1|SLC3A2|PAMR1|S100A16|IL1R1|ITPR3|TEK|SRPX2|WWTR1|MCAM|GADD45A|ARAP3|FAM43A|EPAS1|PLS3|LAMC1|ATP8B1|DACT2|TCF7|SLC7A1	up
TRAVAGLINI_LUNG_PLATELET_MEGAKARYOCYTE_CELL	0.887113	0.96308	0.016275	0.395896	0.889888	556	ABCC3|MIR4435-2HG|FRMD3|APP|RGS6|DNM3|WDR11-AS1|CYTOR|PARD3|ASAP2|NAP1L1|PROS1|OSBPL6|PTK2|IGF1R|GUCY1A1|MFAP3L|TSC22D1|SCFD2|PBX1|JAM3|ANAPC5|NCKAP1|HMGB1|ACTN1|TNS1|FRMD4B|RTN3|ATP9A|RDH11|FKBP1A|KIF2A|GUCY1B1|ABLIM3|CTTN|ARHGAP21|PCSK6|TSPAN9|VCL|AHCTF1|RAB27B|PKM|ASAP1|CTDSPL|ENDOD1|MEIS1|CLTA|SMOX|PRKAR1B|MAX|BEX3|CORO1C|TSC22D4|SPOCD1|PDE5A|C2orf88|PDGFA|SQSTM1|ANO6|PYGL|GADD45A|RABGAP1L|ML…	up
AIZARANI_LIVER_C13_LSECS_2	0.815446	0.923982	0.0219398	0.402592	0.889483	274	PDE7B|MEIS2|LIFR|MEG3|APP|DLC1|PREX2|NRP2|MYO10|COL4A2|TSPAN7|SPRY4|PPFIBP1|COL4A1|NFIB|FGFR1|ACTN1|FEZ1|ATP13A3|FXYD6|PXDN|SEMA6A|MID1|C1QTNF1|NPDC1|RPGR|SNTB2|CDC42EP4|MAN1C1|ASAP1|ZCCHC24|PLPP3|SHC2|S100A16|IL1R1|TEK|ARAP3|LRATD1|DENND4C|NRP1|LAPTM4B|BAIAP2|RDX|CNN3|EPAS1|RAPGEF5|CALU	up
DESCARTES_FETAL_HEART_SMOOTH_MUSCLE_CELLS	0.691176	0.841005	0.0364549	0.454269	0.889029	44	SEMA5B|ARHGEF17|C11orf96|PDGFRB|SEPTIN4-AS1|ACTA2|ADRA1D|HIGD1B|LMOD1|THBS4|PLA2G5	up
MURARO_PANCREAS_ENDOTHELIAL_CELL	0.842	0.931238	0.0198261	0.399273	0.888418	355	LIFR|PKP4|ANGPT2|LAMB1|LMO2|APP|SULF2|DLC1|NRP2|PODXL|DPYSL3|ZNF532|RAPGEF4|RAI14|COL4A2|PLXNA2|RHOJ|SPTBN1|SPRY4|PGM2L1|LHFPL6|JAG1|TSC22D1|COL4A1|HIP1|JAM3|HMGB1|IFI16|PTPRE|ADAMTS9|LAMA4|SPG7|PXDN|DGKD|CTNNA1|DAB2IP|FKBP1A|GRB10|PLEKHG1|ARHGEF12|PTPN12|COL5A3|SYNM|PITPNC1|EMP1|ARHGAP23|SNTB2|AHR|PFKP|SLC26A2|MPRIP|PLPP3|SOCS3|PXN|SPRED1|TEK|PMEPA1|PDGFA|WWTR1|MCAM|FRMD8|ARHGAP31|NRP1|FAM43A|BM…	up
HAY_BONE_MARROW_EARLY_ERYTHROBLAST	0.714586	0.858068	0.0312771	0.419354	0.885503	93	CXADR|PVT1|MORF4L2|DNAH14|PPA1|GCSH|CMSS1|NDUFAF2|COQ8A|GNL3|MRPS25|CENPV|OLA1|NME1|HDAC7|EIF1AX|PRMT1|MRPS26|AIG1|WDR43|MRPL52|SRM|CDH1|MDH2|CNRIP1|DNPH1|PMP22|PHF6|UQCRH|MRPS23|CASP6|GGCT|TFAM|GRTP1|INTS13|FAM136A|AHCY|ECHS1	up
LAKE_ADULT_KIDNEY_C21_COLLECTING_DUCT_INTERCALATED_CELLS_TYPE_B	0.731049	0.866279	0.0296355	0.415152	0.884567	103	PDE1C|XIST|NEBL|DGKI|L3MBTL4|MAGI1|SOX6|RORA|GPHN|PSD3|ARSJ|ESRRG|MAPK8|ZBTB20|PACRG|PDE4D|RCAN2|SIK3|TFCP2L1|NEDD4L|KIF21A|FOXO1|PPARGC1A	up
GAO_LARGE_INTESTINE_ADULT_CH_MKI67HIGH_CELLS	0.728125	0.865987	0.0299907	0.4158	0.883049	98	CIT|STAG3|TMEM237|ERCC6L|TDRKH|REXO5|MNS1|RGP1|LYPD5|PIF1|OIP5|DSCC1|DNA2|RAD54B|FANCB|CIP2A|MYO3A|GJB7|PARPBP|RAD51|ZNF599|CENPA	up
DESCARTES_MAIN_FETAL_PARIETAL_AND_CHIEF_CELLS	0.730372	0.866279	0.0294228	0.412798	0.882331	107	ACSL3|HIP1R|ESRRG|GPR155|ARHGEF28|GRIP2|MAP4K3-DT|SLC16A7|PHLDA1|PWWP2A|NDUFS1|RAP1GAP2|TMEM161B|MRPS18A|RAF1|NDUFS3|AK3|B4GALNT3|MTFP1|CLIC6|SIK2|KCNJ16	up
BUSSLINGER_GASTRIC_ISTHMUS_CELLS	0.883	0.961786	0.0166782	0.393696	0.881554	437	ABCC3|TENT5A|ZBTB7C|ITGB4|PSD3|CALM2|TESC|MYO10|ABLIM1|ASAP2|ACTN4|PLXNA2|CAPN5|SPTBN1|PPFIBP1|DDX18|HMGB1|HMGCS1|TCF7L2|GIPC1|TLN2|ME1|LDLR|BCAS1|LIMA1|ELOVL6|CTNNA1|DST|ANXA2|CTTN|ARHGAP21|HSPD1|RAB27B|LMNA|TFCP2L1|TCERG1|VMP1|S100A16|CCT5|ITPR3|HNRNPA2B1|SEM1|EIF2S2|GADD45A|SH3RF1|NOP56|TPM1|LARP1B|IBTK|MYH14|SYTL2|MCU|MGLL|NUCKS1|FBLIM1|ATP8B1|EIF5B|AP2B1|GMDS|PLLP|GNL3|SNRPG|RBM3|LARP1|MICU1…	up
ZHONG_PFC_MAJOR_TYPES_EXCITATORY_NEURON	0.699187	0.847142	0.0442407	0.56794	0.880835	8	PPP2R2B|RBFOX1	up
HAY_BONE_MARROW_CD34_POS_PRE_B	0.726316	0.865426	0.0306323	0.417846	0.878814	90	BEST3|PCDH9|ADAM23|APBB2|HIP1|CECR2|STARD4-AS1|AEBP1|BACH2|WASF1|RUBCNL|NSUN7|RAPGEF5|CEMIP|EFHC1|MIR181A1HG|CSNK1E|DTX1|C7orf50|SOX4|KIN|LAMA5|CDC25B|NEIL1|EIF3F|BCL7A|SNHG7|UBXN1|CDC40	up
DESCARTES_FETAL_PANCREAS_MESOTHELIAL_CELLS	0.722698	0.864299	0.0317091	0.422724	0.877642	75	LRP2|ITPKC|SILC1|SLAIN1|ALDH1A2|PPP2R2C|RARRES1|NEK5|CELF2-AS2	up
MANNO_MIDBRAIN_NEUROTYPES_HPROGBP	0.84654	0.933068	0.0196776	0.395261	0.873443	282	FAT3|ARHGEF26|NELL2|ITGB8|TET1|LHFPL6|LRP2|RFX4|MID1|ANTXR1|KIF2A|KCNQ2|BCAT1|MIR99AHG|PRTG|POU3F2|SPC25|ARL4A|PDPN|FNDC3B|NES|SOX2|ENOSF1|LITAF|NOTCH1|PAPPA|IGDCC3|EEF1D|CTNNAL1|DIS3L2|TSIX|PLIN3	up
MANNO_MIDBRAIN_NEUROTYPES_HPERIC	0.95005	0.993597	0.010461	0.387863	0.873241	776	PDZD2|OSMR|PDE7B|KANK1|MIR4435-2HG|ANGPT2|LAMB1|OPCML|TENT5A|SRPX|SORBS1|ABHD2|PDE8B|PLCE1|TJP1|TESC|SEMA5A|HOPX|P2RY14|RAPGEF4|COL4A2|TSPAN7|RHOJ|SGCE|SPTBN1|ADAM12|ST3GAL5|SPRY4|GUCY1A1|CDH6|LHFPL6|PPFIBP1|JAG1|COL4A1|PLEKHH2|DOCK1|ACTN1|CAMK2D|RCAN1|TNS1|LAMA4|FRMD4B|MRC2|TLE1|COL9A1|LRP1|PTPRG|PID1|DGKH|LIMA1|ADAM9|PXDN|FBN1|CD44|C1QTNF1|SPATS2L|MXRA5|SERPINB6|ANTXR1|FKBP1A|ARHGEF12|UGP2|CACN…	up
CUI_DEVELOPING_HEART_VALVAR_ENDOTHELIAL_CELL	0.763804	0.891538	0.0266053	0.402865	0.872581	136	ITGB4|PDGFRA|ANK2|FEZ1|RCAN1|AOPEP|LDLR|CD44|C1QTNF1|RGS4|SOD2|ENDOD1|PLAT|SOCS3|CLDN11|CD200|GADD45A|ARID5A|ACKR3|VCAN|PLLP|CYSTM1|HEY2|PLPP5	up
AIZARANI_LIVER_C21_STELLATE_CELLS_1	0.812311	0.923664	0.0225129	0.395169	0.871536	192	MATN2|LAMB1|SRPX|MAP1B|PDGFRA|ACTN4|COL4A2|PROS1|PCDH9|RND3|TSC22D1|COL4A1|ACTN1|TNS1|LRP1|MYH10|FBN1|C1QTNF1|KAZN|RGS4|ANTXR1|VCL|EMP1|AEBP1|C1S|LMNA|CTDSPL|SOCS3|CLDN11|PHLDA1|EPAS1|MXRA7|NFIX|QSOX1|LAMC1|ARID5B|DPYSL2|NR2F1|FHL1	up
DESCARTES_MAIN_FETAL_URETERIC_BUD_CELLS	0.701923	0.848868	0.0385579	0.467504	0.870299	29	MYO6|NAALADL2|MYO3B|SLC14A2|PTGR1	up
GAUTAM_EYE_CORNEA_TGFBI_HIGH_EPITHELIAL_CELLS	0.764463	0.891538	0.0270967	0.405548	0.866843	109	NBEA|ITGB4|GPM6A|ARHGEF3|ITGA3|FHOD3|FAM169A|PKM|NREP|GADD45B|NAA38|KIF21A|MRPL33|UBE2Q2|OCIAD2	up
GAUTAM_EYE_IRIS_CILIARY_BODY_MELANOCYTES	0.840726	0.931238	0.020416	0.393655	0.866382	241	SGCD|LINC00511|TMOD1|ANKRD28|AHCYL2|HMGCS1|NIN|SERPINB6|LYST|MICAL3|ANXA2|RTTN|ATP6V0A1|ENDOD1|CLTA|SHC4|BEX3|TSC22D4|MTSS2|ST13|SAT2|CHCHD10|SKP1|TAX1BP1|SRPK2|PDCD6|ATP5MG|SPART|SVIP|MRPL33|PLS3|CMC2|ATP5F1A|COPS8|NEDD8|ASRGL1|SCCPDH|SMS|SEPTIN7|ABHD12B|RAD23A|TALDO1|ICAM1|UNK|MCC|SPG21|NDUFB9|ILKAP|HPS5|RBKS|CNP|TCEAL4|SOS1|CWC15|GPAT4|ARMCX3|NDUFB5|QDPR|C19orf12|PTPN1|ESD|CAMLG|ERBB3|PSMB7|CC…	up
TRAVAGLINI_LUNG_ALVEOLAR_EPITHELIAL_TYPE_1_CELL	0.892	0.963479	0.0159485	0.388068	0.865208	379	NTM|PDZD2|ARHGEF26|SAMD4A|SLC1A1|P3H2|DLC1|GPM6A|PLCE1|SEMA5A|ABLIM1|HOPX|COL4A2|PROS1|EYA4|TSPAN7|SGCE|SPTBN1|DAPK2|PPFIBP1|COL4A1|ITGA3|HIP1|ATP2B4|PTPRE|TNS1|SEMA6D|PON2|PFKFB3|SCD5|DST|CAPN2|FERMT2|ANXA2|ATP11A|FADS3|VCL|PEAK1|GOLGA8A|CDKN2B|GADD45B|CLIP4|SERINC5|RANBP17|SPTAN1|EFR3B|NEDD4L|PDGFA|ANO6|PRR5L|LMTK2|EPB41L5|BDNF|GRK5|PDPN|RDX|EMP2|PLS3|SLC2A3|MAP2|LAMC1|MGLL|LPCAT3|ABCA1|PLLP|RA…	up
DESCARTES_FETAL_MUSCLE_MEGAKARYOCYTES	0.83871	0.931238	0.0205626	0.39132	0.862216	225	DGKG|DNM3|DSCAML1|WDR11-AS1|LINC00461|MED12L|MFAP3L|KIF2A|CTTN|ATP2B2|CASTOR3|VCL|RAB27B|MEIS1|SOCS3|SLC24A3|MAX|APBB1|LINC01473|ITGB3|SLC2A3|KIFC3|UBE2J1|SAMD14|TALDO1|CSNK1D|PSAT1|NMT1|ILK|MTCP1|SIAE|MRPL27|TIPIN|ARMCX3|ZYX|FAM234A|SLC30A5|RUFY1|GTF3C6|TMCO1|DCTN5|CDC16|GTF2F1|PANK2|UMPS|CCPG1|PTPRT|SNHG30|HNRNPLL|GTF3C2|IGBP1|ASL|CAMK1|SV2A|TSFM|MTMR9|LINC02018|ZNF487	up
DESCARTES_FETAL_CEREBELLUM_PURKINJE_NEURONS	0.739846	0.875094	0.0317813	0.423187	0.861356	60	RORA|HSPA12A|LINC01630|DAB1|SEMA3E|GPR39	up
ZHONG_PFC_C1_DLX5_POS_INTERNEURON	0.714092	0.858068	0.0432769	0.557802	0.852925	7	PRKCA|RDX	up
DESCARTES_FETAL_ADRENAL_CSH1_CSH2_POSITIVE_CELLS	0.846389	0.933068	0.0205626	0.386467	0.849154	178	ANGPT2|ITGB4|HOPX|ADAM12|LRP2|TACC2|BZW2|KANK4|LINC00882|INHBA|DACT2|PAPPA|NOCT	up
TRAVAGLINI_LUNG_LIPOFIBROBLAST_CELL	0.826844	0.93038	0.0223699	0.389001	0.845104	146	LONRF2|CFI|SULF2|SRPX|PROS1|RND3|PGAP1|HAS2|TSHZ2|KHDRBS3|ATP13A3|SPRY2|LDLR|SEMA6A|PVT1|C1QTNF1|RGS4|STAT3|PITPNC1|SH3BP5|C1S|SOCS3|IL1R1|ALDH1A3|PHLDA1|RDH10|RARRES1|PDPN|CDC42SE1|ABL1	up
CUI_DEVELOPING_HEART_5TH_WEEK_ATRIAL_CARDIOMYOCYTE	0.746879	0.880201	0.0329431	0.434451	0.842628	40	FRMD3|LAMA4|HNRNPL|EIF2S3|VCAN|LBH|HEY2	up
DESCARTES_FETAL_STOMACH_PARIETAL_AND_CHIEF_CELLS	0.767281	0.892093	0.0323604	0.435231	0.839	37	ESRRG|CDH10|CKMT2|B4GALNT3|KCNJ16|PDHA1|RAB11FIP2|DUSP4|CYB5R1|GPT2	up
DESCARTES_MAIN_FETAL_LIMBIC_SYSTEM_NEURONS	0.741192	0.875094	0.0415718	0.547504	0.837179	7	NPTXR|ERC2|OPRM1|NTNG1	up
DESCARTES_FETAL_CEREBRUM_VASCULAR_ENDOTHELIAL_CELLS	0.954046	0.993597	0.0100128	0.371808	0.835553	520	OSMR|ANGPT2|LMO2|DLC1|PREX2|MYO10|ACTN4|COL4A2|CDH6|COL4A1|NHSL2|ATP10A|C1QTNF1|MXRA5|SERPING1|SYNM|TTN|KANK4|CDKN2B|THSD1|SOCS3|S100A16|ITPR3|TEK|SRPX2|WWTR1|MCAM|ARAP3|FAM43A|EPAS1|LAMC1|ATP8B1|DACT2|TCF7|SLC7A1	up
TRAVAGLINI_LUNG_ARTERY_CELL	0.833504	0.931238	0.021724	0.386813	0.835502	130	LIFR|KCNMB4|SRPX|ITGB4|PCSK5|TSPAN7|RND3|ATP13A3|LIMA1|HIF1A|NPDC1|CTDSPL|PIR|SULF1|RASGEF1B|NOS1|EXOC6|GFOD1|RUNX1T1|OCIAD2|CFAP36|FBLIM1|AIF1L|ASRGL1|PLLP	up
TRAVAGLINI_LUNG_MYOFIBROBLAST_CELL	0.783754	0.905516	0.0289274	0.405251	0.828058	64	NTM|CREB5|TNC|PKIG|PAMR1|TNFRSF19|ATP1B1|LINC00632|RARRES1|CNN3|HS3ST3A1|VCAN	up
GAUTAM_EYE_CHOROID_SCLERA_ACTIVATED_T_CELLS	0.834881	0.931238	0.0222268	0.385006	0.825641	116	RNF157|SNX10|GPR155|MIAT|N4BP2|KIF2A|ZNF721|PARP11|ARNTL|CHD7|CAMK2G|SYTL2|MFSD14C|SNX14|KAT7|INPP4A|PCYT1A|BRD1|PILRB|IL27RA	up
DESCARTES_FETAL_INTESTINE_LYMPHATIC_ENDOTHELIAL_CELLS	0.757432	0.889398	0.0344919	0.439914	0.825625	30	PROX1|ELMOD1|IL7|PLA2G4C|RALGAPA2|STAB2	up
GAO_ESOPHAGUS_25W_C3_FGFR1LOW_EPITHELIAL_CELLS	0.786996	0.907042	0.0297775	0.411902	0.822606	52	TET1|ZNF462|GAS7|DCAKD|NUP160|PWWP2A|SLC2A3|TCF7|CLOCK|FAM126A|CRTC1|L3MBTL3|NDRG4|LTV1|PHTF2	up
DESCARTES_FETAL_LUNG_VASCULAR_ENDOTHELIAL_CELLS	0.783692	0.905516	0.0304894	0.419595	0.822287	45	ANO2|NEURL1B|BBOX1-AS1	up
MURARO_PANCREAS_DUCTAL_CELL	0.997003	1	0.00250132	0.36457	0.822234	1230	CHI3L1|KIAA1217|NPAS2|OSMR|AGAP1|ABCC3|ATP10B|MIR4435-2HG|PKP4|LAMB1|AFAP1|CREB5|GLIS3|NPNT|MAGI1|APP|SLC1A1|ENAH|CFI|RPS6KA2|ITGB4|ABHD2|SEL1L3|PCSK5|PARD3|CALM2|MPC1|TJP1|ITGB8|MYO10|ASAP2|ARL4C|SLC38A1|ACTN4|GOLM1|FLRT2|RND3|SPTBN1|SNX10|CXADR|MAOB|ZNF704|B4GALT5|PGM2L1|CDH6|WLS|PPFIBP1|JAG1|TANC1|RHPN2|ITGA3|DOCK1|NCAM1|NFIB|PBX1|HIP1|TSHZ2|ATP2B4|HMGB1|IFI16|ADAMTS9|SH3PXD2B|RCAN1|TNS1|IGF2B…	up
ZHENG_CORD_BLOOD_C1_PUTATIVE_MEGAKARYOCYTE_PROGENITOR	0.825263	0.930218	0.0240036	0.389404	0.818996	90	ABCC3|KALRN|DNM3|TESC|PROS1|MFAP3L|ACTN1|CTTN|VCL|RAB27B|PDE5A|C2orf88|PDGFA|TPM1	up
FAN_OVARY_CL10_PUTATIVE_EARLY_ATRESIA_GRANULOSA_CELL	0.924699	0.982398	0.0134462	0.370079	0.81799	267	DDX24|CALM2|NDFIP1|HMGB1|GATM|PKM|IDH1|NDUFB8|BEX3|S100A16|ANXA6|SEM1|CBX3|YWHAE|ATP5F1C|MORF4L1|HMGN1|SKP1|ATP5MG|RPS27L|MDH1|COPE|ATP5MC2|TUBA1A|LSM7|VDAC1|SMARCB1|MRPS21|ATP5F1A|SRI|NEDD8|RBX1|SMS|COPS6|SNRPG|BEX4|PSMB3|NDUFS8|LCMT1|ZNF428|VDAC3|GSTA4|PLAAT3|NME1|POLR2F|PSMC1|PDCD5|SNRPD1|CIAO2B|SNRPE|NDUFS4|MGST3|PSMD4|PLIN3|NDUFA12|TBCB|CWC15|COX5A|PSMA3|CFDP1|NDUFA7|SNRPF|SOX4|SRSF9|PSMB7|S…	up
HAY_BONE_MARROW_PLASMA_CELL	0.823285	0.929608	0.0234376	0.384002	0.816922	100	MOXD1|ANKRD28|SPATS2|TXNDC15|BRSK1|ARX|LMAN1|HM13|LMTK3|KCNMA1|UBE2J1|ERLEC1	up
CUI_DEVELOPING_HEART_VASCULAR_ENDOTHELIAL_CELL	0.896761	0.966842	0.0164369	0.369976	0.815009	189	MEIS2|CREB5|CFI|SULF2|TENT5A|TSPAN7|TSC22D1|ELN|MRC2|LIMA1|LTBP3|NPDC1|COL9A3|GLG1|GADD45B|IER5L|KLHL13|SULF1|PDE4B|HEXB|SH3RF1|DPP7|EMP2|NES|NFIX|SFRP4|FBLIM1|AIF1L|ICAM1|MTUS1	up
GAO_LARGE_INTESTINE_24W_C1_DCLK1POS_PROGENITOR	0.82881	0.930972	0.0232958	0.382119	0.810272	97	MATN2|TPST1|SRPX|SCN7A|MRC2|MAPK10|SERPING1|C1S|PAMR1|CLDN11|COLEC12|PDPN|VCAN|ICAM1|FAM126A|ADAMTS2|THBS2|GFRA2|COL16A1|TMEM59L|QSER1|CTHRC1|CSF1|NGFR|PHC1|C1QTNF3	up
GAUTAM_EYE_IRIS_CILIARY_BODY_FIBROBLASTS	0.835417	0.931238	0.0227269	0.380386	0.808353	99	MATN2|NTRK3|ACSL3|FBXO32|RCAN1|DNAH11|IDS|C1orf21|HIF1A|C1RL|PITPNC1|SOD2|SH3BP5|MIR99AHG|SF1|BZW1|GLCE|NUCKS1|YBX3|SLC39A14|FHL1|BTG3|CEP126	up
FAN_OVARY_CL17_PUTATIVE_APOPTOTIC_SMOOTH_MUSCLE_CELL	0.924395	0.982398	0.0138083	0.366367	0.806578	228	MIR4435-2HG|CYTOR|MAP1B|CALM2|TSC22D1|COL4A1|FGFR1|ACTN1|FXYD6|PLEKHA4|AOPEP|CD44|STAT3|HSPD1|LMNA|LRCH3|GADD45B|PKIG|SLC3A2|TAF7|CCT5|HNRNPA2B1|PHLDA1|SQSTM1|HSPA9|CCT3|PITPNB|ARID5A|TPM1|EPAS1|TNFRSF1A|CRY1|EMP2|CHD1|ARID5B|YBX3|LITAF|DEGS1|GNL3|LBH|ILF2|PDLIM5|RAD23A|PTP4A3|RPF2|CCT6A|ZBTB38|CLIC4|CYSTM1|EIF5|UBA2|OPA3|MRPS6|DDX21|MAP2K3|MAT2A|CTSL|CD9|MRPL32|C11orf96|WDR43|MRPL18|NUDT4|OAT|ED…	up
TRAVAGLINI_LUNG_CAPILLARY_CELL	0.787879	0.907042	0.0354665	0.479339	0.806219	14	KIAA1217|DUSP6	up
GAUTAM_EYE_CORNEA_CONJUNCTIVAL_CELLS	0.839583	0.931238	0.0224414	0.378872	0.805136	99	LINC00511|ATP10B|HMGCS1|RALGDS|LDLR|CTTN|RAB27B|SPAG9|FRMD8|BAIAP2|EMP2|CBX6|PDLIM5|INPP1|PTPN13|MIDN|NIBAN2|CAMSAP1|CDH1|RIOK3|PPDPF|TMEM154|RHCG|ST3GAL4	up
TRAVAGLINI_LUNG_BASOPHIL_MAST_1_CELL	0.937751	0.984943	0.0122193	0.364098	0.804769	267	NTM|MEIS2|TNIK|MAST4|DLC1|TESC|P2RY14|PROS1|TMOD1|ADAM12|MAOB|ZNF704|TSC22D1|PBX1|WNK3|C11orf49|ACER3|ZBTB20|CD44|IDS|FERMT2|TNFRSF21|RAB27B|LMNA|SEPTIN2|SLC26A2|PLAT|PKIG|ATP6V0A2|VMP1|ZNRF1|SQSTM1|ACOT7|TMEM233|RARRES1|EPAS1|FER|TUBA1A|NFKBIZ|KIAA1549|HLTF|GNPTAB|ASRGL1|ALS2|BEX4|SMYD3|KREMEN1|PSMD1|CYSTM1|VWA5A|EIF5|CNIH1|SERINC3|TFG|C7orf50|CPEB4|BLVRA|AHNAK2|TCEAL4|ARMCX3|SOX4|CD9|LIF|DNAJC9…	up
DESCARTES_MAIN_FETAL_CORNEAL_AND_CONJUNCTIVAL_EPITHELIAL_CELLS	0.926559	0.98276	0.0134462	0.365245	0.804087	231	CHI3L1|CAPN5|B4GALT5|LINC00342|NSUN2|CDKN2A|CDKN2B|SKP1|RARRES1|LINC01931|OTX1|BBOX1|SEMA3E|POLR2J3|NUP85|FAM171B|MTRF1L|PEX11B|STAT2|PP2D1|EMC4|COPG1|LTV1|MED24|SLC12A2|DUSP5|DAZAP2|ZDHHC13|DNAH17|ESF1|ZNF454|COMMD4|CASP7|DCTN6|DMAP1|ZNF674|METTL17|BNIP1|SUPT7L|GPR87|TMEM216|DHX38|COIL|AGGF1|DTX3L|MIS12|DNAJC19|TWF1|SPRTN|CYP2R1|MRM2|CD2BP2|BMI1|SRP68|FUT2|IER3IP1|PRRT3|GTF2H5|PLEKHS1|MRPL13|FBX…	up
TRAVAGLINI_LUNG_PROLIFERATING_BASAL_CELL	0.998002	1	0.0020413	0.35585	0.801402	850	ITGB4|PTPRZ1|DPYSL3|NAP1L1|RND3|UPF3A|CNOT2|TSHZ2|ANAPC5|CHST9|HMGB1|IFI16|TNC|FKBP1A|UGP2|RCN2|FDPS|FAM3C|HSPD1|SPRY1|PKM|UQCRC2|S100A16|CCT5|HNRNPA2B1|CBX3|PRKDC|MMAB|VDAC2|ATP5F1C|SPC25|ACOT7|ARL4A|PSIP1|GADD45A|SMARCC1|EIF3K|ACAT2|ITGB1BP1|CHCHD10|SDHA|HMGN1|HEXB|KIF21A|DANCR|MTHFD1|HSPA9|TP53|NOP56|CCT3|PSMD8|SKA2|SNHG29|CDCA7L|KCTD1|UQCC2|MDH1|SNHG5|ATP5MC2|VDAC1|NDUFA10|CCT2|ATP5F1A|DNMT1|…	up
DURANTE_ADULT_OLFACTORY_NEUROEPITHELIUM_OLFACTORY_MICROVILLAR_CELLS	0.806342	0.921737	0.0290688	0.408873	0.801274	45	GOLM1|TPD52|SMS|CFTR|ATP6V1A|CD9|SC5D|AVIL|PCP4|MGST1	up
ZHONG_PFC_C2_SOX5_BCL11B_POS_EXCITATORY_NEURON	0.795699	0.912796	0.0323604	0.432672	0.798921	27	VSNL1|LSAMP|SOX5|FXYD7|MGLL|CNIH1	up
CUI_DEVELOPING_HEART_ENDOCARDIAL_CELL	0.821029	0.928681	0.0275183	0.398975	0.798604	53	SRPX|SMOC1|FXYD6|CDH11|MEST|BMPER|ATP1B1|EPHA4|PCDH7|QSOX1	up
DESCARTES_FETAL_LIVER_LYMPHOID_CELLS	0.865088	0.948664	0.0199742	0.372304	0.79851	113	ARPP21|GRIK4|ADAM19|BACH2|EPN2-AS1|CD96|KLRC2|RNFT2|RASGRP1|DTX1|TCF4-AS1	up
DESCARTES_MAIN_FETAL_GOBLET_CELLS	0.80975	0.923664	0.0312771	0.423031	0.797011	32	RFLNA|FAR1|PRKCI|GMDS|CREB3L1	up
RUBENSTEIN_SKELETAL_MUSCLE_FBN1_FAP_CELLS	0.947844	0.993597	0.011106	0.360063	0.795676	285	NTM|DDX24|MEG3|MIR4435-2HG|CREB5|PRRX1|PAM|CYTOR|MPC1|PTPRA|PDGFRA|PCOLCE2|JAG1|FGFR1|NDFIP1|ELN|LRP1|LIMA1|FBN1|IDS|DST|UGP2|ANXA2|SERPING1|DYNC1H1|C1S|LMNA|PKM|NOVA1|NAA38|BEX3|PXN|ALDH1A3|NDUFB1|ITGB1BP1|SDC2|RPS27L|MRPL33|TUBA1A|BZW1|ACKR3|CALU|TRIO|RBMS1|UBXN4|YBX3|SSB|VCAN|FHL1|BEX4|ACAT1|SEC63|CAST|AP3S1	up
TRAVAGLINI_LUNG_GOBLET_CELL	0.887526	0.96308	0.017859	0.365153	0.790925	135	CHL1|PAM|PODXL|GOLM1|RND3|IFI16|LINC00342|UGP2|FAM3C|PKM|SLC26A2|COPB2|S100A16|RDH10|RAMP1|REEP3|BZW1|GMDS|PDLIM5|RRBP1|P4HB|GLIPR2|GTF3C6|CARHSP1|OAT|NUCB2|IGFBP3|FKBP11|ARL1	up
GAUTAM_EYE_CORNEA_MELANOCYTES	0.952764	0.993597	0.0107873	0.357136	0.788445	258	NRCAM|NAP1L1|STXBP1|FIGN|AHCYL2|IFI16|LAMA4|FADS1|PLD3|MICAL3|PARVA|BAMBI|CLASP2|MGA|CLTA|PKIG|UQCRC2|SLC27A1|RASGEF1B|POU3F3|SEM1|UBALD2|MAP4|METRN|POGZ|TMEM87A|CNN3|ABL2|RAMP1|CCT2|ARID5B|CHCHD3|COPS6|KIFC3|SEPTIN7|RBM3|DOCK7|TALDO1|POLDIP3|CCT6A|NME1|CSPG4|SLC25A36|ISCA1|EIF5|LAP3|UBXN2A|ALDH7A1|FUS|C7orf50|NUCB1|FAM126A|HADHA|CMTM3|UBE2B|SNX3|RBBP6|TP53BP2|CIRBP|TMED10|XRCC6|PTRH1|QDPR|SUGT1|…	up
TRAVAGLINI_LUNG_BASOPHIL_MAST_2_CELL	0.981	1	0.00651414	0.35112	0.787351	485	NTM|MEIS2|XIST|MIR4435-2HG|TNIK|TENT5A|MSRA|MAST4|DLC1|P2RY14|ADAM12|MAOB|ANKRD28|B4GALT5|TSC22D1|PBX1|C11orf49|HNRNPK|CD44|IDS|PRKCA|SERPINB6|LYST|MORF4L2|HIF1A|FERMT2|RAB27B|LMNA|AHR|SEPTIN2|SLC26A2|GADD45B|PLAT|PKIG|DDX5|TAF7|SOCS3|ATP6V0A2|VMP1|CLCN3|HNRNPA2B1|ST13|RASGEF1B|SQSTM1|YWHAE|PPP1CB|MORF4L1|ACOT7|LRP4|TSPYL2|HMGN1|TMEM233|COL9A2|SPATA13|SPECC1|HSPA9|RARRES1|MAPK6|SPART|TPM1|SVIP|EP…	up
ZHONG_PFC_C1_ASTROCYTE	0.812128	0.923664	0.0311335	0.419258	0.786859	30	DDX24|ZNF302|SLC25A18|MMAB|MRPL19|ETV1|TMEM126B|SPTLC1|TBC1D10A	up
DESCARTES_MAIN_FETAL_ENDOCARDIAL_CELLS	0.86437	0.948664	0.0226556	0.373726	0.77624	78	BAALC-AS1|NPDC1|CDH11|APCDD1L|ACKR3|CPD|INPP1|FZD6|GINM1|NUCB1|SLC35A1|HEG1|CTHRC1|POSTN|PRCP|AGPS|THBS3	up
ZHONG_PFC_C2_UNKNOWN_NPC	0.875803	0.95676	0.0215798	0.369699	0.767554	75	CIT|CEP70|ITCH|G2E3|PHF19|ZNF649|TUBB6|CDC25B|DCXR|PSRC1	up
DESCARTES_FETAL_HEART_MEGAKARYOCYTES	0.888653	0.96308	0.0201218	0.365202	0.765942	87	ABCC3|MED12L|MFAP3L|RAB27B|ITGB3|SLC2A3|VWA5A|RUFY1|NT5C3A|MYO3B	up
HAY_BONE_MARROW_CD34_POS_MULTILIN	0.832714	0.931238	0.0319257	0.436966	0.765341	19	BZW2|AIF1L|TM7SF3|CDH2|NUCB2	up
DURANTE_ADULT_OLFACTORY_NEUROEPITHELIUM_RESPIRATORY_CILIATED_CELLS	0.919388	0.979973	0.0151993	0.351282	0.762743	140	CHST9|SPAG16|KIF21A|IK|TUBA1A|EFHC1|CYSTM1|DNAAF4|ARL3|IFT172|B9D1|FAM229B|OMG|NME5|NUCB2|CFAP298|DPY30|IFT57|DYNLT1|MRPS31|DNPH1|KIF9|UFC1|PPIL6|NQO1|FANK1|C9orf24|DPCD|DRC1|MLF1|CCDC173|MNS1	up
TRAVAGLINI_LUNG_ALVEOLAR_EPITHELIAL_TYPE_2_CELL	0.912461	0.975763	0.0164369	0.35379	0.761275	125	CHI3L1|P3H2|SPRY4|LPL|PID1|CD44|C1orf21|TMEM163|MSMO1|SOD2|TTN|ABCA3|ASRGL1|LHFPL3-AS2|GSTA4|ETV1|HHIP|QDPR|C11orf96|LGMN|CAT|LANCL1-AS1|DUSP6|ETV5|ODC1|LPCAT1|FASN|MED24|DCXR	up
MENON_FETAL_KIDNEY_7_LOOPOF_HENLE_CELLS_DISTAL	0.970854	1	0.00868408	0.341854	0.755202	260	PKP4|LAMB1|MPC1|ABLIM1|DNER|ESRRG|NDFIP1|DZIP1|ERBB4|MYO6|CAPN2|MT-ND6|MEST|MRPS5|GPI|CYFIP2|PKM|CTDSPL|MINDY2|NDUFB8|TFCP2L1|UQCRC2|BEX3|CPNE3|NEDD4L|POU3F3|ATP5F1C|BEX2|ATP1B1|EIF3K|NDUFB1|CHCHD10|UCHL1|HSPA9|ATP5MG|MDH1|MRPL33|VDAC1|NDUFA10|NDUFB6|ATP5F1A|ITPRID2|REXO2|MRPS25|AFG3L2|NDUFS8|CISD1|NDUFV1|VAV3|CYSTM1|NDUFB9|MGST3|MRPS6|NIPSNAP2|UQCRC1|TCEAL4|COX5A|UQCRFS1|GOT1|CTSL|NDUFB5|IMMT	up
GAO_SMALL_INTESTINE_24W_C4_ENTEROCYTE_PROGENITOR_SUBTYPE_2	0.891258	0.963479	0.0202691	0.359176	0.750424	82	CFI|PON2|SLC5A9|RARRES1|OCIAD2|DAB1|METTL7B	up
DESCARTES_FETAL_HEART_ELF3_AGBL2_POSITIVE_CELLS	0.861397	0.94783	0.0262543	0.387695	0.750277	38	DNAH9|CLIC6|DNAH3|TTC23L|ZBBX|SAXO2|MUC1|RXYLT1-AS1|DEGS2|PIH1D2|TMC5|AGBL2|FOXJ1|DNAH5|C9orf135|SCGB1A1	up
TRAVAGLINI_LUNG_SIGNALING_ALVEOLAR_EPITHELIAL_TYPE_2_CELL	0.876906	0.95676	0.0225129	0.365486	0.748757	66	DLC1|HOPX|PCDH9|DUOX1|CD44|C1orf21|ATP11A|ABCA3|QSOX1|MTUS1|GSTA4|CREB3L1|PTPN13|RFTN1|SECISBP2L	up
RUBENSTEIN_SKELETAL_MUSCLE_SMOOTH_MUSCLE_CELLS	0.993	1	0.00409492	0.333769	0.747485	438	MAP1B|CALM2|MPC1|ACTN4|PTK2|SGCE|MAP3K13|GUCY1A1|CDH6|JAG1|TSC22D1|ACTN1|TNS1|IDS|UGP2|RCN2|GUCY1B1|SVIL|VCL|LMNA|PKM|SELENOW|RCAN2|MPRIP|GADD45B|PKIG|KLHL42|UQCRC2|BEX3|ANXA6|SEM1|VDAC2|ATP5F1C|PPP1CB|MORF4L1|MCAM|EIF3K|ITGB1BP1|FBXL13|CHCHD10|SKP1|PFDN5|RABGAP1|KLHL23|TAX1BP1|MAPRE2|ATP5MG|PIP5K1B|ARID5A|RPS27L|TPM1|CNN3|IK|MDH1|MRPL33|ATP5MC2|NDUFA10|REEP3|ATP5F1A|ARID5B|YWHAQ|COPS8|LITAF|COPS…	up
BUSSLINGER_GASTRIC_D_CELLS	0.868578	0.95088	0.0280107	0.40083	0.740124	27	MAP1B|CAMK2B|TTN|CEP126|ERO1B	up
HAY_BONE_MARROW_PRO_B	0.98997	1	0.00543352	0.327651	0.724029	283	SPTBN1|ZNF704|HMGB1|CAMK2D|KHDRBS3|N4BP2|HNRNPK|UGP2|CDKN2A|SMARCA4|KPNB1|HNRNPA2B1|ATP5F1C|CMTM8|SPC25|ACOT7|PSIP1|ACAT2|HMGN1|CEP70|SKA2|AMOTL1|CDCA7L|MDH1|VDAC1|SMARCB1|YWHAQ|NSD2|NUCKS1|CBX5|CDK5RAP2|MSI2|SMC1A|TMEM263|ALDH7A1|RBM8A|FUS|NONO|RBBP7|SAE1|STRBP|NUDT21|RBMX|PHF19|SF3B2|HNRNPU|SRSF9|CARHSP1|SRP9|MYL6B|IMMP1L|QPRT|EIF4G2|CBX1|NUDT5|UBE2E3|ANP32E|SERHL2|SMARCE1|CCNI|ACP1|PSRC1|CD47|…	up
CUI_DEVELOPING_HEART_C4_ENDOTHELIAL_CELL	0.972336	1	0.0106795	0.332234	0.721777	146	NRP2|PODXL|TSPAN7|ADAMTS9|PON2|FXYD6|FKBP1A|NPDC1|CDH11|PLPP3|S100A16|TEK|BMPER|WWTR1|MCAM|NRP1|RDX|TNFRSF1A|PCDH7|RAPGEF5|QSOX1|ACKR3|GMDS|NOTCH1|INPP1|NECTIN2|FZD6	up
DESCARTES_FETAL_PLACENTA_EXTRAVILLOUS_TROPHOBLASTS	0.90429	0.971887	0.0212906	0.354588	0.721671	61	BEST3|HEXB|QSOX1|ASAP3|ASPSCR1|RTN4RL2|FAT2|STAB2|DIO2|KCNK12|PTPRF	up
DESCARTES_FETAL_EYE_STROMAL_CELLS	0.933474	0.984943	0.016598	0.343128	0.721075	89	FBN1|MXRA5|IGSF10|C1QTNF7|ITGB3|INHBA|CREB3L1|ADGRG2|ADAMTS2|THBS2|EDNRA|LTBP4|CTHRC1|POSTN	up
DESCARTES_FETAL_STOMACH_SQUAMOUS_EPITHELIAL_CELLS	0.910431	0.975763	0.0226556	0.367437	0.719272	43	TMPRSS11A|FAT2|GPR87|DLK2|SPINK5|JMJD7|A2ML1|SCNN1B|ZNF750|CARD14|APOBEC3A|CAPN14|TP63	up
CUI_DEVELOPING_HEART_SMOOTH_MUSCLE_CELL	0.91393	0.975763	0.0223699	0.365466	0.716209	45	TSHZ2|ELN|NPDC1|C1S|COLEC12|ANGPTL1	up
FAN_EMBRYONIC_CTX_NSC_2	0.980885	1	0.00745009	0.323781	0.713063	230	ACTN1|SPC25|CEP70|NEURL1B|SKA2|NUCKS1|EEF1AKMT2|ILF2|BTG3|VDAC3|PLIN3|RNF4|CKAP5|G2E3|LBR|RBMX|PHF19|JPT1|CEP135|TUBB6|CDC25B|NCAPD3|KIF5B|PPP2R5C|LSM5|RFC3|EIF4E|NSRP1|KMT5A|ANP32E|ODF2|DCXR|PSRC1|AAMDC|SNRPA1|CNIH4|RAD21|ATAD5|RUVBL2|LRRCC1|PPP2R5D|HSD17B11|UBE2S|REXO5|KIF18B|PIF1|VRK3|CKAP2|CEP44|OIP5|HYLS1|DDX39A|LMNB1|EMC9|C2orf69|DTYMK|RANGAP1|NOSIP|MED19	up
GAUTAM_EYE_CORNEA_MONOCYTES	0.98996	1	0.00562708	0.314848	0.694609	253	TENT5A|P3H2|ZNF532|GNG7|NEK6|MAMLD1|PCGF5|KIF2A|FAM168A|PCBP1-AS1|WDR11|ZNF197|SEPTIN2|THEM4|SIK3|TTL|KIF1B|RAI1|POU2F1|PCNX2|BRAF|SPATA13|SEMA7A|CDK17|ZMYM5|POLR3A|HM13|ACKR3|EEF1AKMT2|MED6|ZNF75A|ITCH|MLF2|CLIC4|ATF6B|PCYT1A|MAPKAPK5|DENND5A|TRIP11|LBR|PHF19|DDX10|FKBP3|PILRB|THBS2|ZYX|KDM2B|JPT1|CHST7|DCAF16|ZNF140|RARA|SCAMP3|C19orf25|RABL6	up
DESCARTES_MAIN_FETAL_CCL19_CCL21_POSITIVE_CELLS	0.987867	1	0.00715048	0.313838	0.689585	205	PRRX1|TYRO3|C1S|MICALL2|SOCS3|EFTUD2|NFKBIZ|IGDCC4|COMMD2|ICAM1|TRIM47|RELB|CPSF4|LAP3|CIAPIN1|RAB13|TP53BP2|FGF11|VPS16|SF3B2|ZNF140|RBP5|GTF2F1|UBR7|SMU1|C17orf80|CNRIP1|PPIL3|CSF1|DERL1|ZFP64|LINC00310|CCNI|ZNF500|ZNF335|ATOX1|GPS2|TMEM18|ARL6IP4|ZGPAT|RIN1|SF3A2|SCARF2|PJVK|HNRNPUL2|ZNF17|KCNE4	up
DESCARTES_FETAL_STOMACH_LYMPHATIC_ENDOTHELIAL_CELLS	0.912237	0.975763	0.0272372	0.389931	0.688558	20	SULF2|CTSL|KLHL4|STAB2	up
DESCARTES_FETAL_STOMACH_MUC13_DMBT1_POSITIVE_CELLS	0.965885	0.999884	0.0147735	0.317677	0.66372	82	MALRD1|SLC5A9|LHFPL3-AS2	up
DURANTE_ADULT_OLFACTORY_NEUROEPITHELIUM_UNSPECIFIED	0.933413	0.984943	0.023933	0.351418	0.662089	32	CALM2|PPA1|TUBA1A	up
DESCARTES_MAIN_FETAL_DUCTAL_CELLS	0.971271	1	0.0169971	0.324752	0.655835	57	ADORA1|CHDH|FBXO21|CFTR|GMCL1|NEURL1|LZTS3|HEY1|SUCLG1|ZBED3|GSTK1|LINC01829|ART3|PUF60|LINC01152|HSD3B7|ACBD4|SALL4|IFFO2|ROCR|MNX1|NEURL1-AS1|LRRC75B	up
ZHONG_PFC_C8_ORG_PROLIFERATING	0.98453	1	0.0160304	0.312525	0.635631	62	ANXA2|ITGB1BP1|CEP70|PLIN3|TUBB6|UNC50|ODF2|DCXR|PSRC1	up
DESCARTES_MAIN_FETAL_GANGLION_CELLS	0.954878	0.993597	0.0240742	0.349212	0.631296	23	SUSD4|LRRTM2	up
ZHONG_PFC_C3_UNKNOWN_INP	0.963134	0.998634	0.0202691	0.327384	0.631103	37	SPC25|CNR1|HYLS1|PPP1R17	up
GAO_LARGE_INTESTINE_24W_C4_PROM1LOW_PROGENITOR	0.934959	0.984943	0.0306323	0.41113	0.628652	7	MEIS3|RAB9B	up
HAY_BONE_MARROW_CD34_POS_CLP	0.936314	0.984943	0.0305608	0.400764	0.621556	8	CD200|AGPS	up
ZHONG_PFC_C1_OPC	1	1	0.00382852	0.267847	0.58975	232	CDC42BPA|HMGB1|ACTN1|FEM1C|KIAA0586|S100A16|BRD8|SPC25|HS2ST1|ZNF83|CDK5RAP2|BTG3|RNFT2|CKAP5|G2E3|PHF19|CEP135|TUBB6|CDC25B|RFC3|QSER1|KMT5A|ASH2L|SCARA3|ANP32E|PSRC1|AAMDC|TUBGCP3|BCAP29|BRCA1|TMEM18|RAD21|HSD17B11|UBE2S|BARD1|IFT22|HMGN2|MAP2K2|KIF18B|STON2|ATAD2|MNS1|GIHCG|PIF1|CEP152|CKAP2|OIP5|CENPC|NUP37|HYLS1|EMC9|C2orf69|DTYMK|GUSB	up
DESCARTES_FETAL_CEREBRUM_MEGAKARYOCYTES	1	1	0.0014427	0.26296	0.586103	376	ABCC3|MFAP3L|DUOX1|DGKD|OXTR|RAB27B|AHR|MAX|TSC22D4|IER5L|LRP12|C2orf88|RNF215|ANO6|SDHA|THOC2|STRADB|ITGB3|CD96|OCIAD2|MFSD4B|ZNF346|TALDO1|LINC00598|CTNNAL1|GTPBP2|TMEM263|DLG4|RAD9A|SIAE|MRPL27|SUPV3L1|FLYWCH2|IL27RA|TUBGCP4|WASHC2A|RUFY1|NT5C3A|MYO3B|DIAPH1|SNHG6|ENDOV|RIPOR3|RMND1|ARL1|MYOM1|PIP4P2|ST3GAL4|SERPINE3|SH3BGRL2|MFSD2B|ALOX12|TIMM21|TJP2|ABCA2|ATG4D|GTPBP6|ENTPD5|CMAS|LINC00534|P…	up
HAY_BONE_MARROW_CD34_POS_EO_B_MAST	0.959799	0.996774	0.0254118	0.337846	0.572825	15	EXD3|EPX|CDK15	up
DESCARTES_FETAL_PLACENTA_AFP_ALB_POSITIVE_CELLS	1	1	0.00715048	0.26203	0.569782	147	TENM1|PROX1|MSMO1|PNPLA3|MMAB|IDI1|FLRT3|MSI1|F12|SERPIND1|GLS2|CPB2|SPRYD4|BDH1|ALDH6A1|HSD17B11|PBLD|SEMA4G|FZD5|PAQR9|CBS|PHYH|ACADSB|MT1X|LINC02301|SLC2A2|A1CF	up
GAO_SMALL_INTESTINE_24W_C1_TUFT_PROGENITOR	0.955204	0.993597	0.0281515	0.353136	0.558536	9	GSS|NECAP1|ARG2|TUBA8	up
DESCARTES_MAIN_FETAL_ACINAR_CELLS	0.996602	1	0.0169177	0.276545	0.541948	45	MPV17L|FREM2-AS1|NOMO1|ZC3H18|DIRAS3|HEXD	up
DESCARTES_MAIN_FETAL_SMOOTH_MUSCLE_CELLS	0.998866	1	0.0168381	0.272247	0.532933	43	CSPG4|CNTNAP1|PDGFRB|ADCY3|ACTA2|HIGD1B|CCDC102B|GJC1|THBS4|PLA2G5|LINC02398	up
DESCARTES_FETAL_HEART_VASCULAR_ENDOTHELIAL_CELLS	0.996283	1	0.0225843	0.293647	0.51432	19	TCF4-AS1|OPN5|C1QTNF9|SLC9C1|CLRN1-AS1	up
FAN_EMBRYONIC_CTX_MICROGLIA_1	1	1	0.00715048	0.225687	0.490723	148	CIT|SPC25|RPS27L|NUCKS1|SMC1A|CDC27|CKAP5|PHF19|MRPL18|ANP32E|SRSF3|RAD21|ATAD5|BARD1|KIF18B|ATAD2|SIVA1|CEP152|CKAP2|CENPC|DDX39A|DTYMK	up
BUSSLINGER_GASTRIC_TUFT_CELLS	0.934211	0.984943	0.0878313	-0.323101	-0.601268	10	PTPN18	down
TRAVAGLINI_LUNG_PROLIFERATING_NK_T_CELL	1	1	0.257206	-0.239913	-0.725689	125	IGFBP7|PTMA|TUBA1B|HMGN3|STMN1|HMGB2|RAN|TUBB4B|APMAP|BRCA2|DIAPH3|MCM5|TACC3|C12orf75|RCC1|ICAM2|DCTN3|SMC4|CENPF|CENPU|DUSP2|TMEM106C|FANCD2	down
DESCARTES_MAIN_FETAL_AFP_ALB_POSITIVE_CELLS	1	1	0.204295	-0.258358	-0.750436	96	FTL|CD302|PEBP1|SCD|TMED5|SRSF10|SELENOP|TCEAL8|CERS2|CYB561D1|SERPINA1|CRYZ|CYSLTR2|AZGP1|MT1F|MT1G|FAM72A	down
GAUTAM_EYE_IRIS_CILIARY_BODY_RIBOSOMAL_GENES_HIGH_FIBROBLASTS	0.803653	0.920289	0.0988903	-0.386519	-0.751245	13	GAPDH|DRAM2|SERF2|SELENOP|ETNPPL	down
DESCARTES_FETAL_PANCREAS_STROMAL_CELLS	0.815385	0.923982	0.105125	-0.359105	-0.755376	19	ABCA6|ABCA9|ABCA10	down
FAN_EMBRYONIC_CTX_IN_2_INTERNEURON	0.715909	0.858068	0.0946646	-0.445726	-0.784823	7	MAF|PDZRN4|RBP1	down
AIZARANI_LIVER_C8_RESIDENT_B_CELLS_1	0.84	0.931238	0.120433	-0.330286	-0.800574	33	HERPUD1|PTK2B|HSP90B1|ITM2C|SEC11C|TMEM258	down
BUSSLINGER_DUODENAL_GOBLET_CELLS	0.710526	0.857669	0.103958	-0.443264	-0.824882	10	EGR1|FCGBP|LYZ|RNASE1	down
ZHONG_PFC_MAJOR_TYPES_NPCS	1	1	0.282013	-0.279733	-0.839404	137	VIM|MIS18BP1|CNTLN|TUBA1B|SINHCAF|ID4|TMPO|APOLD1|GLI3|LDHA|DACH1|HSPB1|HMGB2|GNG5	down
FAN_EMBRYONIC_CTX_IN_5_INTERNEURON	0.649819	0.810083	0.0975449	-0.495638	-0.845339	6	DLX1|DLX6-AS1|CALB2	down
DESCARTES_FETAL_HEART_CLC_IL5RA_POSITIVE_CELLS	0.664921	0.819437	0.119888	-0.397982	-0.857432	21	RGS2|GLIS1|S100A1|C9|DBP	down
GAO_SMALL_INTESTINE_24W_C6_GOBLET_CELLS	0.75	0.882273	0.142901	-0.348557	-0.866816	41	MYO1F|GSN|FCGBP|PAX3|ESR1	down
FAN_EMBRYONIC_CTX_IN_1_INTERNEURON	0.618182	0.792007	0.11524	-0.474899	-0.882292	11	FOS|CXCR4|MAF	down
DURANTE_ADULT_OLFACTORY_NEUROEPITHELIUM_RESPIRATORY_HORIZONTAL_BASAL_CELLS	0.631579	0.801605	0.131458	-0.38902	-0.885045	25	ATP1B3|ANXA1|SLC25A5|PRDX1|S100A11|HSPB1	down
DESCARTES_MAIN_FETAL_MESOTHELIAL_CELLS	0.631868	0.801605	0.126876	-0.39839	-0.898365	24	NFATC2|MAP3K8	down
HAY_BONE_MARROW_CD34_POS_GRAN	0.60989	0.786054	0.129443	-0.404354	-0.911814	24	HGF|MIF|HSPB1|CALR|TMEM258|C1QTNF4|VAT1	down
DESCARTES_FETAL_PANCREAS_ACINAR_CELLS	0.527778	0.717379	0.186433	-0.36482	-0.959735	53	MT2A|MT1E	down
DESCARTES_FETAL_STOMACH_GOBLET_CELLS	0.492424	0.688118	0.118288	-0.555387	-0.977911	7	FGF20|LGR5	down
HAY_BONE_MARROW_PRE_DENDRITIC	0.506849	0.697727	0.109684	-0.609382	-0.984086	5	SAMHD1|AXL	down
DESCARTES_FETAL_ADRENAL_MEGAKARYOCYTES	0.482759	0.68049	0.271289	-0.346137	-0.989109	88	LIMS1|KCNMB1|RGS18|PLEK|LTBP1|CMTM6|TLN1|PTGS1|MMRN1|THBS1|SERPINB1|PDLIM1|ELOVL7|FERMT3|NRGN|SLC37A1|TREML1	down
GAUTAM_EYE_IRIS_CILIARY_BODY_CYTOTOXIC_T_CELLS	0.467742	0.668055	0.266351	-0.348755	-0.989882	85	CD86|PCED1B|DLEU1|TPT1|FGD3|RPL5|RPL35|LRBA|DOP1B|SINHCAF|ARPC1B|HSP90AB1|GCA|ADA2|TMEM63A|USP48|MCOLN2|ADGRE5|PEA15|TMEM273|RACK1|DR1|PPP1CA|COMMD6|APOBEC3G|TIFA|SLC17A9|SETDB2|PPTC7	down
FAN_EMBRYONIC_CTX_NSC_1	0.484848	0.68195	0.140406	-0.477622	-0.995918	18	MEF2C|VIM|FOS|DSCAM|RPL36A	down
LAKE_ADULT_KIDNEY_C25_ENDOTHELIAL_CELLS_UNASSIGNED	0.432836	0.640305	0.184706	-0.419631	-1.01491	37	FOXP1|ST6GALNAC3|DOCK5|UTRN|SSH2|FCHSD2|ARL15|ZFHX3|SEMA3A|LDB2|DOCK9|TCF12|FOXP2|TFPI	down
DESCARTES_FETAL_SPLEEN_AFP_ALB_POSITIVE_CELLS	0.260527	0.460549	0.203509	-0.325351	-1.01937	165	CLU|APOE|MT2A|FTL|METTL7A|FN1|PEBP1|APOC1|SCD|MT1E|ACSL4|TF|GLUD1	down
HU_FETAL_RETINA_MULLER	0.419355	0.632232	0.195789	-0.415159	-1.03245	41	CLU|VIM|SPP1|ZFP36L1|SAT1|SLC1A3|ATP1A2|RASSF4|PLP1|CKB|TF	down
BUSSLINGER_DUODENAL_MX_CELLS	0.456621	0.663896	0.137251	-0.535487	-1.04078	13	ACSL1|KCTD12|CPE|PCSK1N|PCLO	down
GAO_ESOPHAGUS_25W_C2_KRT6BPOS_SECRETORY_PROGENITOR_CELLS	0.295455	0.500416	0.282013	-0.374046	-1.04092	65	HDAC9|ADAM28|KYNU|BLNK|ZNF710|GIT2|SPNS2|MACC1|DUSP10	down
GAO_STOMACH_24W_C4_PARIETAL_PROGENITOR	0.424242	0.636856	0.128789	-0.595378	-1.04833	7	ANXA1|CFH|CCDC80|FGD5	down
DESCARTES_MAIN_FETAL_VASCULAR_ENDOTHELIAL_CELLS	0.301724	0.50743	0.24134	-0.420386	-1.06863	46	LDB2|SLC39A10|FCGR2B|ABCB1|ADGRL4|DGKE|NOTCH4|EGLN1|ROBO4|CYYR1|CAV1|APLNR|SLCO1A2|HLX|RASIP1|RFLNB	down
DESCARTES_FETAL_STOMACH_MESOTHELIAL_CELLS	0.33557	0.546975	0.199915	-0.444348	-1.07231	34	C3|COL8A1|LINC02232|WNT2B	down
DESCARTES_FETAL_STOMACH_VASCULAR_ENDOTHELIAL_CELLS	0.358824	0.576076	0.179782	-0.450012	-1.07374	28	A2M|FLT1|NOTCH4|EMCN|KITLG|CYYR1|CD34|APLNR|PLVAP|CLEC14A|ESAM	down
DESCARTES_FETAL_CEREBELLUM_GRANULE_NEURONS	0.32	0.529514	0.204295	-0.444689	-1.07787	33	GRIK2|ST18|TRHDE	down
DURANTE_ADULT_OLFACTORY_NEUROEPITHELIUM_BOWMANS_GLAND	0.32967	0.539992	0.181383	-0.48789	-1.07835	23	LYZ|RNASE1|S100A1|AZGP1|GPX3|PPP1R1B|VMO1	down
AIZARANI_LIVER_C14_HEPATOCYTES_2	0.0604257	0.145878	0.321776	-0.361697	-1.0804	193	CLU|APOE|C3|MT2A|FTL|GLYATL1|PEBP1|ALDH2|APOC1|SCD|MT1E|TF|MLXIPL|ACSM5|ALDH1A1|LDHA|SOD1|SERPINA3|PRDX6|PTMS|UQCRQ|IFITM3|CFH|SCP2|C1R|ATP5PF|BHMT2	down
DESCARTES_MAIN_FETAL_NEUROENDOCRINE_CELLS	0.323529	0.53263	0.190023	-0.470763	-1.08476	26	ACSL1	down
RUBENSTEIN_SKELETAL_MUSCLE_PERICYTES	0.155716	0.306225	0.249247	-0.365604	-1.09782	142	MEF2C|SPARC|CPM|CD63|TIMP1|IGFBP7|ITM2B|TXNIP|MT2A|SPARCL1|SH3BGRL|ARHGDIB|TIMP3|GAPDH|ASAH1|PEBP1|YWHAB|CPE|EPS8|TFPI|UBB|GAS6|TMEM59|ITM2C|MT-ATP6|LAPTM4A|TECR|COX8A|NDUFA13|SLC25A5|SLC25A6|NDUFA1|COX6B1|PDLIM1|PRDX1|TPI1|COL6A2|LEPROT|RHOB|LDHB|PRXL2A|ATP5F1B|ATP5MC3|TMEM50A|SOD1|RGS5|NDUFA11|PTMS|IFITM3|RABAC1|NDUFB7|EFHD1	down
BUSSLINGER_GASTRIC_NECK_CELLS	0.291925	0.497042	0.206588	-0.456342	-1.10396	32	CLU|CST3|SLC4A4|NR4A1|EGR1	down
CUI_DEVELOPING_HEART_LEFT_VENTRICULAR_CARDIOMYOCYTE	0.252033	0.450057	0.257206	-0.466172	-1.11491	39	ENG|ANXA1|GJA1|TFPI|PLXND1|KCNJ2|CXCL14|SLIT2|S100A11|THY1|CRNDE|LGALS1|EMCN	down
HAY_BONE_MARROW_CD34_POS_HSC	0.132922	0.268752	0.249247	-0.370091	-1.12078	118	ELMO1|HMGA2|IL18|ADGRG6|RPS24|NKAIN2|ITGA9|RPL26|RPL15|NACA|RPS9|TAOK3|RBPMS|GNAI1|HOXB3|SPOCK3|ATP2C1|EEF2|CLEC9A|MECOM|HLF|HINT1|MSRB3|BTF3	down
TRAVAGLINI_LUNG_NATURAL_KILLER_T_CELL	0.266667	0.46757	0.224966	-0.466727	-1.13129	33	B2M|RGS1|CXCR4|HLA-C|ID2|CD69|ITGA1|MYL12A	down
MENON_FETAL_KIDNEY_5_PROXIMAL_TUBULE_CELLS	0.230646	0.415677	0.249247	-0.387078	-1.14986	105	CLU|APOE|CTSB|SPP1|IGFBP7|ITM2B|CALM1|FTH1|FTL|CYBA|TPT1|DAB2|GLYATL1|TMBIM6|ANXA4|CARMIL1|RPS4Y1|RPS7|DBI|ID2|ID4|NPC2|AKR1A1|LAPTM4A|TNFSF10|CALM3|NDUFC1|ATP5IF1|MPC2|SELENOP|CD164|DYNLRB1|LAMTOR5|TUBB4B|ATP5PF|ATP6V1F|ATP6V1G1|TXN|S100A10|ATP5PD	down
DURANTE_ADULT_OLFACTORY_NEUROEPITHELIUM_VASCULAR_SMOOTH_MUSCLE_CELLS	0.177476	0.337727	0.249247	-0.404242	-1.15353	92	SPARC|FOS|IGFBP7|MT2A|IGFBP5|LPP|SPARCL1|EGR1|TIMP3|PALLD|KLF2|ZFP36|MYL6|ID4|EBF1|JUN|HSPA1A|THBS1|CRYAB|RHOB|GGT5|RGS5|MAP3K20|SYNPO2|COL14A1|PDLIM3|EFHD1|NR2F2	down
RUBENSTEIN_SKELETAL_MUSCLE_FAP_CELLS	0.0731947	0.172207	0.287805	-0.366816	-1.16104	179	APOD|VIM|LAMA2|CD63|PSAP|TIMP1|C3|IGFBP7|ITM2B|CD81|TSC22D3|CST3|GSN|DAB2|FN1|MARCKS|FCGRT|ANXA1|CPQ|CYBRD1|PTGDS|MT-ND3|HSP90B1|DBI|JUND|TFPI|ARL6IP5|TMEM59|NPC2|PDIA3|RBPJ|ABCA8|GPX4|AKR1B1|FGL2|LAPTM4A|IGF1|RAB1A|CXCL14|ATP6AP2|MMP2|ABCA9|AKAP12|NR3C1|ALDH1A1|PRDX1|ABCA10|S100A6|COL6A2|PPIB|HSPA5|S100A11|DCN|MGP|SELENOP|CFH|CD99|SPON2|GPNMB|HSPG2|C1R	down
DESCARTES_MAIN_FETAL_HEMATOPOIETIC_STEM_CELLS	0.206078	0.382041	0.249247	-0.456914	-1.16148	46	IRAK3|LINC02232|S100Z|LINC02328|PRAM1|TRIM66|TAOK3	down
DESCARTES_MAIN_FETAL_THYMOCYTES	0.109328	0.236776	0.287805	-0.404816	-1.17584	96	LDLRAD4|SSH2|CCND3|MIR646HG|RHOH|PDE7A|TCF12|CAMK4|IKZF2|SEPTIN6|CEP128|THEMIS|BCL11B|CD247|DLEU7|TFDP2|RNASEH2B|LINC01550|LEF1|GRAP2|WAKMAR2|TSHR|NFATC3|CD3G|SATB1-AS1|LINC01934|LCK|LINC00426	down
DESCARTES_FETAL_PLACENTA_LYMPHOID_CELLS	0.10612	0.233537	0.287805	-0.391912	-1.17602	137	CARD11|RHOH|TRAF3IP3|CAMK4|ITGA8|AKNA|CD69|ALOX5AP|RASAL3|THEMIS|BCL11B|CD247|CD2|SLFN12L|RUNX3|ITK|DENND1C|SAMD3|IKZF3|SCML4|SLAMF6|GZMA|PTPN7|TSHR|IL32|TMEM71|CD3G|LINC01934|GZMK|LINC00861|IFNG-AS1|LCK|LINC00426|CD3D|CD3E|TBC1D10C|CD6|CD52|CD38|ZBP1|MYO1G|TRBC2|SIDT1|CD8A|NKG7|PTGDR|GZMH|TOGARAM2|IL2RG|ZAP70|DTHD1|KIF11|SIRPG	down
BUSSLINGER_DUODENAL_BCHE_CELLS	0.148016	0.295575	0.249247	-0.490833	-1.17839	38	MT2A|RBM47|CST3|GSN|TMSB10|FAM13A|MT1E|RBPJ|S100A6|LYZ|GSTP1	down
LAKE_ADULT_KIDNEY_C28_INTERSTITIUM	0.0818799	0.187859	0.287805	-0.41272	-1.18354	86	PLXDC2|USP53|LAMA2|ZBTB16|ZEB2|RBMS3|A2M|UTRN|RASAL2|FOXO3|ROCK1|IGFBP7|TMSB4X|LPP|RPLP1|SSBP2|DPYD|TIMP3|PALLD|LDB2|PTEN|TCF12|EPS8|CBLB|NEGR1|PRKG1|MED13L|INPP4B|EBF1|THSD4|ITGA1|THBS1|UACA|MAP3K5	down
DESCARTES_FETAL_PANCREAS_LYMPHOID_CELLS	0.0531861	0.131844	0.321776	-0.398146	-1.18972	141	RHOH|SHISAL2A|CD69|CLECL1|SKAP1|THEMIS|BCL11B|CD247|CD2|IL2RA|ITK|IKZF3|SCML4|LINC02397|GZMA|LEF1|CD3G|PYHIN1|LINC01934|GZMK|LINC00861|LCK|LINC00426|DENND2D|CD3D|GPR174|CD3E|TBC1D10C|CD22|LINC02422|CD6|TESPA1|TRBC2|CD8A|NKG7|GZMH|ZAP70|SIRPG|CD8B|ICOS|FCMR|GATA3|LINC01871|PRF1|GNLY|CTSW|CST7|CRTAM|EOMES|TRAT1|CHI3L2|CD72|P2RY10|IGLC2|LAX1|LAIR2|TRGC1|CD27|IL2RB|GZMM|SH2D1A|LINC02325|SIT1|KLRF1|CD…	down
DESCARTES_FETAL_MUSCLE_LYMPHOID_CELLS	0.109422	0.236776	0.287805	-0.403108	-1.19798	110	ZBTB16|SORL1|CARD11|RHOH|RIPOR2|IKZF2|FGR|CD69|TC2N|PCED1B-AS1|SKAP1|THEMIS|BCL11B|MCTP2|ABCB1|CD247|CD2|SLFN12L|PTPN22|PARP15|ABCD2|RUNX3|IL7R|TRIM14|ITK|ACAP1|SAMD3|IKZF3|SCML4|GZMA|LEF1|TNFRSF10A|KIF21B|ERMP1|PYHIN1|ZNF600|IFNG-AS1|PLAC8|CD3E|TBC1D10C|C12orf75|SNX20|CD6|TESPA1|LLGL2|TM7SF2|SIDT1|CD8A|NKG7|TOGARAM2|IL2RG	down
TRAVAGLINI_LUNG_DIFFERENTIATING_BASAL_CELL	0.0287382	0.0822727	0.352488	-0.405879	-1.2171	138	FOXN3|CTSB|SORL1|ATP1B3|EEF1A1|CAMK1D|GLUL|CMTM7|DHRS3|GSN|RPL13A|RPL3|DDIT4|GAPDH|MARCKS|ANXA1|ALDH2|PLEKHA5|RPS4X|CLEC2B|HS3ST1|AKR1A1|RPSA|CTSD|SLC1A5|TNFSF10|ALDH1A1|TPI1	down
CUI_DEVELOPING_HEART_RIGHT_VENTRICULAR_CARDIOMYOCYTE	0.181287	0.340966	0.257206	-0.53554	-1.21839	25	IGFBP7|TXNIP|GPRIN3|CMTM7|BIN1	down
GAUTAM_EYE_CORNEA_FIBROBLASTS	0.0309422	0.0870417	0.352488	-0.391756	-1.21866	163	B2M|RBMS3|HLA-A|PIK3R1|COL8A1|CD81|TSC22D3|FTL|LPP|SNCA|RPL13A|RPL21|RPL11|RPS23|CEBPB|RPS15|RPS3A|TUBA1B|RPL35|RPS25|RPL35A|RPS4X|RPL36|RPLP2|RPL18|HLA-C|RPS9|RPS3|RPS16|RPS13|PNRC1|MT-ND3|RPL8|RPL18A|RPL22|RPL29|JUND|RPS20|TFPI|RPL36A|TLN1|ITM2C|ARGLU1|RPS5|RBPJ|ANKRD12|DNAJA1|RPL4|RPS17|TYMP|THBS1|RPL36AL|SLC25A6|MT-ND1|ERRFI1|LUZP1|AKAP12|SRRM2	down
BUSSLINGER_DUODENAL_EARLY_IMMATURE_ENTEROCYTES	0.139021	0.280207	0.249247	-0.41208	-1.22008	107	SAT1|CALM1|FTH1|FTL|SLC4A4|RPS8|RPL26|ANXA4|RPS29|PEBP1|RPL27A|RPS9|RPS15A|RPL8|RPL22|RPS7|RAC1|RPL6|RPL23|EEF1G|COX4I1|AKR1A1|COX6C|COX7C|COX8A|SLC25A5|ALDH1A1|PRDX1|ATP5F1B|ATP5MC3|CA2|UQCRQ|GHITM	down
BUSSLINGER_ESOPHAGEAL_EARLY_SUPRABASAL_CELLS	0.0870246	0.197561	0.287805	-0.43973	-1.22697	75	B2M|FOS|MT2A|EEF1A1|PTMA|RPLP1|RPL13A|RPS6|RPL5|RPS3A|RPL15|TUBA1B|HSP90AB1|RPL14|TMPO|HSPA8|YBX1|HSPA1A|RPL4|STMN1|DEK|SLC25A5|ATP5MC3|HMGB2|RAN|TUBB|ENO1|NCL|CSRP2	down
ZHENG_CORD_BLOOD_C2_PUTATIVE_BASOPHIL_EOSINOPHIL_MAST_CELL_PROGENITOR	0.0499976	0.126512	0.321776	-0.427015	-1.22847	94	VIM|CD63|PTMA|GLUL|POU2F2|LAPTM5|PSME4|TMSB10|PLEK|ANXA1|CHPT1|HSP90AB1|IKZF2|GSE1|JUND|CANX|ALOX5AP|SLC40A1|PDIA3|TFRC|TES|HPGDS|PABPC4|SLC6A6|S100A6|SLC25A3|RAB11FIP1|HSPA5|LMO4|CALR|AFF2|MLEC|SLC2A1|GRAP2	down
DURANTE_ADULT_OLFACTORY_NEUROEPITHELIUM_SUSTENTACULAR_CELLS	0.166667	0.323824	0.287857	-0.507426	-1.22994	33	MT3|METTL7A	down
GAUTAM_EYE_CORNEA_ELF3_HIGH_EPITHELIAL_CELLS	0.039334	0.105162	0.321776	-0.402016	-1.23003	146	PLXDC2|CLU|PSAP|CLEC7A|SAT1|FRMD4A|MYCBP2|NR4A1|EGR1|OXR1|MICOS10|OSBPL1A|RIN2|SLCO3A1|SMAD3|PEBP1|ATP5F1E|CDC42|EZR|MT1E|NDUFA4|TFRC|COX6C|JUN|EFCAB14|MIF|BHLHE41|UBL5|PRDX1|S100A6|COX17|UQCRQ|ANXA11|ARPC2|NDUFB7|SH3GL3|NFATC3|YWHAZ|RAP2B|ATP5PF|TXN|SELENOK|NDUFB2|ATP5PD|COX14|NMRK1|CHMP2A|BAG1	down
HAY_BONE_MARROW_DENDRITIC_CELL	0.0146709	0.0460781	0.38073	-0.402033	-1.23417	186	CD74|CSF2RA|RUNX2|LINC01374|PALD1|WDFY4|HLA-DRB1|HLA-DRA|ALCAM|SLC20A1|HLA-DPB1|B4GALT1|CST3|HLA-DQA1|PARVG|HLA-DMB|CD2AP|LILRB4|HLA-DMA|HLA-DQB1|HLA-DPA1|CLN8|GRIP1|GPR183|HLA-DRB5|ALDH2|CIITA|IRF8|UNC93B1|MRC1|ALOX5AP|MILR1|ITM2C|TGFBI|SLC7A5|JAML|ST14|RHEX|SLC7A11|PARK7|GAPT|PPIB|PRXL2A|SSR1	down
DESCARTES_FETAL_ADRENAL_LYMPHOID_CELLS	0.0347968	0.0949938	0.321776	-0.405752	-1.24179	152	CARD11|RHOH|CYTIP|SYTL3|TRAF3IP3|IKZF2|PCED1B-AS1|SKAP1|THEMIS|CD247|CD2|SLFN12L|PTPN22|SLFN5|IL2RA|RUNX3|IL7R|CCDC88C|ITK|ACAP1|IKZF3|SLAMF6|BIRC3|GZMA|IL32|CD3G|PYHIN1|LINC01934|GZMK|ZNF831|LINC00861|IFNG-AS1|LCK|LINC00426|PLAC8|CD3D|CD3E|TBC1D10C|GBP5|SELL|CD52|CRIP1|PLAAT4|COL4A4|MYO1G|TRBC2|CD8A|SLAMF1|NKG7|PTGDR|GZMH|IL2RG|ZAP70|DUSP2|DTHD1|LY9|CD8B|ICOS|FCMR|UBASH3A|SULT1B1|CD244|PRF1|GNLY…	down
MENON_FETAL_KIDNEY_6_COLLECTING_DUCT_CELLS	0.0637432	0.152748	0.287805	-0.44033	-1.25614	90	CLU|B2M|FOS|ZFP36L1|SAT1|TMSB4X|CALM1|SCIN|EGR1|KLF6|CD2AP|EIF1|ASAH1|IER2|BTG2|CTSH|EZR|LIMCH1|JUN|AKR1B1|COBLL1|MYL12A|MECOM|SCOC|PAX8|LRPAP1|ALDH1A1|S100A6|EFNB2|S100A11|HSPB1|GSTP1|ENO1|ARPC2|IVNS1ABP	down
DESCARTES_FETAL_PANCREAS_VASCULAR_ENDOTHELIAL_CELLS	0.105651	0.233297	0.287805	-0.468687	-1.26065	57	FLT1|COL13A1|CD93|NOTCH4|HSPG2|CD109|IFI27|BTNL9|COL15A1|CYYR1|CD34|PLVAP|CLEC14A|MMRN2|ESAM|JAG2|TM4SF18|ALPL|FAM124B|SPAAR|EXOC3L1	down
DESCARTES_FETAL_HEART_LYMPHOID_CELLS	0.0408692	0.107928	0.321776	-0.424608	-1.26191	103	CARD11|GBP2|SHISAL2A|SKAP1|THEMIS|ITK|ACAP1|SAMD3|IKZF3|SCML4|SLAMF6|LINC02397|GZMA|CD3G|LINC01934|GZMK|LINC00861|IFNG-AS1|LCK|LINC00426|CD3D|SELL|CD52|TRBC2|SLAMF1|NKG7|GZMH|ZAP70|SIRPG|LY9|CD8B|ICOS|FCMR|UBASH3A|TNIP3|PRF1|GNLY|CST7|CD7|CXCR6|CRTAM|IGKC|TRAT1|CHI3L2	down
TRAVAGLINI_LUNG_VEIN_CELL	0.0806026	0.18606	0.287805	-0.528991	-1.27	38	HDAC9|CLU|TIMP1|ADGRG6|FTH1|NCOA7|CPE|PTGDS|VWF|TNFAIP3|MMRN1	down
BUSSLINGER_ESOPHAGEAL_QUIESCENT_BASAL_CELLS	0.0547357	0.134654	0.321776	-0.464161	-1.29514	75	CLU|FOS|ATP1B3|TXNIP|SLC1A3|EEF1A1|IGFBP5|CD81|ZFP36L2|FTH1|GLUL|RPL13|RPLP1|RPL13A|RPL3|NTRK2|RPS6|RPL5|RPS3A|RPS3|HSP90AB1|EEF2|EEF1G|PRNP|SERPINE2|RPL4|SLC7A5|THSD4|CXCL14|PDLIM1|DKK3	down
TRAVAGLINI_LUNG_AIRWAY_SMOOTH_MUSCLE_CELL	0.00947531	0.0312782	0.38073	-0.416664	-1.29614	163	MEF2C|ROCK1|TBC1D1|IGFBP7|CPED1|IGFBP5|ENTPD1|RASSF3|JAK2|PTMA|LPP|NIBAN1|RPL41|RPLP1|SH3BGRL|KCNMB1|RPL21|RPS27|RPS27A|ATP1A2|RPS14|RPL37A|RPS6|RPL5|RPL23A|RPL34|RPS21|RPL27A|RPL18|RPS16|RPL38|EZR|RPL27|RPL23|UQCRB|MYL6|RPL14|TLN1|NDUFA4|ID4|COX7C|THSD4|PFN1|ANAPC16|CRYAB|UBL5|MSRB3|ALDOC|HSPB1|MICAL1|MZT2B|SYNPO2|UQCRQ|NDUFB4|CSRP2|NDUFB7|EFHD1|NRGN|SERPINI1	down
DESCARTES_FETAL_HEART_CARDIOMYOCYTES	0.188356	0.3512	0.190023	-0.803002	-1.29676	5	BVES-AS1|HHATL	down
BUSSLINGER_ESOPHAGEAL_LATE_SUPRABASAL_CELLS	0.0365823	0.0990325	0.321776	-0.441333	-1.30938	109	ACTB|ELL2|TMSB4X|CST3|SORT1|AHNAK|GSN|EGR1|TMSB10|ANXA1|DBI|SCD|EZR|ATP6V0C|TECR|GRN|CDKN1A|SERPINB1|S100A11|HSPB1|SH3BGRL3|NAGK|TSPO|ARPC2|C4orf3|YWHAZ|TXN|S100A10|TUBA1C	down
GAO_LARGE_INTESTINE_24W_C6_SECRETORY_PROGENITOR	0.148515	0.295659	0.261664	-0.648274	-1.31146	16	APOE|ITGAX|ARHGAP4|STAB1|PLXND1|TYMP|MECOM	down
HAY_BONE_MARROW_EOSINOPHIL	0.0396306	0.105518	0.321776	-0.505099	-1.32877	53	ATP8B4|MS4A4A|GNB1|MT-ND4|RPLP1|TMBIM6|DBI|MT-CO2|MT-CYB|MT-ATP6|KIAA0930|COX8A|MT-ND1|TPM3|MT-CO3|HSPA5|LYZ|RAB32|CEBPA|NDUFA3|MZT2B|BLOC1S1|PHPT1|PRLR|NDUFB11|MT-ND4L|LGALS1|SLC44A1|RPN1|NDUFS6|TMEM160	down
MENON_FETAL_KIDNEY_9_ENDOTHELIAL_CELLS	0.013517	0.0428702	0.38073	-0.457294	-1.33726	101	MEF2C|TGFBR2|CD74|B2M|SPARC|A2M|HLA-A|TMSB4X|IGFBP5|CALM1|CD81|LPP|PECAM1|HLA-E|HLA-B|TIMP3|FN1|MARCKS|TMSB10|TUBA1B|MSN|ARHGAP29|IER2|GNAI2|FLT1|GMFG|MYL6|ACTR2|RHOA|UACA|ADGRL4|MYL12A|TPM3|S100A6|EFNB2|THY1|COTL1|NOTCH4|RNASE1|ARPC2|IFITM3|ADGRF5|HSPG2|CLDN5	down
BUSSLINGER_GASTRIC_CHIEF_CELLS	0.0245277	0.0721338	0.352488	-0.512954	-1.33869	50	ELL2|MT2A|FTH1|FTL|GLUL|CST3|RPLP1|METTL7A|IER2|EEF2|JUN|IGFBP2|MECOM|PABPC4|ITIH5|SEC62|LEPR|IL33	down
BUSSLINGER_DUODENAL_I_CELLS	0.0596208	0.144474	0.321776	-0.672976	-1.36144	16	ELL2|KCTD12|CPE|PCSK1N	down
DURANTE_ADULT_OLFACTORY_NEUROEPITHELIUM_RESPIRATORY_SECRETORY_CELLS	0.0489104	0.125079	0.321776	-0.623514	-1.37811	23	NR4A1|NCOA7|ANXA1|CD55|LYZ|IVNS1ABP	down
GAUTAM_EYE_IRIS_CILIARY_BODY_WIF1_HIGH_FIBROBLASTS	0.0127341	0.0409899	0.38073	-0.456717	-1.38059	120	FOS|ITM2B|TMSB4X|TSC22D3|TBC1D4|RPL41|RPL13|ELOVL5|RPL13A|STOM|RPL21|RPS23|RPS18|RPS14|RPS8|RPL17|EIF1|RPL5|FCGRT|RPL26|RPL34|RPL15|GBP2|RPS4X|RPS9|RPS3|RPL8|IFI44L|CTTNBP2|RPL7|RPL6|MT1E|EEF2|TGFBI|RPS5|RPL24|CDKN1A	down
DESCARTES_FETAL_INTESTINE_VASCULAR_ENDOTHELIAL_CELLS	0.0264755	0.0768147	0.352488	-0.569758	-1.38408	40	GASK1B|FLT1|NOTCH4|HSPG2|FABP5|EMCN|BTNL9|COL15A1|CYYR1|CD34|SLCO2A1|APLNR|PLVAP|CLEC14A|MMRN2|ESAM	down
HAY_BONE_MARROW_CD8_T_CELL	0.0343899	0.0946562	0.321776	-0.494395	-1.38483	71	PTPRC|SLA|RGS1|TPRG1|HLA-B|CXCR4|UBC|STK17A|ATP8A1|CCNH|CLEC2B|RASAL3|PARP8|PATL2|TRG-AS1|TMA7|PTPN22|NR4A2|PRDM1|CCL5|SLAMF6|CD99|PTPN7|IL32	down
BUSSLINGER_GASTRIC_METALLOTHIONEIN_CELLS	0.0155497	0.048137	0.38073	-0.486349	-1.38783	92	ACTB|MT2A|GSN|RPL28|METTL7A|RPS28|MARCKS|RPS21|RPLP2|RPL27A|RPS3|RPL8|RPL29|RPL36A|IQGAP2|MT1E|COX4I1|RPS10|IGFBP2|GRN|CTSD|PABPC4|RPLP0|ALDH1A1|PRDX1|LMO4|CA2|GSTP1|RNASE1|TSPO	down
TRAVAGLINI_LUNG_CAPILLARY_AEROCYTE_CELL	0.0237209	0.0707254	0.352488	-0.573232	-1.39252	40	CD74|B2M|SPARC|SERPINE1|ITM2B|CD83|UBB|ADGRL2|S100A6|PRKCE|IL32|DHRS7|S100A4|LGALS1|EMCN|TBX2|EXPH5|ICAM2|AQP1	down
ZHONG_PFC_HES1_POS_C1_NPC	0.114545	0.245399	0.287805	-0.832649	-1.42013	6	HMGA2|ZFP36L1	down
HAY_BONE_MARROW_FOLLICULAR_B_CELL	0.00401731	0.0156578	0.407018	-0.476393	-1.42953	137	ARHGAP24|MEF2C|SP100|ADAM28|RHBDF2|ARHGAP25|TMEM156|REL|NCOA3|STX7|VOPP1|TBC1D9|MACROD2|SP110|SWAP70|PRDM2|DRAM2|CD83|SP140|CD37|RPS11|EZR|CLECL1|FCGR2B|EBI3|DUSP22|COBLL1|NFKBID|HLA-DOA|CYSLTR1	down
GAO_LARGE_INTESTINE_24W_C2_MKI67POS_PROGENITOR	0.00627668	0.0225612	0.407018	-0.481586	-1.44368	112	INPP5D|LRRC8C|PECAM1|ARHGEF6|RHOH|ENG|LDB2|RGCC|ARHGAP29|CALCRL|FLT1|TFPI|GIMAP4|SERPINE2|APOLD1|EBF1|CASP10|SEC14L1|VWF|MMRN1|GIMAP7|KIF20B|NRN1|CD93|ADGRF5|CLDN5|PALMD|TAL1|ERG|BGN|EMCN|TACC3|DIPK2B|F2R|EGFL7|GIMAP6|ROBO4|HYAL2|HMCN1|CYYR1|CD34|CENPF|SLCO2A1|APLNR|TM4SF1|TIE1	down
BUSSLINGER_DUODENAL_LATE_IMMATURE_ENTEROCYTES	0.00074775	0.00380064	0.477271	-0.464514	-1.44499	163	CD74|PDK4|ATP1B3|SAT1|ITM2B|HLA-DRB1|HLA-DRA|CALM1|RBM47|APLP2|SLC2A5|FTH1|FTL|SLC4A4|MAF|TMBIM6|ANXA4|NCOA4|PEBP1|CYBRD1|IQGAP2|ABCA5|SLC25A5|ALDH1A1|GALM|LDHA|ACSL5|ABCG2|VNN1|CA2|GLRX	down
TRAVAGLINI_LUNG_MYELOID_DENDRITIC_TYPE_1_CELL	0.0502529	0.126512	0.321776	-0.687966	-1.44713	19	CST3|DSE|HLA-DQA1|AXL|HLA-DRB5|RAB31|ALDH2|CTSH|GAS6|FGL2|CTSZ|CLIC2	down
DURANTE_ADULT_OLFACTORY_NEUROEPITHELIUM_PERICYTES	0.0100193	0.0329062	0.38073	-0.50946	-1.44941	79	TGFBR2|CLU|CD74|VIM|A2M|TXNIP|SPARCL1|PECAM1|HLA-E|KCTD12|TIMP3|LPAR6|ENG|KLF2|CALCRL|FLT1|APOLD1|VWF|ABCB1|ADGRL4|CDKN1A|GIMAP7|ABCG2|ID3|CCDC85B|CD93|FXYD5|RUNDC3B|CLDN5|PALMD|ITM2A	down
BUSSLINGER_ESOPHAGEAL_PROLIFERATING_BASAL_CELLS	0.0172201	0.0528029	0.352488	-0.522947	-1.45079	66	B2M|ATP1B3|MT2A|EEF1A1|CD81|PTMA|RPL13A|RPL5|RPL15|TUBA1B|ITGA6|RPS3|RPL18A|EEF2|RPS5|ARL6IP1|EEF1B2|YBX1|GPX4|RPL4|SLC7A5|CXCL14|STMN1|HMGB2|TUBB|ENO1|NCL|IFITM3|GPNMB	down
FAN_EMBRYONIC_CTX_IN_6_INTERNEURON	0.0520038	0.12941	0.321776	-0.903271	-1.45869	5	BTG1|HSPA1A|DLX1	down
AIZARANI_LIVER_C22_RESIDENT_B_CELLS_2	0.0226581	0.0678695	0.352488	-0.610388	-1.45976	30	HERPUD1|TSC22D3|PTK2B|BTG2|HSP90B1|ITM2C	down
TRAVAGLINI_LUNG_CD8_NAIVE_T_CELL	0.000832241	0.00398859	0.477271	-0.488485	-1.46135	143	B2M|PRKCH|CCND3|HLA-A|CALM1|ZFP36L2|CDC42SE2|EMB|HLA-B|CX3CR1|RPS27|ITGB2|SYTL3|RAP1B|BIN1|RPL23A|KLF2|STAT4|RPL27A|IL10RA|PIP4K2A|RPS3|RPS4Y1|ITGAL|AKNA|RNF125|TC2N|MBP|RASAL3|SKAP1|CNOT6L|BCL11B|TRG-AS1|PFN1|MYL12A|CD2|SLFN5|PRDM1|RUNX3|CCL5|ITK|SAMD3|IKZF3|BTN3A1|SLAMF6|GZMA|HLA-F|SPON2|HCST|IL32|SPN|APMAP|CD3G|PYHIN1|LCK|APOBEC3G|CD3D|BTN3A2|CD3E|TBC1D10C|IL12RB1|TUBA4A|LSP1|C12orf75|F2R|SIGI…	down
TRAVAGLINI_LUNG_BASAL_CELL	0.000815304	0.00396302	0.477271	-0.465993	-1.47469	175	APOD|CLU|CTSB|ACTG1|TIMP1|IGFBP7|MT2A|EEF1A1|ZFP36L2|ETS2|FAF1|RPL13|RPLP1|DHRS3|AXL|RPL13A|RPL3|GAPDH|RPS2|RPL32|PALLD|MARCKS|EGFR|RPS6|EIF1|RPL5|RPS3A|RPL9|RPL15|RPS4X|UBC|NACA|RPS3|STK17A|RPL8|RPS7|RPL29|RPS11|SPOCK3|RPL12|HNRNPH1|RPL7|RPL6|RPL23|RPL14|PRNP|TGFBI|SLC38A2|RPS5|RPL4|EFNA5|IGFBP2|RPSA|SLC1A5|RPLP0|PDLIM1|DKK3|BTF3|LDHA|LMO4|IL33|DCN|ITGA2|SH3BGRL3|ENO1	down
DESCARTES_FETAL_LUNG_LYMPHOID_CELLS	0.00123883	0.00556611	0.45506	-0.493667	-1.48236	142	RHOH|STAT4|STK17A|SHISAL2A|PCED1B-AS1|CORO1A|SKAP1|THEMIS|CD247|CD2|IL2RA|IL7R|ITK|SAMD3|IKZF3|SCML4|SLAMF6|GZMA|LEF1|TXK|CD3G|PYHIN1|SATB1-AS1|LINC01934|GZMK|LINC00861|IFNG-AS1|LCK|LINC00426|CD3D|CD3E|TBC1D10C|CD52|ZBP1|TRBC2|CD8A|SLAMF1|NKG7|PTGDR|GZMH|IL2RG|ZAP70|SIRPG|LY9|CD8B|ICOS|FCMR|UBASH3A|PRF1|GNLY|CST7|CD7|SLC14A1|CTLA4|CXCR6|CRTAM|IGKC|TRGC2|TRAT1|CHI3L2|LAX1|TRGC1|CD27|S1PR4|IL2RB|GZ…	down
DESCARTES_FETAL_EYE_VASCULAR_ENDOTHELIAL_CELLS	0.00877291	0.0295629	0.38073	-0.520387	-1.48704	88	PRKCH|ARL15|LINC02147|ENG|RGCC|ARHGAP29|CALCRL|FLT1|SMAD7|GIMAP4|PLXND1|ELK3|VWF|ABCB1|VASH1|ADGRL4|MLKL|GIMAP1|ABCG2|GGT5|NOTCH4|ADGRF5|CLDN5|ZNF366|PPP1R14A|ERG|APOL3|STARD8|DIPK2B|EGFL7|CLEC1A|ICAM2|ROBO4|CAVIN2|FGD5|ADCY4|S1PR1|APLNR|TIE1|ST8SIA6|PLVAP	down
GAUTAM_EYE_IRIS_CILIARY_BODY_ACTIVATED_T_CELLS	0.00165828	0.0071527	0.45506	-0.496148	-1.49113	123	AOAH|FLI1|MBNL1|PRKCB|MGAT4A|ROCK1|VSIR|TNFRSF1B|CARD11|CAP1|CDC14A|FGD3|RPS23|RNF213|RIPOR2|LPIN2|ATXN1|RPL17|MAF|RPL9|PRPF38B|RPL35|SH3KBP1|SAP30|RPL12|IPCEF1|ABHD3|EZR|CFL1|UBB|COX4I1|ODF2L|RPS5|ANKRD12|RGS19|PATL2|RPS10|NIPAL3|CMPK1|ST3GAL1|CCDC85B|GLRX|BTN3A1|RACK1|SLAMF6|ITGB2-AS1|SPON2	down
DESCARTES_FETAL_SPLEEN_LYMPHOID_CELLS	0.00367943	0.0145158	0.431708	-0.50203	-1.49845	115	PLCG2|ALOX5|CARD11|BLNK|EMB|RHOH|IFNLR1|SP140|STK17A|CD37|SHISAL2A|PCED1B-AS1|ALOX5AP|THEMIS|BCL11B|LY86-AS1|LINC02245|CD247|CD2|VNN2|PTPN22|PARP15|ACAP1|NCF1|SAMD3|IKZF3|SCML4|SLAMF6|LINC02397|LEF1|TAGAP|CD3G|PYHIN1|LINC00861|IFNG-AS1|LCK|LINC00426|PLAC8|TLR10|CD3D|CD22|C12orf42	down
GAUTAM_EYE_CHOROID_SCLERA_CHOROID_ENDOTHELIAL_CELLS	0.000714955	0.00370061	0.477271	-0.502439	-1.50665	138	FOXP1|CLU|ACTG1|PALD1|RNF144B|EEF1A1|SEMA3A|RPL13A|RPL19|SP110|RPS12|RPS3A|FNIP2|RPL23A|RPL7A|FAU|NACA|RPL18|RPS9|RPS16|RPL22|ARPC1B|RPS11|RPL12|RPS20|SPNS2|ABHD3|CANX|RPL7|RPL23|CFL1|TMEM255B|RPL30|RPS26|RPL4|SDCBP|RPL24|PFN1|RPS10|ANAPC16|MECOM|ATP5ME|PPIB|GALNT18|ACSL5|NDUFC1|PROCR|GNG5|PDIA6|CALR	down
BUSSLINGER_DUODENAL_PANETH_CELLS	0.0243446	0.0719223	0.352488	-0.933704	-1.50783	5	FCGBP|LYZ	down
CUI_DEVELOPING_HEART_COMPACT_VENTRICULAR_CARDIOMYOCYTE	0.00842866	0.0290072	0.38073	-0.561174	-1.51489	61	VIM|SRGN|SPARC|PDK4|LPP|NIBAN1|SPARCL1|HLA-B|FN1|RPS4Y1|CXCL14|CRYAB|MMP2|COL6A2|ALDOC|HSPB1|DCN|MGP|COL12A1|RNASE1|TSPO|IL32|COL5A2|ITM2A	down
TRAVAGLINI_LUNG_CD4_MEMORY_EFFECTOR_T_CELL	0.00898944	0.0301356	0.38073	-0.541922	-1.51796	71	ARHGAP15|HLA-A|TXNIP|RPL13A|CDC14A|RPS27|SARAF|GPR183|RPL23A|CLEC2D|RPS29|TRAF3IP3|IL10RA|RPS3|TMEM123|PCED1B-AS1|CORO1A|INPP4B|SKAP1|BCL11B|HSPA8|CD2|HINT1|GIMAP7|SLFN5|PRDM1|LDHB|IL7R|ITK|SUSD3|LEF1|RCAN3|IL32	down
LAKE_ADULT_KIDNEY_C26_MESANGIAL_CELLS	0.000501416	0.00268112	0.477271	-0.476724	-1.52268	176	MAML3|PLXDC2|MEF2C|DOCK8|USP53|ROBO1|B2M|LAMA2|ZBTB16|HSP90AA1|ZEB2|SPARC|EPB41L2|RBMS3|CPM|A2M|FOS|UTRN|RASAL2|ITPR1|DOCK4|ELL2|ROCK1|TBC1D1|DLEU2|ZFP36L1|PLCL1|IGFBP7|FRMD4A|TMSB4X|IGFBP5|TNS3|FCHSD2|LPP|HLA-E|AHNAK|NR4A1|EGR1|ANKRD11|SSBP2|DPYD|TIMP3|SAMD12|PALLD|SLCO3A1|MTSS1|NEK7|ENG|DUSP1|PTEN|EPS8|UBC|PPARG|HSPH1|ITGA8|NFKBIA|CBLB|PLPP1|PDE3A|MYO1D|TMTC1|PRKG1|DAAM2|INPP4B|EBF1|SLC38A2|ARG…	down
DURANTE_ADULT_OLFACTORY_NEUROEPITHELIUM_FIBROBLASTS_STROMAL_CELLS	0.00459659	0.0176378	0.407018	-0.538891	-1.5292	80	APOD|VIM|SPARC|TIMP1|IGFBP7|IGFBP5|GSN|CPE|GLIPR1|PTN|GJA1|TGFBI|ABCA8|LAPTM4A|HGF|TFAP2B|ENPP2|AKAP12|PGRMC1|COL6A2|THY1|DCN|SYNPO2|MGP|SELENOP|ITGBL1|CSRP2|IFITM3|C1R|NR2F2|CYP1B1|NBL1|CH25H|COL1A2|LGALS1|BGN	down
TRAVAGLINI_LUNG_CAPILLARY_INTERMEDIATE_1_CELL	0.000347699	0.00190645	0.498493	-0.500685	-1.53826	154	TBXAS1|CD74|MEF2A|SPARC|WASF2|RNASET2|CCND3|RCSD1|RASAL2|PALD1|SERPINE1|FKBP5|ZFP36L1|IFNGR1|HLA-DRB1|PREX1|TSC22D3|RSRP1|PDGFB|HLA-DQA1|KLF7|EDIL3|HLA-B|TIMP3|PLAGL1|HLA-DQB1|SAMD9L|FNBP1L|SLCO3A1|MTSS1|HLA-DRB5|DISP1|DOCK9|ANXA1|RGCC|CD83|UBC|SGK1|AFF3|PIK3IP1|CD14|TMEM51|ADGRL2|FMNL2|TYMP|ITGA5|ITGA1|SERPINB1|MXD4|PDLIM1|GALNT18|STX11	down
AIZARANI_LIVER_C38_RESIDENT_B_CELLS_3	0.0278649	0.0804847	0.352488	-0.714166	-1.53863	21	HERPUD1|PELI1|HSP90B1|ITM2C|SEC11C|SSR4	down
DURANTE_ADULT_OLFACTORY_NEUROEPITHELIUM_RESPIRATORY_EPITHELIAL_CELLS	0.0246467	0.0721556	0.352488	-0.810121	-1.55445	12	IER3|LYZ	down
MANNO_MIDBRAIN_NEUROTYPES_BASAL	0.00272011	0.0111387	0.431708	-0.561047	-1.5767	76	ACTB|ACTG1|EEF1A1|RPL41|RPL13|RPL3|RPL28|RPS27A|RPS8|MARCKS|RPL34|RPL9|RPL15|RPL7A|TUBA1B|ATP5F1E|FAU|RPS4X|RPL38|RPL8|SRP14|RPL7|RPL6|EEF2|UQCRB|DYNLL1|RPL14|CFL1|EEF1G|UBB|COX4I1|COX6C|HSPA8|GABARAP|ELOB|NDUFA13|UBL5|COX6B1|PARK7|CHCHD2|ATP5ME|SLC25A3|ATP5F1B|ATP5PB|PCBP1|UQCRQ|SAP18	down
TRAVAGLINI_LUNG_NATURAL_KILLER_CELL	0.000390026	0.00212056	0.498493	-0.531562	-1.58084	130	AOAH|B2M|PRKCH|ZBTB16|IGFBP7|CALM1|HAVCR2|DHRS3|CX3CR1|BIN2|ITGB2|DDIT4|SYTL3|OSTF1|RAP1B|HLA-C|PIP4K2A|ITGAL|AKNA|ID2|CLEC2B|CD300A|ABI3|UBB|GPR65|CNOT6L|SELPLG|CD247|PFN1|RASSF1|FCGR3A|GIMAP7|TFDP2|PRDM1|RUNX3|CCL5|SAMD3|ARPC2|GZMA|SPON2|TXK|SPN|APMAP|DHRS7|PYHIN1|RHOC|PLAC8|APOBEC3G|EFHD2|CHST2	down
FAN_EMBRYONIC_CTX_MICROGLIA_2	0.0173403	0.0529207	0.352488	-0.882182	-1.60333	8	CD83|IER2|CCL3|IER3|CCL4	down
TRAVAGLINI_LUNG_CD8_MEMORY_EFFECTOR_T_CELL	0.0142695	0.0450359	0.38073	-0.667876	-1.60352	29	CDC42SE2|RPS27|RPS14|RPL23A|RPS29|RPS25|PIP4K2A|TC2N|RPL30|PRDM1|CCL5|IL7R|IKZF3|IL32|CD3G|PYHIN1|GZMK|LINC00861|CD3D	down
AIZARANI_LIVER_C31_KUPFFER_CELLS_5	0.000444711	0.00239774	0.498493	-0.547152	-1.63313	115	IRAK3|ZEB2|CTSB|SLC11A1|LYN|PSAP|CLEC7A|ROCK1|REL|RNF144B|ATP1B3|CYBB|SAT1|MT2A|ADAP2|MS4A7|CTSS|TNFRSF1B|POU2F2|JARID2|MAFB|PAG1|ITGAX|BAZ1A|PTK2B|TYROBP|RGS2|FGR|LILRB1|MLXIPL|PLAUR	down
ZHENG_CORD_BLOOD_C4_PUTATIVE_EARLY_ERYTHROID_COMMITMENT	0.000634863	0.00333948	0.477271	-0.569559	-1.63855	94	ELMO1|ARHGAP15|PLXDC2|ZBTB16|HSP90AA1|ZEB2|BMP2K|PSTPIP2|CELF2|SLA|FOXO3|DEPTOR|ELF1|CD84|CDK6|ETS2|RNF130|ITGA4|RHOH|STK4|MOB1B|GNAI1|IKZF2|SKIL|CD69|SLC40A1|SLC38A2|JUN|LAPTM4A|SDCBP|PHACTR4|TEC|HPGDS|SERPINB1	down
DURANTE_ADULT_OLFACTORY_NEUROEPITHELIUM_PLASMA_CELLS	0.00874081	0.0295629	0.38073	-0.790979	-1.66382	19	HERPUD1|CYBA|HSP90B1|ITM2C|SEC11C|SSR4	down
BUSSLINGER_DUODENAL_TUFT_CELLS	0.000747718	0.00380064	0.477271	-0.593665	-1.66837	76	FYB1|PIK3R5|PLCG2|SKAP2|PSTPIP2|ADGRG6|MT2A|ALOX5|ZFHX3|CCSER1|GSN|KCTD12|HCK|MTSS1|PTPN18|GNAI2|ID2|PIK3CG|PHIP|ALOX5AP|PTGS1|HPGDS	down
GAUTAM_EYE_CHOROID_SCLERA_MONOCYTES	5.74562e-05	0.000368061	0.557332	-0.565086	-1.6717	132	ARHGAP15|SRGAP2|PICALM|DOCK2|ARHGAP25|LIMS1|STX7|DOCK11|PREX1|SERTAD2|VOPP1|DPYD|ARL5A|LILRB4|KLHL6|NUMB|PRAM1|CLN8|RGS18|SLC7A7|ASAH1|ARHGAP30|HECA|PTK2B|GLIPR1|CTSH|CD69|ADA2|BTK|PIK3CG|ACTR2|GAS6|MILR1|CASP10|EHBP1L1|ITGA5|RNF135|SMCO4|GAPT|SPOPL|DCP2|ARHGAP9|C9orf72|TRIM14|GAS2L3|IGSF6|SIPA1|NECAP2|DOK3|GPSM3|SLC1A4|AMY2B|C4orf33	down
ZHENG_CORD_BLOOD_C5_SIMILAR_TO_HSC_C6_PUTATIVE_ALTERED_METABOLIC_STATE	0.000758869	0.00380611	0.477271	-0.634104	-1.71176	61	MEF2C|CD74|FOS|HMGA2|HLA-DRB1|HLA-DRA|ZFP36L2|TPT1|NR4A1|HLA-DQB1|LPAR6|DUSP1|IER2|LRBA|BTG2|PNRC1|NFKBIA|ZFP36|ID2|CD69|CLEC2B|SKAP1|CLEC9A|JUN|MECOM|JAML|HLF	down
FAN_EMBRYONIC_CTX_BRAIN_EFFECTOR_T_CELL	2.67157e-05	0.000192056	0.57561	-0.573817	-1.7139	129	PTPRC|PRKCH|SRGN|CCND3|HLA-A|TXNIP|CDC42SE2|STK17B|HLA-B|CYTIP|LCP1|RIPOR2|RAP1B|MSN|PLEK|BTG1|STAT4|HLA-C|PIP4K2A|ITGAL|AKNA|FGR|SEPTIN6|IQGAP2|ID2|CD69|CLEC2B|GMFG|ABI3|GIMAP4|CCL4|CORO1A|SKAP1|GPR65|CD247|MYL12A|ADGRE5|LIMD2|GIMAP7|RUNX3|ACAP1|SAMD3|GZMA|HLA-F|SPON2|HCST|TMEM71|TXK|CLIC1|PYHIN1|S100A4|LINC00861|CD48|LCK|PLAC8|DENND2D|APOBEC3G|BTN3A2|CD3E|TBC1D10C|LSP1|PSMB9|CRIP1|PLAAT4|EMP3	down
DURANTE_ADULT_OLFACTORY_NEUROEPITHELIUM_MAST_CELLS	0.000813904	0.00396302	0.477271	-0.611957	-1.71413	71	SRGN|RGS1|SAMSN1|ELF1|ARHGAP18|FTH1|NR4A3|CREM|DDIT4|CD83|IER2|SGK1|CD37|TYROBP|RGS2|NFKBIA|CD69|LTC4S|ACSL4|ALOX5AP|CCL4|GPR65|PLAUR|LAPTM4A|TNFAIP3|SDCBP|EGR3|HPGDS|RHEX|FCER1G|NR4A2|LMO4|ADRB2	down
TRAVAGLINI_LUNG_B_CELL	1.03121e-05	7.94279e-05	0.593325	-0.562891	-1.72271	152	ARHGAP24|MEF2C|CD74|SP100|PLCG2|ADAM28|RCSD1|FGD2|PRKCB|TMEM156|ST6GAL1|TXNIP|SESN1|LY86|NCOA3|STX7|CAMK1D|KLHL5|EAF2|POU2F2|LAPTM5|BLNK|MYCBP2|IL4R|ELOVL5|RPS23|METTL7A|ITSN2|SP110|CXCR4|SWAP70|RPL15|DRAM2|RPL18|SP140|RB1|CHPT1|CD37|RPL8|IRF8|AFF3|RASGRP3|EZR|EEF2|DAPP1|CLECL1|FCGR2B|EBF1|RPS5|DUSP22|SNX2|TMEM243|SCIMP|LIMD2|RPLP0|PDLIM1	down
ZHENG_CORD_BLOOD_C8_PUTATIVE_LYMPHOID_PRIMED_MULTIPOTENT_PROGENITOR_2	0.000174558	0.00104372	0.518848	-0.603008	-1.72428	93	CD74|B2M|RNASET2|ACTG1|RCSD1|HLA-A|ARHGAP25|PIK3R1|IGFBP7|CSF3R|TMSB4X|HLA-DRA|TSC22D3|MAP3K8|MT-ND4|TPT1|S100Z|HLA-B|RUNX1|GAPDH|PRAM1|ARHGAP30|ATP5F1E|FAU|NACA|HLA-C|MT-ND3|UBA52|ITM2C|MT-CYB|EEF1B2|RILPL2|HINT1|BTF3|MT-CO3|ANGPT1|GSTP1|ENO1|RACK1|IFITM3|CD99|HCST	down
HAY_BONE_MARROW_CD34_POS_MEP	0.00114901	0.0052353	0.45506	-0.955753	-1.73705	8	DEPTOR|ABCC4	down
LAKE_ADULT_KIDNEY_C7_PROXIMAL_TUBULE_EPITHELIAL_CELLS_S3	1.10429e-05	8.40561e-05	0.593325	-0.587657	-1.73847	132	BNC2|PICALM|CTSB|CD63|PSAP|HLA-A|MT2A|EEF1A1|CALM1|FTH1|PTMA|FTL|TPT1|RPL13|RPLP1|SDK1|RPS19|KLF6|RPS24|RPL13A|RPL19|RPL3|RPL21|RPL11|RPS23|RPS18|RPS27A|NUMB|RPS28|RPS14|RPL32|RPS8|RPL37A|RPS6|RPS12|RPL5|RPS15|RPS3A|TMSB10|RPL34|RPL9|RPL7A|PEBP1|RPS21|RPL35|ATP5F1E|RPS25|RPL35A|RPS4X|RPLP2|RPL27A|RPL18|RPS9|RPS16|RPL38|RPS13|RPL8|BCL2|RPS7|RPS11|HSP90AB1|RPL12|RPS20|EZR|RPL27|RPL7|SERF2|RPL6|COL1…	down
LAKE_ADULT_KIDNEY_C30_IMMUNE_CELLS_MACROPHAGES	0.00143047	0.0062115	0.45506	-0.936519	-1.74279	10	ARHGAP15|CD163|PTPRC|SP100|FKBP5|DPYD|TCF12|MED13L|AKAP12|IL7R	down
FAN_OVARY_CL0_XBP1_SELK_HIGH_STROMAL_CELL	3.22075e-06	2.60478e-05	0.627257	-0.587007	-1.76264	142	HERPUD1|SAT1|IGFBP5|PTMA|RPL41|RPL13|RPLP1|RPS19|RPS24|RPL13A|RPL3|RPL21|RPL11|RPS27|RPS23|RPS18|RPS27A|CEBPB|RPS2|RPS14|RPL32|RPS8|RPL17|RPS6|RPS12|EIF1|RPL5|RPS15|RPS3A|RPL26|RPL23A|RPL34|RPL9|RPL15|FAU|RPL39|RPL35A|RPS4X|RPL36|RPLP2|NACA|RPL18|RPS9|RPS3|STK17A|HSPH1|RPL38|RPS13|PNRC1|RPL8|RPL18A|HSP90B1|HSP90AB1|RPL12|RPL36A|RPL7|RPL6|CLEC2B|RPL14|RPL30|SLC40A1|RPS5|YBX1|SRSF10|RPL24|RPL36AL	down
CUI_DEVELOPING_HEART_CORONARY_VASCULAR_ENDOTHELIAL_CELL	0.000573931	0.00304372	0.477271	-0.728032	-1.76856	40	MEF2C|APOD|CD74|A2M|UTRN|IGFBP7|ARHGAP18|PDGFB|HLA-B|MTSS1|RGCC|ITGA6|GMFG|GIMAP4|VWF|UACA|ADGRL4|GIMAP7	down
DESCARTES_FETAL_STOMACH_LYMPHOID_CELLS	0.000175835	0.00104372	0.518848	-0.622481	-1.77096	79	LINC02328|TRAF3IP3|STAT4|SHISAL2A|TMC8|CD69|PCED1B-AS1|FAM78A|CORO1A|RASAL3|SKAP1|THEMIS|BCL11B|SASH3|CD247|CD2|IL7R|ITK|SAMD3|SCML4|GZMA|LEF1|PTPN7|GPSM3|TXK|CD3G|MFNG|PYHIN1|LINC01934|ZNF831|LCK|CD3D|CD3E|TBC1D10C|SELL|CD6|OAS2|CD52|RASGRP2|MYO1G|RAC2|TRBC2|NKG7|IL21R|ZAP70|SIRPG|ICAM3	down
TRAVAGLINI_LUNG_MUCOUS_CELL	4.45878e-05	0.000297405	0.557332	-0.59882	-1.77663	109	CLU|IRAK3|CTSB|LYN|ADAM28|TIMP1|C3|SAT1|KYNU|INSR|SLC4A4|HLA-DQA1|FCGBP|TNFAIP2|HS3ST1|RPS26|TNFSF10|HIPK2|ST3GAL1|SERPINA3	down
DURANTE_ADULT_OLFACTORY_NEUROEPITHELIUM_CD4_T_CELLS	0.00127573	0.00567522	0.45506	-0.74556	-1.78302	30	FYB1|PTPRC|TSC22D3|ARHGDIB|CXCR4|GPR183|CLEC2D|RPS29|STK4|CD69|GMFG|CORO1A|TNFAIP3|CD2|IL7R|ACAP1|HCST|TAGAP|IL32|CD3G|CD48|CD3D|CD3E|TRAC|CD52	down
AIZARANI_LIVER_C34_MHC_II_POS_B_CELLS	2.99609e-06	2.45376e-05	0.627257	-0.6034	-1.7845	131	FOXP1|SMAP2|LYN|RNASET2|SYK|RCSD1|PRKCB|CYBB|HLA-DRB1|HLA-DRA|NCOA3|STX7|HLA-DPB1|CAMK1D|MAP3K8|POU2F2|LAPTM5|HLA-DQA1|IL4R|RPL13A|RPL19|RPS27|RPS23|HLA-DQB1|CNTRL|RIPOR2|RPS8|CLN8|CXCR4|PDE7A|HLA-DRB5|SWAP70|CLEC2D|KLF2|FAU|CD83|RPL39|RPLP2|RPL18|SP140|CD37|RPL18A|CIITA|RPS11|IRF8|SEPTIN6|AFF3|EEF2|ITM2C|CORO1A|EBF1|RPS5|EEF1B2|EGR3|RHEX|LIMD2|TLR6|PARP15	down
CUI_DEVELOPING_HEART_COMPACT_ATRIAL_CARDIOMYOCYTE	0.00082078	0.00396302	0.477271	-0.894842	-1.78551	15	FTH1|FTL|RPL13|RPS27|GAPDH|RPS3A|RPL27A|RPL18A|RPL7|YBX1|CRYAB	down
RUBENSTEIN_SKELETAL_MUSCLE_ENDOTHELIAL_CELLS	1.9912e-06	1.67312e-05	0.627257	-0.604599	-1.80339	136	MEF2C|FOXN3|CD74|B2M|SRGN|A2M|HLA-A|TXNIP|HLA-DRB1|TMSB4X|HLA-DRA|CALM1|HLA-DPB1|SPARCL1|HLA-E|PHACTR2|AHNAK|KLF6|HLA-B|STOM|TIMP3|HLA-DMA|MGST2|HLA-DPA1|TMSB10|LPAR6|ENG|KLF2|RGCC|ARHGAP29|ITGA6|HLA-C|WSB1|GNAI2|FLT1|MYL6|GIMAP4|SEC14L1|ARGLU1|ARL6IP1|VWF|ITGA1|UACA|ADGRL4|MYL12A|CD59|TNFSF10|POMP|GIMAP7|MYL12B|PDLIM1|POLR2L|HSPB1|ID3|SEC62|CCDC85B|BST2|CD93|RNASE1|IFITM3|ADGRF5|HSPG2|CLDN5|IL32…	down
AIZARANI_LIVER_C17_HEPATOCYTES_3	2.75503e-05	0.00019588	0.57561	-0.645715	-1.81059	84	CLU|APOE|ACSL1|SERPINE1|C3|MT2A|FN1|APOC1|TF|MLXIPL|IGFBP2|C5|SERPINA3|PTMS|CFH|C1R	down
TRAVAGLINI_LUNG_IGSF21_DENDRITIC_CELL	0.000231777	0.00133893	0.518848	-0.731179	-1.82445	43	MSR1|SLCO2B1|CPM|PDK4|CSF1R|MS4A6A|MS4A4A|ARHGAP18|MS4A7|VSIG4|F13A1|MAFB|DAB2|CD83|STAB1|C1QB|MRC1|C1QA|C1QC|IGSF21|FCGR2B|TGFBI|PLTP|HNMT	down
ZHENG_CORD_BLOOD_C9_GRANULOCYTE_MACROPHAGE_PROGENITOR	2.3732e-05	0.000172523	0.57561	-0.628365	-1.82517	96	B2M|VIM|HSP90AA1|ACTG1|HLA-A|PIK3R1|IGFBP7|SAT1|CALM1|ZFP36L2|PTMA|NIBAN1|MT-ND4|HLA-B|LCP1|GAPDH|TMSB10|LPAR6|TUBA1B|PLEK|PEBP1|ANXA1|HSP90B1|IRF8|MAP3K2|CANX|SERF2|CFL1|ITM2C|HGF|PFN1|STMN1|TPM3|PSMA7|ATP5F1B|LYZ|RAB32|CALR|GSTP1|ENO1|NCL	down
DESCARTES_MAIN_FETAL_ANTIGEN_PRESENTING_CELLS	2.89697e-05	0.000203732	0.57561	-0.617269	-1.82761	107	CD74|ARHGAP22|WDFY4|FCHSD2|TMCC3|HLA-DPB1|EPSTI1|VOPP1|HLA-DQB1|SAMD9L|HLA-DPA1|ERICH1|IRF8|DENND1B|CLECL1|TANK|GPR132|MCOLN2|EVI2A|MMP2-AS1	down
LAKE_ADULT_KIDNEY_C24_ENDOTHELIAL_CELLS_AEA_AND_DVR	4.35653e-07	4.02668e-06	0.674963	-0.602781	-1.83384	151	ELMO1|MEF2C|CD74|ST6GALNAC3|B2M|VIM|SP100|SRGN|HSP90AA1|MEF2A|SPARC|RBMS3|A2M|FOS|UTRN|ACTG1|PSAP|RASAL2|MBNL1|ARHGAP26|DOCK4|HLA-DRB1|TMSB4X|HLA-DRA|CALM1|FCHSD2|AKAP13|ARL15|PTMA|FTL|TPT1|PECAM1|HLA-E|RPLP1|AHNAK|DPYD|KCTD12|RPL19|CRYBG3|HLA-B|RPL3|STOM|TIMP3|RPL11|RPS18|RPS2|RPS6|EIF1|RPL5|TMSB10|RPL15|LDB2|DOCK9|THSD7A|DUSP1|YWHAB|RPS16|HSPH1|HSP90B1|NFKBIA|HSP90AB1|SRP14|PLPP1|FLT1|PDE3A|MYL…	down
FAN_EMBRYONIC_CTX_BRAIN_NAIVE_LIKE_T_CELL	8.56351e-07	7.48729e-06	0.659444	-0.596547	-1.85155	156	ARHGAP15|PTPRC|PRKCH|CCND3|HLA-A|TXNIP|TSC22D3|CDC42SE2|TNFAIP8|STK17B|FAM117B|ARHGDIB|RPL13A|RHOH|HLA-B|CYTIP|FGD3|RIPOR2|CXCR4|CLEC2D|STK4|PRMT2|TRAF3IP3|ANXA1|RGCC|GBP2|HLA-C|CAMK4|SEPTIN6|TMEM123|PIK3IP1|CD69|GMFG|TC2N|GIMAP4|CORO1A|SKAP1|THEMIS|TNFAIP3|TES|MYL12A|CD2|JAML|LIMD2|GIMAP7|LDHB|IL7R|ID3|ITK|ACAP1|SAMD3|IL16|FXYD5|SCML4|LEF1|HLA-F|RCAN3|GPSM3|LDLRAP1|APRT|IL32|TXK|CD3G|FAM107B|NPM…	down
AIZARANI_LIVER_C12_NK_NKT_CELLS_4	0.000291036	0.00165175	0.498493	-0.716049	-1.86143	49	PTPRC|HSP90AA1|TXNIP|LCP1|SYTL3|STK17A|BTG2|HSPH1|ITGAL|CD69|ALOX5AP|HSPA8|DNAJA1|HSPA1A|CD247|RUNX3|CCL5|IKZF3|BTN3A1|GZMA|HSPA6|TXK|PYHIN1|HSPA1B|GZMK|CD3E	down
ZHENG_CORD_BLOOD_C6_HSC_MULTIPOTENT_PROGENITOR	1.42331e-05	0.000107079	0.593325	-0.653894	-1.88117	94	MEF2C|PTPRC|CD74|IRAK3|PRKCH|SRGN|SPP1|HMGA2|SAMSN1|SAT1|HLA-DRB1|HLA-DRA|ZFP36L2|TSC22D3|HLA-DPB1|TNFRSF1B|FTH1|MAP3K8|PELI1|HLA-E|HLA-DQA1|NR4A1|HLA-DMB|HLA-DQB1|DDIT4|CEBPB|HLA-DPA1|CXCR4|HLA-DRB5|LPAR6|DUSP1|CCNY|NFKBIA|CCNH|RNF125|TFPI|EZR|ID2|THEMIS2|LIMCH1|RILPL2|MMRN1|MECOM|HLF	down
DURANTE_ADULT_OLFACTORY_NEUROEPITHELIUM_CD8_T_CELLS	2.93528e-05	0.000204207	0.57561	-0.66975	-1.88643	73	FYB1|PTPRC|RGS1|SAMSN1|TMSB4X|ZFP36L2|TSC22D3|STK17B|LAPTM5|ARHGDIB|CYTIP|LCP1|SYTL3|CXCR4|CLEC2D|STK4|TRAF3IP3|BTG1|STK17A|ID2|CD69|GMFG|ALOX5AP|CCL4|CORO1A|TNFAIP3|PTGER4|CD2|JAML|CCL4L2|PTPN22|RUNX3|CCL5|IL7R|ACAP1|SH3BGRL3|GZMA|HCST|TAGAP|IL32|CD3G|CD48|LCK|CD3D|CD3E|TBC1D10C|LSP1|TRAC|CD52	down
MENON_FETAL_KIDNEY_1_EMBRYONIC_RED_BLOOD_CELLS	7.92563e-06	6.17817e-05	0.593325	-0.646718	-1.88932	98	ACTB|FOS|FTH1|CADM1|TPT1|RPL19|RPL3|RPS23|RPS18|GAPDH|RPL32|RPL5|RPL26|RPL23A|RPL15|RPL7A|TUBA1B|RPS25|RPL35A|NACA|RPS4Y1|SINHCAF|RPS13|RPS15A|RPL18A|RPS7|RPL29|RPL7|RPL6|DYNLL1|UBB|TMPO|MT-CYB|JUN|RHOA|HSPA8|ARL6IP1|EEF1B2|YBX1|PFN1|RPSA|STMN1|MT-ND1|RPLP0|CHCHD2|BTF3|MARCKSL1|ID3|HMGB2|CALR|RAN|TUBB	down
TRAVAGLINI_LUNG_MACROPHAGE_CELL	1.82239e-10	2.67974e-09	0.826657	-0.635617	-1.90822	194	PLXDC2|CD163|MSR1|CD74|VIM|APOE|SLCO2B1|CTSB|SLC11A1|ACSL1|PSAP|OLR1|CYBB|MS4A4A|HLA-DRB1|CD81|APLP2|LHFPL2|KYNU|MS4A7|CTSS|FCGR2A|FTH1|FTL|GLUL|C3AR1|VSIG4|CST3|RNF13|HLA-DQA1|GSN|HCK|DAB2|GLDN|HLA-DQB1|FN1|FCGRT|HLA-DRB5|RAB31|PPT1|ENG|SLC7A7|ASAH1|RGCC|ALDH2|YWHAH|PPARG|CTSH|TYROBP|C1QB|C1orf162|RAC1|TNFAIP2|APOC1|PILRA|PLSCR1|MT1E|MRC1|FPR1|C1QA|C1QC|ALOX5AP|NPC2|TGFBI|YBX1|GPX4|PLAUR|FMNL2|A…	down
LAKE_ADULT_KIDNEY_C23_ENDOTHELIAL_CELLS_AVR	5.57439e-07	5.00921e-06	0.659444	-0.631984	-1.91163	125	TGFBR2|CD74|ST6GALNAC3|B2M|VIM|MEF2A|RBMS3|UTRN|ACTG1|CD63|RASAL2|ARHGAP26|DOCK4|IGFBP7|TXNIP|MT2A|HLA-DRB1|EEF1A1|TMSB4X|JAK1|HLA-DRA|IGFBP5|FTH1|PTMA|FTL|TPT1|RPL13|PECAM1|HLA-E|RPLP1|AHNAK|RPS19|RPL13A|RPL19|HLA-B|RPL3|TIMP3|RPS23|RPS27A|GAPDH|RPS2|RPS14|RPS8|FN1|RPS6|RPS12|EIF1|RPL5|TMSB10|ENG|LDB2|ARHGAP29|YWHAB|RPLP2|RPL18|RPS16|RPL8|HSP90B1|HSP90AB1|FLT1|TFPI|CANX|RPL7|MYL6|RHOA|RPL4|ADGRL…	down
ZHENG_CORD_BLOOD_C10_MULTILYMPHOID_PROGENITOR	3.7581e-06	3.00184e-05	0.627257	-0.659113	-1.91448	96	CD74|MEF2A|RNASET2|SYK|ACTG1|PRKCB|ARHGAP25|PIK3R1|RERE|VSIR|PREX1|SLC2A5|CARD11|AFF1|RSRP1|SH3TC1|CYTH1|PAG1|S100Z|OSBPL3|LAIR1|NCOA7|PRAM1|ARRB2|RAB31|CYTH4|TRAF3IP3|ACAP2|ITGAL|TYROBP|TNFAIP2|IRF8|IQGAP2|BTK|NEGR1|ARL6IP5|ITM2C|MED13L|CORO1A|SASH3|COBLL1|JAML	down
FAN_EMBRYONIC_CTX_MICROGLIA_3	5.1524e-05	0.000336727	0.557332	-0.904828	-1.92971	20	TBXAS1|MERTK|SLCO2B1|CTSB|ADAM28|GPR34|P2RY12|SLC1A3|ASAH1|C1QB|SIGLEC10|C1QC|ALOX5AP|CTSD|CREG1	down
DESCARTES_MAIN_FETAL_LYMPHOID_CELLS	1.37068e-07	1.30416e-06	0.690132	-0.655093	-1.94055	133	TMEM156|JAK1|CARD11|STK17B|ARHGDIB|CYTIP|RIPOR2|SP110|CXCR4|SP140L|STAT4|STK17A|CD37|FMNL1|SHISAL2A|RNF125|CD69|PCED1B-AS1|CORO1A|PFN1|LIMD2|SLFN12L|GIMAP2|GIMAP7|PARP15|MAP4K1|ARHGAP9|IL2RA|RUNX3|IL7R|SLAMF6|GZMA|GPSM3|SLC25A45|TAGAP|SH3BP1|PSMB10|TXK|PYHIN1|GZMK|ZNF831|LINC00861|CD48|DENND2D|GPR174|BTN3A2|TBC1D10C|CD22|LINC02422|GBP5	down
DESCARTES_FETAL_INTESTINE_LYMPHOID_CELLS	9.93092e-09	1.16824e-07	0.74774	-0.636721	-1.951	149	ZBTB16|CARD11|PDE7A|STAT4|LINC00299|SHISAL2A|IKZF2|CD69|PCED1B-AS1|SKAP1|THEMIS|CD247|CD2|SLFN12L|PTPN22|IL2RA|ALDOC|IL7R|ITK|ACAP1|IKZF3|SCML4|SLAMF6|GZMA|PTPN7|TXK|CD3G|PYHIN1|LINC01934|GZMK|LCK|LINC00426|DENND2D|CD3D|CD3E|TBC1D10C|GBP5|CD6|CD52|COL4A4|MYO1G|TESPA1|TRBC2|CD8A|SLAMF1|NKG7|IL21R|PTGDR|IL2RG|ZAP70|DTHD1|SIRPG|LY9|ICOS|UBASH3A|GATA3|LINC01871|SKAP1-AS1|PRF1|GNLY|SYTL1|CTSW|CST7|CD7…	down
FAN_EMBRYONIC_CTX_BRAIN_B_CELL	8.86792e-07	7.65006e-06	0.659444	-0.677839	-1.9604	95	ARHGAP15|CD74|UTRN|HLA-A|ELF1|TXNIP|HLA-DRB1|HLA-DRA|ALOX5|HLA-DPB1|HLA-DMB|RPL13A|RHOH|HLA-B|CYTIP|HLA-DMA|HLA-DQB1|RIPOR2|HLA-DPA1|SP110|CXCR4|SWAP70|CLEC2D|BTG1|HLA-C|SP140|CD37|SEPTIN6|AFF3|CD69|CD55|CORO1A|EBF1	down
BUSSLINGER_GASTRIC_REG3A_POSITIVE_CELLS	4.60787e-06	3.63572e-05	0.610527	-0.828575	-1.98164	39	CD74|B2M|HLA-A|SAT1|HLA-DRB1|HLA-DRA|HLA-DPB1|HLA-DQA1|HLA-B|HLA-DMA|HLA-DQB1|HLA-DPA1|TMSB10|ALDH2|TYROBP|HSPA8|VNN2|IFI30|RGS5|IFITM3|BIRC3	down
TRAVAGLINI_LUNG_CD4_NAIVE_T_CELL	1.27295e-08	1.44491e-07	0.74774	-0.671981	-1.98732	131	TXNIP|PCED1B|EEF1A1|RPL41|RPL13|RPLP1|RPS19|RPL13A|RPL19|RPL3|RPL28|RPL11|RPS27|RPS23|RPS27A|RPS28|RPS2|RPS14|RPL32|RPS8|RPL37A|SARAF|RPS6|RPS12|RPL5|RPS15|RPS3A|RPL26|RPL23A|RPL34|RPL15|RPS29|TRAF3IP3|RPS21|RPL35|RPL39|RPL35A|RPL36|RPLP2|RPL27A|RPL18|RPS3|RPS16|RPL38|RPS13|RPS15A|RPL8|RPL18A|RPS7|RPL29|RPL12|PIK3IP1|RPS20|TMC8|RPL27|RPL7|RPL6|RPL23|RPL14|TC2N|PCED1B-AS1|RPL30|GIMAP4|RPL37|INPP4B…	down
FAN_EMBRYONIC_CTX_BRAIN_MYELOID	1.1087e-08	1.28094e-07	0.74774	-0.676063	-2.00524	134	CD74|VIM|UTRN|MS4A6A|MYO1F|TIMP1|HLA-A|CLEC7A|TXNIP|MT2A|HLA-DRB1|HLA-DRA|CTSS|HLA-DPB1|POU2F2|MAFB|ITGAX|HCK|HLA-B|HLA-DMA|CLEC12A|HLA-DQB1|CEBPB|RIPOR2|HLA-DPA1|PRAM1|CXCR4|NLRP1|KLF2|ANXA1|SPI1|ITGAL|NFKBIA|C1orf162|IFI44L|TNFAIP2|FGR|CLEC2B|ADA2|MX2|KLF13|TGFBI|PLCB2|FGL2|PLAUR|TYMP|JAML|SCIMP|ADGRE5|STXBP2|S100A6|OSCAR|LYZ|S100A11|IFI30|CSK|COTL1|TNFRSF14|GRK2|FXYD5|IFITM3|HCST|LST1|S100A10|…	down
HAY_BONE_MARROW_IMMATURE_NEUTROPHIL	2.54153e-10	3.65416e-09	0.814036	-0.642232	-2.00893	190	PRKAG2|ZEB2|PICALM|CTSB|FOXO3|CPVL|GAB2|CLEC7A|ZFP36L1|SLC8A1|ITM2B|TXNIP|CD86|IL13RA1|LCP2|CTSS|ZFHX3|FCGR2A|MAP3K8|FTL|GLUL|NOTCH2|SERTAD2|SUSD6|JARID2|PELI1|MAFB|DSE|SHTN1|GRB2|CD4|BACH1|NLRP3|CEBPB|NUMB|HK2|FCGRT|EPB41L3|USP3|PPT1|ASAH1|IL10RA|IER3|BNIP3L|SGK1|RNF145|CDC42|NFKBIA|RAC1|TNFAIP2|MAP3K2|UBA52|PLSCR1|GNA13|CTNNB1|NPC2|CEBPD|RHOA|RBPJ|GPX4|ARHGAP27|HMOX1|RAB1A|CDKN1A|EVI2A|FCGR1A|M…	down
DESCARTES_FETAL_SPLEEN_MYELOID_CELLS	1.09893e-07	1.07729e-06	0.704976	-0.668221	-2.01993	120	FMN1|CD163|MERTK|CSF2RA|MS4A6A|RGS1|CLEC7A|MS4A4E|SLC8A1|SAMSN1|CD86|MS4A4A|LRRK1|ADAP2|MS4A7|C3AR1|VSIG4|IL15|KCNK13|ITGAX|HCK|S100Z|CD163L1|NLRP3|LILRB4|ADGRE2|PRAM1|ZNF710|RASGEF1C|NABP1|RASSF4|EPB41L3|DSCAM|MKNK1|IL10RA|PPARG|SIRPB2|IFI44L|CMKLR1|LILRB1|MNDA|IGSF21|THEMIS2|EBI3|NAIP|CLEC9A|FLVCR2|FCGR1A|CHN2|ENPP2|CCDC170|OSCAR|LYZ|IGSF6	down
AIZARANI_LIVER_C5_NK_NKT_CELLS_3	2.08298e-08	2.28422e-07	0.733762	-0.677222	-2.03534	123	AOAH|FYB1|PTPRC|PRKCH|SRGN|IKZF1|SYK|CELF2|SLA|PIK3R1|CD53|ZFP36L2|TSC22D3|ARHGDIB|CYTIP|RPS27|LCP1|BIN2|ITGB2|SYTL3|CXCR4|PDE7A|PLEK|BTG1|PIP4K2A|STK17A|ITGAL|TYROBP|AKNA|CBLB|RNF125|IPCEF1|PIK3IP1|CD69|ALOX5AP|CCL4|CORO1A|CNOT6L|SASH3|PARP8|MCTP2|CD247|PTGER4|PFN1|CD2|ADGRE5|CCL4L2|PTPN22|ARHGAP9|SLFN5|FCER1G|NR4A2|PRDM1|RUNX3|CCL5|IKZF3|BTN3A1|SLAMF6|GZMA|HLA-F|SPON2|HCST|TAGAP	down
FAN_OVARY_CL2_PUTATIVE_EARLY_ATRETIC_FOLLICLE_THECAL_CELL_1	1.35234e-07	1.30416e-06	0.690132	-0.703892	-2.04552	97	APOE|FOS|PDK4|ZFP36L1|ITM2B|IGFBP5|RPL41|RPLP1|EGR1|RPS24|RPL21|RPL11|RPS27|RPS23|RPS18|DDIT4|RPL32|RPS8|RPL17|RPS15|RPL26|RPL23A|RPL34|DUSP1|PEBP1|RPL39|RPL35A|RPL36|RPL38|HMGN3|RPS13|RPS15A|ZFP36|RPL12|RPS20|RPL36A|RPL7|ID2|UQCRB|TOMM7|RPL30|RPL37|CEBPD|COX6C|JUN|LAPTM4A|RPL24|TMA7|S100A6|COL6A2|DCN|BST2|SELENOP|OST4|IFITM3|TMEM258|C1R|NBL1|HSPA1B|C12orf57|COMMD6|SNRPD2|COL1A2|LGALS1	down
CUI_DEVELOPING_HEART_C7_MAST_CELL	5.45951e-10	7.51554e-09	0.801216	-0.677676	-2.06395	148	ARHGAP15|LPCAT2|SRGN|HCLS1|DOCK10|RGS1|CD53|SAMSN1|ELF1|ALOX5|CD84|ARHGAP18|TSC22D3|GLUL|LAPTM5|RNF130|CAP1|PAG1|ARHGDIB|ELOVL5|ARHGEF6|RHOH|CREM|LCP1|BIN2|LAIR1|NABP1|HK2|PLEK|ANXA1|LPXN|CD83|ITGAM|IER2|BTG2|HSPH1|CD37|TYROBP|RGS2|NFKBIA|C1orf162|ZFP36|CD69|GMFG|BTK|GNA13|HS3ST1|LTC4S|ACSL4|ALOX5AP|LAT2|GPR65|DUSP10|DNAJA1|HSPA1A|PTGS1|TNFAIP3|SDCBP|HPGDS|CTSD|RHEX|STXBP2|TNFSF10|PIK3R6|GAPT|ALD…	down
DURANTE_ADULT_OLFACTORY_NEUROEPITHELIUM_MONOCYTES	1.76408e-07	1.65414e-06	0.690132	-0.869543	-2.07962	39	CD74|SRGN|MS4A6A|RGS1|HERPUD1|REL|HLA-DRB1|HLA-DRA|MS4A7|HLA-DPB1|RGS10|HLA-DQA1|HLA-DMB|HLA-DMA|HLA-DQB1|HLA-DPA1|GPR183|HLA-DRB5|CD83|CCL3|SGK1|TYROBP|RGS2|C1QB|MNDA|C1QA|C1QC|FGL2|CCL3L1|CCL4L2|FCER1G|IFI30|AIF1	down
DESCARTES_FETAL_LIVER_MYELOID_CELLS	7.16758e-14	1.4492e-12	0.954542	-0.695544	-2.08232	195	FMN1|CD163|MSR1|MERTK|CSF2RA|CTSB|PDK4|CSF1R|FGD2|RGS1|CPVL|CLEC7A|MS4A4E|CYBB|CD86|IFNGR1|MS4A4A|SAMHD1|ADAP2|RBM47|TPRG1|MS4A7|CTSS|C3AR1|VSIG4|OTULINL|CST3|MAFB|KCNK13|HLA-DQA1|AXL|ITGAX|CD163L1|LILRB4|TLR5|TNFRSF11A|RASGEF1C|NABP1|RASSF4|EPB41L3|RAB31|IL10RA|TYROBP|C1QB|SIRPB2|C1orf162|CMKLR1|TNFAIP2|P2RY13|PILRA|FPR1|OSBPL11|MX2|LILRB1|C1QA|C1QC|IGSF21|THEMIS2|EBI3|TMIGD3|FGL2|TYMP|HMOX1|RNF…	down
AIZARANI_LIVER_C1_NK_NKT_CELLS_1	1.08157e-09	1.39955e-08	0.788187	-0.671756	-2.08498	156	FYB1|PTPRC|B2M|PRKCH|IKZF1|CELF2|SLA|RGS1|PRKCB|HLA-A|ARHGAP25|PIK3R1|CD53|TXNIP|TMSB4X|ZFP36L2|TNFRSF1B|SEMA4D|ARHGDIB|EMB|ATM|RESF1|HLA-B|CYTIP|RPS27|LCP1|BIN2|ITGB2|SYTL3|CXCR4|PDE7A|RPL23A|CLEC2D|RPS29|STK4|ARHGAP30|BTG1|RPL27A|HLA-C|PIP4K2A|RPS3|SH3KBP1|STK17A|ITGAL|ARHGAP45|AKNA|IKZF2|CBLB|IPCEF1|PIK3IP1|TMC8|PCED1B-AS1|RPL30|MBP|ALOX5AP|CORO1A|RASAL3|CNOT6L|BCL11B|SASH3|PARP8|CD247|CD2|RPS…	down
BUSSLINGER_DUODENAL_TRANSIT_AMPLIFYING_CELLS	2.91501e-12	5.23891e-11	0.898671	-0.683378	-2.10401	187	ACTG1|MT2A|EEF1A1|PTMA|RPL41|RPL13|RPLP1|RPS19|RPS24|RPL13A|RPL19|RPL3|RPL28|RPL11|RPS23|RPS18|RPS27A|GAPDH|RPS28|RPS2|RPS14|RPL32|RPS8|RPL37A|MARCKS|RPL17|RPS6|RPS12|RPL5|RPS15|RPS3A|TMSB10|RPL26|RPL34|RPL9|RPL15|RPS29|RPL7A|TUBA1B|RPL35|FAU|RPS25|RPL39|RPL35A|RPS4X|RPL36|RPLP2|IER2|RPL27A|RPL18|RPS9|RPS3|RPS16|RPL38|RPS13|RPS15A|RPL8|RPL18A|HSP90B1|RPL22|RPS7|RPL29|RPS11|HSP90AB1|RPL12|DBI|RPS2…	down
DURANTE_ADULT_OLFACTORY_NEUROEPITHELIUM_NK_CELLS	3.42562e-08	3.5748e-07	0.719513	-0.749144	-2.11213	82	PTPRC|B2M|SRGN|CCND3|MYO1F|HLA-A|CD53|TMSB4X|CYBA|ARHGDIB|HLA-B|LCP1|BIN2|ITGB2|CXCR4|RAP1B|PLEK|TRAF3IP3|HLA-C|CCL3|PTGDS|TYROBP|CD69|CCL4|CORO1A|GPR65|CD247|PFN1|MYL12A|FCGR3A|LIMD2|CCL4L2|FCER1G|CCL5|SH3BGRL3|GZMA|SPON2|HCST|UCP2|IL32|SPN|PYHIN1|CD48|PLAC8|APOBEC3G|EFHD2|TBC1D10C|LSP1|PSMB9|CD52|PLAAT4|EMP3	down
AIZARANI_LIVER_C28_NK_NKT_CELLS_6	2.25595e-08	2.39278e-07	0.733762	-0.726931	-2.12528	99	SMAP2|PTPRC|SRGN|CELF2|SLA|RGS1|PIK3R1|ATP1B3|CD53|SAMSN1|TXNIP|ZFP36L2|TSC22D3|GPRIN3|CDC42SE2|NIBAN1|STK17B|ARHGDIB|EMB|CREM|CYTIP|RPS27|LCP1|RPS27A|SYTL3|SARAF|NFKB1|CXCR4|PDE7A|FNBP1|MAF|RPS29|STK4|ANXA1|RGCC|BTG1|STK17A|AKNA|RNF125|RPL36A|CD69|EML4|CNOT6L|BCL11B|RBPJ|PARP8|TNFAIP3|PTGER4|ZC3HAV1|EVI2A|NR3C1|PRDM1|RUNX3|IL7R|ITK	down
FAN_OVARY_CL12_T_LYMPHOCYTE_NK_CELL_2	4.90367e-11	7.93169e-10	0.851339	-0.686562	-2.14631	160	PTPRC|B2M|SRGN|HLA-A|ATP1B3|CD53|SAMSN1|ELF1|TMSB4X|JAK1|CALM1|ZFP36L2|AKAP13|TSC22D3|FTH1|CDC42SE2|LAPTM5|CYBA|TPT1|HLA-E|RPLP1|ARHGDIB|KLF6|CREM|HLA-B|CYTIP|RPL28|RPS27|DDIT4|SARAF|CXCR4|RPS12|EIF1|RAP1B|FNBP1|BAZ1A|GPR183|CLEC2D|RPS29|STK4|MSN|ANXA1|RPS21|ATP5F1E|RGCC|YWHAH|BTG1|YWHAB|UBC|RPLP2|GLIPR1|HLA-C|STK17A|RPS16|CDC42|ARPC1B|TGFB1|EZR|UBA52|RPL27|CD69|MYL6|UBB|ALOX5AP|EML4|TANK|CORO1A|…	down
DESCARTES_MAIN_FETAL_MYELOID_CELLS	1.60527e-08	1.79071e-07	0.733762	-0.758309	-2.15233	85	CD163|SRGN|CCDC26|MS4A6A|CLEC7A|MS4A4E|CD86|MS4A4A|SAMHD1|MS4A7|CTSS|CD163L1|NLRP3|GPR183|SPI1|STAB1|TYROBP|C1QB|C1orf162|CMKLR1|CD14|LILRB1|ABI3|C1QA|C1QC|THEMIS2|PLAUR|LINC01678|RILPL2|HMOX1|JAML|FPR3|SCIMP|SIGLEC9|MAN2B1|NCF4|IFI30|AIF1|CD33|SH2B3|VENTX|SNX6	down
RUBENSTEIN_SKELETAL_MUSCLE_NK_CELLS	4.46261e-15	1.03118e-13	0.996986	-0.679667	-2.16865	223	FYB1|ACTB|PTPRC|B2M|SRGN|ACTG1|CCND3|CAPZB|CD53|TMSB4X|JAK1|CALM1|ZFP36L2|TSC22D3|PTMA|LAPTM5|CYBA|RPL41|CAP1|RPLP1|ARHGDIB|RPS19|RPL28|RPL21|RPS27|LCP1|BIN2|ITGB2|RPS27A|DDIT4|RPS2|SARAF|OSTF1|EIF1|RPS3A|RAP1B|RPL23A|RPL15|RPS29|STK4|MSN|PLEK|ANXA1|ATP5F1E|BTG1|IER2|CCL3|RPS3|STK17A|CD37|TYROBP|RPS15A|CDC42|C1orf162|ARPC1B|DBI|RPL27|SERF2|RPL6|ID2|CD69|CLEC2B|GMFG|CASP4|RPL14|CFL1|UBB|ALOX5AP|GI…	down
BUSSLINGER_GASTRIC_PPP1R1B_POSITIVE_CELLS	7.28295e-10	9.61646e-09	0.801216	-0.724578	-2.18691	117	CLU|FOS|SAT1|EEF1A1|PTMA|RPL41|RPL13|EGR1|RPS19|RPS24|RPL13A|RPL19|RPL3|RPL28|RPL11|RPS27|RPS23|RPS18|RPS27A|RPS28|RPS2|RPS14|RPL32|RPS8|RPL37A|RPL17|RPS6|RPS12|RPL5|RPS15|RPS3A|RPL26|RPL23A|RPL34|RPL9|RPL15|RPS29|RPL7A|TUBA1B|RPS21|RPL35|RPL39|RPL35A|RPS4X|RPL36|RPLP2|RPL27A|RPL18|RPS9|RPS3|IER3|RPS16|RPS13|RPS15A|RPL8|RPL18A|RPL22|RPL29|HSP90AB1|RPL12|RPS20|RPL27|RPL7|RPL23|EEF2|RPL14|EEF1G|RPL…	down
TRAVAGLINI_LUNG_CLUB_CELL	5.57742e-10	7.5179e-09	0.801216	-0.748377	-2.21579	107	VIM|TIMP1|ZFP36L1|TMSB4X|DAPK1|FCGR2A|CST3|NIBAN1|TPT1|RPL13|ARHGDIB|RPS19|RPS24|RPL13A|RPL19|RPL21|RPL11|RPS27|RPS23|RPS28|RPS14|RPL32|RPS8|RPL37A|RPS6|RPS12|RPL5|RPS15|RPS3A|FNIP2|RPL26|RPL23A|RPL34|RPL15|RPS29|RPS21|RPL35|FAU|RPL39|RPL35A|RPL36|RPLP2|RPL27A|RPL18|RPS3|RPS16|RPL38|RPS13|RPS15A|RNF145|RPL18A|RPS7|WSB1|RPL29|RPS11|RPL12|RPS20|RPL27|RPL30|RPL37|RPS5|RPL24|HNMT	down
DURANTE_ADULT_OLFACTORY_NEUROEPITHELIUM_B_CELLS	2.2086e-08	2.38161e-07	0.733762	-0.915657	-2.21944	33	CD74|REL|CD53|HLA-DRB1|HLA-DRA|HLA-DPB1|POU2F2|LAPTM5|HLA-DQA1|HLA-DMB|HLA-DQB1|CXCR4|GPR183|CD83|CD37|IRF8|CD69|CORO1A|NFKBID|LIMD2	down
GAUTAM_EYE_IRIS_CILIARY_BODY_MONOCYTES	6.65316e-11	1.0249e-09	0.839089	-0.744567	-2.25071	120	ARHGAP24|HDAC9|INPP5D|DOCK2|SYK|FLI1|PSTPIP2|SPTLC2|HLA-A|C3|SESN1|FRMD4A|ALOX5|NCKAP1L|DOCK11|KYNU|GNB4|GPRIN3|MT-ND4|CAP1|BLNK|PAG1|ITGA4|TGFBR1|DPYD|CD4|JDP2|TLR1|CLN8|ITSN2|CXCR4|FNIP2|SLC7A7|PRPF38B|ARHGAP30|MKNK1|HLA-C|TUT7|TBC1D2B|SIGLEC10|FGR|JAK3|APOC2|TMC8|DDX3Y|LILRB1|CD55|ATP6V0C|THEMIS2|EBI3|RCBTB2|HOTAIRM1|DUSP10|TMC6|CCDC88B|THBS1|JAML|HPGDS|SIGLEC9|LIMD2|GIMAP7|CYSLTR1|SLC31A2|C9o…	down
DESCARTES_FETAL_THYMUS_ANTIGEN_PRESENTING_CELLS	4.09413e-14	8.82967e-13	0.965328	-0.725498	-2.25416	166	CD74|TLR2|CSF2RA|SRGN|ACSL1|MS4A6A|MYO1F|FGD2|RGS1|CPVL|CLEC7A|IL18|TFEC|SLC8A1|CYBB|SAMSN1|CD86|SLC1A3|ABCC4|ARHGAP22|WDFY4|HLA-DRB1|HLA-DRA|ALOX5|LY86|CD84|TMCC3|ADAP2|RYR1|KYNU|MS4A7|CTSS|HLA-DPB1|LRRK2|OTULINL|F13A1|EPSTI1|MAFB|KCNK13|HLA-DMB|ITGAX|HCK|CD163L1|HLA-DPA1|NABP1|RASSF4|HLA-DRB5|RAB31|SLC7A7|PLEK|CD83|SPI1|IL10RA|CTSH|TYROBP|C1QB|CMKLR1|SIGLEC10|IRF8|FGR|P2RY13|PTAFR|UNC93B1|ID2|S…	down
DURANTE_ADULT_OLFACTORY_NEUROEPITHELIUM_DENDRITIC_CELLS	3.28748e-12	5.74864e-11	0.898671	-0.771806	-2.30367	115	FYB1|ACTB|PTPRC|SRGN|ZEB2|SLC11A1|LYN|PSAP|MS4A6A|TIMP1|CPVL|CLEC7A|CYBB|SAMSN1|CSF3R|HLA-DRA|MS4A7|CTSS|TNFRSF1B|FTH1|FTL|CST3|POU2F2|LAPTM5|CYBA|RNF149|NLRP3|LCP1|ITGB2|CLEC12A|CEBPB|RIPOR2|PLEK|DUSP1|SPI1|CCL3|CD37|TYROBP|RGS2|NFKBIA|C1orf162|TNFAIP2|FGR|GCA|PILRA|GMFG|FPR1|CD14|MNDA|CLEC4E|CORO1A|OAZ1|FGL2|PLAUR|TNFAIP3|TYMP|CCL3L1|JAML|FCGR3A|STXBP2|FCER1G|STX11|IFI30|IGSF6|AIF1|NCF1|COTL1|S…	down
TRAVAGLINI_LUNG_NONCLASSICAL_MONOCYTE_CELL	8.51948e-15	1.90073e-13	0.986546	-0.731005	-2.33487	176	SFMBT2|TBXAS1|IRAK3|ZEB2|SLC11A1|LYN|UTRN|PSAP|CSF1R|TIMP1|FGD2|CPVL|CLEC7A|RNF144B|ATP1B3|CYBB|SAT1|CD86|TSPAN14|KYNU|MS4A7|CTSS|TNFRSF1B|PIK3AP1|FTH1|ETS2|INSR|FTL|CST3|POU2F2|RNF13|MAFB|PAG1|PECAM1|ITGAX|HCK|CD4|ADGRE2|CLEC12A|CEBPB|PRAM1|RGS18|MTSS1|FCGRT|SLC7A7|DUSP1|ASAH1|TBC1D8|SPI1|CDH23|TYROBP|C1orf162|SIGLEC10|CMTM6|NPL|FGR|P2RY13|PILRA|UNC93B1|CKB|CD300A|ABI3|THEMIS2|LGALS9|NPC2|EHBP1L…	down
BUSSLINGER_ESOPHAGEAL_DENDRITIC_CELLS	2.39539e-20	1.10701e-18	1.16907	-0.762881	-2.33792	208	ACTB|PTPRC|CD74|NFATC2|INPP5D|B2M|VIM|SRGN|RAP1A|ANKRD44|LYN|FOS|CSF1R|MS4A6A|TIMP1|CELF2|SLA|RGS1|CPVL|PRKCB|GRK3|CYBB|TXNIP|CD86|HLA-DRB1|IL13RA1|TMSB4X|HLA-DRA|ALOX5|ALCAM|ENTPD1|CTSS|HLA-DPB1|TBC1D4|ZFHX3|CAMK1D|FTH1|FTL|NR4A3|ADCY7|RGS10|CST3|NIBAN1|STK17B|GNB1|LAPTM5|SERPINB9|VOPP1|CAP1|HLA-DQA1|ARHGDIB|GSN|NR4A1|FCGBP|AXL|HLA-DMB|ITGAX|HCK|CD4|HLA-B|HLA-DMA|LCP1|ITGB2|HLA-DQB1|CNTRL|HLA-DP…	down
AIZARANI_LIVER_C3_NK_NKT_CELLS_2	4.22896e-16	1.09445e-14	1.0377	-0.759011	-2.34354	161	FYB1|PTPRC|B2M|RUNX2|IKZF1|CELF2|SLA|CD53|TXNIP|SESN1|TMSB4X|ZFP36L2|TSC22D3|TNFAIP8|STK17B|SEMA4D|LAPTM5|RPL41|RPL13|PAG1|RPLP1|MDFIC|ARHGDIB|EMB|RPS19|RESF1|RPL13A|RPL19|RHOH|HLA-B|CYTIP|RPL28|RPL21|RPS27|LCP1|RPS18|RPS27A|RPS2|RPS14|RPL32|SARAF|RPL17|CXCR4|RPS12|RPS3A|FNBP1|RPL23A|RPL34|CLEC2D|RPS29|STK4|ANXA1|RPS25|BTG1|RPL39|RPL35A|RPLP2|RPL27A|RPL18|PIP4K2A|RPS3|CAMK4|RPS15A|RPL18A|BCL2|AKN…	down
BUSSLINGER_GASTRIC_LYZ_POSITIVE_CELLS	1.54684e-12	2.85945e-11	0.91012	-0.792637	-2.35567	103	CLU|FOS|EEF1A1|CD81|ANKRD22|GLUL|CST3|RPL41|TPT1|RPL13|NR4A1|EGR1|RPL19|RPL3|RPL28|RPL11|RPS27|RPS23|RPS18|RPS28|RPS2|RPS14|RPL32|RPS8|RPL37A|RPL17|RPS6|RPS12|RPL5|RPS15|RPS3A|RPL26|RPL23A|RPL34|RPL9|RPL15|RPL7A|RPS21|RPL35|RPL39|RPL35A|RPS4X|RPL36|RPL18|RPS9|RPS3|RPS13|RPS15A|RPL18A|RPS7|RPL29|RPL12|RPS20|RPL7|RPL6|RPL23|EEF2|RPL14|EEF1G|RPL30|RPL37|RPS5|EEF1B2|FUT9|RPS10	down
CUI_DEVELOPING_HEART_C9_B_T_CELL	4.17837e-16	1.09445e-14	1.0377	-0.773502	-2.36727	152	ARHGAP15|FYB1|PTPRC|PRKCH|SRGN|HCLS1|CCND3|RGS1|HLA-A|CD53|SAMSN1|ELF1|TXNIP|JAK1|ZFP36L2|TSC22D3|CDC42SE2|STK17B|LAPTM5|HLA-E|ARHGDIB|RHOH|HLA-B|CYTIP|LCP1|BIN2|ITGB2|RNF213|RIPOR2|SARAF|OSTF1|CXCR4|GPR183|CLEC2D|STK4|RGCC|LPXN|BTG1|HLA-C|PIP4K2A|SH3KBP1|ITGAL|CD37|ARHGAP45|NFKBIA|ARPC1B|ZFP36|SEPTIN6|RNF166|PIK3IP1|TMC8|CD69|CLEC2B|GMFG|GIMAP4|CORO1A|SKAP1|GPR65|CNOT6L|SASH3|TNFAIP3|CD247|PTGER…	down
DESCARTES_FETAL_PLACENTA_MYELOID_CELLS	2.41611e-16	6.79662e-15	1.0377	-0.792613	-2.37964	139	CD163|CD74|TLR2|SLC11A1|SPP1|MS4A6A|FGD2|CPVL|CLEC7A|TFEC|PADI2|CYBB|CD86|ARHGAP22|HLA-DRB1|HLA-DRA|LY86|ADAP2|TPRG1|RYR1|ANKRD22|MS4A7|HLA-DPB1|C3AR1|VSIG4|ST18|MAFB|LINC01094|HLA-DQA1|HCK|CD163L1|NLRP3|LILRB4|LINC02798|HLA-DMA|ADGRE2|HLA-DQB1|LAIR1|HLA-DPA1|PRAM1|RASSF4|HLA-DRB5|SLC7A7|CD83|STAB1|LINC02698|TYROBP|C1QB|SIRPB2|CIITA|C1orf162|SIGLEC10|CD14|MNDA|C1QA|C1QC|IGSF21|THEMIS2|MILR1|CLEC9…	down
FAN_EMBRYONIC_CTX_BIG_GROUPS_BRAIN_IMMUNE	1.05362e-17	3.78717e-16	1.08644	-0.79556	-2.43414	146	ARHGAP15|FYB1|PTPRC|CD74|B2M|SP100|SRGN|HCLS1|FOS|UTRN|CCND3|RCSD1|MBNL1|HLA-A|ELF1|TXNIP|HLA-DRB1|HLA-DRA|ZFP36L2|TSC22D3|STK17B|HLA-E|ARHGDIB|RPL13A|RHOH|HLA-B|CYTIP|RPL28|LCP1|BIN2|ITGB2|RNF213|RIPOR2|SP110|RAP1B|CLEC2D|MSN|DUSP1|KLF2|ANXA1|XAF1|HLA-C|PIP4K2A|ITGAL|CD37|ARHGAP45|ARPC1B|ZFP36|AKNA|TMC8|SERF2|CD69|CLEC2B|GMFG|ABI3|GIMAP4|CORO1A|SKAP1|PFN1|MYL12A|ADGRE5|LIMD2|GIMAP7|S100A6|ARHGAP…	down
RUBENSTEIN_SKELETAL_MUSCLE_T_CELLS	2.63504e-18	1.13658e-16	1.10534	-0.770255	-2.438	179	FYB1|PTPRC|EEF1A1|TMSB4X|ZFP36L2|TSC22D3|LAPTM5|CYBA|RPL41|TPT1|RPL13|RPLP1|ARHGDIB|RPS19|RPS24|RPL13A|RPL19|RPL3|RPL28|RPL21|RPL11|RPS27|RPS23|RPS18|RPS27A|RPS28|RPS2|RPS14|RPL32|RPS8|RPL37A|SARAF|RPL17|CXCR4|RPS6|RPS12|EIF1|RPL5|RPS15|RPS3A|RPL26|RPL23A|RPL34|RPL9|RPL15|RPS29|RPL7A|TRAF3IP3|RPS21|RPL35|FAU|RPS25|BTG1|RPL39|RPL35A|RPS4X|RPL36|RPLP2|IER2|RPL27A|RPL18|RPS9|RPS3|RPS16|RPL38|RPS4Y1|…	down
AIZARANI_LIVER_C18_NK_NKT_CELLS_5	1.30675e-16	4.02603e-15	1.04763	-0.825943	-2.50128	118	FGD4|CD163|TLR2|VIM|IRAK3|HSP90AA1|ZEB2|SLC11A1|HCLS1|LYN|PSAP|CSF1R|CPVL|CLEC7A|RNF144B|CYBB|SAT1|HLA-DRA|SAMHD1|ALOX5|MS4A7|CTSS|HLA-DPB1|TNFRSF1B|FCGR2A|FTH1|C3AR1|CST3|POU2F2|JARID2|LAPTM5|MAFB|KCTD12|ITGAX|HCK|HLA-DMA|ADGRE2|HLA-DQB1|CEBPB|HLA-DPA1|GPR183|RAB31|SLC7A7|PLEK|KLF2|ANXA1|CD83|PTK2B|IER3|HSPH1|SGK1|CD37|TYROBP|RGS2|C1orf162|HSP90AB1|TNFAIP2|FGR|ADA2|FPR1|LILRB1|MNDA|NPC2|TGFBI|FG…	down
DESCARTES_FETAL_MUSCLE_MYELOID_CELLS	4.85413e-18	1.94112e-16	1.09593	-0.836337	-2.51354	123	FMN1|CD163|CD74|TLR2|MERTK|CSF2RA|ATP8B4|SPP1|CSF1R|MS4A6A|FGD2|CLEC7A|MS4A4E|CYBB|TRPM2|CD86|LINC00278|MS4A4A|ARHGAP22|HLA-DRB1|HLA-DRA|LY86|ADAP2|RBM47|KYNU|MS4A7|CTSS|HLA-DPB1|C3AR1|VSIG4|EAF2|CST3|ST18|BLNK|HLA-DQA1|HCK|CYTIP|CD163L1|HLA-DMA|TLR1|HLA-DQB1|HLA-DPA1|ZNF710|CYTH4|CD83|SPI1|ITGAM|MKNK1|GLIPR1|IL10RA|SIRPB2|CIITA|CMKLR1|IRF8|P2RY13|LY75|UNC93B1|CD14|MNDA|C1QA|C1QC|RBPJ|HMOX1|MCOLN…	down
DURANTE_ADULT_OLFACTORY_NEUROEPITHELIUM_MACROPHAGES	6.53823e-17	2.22644e-15	1.05746	-0.889758	-2.53053	81	MSR1|CD74|CSF2RA|SRGN|APOE|RNASET2|CSF1R|MS4A6A|GPR34|RGS1|CLEC7A|HERPUD1|C3|HLA-DRB1|HLA-DRA|LY86|MS4A7|CTSS|HLA-DPB1|FCGR2A|FTL|C3AR1|RGS10|CST3|LAPTM5|CYBA|HLA-DQA1|HLA-DMB|CX3CR1|HLA-DMA|ITGB2|HLA-DQB1|HLA-DPA1|CXCR4|GPR183|HLA-DRB5|DUSP1|YWHAH|CD83|SPI1|CCL3|SGK1|TYROBP|RGS2|C1QB|APOC1|P2RY13|CD14|MNDA|C1QA|C1QC|SLC40A1|NPC2|CEBPD|FGL2|PLAUR|TYMP|CCL3L1|GRN|FCGR3A|CCL4L2|FCER1G|NR4A2|RAB32|I…	down
AIZARANI_LIVER_C2_KUPFFER_CELLS_1	1.00854e-30	1.30506e-28	1.43903	-0.848869	-2.54134	195	TBXAS1|PLXDC2|CD163|SMAP2|MSR1|TLR2|VIM|LPCAT2|SRGN|SLCO2B1|CTSB|HCLS1|CPM|LYN|RNASET2|SYK|ADAM28|OGFRL1|PSAP|CSF1R|PSTPIP2|MS4A6A|CELF2|GPR34|SRGAP2B|FGD2|RGS1|CPVL|CLEC7A|ROCK1|HERPUD1|IL18|REL|RNF144B|ATP1B3|CYBB|SAT1|CD86|IFNGR1|MS4A4A|WDFY4|HLA-DRB1|IL13RA1|TMSB4X|HLA-DRA|MIS18BP1|SAMHD1|ALOX5|LIMS1|VSIR|LY86|CD84|MS4A7|CTSS|HLA-DPB1|TNFRSF1B|FCGR2A|FTH1|MAP3K8|FTL|NR4A3|C3AR1|RGS10|VSIG4|CS…	down
MENON_FETAL_KIDNEY_10_IMMUNE_CELLS	1.84457e-16	5.42471e-15	1.04763	-0.896318	-2.54726	78	MEF2C|FYB1|ACTB|PTPRC|CD74|B2M|SRGN|FOS|PSAP|HLA-A|CAPZB|CYBB|SAT1|HLA-DRB1|TMSB4X|HLA-DRA|SAMHD1|ZFP36L2|HLA-DPB1|FTL|RGS10|CST3|LAPTM5|CYBA|CAP1|TPT1|HLA-E|RPLP1|ARHGDIB|KLF6|GRB2|DAB2|HLA-B|CNPY3|LCP1|HLA-DPA1|TMSB10|MAF|TUBA1B|ATP5F1E|RPLP2|RPL27A|HLA-C|TYROBP|RPS15A|ARPC1B|RPL12|UBA52|RPL27|MYL6|CFL1|MNDA|ACTR2|CORO1A|OAZ1|RBPJ|FGL2|PFN1|TPM3|S100A6|S100A11|IGSF6|AIF1|TOP1|COTL1|SH3BGRL3|PAB…	down
DESCARTES_FETAL_KIDNEY_MYELOID_CELLS	1.49337e-22	8.05177e-21	1.2295	-0.804238	-2.54773	183	CD163|MSR1|CSF2RA|LPCAT2|SLCO2B1|CTSB|ATP8B4|SPP1|RHBDF2|CSF1R|MS4A6A|GPR34|FGD2|CPVL|CLEC7A|MS4A4E|OLR1|CYBB|CD86|MS4A4A|ARHGAP22|LRRK1|ADAP2|RYR1|KYNU|MS4A7|HLA-DPB1|C3AR1|VSIG4|CST3|ST18|HAVCR2|HLA-DMB|HCK|CD163L1|NLRP3|LILRB4|LINC02798|TLR1|HLA-DQB1|TNFRSF11A|RASSF4|GPR183|HLA-DRB5|CYTH4|SPI1|IER3|RGS2|C1QB|SIRPB2|CIITA|C1orf162|P2RY13|PTAFR|LILRB1|MNDA|C1QA|C1QC|IGSF21|CLEC9A|PLAUR|LINC01678…	down
DESCARTES_FETAL_PANCREAS_MYELOID_CELLS	2.13785e-31	3.45797e-29	1.45334	-0.847325	-2.56425	201	TBXAS1|FMN1|CD163|MSR1|CSF2RA|SRGN|CCDC26|ADAM28|OGFRL1|ATP8B4|CSF1R|MS4A6A|MYO1F|GPR34|FGD2|CPVL|CLEC7A|MS4A4E|TFEC|PADI2|CYBB|TRPM2|CD86|CSF3R|MS4A4A|HLA-DRB1|KYNU|MS4A7|FCGR2A|C3AR1|VSIG4|F13A1|KCNK13|HLA-DQA1|ITGAX|HCK|S100Z|CD163L1|NLRP3|LILRB4|CX3CR1|ADGRE2|CLEC12A|HLA-DQB1|HLA-DPA1|PRAM1|RGS18|HLA-DRB5|PLEK|CD83|SPI1|ITGAM|LINC00299|TYROBP|C1QB|SIRPB2|C1orf162|SIGLEC10|FGR|P2RY13|PTAFR|PIL…	down
DESCARTES_FETAL_STOMACH_MYELOID_CELLS	5.10031e-18	1.94112e-16	1.09593	-0.910777	-2.56531	73	TBXAS1|CD74|MERTK|CSF2RA|CCDC26|ATP8B4|MS4A6A|MYO1F|FGD2|CPVL|CLEC7A|MS4A4E|CYBB|TRPM2|CD86|CSF3R|WDFY4|HLA-DRB1|HLA-DRA|ALOX5|LY86|CD84|ADAP2|MS4A7|HLA-DPB1|TNFRSF1B|PIK3AP1|NR4A3|CST3|HLA-DQA1|HLA-DMB|ITGAX|HCK|CD4|CD163L1|HLA-DMA|ADGRE2|HLA-DQB1|HLA-DPA1|HLA-DRB5|PLEK|CD83|SPI1|TYROBP|C1QB|CIITA|IRF8|GCA|PTAFR|CD14|CD300A|C1QA|C1QC	down
DESCARTES_FETAL_INTESTINE_MYELOID_CELLS	4.54352e-32	9.79885e-30	1.47456	-0.847118	-2.58582	204	TBXAS1|FMN1|AOAH|CD163|CD74|MERTK|CSF2RA|RNASET2|CCDC26|CSF1R|MS4A6A|GPR34|FGD2|CPVL|P2RY12|CLEC7A|MS4A4E|CYBB|CD86|CSF3R|MS4A4A|WDFY4|HLA-DRB1|HLA-DRA|SAMHD1|LY86|ADAP2|RYR1|KYNU|MS4A7|CTSS|HLA-DPB1|FCGR2A|C3AR1|VSIG4|CST3|F13A1|MAFB|HLA-DQA1|HLA-DMB|ITGAX|HCK|CD4|CD163L1|NLRP3|LILRB4|CX3CR1|HLA-DMA|ADGRE2|TLR1|HLA-DQB1|HLA-DPA1|RGS18|HRH2|GPR183|HLA-DRB5|PLEK|CD83|SPI1|IL10RA|STAB1|TYROBP|C1QB|…	down
DESCARTES_FETAL_LUNG_MYELOID_CELLS	1.91962e-24	1.37999e-22	1.27903	-0.841143	-2.59713	161	CD163|CD74|CSF2RA|CCDC26|ATP8B4|MS4A6A|GPR34|FGD2|CPVL|CLEC7A|MS4A4E|CYBB|TRPM2|CD86|MS4A4A|WDFY4|HLA-DRB1|HLA-DRA|LRRK1|KYNU|MS4A7|HLA-DPB1|C3AR1|VSIG4|HAVCR2|KCNK13|LINC01094|HLA-DQA1|ITGAX|KCNMB1|HCK|CD163L1|NLRP3|LILRB4|HLA-DMA|ADGRE2|TLR1|HLA-DQB1|HLA-DPA1|PRAM1|HRH2|HLA-DRB5|CYTH4|CD83|SPI1|C1QB|SIRPB2|CIITA|CMKLR1|IRF8|P2RY13|PILRA|FPR1|CD14|MNDA|C1QA|C1QC|MILR1|TMEM106A|HTR7|NAIP|TGFBI|CL…	down
AIZARANI_LIVER_C25_KUPFFER_CELLS_4	1.89632e-23	1.22692e-21	1.25451	-0.830516	-2.61592	170	FGD4|CD163|ACTB|TLR2|VIM|IRAK3|SRGN|ZEB2|SLC11A1|HCLS1|LYN|RNASET2|SYK|OGFRL1|PSAP|CSF1R|PSTPIP2|CELF2|RGS1|CPVL|CLEC7A|HERPUD1|REL|RNF144B|ATP1B3|CYBB|SAMSN1|SAT1|CD86|HLA-DRB1|IL13RA1|HLA-DRA|MIS18BP1|SAMHD1|LIMS1|MS4A7|CTSS|HLA-DPB1|TNFRSF1B|FCGR2A|FTH1|MAP3K8|NR4A3|CST3|STK17B|POU2F2|JARID2|LAPTM5|SERPINB9|MAFB|HLA-DQA1|HLA-DMB|KCTD12|ITGAX|HCK|NLRP3|HLA-DMA|ADGRE2|ITGB2|HLA-DQB1|CNTRL|KLHL6|…	down
DESCARTES_FETAL_HEART_MYELOID_CELLS	1.00128e-22	5.88934e-21	1.2379	-0.87424	-2.6444	125	CD163|CD74|TLR2|CSF2RA|SLCO2B1|SLC11A1|CCDC26|ADAM28|SPP1|CSF1R|MS4A6A|GPR34|FGD2|CLEC7A|MS4A4E|PADI2|CYBB|CD86|LINC00278|MS4A4A|HLA-DRB1|HLA-DRA|LRRK1|RBM47|MS4A7|C3AR1|VSIG4|LINC01094|HLA-DQA1|HLA-DMB|ITGAX|HCK|CD163L1|LILRB4|HLA-DPA1|HLA-DRB5|SPI1|TYROBP|C1QB|SIRPB2|CIITA|IRF8|P2RY13|PILRA|FPR1|CD14|LILRB1|MNDA|C1QA|C1QC|TMEM106A|EBI3|CLEC9A|RBPJ|TLR7|JAML|SCIMP|LINC02712|SLC37A2|EGR2|OSCAR|LY…	down
DESCARTES_MAIN_FETAL_MICROGLIA	3.92459e-25	3.17402e-23	1.30309	-0.848795	-2.67083	158	SFMBT2|APBB1IP|PLXDC2|DOCK8|LNCAROD|SMAP2|MERTK|CSF2RA|RAP1A|MEF2A|SLCO2B1|SLC11A1|ADAM28|PDK4|SPP1|RHBDF2|CSF1R|PALD1|SORL1|GPR34|SRGAP2B|DOCK4|SLC9A9|MGAT4A|P2RY12|ARHGAP25|NCK2|CAPZB|SRGAP2C|ST6GAL1|OLR1|ST8SIA4|TRPM2|SYNDIG1|SAMSN1|IFNGR1|IL13RA1|LRRK1|LY86|LRCH1|ENTPD1|STX7|LHFPL2|GNB4|SLC2A5|ABR|FCGR2A|FMNL3|ZNRF2|LRRC8C|VSIG4|HAVCR2|IL17RA|KCNK13|LINC01094|SH3BGRL|FAM102B|TGFBR1|DAGLB|ITGA…	down
DESCARTES_FETAL_ADRENAL_MYELOID_CELLS	5.35747e-30	5.77714e-28	1.42456	-0.866608	-2.67749	168	CD163|MSR1|TLR2|MERTK|SLCO2B1|SLC11A1|RNASET2|CCDC26|ADAM28|SPP1|CSF1R|MS4A6A|GPR34|FGD2|RGS1|CPVL|P2RY12|CLEC7A|MS4A4E|CYBB|TRPM2|CD86|IFNGR1|MS4A4A|SLC1A3|HLA-DRB1|HLA-DRA|ADAP2|RYR1|LINC01684|MS4A7|HLA-DPB1|C3AR1|VSIG4|CST3|KCNK13|LINC01094|HLA-DQA1|HLA-DMB|ITGAX|HCK|CD4|CD163L1|NLRP3|LILRB4|HLA-DMA|ADGRE2|TLR1|TLR5|HLA-DQB1|TNFRSF11A|HLA-DPA1|PRAM1|CYTH4|SLC7A7|CCDC200|SPI1|IER3|C1QB|SIRPB2|C…	down
RUBENSTEIN_SKELETAL_MUSCLE_B_CELLS	8.49744e-29	7.85406e-27	1.39519	-0.857219	-2.73164	173	ARHGAP24|PTPRC|CD74|RNASET2|CD53|HLA-DRB1|EEF1A1|HLA-DRA|LY86|TRIM22|CTSS|TSC22D3|HLA-DPB1|B4GALT1|RSRP1|EAF2|LAPTM5|CYBA|RPL41|RPL13|RPLP1|HLA-DQA1|RPS19|RPS24|RPL13A|RPL19|RHOH|RPL3|RPL28|RPL21|RPL11|RPS27|HLA-DMA|RPS23|HLA-DQB1|RPS18|RPS27A|RPS28|RPS2|RPS14|RPL32|HLA-DPA1|RPS8|RPL37A|ITSN2|OSTF1|CXCR4|RPS6|RPS12|RPL5|RPS15|RPS3A|RPL26|GPR183|RPL23A|RPL34|RPL9|RPL15|RPS29|STK4|RPL7A|RPS21|DRAM2…	down
AIZARANI_LIVER_C6_KUPFFER_CELLS_2	1.14136e-40	7.38461e-38	1.65957	-0.871521	-2.78081	223	TBXAS1|PLXDC2|CD163|FYB1|ACTB|MSR1|TLR2|IRAK3|MERTK|ZEB2|SLCO2B1|SKAP2|CTSB|EPB41L2|SLC11A1|HCLS1|WASF2|CPM|LYN|RNASET2|PDK4|OGFRL1|PSAP|CSF1R|MS4A6A|SLA|GPR34|SRGAP2B|FGD2|RGS1|CPVL|CLEC7A|IL18|RNF144B|CYBB|SAT1|CD86|MS4A4A|SLC1A3|FRMD4A|HLA-DRB1|HLA-DRA|SAMHD1|ALOX5|LIMS1|VSIR|NCKAP1L|CD84|STX7|ADAP2|RBM47|MS4A7|CTSS|HLA-DPB1|ZFHX3|TNFRSF1B|FCGR2A|FTH1|FTL|GLUL|C3AR1|VSIG4|CST3|POU2F2|F13A1|LAP…	down
DESCARTES_FETAL_EYE_MICROGLIA	2.53022e-37	8.18528e-35	1.58946	-0.923106	-2.80939	147	APBB1IP|TBXAS1|ARHGAP15|DOCK8|AOAH|FYB1|SMAP2|PTPRC|CD74|TLR2|INPP5D|PIK3R5|MERTK|CSF2RA|LPCAT2|RUNX2|IKZF1|SLCO2B1|DOCK2|RNASET2|CCDC26|ADAM28|ATP8B4|SPP1|RHBDF2|CSF1R|MS4A6A|MYO1F|GPR34|FGD2|RGS1|SLC9A9|P2RY12|ARHGAP25|CLEC7A|TFEC|SRGAP2C|ST6GAL1|OLR1|CYBB|TRPM2|CSF3R|ARHGAP22|WDFY4|HLA-DRB1|HLA-DRA|LRRK1|LY86|NCKAP1L|CD84|ADAP2|DOCK11|SCIN|MS4A7|CARD11|JAK2|PIK3AP1|ADCY7|VSIG4|F13A1|LAPTM5|VAV…	down
AIZARANI_LIVER_C11_HEPATOCYTES_1				-0.310269		260	CLU|APOE|PDK4|ACSL1|SERPINE1|ELL2|C3|MT2A|METTL7A|FN1|GLYATL1|TMBIM6|PEBP1|ALDH2|APOC1|SCD|MT1E|ENPP1|TF|MLXIPL|ZFAND5|COBLL1|IGFBP2|ACSM5|GLUD1|HLF|ERRFI1|ALDH1A1|PGRMC1|RHOB|C5|SOD1|SERPINA3|VNN1|PRDX6|PTMS|UQCRQ|CFH|SCP2	up
AIZARANI_LIVER_C23_KUPFFER_CELLS_3				-0.722602		215	PLXDC2|CD163|FYB1|SMAP2|ACTB|TLR2|VIM|IRAK3|SRGN|ZEB2|SKAP2|CTSB|SLC11A1|HCLS1|LYN|PSAP|MYO1F|SLA|CPVL|PRKCB|SPTLC2|CLEC7A|ROCK1|RNF144B|CYBB|SAMSN1|SAT1|CSF3R|SAMHD1|ALOX5|LIMS1|VSIR|LY86|APLP2|PREX1|CTSS|TNFRSF1B|FCGR2A|FTH1|LRRK2|TRPS1|USP15|POU2F2|JARID2|LAPTM5|RNF130|MAFB|IL17RA|PARVG|KCTD12|ITGAX|KCNMB1|TRIM38|HCK|GRB2|JDP2|ITGB2|CLEC12A|CNTRL|RIPOR2|ARRB2|RAB31|PRKCD|SLC7A7|PLEK|ANXA1|PTEN…	up
BUSSLINGER_DUODENAL_DIFFERENTIATING_STEM_CELLS				-0.496352		296	CLU|HSP90AA1|ACTG1|MT2A|EEF1A1|PTMA|RPL41|RPL13|RPLP1|EGR1|RPS19|RPS24|RPL13A|RPL19|RPL3|RPL28|RPL11|RPS27|RPS23|RPS18|RPS27A|GAPDH|RPS28|RPS2|RPS14|RPL32|RPS8|RPL37A|MARCKS|RPL17|RPS6|RPS12|RPL5|RPS15|RPS3A|TMSB10|RPL26|RPL34|RPL9|RPL15|RPS29|RPL7A|TUBA1B|RPL35|ALDH2|FAU|RPS25|YWHAB|RPL39|RPL35A|SFPQ|RPS4X|RPL36|RPLP2|RPL27A|RPL18|RPS9|RPS3|RPS16|RPL38|RPS13|RPS15A|RPL8|RPL18A|HSP90B1|RPL22|RPS7…	up
BUSSLINGER_DUODENAL_IMMUNE_CELLS				-0.578027		898	SFMBT2|LDLRAD4|APBB1IP|DOCK8|AOAH|TGFBR2|FYB1|SMAP2|ACTB|PTPRC|NFATC2|INPP5D|B2M|VIM|PRKCH|SRGN|RAP1A|HSP90AA1|IKZF1|ANKRD44|SKAP2|DOCK2|HCLS1|RNASET2|DOCK10|FOS|UTRN|ACTG1|CCND3|MYO1F|CELF2|SLA|MBNL1|RGS1|PRKCB|HLA-A|ARHGAP25|ROCK1|RIN3|CAPZB|ZFP36L1|EPS15|CD53|SAMSN1|ELF1|ITM2B|TXNIP|PCED1B|EEF1A1|TMSB4X|JAK1|LCP2|CALM1|LIMS1|NCKAP1L|CD84|ENTPD1|CD81|DOCK11|ZFP36L2|AKAP13|TRIM22|TSPAN14|PREX1|C…	up
BUSSLINGER_DUODENAL_STEM_CELLS				-0.411715		302	CLU|HSP90AA1|FOS|ACTG1|PIK3R1|ZFP36L1|TXNIP|SESN1|EEF1A1|ZFP36L2|CDK6|ETS2|PTMA|RPL41|TPT1|RPL13|RPLP1|NR4A1|EGR1|RPS19|RPS24|RPL13A|RPL3|RPL11|RPS27|RPS23|RPS18|RPS27A|RPS28|RPS2|NCOA7|RPS14|RPL32|RPS8|RPL37A|MARCKS|RPS6|RPS12|RPL5|RPS15|FCGRT|RPS3A|RPL26|RPL34|RPL9|RPL15|RPS29|RPL7A|RPL35|TCF12|RPS25|RPL39|RPL35A|ITGA6|SFPQ|RPS4X|RPL36|IER2|RPL27A|RPL18|RPS9|RPS3|IER3|RPS16|BTG2|RPL38|RHOBTB3|R…	up
BUSSLINGER_GASTRIC_IMMUNE_CELLS				-0.477465		1468	SFMBT2|LDLRAD4|APBB1IP|ARHGAP15|DOCK8|AOAH|TGFBR2|FYB1|SMAP2|ACTB|PTPRC|NFATC2|INPP5D|B2M|VIM|PRKCH|PIK3R5|SRGN|RAP1A|RUNX2|IKZF1|ZEB2|ANKRD44|PICALM|DOCK2|HCLS1|MAN1A1|DOCK10|UTRN|SSH2|FLI1|CCND3|RCSD1|ITPR1|MYO1F|SORL1|CELF2|SLA|MBNL1|RGS1|FAM53B|PRKCB|MGAT4A|HLA-A|FKBP5|ARHGAP25|PIK3R1|ROCK1|TBC1D1|CAPZB|ZFP36L1|EPS15|ST8SIA4|ATP1B3|CD53|SAMSN1|ELF1|ITM2B|TXNIP|PCED1B|EEF1A1|TMSB4X|JAK1|MIS18B…	up
CUI_DEVELOPING_HEART_C8_MACROPHAGE				-0.882799		270	APBB1IP|TBXAS1|MEF2C|DOCK8|AOAH|CD163|FYB1|SMAP2|MSR1|PTPRC|CD74|TLR2|INPP5D|SRGN|IKZF1|SLCO2B1|SKAP2|CTSB|DOCK2|HCLS1|LYN|RNASET2|SYK|A2M|PSAP|CSF1R|MS4A6A|MYO1F|SLA|GPR34|RGS1|CPVL|HLA-A|CLEC7A|HERPUD1|RIN3|ZFP36L1|REL|CYBB|CD53|SAMSN1|ELF1|CD86|CSF3R|MS4A4A|HLA-DRB1|IL13RA1|HLA-DRA|LCP2|ALOX5|VSIR|LY86|ADAP2|RBM47|ZFP36L2|ARHGAP18|PREX1|MS4A7|CTSS|HLA-DPB1|TNFRSF1B|FCGR2A|PIK3AP1|MAP3K8|GLUL|A…	up
DESCARTES_FETAL_CEREBELLUM_MICROGLIA				-0.818683		572	SFMBT2|APBB1IP|TBXAS1|ARHGAP15|FMN1|PLXDC2|DOCK8|AOAH|CD163|FYB1|LNCAROD|SMAP2|PTPRC|CD74|NFATC2|TLR2|PIK3R5|MERTK|CSF2RA|LPCAT2|APOE|BNC2|IKZF1|PLCG2|SKAP2|CTSB|SLC11A1|DOCK2|HCLS1|LYN|RNASET2|SYK|ADAM28|PDK4|ATP8B4|SPP1|BMP2K|RHBDF2|CSF1R|MS4A6A|MYO1F|SORL1|FAM149A|GPR34|DIAPH2|FGD2|RGS1|DOCK4|CPVL|SLC9A9|GAB2|P2RY12|ARHGAP25|TMEM156|CLEC7A|ELL2|RIN3|IL18|TFEC|CAPZB|OLR1|C3|LRMDA|CYBB|TRPM2|CD5…	up
DESCARTES_FETAL_CEREBRUM_MICROGLIA				-0.816589		433	ARHGAP24|SFMBT2|APBB1IP|ARHGAP15|FMN1|DOCK8|AOAH|CD163|LNCAROD|SMAP2|CD74|NFATC2|TLR2|PIK3R5|MERTK|CSF2RA|LPCAT2|RAP1A|RUNX2|BNC2|PLCG2|CTSB|SLC11A1|DOCK2|HCLS1|ADAM28|PDK4|ATP8B4|SPP1|CSF1R|MS4A6A|MYO1F|GPR34|DIAPH2|FGD2|RGS1|DOCK4|CPVL|MGAT4A|P2RY12|TMEM156|CLEC7A|ELL2|RIN3|IL18|TFEC|LRMDA|CYBB|TRPM2|SYNDIG1|SAMSN1|CD86|CSF3R|LINC00278|MS4A4A|WDFY4|ALPK1|IL13RA1|LRRK1|LY86|ENTPD1|ADAP2|RBM47|TR…	up
FAN_EMBRYONIC_CTX_BIG_GROUPS_MICROGLIA				-0.825592		363	SFMBT2|APBB1IP|TBXAS1|PLXDC2|DOCK8|AOAH|TGFBR2|FYB1|PTPRC|CD74|INPP5D|B2M|MERTK|SP100|LPCAT2|SRGN|APOE|IKZF1|MEF2A|SLCO2B1|SKAP2|CTSB|EPB41L2|DOCK2|HCLS1|WASF2|LYN|RNASET2|SYK|A2M|FOS|ADAM28|PDK4|ATP8B4|SPP1|RHBDF2|RCSD1|PSAP|CSF1R|MYO1F|SORL1|GPR34|FGD2|RGS1|DOCK4|CPVL|SLC9A9|MGAT4A|P2RY12|HERPUD1|TFEC|CAPZB|ST6GAL1|ZFP36L1|OLR1|C3|CYBB|CD53|SAMSN1|ELF1|SAT1|ITM2B|CD86|CSF3R|IFNGR1|SLC1A3|CPED1|…	up
FAN_OVARY_CL13_MONOCYTE_MACROPHAGE				-0.653022		449	ACTB|PTPRC|CD74|B2M|CSF2RA|SRGN|RAP1A|HSP90AA1|ZEB2|CTSB|HCLS1|RNASET2|CD63|PSAP|MS4A6A|TIMP1|RGS1|CPVL|HLA-A|CLEC7A|CAPZB|OLR1|REL|ATP1B3|CD53|SAMSN1|ELF1|SAT1|CD86|IFNGR1|HLA-DRB1|TMSB4X|HLA-DRA|LIMS1|LY86|RBM47|AKAP13|KYNU|MS4A7|CTSS|HLA-DPB1|TNFRSF1B|FCGR2A|FTH1|MAP3K8|B4GALT1|ETS2|FTL|TNFAIP8|RGS10|VSIG4|CST3|JARID2|LAPTM5|CYBA|RNF130|SERPINB9|RNF13|CAP1|MAFB|DSE|HAVCR2|HLA-DQA1|ARHGDIB|HLA-…	up
FAN_OVARY_CL14_MATURE_SMOOTH_MUSCLE_CELL				-0.429424		305	MEF2C|ACTB|SPARC|WASF2|A2M|FOS|PDK4|ROCK1|ZFP36L1|IGFBP7|TXNIP|MT2A|IGFBP5|CALM1|APLP2|TSC22D3|PTMA|RSRP1|SPARCL1|CAP1|MAFB|SH3BGRL|GSN|EGR1|AXL|NTRK2|TIMP3|PALLD|DUSP1|ASAH1|PEBP1|YWHAH|CPE|EPS8|IER2|IER3|BTG2|HMGN3|PTN|MT-ND3|RAC1|ARPC1B|ZFP36|DBI|SERF2|COL18A1|MT1E|ID2|UQCRB|CKB|MYL6|DYNLL1|UBB|TOMM7|NDUFA4|ARL6IP5|EBF1|COX6C|JUN|RHOA|ELOB|PFN1|COX8A|ANAPC16|NDUFA13|CRYAB|ATP6AP2|UBL5|CTSD|MT-…	up
FAN_OVARY_CL16_LYMPHATIC_ENDOTHELIAL_CELL				-0.440976		227	APOD|TGFBR2|CLU|B2M|DOCK5|MAN1A1|A2M|FOS|CD63|PSAP|HLA-A|IGFBP7|ITM2B|TXNIP|CALM1|LIMS1|APLP2|RSRP1|EPSTI1|LAPTM5|PECAM1|HLA-E|KLF6|KCTD12|HLA-B|STOM|TIMP3|MGST2|FN1|MARCKS|FCGRT|TMBIM6|ENG|LDB2|DUSP1|ATP5F1E|YWHAH|ARHGAP29|IER2|HLA-C|HMGN3|ARPC1B|CALCRL|GJA1|TMEM123|TFPI|RASGRP3|GMFG|TMEM255B|ACTR2|TMEM59|GIMAP4|NORAD|NPC2|MT-CYB|ODF2L|CEBPD|JUN|ARL6IP1|ELK3|VWF|SNX2|MMRN1|PFN1|MYL12A|GRN|STMN1|…	up
FAN_OVARY_CL18_B_LYMPHOCYTE				-0.525008		416	LDLRAD4|CD74|B2M|SRGN|RAP1A|HSP90AA1|CTSB|HCLS1|RNASET2|MS4A6A|HLA-A|HERPUD1|REL|ATP1B3|CD53|ELF1|SAT1|IFNGR1|HLA-DRB1|HLA-DRA|AKAP13|CTSS|HLA-DPB1|FTH1|B4GALT1|FTL|SH3TC1|CDC42SE2|CST3|LAPTM5|CYBA|RNF130|SERPINB9|CAP1|CMTM7|TPT1|PAG1|RNF149|HLA-DQA1|ARHGDIB|HLA-DMB|ANKRD11|TGFBR1|GRB2|CD4|CAPZA1|CREM|HLA-B|CYTIP|RPL28|LILRB4|CNPY3|HLA-DMA|LCP1|HLA-DQB1|RPS28|HLA-DPA1|SARAF|NFKB1|CXCR4|RPS12|BAZ1…	up
FAN_OVARY_CL4_T_LYMPHOCYTE_NK_CELL_1				-0.617296		245	PTPRC|B2M|SRGN|HSP90AA1|HLA-A|PIK3R1|ATP1B3|CD53|SAMSN1|ELF1|HLA-DRB1|TMSB4X|JAK1|CALM1|ZFP36L2|AKAP13|TSC22D3|HLA-DPB1|TNFRSF1B|FTH1|PTMA|CDC42SE2|LAPTM5|CYBA|CAP1|HLA-E|ARHGDIB|KLF6|CAPZA1|CREM|HLA-B|CYTIP|RPL28|LCP1|ITGB2|HLA-DQB1|DDIT4|GAPDH|SARAF|CXCR4|EIF1|RAP1B|FNBP1|TMBIM6|CLEC2D|RPS29|STK4|TUBA1B|MSN|PRPF38B|ANXA1|ATP5F1E|RGCC|BTG1|YWHAB|UBC|HLA-C|CD37|CDC42|ARPC1B|ZFP36|AKNA|DBI|TGFB1|E…	up
FAN_OVARY_CL6_PUTATIVE_EARLY_ATRETIC_FOLLICLE_THECAL_CELL_2				-0.338087		298	VIM|APOE|SPARC|WASF2|FOS|PDK4|PSAP|TIMP1|CELF2|CAPZB|ZFP36L1|ITM2B|TXNIP|EEF1A1|IGFBP5|SMARCA2|TSC22D3|GLUL|SPARCL1|SH3BGRL|GSN|NR4A1|EGR1|DDIT4|PALLD|FN1|FCGRT|ENG|DUSP1|PEBP1|CPE|IER2|CPQ|CYBRD1|IER3|BTG2|HMGN3|BNIP3L|SGK1|RGS2|NFKBIA|ZFP36|COL18A1|ID2|HS3ST1|TMEM59|SLC40A1|NPC2|CEBPD|JUN|ABCA8|HSPA1A|LAPTM4A|IGF1|PLTP|CRYAB|HNMT|ATP6AP2|CTSD|CLK1|LRPAP1|RPLP0|MMP2|AKAP12|ALDH1A1|PGRMC1|S100A6|…	up
FAN_OVARY_CL7_ANGEIOGENIC_ENDOTHELIAL_CELL				-0.518439		251	MEF2C|TGFBR2|CLU|CD74|B2M|SPARC|WASF2|A2M|FOS|CPVL|HLA-A|ZFP36L1|IGFBP7|ELF1|SAT1|ITM2B|TXNIP|IFNGR1|MT2A|HLA-DRB1|TMSB4X|HLA-DRA|CALM1|LIMS1|ZFP36L2|TSC22D3|HLA-DPB1|ETS2|RSRP1|SPARCL1|PECAM1|HLA-E|GSN|EGR1|KCTD12|HLA-B|STOM|TIMP3|HLA-DMA|MGST2|HLA-DQB1|RPS28|HLA-DPA1|FN1|FCGRT|HLA-DRB5|LPAR6|ENG|LDB2|DUSP1|ARHGAP29|YWHAB|CPE|UBC|IER2|HLA-C|BTG2|HMGN3|MT-ND3|IFI44L|ARPC1B|ZFP36|CALCRL|TFPI|ID2|A…	up
FAN_OVARY_CL9_PUTATIVE_APOPTOTIC_ENDOTHELIAL_CELL				-0.369305		363	MEF2C|FOXP1|CLU|CD74|B2M|SP100|PICALM|SPARC|A2M|MBNL1|HLA-A|IGFBP7|ELF1|SAT1|IFNGR1|MT2A|HLA-DRB1|JAK1|LIMS1|ETS2|FTL|RSRP1|LRRC8C|SPARCL1|TPT1|HLA-E|PHACTR2|YPEL2|GSN|ANKRD11|KLF6|DAB2|HLA-B|STOM|HLA-DMA|MGST2|NCOA7|FCGRT|BAZ1A|HLA-DRB5|SWAP70|LPAR6|ENG|MSN|LDB2|ANXA1|GBP2|ARHGAP29|BTG1|CFLAR|NCK1|SFPQ|UBC|CREBRF|HLA-C|IER3|GIMAP8|SRSF4|SINHCAF|MT-ND3|NFKBIA|GASK1B|IFI44L|RAC1|ARPC1B|CALCRL|TFPI…	up
GAO_LARGE_INTESTINE_24W_C11_PANETH_LIKE_CELL				-0.717942		313	SFMBT2|TBXAS1|AOAH|CD163|FYB1|PTPRC|CD74|TLR2|INPP5D|MERTK|SRGN|IKZF1|SLCO2B1|PLCG2|DOCK2|HCLS1|LYN|OGFRL1|FLI1|RHBDF2|CSF1R|MS4A6A|SLA|GPR34|FGD2|CPVL|PRKCB|SLC9A9|CLEC7A|TFEC|RNF144B|ATP1B3|CYBB|CD53|SAMSN1|CD86|CSF3R|IFNGR1|MS4A4A|WDFY4|HLA-DRB1|HLA-DRA|LCP2|LY86|NCKAP1L|CD84|ADAP2|KYNU|MS4A7|HLA-DPB1|TNFRSF1B|FCGR2A|PIK3AP1|MANBA|NR4A3|ADCY7|F13A1|LAPTM5|PELI1|MAFB|HAVCR2|VAV1|HLA-DQA1|ARHGDI…	up
GAO_LARGE_INTESTINE_ADULT_CI_MESENCHYMAL_CELLS				-0.618756		343	SFMBT2|ELMO1|APBB1IP|ARHGAP15|MEF2C|DOCK8|FYB1|PTPRC|INPP5D|VIM|SRGN|RUNX2|IKZF1|ZEB2|ANKRD44|DOCK2|HCLS1|ADAM28|FLI1|RCSD1|SLA|FGD2|RGS1|PRKCB|ARHGAP25|TMEM156|ST8SIA4|CYBB|CD53|SAMSN1|ALOX5|NCKAP1L|KLHL5|LRRC8C|NR4A3|EAF2|NIBAN1|POU2F2|LAPTM5|PECAM1|PARVG|ARHGDIB|EMB|ITGA4|RHOH|CYTIP|LCP1|ITGB2|OSBPL3|KLHL6|HLA-DPA1|ARHGAP4|NLRP1|GPR183|CYTH4|SLC7A7|MSN|TRAF3IP3|ARHGAP30|RGCC|STAT4|GLIPR1|IL10R…	up
HAY_BONE_MARROW_MONOCYTE				-0.603216		218	TBXAS1|SMAP2|MSR1|DOCK5|LYN|RNASET2|UTRN|PDK4|PSAP|CSF1R|TIMP1|FGD2|RIN3|CAPZB|RNF144B|GRK3|SAT1|TMSB4X|VSIR|ADAP2|MS4A7|TNFRSF1B|PIK3AP1|FTH1|C3AR1|POU2F2|RNF13|PECAM1|RNF149|SH3BGRL|YPEL2|NR4A1|ITGAX|HCK|CYTIP|ADGRE2|LINC02432|ARRB2|MTSS1|SLC7A7|GBP2|TBC1D8|SPI1|CDH23|C1QB|FMNL1|MMP24OS|ARPC1B|SIGLEC10|CMTM6|DPEP2|FGR|PILRA|UQCRB|CKB|MYL6|LILRB1|ABI3|C1QA|THEMIS2|LGALS9|KIAA0513|SEC14L1|HOTAIRM…	up
HAY_BONE_MARROW_NAIVE_T_CELL				-0.493762		393	ARHGAP15|FYB1|FOXP1|ANKRD44|PDE3B|MGAT4A|PIK3R1|ELF1|PCED1B|EEF1A1|ZFP36L2|TSC22D3|TBC1D4|CDC42SE2|CYTH1|TNFAIP8|RPL41|TPT1|RPL13|PAG1|ATM|IL4R|TUT4|RPS19|RESF1|RPL13A|RPL19|RHOH|CREM|RPL3|RPL28|RPL21|RPL11|RPS27|RPS23|RPS18|RPS27A|RPS28|RIPOR2|RPS2|RPS14|RPL32|RPS8|SARAF|RPL17|RPS6|RPS12|EIF1|RPL5|RPS15|RPS3A|BIN1|FNBP1|RPL23A|RPL34|RPL9|CLEC2D|RPS29|STK4|PRMT2|P2RY8|KLF2|TRAF3IP3|RPS21|RPL35|RG…	up
HAY_BONE_MARROW_NEUTROPHIL				-0.521358		440	FGD4|PLXDC2|CD163|ACTB|TLR2|VIM|IRAK3|SRGN|SKAP2|SLC11A1|DOCK2|FOS|OGFRL1|ACSL1|MS4A6A|ARHGAP26|PRKCB|TFEC|PADI2|LRMDA|CYBB|SAMSN1|CSF3R|IFNGR1|ALOX5|LY86|ENTPD1|RBM47|APLP2|KYNU|ETS2|MANBA|LRRK2|OTULINL|STK17B|CYBA|RNF130|AGTPBP1|SOAT1|MCTP1|EVI5|IL17RA|AHNAK|EMB|FAM102B|CYFIP1|DPYD|KLF6|KCTD12|KLF7|JDP2|GNAQ|CNPY3|LCP1|CLEC12A|RIN2|GAPDH|CD302|PRAM1|RASSF4|PLD1|TMSB10|AGO4|RAB31|MSN|DUSP1|ANXA1…	up
HAY_BONE_MARROW_NK_CELLS				-0.345748		354	AOAH|NFATC2|B2M|PRKCH|ZBTB16|BNC2|MYO1F|HLA-A|CD53|JAK1|CALM1|RSRP1|CAP1|HAVCR2|HLA-E|DHRS3|ARHGDIB|SCLT1|CX3CR1|BIN2|ITGB2|RNF213|DDIT4|SYTL3|OSTF1|RPS6KA1|PRPF38B|LDB2|ARHGAP30|CFLAR|STAT4|IER2|HLA-C|PIP4K2A|CCL3|ITGAL|CASP8|AKNA|RNF166|CBLB|ID2|CFL1|CD300A|PRKX|ARL6IP5|MBP|CCL4|CORO1A|PDGFD|SKAP1|GPR65|PDIA3|SASH3|AK5|MCTP2|ABCB1|CD247|TES|PFN1|MYL12A|RASSF1|ADGRE5|MYL12B|ARHGAP9|RUNX3|SIPA1|M…	up
HU_FETAL_RETINA_BLOOD				-0.366892		270	B2M|CTSB|WASF2|CCND3|ELL2|ELF1|TXNIP|MT2A|CPED1|FTH1|FTL|GALNT2|RGS10|USP15|HLA-E|SNCA|STOM|METTL7A|RPS2|RPS12|EIF1|NCOA4|ANXA1|RPL35|ATP5F1E|RGCC|CHPT1|RPL29|NPL|UBA52|SERF2|IQGAP2|MT1E|MYL6|UBB|TFRC|OAZ1|PLXND1|MTURN|YBX1|ELOB|ERMAP|RPL36AL|NR1H2|SLC1A5|COX6B1|TMA7|CALM3|S100A6|BTF3|CREG1|PRXL2A|EDN3|POLR2L|FBN2|SEC62|SHLD1|CRNDE|MPC2|PRDX6|GSTP1|RNASE1|KLF3|PRDX5|PRDX2|GHITM|SLC2A1|UCP2|APRT|E…	up
HU_FETAL_RETINA_FIBROBLAST				-0.359118		375	MEF2C|APOD|FOXP1|B2M|SPARC|EPB41L2|RBMS3|WASF2|FOS|UTRN|TIMP1|HMGA2|HLA-A|HERPUD1|ZFP36L1|EPHA3|IGFBP7|TXNIP|MT2A|FRMD4A|CPED1|IGFBP5|ALCAM|CD81|ZFP36L2|SCIN|SMARCA2|ETS2|NOTCH2|CYBA|DSE|HLA-E|MDFIC|AHNAK|SNED1|DHRS3|CYFIP1|EGR1|KCTD12|DAB2|STOM|COL4A5|NCOA7|DDR2|FN1|EGFR|FCGRT|LPAR6|ENG|MSN|SMAD3|KLF2|ARHGAP29|EPS8|IER2|BTG2|RGS2|PTN|HSP90B1|NFKBIA|ZFP36|FOXP2|TFPI|LGI1|TLN1|PLXNC1|EML4|CCN2|TGF…	up
HU_FETAL_RETINA_MICROGLIA				-0.85551		371	SFMBT2|APBB1IP|TBXAS1|PLXDC2|MEF2C|DOCK8|AOAH|TGFBR2|FYB1|SMAP2|ACTB|PTPRC|CD74|INPP5D|B2M|MERTK|CSF2RA|SRGAP2|SP100|LPCAT2|SRGN|RAP1A|IKZF1|MEF2A|SLCO2B1|SKAP2|CTSB|DOCK2|HCLS1|LYN|RNASET2|SYK|A2M|DOCK10|FOS|ADAM28|OGFRL1|ATP8B4|SPP1|RHBDF2|RCSD1|PSAP|CSF1R|PALD1|MYO1F|SORL1|SLA|GPR34|MBNL1|SRGAP2B|FGD2|RGS1|DOCK4|CPVL|MGAT4A|HLA-A|P2RY12|ARHGAP25|CLEC7A|HERPUD1|CAPZB|ST6GAL1|ZFP36L1|OLR1|C3|CYB…	up
HU_FETAL_RETINA_RPE				-0.376976		282	B2M|VIM|APOE|SPARC|UTRN|CD63|PSAP|HMGA2|CPVL|IGFBP7|ITM2B|IGFBP5|TNS3|COL8A1|RBM47|ZFP36L2|APLP2|NOTCH2|CST3|PTPN14|MT-ND4|PHACTR2|SLC4A4|DHRS3|SEMA3C|TIMP3|OSBPL1A|WNT2B|PGM5|DDR2|FNIP2|SMAD3|ASAH1|ITGA6|FAM13A|PTGDS|CTSH|LTBP1|SGK1|YAP1|MT-ND3|GJA1|CANX|EZR|COL18A1|IQGAP2|MT-CO2|PRNP|NPC2|MT-CYB|FGFR2|MT-ATP6|SLC7A5|SDCBP|PLTP|UACA|CTSD|CNDP1|MT-ND1|LRAT|ENPP2|MT-CO3|ELOVL7|NBPF14|PRXL2A|HSPB1|…	up
LAKE_ADULT_KIDNEY_C10_THIN_ASCENDING_LIMB				-0.477905		347	CD74|B2M|HSP90AA1|SKAP2|CTSB|CPM|ACTG1|CD63|SPP1|PSAP|TIMP1|DEPTOR|HLA-A|SAT1|ITM2B|TXNIP|MT2A|EEF1A1|JAK1|TNS3|CALM1|CD81|ZFP36L2|APLP2|FCHO2|FTH1|PTMA|FTL|RPL41|TPT1|RPL13|HLA-E|RPLP1|RPS19|RPS24|RPL13A|RPL19|HLA-B|RPL3|RPL21|RPL11|RPS27|RPS23|RPS18|OSBPL3|RPS27A|GAPDH|RPS28|RPS2|NCOA7|RPS14|RPL32|RPS8|RPL37A|SARAF|RPS6|RPS12|EIF1|RPL5|RPS15|RPS3A|FNIP2|TMBIM6|RPL9|RPL15|RPS29|RPL7A|PEBP1|VPS13…	up
LAKE_ADULT_KIDNEY_C12_THICK_ASCENDING_LIMB				-0.444937		371	ARHGAP24|FMN1|B2M|ACSL1|CD63|PSAP|SORL1|CPVL|HLA-A|PIK3R1|HERPUD1|PLCL1|RNF150|ITM2B|EEF1A1|CD81|APLP2|TBC1D4|FTH1|CST3|MGAT5|SORT1|RPL41|CADM1|TPT1|RPL13|USP24|RPLP1|OXR1|RPS19|RPS24|RPL13A|RPL19|RPL3|NTRK2|CPEB3|RPL21|RPL11|RPS27|RPS23|METTL7A|RPS18|OSBPL3|RPS27A|GAPDH|RPS28|RPS14|RPL32|RPS8|RPL37A|SARAF|RPS6|RPS12|RPL5|RPS15|RPS3A|TMSB10|RPL34|TMBIM6|RPL9|RPL15|RPS29|RPL7A|PEBP1|RPS21|RPL35|AT…	up
LAKE_ADULT_KIDNEY_C18_COLLECTING_DUCT_PRINCIPAL_CELLS_MEDULLA				-0.586585		314	CLU|B2M|PRKAG2|HSP90AA1|MAN1A1|PDK4|ACTG1|CD63|PSAP|HLA-A|ST6GAL1|ZFP36L1|IGFBP7|SAT1|ITM2B|TXNIP|EEF1A1|TMSB4X|JAK1|CALM1|PLCL2|CD81|APLP2|SCIN|FTH1|PTMA|FTL|RSRP1|RPL41|TPT1|RPL13|RPLP1|RPS19|TGFBR1|RPS24|RPL13A|RPL19|CD2AP|CREM|HLA-B|RPL3|RPL21|RPL11|RPS27|RPS23|RPS18|RPS27A|RNF213|GAPDH|RPS28|RPS2|RPS14|RPL32|RPS8|RPL37A|SARAF|RPS6|RPS12|EIF1|RPL5|RPS15|RPS3A|TMSB10|RPL34|TMBIM6|RPL9|RPL15|RP…	up
LAKE_ADULT_KIDNEY_C19_COLLECTING_DUCT_INTERCALATED_CELLS_TYPE_A_MEDULLA				-0.540379		313	CLU|CD74|B2M|HSP90AA1|ACTG1|CD63|PSAP|IL18|ST6GAL1|IGFBP7|SAT1|ITM2B|TXNIP|MT2A|EEF1A1|TMSB4X|JAK1|CALM1|ARHGAP18|APLP2|SCIN|FTH1|FTL|RSRP1|SNTB1|RPL41|TPT1|RPL13|RPLP1|RPS19|RPS24|RPL13A|RPL19|CRYBG3|HLA-B|RPL3|RPL21|RPL11|RPS27|RPS23|RPS18|RPS27A|GAPDH|RPS28|RPS2|NCOA7|RPS14|RPL32|RPS8|RPL37A|SARAF|RPS6|RPS12|EIF1|RPL5|RPS15|RPS3A|RPL34|TMBIM6|RPL9|RPL15|RPL7A|PEBP1|TBC1D14|RPL35|FAU|RPS25|BTG1…	up
LAKE_ADULT_KIDNEY_C8_DECENDING_THIN_LIMB				-0.579146		274	CLU|B2M|HSP90AA1|CTSB|ACTG1|CD63|SPP1|TIMP1|HLA-A|ZFP36L1|IGFBP7|SAT1|ITM2B|TXNIP|MT2A|EEF1A1|JAK1|CALM1|APLP2|FTH1|PTMA|FTL|LRRK2|RPL41|TPT1|RPL13|RPLP1|EGR1|RPS19|RPS24|RPL13A|RPL19|EDIL3|HLA-B|RPL3|RPL21|RPL11|RPS27|RPS23|RPS18|RPS27A|GAPDH|RPS28|RPS2|RPS14|RPL32|RPS8|RPL37A|SARAF|RPS6|RPS12|EIF1|RPL5|RPS15|RPS3A|TMSB10|RPL34|TMBIM6|RPL9|RPL15|RPL7A|ASAH1|PEBP1|RPL35|FAU|RPS25|ARHGAP29|BTG1|YW…	up
LAKE_ADULT_KIDNEY_C9_THIN_ASCENDING_LIMB				-0.588315		265	ARHGAP24|CLU|B2M|HSP90AA1|ACTG1|CD63|SPP1|TIMP1|IGFBP7|SAT1|ITM2B|EEF1A1|JAK1|CALM1|APLP2|FCHO2|SCIN|FTH1|PTMA|FTL|RSRP1|TPT1|BICC1|RPL13|RPLP1|RPS19|RPS24|RPL13A|RPL19|HLA-B|RPL3|RPL21|RPL11|RPS23|RPS18|RPS27A|GAPDH|RPS2|NCOA7|RPS14|RPL32|RPS8|RPL37A|SARAF|RPS6|RPS12|EIF1|RPL5|RPS15|RPS3A|RPL34|TMBIM6|ANXA4|RPL9|RPL15|RPL7A|PEBP1|VPS13C|RPL35|FAU|RPS25|ARHGAP29|BTG1|YWHAB|RPS4X|RPLP2|NACA|RPL18|…	up
MANNO_MIDBRAIN_NEUROTYPES_HENDO				-0.4052		868	MEF2C|USP53|FOXN3|TGFBR2|INPP5D|B2M|CSGALNACT1|VIM|PRKCH|SRGN|MEF2A|PICALM|SLCO2B1|PLCG2|WASF2|A2M|FOS|UTRN|PDK4|FLI1|RHBDF2|RCSD1|PALD1|TIMP1|SERPINE1|FKBP5|ELL2|HERPUD1|ST6GAL1|ZFP36L1|RNF144B|IGFBP7|ELF1|SAT1|TXNIP|DENND3|PCED1B|MT2A|TMSB4X|JAK1|LCP2|LIMS1|ENTPD1|CD81|ZFP36L2|ARHGAP18|FCHO2|TSPAN14|LHFPL2|PREX1|PRKD3|SMARCA2|RASSF3|TSC22D3|TBC1D4|TNFRSF1B|FCGR2A|B4GALT1|AFF1|ETS2|INSR|FMNL3|KL…	up
MANNO_MIDBRAIN_NEUROTYPES_HMGL				-0.766546		561	SFMBT2|APBB1IP|PLXDC2|MEF2C|DOCK8|FOXN3|TGFBR2|CD163|FYB1|PTPRC|CD74|NFATC2|INPP5D|B2M|MERTK|LPCAT2|SRGN|APOE|IKZF1|ANKRD44|SLCO2B1|PLCG2|SKAP2|CTSB|HCLS1|WASF2|LYN|RNASET2|SYK|A2M|ADAM28|PDK4|OGFRL1|FLI1|ATP8B4|SPP1|BMP2K|RHBDF2|RCSD1|CSF1R|PALD1|MYO1F|SORL1|SLA|RREB1|GPR34|FOXO3|DEPTOR|FGD2|RGS1|ARHGAP26|DOCK4|CPVL|SLC9A9|FKBP5|P2RY12|ARHGAP25|CLEC7A|ELL2|HERPUD1|IL18|TFEC|CAPZB|ST6GAL1|ZFP36L1…	up
MENON_FETAL_KIDNEY_8_CONNECTING_TUBULE_CELLS				-0.337365		258	ARHGAP24|HSP90AA1|PSAP|PIK3R1|SLC8A1|ATP1B3|IGFBP7|SAT1|ITM2B|FRMD4A|RBM47|APLP2|SCIN|AHNAK|MICOS10|SARAF|TMBIM6|PRMT2|PEBP1|ATP5F1E|BTG1|YWHAB|PLEKHA5|RNPC3|RPS4Y1|MT-ND3|WSB1|HOXB3|SERF2|COL18A1|UQCRB|MT-CO2|NDUFA4|TMEM59|LIMCH1|COX4I1|ITM2C|NPC2|COX6C|MTURN|COX7C|COBLL1|COX8A|RPL36AL|NDUFA13|QKI|MECOM|ATP6AP2|SLC25A5|SNRPN|UQCR10|NDUFA1|COX6B1|LRPAP1|TMA7|ATP5ME|HIPK2|S100A6|MT-CO3|TFDP2|LDHB|…	up
MURARO_PANCREAS_ACINAR_CELL				-0.385204		693	USP53|CD74|B2M|VIM|SP100|CPM|LYN|ACTG1|ARHGAP26|HERPUD1|IL18|TBC1D1|ZFP36L1|C3|SAT1|IFNGR1|HLA-DRB1|EEF1A1|TMSB4X|HLA-DRA|RBM47|ARHGAP18|CAMK1D|PIK3AP1|FTH1|B4GALT1|ETS2|INSR|PTMA|FTL|GLUL|GALNT2|TNFAIP8|NIBAN1|RPL41|TPT1|RPL13|RPLP1|DHRS3|CYFIP1|RPS19|KLF6|RPS24|RPL13A|RPL19|CAPZA1|CD2AP|PARP4|HLA-B|RPL11|RPS27|HLA-DMA|GCLC|RPS23|METTL7A|RPS27A|RNF213|RPS28|RPS2|NCOA7|RPL32|RPS8|RPL37A|MARCKS|RP…	up
RUBENSTEIN_SKELETAL_MUSCLE_MYELOID_CELLS				-0.721448		339	TBXAS1|FYB1|SMAP2|ACTB|PTPRC|CD74|CSF2RA|SRGN|RAP1A|CTSB|HCLS1|RNASET2|FOS|PSAP|MS4A6A|TIMP1|CPVL|CLEC7A|HERPUD1|CAPZB|ATP1B3|CYBB|CD53|SAT1|HLA-DRB1|EEF1A1|TMSB4X|HLA-DRA|SAMHD1|LY86|MS4A7|CTSS|TSC22D3|HLA-DPB1|FTH1|FTL|RGS10|CST3|LAPTM5|CYBA|RNF130|RPL41|RPLP1|ARHGDIB|NR4A1|RPS19|RPS24|HCK|RPL19|CAPZA1|RPL28|RPL21|RPL11|HLA-DMA|LCP1|RPS23|ITGB2|CEBPB|GAPDH|RPS28|RPS2|RPS14|RPL32|HLA-DPA1|SARAF|…	up
RUBENSTEIN_SKELETAL_MUSCLE_PCV_ENDOTHELIAL_CELLS				-0.513331		225	TGFBR2|FOXP1|CLU|CD74|FLI1|HLA-A|SAT1|HLA-DRB1|EEF1A1|TMSB4X|HLA-DRA|LIMS1|ZFP36L2|HLA-DPB1|ETS2|PTMA|SPARCL1|TPT1|HLA-E|HLA-DQA1|RPS19|RPS24|KCTD12|HLA-B|RPL3|GNAQ|RPL11|HLA-DMA|MGST2|RPS23|HLA-DQB1|RPS18|RPS27A|RPS28|RPS2|RPS14|RPL32|HLA-DPA1|RPS8|RPL17|RPS6|RPS12|RPS15|RPS3A|TMSB10|RPL26|RPL34|ANXA4|RPL15|RPL7A|LDB2|DOCK9|KLF2|RPS21|RPS25|RPL35A|RPS4X|RPL36|RPS9|RPS4Y1|RPS13|RPS15A|RPL8|RPL22|…	up
RUBENSTEIN_SKELETAL_MUSCLE_SATELLITE_CELLS				-0.523002		306	CLU|VIM|APOE|FOS|CD63|EEF1A1|IGFBP5|PTMA|GLUL|CST3|RPL41|TPT1|RPL13|RPLP1|EGR1|RPS19|RPS24|RPL13A|RPL19|RPL3|RPL28|RPL21|RPL11|RPS27|RPS23|RPS18|RPS27A|GAPDH|RPS28|RPS2|RPS14|RPL32|RPS8|RPL37A|SARAF|RPL17|RPS6|RPS12|EIF1|RPL5|RPS15|RPS3A|RPL26|RPL23A|RPL34|RPL9|RPL15|RPS29|RPL7A|TUBA1B|DUSP1|PEBP1|RPS21|RPL35|FAU|RPS25|RPL39|RPL35A|RPS4X|RPL36|RPLP2|IER2|NACA|RPL18|RPS9|RPS3|RPS16|BTG2|RPL38|RPS4…	up
TRAVAGLINI_LUNG_BRONCHIAL_VESSEL_1_CELL				-0.533792		221	MEF2C|SPP1|IGFBP7|ZFP36L2|ETS2|INSR|PTMA|SPARCL1|RPL41|MCTP1|TPT1|RPL13|RPLP1|EGR1|RPS19|RPS24|RPL13A|RPL19|RPL3|RPL28|RPL21|RPL11|RPS27|RPS23|RPS27A|RPS28|RPS2|NCOA7|RPS14|RPL32|RPS8|RPL37A|RPS6|RPS12|RPL5|RPS15|RPS3A|RPL26|RPL23A|SWAP70|RPL34|RPL15|RPS29|RPS21|RPL35|FAU|RPL39|RPL35A|RPS4X|RPL36|EPS8|RPLP2|NACA|RPL27A|RPL18|CMIP|RPS3|RPS16|RPL38|RPS13|RPS15A|RPL8|RPL18A|RPL22|GASK1B|RPS7|RPL29|H…	up
TRAVAGLINI_LUNG_BRONCHIAL_VESSEL_2_CELL				-0.341768		264	MEF2C|ACTB|SRGN|PICALM|A2M|ACTG1|RGS1|ATP1B3|ELF1|MT2A|ETS2|SPARCL1|NR4A1|EGR1|STOM|SARAF|FN1|RPL17|EIF1|RAP1B|SWAP70|LPAR6|TUBA1B|RGCC|YWHAH|SFPQ|UBC|BTG2|RBPMS|ETV6|WSB1|ZFP36|HSP90AB1|STX12|GJA1|RASGRP3|HNRNPH1|PLSCR1|GNAI3|ITPRIP|CTNNB1|CCN2|APOLD1|CEBPD|HSPA8|DNAJA1|PLAUR|MCL1|ZFAND5|SDCBP|ABCB1|EGR3|RPS10|ZC3HAV1|CDKN1A|SLC25A5|ENPP2|POMP|GTF2B|LDHA|NR4A2|PRDM1|LYZ|COX17	up
TRAVAGLINI_LUNG_CAPILLARY_INTERMEDIATE_2_CELL				-0.416986		397	FOXN3|B2M|RAP1A|SPARC|EPB41L2|CCND3|RCSD1|FKBP5|MT2A|EEF1A1|TMSB4X|HLA-DRA|CALM1|LRCH1|ARHGAP18|HLA-DPB1|FTH1|PTMA|FTL|KLHL5|RPL41|TPT1|PHACTR2|RPLP1|HLA-DQA1|SH3BGRL|RPS24|RPS27|GPBP1L1|HLA-DQB1|FNBP1L|RPS27A|DDIT4|RPS28|RPL37A|RPS12|TMSB10|RPL34|RPS29|RPS21|RPL35|ATP5F1E|RGCC|FAU|RPS25|RPL39|RPLP2|RPL27A|SRSF4|RPL38|RPS4Y1|RPL22|RPS7|MMP24OS|RPS11|DBI|ATP2C1|RPS20|UBA52|RPL27|SERF2|MT1E|RPL23|G…	up
TRAVAGLINI_LUNG_CLASSICAL_MONOCYTE_CELL				-0.715145		264	FGD4|PLXDC2|MEF2C|AOAH|CD163|TLR2|IRAK3|PRKAG2|ZEB2|MEF2A|PICALM|SKAP2|SLC11A1|LYN|SYK|FOS|ACSL1|PSAP|MS4A6A|MYO1F|SRGAP2B|FGD2|CPVL|SPTLC2|CLEC7A|TFEC|RNF144B|SLC8A1|CYBB|SAT1|CD86|CSF3R|IFNGR1|IL13RA1|MIS18BP1|LY86|ENTPD1|RBM47|APLP2|KYNU|CTSS|RASSF3|TNFRSF1B|FCGR2A|ETS2|INSR|NOTCH2|LRRK2|CST3|USP15|STK17B|POU2F2|PELI1|RNF130|AGTPBP1|MAFB|TPT1|PECAM1|RPLP1|IL17RA|AHNAK|RNF149|DPYD|RPS24|KCTD12|…	up
TRAVAGLINI_LUNG_EREG_DENDRITIC_CELL				-0.618983		570	TBXAS1|FGD4|PLXDC2|USP53|CD163|ACTB|MSR1|CD74|TLR2|IRAK3|PIK3R5|CSF2RA|LPCAT2|SRGN|ZEB2|MEF2A|PICALM|SLCO2B1|SKAP2|CTSB|EPB41L2|SLC11A1|HCLS1|A2M|DOCK10|FOS|ACSL1|ACTG1|PSAP|CSF1R|PSTPIP2|MS4A6A|TIMP1|SORL1|CPVL|FKBP5|CLEC7A|ELL2|ZFP36L1|OLR1|REL|ST8SIA4|ATP1B3|CYBB|SAMSN1|SAT1|CD86|IFNGR1|MS4A4A|SLC1A3|MT2A|HLA-DRB1|IL13RA1|HLA-DRA|LCP2|LIMS1|ALCAM|SLC20A1|ENTPD1|RBM47|AKAP13|ARHGAP18|APLP2|LHFP…	up
TRAVAGLINI_LUNG_MESOTHELIAL_CELL				-0.333675		626	CD74|B2M|BNC2|TIMP1|SERPINE1|IL18|C3|SAT1|MT2A|HLA-DRB1|TMSB4X|HLA-DRA|SLC20A1|LHFPL2|HLA-DPB1|DAPK1|B4GALT1|PTMA|RGS10|RPL41|TPT1|BICC1|RPL13|RPLP1|RNF149|HLA-DQA1|EMB|RPS19|ELOVL5|RPS24|RPL13A|DAB2|RPL19|HLA-B|BACH1|RPL28|RPL11|MICOS10|RPS27|HLA-DMA|RPS23|HLA-DQB1|RPS18|RPS27A|GAPDH|RPS28|RPS2|NCOA7|RPS14|RPL32|HLA-DPA1|RPS8|RPL37A|HK2|RPL17|RPS6|RPS12|RPS15|RPS3A|TMSB10|RPL26|HLA-DRB5|RAB31|RP…	up
TRAVAGLINI_LUNG_NEUTROPHIL_CELL				-0.541714		331	FGD4|SMAP2|TLR2|IRAK3|SRGN|ANKRD44|SLC11A1|HCLS1|FOS|ACSL1|MYO1F|SORL1|SLA|FKBP5|CLEC7A|PADI2|SAMSN1|SAT1|CSF3R|DENND3|LCP2|VSIR|TMCC3|ENTPD1|RBM47|DOCK11|PREX1|CTSS|RASSF3|FCGR2A|FTH1|B4GALT1|FTL|CYTH1|LRRK2|NIBAN1|POU2F2|PELI1|IL17RA|RNF149|EMB|RESF1|ITGAX|HLA-B|FGD3|RNF213|CEBPB|ARRB2|RGS18|MARCKS|PER1|PAN3|DUSP1|KLF2|ATP5F1E|SPI1|REPS2|BTG2|TYROBP|RGS2|RNF145|GNAI2|JUND|P2RY13|GCA|FPR1|MYL6|M…	up
TRAVAGLINI_LUNG_OLR1_CLASSICAL_MONOCYTE_CELL				-0.488735		706	FMN1|CD163|ACTB|TLR2|VIM|IRAK3|PIK3R5|CSF2RA|SRGN|ZEB2|PICALM|CTSB|SLC11A1|HCLS1|LYN|SYK|DOCK10|FOS|ACSL1|ACTG1|PSAP|PSTPIP2|TIMP1|SLA|CPVL|FKBP5|CLEC7A|ELL2|ROCK1|ZFP36L1|OLR1|RNF144B|ATP1B3|CYBB|CD53|SAMSN1|SAT1|CSF3R|SLC1A3|MT2A|IL13RA1|JAK1|TNS3|LCP2|LIMS1|RBM47|APLP2|LHFPL2|KYNU|MS4A7|CTSS|GNB4|TNFRSF1B|FCGR2A|PIK3AP1|FTH1|MAP3K8|RAPGEF1|ETS2|KLHL5|LRRC8C|NOTCH2|TNFAIP8|C3AR1|RGS10|SUSD6|JAR…	up
TRAVAGLINI_LUNG_PROLIFERATING_MACROPHAGE_CELL				-0.403657		938	PLXDC2|CD163|MSR1|CD74|B2M|VIM|APOE|HSP90AA1|SPARC|CTSB|SLC11A1|CD63|PSAP|MS4A6A|CPVL|IL18|OLR1|ATP1B3|ITM2B|CD86|MS4A4A|MT2A|HLA-DRB1|TMSB4X|HLA-DRA|MIS18BP1|CALM1|ALOX5|LY86|ALCAM|CD81|MGMT|ARHGAP18|APLP2|KYNU|MS4A7|CTSS|HLA-DPB1|FTH1|FTL|GLUL|VSIG4|CST3|CYBA|SORT1|PECAM1|HLA-DQA1|SH3BGRL|GSN|AXL|HCK|DAB2|GLDN|STOM|MICOS10|HLA-DMA|OSBPL1A|MGST2|HLA-DQB1|ACYP2|GAPDH|LAIR1|CD58|HLA-DPA1|FN1|FCGRT…	up
TRAVAGLINI_LUNG_PROXIMAL_BASAL_CELL				-0.33868		597	FOXN3|CTSB|ADAM28|HERPUD1|ZFP36L1|ATP1B3|ITM2B|TXNIP|EEF1A1|ZFP36L2|TSC22D3|CAMK1D|PTMA|GLUL|TNFAIP8|RPL41|CMTM7|TPT1|FAF1|RPL13|RPLP1|AHNAK|DHRS3|RPS19|SSBP2|RPS24|SNCA|RPL13A|RPL19|RPL3|RPL28|RPL21|RPL11|MGST2|RPS23|RPS18|RPS27A|DDIT4|GAPDH|RPS28|RPS2|RPS14|RPL32|RPS8|MARCKS|SLC15A2|RPL17|EGFR|RPS6|RPS12|MTSS1|RPL5|RPS15|FCGRT|RPS3A|RPL26|RPL23A|RPL34|RPL9|RPL15|LPAR6|NCOA4|RPL7A|DUSP1|ANXA1|RP…	up
TRAVAGLINI_LUNG_TREM2_DENDRITIC_CELL				-0.583496		558	PLXDC2|MSR1|CD74|VIM|APOE|HSP90AA1|SLCO2B1|SPARC|CTSB|SLC11A1|CPM|A2M|PDK4|CD63|SPP1|PSAP|CSF1R|MS4A6A|CPVL|HLA-A|CLEC7A|IL18|TFEC|OLR1|ATP1B3|CYBB|ITM2B|CD86|MYOF|IFNGR1|MS4A4A|SLC1A3|HLA-DRB1|IL13RA1|TMSB4X|HLA-DRA|ALOX5|LIMS1|LY86|ALCAM|CD84|CD81|RBM47|ARHGAP18|APLP2|FCHO2|LHFPL2|KYNU|MS4A7|CTSS|HLA-DPB1|GNB4|CAMK1D|FCGR2A|FTH1|FTL|GLUL|C3AR1|VSIG4|CST3|EPSTI1|CYBA|RNF130|SOAT1|VOPP1|RNF13|MAF…	up
ZHONG_PFC_MAJOR_TYPES_MICROGLIA				-0.815078		430	SFMBT2|APBB1IP|TBXAS1|PLXDC2|DOCK8|AOAH|FYB1|SMAP2|PTPRC|CD74|INPP5D|B2M|MERTK|SP100|LPCAT2|SRGN|APOE|IKZF1|MEF2A|SLCO2B1|CTSB|DOCK2|HCLS1|WASF2|LYN|RNASET2|SYK|A2M|FOS|ADAM28|PDK4|FLI1|ATP8B4|CD63|SPP1|RHBDF2|RCSD1|PSAP|CSF1R|PALD1|MYO1F|SORL1|GPR34|MBNL1|FGD2|RGS1|DOCK4|CPVL|SLC9A9|MGAT4A|P2RY12|HERPUD1|TFEC|CAPZB|ZFP36L1|OLR1|C3|CYBB|CD53|SAMSN1|ELF1|SAT1|ITM2B|CD86|CSF3R|IFNGR1|FRMD4A|CPED1|I…	up

## Sheet: cluster1
pathway	pval	padj	log2err	ES	NES	size	leadingEdge	type
HU_FETAL_RETINA_MICROGLIA	7.85086e-42	2.7478e-39	1.68434	0.854198	2.18147	371	TBXAS1|CSF2RA|DOCK8|SFMBT2|PLXDC2|APBB1IP|SRGAP2|RGS1|AOAH|FYB1|SRGAP2B|OGFRL1|RNASET2|SMAP2|MEF2A|LPCAT2|PALD1|CD74|ST6GAL1|DOCK2|PTPRC|SORL1|HCLS1|LYN|SYK|SKAP2|CPVL|INPP5D|OLR1|CSF1R|P2RY12|TGFBR2|FGD2|HERPUD1|MGAT4A|ATP8B4|SLCO2B1|RHBDF2|SGK1|GPR34|IFNGR1|RCSD1|MEF2C|SAT1|SRGN|CYFIP1|ZFP36L2|SP100|CLEC7A|ADAM28|MYO1F|CYBB|CSF3R|IL13RA1|CAPZB|IKZF1|CD86|MIS18BP1|ALOX5|MBNL1|CPED1|GSN|LIMS1|ARH…	up
AIZARANI_LIVER_C6_KUPFFER_CELLS_2	3.22052e-30	2.25437e-28	1.42456	0.876154	2.15804	223	TBXAS1|PLXDC2|CD163|RGS1|FYB1|SRGAP2B|OGFRL1|RNASET2|PDK4|FRMD4A|HCLS1|TLR2|SRGAP1|MS4A6A|LYN|CPM|SKAP2|CPVL|SLC11A1|EPB41L2|CSF1R|FGD2|IRAK3|IL18|SLCO2B1|WASF2|SGK1|GPR34|RBM47|SAT1|CYFIP1|ZEB2|MSR1|MS4A4A|ZFHX3|CLEC7A|CYBB|RNF144B|AXL|STX7|CD86|ALOX5|LIMS1|MERTK|MS4A7|CNTRL|CD84|SAMHD1|HLA-DRB1|SLA|VSIR|CTSS|FCGBP|PTEN|ADAP2|RAB31|NCKAP1L|SLC1A3|FCGR2A|MTSS1|HLA-DPB1|RASSF4|GRB2|C3AR1|ITGAX|HLA…	up
DESCARTES_FETAL_CEREBELLUM_MICROGLIA	1.66737e-48	1.16716e-45	1.81454	0.821781	2.15506	572	TBXAS1|CSF2RA|DOCK8|ARHGAP15|SFMBT2|PLXDC2|APBB1IP|CD163|FAM149A|RGS1|AOAH|FYB1|RNASET2|SMAP2|LRMDA|LPCAT2|PDK4|FMN1|CD74|LNCAROD|DOCK2|RIN3|PTPRC|LINC00278|SORL1|HCLS1|TLR2|LRRK1|MS4A6A|LYN|SYK|SKAP2|CPVL|SLC11A1|OLR1|CSF1R|P2RY12|FGD2|IL18|ATP8B4|BMP2K|PIK3R5|RHBDF2|ABCC4|TFEC|GPR34|IFNGR1|RBM47|TMEM156|TRPM2|BNC2|DIAPH2|MS4A4A|CLEC7A|ADAM28|MYO1F|CYBB|CSF3R|CAPZB|IKZF1|CD86|ALOX5|ALPK1|WDFY4|G…	up
CUI_DEVELOPING_HEART_C8_MACROPHAGE	1.78139e-31	1.38553e-29	1.46045	0.861287	2.15206	270	TBXAS1|DOCK8|APBB1IP|CD163|RGS1|AOAH|FYB1|RNASET2|SMAP2|CD74|DOCK2|RIN3|PTPRC|HCLS1|TLR2|MS4A6A|LYN|SYK|SKAP2|CPVL|INPP5D|CSF1R|HERPUD1|SLCO2B1|SGK1|GPR34|RBM47|MEF2C|SRGN|ZFP36L2|MSR1|MS4A4A|CLEC7A|MYO1F|CYBB|CSF3R|IL13RA1|IKZF1|CD86|ARHGAP18|ALOX5|LY86|CD53|MS4A7|ELF1|ZFP36L1|HLA-DRB1|SLA|VSIR|SAMSN1|PREX1|REL|CTSS|A2M|KLF6|SH3KBP1|MAP3K8|LCP2|ADAP2|RAB31|NLRP3|PIK3AP1|RNF130|LPAR6|FCGR2A|CEBPD…	up
FAN_EMBRYONIC_CTX_BIG_GROUPS_MICROGLIA	1.3265e-35	1.3265e-33	1.54988	0.835697	2.13348	363	TBXAS1|DOCK8|SFMBT2|PLXDC2|APBB1IP|RGS1|AOAH|FYB1|RNASET2|MEF2A|LPCAT2|PDK4|CD74|ST6GAL1|DOCK2|PTPRC|SORL1|HCLS1|LYN|SYK|SKAP2|CPVL|INPP5D|EPB41L2|OLR1|CSF1R|P2RY12|TGFBR2|FGD2|HERPUD1|MGAT4A|ATP8B4|SLCO2B1|WASF2|RHBDF2|TFEC|GPR34|IFNGR1|RCSD1|SAT1|SRGN|LHFPL2|CYFIP1|ZFP36L2|SP100|PDGFB|ZFHX3|ADAM28|MYO1F|CYBB|CSF3R|IL13RA1|CAPZB|IKZF1|CD86|MIS18BP1|CPED1|GSN|SERPINB9|LIMS1|LY86|CD53|MERTK|MS4A7|…	up
DESCARTES_FETAL_CEREBRUM_MICROGLIA	1.4349e-39	2.51108e-37	1.64074	0.826412	2.12924	433	CSF2RA|DOCK8|ARHGAP15|SFMBT2|APBB1IP|ARHGAP24|CD163|RGS1|AOAH|SMAP2|LRMDA|LPCAT2|PDK4|FMN1|CD74|LNCAROD|SYNDIG1|DOCK2|RIN3|LINC00278|HCLS1|TLR2|LRRK1|MS4A6A|CPVL|SLC11A1|CSF1R|P2RY12|RUNX2|FGD2|MGAT4A|IL18|ATP8B4|PIK3R5|TFEC|GPR34|RBM47|TMEM156|TRPM2|BNC2|DIAPH2|MS4A4A|CLEC7A|ADAM28|MYO1F|CYBB|CSF3R|IL13RA1|CD86|ALPK1|WDFY4|GLDN|MANBA|LY86|MERTK|MS4A7|DOCK4|LINC01684|SAMSN1|CTSS|GNB4|GCLC|ENTPD1|…	up
ZHONG_PFC_MAJOR_TYPES_MICROGLIA	3.49476e-38	4.89266e-36	1.60888	0.825317	2.12664	430	TBXAS1|DOCK8|SFMBT2|PLXDC2|APBB1IP|RGS1|AOAH|FYB1|RNASET2|SMAP2|MEF2A|LPCAT2|PALD1|PDK4|CD74|DOCK2|FRMD4A|PTPRC|SORL1|HCLS1|LYN|SYK|CPVL|INPP5D|OLR1|CSF1R|P2RY12|FGD2|HERPUD1|MGAT4A|ATP8B4|SLCO2B1|WASF2|RHBDF2|TFEC|SGK1|GPR34|IFNGR1|RCSD1|SAT1|SRGN|LHFPL2|CYFIP1|ZFP36L2|SP100|PDGFB|ZFHX3|ADAM28|FLI1|MYO1F|CYBB|CSF3R|IL13RA1|AXL|CAPZB|IKZF1|CD86|MIS18BP1|ALOX5|MBNL1|MANBA|CPED1|GSN|RNF13|LIMS1|LY8…	up
DESCARTES_FETAL_EYE_MICROGLIA	1.73849e-23	1.01412e-21	1.25451	0.89799	2.12159	147	TBXAS1|CSF2RA|DOCK8|ARHGAP15|CCDC26|APBB1IP|RGS1|AOAH|FYB1|RNASET2|SMAP2|LPCAT2|ARHGAP22|CD74|ST6GAL1|DOCK2|PTPRC|TLR2|LRRK1|MS4A6A|SRGAP2C|INPP5D|OLR1|CSF1R|P2RY12|RUNX2|FGD2|ATP8B4|SLCO2B1|PIK3R5|RHBDF2|TFEC|GPR34|TRPM2|JAK2|CLEC7A|ADAM28|MYO1F|CYBB|CSF3R|DOCK11|IKZF1|WDFY4|ARHGAP25|LY86|MERTK|MS4A7|CD84|HLA-DRB1|SLC9A9|SCIN|LINC02798|ADAP2|NCKAP1L|PIK3AP1|ADCY7|S100Z|HLA-DMA|LINC02642|CD163L1|…	up
MANNO_MIDBRAIN_NEUROTYPES_HMGL	1.62562e-41	3.79311e-39	1.67818	0.800871	2.09832	561	DOCK8|SFMBT2|PLXDC2|APBB1IP|CD163|RGS1|FYB1|OGFRL1|RNASET2|LPCAT2|PALD1|FKBP5|PDK4|CD74|ST6GAL1|FOXN3|PTPRC|SORL1|HCLS1|LYN|SYK|SKAP2|CPVL|INPP5D|OLR1|CSF1R|P2RY12|TGFBR2|FGD2|HERPUD1|IL18|ATP8B4|BMP2K|ANKRD44|SLCO2B1|WASF2|RHBDF2|TFEC|SGK1|ARHGAP26|GPR34|IFNGR1|RBM47|RCSD1|MEF2C|SAT1|SRGN|DEPTOR|LHFPL2|CYFIP1|ZFP36L2|RREB1|MS4A4A|FOXO3|CLEC7A|ADAM28|FLI1|MYO1F|CYBB|CSF3R|IL13RA1|AXL|CAPZB|IKZF1|…	up
AIZARANI_LIVER_C2_KUPFFER_CELLS_1	2.01903e-23	1.08717e-21	1.25451	0.858566	2.08837	195	TBXAS1|PLXDC2|CD163|RGS1|SRGAP2B|OGFRL1|RNASET2|SMAP2|LPCAT2|PSTPIP2|HCLS1|TLR2|SRGAP1|MS4A6A|LYN|SYK|CPM|CPVL|CSF1R|FGD2|HERPUD1|GNAQ|IL18|SLCO2B1|CELF2|ROCK1|SGK1|GPR34|IFNGR1|SAT1|SRGN|MSR1|MS4A4A|CLEC7A|ADAM28|CYBB|RNF144B|IL13RA1|AXL|CD86|MIS18BP1|ALOX5|WDFY4|LIMS1|LY86|MS4A7|NCOA4|CD84|SAMHD1|HLA-DRB1|VSIR|CIITA|REL|CTSS|MAP3K8|FCGBP|PTEN|RAB31|NLRP3|RNF130|FCGR2A|RGS10|HLA-DPB1|HLA-DRB5|C3…	up
DESCARTES_MAIN_FETAL_MICROGLIA	1.40465e-20	6.55503e-19	1.16907	0.868556	2.07065	158	CSF2RA|DOCK8|SFMBT2|PLXDC2|APBB1IP|SRGAP2B|SMAP2|MEF2A|PALD1|PDK4|ST6GAL1|LNCAROD|SYNDIG1|SORL1|LRRK1|SRGAP2C|SLC11A1|OLR1|CSF1R|P2RY12|MGAT4A|SLCO2B1|RHBDF2|GPR34|IFNGR1|TRPM2|LHFPL2|ADAM28|IL13RA1|STX7|CAPZB|DIP2B|ARHGAP25|LY86|MERTK|DOCK4|LRCH1|ABR|SAMSN1|FMNL3|SLC9A9|DAGLB|NCK2|FAR2|GNB4|ENTPD1|SOCS6|SH3BGRL|LINC02798|TGFBR1|HAVCR2|NCK1-DT|ZNRF2|RAP1A|IL17RA|FCGR2A|TBC1D12|SLC2A5|PTPRJ|ITGAX|…	up
DESCARTES_FETAL_INTESTINE_MYELOID_CELLS	2.02292e-18	7.08023e-17	1.10534	0.82629	2.02299	204	TBXAS1|CSF2RA|CCDC26|CD163|AOAH|RNASET2|FMN1|CD74|MS4A6A|CPVL|CSF1R|P2RY12|FGD2|MS4A4E|GPR34|MS4A4A|CLEC7A|CYBB|CSF3R|CD86|WDFY4|LY86|MERTK|MS4A7|SAMHD1|HLA-DRB1|CIITA|KYNU|CTSS|RYR1|ADAP2|NLRP3|FCGR2A|HLA-DPB1|HLA-DRB5|C3AR1|ITGAX|HLA-DMA|CD163L1|LILRB4|HLA-DMB|HLA-DQA1|HLA-DRA|CD83|ITPR2|HLA-DQB1|CD4|VSIG4|HRH2|GPR183|RGS18|MAFB|F13A1|HCK|TLR1|PLEK|SPI1|CX3CR1|C1orf162|SCIMP|SIRPB2|MNDA|SIGLEC1…	up
DESCARTES_FETAL_PANCREAS_MYELOID_CELLS	7.38059e-18	2.24627e-16	1.08644	0.824404	2.01424	201	TBXAS1|CSF2RA|CCDC26|CD163|OGFRL1|FMN1|MS4A6A|CPVL|CSF1R|FGD2|ATP8B4|MS4A4E|TFEC|GPR34|SRGN|TRPM2|MSR1|MS4A4A|CLEC7A|ADAM28|MYO1F|CYBB|CSF3R|CD86|MS4A7|PADI2|CLEC12A|HLA-DRB1|KYNU|NLRP3|FCGR2A|HLA-DRB5|C3AR1|ITGAX|S100Z|CD163L1|LILRB4|HLA-DQA1|KCNK13|CD83|HLA-DQB1|VSIG4|PRAM1|RGS18|F13A1|FGR|HCK|PLEK|SPI1|CX3CR1|PILRA|C1orf162|SCIMP|ITGAM|SIRPB2|MNDA|SIGLEC10|LILRB1|LST1|PTAFR|CLEC9A|P2RY13|IGSF6…	up
DESCARTES_FETAL_ADRENAL_MYELOID_CELLS	4.30343e-16	1.07586e-14	1.0377	0.834967	2.00277	168	CCDC26|CD163|RGS1|RNASET2|TLR2|MS4A6A|CPVL|SLC11A1|CSF1R|P2RY12|FGD2|SLCO2B1|MS4A4E|GPR34|IFNGR1|TRPM2|MSR1|MS4A4A|CLEC7A|ADAM28|CYBB|CD86|MERTK|MS4A7|HLA-DRB1|LINC01684|RYR1|ADAP2|NLRP3|SLC1A3|HLA-DPB1|C3AR1|ITGAX|HLA-DMA|CD163L1|LILRB4|HLA-DMB|HLA-DQA1|HLA-DRA|KCNK13|TLR5|TNFRSF11A|HLA-DQB1|CD4|VSIG4|PRAM1|SLC7A7|CCDC200|LINC01094|HCK|TLR1|SPI1|PILRA|SCIMP|SIRPB2|NAIP|MNDA|SIGLEC10|CYTH4|UNC93B…	up
GAO_LARGE_INTESTINE_24W_C11_PANETH_LIKE_CELL	7.36782e-20	3.22342e-18	1.15122	0.786892	1.99071	313	TBXAS1|SFMBT2|CD163|AOAH|FYB1|OGFRL1|CD74|DOCK2|PTPRC|HCLS1|TLR2|MS4A6A|LYN|CPVL|INPP5D|CSF1R|FGD2|SLCO2B1|RHBDF2|TFEC|SGK1|GPR34|IFNGR1|SRGN|MS4A4A|CLEC7A|FLI1|CYBB|RNF144B|CSF3R|IKZF1|CD86|WDFY4|MANBA|LY86|CD53|MERTK|MS4A7|CD84|HLA-DRB1|SLA|SAMSN1|SLC9A9|KYNU|UVRAG|LCP2|HAVCR2|ADAP2|NCKAP1L|NLRP3|PIK3AP1|LPAR6|FCGR2A|RIC1|HLA-DPB1|PELI1|ADCY7|PRKCB|ITGAX|HLA-DMA|CD163L1|LILRB4|HLA-DMB|HLA-DQA1|…	up
DESCARTES_FETAL_LUNG_MYELOID_CELLS	9.94678e-15	2.17586e-13	0.986546	0.828063	1.97217	161	CSF2RA|CCDC26|CD163|CD74|LRRK1|MS4A6A|CPVL|FGD2|ATP8B4|MS4A4E|GPR34|TRPM2|MS4A4A|CLEC7A|CYBB|CD86|WDFY4|MS4A7|HLA-DRB1|CIITA|KYNU|HAVCR2|NLRP3|HLA-DPB1|KCNMB1|HLA-DRB5|C3AR1|ITGAX|HLA-DMA|CD163L1|LILRB4|HLA-DQA1|HLA-DRA|KCNK13|CD83|HLA-DQB1|VSIG4|PRAM1|HRH2|LINC01094|HCK|TLR1|SPI1|PILRA|SCIMP|SIRPB2|NAIP|MNDA|CYTH4|IRF8|CLEC9A|TMEM106A|P2RY13|HTR7|IGSF6|MILR1|CMKLR1|TGFBI|HLA-DPA1|EGR2|ADGRE2|NLR…	up
TRAVAGLINI_LUNG_CLASSICAL_MONOCYTE_CELL	1.31488e-17	3.68167e-16	1.08644	0.7883	1.96687	264	PLXDC2|CD163|AOAH|SRGAP2B|MEF2A|SPTLC2|ACSL1|TLR2|FGD4|MS4A6A|PICALM|LYN|SYK|SKAP2|CPVL|SLC11A1|FGD2|IRAK3|GNAQ|TFEC|IFNGR1|RBM47|MEF2C|SAT1|PRKAG2|INSR|ZEB2|CLEC7A|MYO1F|CYBB|DPYD|RNF144B|CSF3R|IL13RA1|CD86|MIS18BP1|LY86|NCOA4|FOS|CLEC12A|SLC8A1|KYNU|CTSS|ENTPD1|RASSF3|NUMB|RAB31|LRRK2|USP15|NLRP3|RAC1|IL17RA|RNF130|TET3|FCGR2A|CEBPD|ETS2|PELI1|NOTCH2|RNF149|JDP2|AGO4|POU2F2|USP3|BACH1|HK2|MFSD1…	up
DESCARTES_FETAL_HEART_MYELOID_CELLS	2.78942e-13	4.88148e-12	0.932595	0.840716	1.94681	125	CSF2RA|CCDC26|CD163|CD74|LINC00278|TLR2|LRRK1|MS4A6A|SLC11A1|CSF1R|FGD2|SLCO2B1|MS4A4E|GPR34|RBM47|MS4A4A|CLEC7A|ADAM28|CYBB|CD86|MS4A7|PADI2|HLA-DRB1|CIITA|HLA-DRB5|C3AR1|ITGAX|CD163L1|LILRB4|HLA-DMB|HLA-DQA1|HLA-DRA|VSIG4|RBPJ|LINC01094|HCK|SPI1|PILRA|SCIMP|SIRPB2|MNDA|LILRB1|IRF8|CLEC9A|TMEM106A|P2RY13|IGSF6|EBI3|PLB1|JAML|HLA-DPA1|EGR2|TYROBP|NLRC4|SLC37A2|CD14|OSCAR|TLR7|FPR1|NCF2|MS4A14|NFA…	up
AIZARANI_LIVER_C25_KUPFFER_CELLS_4	3.63127e-14	7.47614e-13	0.965328	0.809902	1.94357	170	CD163|RGS1|OGFRL1|RNASET2|PSTPIP2|HCLS1|TLR2|FGD4|LYN|SYK|CPVL|SLC11A1|CSF1R|HERPUD1|IRAK3|CELF2|SGK1|SAT1|SRGN|ZEB2|CLEC7A|CYBB|RNF144B|IL13RA1|CD86|MIS18BP1|SERPINB9|LIMS1|MS4A7|CNTRL|SAMHD1|HLA-DRB1|CIITA|SAMSN1|REL|CTSS|MAP3K8|RAB31|NLRP3|FCGR2A|HLA-DPB1|HLA-DRB5|ITGAX|HLA-DMA|PTK2B|POU2F2|HLA-DMB|HLA-DQA1|HLA-DRA|CD83|LAPTM5|HLA-DQB1|GPR183|ITGB2|PABPC1|MAFB|ARRB2|KLHL6|TET2|LRRFIP1|RGS2|COT…	up
DESCARTES_FETAL_THYMUS_ANTIGEN_PRESENTING_CELLS	1.44073e-13	2.7257e-12	0.943632	0.8093	1.93566	166	CSF2RA|RGS1|ARHGAP22|CD74|ACSL1|TLR2|MS4A6A|CPVL|FGD2|IL18|ABCC4|TFEC|SRGN|CLEC7A|MYO1F|CYBB|CD86|ALOX5|WDFY4|LY86|MS4A7|CD84|HLA-DRB1|SLC8A1|SAMSN1|KYNU|CTSS|TMCC3|RYR1|ADAP2|RAB31|LRRK2|SLC1A3|EPSTI1|HLA-DPB1|HLA-DRB5|RASSF4|ITGAX|CD163L1|HLA-DMB|HLA-DRA|KCNK13|CD83|OTULINL|MAFB|SLC7A7|F13A1|FGR|HCK|CTSH|PLEK|SLC9A7|SPI1|MNDA|SIGLEC10|ID2|UNC93B1|IL6R|KDM2B|IRF8|PTAFR|DAPP1|IL10RA|THEMIS2|NABP1…	up
DESCARTES_FETAL_KIDNEY_MYELOID_CELLS	1.74622e-13	3.20462e-12	0.943632	0.80142	1.9346	183	CSF2RA|CD163|LPCAT2|ARHGAP22|LRRK1|MS4A6A|CPVL|OLR1|CSF1R|FGD2|ATP8B4|SLCO2B1|RHBDF2|MS4A4E|GPR34|MSR1|MS4A4A|CLEC7A|CYBB|CD86|MS4A7|CIITA|KYNU|IGSF21|LINC02798|RYR1|HAVCR2|ADAP2|NLRP3|HLA-DPB1|HLA-DRB5|RASSF4|C3AR1|CD163L1|LILRB4|HLA-DMB|TNFRSF11A|HLA-DQB1|VSIG4|GPR183|RGS2|HCK|TLR1|SPI1|SLC43A2|C1orf162|SCIMP|CTSB|SIRPB2|MNDA|CYTH4|LILRB1|PTAFR|C9orf72|CLEC9A|B3GNT5|P2RY13|LINC01678|IGSF6|MMP2-…	up
DESCARTES_FETAL_MUSCLE_MYELOID_CELLS	2.86011e-12	4.17099e-11	0.898671	0.834198	1.93292	123	CSF2RA|CD163|ARHGAP22|FMN1|CD74|LINC00278|TLR2|MS4A6A|CSF1R|FGD2|ATP8B4|MS4A4E|RBM47|TRPM2|MS4A4A|CLEC7A|CYBB|CD86|LY86|MERTK|MS4A7|HLA-DRB1|CIITA|KYNU|CTSS|ADAP2|HLA-DPB1|ZNF710|C3AR1|HLA-DMA|EAF2|BLNK|CD163L1|HLA-DQA1|HLA-DRA|CD83|HLA-DQB1|VSIG4|RBPJ|HCK|TLR1|CYTIP|SPI1|ITGAM|SIRPB2|MNDA|CYTH4|UNC93B1|LY75|IRF8|GLIPR1|IL10RA|MKNK1|P2RY13|IGSF6|CCDC170|PLB1|CMKLR1|MCOLN2|JAML|CHN2|HLA-DPA1|ST18|…	up
DURANTE_ADULT_OLFACTORY_NEUROEPITHELIUM_MACROPHAGES	3.77008e-11	4.47297e-10	0.851339	0.8784	1.92528	81	CSF2RA|RGS1|RNASET2|CD74|MS4A6A|CSF1R|HERPUD1|SGK1|GPR34|SRGN|MSR1|CLEC7A|LY86|MS4A7|HLA-DRB1|C3|CTSS|FCGR2A|CEBPD|RGS10|HLA-DPB1|HLA-DRB5|C3AR1|HLA-DMA|HLA-DMB|HLA-DQA1|HLA-DRA|CD83|LAPTM5|HLA-DQB1|GPR183|ITGB2|CYBA|RGS2|COTL1|CXCR4|CCL3|DUSP1|SPI1|CX3CR1|SLC40A1|MNDA|LST1|TYMP|P2RY13|ZNF331|IGSF6|CCL3L1|HLA-DPA1|TYROBP|CCL4L2|RAB32|CD14	up
DESCARTES_FETAL_STOMACH_MYELOID_CELLS	8.86492e-11	9.84991e-10	0.839089	0.883316	1.90979	73	TBXAS1|CSF2RA|CCDC26|CD74|MS4A6A|CPVL|FGD2|ATP8B4|MS4A4E|TRPM2|CLEC7A|MYO1F|CYBB|CSF3R|CD86|ALOX5|WDFY4|LY86|MERTK|MS4A7|CD84|HLA-DRB1|CIITA|ADAP2|PIK3AP1|HLA-DPB1|HLA-DRB5|ITGAX|HLA-DMA|CD163L1|HLA-DMB|HLA-DQA1|HLA-DRA|CD83|HLA-DQB1|CD4|HCK|TNFRSF1B|PLEK|SPI1|IRF8|PTAFR|CD300A|IGSF6|JAML|HLA-DPA1|GCA|ADGRE2|TYROBP|HACD4|CD14|RILPL2	up
DESCARTES_FETAL_LIVER_MYELOID_CELLS	9.01392e-13	1.39414e-11	0.921426	0.780925	1.89951	195	CSF2RA|CD163|RGS1|PDK4|FMN1|CPVL|CSF1R|FGD2|MS4A4E|IFNGR1|RBM47|TPRG1|MSR1|MS4A4A|CLEC7A|CYBB|AXL|CD86|MERTK|MS4A7|SAMHD1|CTSS|IGSF21|ADAP2|RAB31|RASSF4|C3AR1|ITGAX|CD163L1|LILRB4|HLA-DQA1|KCNK13|TLR5|TNFRSF11A|OTULINL|VSIG4|MAFB|EPB41L3|OSBPL11|RASGEF1C|GAA|PILRA|C1orf162|SCIMP|TNFAIP2|CTSB|SIRPB2|LILRB1|RNF135|SLC49A4|IL10RA|C9orf72|THEMIS2|NABP1|TYMP|PLBD1|CREG1|P2RY13|TMIGD3|IGSF6|MMP2-AS1|CC…	up
DESCARTES_FETAL_PLACENTA_MYELOID_CELLS	5.69443e-11	6.53459e-10	0.851339	0.804832	1.89183	139	CD163|ARHGAP22|CD74|TLR2|MS4A6A|CPVL|SLC11A1|FGD2|TFEC|TPRG1|CLEC7A|ANKRD22|CYBB|CD86|LY86|MS4A7|PADI2|HLA-DRB1|CIITA|IGSF21|LINC02798|RYR1|ADAP2|NLRP3|HLA-DPB1|HLA-DRB5|RASSF4|C3AR1|HLA-DMA|CD163L1|LILRB4|HLA-DQA1|HLA-DRA|CD83|LAIR1|HLA-DQB1|VSIG4|PRAM1|RBPJ|MAFB|SLC7A7|LINC01094|HCK|P2RX7|C1orf162|SCIMP|SIRPB2|MNDA|SIGLEC10|LST1|THEMIS2|CLEC9A|IGSF6|MILR1|LTA4H|HLA-DPA1|EGR2|LINC02698|ADGRE2|TY…	up
GAUTAM_EYE_IRIS_CILIARY_BODY_MONOCYTES	1.94232e-10	2.09173e-09	0.826657	0.813118	1.88574	120	ARHGAP24|HDAC9|PSTPIP2|DOCK2|FRMD4A|SPTLC2|SYK|INPP5D|SESN1|FLI1|DPYD|DOCK11|ALOX5|KYNU|C3|PAG1|ITSN2|GNB4|TGFBR1|NCKAP1L|JDP2|BLNK|ITPR2|FNIP2|CD4|CAP1|RCBTB2|PRPF38B|SLC7A7|SDCCAG8|GPRIN3|TBC1D2B|CXCR4|FGR|CLN8|TLR1|TUT7|PTBP3|ITGA4|TSNAX|SIGLEC10|LILRB1|ARHGAP30|SH2B3|C9orf72|THEMIS2|APOC2|AAK1|MKNK1|CCDC88B|DENND4B|EBI3|VPS35|DCTN4|JAML|TMC8|CYSLTR1|DDX3Y|HLA-F|STX11|SIGLEC9|HOTAIRM1|DUSP10|C…	up
BUSSLINGER_ESOPHAGEAL_DENDRITIC_CELLS	3.19199e-12	4.55999e-11	0.898671	0.768593	1.88226	208	RGS1|CD74|PTPRC|MS4A6A|LYN|CPVL|INPP5D|CSF1R|GRK3|ANKRD44|CELF2|SGK1|CAMK1D|SRGN|ZFHX3|CYBB|IL13RA1|AXL|CD86|ALOX5|GSN|SERPINB9|CNTRL|FOS|HLA-DRB1|SLA|CTSS|SH3KBP1|ENTPD1|VOPP1|FCGBP|RAP1A|RGS10|HLA-DPB1|TXNIP|ADCY7|HLA-DRB5|PRKCB|ITGAX|HLA-DMA|MAP2K1|PTK2B|GNB1|HLA-DMB|SKIL|HLA-DQA1|PAK1|HLA-DRA|CD83|ACTR2|LAPTM5|MAP3K2|HLA-DQB1|ZFP36|CD4|CAP1|PER1|ARPC1B|GPR183|ITGB2|RBPJ|JUNB|DENND1B|RGS2|ARHG…	up
TRAVAGLINI_LUNG_NONCLASSICAL_MONOCYTE_CELL	3.66253e-11	4.4203e-10	0.851339	0.7767	1.86766	176	TBXAS1|SFMBT2|LYN|CPVL|SLC11A1|CSF1R|FGD2|UTRN|IRAK3|SAT1|INSR|ZEB2|CLEC7A|CYBB|RNF144B|CD86|RNF13|MS4A7|CLEC12A|KYNU|PAG1|CTSS|TSPAN14|PIK3AP1|MTSS1|ETS2|ITGAX|POU2F2|PECAM1|ASAH1|CD4|PRAM1|CEBPB|RGS18|MAFB|SLC7A7|MGAT1|COTL1|TBC1D8|FGR|HCK|CDH23|TNFRSF1B|CUX1|DUSP1|SPI1|LGALS9|PILRA|C1orf162|SCIMP|KIAA0930|SIGLEC10|ATP1B3|UNC93B1|EHBP1L1|GNS|FCGRT|LST1|RAB10|CD300A|CMTM6|C9orf72|THEMIS2|ABI3|OA…	up
HAY_BONE_MARROW_IMMATURE_NEUTROPHIL	2.58033e-11	3.22542e-10	0.863415	0.767602	1.86089	190	PICALM|CPVL|SGK1|PRKAG2|ZEB2|ZFHX3|FOXO3|CLEC7A|SUSD6|SERTAD2|IL13RA1|CD86|SHTN1|GAB2|ZFP36L1|SLC8A1|CTSS|MAP3K8|LCP2|NUMB|NLRP3|RAC1|FCGR2A|CEBPD|PELI1|NOTCH2|GPCPD1|TXNIP|GRB2|RHOA|DSE|RAB1A|USP3|BACH1|HK2|ASAH1|MAP3K2|CD4|RNF145|CEBPB|CEP170|RBPJ|GLUL|MAFB|IFNGR2|MGAT1|MYO9B|EPB41L3|GNA13|PPT1|BNIP3L|RHOQ|SLC43A2|TNFAIP2|CTSB|CDC42|EP300|FCGRT|ARRDC3|ITM2B|SH2B3|UBE2D3|HSD17B11|NFKBIA|IL10RA|C…	up
TRAVAGLINI_LUNG_EREG_DENDRITIC_CELL	1.6897e-18	6.22523e-17	1.11466	0.705902	1.85145	570	USP53|TBXAS1|CSF2RA|PLXDC2|CD163|MEF2A|LPCAT2|PSTPIP2|FKBP5|CD74|SORL1|HCLS1|ACSL1|TLR2|FGD4|MS4A6A|PICALM|SKAP2|CPVL|SLC11A1|EPB41L2|OLR1|CSF1R|IRAK3|GNAQ|SLCO2B1|PIK3R5|SGK1|IFNGR1|RBM47|SAT1|SRGN|LHFPL2|ZEB2|MSR1|MS4A4A|CLEC7A|CYBB|SUSD6|DPYD|IL13RA1|CD86|ARHGAP18|GSN|SERPINB9|RNF13|SHTN1|LIMS1|CHST11|MS4A7|FOS|SOAT1|ZFP36L1|HLA-DRB1|SAMSN1|KYNU|AKAP13|REL|A2M|ENTPD1|MAP3K8|LCP2|HAVCR2|TOP1|RA…	up
AIZARANI_LIVER_C18_NK_NKT_CELLS_5	4.42916e-09	4.07949e-08	0.761461	0.798684	1.84985	118	CD163|HCLS1|TLR2|FGD4|LYN|CPVL|SLC11A1|CSF1R|IRAK3|SGK1|SAT1|ZEB2|CLEC7A|CYBB|RNF144B|ALOX5|MS4A7|SAMHD1|CTSS|RAB31|FCGR2A|HLA-DPB1|C3AR1|ITGAX|HLA-DMA|PTK2B|POU2F2|HLA-DRA|CD83|LAPTM5|HLA-DQB1|CEBPB|GPR183|KLF2|MAFB|TET2|SLC7A7|RGS2|COTL1|FGR|HCK|TNFRSF1B|PLEK|P2RX7|C1orf162|ATP6V1B2|SCIMP|TNFAIP2|ADA2|MNDA|CD37|LILRB1|LST1|KCTD12|PABPC4|JARID2|IGSF6|CCDC88A|IER3|TGFBI|HSPA1A|HLA-DPA1|ADGRE2|TYR…	up
DESCARTES_FETAL_SPLEEN_MYELOID_CELLS	6.63769e-09	6.03426e-08	0.761461	0.791661	1.83598	120	CSF2RA|CD163|RGS1|FMN1|LRRK1|MS4A6A|MS4A4E|MS4A4A|CLEC7A|CD86|MERTK|MS4A7|SLC8A1|SAMSN1|IGSF21|ADAP2|NLRP3|IL15|ZNF710|RASSF4|C3AR1|ITGAX|S100Z|CD163L1|LILRB4|KCNK13|VSIG4|PPARG|PRAM1|NCKAP5|EPB41L3|HCK|RASGEF1C|IFI44L|SIRPB2|NAIP|MNDA|LILRB1|IL10RA|THEMIS2|NABP1|CLEC9A|MKNK1|DSCAM|IGSF6|CCDC170|EBI3|CMKLR1|CHN2|ADGRE2|LINC01357|DMXL2|RAB39A|OSCAR|LY96|NCF2	up
CUI_DEVELOPING_HEART_C9_B_T_CELL	2.5302e-09	2.49456e-08	0.774939	0.772239	1.82727	152	ARHGAP15|RGS1|FYB1|PRKCH|PTPRC|HCLS1|SRGN|ZFP36L2|CD53|ELF1|CCND3|SAMSN1|TSC22D3|SH3KBP1|CDC42SE2|TXNIP|RNF213|STK4|LAPTM5|ZFP36|ARPC1B|GPR183|ITGB2|PABPC1|PIP4K2A|JUNB|ARHGDIB|COTL1|CXCR4|OSTF1|JAK1|BIN2|RNF166|CYTIP|LPXN|WIPF1|RHOH|EVL|SEPTIN6|CD37|PDCD4|ARHGAP45|CNOT6L|CLEC2D|ITGAL|NFKBIA|CLK1|ZNF331|PIK3IP1|LCP1|TNFAIP3|TMC8|CLEC2B|GMFG|STK17B|HLA-F|YPEL5|SASH3|PTGER4|GPR65|ARHGEF1|LIMD2|HLA-…	up
GAUTAM_EYE_CHOROID_SCLERA_MONOCYTES	1.53532e-08	1.36041e-07	0.733762	0.780314	1.82169	132	ARHGAP15|SRGAP2|DOCK2|PICALM|DPYD|SERTAD2|STX7|DOCK11|LIMS1|ARHGAP25|PREX1|VOPP1|NUMB|ARL5A|PTK2B|LILRB4|ACTR2|ASAH1|PRAM1|RGS18|KLHL6|SLC7A7|PLEKHA2|RAPH1|CLN8|CTSH|TRIM14|SNX27|HECA|ADA2|DCP2|ARHGAP30|EHBP1L1|KDM2B|GLIPR1|SPOPL|RNF135|BTK|C9orf72|SIPA1|TNFSF13B|IGSF6|MILR1|SHMT1|TIGAR|MSL2|GAPT|CHD7|SMCO4|CASP10|PIK3CG|GAS2L3|GAS6|SNX5|RNF138|SLC1A4|ARHGAP9|PTPN1|OTULIN|NECAP2|PML|CYBC1|RAB5C|C…	up
BUSSLINGER_GASTRIC_IMMUNE_CELLS	8.79882e-35	7.69897e-33	1.53646	0.672434	1.82102	1468	LDLRAD4|DOCK8|ARHGAP15|SFMBT2|APBB1IP|RGS1|AOAH|FYB1|SMAP2|PRKCH|FKBP5|DOCK2|PTPRC|SSH2|ITPR1|SORL1|HCLS1|PICALM|INPP5D|RUNX2|TGFBR2|UTRN|FAM53B|MGAT4A|TBC1D1|ANKRD44|PIK3R5|CELF2|ROCK1|NCOA3|RCSD1|SRGN|ZFP36L2|ZEB2|MAN1A1|FLI1|MYO1F|SUSD6|SERTAD2|DOCK11|CAPZB|IKZF1|MIS18BP1|MBNL1|SERPINB9|LIMS1|TAB2|ARHGAP25|CD53|CHST11|CNTRL|SMARCA2|CD84|ELF1|PIK3R1|CCND3|ZFP36L1|SLA|VSIR|SAMSN1|FMNL3|PREX1|AKA…	up
AIZARANI_LIVER_C23_KUPFFER_CELLS_3	1.00074e-09	1.01525e-08	0.788187	0.739515	1.81291	215	PLXDC2|CD163|FYB1|SMAP2|SPTLC2|HCLS1|TLR2|LYN|SKAP2|CPVL|SLC11A1|IRAK3|ROCK1|SAT1|SRGN|ZEB2|CLEC7A|MYO1F|CYBB|RNF144B|CSF3R|ALOX5|LIMS1|LY86|CNTRL|CLEC12A|SAMHD1|SLA|VSIR|SAMSN1|PREX1|CTSS|PTEN|RAB31|LRRK2|USP15|IL17RA|RNF130|FCGR2A|KCNMB1|GRB2|JDP2|PRKCB|ITGAX|PTK2B|POU2F2|PARVG|LAPTM5|ITGB2|PHC2|PRKCD|MAFB|ARRB2|TET2|SLC7A7|SLC25A37|SDCBP|IFNGR2|LRRFIP1|RGS2|COTL1|DDX60L|TRIM38|FGR|HCK|TNFRSF1B…	up
DESCARTES_MAIN_FETAL_ANTIGEN_PRESENTING_CELLS	1.18517e-07	9.0176e-07	0.704976	0.790428	1.80568	107	ARHGAP22|CD74|FCHSD2|WDFY4|ERICH1|TMCC3|VOPP1|EPSTI1|HLA-DPB1|HLA-DQB1|DENND1B|SAMD9L|TANK|SLC9A7|KDM2B|IRF8|CLECL1|MMP2-AS1|PLEKHM3|MCOLN2|NUB1|GPR132|HLA-DPA1|RAB8B|WNT5B|N4BP2L1|CLEC16A|POGLUT1|RASSF2|NAAA|ATG3|VAC14|NMI|NDE1|LINC01010	up
FAN_OVARY_CL13_MONOCYTE_MACROPHAGE	5.4478e-13	9.07967e-12	0.921426	0.689435	1.78063	449	CSF2RA|RGS1|RNASET2|CD74|PTPRC|HCLS1|MS4A6A|CPVL|OLR1|IFNGR1|RBM47|SAT1|SRGN|ZEB2|CLEC7A|CAPZB|CD86|SERPINB9|RNF13|LIMS1|LY86|CD53|MS4A7|NCOA4|ELF1|HLA-DRB1|SAMSN1|KYNU|AKAP13|REL|CTSS|MAP3K8|HAVCR2|NUMB|RAP1A|B4GALT1|RNF130|FCGR2A|ETS2|RGS10|HLA-DPB1|CD58|HLA-DRB5|GRB2|RHOA|HLA-DMA|DSE|MAP2K1|MSN|HLA-DMB|HLA-DQA1|CNPY3|STK4|HLA-DRA|MFSD1|CD83|ACTR2|ARPC2|ALDH2|LAPTM5|ASAH1|FNIP2|HLA-DQB1|RNF145|…	up
FAN_EMBRYONIC_CTX_BIG_GROUPS_BRAIN_IMMUNE	1.41527e-07	1.05393e-06	0.690132	0.749144	1.76753	146	ARHGAP15|FYB1|CD74|PTPRC|HCLS1|UTRN|RCSD1|SRGN|ZFP36L2|SP100|MBNL1|FOS|ELF1|CCND3|HLA-DRB1|TSC22D3|TXNIP|RNF213|MSN|HLA-DRA|ARPC2|ZFP36|SP110|RAP1B|ARPC1B|ITGB2|KLF2|PIP4K2A|JUNB|LRRFIP1|ARHGDIB|BIN2|CYTIP|DUSP1|RHOH|XAF1|MYH9|CD37|ARHGAP45|AKNA|CLEC2D|ITGAL|ABI3|IQGAP1|LCP1|TMC8|CLEC2B|GMFG|STK17B|HLA-F|ANXA11|EVI2B|ARHGEF1|NEAT1|LIMD2|HLA-E|GIMAP4|CSK|ARHGAP9|CORO1A|FERMT3|BTN3A2|ANXA1|LITAF|CD…	up
GAO_LARGE_INTESTINE_ADULT_CI_MESENCHYMAL_CELLS	6.45119e-10	6.84217e-09	0.801216	0.687042	1.74962	343	DOCK8|ARHGAP15|SFMBT2|APBB1IP|RGS1|ELMO1|FYB1|DOCK2|PTPRC|HCLS1|INPP5D|RUNX2|FGD2|ANKRD44|RCSD1|MEF2C|TMEM156|SRGN|ZEB2|ADAM28|FLI1|CYBB|IKZF1|ALOX5|ARHGAP25|KLHL5|CD53|CHST11|SLA|SAMSN1|OSBPL3|NCKAP1L|PRKCB|EAF2|POU2F2|MSN|TEX14|PARVG|PECAM1|LAPTM5|ST3GAL6|GPR183|ITGB2|ST8SIA4|KLHL6|SLC7A7|TGFB1|LRRC8C|ARHGDIB|NR3C1|ARHGAP4|EMB|CYTIP|RHOQ|WIPF1|ITGA4|FCGR2B|CEP128|RHOH|PARVB|ADA2|RASA3|PLEKHO1|S…	up
TRAVAGLINI_LUNG_OLR1_CLASSICAL_MONOCYTE_CELL	1.06271e-15	2.47966e-14	1.01754	0.660827	1.74673	706	CSF2RA|CD163|PSTPIP2|FKBP5|FMN1|HCLS1|ACSL1|TLR2|PICALM|LYN|SYK|CPVL|SLC11A1|OLR1|IRAK3|PIK3R5|ROCK1|RBM47|SAT1|SRGN|LHFPL2|CYFIP1|ZEB2|CLEC7A|CYBB|SUSD6|DPYD|RNF144B|CSF3R|IL13RA1|SERPINB9|LIMS1|KLHL5|CD53|CHST11|MS4A7|FOS|ZFP36L1|SLA|TNS3|SAMSN1|KYNU|ADAM17|CTSS|GNB4|RAPGEF1|MAP3K8|LCP2|HAVCR2|TOP1|NUMB|RAB31|NLRP3|PIK3AP1|RAC1|DOCK10|SLC1A3|FCGR2A|ATF6|MTSS1|ETS2|EPSTI1|RGS10|PELI1|GSAP|NOTCH2…	up
DURANTE_ADULT_OLFACTORY_NEUROEPITHELIUM_MONOCYTES	4.29291e-07	3.03539e-06	0.674963	0.899638	1.74487	39	RGS1|CD74|MS4A6A|HERPUD1|SGK1|SRGN|MS4A7|HLA-DRB1|REL|RGS10|HLA-DPB1|HLA-DRB5|HLA-DMA|HLA-DMB|HLA-DQA1|HLA-DRA|CD83|HLA-DQB1|GPR183|RGS2|CCL3|MNDA|LST1|CCL3L1|HLA-DPA1|TYROBP|CCL4L2	up
CUI_DEVELOPING_HEART_C7_MAST_CELL	5.70169e-07	3.95167e-06	0.659444	0.73847	1.74336	148	ARHGAP15|RGS1|LPCAT2|HCLS1|SRGN|ARHGAP18|ALOX5|CD53|CD84|ELF1|SAMSN1|PAG1|TSC22D3|RNF130|DOCK10|ARHGEF6|HK2|CD83|LAIR1|LAPTM5|ZFP36|CAP1|IER2|BTG2|GLUL|SDCBP|RGS2|ARHGDIB|GNA13|LAT2|BIN2|ACSL4|LPXN|PLEK|C1orf162|RHOH|CCNL1|ITGAM|CD37|RHEX|BTK|NFKBIA|NABP1|LTC4S|PTGS1|LCP1|TNFAIP3|GAPT|HSPA1A|CTNNBL1|TYROBP|GMFG|SYAP1|PIK3R6|ALOX5AP|BRD2|GPR65|DUSP10|NCF4|STXBP2|SNX5|LYST|NFKBIZ|STX3	up
HAY_BONE_MARROW_NEUTROPHIL	3.00593e-11	3.6915e-10	0.851339	0.672414	1.73535	440	PLXDC2|CD163|OGFRL1|LRMDA|DOCK2|ACSL1|TLR2|FGD4|MS4A6A|SKAP2|SLC11A1|IRAK3|GNAQ|TFEC|ARHGAP26|IFNGR1|RBM47|SRGN|CYFIP1|CYBB|DPYD|CSF3R|ALOX5|MANBA|LY86|FOS|CD302|PADI2|CLEC12A|SOAT1|KLF7|SAMSN1|KYNU|MED13L|KLF6|ENTPD1|PTEN|RAB31|LRRK2|EVI5|IL17RA|RNF130|ETS2|PELI2|CMIP|RASSF4|JDP2|PRKCB|AGO4|MSN|CNPY3|MFSD1|ACTR2|MCL1|OTULINL|CCNY|PRAM1|AGTPBP1|PHC2|TET2|ACER3|TGFB1|AHNAK|SDCBP|CYBA|RGS2|SPIDR|EM…	up
DESCARTES_MAIN_FETAL_MYELOID_CELLS	3.70122e-06	2.23349e-05	0.627257	0.78522	1.73394	85	CCDC26|CD163|MS4A6A|MS4A4E|SRGN|MS4A4A|CLEC7A|CD86|MS4A7|SAMHD1|CTSS|NLRP3|CD163L1|GPR183|SNX6|SPI1|C1orf162|SCIMP|LILRB1|MAN2B1|SH2B3|THEMIS2|ABI3|LINC01678|CMKLR1|FRMD4B|JAML|TYROBP|CD14|SIGLEC9|DMXL2|RILPL2|STAB1|HMOX1|NCF4	up
HAY_BONE_MARROW_MONOCYTE	6.25791e-08	5.03577e-07	0.704976	0.703988	1.73108	218	TBXAS1|RNASET2|SMAP2|PDK4|RIN3|DOCK5|LYN|CSF1R|FGD2|UTRN|GRK3|SAT1|MSR1|RNF144B|CAPZB|RNF13|MS4A7|VSIR|SH3BGRL|LINC02432|ADAP2|PIK3AP1|MTSS1|RNF149|C3AR1|ITGAX|YPEL2|POU2F2|PECAM1|FMNL2|KIAA0513|ARPC1B|ARRB2|SLC7A7|LRRFIP1|ARPC3|COTL1|TBC1D8|FGR|HCK|CDH23|TNFRSF1B|CUX1|CYTIP|CACUL1|SPI1|LGALS9|PILRA|SCIMP|ARRB1|CAPZA2|DPEP2|ARAP1|SIGLEC10|LILRB1|MMP24OS|LST1|RAB10|CMTM6|THEMIS2|ABI3|OAS1|PHTF2|GB…	up
TRAVAGLINI_LUNG_NEUTROPHIL_CELL	2.58928e-09	2.51736e-08	0.774939	0.677474	1.71974	331	SMAP2|FKBP5|SORL1|HCLS1|ACSL1|TLR2|FGD4|SLC11A1|IRAK3|ANKRD44|RBM47|SAT1|SRGN|CLEC7A|MYO1F|CSF3R|DOCK11|DENND3|FOS|PADI2|SLA|VSIR|SAMSN1|PREX1|CTSS|TMCC3|ENTPD1|RASSF3|LCP2|TOP1|LRRK2|B4GALT1|IL17RA|CYTH1|FCGR2A|CEBPD|PELI1|RNF149|RNF213|ITGAX|POU2F2|MCL1|RNF145|PER1|PAN3|CEBPB|RGS18|KLF2|PHC2|RESF1|BTG2|ARRB2|SLC25A37|JUNB|RGS2|FGD3|ATG16L2|EMB|XPO6|DUSP1|EPC1|SPI1|REPS2|MRTFA|CLEC4E|HERC1|MNDA|…	up
TRAVAGLINI_LUNG_MACROPHAGE_CELL	1.12259e-06	7.27608e-06	0.643552	0.695972	1.68997	194	PLXDC2|CD163|CD74|ACSL1|SLC11A1|OLR1|SLCO2B1|LHFPL2|MSR1|MS4A4A|CYBB|GLDN|GSN|RNF13|MS4A7|HLA-DRB1|KYNU|CTSS|RAB31|RAC1|FCGR2A|HLA-DRB5|C3AR1|HLA-DQA1|DAB2|CNDP2|ALDH2|FMNL2|ASAH1|HLA-DQB1|VSIG4|PPARG|GLUL|SLC7A7|ACER3|SDCBP|PPT1|HCK|CTSH|SLC43A2|PILRA|C1orf162|LPL|ATP6V1B2|TNFAIP2|CTSB|DENND5A|FCGRT|RAB10|P2RX4|PLEC|MOB3B|TYMP|PLSCR1|OTUD1|IGSF6|CCDC88A|HNMT|SNX10|LTA4H|TGFBI|SMCO4|ENG|TYROBP|AL…	up
TRAVAGLINI_LUNG_TREM2_DENDRITIC_CELL	1.25553e-10	1.37324e-09	0.826657	0.64509	1.68866	558	PLXDC2|PDK4|CD74|MS4A6A|CPM|CPVL|SLC11A1|OLR1|CSF1R|IL18|SLCO2B1|TFEC|SGK1|CAMK1D|IFNGR1|RBM47|FCHO2|LHFPL2|CYFIP1|MSR1|MS4A4A|CLEC7A|CYBB|IL13RA1|AXL|CD86|ARHGAP18|ALOX5|GSN|RNF13|SHTN1|LIMS1|LY86|MS4A7|CD84|SOAT1|HLA-DRB1|KYNU|CTSS|GNB4|A2M|MYOF|NCK1|SH3BGRL|VOPP1|HAVCR2|RAB31|OSBPL1A|RAC1|RNF130|SLC1A3|FCGR2A|EPSTI1|HLA-DPB1|ABHD12|GPCPD1|CD58|RNF149|UBE2E2|HLA-DRB5|RASSF4|GRB2|FEZ2|C3AR1|ITGA…	up
MENON_FETAL_KIDNEY_10_IMMUNE_CELLS	0.000114215	0.000529476	0.538434	0.760639	1.6599	78	FYB1|CD74|PTPRC|MEF2C|SAT1|SRGN|ZFP36L2|CYBB|CAPZB|FOS|SAMHD1|HLA-DRB1|KLF6|TOP1|RGS10|HLA-DPB1|GRB2|CNPY3|DAB2|HLA-DRA|ACTR2|ARPC2|LAPTM5|CAP1|ARPC1B|PABPC1|RBPJ|CYBA|LRRFIP1|ARPC3|ARHGDIB|COTL1|MNDA|MAF|TPM3|LST1|IGSF6|IQGAP1|CCDC88A|LCP1|HLA-DPA1|TYROBP	up
ZHENG_CORD_BLOOD_C10_MULTILYMPHOID_PROGENITOR	0.000146763	0.000654356	0.518848	0.736573	1.65633	96	RNASET2|MEF2A|CD74|SYK|ARHGAP25|PIK3R1|SH3TC1|VSIR|PREX1|OSBPL3|PAG1|AFF1|MED13L|RAB31|CYTH1|SLC2A5|PRKCB|S100Z|LAIR1|RERE|PRAM1|CARD11|ARRB2|RSRP1|ACAP2|TNFAIP2|EVL|CYTH4|TRAF3IP3|IL6R|IRF8|LST1|ITGAL|BTK|IQGAP2|NCOA7|DDX17|JAML|TYROBP|SASH3|ARHGEF7|SETBP1|RBM17|CORO1A	up
BUSSLINGER_DUODENAL_IMMUNE_CELLS	9.57727e-14	1.86225e-12	0.954542	0.619847	1.65321	898	LDLRAD4|DOCK8|SFMBT2|APBB1IP|RGS1|AOAH|FYB1|RNASET2|SMAP2|PRKCH|DOCK2|RIN3|PTPRC|HCLS1|SKAP2|INPP5D|TGFBR2|UTRN|ANKRD44|CELF2|ROCK1|SRGN|ZFP36L2|MYO1F|DOCK11|CAPZB|IKZF1|MBNL1|LIMS1|TAB2|ARHGAP25|CD53|CHST11|CNTRL|SMARCA2|CD84|FOS|ELF1|CCND3|ZFP36L1|SLA|SAMSN1|PREX1|AKAP13|PAG1|ITSN2|TSC22D3|KLF6|RAPGEF1|SH3KBP1|ENTPD1|TSPAN14|TRIM22|UBAC2|SH3BGRL|CDC42SE2|TGFBR1|MYCBP2|LCP2|ATM|NCKAP1L|RAP1A|PCE…	up
DURANTE_ADULT_OLFACTORY_NEUROEPITHELIUM_B_CELLS	5.46947e-05	0.000275441	0.557332	0.871871	1.6449	33	CD74|CD53|HLA-DRB1|REL|HLA-DPB1|POU2F2|HLA-DMB|HLA-DQA1|HLA-DRA|CD83|LAPTM5|HLA-DQB1|GPR183|CXCR4|CD37|IRF8|NFKBID|EVI2B|LIMD2|CORO1A|CD69|BANK1|TAGAP	up
FAN_OVARY_CL18_B_LYMPHOCYTE	6.25874e-08	5.03577e-07	0.704976	0.635538	1.6342	416	LDLRAD4|RNASET2|CD74|HCLS1|MS4A6A|HERPUD1|IFNGR1|SAT1|SRGN|SERPINB9|CD53|ELF1|HLA-DRB1|SH3TC1|AKAP13|REL|PAG1|CTSS|CDC42SE2|TGFBR1|TOP1|RAP1A|B4GALT1|RNF130|HLA-DPB1|CMTM7|RNF149|HLA-DRB5|GRB2|RHOA|HLA-DMA|LILRB4|HLA-DMB|HLA-DQA1|CNPY3|PAK1|STK4|HLA-DRA|CD83|ACTR2|ARPC2|LAPTM5|HLA-DQB1|CD4|RNF145|CAP1|ARPC1B|GPR183|PTPN2|PABPC1|MTDH|TGFB1|CFLAR|CYBA|LRRFIP1|ANKRD11|RGS2|BAZ1A|ARPC3|ARHGDIB|CXCR4|…	up
TRAVAGLINI_LUNG_B_CELL	5.65618e-05	0.000282809	0.557332	0.687928	1.62778	152	ARHGAP24|CD74|ST6GAL1|FGD2|SESN1|NCOA3|CAMK1D|RCSD1|MEF2C|TMEM156|SP100|ADAM28|STX7|KLHL5|LY86|ITSN2|CHPT1|MYCBP2|SWAP70|TXNIP|PRKCB|EAF2|BLNK|POU2F2|LAPTM5|SP110|RB1|CXCR4|DRAM2|SNX2|FCGR2B|SCIMP|DUSP22|CD37|IRF8|CLECL1|SP140|SMIM14|DAPP1|SMCHD1|GGA2|PLCG2|ADK|TMEM243|IL4R	up
DURANTE_ADULT_OLFACTORY_NEUROEPITHELIUM_DENDRITIC_CELLS	0.000232004	0.00100249	0.518848	0.703754	1.62469	115	FYB1|PTPRC|MS4A6A|LYN|CPVL|SLC11A1|SRGN|ZEB2|CLEC7A|CYBB|CSF3R|MS4A7|CLEC12A|SAMSN1|CTSS|NLRP3|RNF149|POU2F2|HLA-DRA|LAPTM5|CEBPB|ITGB2|CYBA|RGS2|COTL1|FGR|CCL3|TNFRSF1B|DUSP1|PLEK|SPI1|CLEC4E|PILRA|C1orf162|TNFAIP2|MNDA|CD37|LST1|NFKBIA|TYMP|TNFSF13B|IGSF6|LCP1|JAML|TNFAIP3|CCL3L1|GCA|TYROBP|GMFG|CD14|STX11|EVI2B|FPR1|NEAT1|STXBP2|NCF2|NFKBIZ	up
FAN_EMBRYONIC_CTX_BRAIN_B_CELL	0.000138154	0.000619923	0.518848	0.720481	1.61829	95	ARHGAP15|CD74|UTRN|ALOX5|ELF1|HLA-DRB1|HLA-DPB1|SWAP70|TXNIP|HLA-DMA|HLA-DMB|HLA-DRA|HLA-DQB1|SP110|PLEKHA2|CXCR4|CYTIP|RHOH|SEPTIN6|CD37|SP140|SMIM14|CLEC2D	up
TRAVAGLINI_LUNG_IGSF21_DENDRITIC_CELL	0.000349556	0.00145648	0.498493	0.812792	1.61758	43	PDK4|MS4A6A|CPM|CSF1R|SLCO2B1|MSR1|MS4A4A|ARHGAP18|MS4A7|IGSF21|PDGFC|DAB2|CD83|VSIG4|MAFB|F13A1|FCGR2B|HNMT|TGFBI|STAB1|ATF3	up
RUBENSTEIN_SKELETAL_MUSCLE_MYELOID_CELLS	2.48607e-06	1.52653e-05	0.627257	0.630463	1.60257	339	TBXAS1|CSF2RA|FYB1|RNASET2|SMAP2|CD74|PTPRC|HCLS1|MS4A6A|CPVL|HERPUD1|SAT1|SRGN|CLEC7A|CYBB|CAPZB|LY86|CD53|MS4A7|FOS|SAMHD1|HLA-DRB1|TSC22D3|CTSS|RAP1A|RNF130|RGS10|HLA-DPB1|HLA-DMA|HLA-DRA|CD83|ACTR2|ARPC2|LAPTM5|ASAH1|MCL1|ZFP36|CEBPB|ARPC1B|RGS18|ITGB2|PABPC1|BTG2|ARRB2|JUNB|IFNGR2|CYBA|LRRFIP1|RGS2|ARPC3|ARHGDIB|COTL1|OSTF1|PPT1|CCL3|HCK|CAPZA1|CTSH|DUSP1|PLEK|SPI1|PILRA|C1orf162|CTSB|MNDA|A…	up
GAUTAM_EYE_CORNEA_MONOCYTES	2.46228e-05	0.000131572	0.57561	0.638908	1.59229	253	HDAC9|FYB1|TGFBR2|GALNT2|KLF7|VSIR|SLC9A9|ATM|NUMB|RIC1|ABHD12|ZNF710|DOP1B|MLXIP|VAV1|FGD3|EMB|NOL4L|MYO15B|RLF|SLC39A10|ACSL4|DMXL1|PCNX2|ARAP1|APAF1|ZSWIM7|SLC46A3|KDM2B|DENND5A|ATP11B|CREBBP|SMCHD1|UPF2|DNAJC5|CNOT1|ATP6V1C1|TFEB|YTHDC2|ASXL2|PHTF2|WBP1L|TENT2|KMO|DEF6|PLB1|PLA2G15|DCTN4|MCOLN2|ITCH|HPS3|P4HA1|RBM39|DDX10|CBWD1|IL4R|GALC|ATG14|MARF1|MAP4K1|ZBTB46|MAPKAPK3|NFATC1|HM13|SNX18|MT…	up
AIZARANI_LIVER_C34_MHC_II_POS_B_CELLS	0.000696878	0.0026803	0.477271	0.671375	1.56458	131	RNASET2|SMAP2|LYN|SYK|FOXP1|NCOA3|CAMK1D|RCSD1|CYBB|STX7|CNTRL|HLA-DRB1|CIITA|MAP3K8|HLA-DPB1|SWAP70|HLA-DRB5|PRKCB|POU2F2|HLA-DQA1|HLA-DRA|CD83|LAPTM5|HLA-DQB1|KLF2|PLEKHA2|CXCR4|PDE7A|CLN8|ATF7IP|SLC9A7|EGR3|SEPTIN6|CD37|IRF8|SP140|RHEX|DDX6|CLEC2D|MAP3K1|BICD2|CLCN6|IL4R|SF1|EVI2B|LIMD2|LYST|TMEM154|CORO1A|ARHGEF18|PARP15|TLR6|BOD1L1|NCF1|PARP1|MDM4|BANK1	up
AIZARANI_LIVER_C5_NK_NKT_CELLS_3	0.000570974	0.00227092	0.477271	0.67514	1.56436	123	AOAH|FYB1|PRKCH|PTPRC|SYK|CELF2|SRGN|ZFP36L2|IKZF1|CD53|PIK3R1|SLA|TSC22D3|ITGB2|PIP4K2A|RNF125|SYTL3|PARP8|ARHGDIB|CXCR4|PDE7A|BIN2|CYTIP|GNPTAB|PLEK|RASA2|WIPF1|IPCEF1|AKNA|CBLB|CNOT6L|ITGAL|CMC1|PIK3IP1|LCP1|CCL4|MAPK1|TYROBP|CCL4L2|HLA-F|ALOX5AP|SASH3|PTGER4	up
ZHENG_CORD_BLOOD_C4_PUTATIVE_EARLY_ERYTHROID_COMMITMENT	0.00112328	0.00399134	0.45506	0.695016	1.55706	94	ARHGAP15|PLXDC2|ELMO1|PSTPIP2|BMP2K|CELF2|ZBTB16|DEPTOR|ZEB2|FOXO3|CD84|ELF1|SLA|RNF130|MOB1B|ETS2|JUN|SKIL|STK4|SDCBP|ITGA4|RAPGEF2|RHOH|SLC40A1|PHACTR4|GALNT1|SLC38A2|SERPINB1|CTNNBL1|PNN|ZMYND8|ZFAS1|PDZD8|EWSR1|SNX5|TEC|NFKBIZ|SESN3|RSBN1|PRKACB|DDX21|ABCA1|CD69|IKZF2	up
DESCARTES_MAIN_FETAL_LYMPHOID_CELLS	0.000786382	0.00297322	0.477271	0.66444	1.55005	133	TMEM156|SP110|CARD11|SP140L|RNF125|ARHGDIB|CXCR4|JAK1|CYTIP|CD37|SHISAL2A|SLC25A45|FMNL1|STK17B|PCED1B-AS1|MAP4K1|ARHGEF1|LIMD2|GIMAP2|CYLD|ARHGAP9|CORO1A|PARP15|NOSIP|BTN3A2|SH3BP1|CD69|TAGAP	up
BUSSLINGER_DUODENAL_TUFT_CELLS	0.00210174	0.00707317	0.431708	0.710066	1.54795	76	FYB1|PSTPIP2|SKAP2|ADGRG6|PIK3R5|ZFHX3|ALOX5|GSN|MTSS1|PTPN18|ITPR2|PHIP|HCK|ID2|KCTD12|BRD4|PLCG2|PTGS1|KMT2C|PIK3CG|ALOX5AP	up
FAN_EMBRYONIC_CTX_MICROGLIA_3	0.000886993	0.00326787	0.477271	0.884902	1.54727	20	TBXAS1|P2RY12|SLCO2B1|GPR34|ADAM28|MERTK|SLC1A3|ASAH1|CTSB|SIGLEC10|CREG1|ALOX5AP	up
AIZARANI_LIVER_C1_NK_NKT_CELLS_1	0.000554284	0.00221713	0.477271	0.649083	1.54462	156	RGS1|FYB1|PRKCH|PTPRC|CELF2|ZFP36L2|IKZF1|ARHGAP25|CD53|PIK3R1|SLA|SH3KBP1|ATM|TXNIP|PRKCB|STK4|SEMA4D|ITGB2|RESF1|PIP4K2A|SYTL3|PARP8|ARHGDIB|CXCR4|PDE7A|BIN2|EMB|TNFRSF1B|CYTIP|WIPF1|IPCEF1|EVL|PPP2R5C|ARHGAP30|MBP|ARHGAP45|AKNA|CBLB|CNOT6L|CLEC2D|ITGAL|LNPEP|CMC1|PIK3IP1|LCP1|TMC8|MAPK1|PCED1B-AS1|HLA-F|ALOX5AP|SASH3|RASAL3|BTN3A1|LYST|MLLT6|ARHGAP9|CORO1A	up
AIZARANI_LIVER_C28_NK_NKT_CELLS_6	0.00323074	0.0103739	0.431708	0.679266	1.53463	99	RGS1|SMAP2|PTPRC|CELF2|SRGN|ZFP36L2|CD53|PIK3R1|SLA|SAMSN1|TSC22D3|CDC42SE2|TXNIP|STK4|RBPJ|JUNB|RNF125|FNBP1|SYTL3|GPRIN3|PARP8|ARHGDIB|CXCR4|NR3C1|PDE7A|EMB|CYTIP|WIPF1|EML4|ZC3HAV1|ATP1B3|MAF|PPP2R5C|PDCD4|SMCHD1|AKNA|CNOT6L|ZNF331|LCP1|TNFAIP3|STK17B|TENT4B|RCAN3|PTGER4	up
HAY_BONE_MARROW_FOLLICULAR_B_CELL	0.0040673	0.0126538	0.407018	0.627191	1.47518	137	ARHGAP24|RHBDF2|NCOA3|MEF2C|TMEM156|SP100|ADAM28|STX7|ARHGAP25|REL|VOPP1|SWAP70|CD83|SP110|TBC1D9|DRAM2|FCGR2B|DUSP22|CD37|KDM4B|CLECL1|SP140|PRDM2|SMIM14|MACROD2|TFEB|GGA2|EBI3|NFKBID|CHD7|CYSLTR1|HLA-DOA|LINC02397|SETBP1|TMEM154|PTPN1|TCOF1|AIM2|HVCN1|BANK1|METTL8	up
ZHENG_CORD_BLOOD_C6_HSC_MULTIPOTENT_PROGENITOR	0.00680049	0.0191949	0.407018	0.653858	1.46485	94	PRKCH|CD74|PTPRC|IRAK3|MEF2C|SAT1|SRGN|ZFP36L2|HLA-DRB1|SAMSN1|TSC22D3|MAP3K8|LPAR6|HLA-DPB1|PELI1|HLA-DRB5|HLA-DMB|HLA-DQA1|HLA-DRA|HLA-DQB1|CCNY|CEBPB|KAT6A|PABPC1|DDIT4|RNF125|LRRFIP1|CXCR4|TNFRSF1B|DUSP1|CCNH|ID2|RANBP2|SMCHD1|NFKBIA|THEMIS2|ZNF331	up
FAN_EMBRYONIC_CTX_BRAIN_MYELOID	0.00603958	0.0174699	0.407018	0.625877	1.46401	134	CD74|MS4A6A|UTRN|CLEC7A|MYO1F|CLEC12A|HLA-DRB1|CTSS|HLA-DPB1|TXNIP|ITGAX|HLA-DMA|POU2F2|HLA-DRA|HLA-DQB1|PRAM1|CEBPB|KLF2|MAFB|LRRFIP1|COTL1|CXCR4|FGR|HCK|SPI1|C1orf162|SCIMP|TNFAIP2|IFI44L|ADA2|PLEKHO1|NLRP1|LST1|TMEM131L|ITGAL|NFKBIA|TYMP|CHD1|TNFSF13B|PLCB2|KLF13|IQGAP1|WIPI2|JAML|TGFBI|MX2|HLA-DPA1|IER5|CLEC2B|PANK2|OSCAR|CPPED1|ATF3|NEAT1|STXBP2|NFKBIZ|GRK2|CSK	up
TRAVAGLINI_LUNG_CAPILLARY_INTERMEDIATE_1_CELL	0.00511815	0.0149904	0.407018	0.614975	1.46182	154	TBXAS1|RNASET2|MEF2A|PALD1|FKBP5|CD74|WASF2|SGK1|IFNGR1|RCSD1|PDGFB|CCND3|ZFP36L1|HLA-DRB1|KLF7|PREX1|TSC22D3|MTSS1|HLA-DRB5|PLAGL1|PRKCE|HLA-DQA1|CD83|RASAL2|FMNL2|TMEM51|HLA-DQB1|DISP1|RSRP1|SAMD9L|TYMP|MXD4|FNBP1L|ZNF331|PIK3IP1|SERPINB1	up
AIZARANI_LIVER_C31_KUPFFER_CELLS_5	0.00999037	0.0266742	0.38073	0.630955	1.45663	115	LYN|SLC11A1|IRAK3|ROCK1|SAT1|ZEB2|CLEC7A|CYBB|RNF144B|MS4A7|REL|PAG1|CTSS|ADAP2|ITGAX|PTK2B|POU2F2|MAFB|SLC25A37|LRRFIP1|RGS2|BAZ1A|COTL1|FGR|TNFRSF1B|LONP2|SLC43A2|CTSB|ATP1B3|LILRB1|IL6R|LST1|JARID2|MEGF9|RBM25|ARHGEF10L|MLXIPL|CCDC88A|TYROBP|MFSD4B	up
DURANTE_ADULT_OLFACTORY_NEUROEPITHELIUM_CD8_T_CELLS	0.00881765	0.0240169	0.38073	0.673126	1.45535	73	RGS1|FYB1|PTPRC|ZFP36L2|SAMSN1|TSC22D3|STK4|LAPTM5|SYTL3|ARHGDIB|CXCR4|CYTIP|EVL|ID2|TRAF3IP3|CLEC2D|LCP1|JAML|TNFAIP3|CCL4|CKLF|GMFG|STK17B|CCL4L2|ALOX5AP|PTGER4	up
HAY_BONE_MARROW_CD34_POS_MEP	0.00226103	0.00746566	0.431708	0.964313	1.45215	8	ABCC4|DEPTOR|SPINK4	up
DESCARTES_MAIN_FETAL_HEMATOPOIETIC_STEM_CELLS	0.0325258	0.071677	0.321776	0.708138	1.42679	46	IRAK3|S100Z|LINC02232|PRAM1|TAOK3|LINC02328|TRIM66|NRIP1|TRIM27|FAM216A|FIRRE|ABCC1|STAT5A|FASTKD1|TM7SF3|SPNS3|LINC02100|ZNF789	up
DURANTE_ADULT_OLFACTORY_NEUROEPITHELIUM_NK_CELLS	0.0274734	0.0620368	0.352488	0.639256	1.40655	82	PTPRC|SRGN|MYO1F|CD53|CCND3|RAP1B|ITGB2|CYBA|ARHGDIB|CXCR4|CCL3|BIN2|PLEK|EVL|PPP2R5C|TRAF3IP3|CMC1|LCP1|CCL4|TYROBP|CCL4L2|GPR65|LIMD2|CORO1A	up
HAY_BONE_MARROW_DENDRITIC_CELL	0.0100981	0.0266742	0.38073	0.578759	1.4005	186	CSF2RA|PALD1|CD74|LINC01374|RUNX2|WDFY4|HLA-DRB1|CIITA|B4GALT1|HLA-DPB1|UBE2E2|HLA-DRB5|HLA-DMA|LILRB4|HLA-DMB|HLA-DQA1|HLA-DRA|PARVG|ALDH2|HLA-DQB1|GPR183|CLN8|TM9SF2|CD2AP|SLC9A7|ALCAM|UNC93B1|IRF8|RHEX|SFT2D2|PKIB|CCDC88A|MILR1|EIF2AK4|JAML|TGFBI|ST14|GAPT|HLA-DPA1|ALOX5AP|ARID3A|OFD1|RUBCN|ERCC1|CLIC2|RPS6KA4|SNX3|IL3RA|UGCG|CUEDC1|SPNS3|PFKFB2|SERPINF2|SLC15A4|CCDC50|KCNK6|SPINT2|GNA15|MAPKA…	up
BUSSLINGER_GASTRIC_REG3A_POSITIVE_CELLS	0.0432767	0.0901597	0.271289	0.717397	1.39141	39	CD74|SAT1|HLA-DRB1|HLA-DPB1|HLA-DMA|HLA-DQA1|HLA-DRA|ALDH2|HLA-DQB1|VNN2|HLA-DPA1|TYROBP	up
GAUTAM_EYE_CHOROID_SCLERA_ACTIVATED_T_CELLS	0.0302781	0.0672847	0.352488	0.598244	1.38311	116	CD58|LAIR1|PAPOLG|RAPGEF6|CCM2|KDM2A|MFSD14C|TUT7|SAP30|SLC39A10|SYNRG|NLRP1|MAN2B1|TGIF2|MXD4|ZNF431|SNX14|NIPAL3|RGS19|ERAP2|SNX10|CHD7|TENT4B|ZNHIT6|CNST|INPP4A|ITFG2|TMEM154|ZC3H18|USP12|FERMT3|PCYT1A|MAEA|ZBTB37|ZNF721|ACSS1|RANBP3|IFIH1|SPN|ARID3B|ORC4|CERK|SNAI3|ACSL5|ZNF266|TRIM26|GPR155|ZNF276|PTPN6|GLMN|INO80E|TMEM273|PARP11|PDCD2|TEPSIN|BRD1|DDX11|COX18|BCL7B|KAT7|DIAPH1|RINL|CRNKL1|GP…	up
FAN_OVARY_CL4_T_LYMPHOCYTE_NK_CELL_1	0.00749133	0.0208922	0.407018	0.555527	1.3784	245	PTPRC|SRGN|ZFP36L2|CD53|ELF1|PIK3R1|HLA-DRB1|SAMSN1|AKAP13|TSC22D3|KLF6|CDC42SE2|HLA-DPB1|RHOA|MSN|STK4|ARPC2|LAPTM5|MCL1|HLA-DQB1|ZFP36|CAP1|RAP1B|ARPC1B|ITGB2|PABPC1|DDIT4|PRPF38B|TGFB1|FNBP1|CYBA|LRRFIP1|ARPC3|ARHGDIB|COTL1|CXCR4|JAK1|CAPZA1|TNFRSF1B|CYTIP|WIPF1|ATP1B3|ID2|APMAP|CD37|CDC42|PPP2R5C|TPM3|PDCD4|SRSF7|AKNA|UBE2D3|CLEC2D|KMT2E|PRRC2C|YWHAZ|LCP1|TCF25|CCL4|HSPA1A|PGK1|SYAP1|YPEL5|AL…	up
TRAVAGLINI_LUNG_MYELOID_DENDRITIC_TYPE_1_CELL	0.0450161	0.0926802	0.271289	0.789215	1.37588	19	AXL|RAB31|HLA-DRB5|DSE|HLA-DQA1|ALDH2|CTSH|GAS6|FGL2|CLIC2|DPYSL2|ARHGAP31|SPINT2	up
DESCARTES_FETAL_HEART_ERYTHROBLASTS	0.00422126	0.0129034	0.407018	0.549191	1.37492	274	SERTAD2|USP6NL|TRIM22|FCHO1|AIDA|LYPLAL1|ATP9B|PIEZO1|PRIM2|TCHP|ZDHHC7|APMAP|ORMDL1|MAN2B1|PRKAB1|ERMAP|FBXW4|PIK3IP1|WDTC1|CAT|AKR1A1|STX16|DDX3Y|GCC2|HBP1|CLTC|HERPUD2|RSRC2|TMED8|RBM27|KDM1B|RB1CC1|DDX39B|PDZD8|TBK1|EIF4A2|SRFBP1|BRI3BP|GIMAP2|DBNL|SLC66A2|EPDR1|KATNBL1|ZNF141|UBQLN1|ASCC2|UVSSA|SMS|MTIF3|KRIT1|ESCO1|SRSF1|BRCA2|BLVRB|LEMD3|POM121|SLC18B1|FAM210A|ACSS1|GSDMD|DRAM1|DHX35|LINC0…	up
GAUTAM_EYE_IRIS_CILIARY_BODY_CYTOTOXIC_T_CELLS	0.040404	0.0848863	0.271289	0.622241	1.37405	85	CD86|PCED1B|UBE2E2|DOP1B|ARPC1B|FGD3|DMXL1|ADA2|TRAPPC10|LRBA|SINHCAF|TLK2|DLEU1|USP48|SNX10|CYP20A1|MCOLN2|GCA|STK38|PPTC7|CIAO2A|TBRG1|SETDB2|TMEM63A|NPAT|ADGRE5|TMEM19|CDC40|MOB4|TRIM4|NAA50|GRIPAP1|ZNF107|TIFA|RCOR3|MITD1|DR1|TMEM273|IRAK2|SLC17A9|KLHL6-AS1|PRXL2C|ANKZF1|HADH|APOBEC3G|MAP4K2|HDAC10|RNF168|THUMPD1	up
RUBENSTEIN_SKELETAL_MUSCLE_B_CELLS	0.0142436	0.0357366	0.38073	0.571546	1.374	173	ARHGAP24|RNASET2|CD74|PTPRC|LY86|CD53|HLA-DRB1|ITSN2|TSC22D3|CTSS|TRIM22|B4GALT1|HLA-DPB1|HLA-DMA|EAF2|HLA-DQA1|STK4|HLA-DRA|CD83|LAPTM5|HLA-DQB1|GPR183|PABPC1|RSRP1|JUNB|CYBA|ARPC3|CXCR4|OSTF1|DRAM2|SNX2|C1orf162|RHOH|CD37|IRF8|BTK|CMTM6|PAPOLA|ACTR3|CLK1|GAPT|HLA-DPA1|TMEM243|GMFG|CASP4|ALOX5AP|EVI2B|EIF4A2|POLD4|LIMD2	up
DURANTE_ADULT_OLFACTORY_NEUROEPITHELIUM_MAST_CELLS	0.0222005	0.0523243	0.352488	0.637033	1.37212	71	RGS1|SGK1|SRGN|ARHGAP18|ELF1|SAMSN1|CD83|IER2|DDIT4|SDCBP|RGS2|ACSL4|EGR3|CD37|RHEX|NFKBIA|LTC4S|ZNF331|TNFAIP3|CCL4|CKLF|TYROBP|ALOX5AP|GPR65|NFKBIZ|STX3|ADRB2|CD69|NR4A2	up
GAUTAM_EYE_IRIS_CILIARY_BODY_ACTIVATED_T_CELLS	0.0193475	0.0462228	0.352488	0.590286	1.36775	123	AOAH|MGAT4A|ROCK1|FLI1|MBNL1|VSIR|SH3KBP1|RNF213|RPS6KA3|PRKCB|LPIN2|CAP1|ATXN1|CARD11|PRPF38B|LRRFIP1|FGD3|TNFRSF1B|SAP30|ATF7IP|SYNRG|RASA2|DGLUCY|IPCEF1|MYH9|MAF|ABHD3|PATL2|GLRX|NIPAL3|RGS19|IQGAP1|CDC14A|HERPUD2|ANKRD12|NUP210|ZFAS1|BTN3A1|CMPK1|WHAMM|OFD1|ITGB2-AS1|CYBC1|NAP1L4|RBL2	up
TRAVAGLINI_LUNG_PROLIFERATING_MACROPHAGE_CELL	5.88373e-05	0.0002921	0.557332	0.510891	1.36514	938	PLXDC2|CD163|CD74|MS4A6A|CPVL|SLC11A1|OLR1|IL18|MSR1|MS4A4A|AXL|CD86|ARHGAP18|MIS18BP1|ALOX5|GLDN|GSN|LY86|MS4A7|HLA-DRB1|KYNU|CTSS|SH3BGRL|OSBPL1A|RAC1|SORT1|HLA-DPB1|ABHD12|GPCPD1|CD58|UBE2E2|ATP2C1|HLA-DRB5|RHOA|HLA-DMA|HLA-DQA1|DAB2|HLA-DRA|MFSD1|PECAM1|LAIR1|ARPC2|ALDH2|ASAH1|HLA-DQB1|VSIG4|PPARG|ANXA4|ARPC1B|GLB1|MGST2|GLUL|SLC7A7|ACER3|SDCBP|ADPGK|CYBA|CCDC18|MGMT|ARPC3|MICOS10|PPT1|HCK|OS…	up
ZHENG_CORD_BLOOD_C5_SIMILAR_TO_HSC_C6_PUTATIVE_ALTERED_METABOLIC_STATE	0.037594	0.0809717	0.287857	0.650293	1.36322	61	CD74|MEF2C|ZFP36L2|FOS|HLA-DRB1|LPAR6|JUN|HLA-DRA|HLA-DQB1|ZFP36|IER2|BTG2|JUNB|DUSP1|ID2|LRBA|TRA2B|PNRC1|NFKBIA|CLEC9A|JAML|CLEC2B|ATF3|EIF4A2|NEAT1|NFKBIZ	up
FAN_EMBRYONIC_CTX_BRAIN_NAIVE_LIKE_T_CELL	0.0253573	0.0580069	0.352488	0.569558	1.35538	156	ARHGAP15|PRKCH|PTPRC|FAM117B|CCND3|TSC22D3|CDC42SE2|TXNIP|PRMT2|STK4|TNFAIP8|LRRFIP1|ARHGDIB|FGD3|CXCR4|CYTIP|RHOH|SEPTIN6|TRAF3IP3|PDCD4|TMEM123|CLEC2D|GBP2|PIK3IP1|JAML|TNFAIP3|STK38|GMFG|STK17B|HLA-F|RCAN3|TES|ARHGEF1|LIMD2|GIMAP4|CORO1A|GSTK1|NOSIP|BTN3A2|ANXA1|CD69	up
DESCARTES_MAIN_FETAL_THYMOCYTES	0.0454545	0.0931168	0.252961	0.601591	1.35279	96	LDLRAD4|SSH2|MIR646HG|CCND3|SLC8A1-AS1|RNASEH2B|TCF12|PDE7A|ATF7IP2|CEP128|RHOH|SEPTIN6|NFATC3|TSHR|CHD1|TFDP2	up
TRAVAGLINI_LUNG_MUCOUS_CELL	0.0437236	0.0906224	0.257206	0.592356	1.352	109	LYN|IRAK3|SAT1|INSR|ADAM28|KYNU|C3|FCGBP|HIPK2|HLA-DQA1|TMEM165|TNFAIP2|CTSB|STT3B	up
DURANTE_ADULT_OLFACTORY_NEUROEPITHELIUM_PLASMA_CELLS	0.0707395	0.133112	0.213928	0.771013	1.34415	19	HERPUD1|CYBA	up
RUBENSTEIN_SKELETAL_MUSCLE_NK_CELLS	0.0148059	0.0367523	0.38073	0.542682	1.33667	223	FYB1|PTPRC|SRGN|ZFP36L2|CAPZB|CD53|CCND3|TSC22D3|JUN|MSN|STK4|ARPC2|LAPTM5|CAP1|RAP1B|ARPC1B|IER2|ITGB2|PABPC1|DDIT4|UBE2D2|JUNB|CYBA|ARPC3|ARHGDIB|OSTF1|CCL3|JAK1|BIN2|PLEK|C1orf162|EVL|ID2|CD37|CDC42|PPP2R5C|TPM3|UBE2D3|ACTR3|LSM14A|GLRX|CMC1|SLC38A2|YWHAZ|SEC11A|LCP1|HNRNPF|CCL4|CKLF|TYROBP|CLEC2B|GMFG|CASP4|ALOX5AP|GPR65|SCP2|ARPC5|LIMD2|GIMAP4|CORO1A	up
MANNO_MIDBRAIN_NEUROTYPES_HENDO	0.000367385	0.00150797	0.498493	0.499167	1.32835	868	USP53|MEF2A|PALD1|PRKCH|FKBP5|PDK4|ST6GAL1|FOXN3|PICALM|INPP5D|TGFBR2|UTRN|HERPUD1|CSGALNACT1|SLCO2B1|WASF2|RHBDF2|SGK1|RCSD1|MEF2C|FCHO2|SAT1|SRGN|INSR|LHFPL2|ZFP36L2|PDGFB|FLI1|RNF144B|ARHGAP18|DENND3|LIMS1|KLHL5|SMARCA2|FOS|ELF1|ZFP36L1|SH3TC1|FMNL3|PREX1|PRKD3|FAR2|AFF1|ITSN2|TSC22D3|A2M|KLF6|ENTPD1|TSPAN14|RASSF3|LCP2|VASH1|B4GALT1|LPAR6|MCF2L|PCED1B|FCGR2A|ETS2|JUN|GPCPD1|TXNIP|RPS6KA3|RHOA…	up
DESCARTES_MAIN_FETAL_PDE1C_ACSM3_POSITIVE_CELLS	0.0137452	0.0348042	0.38073	0.528834	1.32633	287	FAM53B|FOXP1|ELF1|SNTB1|PER1|AIDA|CD2AP|TUT7|RLF|DUSP22|PDSS2|TRA2B|CREBBP|PHC3|KLHL24|SRSF11|ANKHD1|PLCG2|ARIH1|CTPS2|ST14|TCF25|SLC25A25|CDC73|MAP2K6|STPG2|LACTB|ILRUN|RPS6KC1|SLIRP|CHD2|VPS45|CCNT2|TNPO3|MYSM1|CCDC97|ELP3|MAPKAPK5|CDC5L|USP42|DDX19B|ST7L|MTIF3|SLMAP|INO80D|IST1|RAB43|ZNF512|STX17|ZNF274|UBAP2L|RTF1|GOLGA1|FOXP1-IT1|MAN2C1|ADAMTSL2|ZDHHC3|ORC5|OSBPL2|CCNK|UBA2|GRIPAP1|DIS3|VIRM…	up
MURARO_PANCREAS_DUCTAL_CELL	0.000101218	0.000472349	0.538434	0.488037	1.31681	1230	TBXAS1|APBB1IP|RGS1|FYB1|RNASET2|LPCAT2|CD74|ST6GAL1|FRMD4A|PTPRC|SRGAP1|PICALM|LYN|SYK|CPM|OLR1|CSF1R|TGFBR2|UTRN|ADGRG6|IL18|ABCC4|ARHGAP26|RBM47|CTTNBP2NL|SAT1|SRGN|LHFPL2|CYFIP1|ZFP36L2|SP100|GALNT2|MSR1|FOXO3|ADAM28|CYBB|SUSD6|SERTAD2|STX7|ARHGAP18|ALOX5|GSN|LIMS1|KLHL5|CD53|MS4A7|NCOA4|CD84|ELF1|PIK3R1|ZFP36L1|HLA-DRB1|SLA|TNS3|DAPK1|NCK2|AKAP13|C3|CTSS|A2M|MYOF|KLF6|MITF|TSPAN14|CCDC6|TOP1…	up
HAY_BONE_MARROW_PRE_DENDRITIC	0.0848057	0.154192	0.204295	0.915622	1.30686	5	AXL|SAMHD1|AREG	up
BUSSLINGER_DUODENAL_PANETH_CELLS	0.0865724	0.155955	0.202072	0.914216	1.30486	5	FCGBP|LYZ	up
LAKE_ADULT_KIDNEY_C30_IMMUNE_CELLS_MACROPHAGES	0.0913621	0.162732	0.190023	0.837775	1.29937	10	ARHGAP15|CD163|FKBP5|PTPRC|SP100|DPYD|MED13L|TCF12	up
FAN_EMBRYONIC_CTX_BRAIN_EFFECTOR_T_CELL	0.0617978	0.120497	0.213928	0.558745	1.29681	129	PRKCH|PTPRC|SRGN|CCND3|CDC42SE2|TXNIP|MSN|RAP1B|PIP4K2A|FGR|CYTIP|PLEK|SEPTIN6|ID2|AKNA|ITGAL|ABI3|IQGAP2|IQGAP1|CMC1|LCP1|CCL4|CLEC2B|GMFG|STK17B|HLA-F|GPR65|LIMD2|GIMAP4|CORO1A|PRKACB|BTN3A2|LITAF|CD69|ADGRE5	up
AIZARANI_LIVER_C22_RESIDENT_B_CELLS_2	0.126365	0.216273	0.154191	0.691949	1.29361	30	HERPUD1|TSC22D3|PTK2B|BTG2|CREB3L2	up
FAN_EMBRYONIC_CTX_MICROGLIA_1	0.0581081	0.114258	0.216543	0.544568	1.2856	148	CNTRL|CCDC18|HP1BP3|RHEB|TMPO|FAM111A|CKAP5|DEK|CKLF|EVI2B|TTF2|CENPC|SRSF10|CDC27|TUBA1C|HMGB2|BRCA2|KIF20B|ATAD2|CENPE|SMC4|TACC3|EZH2|SRSF3|DDX39A|CENPU|FANCD2|SMC2|ITGB3BP|ATAD5|SMC1A|CEP152|SHCBP1|KPNA2|NCAPG2|NUF2|BUB3|NCAPD2|RAD51AP1|TCF19|CKAP2|KNSTRN|PRR11|MZT1|SGO2|GLA	up
BUSSLINGER_DUODENAL_LATE_IMMATURE_ENTEROCYTES	0.056	0.110423	0.21925	0.538314	1.284	163	PDK4|CD74|RBM47|SAT1|NCOA4|HLA-DRB1|SLC2A5|SLC4A7|CNDP2|HLA-DRA|ANXA4|SLC25A37|ATP1B3|MAF|ITM2B|HSD17B11|IQGAP2|GLRX|CYBRD1|HADHB|VNN1|GALM|ATP1A1|GK|ACADM|CRYL1|REEP3|HADHA	up
FAN_OVARY_CL12_T_LYMPHOCYTE_NK_CELL_2	0.0657718	0.126138	0.202072	0.535753	1.27496	160	PTPRC|SRGN|ZFP36L2|CD53|ELF1|SAMSN1|AKAP13|TSC22D3|KLF6|CDC42SE2|MSN|STK4|ARPC2|LAPTM5|RAP1B|ARPC1B|GPR183|PABPC1|DDIT4|TGFB1|FNBP1|CYBA|LRRFIP1|BAZ1A|ARHGDIB|CXCR4|NR3C1|JAK1|TANK|CYTIP|WIPF1|EML4|CAST|ATP1B3|CDC42|PPP2R5C|TPM3|PDCD4|GLIPR1|CLEC2D|KMT2E|PRRC2C|TNFAIP3|PGK1|YPEL5|ALOX5AP|ANKRD12|EVI2B|SRSF2|HLA-E|PAIP2|CORO1A|PPP1R2	up
DESCARTES_MAIN_FETAL_ACINAR_CELLS	0.132931	0.225853	0.147331	0.633088	1.27301	45	BTG2|SEL1L|PLBD1|ZC3H18|HEXD	up
DESCARTES_MAIN_FETAL_GOBLET_CELLS	0.139752	0.234034	0.145516	0.673499	1.26787	32	FAM177B|TEX14|FBXW11|GMDS|FAR1|SAMD12|ERO1A	up
AIZARANI_LIVER_C38_RESIDENT_B_CELLS_3	0.158065	0.256717	0.138805	0.717603	1.26477	21	HERPUD1|PELI1|CREB3L2	up
FAN_EMBRYONIC_CTX_MICROGLIA_2	0.138564	0.232602	0.152145	0.839842	1.26471	8	CD83|IER2|CCL3|IER3|CCL4|IL1B|FOSB|PPP1R15A	up
AIZARANI_LIVER_C3_NK_NKT_CELLS_2	0.0682731	0.130221	0.197822	0.5297	1.26157	161	FYB1|PTPRC|RUNX2|SESN1|CELF2|ZFP36L2|IKZF1|CD53|SLA|PAG1|TSC22D3|TXNIP|RPS6KA3|STK4|BCL2|LAPTM5|SEMA4D|TNFAIP8|RESF1|PIP4K2A|JUNB|FNBP1|PARP8|ARHGDIB|CXCR4|EMB|CYTIP|WIPF1|ZC3HAV1|RHOH|PDCD4|AKNA|CNOT6L|CLEC2D|PIK3IP1|LCP1|JAML|TNFAIP3|STK17B|MDFIC|PCED1B-AS1|HLA-F|PTGER4	up
DESCARTES_MAIN_FETAL_MEGAKARYOCYTES	0.0731383	0.13689	0.190023	0.525333	1.26067	170	PSTPIP2|ABCC4|FLI1|LIMS1|GSAP|ATP2C1|KIAA0513|RAP1B|RGS18|TGFB1|RELCH|BIN2|NOL4L|PHKB|PLEK|MCTP1|PARVB|RASA3|MYH9|NRDC|BTK|PTGS1|TAOK1|TTC27|CNST|STXBP2|SLC37A1|THOC2|LYL1|TEC|MAX|MICU1|FERMT3|RSU1|RUFY1|NT5C3A|PRKAR2B|TMEM91|BANK1|DOK3|DOK1|TSPOAP1-AS1|YIF1B|SUSD3|KCNK6|CD226|TREML1|PCYOX1L|TTC7B|FHOD1|RAB8A|AXIN1|UNC13D|THUMPD2|ING5|ZYX|TPST2|RASGRP2|STXBP5|SMIM12|RAB37|MAFG|CLEC1B|RAP2B|LRRFIP…	up
TRAVAGLINI_LUNG_NATURAL_KILLER_CELL	0.0910364	0.162732	0.173748	0.54046	1.25796	130	AOAH|PRKCH|ZBTB16|HAVCR2|GSAP|ARPC2|RAP1B|ITGB2|DDIT4|PIP4K2A|SYTL3|OSTF1|BIN2|CX3CR1|ID2|APMAP|PPP2R5C|AKNA|CD300A|DHRS3|CNOT6L|ITGAL|ABI3|RASSF1|TFDP2|CMC1|MAPK1|CLEC2B	up
GAO_ESOPHAGUS_25W_C2_KRT6BPOS_SECRETORY_PROGENITOR_CELLS	0.122727	0.211079	0.154191	0.598643	1.25773	65	HDAC9|ADAM28|KYNU|USP6NL|ZNF710|GIT2|BLNK|SPNS2|OAS1|MACC1|GK|DUSP10|PDP1	up
FAN_EMBRYONIC_CTX_NSC_2	0.0776197	0.142984	0.181383	0.508198	1.2548	230	MIS18BP1|CNTRL|CCDC18|HP1BP3|RHEB|TMPO|PPP2R5C|HSD17B11|CKAP5|RASSF1|XRCC4|NSRP1|KIF5B|RACGAP1|GAS2L3|TTF2|EIF4E|RBMX|TUBA1C|CHEK2|NOSIP|CBR3|SNRPA1|HMGB2|CEP135|KIF20B|NDE1|ARHGAP19|CENPE|AAMDC|SMC4|TACC3|RNF4|NCAPD3|RANGAP1|LMNB1|EZH2|G2E3|DDX39A|VRK3|EEF1AKMT2|RFC3|PPP2R5D|KMT5A|LMO7|SMC2|ATAD5|SHCBP1|CEP44|UCP2|KPNA2|NCAPG2|NUF2|BUB3|NCAPD2|REEP4|CKAP2|KNSTRN|PRR11|MZT1|SGO2|TNFAIP8L1|CENPK|L…	up
AIZARANI_LIVER_C12_NK_NKT_CELLS_4	0.151376	0.249325	0.138022	0.615284	1.24889	49	PTPRC|TXNIP|BTG2|SYTL3|WIPF1|ITGAL|CMC1|LCP1|HSPA1A|ALOX5AP|BTN3A1|HSPA6|CD69	up
GAUTAM_EYE_IRIS_CILIARY_BODY_CILIARY_BODY_ENDOTHELIAL_CELLS	0.0537634	0.107527	0.2114	0.485711	1.23969	349	ELMO1|SPTLC2|KLF7|ARHGEF6|PDGFC|HIPK2|RNF213|PAPOLG|FNIP2|STAG1|SDCBP|ARSB|BTBD7|ARFIP1|CCM2|SKI|OSTF1|ARHGAP4|CAPZA1|CD2AP|PTBP3|SETX|VPS13C|NOD1|STK3|ZMYM6|AP2A2|PDS5A|ZC3HAV1|PDSS2|ADA2|NEMF|IFI44|TRIM33|SLC38A10|ATP11C|MRPL3|DYRK1A|SBF2|CTNND1|BRD4|AGO3|TMEM106A|GLRX|TRAPPC8|AGPS|CMC1|STT3B|CCDC88A|PDCD6IP|CREB3L2|SQOR|FRMD4B|DDX5|SAFB|PKN1|KMT2C|TRIM27|CTCF|MED13|GCA|CTBS|YTHDC1|EPN1|TMOD3|A…	up
GAO_SMALL_INTESTINE_24W_C6_GOBLET_CELLS	0.171779	0.275161	0.128789	0.630886	1.23845	41	MYO1F|GSN|FCGBP|ESR1|FAM193B|MSANTD2|ZBTB24|ATAD5|SRP72	up
DURANTE_ADULT_OLFACTORY_NEUROEPITHELIUM_CD4_T_CELLS	0.210608	0.322595	0.115734	0.655056	1.22464	30	FYB1|PTPRC|TSC22D3|STK4|GPR183|ARHGDIB|CXCR4|CLEC2D|TNFAIP3|GMFG|CORO1A|CD69|TAGAP	up
DESCARTES_MAIN_FETAL_ERYTHROBLASTS	0.102094	0.180015	0.157403	0.499909	1.22209	210	FCHO2|GCLC|TOP1|USP15|MOB1B|RSRC1|CD58|SLC25A37|SLC11A2|BNIP3L|SNCA|WNK1|RAPGEF2|MORC3|SPECC1|ARRDC2|GAPVD1|NCEH1|EP300|TANGO2|ERMAP|CAT|STEAP3|DENND4A|DDI2|ATG14|CAMKMT|HECTD4|USP32|MACO1|UGGT1|LARP1|CDC27|HK1|DCUN1D1|ZNF451|RSAD2|EZH1|ANP32B|BLVRB|VRK1|UBAC1|STAM|NARF|CENPE|DCAF12|EIF2AK1|XPO7|AP2A1|AKAP8L|RCL1|TBC1D22B|ZNF367|FECH|ABCA7|HAUS2|KMT5A|FBXO7|ABCB10|ATAD5	up
TRAVAGLINI_LUNG_BASOPHIL_MAST_2_CELL	0.0466744	0.0949771	0.224966	0.468352	1.21668	485	USP53|RGS1|LPCAT2|CPM|BMP2K|SGK1|FOXP1|SRGN|ARHGAP18|ALOX5|ELF1|SAMSN1|REL|PAG1|CHPT1|KLF6|SH3KBP1|MITF|MAP3K8|SCIN|ARHGEF6|SWAP70|SKIL|PAK1|CD83|ASAH1|MCL1|ZFP36|RNF145|ANXA4|DDIT4|BTG2|GLUL|JUNB|SDCBP|SLC11A2|SYTL3|RGS2|ARHGDIB|RHOBTB3|LAT2|BNIP3L|PHF20|TANK|ACSL4|GNPTAB|MCTP1|OSBPL8|HNRNPA3|HNRNPH1|SPECC1|RHOH|EGR3|DNAJB6|CCNH|ID2|RPS6KA5|SIGLEC8|PDCD4|NFE2L2|RHEX|PTAFR|SRSF7|TMEM255B|BABAM2|G…	up
GAO_SMALL_INTESTINE_24W_C1_TUFT_PROGENITOR	0.202341	0.311294	0.123257	0.796595	1.21556	9	ZNF609|IER3	up
LAKE_ADULT_KIDNEY_C20_COLLECTING_DUCT_INTERCALATED_CELLS_TYPE_A_CORTEX	0.132432	0.225554	0.138805	0.510061	1.20691	152	DOCK8|LRMDA|ITPR1|FGD4|PICALM|GNAQ|IL18|TBC1D1|ABCC4|FOXP1|ARHGAP18|MBNL1|PLCL1|OSBPL3|SCIN|EPS8|MOB1B|ARL15|PTPRJ|HIPK2|CAB39|PRKCE|SNTB1|ITPR2|RERE|ATXN1|TBC1D14|NCOA2|TMEM117|GMDS-DT|TBC1D4|SUMF1|STK3|RAPGEF2|RUFY3|NEDD4L|NRDC|FAF1|MACROD2|AKAP9|BTBD9|SBF2|FNBP1L|RBM25|KIAA1328|KANSL1L|PLCG2|MAP4K3|WWOX|PRKN|FBXL17|GLCCI1	up
DESCARTES_FETAL_SPLEEN_LYMPHOID_CELLS	0.162726	0.263676	0.12564	0.522503	1.20625	115	ALOX5|IFNLR1|BLNK|CARD11|EMB|RHOH|LINC02245|CD37|SHISAL2A|SP140|LY86-AS1|PLCG2|VNN2|PCED1B-AS1|ADGRG5|ALOX5AP|LINC02397|TMEM154|PARP15|NCF1|TAGAP	up
FAN_OVARY_CL7_ANGEIOGENIC_ENDOTHELIAL_CELL	0.110828	0.193949	0.148262	0.483358	1.20249	251	CD74|CPVL|TGFBR2|WASF2|IFNGR1|MEF2C|SAT1|ZFP36L2|GSN|LIMS1|FOS|ELF1|ZFP36L1|HLA-DRB1|TSC22D3|A2M|LPAR6|ETS2|HLA-DPB1|JUN|TXNIP|HLA-DRB5|HLA-DMA|HLA-DRA|PECAM1|HLA-DQB1|ZFP36|ARPC1B|IER2|MGST2|BTG2|RSRP1|JUNB|LRRFIP1|HMGN3|DUSP1|CAPZA2|IFI44L|CCNL1|STOM|ID2|TRA2B|TPM3|FCGRT|ARRDC3|KCTD12|ITM2B|SRSF7|IL6ST|SRSF5|HSD17B11|DDX3X|KMT2E|BCLAF1|TMBIM4|HLA-DPA1|ENG|INTS6|MX1|LDB2|LAP3|EHD4|RAB11A|EGR1|SC…	up
DESCARTES_FETAL_STOMACH_GOBLET_CELLS	0.258824	0.381424	0.10714	0.795729	1.18554	7	FGF20|MUC6	up
HAY_BONE_MARROW_CD34_POS_CLP	0.252087	0.373858	0.108394	0.785721	1.18321	8	LAIR1|AGPS	up
DESCARTES_MAIN_FETAL_CSH1_CSH2_POSITIVE_CELLS	0.189607	0.298258	0.115734	0.516423	1.17938	108	WAPL|KCMF1|SIAH1|LINC00578|RNFT1|FBXO33|NPIPB5|NSUN3|AKAP17A|ALKBH1|CTDP1|LINC00894|GTF2H2|EIPR1|ZNF354A|CARD6|AKIP1|SLC39A9|PDCD6|NDOR1|SLC25A32|TOM1|KBTBD8|ZNF317|ZNF280C|DNAJC17|SNIP1|LINC00964|GTF2H2C|CCNDBP1|TMEM175|TRAPPC3|NPRL2|VPS72|MRPL48|LINC00339|ALG10|FAM200A|GZF1|TJAP1|NPIPB3	up
CUI_DEVELOPING_HEART_CORONARY_VASCULAR_ENDOTHELIAL_CELL	0.260802	0.381928	0.101351	0.603452	1.17733	40	CD74|UTRN|MEF2C|PDGFB|ARHGAP18|A2M|MTSS1|GMFG	up
DESCARTES_FETAL_CEREBRUM_MEGAKARYOCYTES	0.115476	0.201078	0.1396	0.460234	1.17656	376	PSTPIP2|DOCK5|CLEC12A|CCND3|PDGFC|CD58|GLYATL1|KIAA0513|TNFAIP8|ELMO1-AS1|RAP1B|RGS18|F13A1|DPYD-AS1|PLEK|STOM|DAPP1|LINC00621|CMTM6|LINC02256|IQGAP2|TECR|NUDT16|MFSD4B|HACD4|CNST|STX11|AKIRIN2|KCNC3|CD55|THOC2|MTURN|LYL1|CFLAR-AS1|MAX|FERMT3|RUFY1|CHCHD7|NT5C3A|NLRC5|PRKAR2B|BTN3A2|TMEM91|CD69|DHRS12|ANO6|HCP5|BANK1|TGFBRAP1|CTR9|TSPAN33|TSPOAP1-AS1|DCAF12|CD226|TREML1|STK11	up
LAKE_ADULT_KIDNEY_C21_COLLECTING_DUCT_INTERCALATED_CELLS_TYPE_B	0.187853	0.296165	0.116739	0.515375	1.17182	103	MEF2A|LRMDA|PICALM|IL18|CELF2|FOXP1|ARHGAP18|PLCL1|OSBPL3|MITF|RNF150|SCIN|EPS8|ARL15|PTPRJ|UBE2E2|PRKCE|TBC1D5|SNTB1|PPARG|NCOA2|TMEM117|SDCCAG8|TBC1D4|GAREM1|L3MBTL4|HERC1|NEDD4L|FAF1|LPP|MACROD2|IQGAP2|NCOA7|PLCG2|MAP3K5|FHIT|WWOX|PRKN|FBXL17|KMT2C|GLCCI1|KIF13B	up
ZHENG_CORD_BLOOD_C7_PUTATIVE_LYMPHOID_PRIMED_MULTIPOTENT_PROGENITOR_1	0.1983	0.309084	0.113313	0.522676	1.17155	93	IFNGR1|ZFP36L2|CSF3R|MIS18BP1|PIK3R1|GNB4|MAP3K8|RUNX1|TAOK3|PABPC1|LRRFIP1|CYTIP|HNRNPH1|ZC3HAV1|C6orf62|ATG10|ARID4A|GLIPR1|CHD1|DEK|ZRANB2|VPS35|CALCOCO2|CASP4|RILPL2|KPNB1|DYNLT1|BRCA2|KRAS|TTF1|TCERG1|PSMA6|SPN|TPM4|IFI16|KRR1|GTF3A|USP36	up
FAN_OVARY_CL9_PUTATIVE_APOPTOTIC_ENDOTHELIAL_CELL	0.146778	0.245214	0.122108	0.451047	1.1515	363	CD74|PICALM|FOXP1|IFNGR1|MEF2C|SAT1|SP100|MBNL1|GSN|LIMS1|ELF1|HLA-DRB1|A2M|KLF6|NCK1|TOP1|RAC1|LPAR6|CEBPD|ETS2|SWAP70|HLA-DRB5|YPEL2|HLA-DMA|MSN|DAB2|PHACTR2|PARP14|ARPC1B|CREBRF|MGST2|RSRP1|SLC25A37|SDCBP|CFLAR|LRRFIP1|MGAT1|LRRC8C|ANKRD11|BAZ1A|RAB7A|JAK1|TMEM165|CAPZA2|IFI44L|DNAJB6|CAST|STOM|PLEKHO1|SRSF4|TPM3|FCGRT|ARRDC3|GIMAP8|TMEM255B|SINHCAF|UBE2D3|IL6ST|SRSF5|NFKBIA|DDX3X|PLSCR1|PRRC2…	up
HAY_BONE_MARROW_NK_CELLS	0.149398	0.24723	0.121543	0.451411	1.1499	354	AOAH|PRKCH|ZBTB16|BNC2|MYO1F|CD53|HAVCR2|GSAP|RNF213|ARPC2|CAP1|SCLT1|IER2|ITGB2|DDIT4|CTBP2|PRPF38B|PIP4K2A|RSRP1|CFLAR|SYTL3|ARHGDIB|OSTF1|SLC44A2|CCL3|JAK1|BIN2|RNF166|HEXA|RPS6KA1|GNPTAB|CX3CR1|WIPF1|STX8|ID2|APMAP|ARHGAP30|NFATC3|MBP|DDX6|AKNA|CBLB|CD300A|DIP2A|RAP1GAP2|DHRS3|CASP8|ITGAL|ACTR3|SIPA1|UBE2F|RASSF1|CMC1|POLR2J3|DDX5|TCF25|CCL4|RBM39|MAPK1|HLA-F|ADGRG5|TES|SASH3|LDB2|CCDC12|GPR6…	up
DURANTE_ADULT_OLFACTORY_NEUROEPITHELIUM_RESPIRATORY_EPITHELIAL_CELLS	0.31401	0.438526	0.0928481	0.71937	1.14685	12	IER3|LYZ|CAPS	up
HAY_BONE_MARROW_CD8_T_CELL	0.266082	0.388774	0.0968878	0.529929	1.14143	71	RGS1|PTPRC|TPRG1|SLA|PARP8|CXCR4|CCNH|PPP2R5C|SRSF7|PATL2|CLEC2B|HERPUD2|RASAL3	up
DURANTE_ADULT_OLFACTORY_NEUROEPITHELIUM_RESPIRATORY_SECRETORY_CELLS	0.315113	0.438526	0.0925529	0.632885	1.13172	23	NCOA7|CD55|IVNS1ABP|ANXA1|VMP1|LYZ|CLDN4	up
DESCARTES_MAIN_FETAL_ENS_NEURONS	0.314642	0.438526	0.0908241	0.59932	1.1307	33	GRK3|TNS3|GARNL3|TNPO1|HEATR5A	up
TRAVAGLINI_LUNG_BASOPHIL_MAST_1_CELL	0.225765	0.341392	0.09855	0.448339	1.11729	267	RGS1|LPCAT2|CPM|IL18|FOXP1|SRGN|ARHGAP18|CTTNBP2|FOS|SAMSN1|AKAP13|MITF|SCIN|RNF130|ARHGEF6|RGS10|SWAP70|JUN|ASAH1|TM6SF1|ANXA4|GLUL|ACER3|SLC11A2|SYTL3|RGS2|RHOBTB3|LAT2|PHF20|ACSL4|GNPTAB|DUSP1|OSBPL8|RHOH|PARVB|RPS6KA5|SIGLEC8|BTK|NFKBIA|LTC4S|PTGS1|CHN2|SERPINB1|HSD17B4|CTNNBL1|KIF13B|GALC|PROCR|PSMD1|NFE2L3|RAB32|PIK3R6|ALOX5AP|ANXA11|GBE1|SLC1A5|TMEM220|GPR65|DUSP10|EGR1|LYL1|SNX5|NFKBIZ|TM…	up
GAO_SMALL_INTESTINE_24W_C4_ENTEROCYTE_PROGENITOR_SUBTYPE_2	0.277698	0.402327	0.0934449	0.506545	1.11455	82	ASAH1|ANXA4|SLC7A7|EMB|ATP1B3|SLC46A3|GLRX|NPL|TMEM144|FAH|IFI30|FBP1	up
DESCARTES_FETAL_ADRENAL_MEGAKARYOCYTES	0.292086	0.41557	0.0905429	0.499647	1.10953	88	LIMS1|KCNMB1|RGS18|PLEK|CMTM6|PTGS1|SERPINB1|CNST|SLC37A1|FERMT3|RSU1|RUFY1|TMEM91	up
MURARO_PANCREAS_ACINAR_CELL	0.167785	0.26938	0.10882	0.419384	1.10573	693	USP53|CD74|LYN|CPM|HERPUD1|IL18|TBC1D1|SGK1|ARHGAP26|CAMK1D|IFNGR1|RBM47|SAT1|INSR|CYFIP1|SP100|GALNT2|ARHGAP18|ZFP36L1|HLA-DRB1|C3|KLF6|GCLC|MAN2A1|B4GALT1|PIK3AP1|CEBPD|ETS2|PARP4|JUN|RNF213|FAM13A|HLA-DMA|MSN|SKIL|HLA-DRA|ATRN|ALDH2|MCL1|TMEM51|FNIP2|SNAP23|TNFAIP8|SUCLG2|ANXA4|IER2|PABPC1|RBPJ|MLXIP|GLUL|PACSIN2|SLC25A37|ETV6|STK24|BAZ1A|CAPZA1|CD2AP|KCNQ1|TMEM165|ACSL4|REPS2|LGALS9|EML4|GARE…	up
TRAVAGLINI_LUNG_ALVEOLAR_EPITHELIAL_TYPE_2_CELL	0.28352	0.407523	0.0905429	0.477282	1.10522	125	CD74|CSF3R|TMEM163|HLA-DRB1|AKAP13|C3|LRRK2|ALOX15B|MSN|CD83|CTSH|ACSL4|LPL|SNX30|NFKBIA|LTA4H|CAT|SERPINB1|HSD17B4|TMEM243	up
GAO_LARGE_INTESTINE_24W_C7_GOBLET_PROGENITOR	0.357711	0.478771	0.0847985	0.666951	1.10283	14	NFX1|ICA1|ATP6V1H|CHKB|C16orf87|PURA	up
FAN_EMBRYONIC_CTX_OLIG	0.18535	0.292877	0.10208	0.413569	1.09243	736	LDLRAD4|ARHGAP22|SSH2|SPTLC2|ACSL1|PICALM|CPM|EPB41L2|SESN1|ANKRD44|IFNGR1|PDE3B|DEPTOR|ZEB2|SUSD6|GLDN|GSN|RNF13|SHTN1|DIP2B|GAB2|PADI2|TNS3|PREX1|TSC22D3|TMCC3|SH3KBP1|MITF|SNX29|UBL3|OSBPL1A|MAN2A1|RAP1A|RNF130|DOCK10|SORT1|TBC1D12|PELI1|HIPK2|UBE2E2|LRRC8D|PPFIBP2|ST6GALNAC3|MVB12B|EPS15|YPEL2|PAK1|MGAT5|FMNL2|SEMA4D|CCNY|TBC1D9|PHC2|BIN1|GAB1|PIP4K2A|ACER3|NEK7|DNM2|ETV6|FNBP1|LCOR|AIDA|STX6…	up
GAUTAM_EYE_IRIS_CILIARY_BODY_FIBROBLASTS	0.314894	0.438526	0.0855357	0.480543	1.08566	99	LDLRAD4|ZFHX3|MAN1A1|FOS|ETS2|JUN|OTULINL|PHACTR2|CEBPB|KLF2|DDIT4|BTG2|SLC25A37|RHOBTB3|TMEM165|STOM|NFE2L2|LPP|IL6ST|DDX17|CREB3L2|CYBRD1|HGF|ITPRIP|SF1|WSB1|EGR1	up
BUSSLINGER_GASTRIC_TUFT_CELLS	0.410299	0.532856	0.0797706	0.696228	1.07983	10	PTPN18|RASSF6	up
ZHONG_PFC_C1_MICROGLIA	0.288437	0.412053	0.0843144	0.433438	1.07913	252	FAR2|CD58|CCDC18|SAP30|RHEB|TMPO|SRSF7|FAM111A|TECR|CREBL2|XRCC4|DEK|TUBGCP3|DDX46|KLHDC1|GTF2B|WDFY1|PPP2R3C|CDC123|ERI3|MICU1|OFD1|UHRF1|MTIF3|COQ2|GLUD1|SEC13|SRSF1|HMGB2|BRCA2|AK2|KIF20B|DSN1|ATAD2|SPNS3|MGME1|PHF12|IL10RB|TAF4|TBCD|NFATC2IP|RPA3|DCAF12|HSPA1B|TACC3|GART|NSMCE4A|VPS36|UCHL3|CCR1|DHFR|PAXX|CBWD3|PYM1|DR1|SRSF3|DDX39A|WDR47|ABCE1|RCC1|CTPS1|PIK3R4|ITGB3BP|ABHD13|RMDN1|SHCBP1|PP…	up
HAY_BONE_MARROW_PRO_B	0.278261	0.402327	0.0850427	0.428834	1.07604	283	APBB1IP|EPB41L2|MIS18BP1|TTC7A|CCND3|EAF2|RNASEH2B|LAT2|HMGN3|RALY|HP1BP3|DLEU2|HNRNPA3|HNRNPH1|ANP32A|TMPO|TRA2B|FAM111A|DERA|SFPQ|DEK|TFDP2|GDI2|HNRNPM|FUS|HNRNPU|HNRNPA2B1|KHDRBS1|CTCF|CTNNBL1|AKR1B1|HNRNPH3|RACGAP1|DCK|PRPSAP1|EWSR1|ACADM|SRSF10|RBMX|PAIP2|HSPB11|C1orf112|DCLRE1C|KPNB1|MAPRE1|GLO1|TXNDC12|TP53I13|HMGB2|CCNI|HNRNPDL|IKZF2|PARP1|EIF4A3|ATAD2|UBE2I|HMGN1	up
AIZARANI_LIVER_C30_HEPATOCYTES_4	0.266588	0.388774	0.0847985	0.418547	1.07539	420	FKBP5|FMN1|SORL1|ACSL1|ADGRG6|CAMK1D|FOXO3|A2M|KLF6|KCNMB1|ITPR2|WNT2B|ST3GAL6|MLXIP|ITSN1|XPR1|SLC25A37|ACER3|SLC25A13|PLEKHA2|RHOBTB3|TUT7|LONP2|PPARA|HEATR5A|SLC43A2|GTDC1|RNF216|ID2|APMAP|RPS6KA5|IL6R|ENPP1|AIG1|PTAFR|BCO2|PHACTR4|PPP6R2|SRSF11|TMEM106A|MEGF9|RNF115|ARHGEF10L|MLXIPL|CAPN3|POLR2J3|ACSM5|MACC1|ADGRA3|KPNA6|MAP3K14|YIPF4|INTS6|C5|MFSD4B|DDX10|SLC23A2|DDI2|ZYG11B|NFX1|RALGAPA2|EL…	up
GAO_ESOPHAGUS_25W_C3_FGFR1LOW_EPITHELIAL_CELLS	0.36128	0.481707	0.0819779	0.525633	1.07471	52	SH3KBP1|LAPTM5|PIP4K2A|RNF166|CYTIP|LPXN|ARRDC2|IL10RA|PHTF2|MBNL3|SHLD2|CD69|ACSF3|FAM126A|CRTC1	up
DESCARTES_FETAL_EYE_VASCULAR_ENDOTHELIAL_CELLS	0.341007	0.467133	0.0819779	0.481952	1.07024	88	PRKCH|VASH1|ARL15|PLXND1|SMAD7|ENG|GIMAP4|MLKL|ELK3	up
RUBENSTEIN_SKELETAL_MUSCLE_ENDOTHELIAL_CELLS	0.347469	0.472806	0.0782955	0.453838	1.06645	136	CD74|FOXN3|MEF2C|SRGN|HLA-DRB1|A2M|KLF6|LPAR6|HLA-DPB1|TXNIP|HLA-DMA|HLA-DRA|PHACTR2|KLF2|MGST2|AHNAK|STOM|MYH9|DDX17|HLA-DPA1|ENG|LAP3|WSB1|NEAT1|TACC1|HLA-E|GIMAP4	up
BUSSLINGER_DUODENAL_MATURE_ENTEROCYTES	0.311856	0.437473	0.0808589	0.430361	1.06469	235	CD74|SGK1|HLA-DRB1|KLF6|SLC2A5|GPCPD1|SLC4A7|LPIN2|HLA-DRA|ITSN1|SLC25A37|AHNAK|SLC40A1|MAF|IL6R|PLEC|STAT6|MIA2|ARHGAP27|AAK1|SCARB1|ABHD3|MICAL1|HERC4|POLD4|RIOK3|ANK3|GSDME|ATG4B|CSNK1D|UACA|YPEL3|FLVCR1|EZR|OGDH|ACAA1|MGAM|DGKA|SLC22A18|ACSL5|FBP1|SLC12A7	up
MURARO_PANCREAS_ENDOTHELIAL_CELL	0.307692	0.433369	0.077884	0.417493	1.06407	355	MEF2A|FRMD4A|SKAP2|TGFBR2|UTRN|TBC1D1|SGK1|MEF2C|SRGN|INSR|LHFPL2|ZFP36L2|PDGFB|LIMS1|DOCK4|FMNL3|PREX1|A2M|RAPGEF1|SH3KBP1|TSPAN14|TGFBR1|RAB31|VASH1|RAP1A|LPAR6|MCF2L|ETS2|SWAP70|CBL|MSN|DAB2|PECAM1|ARPC2|SNAP23|RB1|CEP170|GAB1|ST8SIA4|LRRC8C|ANKRD11|ARHGDIB|CXCR4|TBC1D8|SLC44A2|JAK1|NOL4L|UNC5B|STOM|PLEKHO1|MYH9|ATP1B3|ID2|MPRIP|GIMAP8|CBLB|DHRS3|SH2B3|IL6ST|ABI3|KLHL24|RCC2|SMAD7|KLF13|MMP2|S…	up
DESCARTES_MAIN_FETAL_SLC26A4_PAEP_POSITIVE_CELLS	0.31864	0.441679	0.0785029	0.423875	1.06119	274	MRPS28|ATP9B|BABAM2|ABCG1|POLK|PHF11|VPS54|NSRP1|INVS|TMEM268|DDX3Y|TENT4B|TYW1|ZMYM1|PLEKHA5|GBE1|TBCA|LSM8|MAT2A|ACADM|SRFBP1|TMEM9B-AS1|CDC123|SIMC1|LRIG2|LIPE-AS1|WDR43|MED23|GPATCH2|TVP23C|SPTLC1|NPHP4|CACNA1D|SHOC1|RANBP3|PSMB7|ATF1|SREK1IP1|POMK|ZBTB48|DHX29|SELENOO|PKD2L2|TMEM179B|SPATC1|NSMCE4A|CCNL2|DCTD|TRMT10B|GCNT7|ACTL6A|KLHDC2|C4orf33|TRAF6|RRAGB|ZNF75D|PYROXD1|RABEP2|SRP19|DHRS1|S…	up
LAKE_ADULT_KIDNEY_C25_ENDOTHELIAL_CELLS_UNASSIGNED	0.386997	0.510165	0.0791317	0.549768	1.05952	37	SSH2|DOCK5|UTRN|FCHSD2|FOXP1|ZFHX3|ARL15|ST6GALNAC3|TCF12|ZFAND3|CAST|MYH9|ZFC3H1|KMT2E|LDB2|RALGAPA2	up
HAY_BONE_MARROW_CD34_POS_EO_B_MAST	0.438907	0.556917	0.0745501	0.631599	1.0507	15	DTWD2|HPGDS|EXD3	up
DESCARTES_FETAL_HEART_CLC_IL5RA_POSITIVE_CELLS	0.433871	0.553638	0.0753094	0.59013	1.0401	21	RGS2|C9|DBP	up
TRAVAGLINI_LUNG_BRONCHIAL_VESSEL_2_CELL	0.367684	0.48746	0.0716527	0.416497	1.03919	264	RGS1|PICALM|MEF2C|SRGN|ELF1|A2M|LPAR6|CEBPD|ETS2|SWAP70|MCL1|ZFP36|RAP1B|BTG2|JUNB|SDCBP|ETV6|HNRNPH1|TSC22D2|ZC3HAV1|EGR3|CCNL1|GNAI3|STOM|ATP1B3|STX12|NFE2L2|JMJD1C|SRSF7|UBE2D3|SRSF5|B3GNT5|DDX3X|PLSCR1|SFPQ|SOS1|HNRNPM|FUS|HNRNPA2B1|DDX5|HNRNPF|SLC25A25|GTF2B|FAM133B|MX1|ITPRIP|PGK1|WSB1|ATF3|EGR1|MAT2A|RNF138|RBMX|ABL2|CTNNB1|IVNS1ABP|DDX21|RASGRP3|ZFAND5|PFKFB3|SNX3|HNRNPDL|UGCG|NR4A2|YWHAH	up
HAY_BONE_MARROW_NAIVE_T_CELL	0.355529	0.478771	0.0699459	0.403158	1.03485	393	ARHGAP15|FYB1|MGAT4A|ANKRD44|FOXP1|PDE3B|ZFP36L2|ELF1|PIK3R1|PAG1|TSC22D3|CDC42SE2|ATM|PCED1B|CYTH1|PRMT2|STK4|BCL2|SFMBT1|TNFAIP8|KLF2|RESF1|PABPC1|BTG2|BIN1|JUNB|RNF125|FNBP1|TUT4|TBC1D4|P2RY8|EML4|SUPT3H|ANAPC16|ZC3HAV1|RHOH|RASA3|EVL|SEPTIN6|SHISAL2A|TRAF3IP3|TMEM123|SMCHD1|ARHGAP45|CNOT6L|CLEC2D|PNRC1|AAK1|TECR|ZC3H12D|SLC25A45|NIPAL3|ZNF331|EIF3H|USP10|PIK3IP1|TNFAIP3|TMC8|GCC2|IL4R|TNRC6B|…	up
MANNO_MIDBRAIN_NEUROTYPES_HPERIC	0.36403	0.484451	0.0642141	0.389293	1.03385	776	ARHGAP15|ARHGAP24|PALD1|FKBP5|EPB41L2|TGFBR2|GRK3|ANKRD44|WASF2|ARHGAP26|RCSD1|MEF2C|AXL|WDFY4|CPED1|GSN|CHSY3|LIMS1|FOS|PLCL1|ZFP36L1|SLC8A1|TNS3|FMNL3|NCK2|FAR2|PAG1|TSC22D3|A2M|MYOF|KLF6|SH3KBP1|ENTPD1|TRIM22|LCP2|PTEN|ADAP2|LPAR6|EPS8|ARHGEF6|CEBPD|EPSTI1|JUN|NOTCH2|TXNIP|RNF213|KCNMB1|FAM13A|PRKCB|PPARGC1B|CPQ|RBMS3|CD163L1|MSN|RUNX1|ASAH1|ZFP36|CD4|SNAP23|PARP14|PER1|SUCLG2|ANXA4|IER2|PABPC…	up
GAUTAM_EYE_IRIS_CILIARY_BODY_MELANOCYTES	0.361183	0.481707	0.0730744	0.416452	1.03191	241	NHSL1|ZBTB16|ZEB2|BNC2|KLF6|TSPAN14|RAC1|EPS8|ABHD12|EPS15|PRMT2|RAB1A|CNDP2|TMEM51|PER1|PPM1B|PABPC1|MGAT1|RHOBTB3|HEXA|SNX2|SNX27|TRA2B|NUDT3|CREBL2|MAD1L1|TAX1BP1|SOS1|CCDC88A|HNRNPM|KHDRBS1|HNRNPH3|STARD7|MPHOSPH8|GALM|LYST|PAIP2|SLC66A2|PTPN1|ATP6V0A1|SMS|RASGRP3|ARL6IP4|ZFAND5|OSER1|VAPA|CCNI|HPS5|CSDE1|ILKAP|PSMB7|UNK|ATP6V1E1|C12orf76|SLC25A33|GPAT4|ZNF706|PLEKHF2	up
DESCARTES_MAIN_FETAL_THYMIC_EPITHELIAL_CELLS	0.393185	0.514447	0.0697793	0.423791	1.02739	190	ANKRD22|SH3RF3|MCF2L|RIC1|MGMT|TBC1D2B|DIPK1A|CUX1|NUBPL|LY75|GGA2|ETNK1|TRAPPC12|NSMAF|FAM118B|PIKFYVE|RBMS3-AS3|RTCB|UBA7|DDX58|ATL2|EYA2|TYK2|TMEM131|ZCWPW1|SNX19|FLVCR1|STARD9|SLFN12|D2HGDH|ABRAXAS2	up
GAO_STOMACH_24W_C1_PROCRPOS_MULTIPOTENT_PROGENITOR	0.449768	0.566173	0.0713053	0.529273	1.02654	39	SGK1|SLX4IP|PLD1|MTOR|RPE|MAML2|ZNF143|ZFP41|PPIH|CASP3|LRRC57|DTX3L|PWWP2B|ANKRD37|SNX7|CENPQ|C7orf26	up
ZHONG_PFC_C2_UNKNOWN_NPC	0.422799	0.543045	0.0709609	0.470463	1.02265	75	MIS18BP1|ITCH|RACGAP1|TUBA1C|NDE1|CENPE|KDM4A|TACC3|CNOT7|RANGAP1|G2E3|KPNA2|NCAPD2|REEP4|KNSTRN|PRR11|MZT1|SGO2	up
TRAVAGLINI_LUNG_PLATELET_MEGAKARYOCYTE_CELL	0.411085	0.532889	0.0614364	0.390616	1.0221	556	PSTPIP2|P2RY12|ABCC4|SAT1|ARHGAP18|GSN|LIMS1|NCOA4|CCND3|NCK2|UBAC2|SH3BGRL|NCK1-DT|RAC1|MOB1B|RGS10|PTPRJ|CMIP|PTPN18|DAB2|MFSD1|SEMA4D|KIAA0513|PPP3R1|CAP1|SNAP23|TM6SF1|RAP1B|ARPC1B|RGS18|TAOK3|PRKCD|PIP4K2A|PACSIN2|TGFB1|F13A1|LPAR5|LYPLAL1|ABI1|BIN2|SNCA|PLEK|RHEB|ARRB1|CAPZA2|DNAJB6|DUSP22|PARVB|STOM|RASA3|PLEKHO1|SLC40A1|MYH9|DAAM1|TPM3|AIG1|RAB10|ITM2B|INKA2|DAPP1|DERA|ARHGAP45|MOB1A|DHRS…	up
DESCARTES_MAIN_FETAL_NEUROENDOCRINE_CELLS	0.462992	0.576681	0.0707899	0.557393	1.01724	26	ACSL1|HTR2C	up
LAKE_ADULT_KIDNEY_C17_COLLECTING_SYSTEM_PCS_STRESSED_DISSOC_SUBSET	0.420849	0.542531	0.0655321	0.406532	1.00618	237	MEF2A|PDK4|ST6GAL1|MAML3|SSH2|CSGALNACT1|RBM47|SAT1|PRKAG2|SMARCA2|FOS|SLC8A1|OSBPL3|AFF1|MED13L|KLF6|SCIN|TOP1|ARL15|JUN|RAD51B|PRKCE|BACH1|TMEM51|FNIP2|ZFP36|ATXN1|RAP1B|BTG2|GAB1|SGPP1|TRAK1|AHNAK|LRRFIP1|RAB7A|CD2AP|ACSL4|TRPS1|DUSP1|RAPGEF2|TSC22D2|GAREM1|GLS|HERC1|ZFAND3|CCNL1|CAST|FAM110B|NEDD4L|ATP1B3|NFE2L2|RANBP2|JMJD1C|HNRNPC|MACROD2|UBE2D3|BTBD9|IL6ST|DYRK1A|AAK1|BCAS3|NCOA7|IQGAP1|AR…	up
MENON_FETAL_KIDNEY_6_COLLECTING_DUCT_CELLS	0.449713	0.566173	0.067676	0.449869	1.00254	90	SAT1|FOS|ZFP36L1|KLF6|SCIN|JUN|ARPC2|ASAH1|IER2|BTG2|LRRFIP1|CD2AP|PTBP3|CTSH|NEDD4L|BCAT1|IQGAP1|AKR1B1|CLTC	up
DESCARTES_MAIN_FETAL_CLC_IL5RA_POSITIVE_CELLS	0.443433	0.560294	0.0635008	0.410775	1.00227	197	NSL1|MRPL3|LINC02256|ACBD6|EIF2AK4|ACBD5|SNRPA1|WDR75|USP39|GTF3A|ZFP41|NDUFS2|LINC00847|LAMTOR5-AS1|CNEP1R1|ZBTB34|PTGS2|DHX16|PEAK3|NXF1|SHARPIN|SDHAF3|ZDHHC24|C9|PLEKHA3|HENMT1|TTC4|BCKDHA|CAMTA2|TRPM2-AS|ING3|AFG3L2|PPP1CC|STRN4|CRELD1|LYRM7|ZSCAN2|FBXO8|ZCCHC4|FRAT2|RLIM|PPM1M|MKRN2|TOPORS|DBP|C1orf174|LIG4|RBM15|MICB|CC2D1B|POLRMT|BCS1L|TMC3-AS1|GPATCH3	up
ZHENG_CORD_BLOOD_C1_PUTATIVE_MEGAKARYOCYTE_PROGENITOR	0.454023	0.56953	0.0672065	0.449129	1.00089	90	FYB1|ABCC4|PDGFB|ARHGAP18|GSN|LIMS1|FCGR2A|RGS18|F13A1|BIN2|PLEK|STOM|DAAM1	up
FAN_EMBRYONIC_CTX_IN_1_INTERNEURON	0.524752	0.630063	0.0668966	0.633403	0.999147	11	FOS|CXCR4|MAF	up
DESCARTES_MAIN_FETAL_VASCULAR_ENDOTHELIAL_CELLS	0.494705	0.603299	0.0655321	0.494255	0.995849	46	SLC39A10|FCGR2B|EGLN1|LDB2|SNRK	up
TRAVAGLINI_LUNG_PLASMACYTOID_DENDRITIC_CELL	0.473907	0.588182	0.0642141	0.435828	0.993248	106	RNASET2|SYK|RUNX2|RNF130|DAB2|CD4|CARD11|GPR183|NR3C1|TBC1D8|PARVB|UNC93B1|IRF8|SH2B3|CDYL|CCDC88A|EIF2AK4|MCOLN2|TGFBI|GAPT|NUP210|TLR7|GAS6	up
GAUTAM_EYE_CORNEA_CYTOTOXIC_T_CELLS	0.472973	0.588066	0.062249	0.419657	0.990097	145	FAM13A|ATG7|ITPK1|CDK19|DIPK1A|ACSL4|ATP9B|RAB12|SLC49A4|EEFSEC|MCOLN2|ATAD2B|TAPT1-AS1|DELE1|TMED8|SLC12A9|SPTLC3|TOPBP1|MLKL|VPS35L|PIP5K1C|FNDC3B|ZFP14|MRRF|QRICH1|FAM13A-AS1|FBXL4|POLR3C|GPATCH2|VRK1|PCTP|HAUS4|APLF|EHHADH|FARS2|UBE2O|TRMT1|TTL|BTBD8|RBIS|BAG4|LONRF1|FMO4|CCDC144A|INTS1|ZNF92|EIF2B1|NF2|CASP2|ZNF573|CEP152|AMDHD2|ZNF236|MDN1	up
AIZARANI_LIVER_C8_RESIDENT_B_CELLS_1	0.490654	0.600451	0.0673624	0.522877	0.986477	33	HERPUD1|PTK2B|CREB3L2	up
HU_FETAL_RETINA_BLOOD	0.48481	0.596427	0.0579755	0.393405	0.982986	270	WASF2|GALNT2|CPED1|NCOA4|ELF1|CCND3|CHPT1|USP15|RGS10|TXNIP|SLC25A37|SNCA|SPECC1|CTSB|STOM|MYH9|NR1H2|PLXND1|SHLD1|CREG1|IQGAP2|ERMAP|KLF3|TRIM56|NPL|CAT|MPC2|ELL2|SLC1A5|MTURN|PSMF1|GALNT10|HLA-E|PDCD10|WDR26|ARID3A|BIRC2|HK1|GSTK1|PCBD2|ANXA1|ANP32B|SNX3|BLVRB|UBAC1|NBAS	up
DESCARTES_MAIN_FETAL_PAEP_MECOM_POSITIVE_CELLS	0.478378	0.591254	0.0617054	0.415401	0.982922	152	DEPTOR|RNF144B|MYOF|PARP4|CNDP2|UBE2D2|RAPH1|VPS13D|SMURF1|RAB2A|LINC00621|NABP1|LY86-AS1|MAP3K5|KLHL2|VNN1|MBNL1-AS1|SLC6A6|CDYL2	up
GAO_LARGE_INTESTINE_24W_C6_SECRETORY_PROGENITOR	0.557325	0.661233	0.062249	0.578262	0.977798	16	ITGAX|ARHGAP4|PLXND1|TYMP|STAB1|WASHC1|MBTPS1	up
GAUTAM_EYE_CORNEA_ELF3_HIGH_EPITHELIAL_CELLS	0.48645	0.597395	0.0610364	0.413718	0.976127	146	PLXDC2|FRMD4A|SAT1|CLEC7A|MYCBP2|OSBPL1A|JUN|ARPC2|MICOS10|BHLHE41|CDC42|NFATC3|PDCD4|RIN2|MBD2|YWHAZ|IER5|VAV3|ANXA11|CCDC12|PNKD|EGR1|EFCAB14|PAIP2|ELP4|MKRN1	up
DESCARTES_MAIN_FETAL_TROPHOBLAST_GIANT_CELLS	0.506241	0.613095	0.0602484	0.416307	0.973798	134	GLDN|KYNU|AFF1|PLCL2|DAB2|CEBPB|RHOBTB3|STK3|SLC43A2|LNPEP|RYBP|SPATA9|MFSD12|SPTLC3|MAN1A2|KATNBL1|MTMR4	up
BUSSLINGER_DUODENAL_BCHE_CELLS	0.523292	0.629389	0.0640704	0.504183	0.972414	38	RBM47|GSN|FAM13A|RBPJ|CFTR	up
FAN_EMBRYONIC_CTX_IN_6_INTERNEURON	0.600707	0.692743	0.0636424	0.679478	0.969816	5	HSPA1A|BTG1	up
GAUTAM_EYE_CORNEA_CONJUNCTIVAL_CELLS	0.52766	0.63073	0.0593488	0.425796	0.961976	99	WASF2|CTSS|CCDC6|MAP3K8|CFLAR|TMEM165|NT5C2|RCOR1|DNAJB6|PDCD4|DAPP1|B3GNT5|YWHAZ|MACC1|AKR1A1|STX11|HMOX1|CAMSAP1|BID|TMEM154|RIOK3	up
RUBENSTEIN_SKELETAL_MUSCLE_PCV_ENDOTHELIAL_CELLS	0.54172	0.646004	0.0534572	0.389494	0.961121	225	CD74|TGFBR2|GNAQ|FOXP1|SAT1|ZFP36L2|FLI1|LIMS1|HLA-DRB1|ETS2|HLA-DPB1|HLA-DMA|HLA-DQA1|HLA-DRA|HLA-DQB1|ANXA4|KLF2|MGST2|SDCBP|LRRFIP1|WNK1|CAPZA2|NUAK1|CAST|MYH9|TPM3|KCTD12|IL6ST|NFKBIA|PLSCR1|EGLN1|NSRP1|HLA-DPA1|CHMP3|CLEC2B|LDB2|ZFAS1|RAB11A|LYST|HLA-E|GIMAP4	up
TRAVAGLINI_LUNG_ARTERY_CELL	0.528011	0.63073	0.0587186	0.411638	0.958115	130	LPCAT2|HERPUD1|CTTNBP2NL|SRGN|RNF144B|ENTPD1|EPS8|ITPR2|TM6SF1|GLUL|FNBP1|ARHGDIB|ARHGAP4|IFI44L|PDCD4|KCTD12|GIMAP8|PNRC1|AZIN1|PLCG2|PROCR|ATP1A1|SLC15A3|TIPARP|TACC1|TMEM245|HS6ST1|PRKX|ZFAND5	up
DESCARTES_MAIN_FETAL_CCL19_CCL21_POSITIVE_CELLS	0.571615	0.671262	0.0516356	0.389093	0.952815	205	ZFP36L2|FOS|JUNB|CTSH|LPAR1|SPNS2|PNRC1|NFKBIA|AHDC1|TYMP|IER3|TNFAIP3|LAP3|EGR1|NFKBIZ|NFIL3|ARL6IP4|PI4K2A|CCNI|GPS2	up
DESCARTES_FETAL_HEART_MEGAKARYOCYTES	0.548851	0.653145	0.0580984	0.428661	0.950344	87	PSTPIP2|RGS18|PLEK|CNST|PTH2R|SLC37A1|LYL1|SERPINE1|FERMT3|RUFY1|NT5C3A|TMEM91|TREML1|PTCRA|TNFRSF14-AS1|TAL1|CLEC1B|LINC02284|MPP1|RHD|ACRBP	up
ZHENG_CORD_BLOOD_C8_PUTATIVE_LYMPHOID_PRIMED_MULTIPOTENT_PROGENITOR_2	0.549575	0.653145	0.0573667	0.423632	0.949551	93	RNASET2|CD74|RCSD1|CSF3R|ARHGAP25|PIK3R1|TSC22D3|MAP3K8|S100Z|RUNX1|HLA-DRA|PRAM1|ARHGAP30	up
DESCARTES_FETAL_MUSCLE_MEGAKARYOCYTES	0.577664	0.67282	0.0504983	0.383325	0.945898	225	GNAQ|CD84|FCGR2A|SORT1|ATP2C1|RAP1B|RGS18|KLHL6|STK24|BIN2|PLEK|LOXL3|APMAP|ANKMY1|DAPP1|ARHGAP45|CMTM6|NFKBIA|ABI3|PATL2|ZNF431|ECHDC1|UHRF1BP1|PTGS1|PANK2|LRRC8B|CNST|RAB32|STX11|TMED8|TMEM62|SLC37A1|LYL1|MAPKAPK3|MAX|SERPINE1|MKRN1|NMT1|DCUN1D1|RUFY1|CDC16|PRKAR2B|GTF3C2|MADD|CCPG1|TMEM91|YWHAH|CSNK1D|WDR1|TTC9C|POC5|ARID3B|LZIC|SPINT2|MTMR9|CD226|C4orf33|GLMN|IGBP1|UNC13D|DR1|ZNF367|GMEB1|OAR…	up
HAY_BONE_MARROW_CD34_POS_HSC	0.563282	0.664189	0.0553643	0.407635	0.944136	118	ELMO1|ADGRG6|IL18|TMEM163|ATP2C1|ITGA9|TAOK3|NRIP1|CLEC9A	up
GAUTAM_EYE_CHOROID_SCLERA_CHOROID_ENDOTHELIAL_CELLS	0.563611	0.664189	0.0545681	0.400081	0.940537	138	PALD1|FOXP1|RNF144B|ARPC2|FNIP2|SP110|ARPC1B|SLC25A37|SDCBP|NOL4L|SPNS2|ANAPC16|GNS|TMEM255B|ABHD3|SOS1|ADAM10|FUS|KLHL2|PROCR|TMOD3|FLOT2|FGFR1OP2|BNIP2|PTPN1|METTL21A|LIMK2|PITPNB|SNRK|PLEKHO2|CCNI|UBA6|ARHGAP19	up
BUSSLINGER_GASTRIC_ISTHMUS_CELLS	0.645735	0.731415	0.0417397	0.364945	0.940387	437	FMN1|SYK|WASF2|RBM47|CAPZB|GSN|MYOF|FCGBP|TOP1|B4GALT1|RAC1|FAM177B|RHOA|SLC39A11|ACTR2|ARPC2|ALDH2|CAP1|PHACTR2|PPARG|KLF2|PABPC1|PRKCD|MGST2|PRPF38B|MTDH|AHNAK|DNM2|LRRFIP1|BAZ1A|SLC44A2|SLTM|FAM120A|RAB2A|CAST|TPM3|NFE2L2|SMIM14|PLEC|EIF3A|RBM25|SRRM1|NFIC|KLF3|ETNK1|GMDS|VPS35|IER3|HNRNPM|HDLBP|YWHAZ|KIF5B|HNRNPA2B1|HNRNPF|SERPINB1|PTGES3|ATP8B1	up
DESCARTES_FETAL_STOMACH_MESOTHELIAL_CELLS	0.559876	0.662015	0.0609039	0.494346	0.937143	34	C3|WNT2B|LINC02232	up
ZHONG_PFC_C1_OPC	0.614489	0.705631	0.048022	0.378515	0.934729	232	MIS18BP1|CARD8|CCNY|SCLT1|CCDC18|CNTLN|RHEB|TMPO|FAM111A|HSD17B11|CKAP5|QSER1|TUBGCP3|RACGAP1|GAS2L3|PLEKHA5|MTFR1|CENPC|RFWD3|TUBA1C|UHRF1|CHEK2|POLA2|HMGB2|CEP135|KIF20B|GUSB|VRK1|DSN1|ATAD2|CENPE|AAMDC|HAUS6|NDC1|SMC4|TACC3|CDK5RAP2|DHFR|G2E3|TGIF1|CENPU|TDP1|RFC3|KMT5A|FANCD2|SMC2|ITGB3BP|ASH2L|CEP152|SHCBP1|KPNA2|NCAPG2|NUF2|AK9|BUB3|NCAPD2|RAD51AP1|BRCA1|MAP2K2|REEP4|CKAP2	up
DESCARTES_MAIN_FETAL_PARIETAL_AND_CHIEF_CELLS	0.576438	0.672511	0.0546808	0.407953	0.93194	107	FGD4|PPARGC1B|HK2|GCNT2|KCNQ1|STX12|ATP11B|NFE2L2|RAP1GAP2|RAF1|LASP1|SIGLEC11|STAU1|GBGT1|PLEKHB2|PFKFB2|MAP3K21|PRR13|SIK2|HPCAL1|GPR155	up
FAN_OVARY_CL11_MURAL_GRANULOSA_CELL	0.671801	0.753623	0.0399219	0.361554	0.931539	433	FGD4|SGK1|FOXP1|INSR|LHFPL2|ARHGAP18|LIMS1|PKN2|MED13L|KLF6|RAB31|EPS8|CEBPD|RGS10|YPEL2|DSE|RAB1A|ARPC2|MCL1|PHACTR2|ATXN1|PPARG|TNPO1|PUM1|ITSN1|SLC25A37|ME2|LRRC8C|ANKRD11|BAZ1A|RHOBTB3|SNCA|YAF2|ACSL4|TBC1D4|RHEB|RAB2A|CELF1|C6orf62|DNAJB6|WAC|BBX|DAAM1|SLC46A3|NFE2L2|BCAT1|LPP|SINHCAF|AKAP9|IL6ST|CMTM6|BRD4|KLHL24|SRSF11|CLK1|AZIN1|HNRNPD|SFPQ|ETNK1|PPHLN1|TAX1BP1|DDX17|USP48|ARIH1|GASK1B|KI…	up
TRAVAGLINI_LUNG_CD8_NAIVE_T_CELL	0.594301	0.68876	0.0517405	0.394112	0.929378	143	PRKCH|ZFP36L2|CCND3|CDC42SE2|RAP1B|ITGB2|KLF2|BIN1|PIP4K2A|RNF125|SYTL3|EMB|CX3CR1|APMAP|PPP2R5C|MBP|AKNA|CNOT6L|ITGAL|IL10RA|AAK1|CMC1|HLA-F|RASAL3|BTN3A1|TTC38	up
GAO_STOMACH_24W_C5_PUTATIVE_PIT_CELL_PROGENITOR	0.598802	0.691686	0.0559429	0.44635	0.920626	54	OLR1|RASSF3|KCNMB1|MVB12B|BCL2|TMEM51|TNFAIP8|P2RX4|GBP2	up
FAN_OVARY_CL15_SMALL_ANTRAL_FOLLICLE_GRANULOSA_CELL	0.745495	0.817942	0.0326513	0.349889	0.920581	628	FGD4|SGK1|ARHGAP18|TAB2|MED13L|KLF6|TOP1|SKIL|RUNX1|CD83|ARPC2|MCL1|PUM1|IER2|PPM1B|PRPF38B|IFNGR2|ME2|LRRC8C|MICOS10|ATF7IP2|YAF2|ACSL4|RHEB|LPL|NRIP1|HNRNPH1|TSC22D2|RAB2A|ZC3HAV1|C6orf62|EGR3|DNAJB6|WAC|CCNL1|GNAI3|USP9X|ARID4A|DAAM1|TRA2B|TPM3|NFE2L2|BCAT1|SINHCAF|HNRNPC|RNMT|VPS29|UBE2D3|AKAP9|KPNA3|MTMR14|ACTR3|CTNND1|RIN2|FUBP1|CLK1|RBM25|AZIN1|SFPQ|ETNK1|PPHLN1|TAX1BP1|CPSF6|USP48|PRPF40A…	up
DESCARTES_FETAL_PLACENTA_MEGAKARYOCYTES	0.62633	0.712896	0.0484088	0.382326	0.920438	178	TBXAS1|PSTPIP2|ABCC4|LIMS1|ATP2C1|PRKCB|KIAA0513|RAP1B|RGS18|TGFB1|RELCH|CPA6|BIN2|SNCA|MCTP1|IPCEF1|RASA3|DAAM1|DAPP1|PRELID2|ZNF431|PTGS1|LRRC8B|ZMYND8|RAB30-DT|CNST|MAVS|ATP1A1-AS1|PDCD10|MAX|FERMT3|RUFY1|NT5C3A|PRKAR2B	up
TRAVAGLINI_LUNG_PROXIMAL_CILIATED_CELL	0.839431	0.883611	0.0210003	0.339048	0.919759	1678	SMAP2|SPTLC2|FOXP1|CAMK1D|DIAPH2|FOXO3|SERTAD2|ARHGAP18|LIMS1|CNTRL|SMARCA2|ELF1|SAMHD1|SOAT1|ANKUB1|NCK2|CTSS|GCLC|SNX29|UBL3|EVI5|RAC1|MTSS1|CMIP|FAM13A|CAB39|PRKCE|TBL1XR1|RUNX1|CNDP2|ACTR2|INTS10|MGAT5|MAP3K2|FGGY|CD4|ZNF106|CCNY|ZNF33A|ZNF609|MGST2|MLXIP|CTBP2|KLHL6|TRAK1|CYBA|MGMT|SYTL3|LCOR|SDCCAG8|PHIP|MICOS10|MRPS28|KDM2A|ARHGAP4|KDM3B|TBC1D8|DRAM2|SLTM|ABI1|TM9SF2|BROX|EMB|PTBP3|AZI2|SA…	up
HAY_BONE_MARROW_CD34_POS_PRE_B	0.609195	0.701376	0.0532386	0.412286	0.918788	90	LDLRAD4|SYK|TBC1D1|RCSD1|MPZL1|RB1|MIR181A1HG|PLEKHA2|TMEM131L|BTK|CCDC112|STIM2	up
DESCARTES_MAIN_FETAL_BRONCHIOLAR_AND_ALVEOLAR_EPITHELIAL_CELLS	0.614907	0.705631	0.0564118	0.473759	0.913737	38	CPM|ATP11A|SMARCA5	up
BUSSLINGER_DUODENAL_I_CELLS	0.652866	0.73584	0.054794	0.539245	0.911824	16	KCTD12|RAP1GAP2|PDK3|ELL2|BRD2	up
BUSSLINGER_GASTRIC_MATURE_PIT_CELLS	0.728814	0.802165	0.0405756	0.363432	0.889367	209	RBM47|GSN|FCGBP|RAC1|FAM177B|ARPC2|ALDH2|KLF2|PRKCD|AHNAK|DNM2|STK24|SLC44A2|UNC5B|EHBP1L1|FCGRT|PKIB|SMIM14|OAS1|BASP1|KLF3|ETNK1|YWHAZ|MX2|CTNNBL1|EPN1|POLD4|NEAT1|DDX60|IBTK|RIOK3|CTNNA1|SNX9|TUBA1C|ABCC5|YWHAH|ARPC1A|DSC2	up
TRAVAGLINI_LUNG_DIFFERENTIATING_BASAL_CELL	0.683995	0.764119	0.045679	0.377356	0.887113	138	FOXN3|SORL1|CAMK1D|GSN|CMTM7|ALDH2|DDIT4|GLUL|CTSB|ATP1B3|DHRS3|AKR1A1|CLEC2B|VAV3|PLEKHA5|SLC1A5|POLD4	up
DESCARTES_FETAL_MUSCLE_LYMPHOID_CELLS	0.684432	0.764119	0.0467883	0.386875	0.885176	110	SORL1|ZBTB16|CARD11|FGR|TRIM14|RHOH|KIF21B|PCED1B-AS1|ADGRG5|ZNF641|PARP15|CD69|IKZF2|ERMP1|SEPSECS|ZNF600|LRRC57|CHMP4A|PROCA1|PLAC8	up
DESCARTES_MAIN_FETAL_CORNEAL_AND_CONJUNCTIVAL_EPITHELIAL_CELLS	0.751617	0.823368	0.0387962	0.357869	0.883272	231	ALOX5|TSC22D3|TRIM22|JDP2|TLR5|TM9SF2|TCHP|SLC15A2|POLR2J3|SERPINB1|VNN2|GXYLT1|IRF5|ABHD11|CMPK1|RFT1|ZNF766|NR4A2|GBP3|ESF1|ELMOD2|SEH1L|TMEM127|SPINT2|CYP2R1|AGGF1|NUP85|DHRS9|ADCK2|METTL17|GPR108|RNPEPL1|DTX3L|APOBEC3F|B3GALT4|TEPSIN|CCDC28A|RNASEL|PBX2|MRPL13|PHKG2|KLF4|BCL2L2|CLDN4|SRD5A3|DHX38|COPG1|LTV1|SPINT1|MED24|NIF3L1|VPS37C|SRP68|SYNGR2|MNT	up
DESCARTES_MAIN_FETAL_SYNCYTIOTROPHOBLASTS_AND_VILLOUS_CYTOTROPHOBLASTS	0.690141	0.769265	0.0466015	0.385255	0.877259	105	TPK1|SMARCA2|ARL15|SLC38A9|TRIM5|EPB41L3|RCOR1|USP25|SND1|ATP10D|RAP2C-AS1|MBNL3|NFE2L3|RP2	up
HAY_BONE_MARROW_EARLY_ERYTHROBLAST	0.705382	0.781278	0.045862	0.388562	0.870942	93	CCDC26|MGST2|MICOS10|AIG1|PABPC4|HNRNPC|SLC12A6|CLNS1A|OLA1|WDR43|AK2|NMI|GTF3A|CMSS1|PHF6|MYC|CASP3	up
GAO_STOMACH_24W_C4_PARIETAL_PROGENITOR	0.702521	0.780579	0.0538979	0.580678	0.865138	7	ANXA1|H6PD|FKBP14	up
DESCARTES_FETAL_LUNG_CSH1_CSH2_POSITIVE_CELLS	0.798962	0.857782	0.036073	0.351452	0.858431	198	SGPP1|WAPL|P2RX4|MTMR10|HNRNPD|CYTH3|KMO|EBI3|TRAFD1|NUFIP2|AKR1B1|PRDM11|EED|SPTLC3|UEVLD|GPATCH11|GABPB1|SNRPA1|FXN|TP53I13|TMEM192|ZNF333|MBD6|CHD8|GTF2H2|OGDH|PPIL2|ANKRD40|SLC39A9|RNF14|SLC25A32|CEP152|KAT7|ZNF839|MSH6|METTL5|ALKBH8|P2RY11|USP14|UPP1|ZNF280C|NFU1|CABYR	up
HAY_BONE_MARROW_ERYTHROBLAST	0.956522	0.977467	0.0131702	0.316224	0.853197	1226	SPTLC2|CHPT1|GCLC|TOP1|USP15|VRK2|DCAF6|CD58|FAM13A|UBE2K|SLC25A37|SLC11A2|WAPL|BAZ1A|AIDA|MRPS28|RHOBTB3|SNCA|REPS2|SPECC1|PARVB|CAST|STOM|NEDD4L|DAAM1|NCEH1|PDCD4|TANGO2|DNAJC15|MRPL3|VPS29|KPNA3|ATP6V1C1|EIF3A|PRKDC|DLEU1|PRELID2|CKAP5|XRCC5|ETFA|PRKAB1|CENPP|NSMCE2|ERMAP|GLRX|WIPI2|USP48|NPL|PRPF40A|SHMT1|COA1|CAT|HNRNPF|CHCHD3|STEAP3|GPN3|PTGES3|DECR1|HSD17B4|ENG|RIF1|MICU2|CLTC|ZMYND8|DDI2|…	up
DESCARTES_FETAL_STOMACH_VASCULAR_ENDOTHELIAL_CELLS	0.699213	0.778138	0.0511148	0.461159	0.848531	28	A2M|NOTCH4	up
BUSSLINGER_DUODENAL_MX_CELLS	0.727124	0.802165	0.0510114	0.525105	0.847706	13	ACSL1|KCTD12|GHRL	up
DESCARTES_FETAL_INTESTINE_ERYTHROBLASTS	0.791837	0.854061	0.0387167	0.359879	0.847603	141	MOB1B|SLC25A37|EPB41|SNCA|SPECC1|ARRDC2|NCEH1|TANGO2|ERMAP|NPL|CAT|UBR2|ATG14|HECTD4|DCK|SLC1A5|PDCD10|SGMS1|GBGT1|ZNF451|RSAD2|BLVRB|UBAC1|UBE2O|DCAF12|EIF2AK1	up
TRAVAGLINI_LUNG_GOBLET_CELL	0.801926	0.85833	0.0386372	0.358667	0.840677	135	ST6GAL1|SORL1|SAT1|C3|ALDH2|CYBA|LGALS9|CTSB|SLC15A2|OAS1|GLRX|GMDS|DNAJC3|ST14|CLINT1|CMPK1|FAM114A1|SLC31A1|REEP3|NANS|B4GALT4|TNFSF10|AK2	up
BUSSLINGER_ESOPHAGEAL_LATE_SUPRABASAL_CELLS	0.77433	0.841663	0.0414044	0.366143	0.835685	109	GSN|SORT1|ARPC2|AHNAK|CAST|RAB10|TECR|NAGK|YWHAZ|SERPINB1|ELL2|RAB11A|EGR1|TUBA1C|ANXA1|DSC2|CTNNBIP1|EZR	up
DESCARTES_FETAL_STOMACH_LYMPHOID_CELLS	0.76361	0.833896	0.0427591	0.38215	0.835121	79	LINC02328|SHISAL2A|TRAF3IP3|FAM78A|TMC8|PCED1B-AS1|SASH3|RASAL3|EPHA1-AS1|CORO1A|CD69|GPSM3|TAP2|PTPN7|OAS2|RASGRP2|MFNG|SELL	up
DESCARTES_FETAL_INTESTINE_LYMPHOID_CELLS	0.824966	0.87364	0.036685	0.35246	0.831952	149	ZBTB16|CARD11|PDE7A|SHISAL2A|PCED1B-AS1|CD69|IKZF2|TSPOAP1-AS1	up
DESCARTES_FETAL_ADRENAL_ERYTHROBLASTS	0.79683	0.856806	0.0410713	0.372236	0.820971	84	GCLC|SLC25A37|EPB41|SPECC1|XACT|ERMAP|CAT|HECTD4|PTH2R|RSAD2|BLVRB|NARF	up
CUI_DEVELOPING_HEART_TRABECULAR_VENTRICULAR_CARDIOMYOCYTE	0.80536	0.859378	0.0395979	0.359563	0.819441	106	HERPUD1|EPSTI1|ABHD12|SKIL|COMMD10|IER2|ARRDC3|PRKDC|XRCC4|RC3H1|FAM118B	up
HAY_BONE_MARROW_CD34_POS_PRE_PC	0.822626	0.872482	0.0381629	0.354916	0.813434	111	SLC8A1-AS1|SH3TC1|TSPAN14|CMTM7|BLNK|LAPTM5|MLXIP|GAB1|SNX2|ATP1B3|MTF2|AHDC1|FHIT|SLC35E3|SEC63|CHD9|ELK3|POLA2|GABPB1|TOP2B|MDM4|ERGIC1	up
FAN_EMBRYONIC_CTX_IN_2_INTERNEURON	0.768067	0.836154	0.0497903	0.541955	0.807446	7	MAF	up
DESCARTES_MAIN_FETAL_EPICARDIAL_FAT_CELLS	0.776074	0.84225	0.0451344	0.408773	0.802434	41	IL18|LINC00607|OLFML1	up
ZHONG_PFC_C2_ASCL1_POS_ASTROCYTE	0.757265	0.828259	0.0512184	0.547449	0.800112	6	DDIT4|PPP4R3B	up
ZHENG_CORD_BLOOD_C2_PUTATIVE_BASOPHIL_EOSINOPHIL_MAST_CELL_PROGENITOR	0.872521	0.907526	0.036073	0.352257	0.78917	94	CHPT1|PSME4|POU2F2|LAPTM5|GLUL|PLEK|SLC40A1|PABPC4|CCDC88A|CTNNBL1|PNN|STAT5A|TES|ALOX5AP|GSE1|SLC6A6|FBXO33	up
DESCARTES_MAIN_FETAL_SKELETAL_MUSCLE_CELLS	0.921333	0.954043	0.0305608	0.330794	0.786085	155	PADI2|RYR1|ZNF106|BIN1|OTUD1|CAPN3|AGL|ECPAS|NEB|FXR1|RNF217-AS1|MAP3K7CL|SGCG|BLCAP|EIF4E2|TMEM182	up
CUI_DEVELOPING_HEART_RIGHT_VENTRICULAR_CARDIOMYOCYTE	0.795563	0.85676	0.0454968	0.431468	0.784093	25	TXNIP|CMTM7|BIN1|GPRIN3	up
DESCARTES_FETAL_STOMACH_ERYTHROBLASTS	0.902158	0.935572	0.0352404	0.346691	0.769873	88	GCLC|USP15|SLC25A37|SNCA|SPECC1|ERMAP|NPL|CAT|USP32|CDC27|BLVRB|UBE2O|DCAF12|EIF2AK1|XPO7|FECH|ABCA7|ABCB10|SHCBP1	up
GAO_LARGE_INTESTINE_24W_C10_ENTEROCYTE	0.833333	0.879839	0.0417397	0.376702	0.764618	49	LPAR5|RNPC3|MLXIPL|SLC35D2|PARP12|NBEAL1|LRRC57|KCNJ5|NOXA1|ZNF264	up
DESCARTES_FETAL_LUNG_BRONCHIOLAR_AND_ALVEOLAR_EPITHELIAL_CELLS	0.84812	0.890514	0.0401661	0.371927	0.76319	53	CPM|ATP11A|FGF20	up
GAO_LARGE_INTESTINE_24W_C4_PROM1LOW_PROGENITOR	0.813445	0.866685	0.0471642	0.509529	0.759135	7	ALCAM|PART1	up
GAO_LARGE_INTESTINE_ADULT_CF_GOBLET_CELL_SUBTYPE_1	0.837097	0.882482	0.0439759	0.428121	0.75456	21	FAM177B|ARHGAP31|FFAR4|PFKFB4	up
GAO_LARGE_INTESTINE_24W_C2_MKI67POS_PROGENITOR	0.9362	0.96232	0.0317091	0.326823	0.750887	112	INPP5D|ARHGEF6|PECAM1|LRRC8C|RHOH|ENG|CASP10|LDB2|GIMAP4	up
GAO_LARGE_INTESTINE_24W_C8_GOBLET_CELL	0.851623	0.890514	0.0412376	0.389432	0.748126	36	SORL1|HLA-F|ZMYND8|SBNO1|SLC37A1|SLC17A5	up
DESCARTES_FETAL_LUNG_MEGAKARYOCYTES	0.960916	0.980527	0.0289981	0.316514	0.747793	147	CD84|ATP2C1|KIAA0513|RAP1B|RGS18|TGFB1|PLEK|EFCAB13|CNST|LYL1|MAX|FERMT3|RUFY1|NT5C3A|PRKAR2B|TMEM91|NLK|PLEKHF2|CD226|TREML1	up
ZHONG_PFC_HES1_POS_C1_NPC	0.832479	0.879839	0.046882	0.505011	0.738088	6	ZFP36L1|MCM3	up
DESCARTES_FETAL_PLACENTA_LYMPHOID_CELLS	0.983629	0.99644	0.0284333	0.299996	0.705601	137	CARD11|GNPTAB|RHOH|TRAF3IP3|AKNA|TSHR|ADGRG5|ALOX5AP|RASAL3	up
BUSSLINGER_DUODENAL_GOBLET_CELLS	0.885382	0.919536	0.0427591	0.454084	0.704274	10	FCGBP|EGR1|HPCAL1|LYZ	up
DESCARTES_MAIN_FETAL_INTESTINAL_EPITHELIAL_CELLS	0.991031	1	0.0325785	0.308169	0.654112	67	LPGAT1|WHAMM|ACSL5|LHPP|ZBTB38|POFUT1	up
DESCARTES_MAIN_FETAL_ELF3_AGBL2_POSITIVE_CELLS	1	1	0.0260438	0.260323	0.623246	167	ZNF654|ECHDC3|HNRNPH3|RBM14|MTCH1|B3GALNT1|GSPT1|DENND6A-AS1|CDC40|HDHD5|NUDT22|CRTC2|RBIS|TMEM242|SCN1B|RMND5A|ZNF28|GOLIM4|COA7|ZNF580|ULK3|CCZ1|TMEM50B|METTL23|CDK18|PFDN1|ZNF691|CSNK2A2|RBM18|LINC01191|NUP37|MZT1|SAAL1|MRPL37|COPS5|ZNF451-AS1|MTHFSD|LINC02208|RPL39L|PSMB2|TRIM41|TMEM230	up
BUSSLINGER_DUODENAL_K_CELLS	0.948553	0.973588	0.0380842	0.349476	0.60926	19	KCTD12|PRRG4|CACNA1A|ORC5|ZMIZ2|BCL9L	up
DESCARTES_MAIN_FETAL_STC2_TLX1_POSITIVE_CELLS	0.972625	0.989589	0.0369933	0.355548	0.566827	12	ANGEL2|PPM1N	up
GAO_STOMACH_24W_C2_TFF2POS_MULTIPOTENT_PROGENITOR	0.969748	0.988098	0.0391155	0.361106	0.538003	7	TBC1D15|UBE2D1	up
DESCARTES_FETAL_INTESTINE_VASCULAR_ENDOTHELIAL_CELLS	1	1	0.033677	0.255887	0.499235	40	GASK1B|NOTCH4|COL15A1|MADCAM1	up
DESCARTES_FETAL_HEART_CARDIOMYOCYTES	0.9947	1	0.0402478	0.283344	0.404416	5	BVES-AS1|EPN3	up
GAO_LARGE_INTESTINE_ADULT_CH_MKI67HIGH_CELLS	1	1	0.0692836	-0.20378	-0.51153	98	CIT|STAG3|TMEM237|ANLN|MNS1|REXO5|ELAVL2|LYPD5|DIAPH3|PIF1	down
DESCARTES_FETAL_HEART_VASCULAR_ENDOTHELIAL_CELLS	0.978947	0.993135	0.0593488	-0.304542	-0.581526	19	TCF4-AS1|OPN5|BTNL9|APLNR|CA4|C1QTNF9|TM4SF18|SLC9C1|CLRN1-AS1|QRFPR|DLL4	down
HAY_BONE_MARROW_CD34_POS_GRAN	0.952128	0.975826	0.0611693	-0.314803	-0.619057	24	P4HB|MIF|CALR|TMEM258|SNHG19|C1QTNF4|SNORC|VAT1|CLEC11A	down
DESCARTES_MAIN_FETAL_AFP_ALB_POSITIVE_CELLS	1	1	0.0701132	-0.25404	-0.634873	96	RDH11|FADS1|PEBP1|SCD|MT1X|CBR1|ADH5|FTL|SELENOP|ANKRD7|MT1M|TCEAL8|BBC3|ALDH4A1|F12|RIDA|MMUT|CERS2|BAALC-AS2|EXTL3-AS1|GLIPR1L1|SPRYD4	down
HAY_BONE_MARROW_CD34_POS_ERP_EARLY	0.85	0.890514	0.0636424	-0.416339	-0.697524	10	ZNF385D|PKIG|STXBP6|EMID1|CCNG1|GIHCG	down
DESCARTES_FETAL_MUSCLE_ERYTHROBLASTS	0.996466	1	0.0728939	-0.284764	-0.728689	118	DPF3|CDH10|MTRNR2L12|ADD2|ACSL6|TFRC|SLC12A4|BNIP3|RIPOR3|VWCE|TOMM5|SLC14A1|SLC25A21|LONRF3|ZMAT2|SLC6A8|POMGNT2|GCLM|IFI27L1|TLCD4|ANK1|SLC2A1|PRDX2|DPM2|FLACC1|FAM117A|FAM210B|C16orf95|DCP1B|SLC30A10|GLRX5|PPME1|HTRA2|FMC1|PIGQ|TMEM14C|DCTN3|GUCD1|ALAD|ZNF446|XG	down
DESCARTES_FETAL_PANCREAS_LYMPHOID_CELLS	0.996255	1	0.0758887	-0.285784	-0.747596	141	BACH2|CHRM3-AS2|CD96|LEF1|SKAP1|THEMIS|LINC01934|CD247|BCL11B|CD2|KLRK1|ITK|IKZF3|TCF7|KLRC3|SCML4|PYHIN1|LINC00426|LCK|GZMA|GPR171|LEF1-AS1|CD3G|GZMK|CD3D|CD3E|GPR174|TTC16|CD6	down
DESCARTES_FETAL_ADRENAL_LYMPHOID_CELLS	0.996183	1	0.0768737	-0.286213	-0.754814	152	BCAS1|ARPP21|BACH2|CD96|SKAP1|THEMIS|LINC01934|CD247|RASGRP1|CD2|KLRK1|ITK|KLRC2|CCDC88C|SLFN12L|IKZF3|TCF7|IL7R|GALNT3|KLRC3|IFNG-AS1|PYHIN1|BIRC3|LINC00426|LCK|GZMA|GPR171|SLAMF6|IL32|ZNF831|CD3G|SPTSSB|GZMK|CD3D|CD3E|RUNX3|PLAAT4|TTC16|IL12RB2|DTHD1|CD52|CRIP1|IRGM|MYBL1|ZAP70|TRBC2|SLAMF1|NKG7|CD8A|CD27|LTB	down
DESCARTES_FETAL_HEART_LYMPHOID_CELLS	0.97619	0.991776	0.0720033	-0.299265	-0.757011	103	CDKN2A|CD96|SKAP1|THEMIS|LINC01934|RASGRP1|KLRK1|SAMD3|ITK|KLRC2|IKZF3|TCF7|SCML4|IFNG-AS1|LINC00426|LCK|GZMA|GPR171|SLAMF6|LEF1-AS1|CD3G|GZMK|CD3D	down
DESCARTES_MAIN_FETAL_URETERIC_BUD_CELLS	0.848739	0.890514	0.0692836	-0.374056	-0.757165	29	MYO6|NAALADL2|MYO3B|ACER2	down
DESCARTES_MAIN_FETAL_ADRENOCORTICAL_CELLS	0.954098	0.976416	0.0713053	-0.316225	-0.759608	76	JAKMIP2|LDLR|MSMO1|BBS2|HMGCR|HSPD1|GSTA4|SLC16A9|WHRN|ALDH3A2|FDXR|OGFOD1|RHBDD2|HSPE1|PPP2R1A	down
ZHONG_PFC_C8_ORG_PROLIFERATING	0.926686	0.956756	0.0672065	-0.327661	-0.776243	62	MT2A|ANXA2|TUBB6|CEP70|ITGB1BP1|UNC50|ARL6IP1|PLIN3|DCXR|CRNDE	down
DESCARTES_MAIN_FETAL_SMOOTH_MUSCLE_CELLS	0.862974	0.898931	0.0704501	-0.351575	-0.777802	43	THBS4|PDGFRB|MYLK|CNTNAP1|PLA2G5|CSPG4|SEPTIN4	down
AIZARANI_LIVER_C17_HEPATOCYTES_3	0.925325	0.956756	0.0723571	-0.320173	-0.786653	84	CLU|MT2A|C1S|APOE|TF|SERPING1|GPT2|FN1|IGFBP2|NNMT|CES2|DCXR|SERPINA3|PTMS	down
DESCARTES_MAIN_FETAL_HEPATOBLASTS	0.932203	0.959621	0.0741759	-0.316647	-0.791344	95	GPC5|ALDH1L1|SNAP25-AS1|GAS2|SLC39A14|GPAM	down
DESCARTES_MAIN_FETAL_LIMBIC_SYSTEM_NEURONS	0.72973	0.802165	0.0702813	-0.50975	-0.795417	7	NTNG1|ERC2|NPTXR	down
DESCARTES_FETAL_PANCREAS_ERYTHROBLASTS	0.931741	0.959621	0.0745501	-0.316555	-0.805693	109	RGS6|OSBP2|TF|SLC22A4	down
ZHONG_PFC_C3_UNKNOWN_INP	0.77809	0.843052	0.0738053	-0.378194	-0.818994	37	CNR1|SPC25|APOLD1	down
DESCARTES_FETAL_ADRENAL_SLC26A4_PAEP_POSITIVE_CELLS	0.80117	0.85833	0.0743625	-0.351139	-0.821501	60	CAV3|NFIA-AS2|SPINK8|TYMSOS|TTLL9|C5orf64|PBDC1|MTERF2|SAXO1|HOGA1|ATP2A1|MRGBP|NOMO2|GALNT9|CASC8	down
GAO_SMALL_INTESTINE_24W_C3_ENTEROCYTE_PROGENITOR_SUBTYPE_1	0.765396	0.834544	0.0768737	-0.374409	-0.829841	44	KIF26B|MGST1|GCNT1|CHCHD10|ENPP4|CASC2|CYP2J2|CA3	down
DESCARTES_MAIN_FETAL_MUC13_DMBT1_POSITIVE_CELLS	0.81982	0.870825	0.0745501	-0.35061	-0.834858	68	RHPN2|ZC3H12B|SDCBP2|SLC3A1|MXD1|INAVA|SLC19A3|ZNF774	down
HAY_BONE_MARROW_PLASMA_CELL	0.852349	0.890514	0.0782955	-0.335096	-0.844034	100	ANKRD28|MOXD1|KCNMA1|BRSK1|ITGA8|ERLEC1|SPATS2|HSP90B1|CADPS2|CTHRC1|TXNDC15|SPCS2|LMAN1|KCNN3|PDIA6|SPCS3|ARX|TXNDC5|TUBB2B|FKBP11|MANEA|LMTK3|PARM1|CRELD2|MYDGF|SEC11C|RABAC1|ABCB9|TMED9|LMAN2|KDELR1|KRTCAP2|SSR4|KDELR2|SSR3	down
DESCARTES_FETAL_CEREBRUM_EXCITATORY_NEURONS	0.676471	0.757647	0.0785029	-0.467608	-0.844977	16	SATB2|LINC01965|ITPRID1	down
DESCARTES_MAIN_FETAL_SYMPATHOBLASTS	0.704348	0.781278	0.0806388	-0.376657	-0.848907	47	GALR1|UNC80|LINC00632|HACD3|TSPYL2|ZNF483|C1QL1|ZDBF2|TMEM130|FGF14-AS1|SCG2|ARC|KSR2|HTATSF1|C1orf226	down
ZHONG_PFC_C4_UNKNOWN_INP	0.790323	0.853744	0.0802023	-0.34457	-0.852006	86	CADPS|ARHGEF26|NELL2|SVIL|KLHDC8A|PHF21B|SYP|SERPING1|DOCK7|PCBP4|MEST|ATP6V0E2|OCIAD2|CFAP298|ELAVL4	down
DESCARTES_MAIN_FETAL_DUCTAL_CELLS	0.72997	0.802165	0.0799859	-0.369204	-0.858341	57	SLC4A4|ADORA1|ID4|HEY1|CCN2|LZTS3|NEURL1|IFFO2|PUF60|FGFR3|FBXO21|CHDH|GMCL1|HES4|CLDN10	down
DESCARTES_FETAL_LIVER_LYMPHOID_CELLS	0.816901	0.869044	0.0831291	-0.33905	-0.8606	113	ARPP21|GRIK4|BACH2|ADAM19|CD96|EPN2-AS1|LEF1|DTX1|THEMIS|LINC01934|CD247|RASGRP1|BCL11B|EBF1|SLC4A10|CD2|ITK|KLRC2|SLFN12L|IKZF3|IL7R|RNFT2|KLRC3|IFNG-AS1|PYHIN1|LINC00426|LCK|GZMA|SLAMF6|LEF1-AS1|IL32|ZNF831|CD3G|TCF4-AS1	down
HAY_BONE_MARROW_EOSINOPHIL	0.727003	0.802165	0.0802023	-0.378756	-0.862669	53	IL1RAP|MT-CO3|MT-CO2|MT-ATP6|MT-CYB|MT-ND4|SUB1|MT-ND1|MRPL33|RPLP1|TMBIM6|TMX4	down
GAUTAM_EYE_IRIS_CILIARY_BODY_RIBOSOMAL_GENES_HIGH_FIBROBLASTS	0.653846	0.73584	0.0780892	-0.492673	-0.866118	13	CMTM8|GAPDH|DIO2|SERF2|SNRPD1|SELENOP|PFDN4|SELENOF|ETNPPL	down
TRAVAGLINI_LUNG_PROLIFERATING_NK_T_CELL	0.804196	0.859378	0.0835991	-0.337459	-0.874146	125	IGFBP7|HMGB1|PTMA|PRSS23|PPIA|PSMD8|HMGN2|TUBA1B|STMN1|LSM5|NUCB2|SKA2|EBP|RANBP1|RAN|SNRPB|TUBB4B|PSMC3|CCDC167|PXMP2	down
DURANTE_ADULT_OLFACTORY_NEUROEPITHELIUM_BOWMANS_GLAND	0.618421	0.707993	0.0824344	-0.447195	-0.877695	23	NDRG2|RNASE1|CLDN10|GPX3|S100A1|AZGP1|PPP1R1B	down
DESCARTES_FETAL_PANCREAS_VASCULAR_ENDOTHELIAL_CELLS	0.655786	0.736839	0.0857844	-0.382134	-0.888403	57	COL13A1|NOSTRIN|TCIM|FLT1|CD109|CYYR1|SSUH2|HSPG2|CD320|HAPLN1|IFI27|BTNL9|CD34	down
TRAVAGLINI_LUNG_CAPILLARY_AEROCYTE_CELL	0.629944	0.715845	0.0852885	-0.407206	-0.889442	40	HOPX|SPARC|B2M|TUBA1A|F3|RNF24|EMP2|SLC12A2|TGFBR3|UBB|EDNRB|ADGRL2	down
FAN_EMBRYONIC_CTX_EX_1_EXCITATORY_NEURON	0.619165	0.707993	0.0787114	-0.571962	-0.892492	7	MEIS2|PANTR1|EIF1B|ENC1|LINC01102|CSRP2	down
DESCARTES_FETAL_EYE_SMOOTH_MUSCLE_CELLS	0.648649	0.733528	0.0870516	-0.376397	-0.896264	68	CDH19|STK32A|PAMR1|ARHGAP6|CPEB2|PAX3|RAB13	down
GAUTAM_EYE_IRIS_CILIARY_BODY_SMOOTH_MUSCLE_CELLS	0.856481	0.893498	0.0959207	-0.320769	-0.898585	264	AP1S2|PDE8B|IRS2|SLC38A1|PGM2L1|FRY|PPP2CB|LAMC1|NACC2|ADAM22|MXI1|MPC1|SNTB2|ATP1A2|EDIL3|B4GALT6|PDLIM5|ANXA6|LTBP1|OXCT1|MT-ND3|ATP5MC2|PLOD2|TMEM14B|LRRC8A|NCS1|CISD1|TLE5|MAPK6|EIF3K|REXO2|LDHB|KANK2|DOK6|ST6GALNAC5|TRIM69|ADCY5|PSMD8|COL18A1|LMO1|SERF2|RPL27|EIF4G1|COX4I1|NDUFS6|CCN2|PDIA6|TCEAL3|UQCRFS1|AP2M1|FGFR2|ARPC5L|AFF3|NFE2L1|BSG|EIF4G2|OAZ1|MDH2|SLC25A3|UQCRC1|PCDH19|MT-ND2|BAG3|V…	down
DESCARTES_FETAL_ADRENAL_ADRENOCORTICAL_CELLS	0.637615	0.723388	0.0736213	-0.615448	-0.902729	5	C1QTNF1-AS1|RGS8|LINC01485	down
DESCARTES_FETAL_STOMACH_LYMPHATIC_ENDOTHELIAL_CELLS	0.565891	0.665755	0.0862866	-0.470504	-0.904131	20	SULF2|KLHL4|TFPI|PARD6G|CTSL|STAB2	down
GAO_LARGE_INTESTINE_ADULT_CG_GOBLET_CELL_SUBTYPE_2	0.589595	0.685576	0.0902635	-0.405336	-0.918648	50	KCNMB4|ST8SIA1|MPDZ|IGFBP5|ANTXR1|FERMT2|C1S	down
ZHENG_CORD_BLOOD_C9_GRANULOCYTE_MACROPHAGE_PROGENITOR	0.624161	0.711584	0.0956031	-0.367714	-0.918956	96	CD44|IGFBP7|VIM|B2M|CALM1|ACTG1|HSP90AA1|HLA-A|MT-ND4|CD99|NAP1L1|PTMA|GAPDH|DSTN|NUCKS1|PEBP1|GYPC|CANX|HSPD1|ENO1|TMSB10|HSP90B1|CFL1|SET|SERF2|HMGN2|ITM2C|NCL|TUBA1B|STMN1|DNAJC1|PSMA7|PA2G4|HDGF|NUCB2|HNRNPA1|SF3B2|PFN1	down
TRAVAGLINI_LUNG_CD4_MEMORY_EFFECTOR_T_CELL	0.575472	0.672504	0.096563	-0.388182	-0.924386	71	RORA|SLC38A1|HLA-A|SYNE2|CAPN2|MIAT|CD96|RPS27|RPL13A|RPS29|RPL23A|ITGB1|LEF1|TTC39C|SPOCK2|LDHB|RPS3|SKAP1|INPP4B|SARAF|RASGRP1|BCL11B|CD2|PBXIP1|ITK|HINT1	down
DESCARTES_FETAL_LIVER_MEGAKARYOCYTES	0.653571	0.73584	0.096563	-0.358101	-0.924716	124	DGKG|DNM3|DGKI|CDC14B|CDH10|ACTN1|MED12L|ATP13A4|SLC24A3|RAB3C|LTBP1|ANO2|RAB27B|FLNA|GNB5|GRM3|DOK6|SYTL4|LRP12|THBS1|ADCY6|ITGB3|MAP1A|SIAE|ARMC3	down
ZHENG_CORD_BLOOD_C3_MEGAKARYOCYTE_ERYTHROID_PROGENITOR	0.592593	0.687918	0.0988903	-0.373757	-0.938018	99	RYR3|CDC42BPA|MIR4435-2HG|HSP90AA1|FADS2|CYTOR|MYH10|PKIG|TRIB2|CXADR|PTMA|CSF1|ARL4A|PVT1|NAA38|FLNA|REXO2|LMAN1|PLIN2|SSB|TFRC|SOX4|NCL|SNRPD1|EIF4G2	down
DESCARTES_FETAL_ADRENAL_CSH1_CSH2_POSITIVE_CELLS	0.62	0.707993	0.10673	-0.349607	-0.939926	178	HOPX|EFEMP1|ITGB4|ADAM12|GRIP1|LINC00882|ANGPT2|INHBA|FAM184A|TACC2|LRP2|ERRFI1|CAP2|SVEP1|PAPPA|KANK4	down
DURANTE_ADULT_OLFACTORY_NEUROEPITHELIUM_RESPIRATORY_CILIATED_CELLS	0.598513	0.691686	0.104344	-0.360403	-0.942116	140	CHST9|TUBA1A|KIF21A|SPAG16|CKB|IK|EFHC1|DYNLL1|ARL3|B9D1|CDHR3|FAM229B|CFAP298|NME5|IFT57|IGFBP2|CD59|NUCB2|DNAH5|FANK1|PRDX1|UFC1|ATP5IF1|HSBP1|DPCD|NUDC|OMG|PPIL6|CRNDE|NQO1|CCDC173|MNS1|DNPH1|PRDX5|DRC1|SAXO2|DNALI1|TUBB4B|ERICH3|KIF9|WDR54|MORN2|TXN	down
GAUTAM_EYE_IRIS_CILIARY_BODY_MEG3_HIGH_FIBROBLASTS	0.527586	0.63073	0.107554	-0.374098	-0.950815	108	PTPRG|MAPK10|ZFHX4|ADAMTS9-AS2|MT-ATP6|MT-CYB|ADAM12|PRKCA|SCN2A|MT-ND4|PTPRE|CLIP4|ELN|AASS|ARHGAP29|CRISPLD2|COL27A1|COL16A1|ACADVL|DIO2|SHC1|FBLIM1|ZNF10|CSAD|SFXN1|TMEM67|MAP1LC3A|MT-ND6|SLC7A11|SBNO2|MCTP2|MT-ND2|GPRASP1	down
DESCARTES_FETAL_EYE_CORNEAL_AND_CONJUNCTIVAL_EPITHELIAL_CELLS	0.57384	0.671719	0.11524	-0.346594	-0.954482	216	CHI3L1|HOPX|BCAS1|B4GALT5|SYTL2|CDKN2A|CDKN2B|F3|IL1R1|MGST1|CXCL14|ITPKC|MYH14|CLCF1|GADD45B|CD9|PPP1R3B|ENC1|SYTL5|LGALS3|BBOX1	down
TRAVAGLINI_LUNG_NATURAL_KILLER_T_CELL	0.516667	0.62464	0.0956031	-0.454591	-0.95478	33	XIST|HOPX|B2M	down
ZHONG_PFC_MAJOR_TYPES_NPCS	0.572491	0.671262	0.10714	-0.366088	-0.956999	137	VIM|CREB5|ZFHX4|PLPP3|RPS27L|ID4|BTG3|SPC25|RCN1|PLIN2|HMGN2|SOX9|NOTCH1|ANP32E|TUBA1B|APOLD1|GLI3|HES1	down
FAN_EMBRYONIC_CTX_NSC_1	0.520107	0.627716	0.0931455	-0.508975	-0.957079	18	ZEB1|VIM|GAD1|PANTR1|CCND2|DUSP6|SPRY1|RPL36A	down
CUI_DEVELOPING_HEART_RIGHT_ATRIAL_CARDIOMYOCYTE	0.504225	0.611712	0.0978773	-0.444469	-0.958856	39	PAM|COL9A1|INPP1|GNAL|CDKN1A|NES|NR4A1|ARNTL2|LRAT|RASSF8	down
DESCARTES_FETAL_LUNG_LYMPHOID_CELLS	0.559701	0.662015	0.10882	-0.365894	-0.959138	142	CHRM3-AS2|LEF1|STAT4|SKAP1|THEMIS|LINC01934|CD247|RASGRP1|STK17A|CD2|KLRK1|SAMD3|ITK|KLRC2|IKZF3|TCF7|IL7R|SLC14A1|KLRC3|SCML4|IFNG-AS1|PYHIN1|LINC00426|LCK|GZMA|GPR171|SLAMF6|LEF1-AS1|CD3G|SATB1-AS1|GZMK|CD3D|CD3E|CD52|ZAP70|TRBC2|SLAMF1|NKG7|CXCR6|CD8A|CD27|LTB|CD5|PTGDR|CD8B|SIRPG|IL2RB|GZMH|IL2RG|KLRB1|TIGIT	down
DURANTE_ADULT_OLFACTORY_NEUROEPITHELIUM_OLFACTORY_MICROVILLAR_CELLS	0.476471	0.590318	0.103958	-0.430502	-0.959943	45	APLP2|GOLM1|SEMA3C|MGST1|CD9|SC5D|ENC1|PBXIP1|TUBB2B|SLC14A1|HES6|AVIL|ATP6V0B	down
DESCARTES_MAIN_FETAL_MESOTHELIAL_CELLS	0.521277	0.628044	0.0925529	-0.489174	-0.961956	24	PLCB1|C21orf62|GFPT2	down
BUSSLINGER_GASTRIC_PREZYMOGENIC_CELLS	0.478916	0.591254	0.105125	-0.416074	-0.963303	58	PTPRZ1|APP|NFIB|SLC4A4|MAGI1|ENAH|CXADR|FUT9|PLCB4|SLC12A2|RGMB|SEC62|GADD45B|THSD4|METTL7A|TCEA3|SOX4|TTC3	down
TRAVAGLINI_LUNG_PROLIFERATING_BASAL_CELL	0.779221	0.843052	0.181383	-0.315077	-0.964333	850	PTPRZ1|TNC|POSTN|PTN|CALD1|DPYSL3|TSHZ2|HMGB1|TIMP1|ITGB4|CHST9|UPF3A|KIF21A|RPL10|RND3|EEF1A1|PSIP1|CNOT2|RCN2|NAP1L1|RPL13|FKBP1A|KCTD1|PKM|SOX2|FAM3C|CBX5|RPLP1|PTMA|RPL19|FDPS|RPL28|GAPDH|RPS19|NUCKS1|SNHG29|RPS23|RPL32|RPL13A|PRXL2A|RPL6|RPS3A|RPL3|RPS18|RPS27A|PRSS23|RPL10A|RBBP7|RPS12|RPS8|MDH1|RPL23A|RPL26|GADD45A|ATP5MC2|RPS15|PPIA|RPS6|GYPC|RPL11|RPL15|ACAT2|ARL4A|CXCL14|HSPD1|ACOT7|ADG…	down
DESCARTES_FETAL_STOMACH_SQUAMOUS_EPITHELIAL_CELLS	0.45481	0.56953	0.106323	-0.437133	-0.967083	43	TMPRSS11A|GPR87|FAT2|GJB6|A2ML1|GALNT14|NECTIN1|DLK2|SPINK5|CAPN14|S100A2	down
DESCARTES_MAIN_FETAL_SQUAMOUS_EPITHELIAL_CELLS	0.482201	0.594261	0.10925	-0.40437	-0.968054	75	NTN1|SRPX2|SOX13|DUOX1|TMPRSS11D|CSTB|FOSL1|TMPRSS11A|GAN|RAPGEFL1|RHCG|LINC02006	down
GAUTAM_EYE_CHOROID_SCLERA_MELANOCYTES	0.501961	0.610022	0.119348	-0.369845	-0.971776	153	DLC1|EHBP1|MT-CO3|MT-CO2|ZNF704|MT-CYB|SEMA3E|MT-ND1|MT-CO1|SRI|ATP5MG|CAMTA1|MT-ND3|TAF7|FAU|VDAC2|BEX2|ERBB3|COX7C|RPLP0|SNRPG|ATP6V1D|ITGB1BP1|LSM7|NDUFA4|MORF4L1|COX6A1|GTF3C6|UQCRFS1|CHCHD2|BCAN|AP2M1|ATP5PF|CCNG1|MT-ND2|EIF2S2|NOP56|MRPL57|SNRPE|SOD1|B3GAT3|SLC25A5|GABARAP|MRFAP1|ATP5F1D|ATP5PO|NELFE|NUDC|PDLIM3|SAP18	down
DURANTE_ADULT_OLFACTORY_NEUROEPITHELIUM_RESPIRATORY_HORIZONTAL_BASAL_CELLS	0.501348	0.610022	0.0956031	-0.490847	-0.974047	25	PKM|ANXA2|S100A16|MT1X|CD9|SLC25A5|PRDX1	down
DESCARTES_FETAL_LUNG_MESOTHELIAL_CELLS	0.493464	0.602836	0.108394	-0.393551	-0.974778	90	CDH20|SULF1|GSG1L|GRIN2A|C21orf62|GFPT2|ELN|PCOLCE2|PLLP|BDNF	down
DESCARTES_FETAL_PLACENTA_TROPHOBLAST_GIANT_CELLS	0.461988	0.576456	0.105521	-0.411127	-0.981588	65	HOPX|NECTIN3|ANGPT2|INHBA|HS3ST3B1	down
DESCARTES_FETAL_INTESTINE_STROMAL_CELLS	0.441667	0.559072	0.105125	-0.478091	-0.985989	31	ADAMTS14|NXPH1|LRP4|PDGFRA|ADRA1A|CXCL14|PDGFRB	down
DESCARTES_MAIN_FETAL_GANGLION_CELLS	0.489474	0.600055	0.0956031	-0.504277	-0.989727	23	RBPMS|SUSD4|LRRTM2|OBI1-AS1	down
FAN_OVARY_CL2_PUTATIVE_EARLY_ATRETIC_FOLLICLE_THECAL_CELL_1	0.438538	0.556917	0.11725	-0.395758	-0.991337	97	CALD1|IGFBP5|SEPTIN7|RPL41|C1S|RPLP1|RPL37|RPS24|APOE|RPL21|BEX3|RPS27|NUCKS1|RPS23|RPL32|RPL30|RPS18|PFDN5|SERPING1|PEBP1|RPS8|RPL23A|RPL26|RPS15|RPL24|RPL11|RPL17|ST13|RPL34|RPS15A|RPL39|RPL35A|RPL36|RPL38|RPS13|RPL12|TMA7|TCEAL4|RPS20|COL6A1|RPL7|UQCRB|TOMM7|HMGN2|RPL36A|COX6C|RPL31	down
GAUTAM_EYE_CORNEA_TGFBI_HIGH_EPITHELIAL_CELLS	0.450512	0.566173	0.11725	-0.390063	-0.992784	109	GPM6A|NBEA|HSP90AA1|ITGB4|FAM169A|ITGA3|ITGAV|KIF21A|ARHGEF3|FHOD3|MRPL33|PKM|MRPS6|TPD52L1|NREP|NAA38|RHOU|GADD45B|OCIAD2|MT1E|THBS1|ATP5MF|TFRC|ATP5PF|HSPH1|ELOB|LSM5|NEDD9|CNTN4|TUBB|PRDX1|ATP5MC3|CAV2|TMEM14A|ITGA2|SDC4|ALDH7A1|DDIT3|COL7A1	down
BUSSLINGER_GASTRIC_CHIEF_CELLS	0.456647	0.570809	0.105521	-0.438315	-0.993393	50	MT2A|TSC22D1|ENAH|FTH1|CST3|RPLP1|SLC12A2|SEC62|P4HB|MT1X|METTL7A|FTL|SOX4|EEF2|IGFBP2|MECOM|DCXR|ITIH5|IL33|APLP1	down
DESCARTES_FETAL_PLACENTA_AFP_ALB_POSITIVE_CELLS	0.426923	0.547337	0.129443	-0.379286	-0.996467	147	MT2A|TENM1|PROX1|MSMO1|TF|PEBP1|IDI1|PNPLA3|SCD|MT1X|GPAM|MT1E|BCHE|MMAB|ALDH6A1|MSI1|AK4|CPB2|PGRMC1|FLRT3|BEX1|PHYH|GLS2|STEAP2-AS1|DHCR24|AGT|ALDH4A1|F12|SLC30A10|RIDA|MPST|DHCR7	down
AIZARANI_LIVER_C14_HEPATOCYTES_2	0.417021	0.539584	0.138805	-0.370426	-0.999072	193	CLU|MT2A|ALDH1L1|MPC1|C1S|APOE|GATM|TF|SERPING1|PEBP1|MGST1|SCD|GPT2|MT1X|MT1E|PLIN2|FTL|CYP27A1|ALDH6A1|ATP5PF|PRDX6|SOD1|BNIP3|CMBL|INSIG1|RGN|NNMT|GRHPR|DCXR|ABAT|UQCRQ|SERPINA3|BHMT2|PTMS|ADI1|ECHS1|RBP5|PHYH|C1R|TLCD4|QDPR|ETFB|CFH|IFITM3|GAMT|EPHX1	down
CUI_DEVELOPING_HEART_ENDOCARDIAL_CELL	0.439169	0.556917	0.109684	-0.440031	-1.00223	53	POSTN|PCDH7|SRPX|CDH11|SMOC1|KLHL4|FXYD6|ATP1B1|CGNL1|BMPER|EPHA4|ITGA8|MEST|CTHRC1|NT5E|TFPI|COL18A1|ITM2C|PLA2G5	down
FAN_EMBRYONIC_CTX_ASTROCYTE_1	0.434211	0.553638	0.11725	-0.413155	-1.00602	79	TNC|SPARCL1|GFAP|CDH4|FADS2|LRP4|NPNT|SFXN5|GABRB1|ADGRV1|OLFM2|RGS20|FOXG1|NCAN|CDC42EP4|LRRC3B|CXCL14|CPNE5|GRM3|EMID1|FAM107A|DIO2|DOK5|HEY1|EEPD1|LGALS3|LSS|FABP7|SLCO1C1	down
GAO_SMALL_INTESTINE_24W_C9_ENTEROENDOCRINE_CELL	0.422414	0.543045	0.110122	-0.444256	-1.00923	49	FBXL7|ZNF608|SACS|LSAMP-AS1	down
TRAVAGLINI_LUNG_CAPILLARY_INTERMEDIATE_2_CELL	0.402516	0.523719	0.175204	-0.347523	-1.01064	397	SPTBN1|LHFPL6|ZEB1|MT2A|BAALC|SPARC|DPYSL3|B2M|CALM1|HMGB1|SH3D19|PTPRN2|SEPTIN7|CAPN2|RPS27L|FTH1|EEF1A1|PSIP1|SELENOW|RPL41|TPM1|DYNC1LI2|NAP1L1|PKIG|FKBP1A|SVIP|MRPL33|TPT1|TMSB4X|RPLP1|PTMA|RPL37|RPS24|ARHGEF12|RPL37A|RPS27|POLR2F|RPS28|RPL30|RPS27A|EPAS1|PFDN5|RPS12|IK|RPS29|ITGB1|CFAP36|PPIA|GYPC|RPLP2|RPS25|ATP5F1E|NDRG2|RPL34|NAA38|MAP4|RPL35|PCGF5|NDUFB1|RPL39|RPS7|TLE5|RPL27A|SEC62|FAU|…	down
GAUTAM_EYE_CORNEA_MELANOCYTES	0.372093	0.492373	0.155242	-0.363347	-1.01353	258	NRCAM|ARHGAP42|NAMPT|SPP1|FIGN|LAMA4|SEPTIN7|STXBP1|ELOVL5|PLD3|RAMP1|RPL10|PARVA|MT-ND1|MICAL3|NAP1L1|CNN3|PKIG|AHCYL2|METRN|UBALD2|POU3F3|FADS1|PTMA|RPL19|KIFC3|RPL32|RPL13A|RPS28|ADD3|RPS3A|BAMBI|TMED10|RPS8|DOCK7|RPS14|RPL26|RPL17|MAP4|TMBIM6|CLASP2|RPL39|RPS13|RPL12|RPL18A|SEM1|CCT2|SRP14|RPS11|RPL8|RPSA|CFL1|LAMP2|ISCA1|PLIN2|EDF1|ATOX1|CSPG4|RPS26|CHCHD2|TUBA1B|NPM1|NUCB1|RPS5|NME1|GSTO1|C…	down
CUI_DEVELOPING_HEART_C4_ENDOTHELIAL_CELL	0.356061	0.478771	0.142057	-0.387896	-1.01952	146	WWTR1|ADAMTS9|POSTN|PCDH7|TSPAN7|PLPP3|RDX|CDH11|PON2|NRP2|KLHL4|PODXL|FXYD6|NRP1|FKBP1A|FZD6|ECE1|NPDC1|THSD7A|CGNL1|BMPER|RAPGEF5|INPP1|ARHGAP29|ITGA8|S100A16|DUSP6|CALCRL|CTHRC1|MCAM|NT5E|TEK|TFPI|CD9|COL18A1|NOTCH1|NECTIN2|EDNRB	down
DESCARTES_MAIN_FETAL_EXTRAVILLOUS_TROPHOBLASTS	0.391459	0.513421	0.130106	-0.402565	-1.02224	112	IL1RAP|TEAD1|AFAP1|FBN1|SHISA5|FADS3|EXTL3|ADAM19|ITGB1|ASAP3|TCF7L2|DIO2|FLNB|DUXAP8|PTPRF|HEXB|FSTL1	down
DESCARTES_FETAL_LUNG_VASCULAR_ENDOTHELIAL_CELLS	0.4	0.521415	0.11524	-0.45904	-1.02358	45	ANO2|NEURL1B|VWF|NOSTRIN|BBOX1-AS1|TCIM|IL33|SHROOM1|PLK2|BTNL9|TMEM100|RGCC	down
DESCARTES_MAIN_FETAL_CARDIOMYOCYTES	0.391667	0.513421	0.112843	-0.496768	-1.02451	31	FGF12|CTNNA3|FHOD3|SORBS2|RBM20	down
CUI_DEVELOPING_HEART_LEFT_VENTRICULAR_CARDIOMYOCYTE	0.391549	0.513421	0.113787	-0.475548	-1.0259	39	POSTN|PHLDA1|CXCL14|CTHRC1|GJA1|TFPI|SOX4|HES1|SLIT2|CRNDE|THY1	down
ZHONG_PFC_C5_BCL11B_CALB2_POS_INP	0.418848	0.540948	0.104733	-0.527315	-1.03054	22	GAP43|ATP2A2|LZTS1|THSD7A|CNTNAP2|BCL11B	down
TRAVAGLINI_LUNG_SIGNALING_ALVEOLAR_EPITHELIAL_TYPE_2_CELL	0.356287	0.478771	0.124434	-0.435086	-1.03584	66	PCDH9|CD44|DLC1|HOPX|C1orf21|PTPN13|CD81|TMSB4X|LMO3|DUOX1|GSTA4|ABCA3|SCD	down
TRAVAGLINI_LUNG_CD8_MEMORY_EFFECTOR_T_CELL	0.394958	0.515803	0.112843	-0.512743	-1.03789	29	FYN|SYNE2|MALAT1|RPS27|RPL30|RPS29|RPS14|RPL23A|RPS25|TC2N|RPL31|IKZF3|IL7R|CCL5	down
GAUTAM_EYE_IRIS_CILIARY_BODY_COL9A1_HIGH_CILIARY_BODY_CELLS	0.356902	0.478771	0.132846	-0.410471	-1.03794	102	TNIK|NEBL|XIST|TRIO|MAGI1|MT-CO2|FGFR1|PODXL|MT-ND4|PALLD|TENM1|NR2F1|BOC|MT-CO1|PPA1|TRMT11|TPD52L1|CXCL14|PTK7|PLA2R1|SLC9B2|NUDT4|TLE5|PTGDS|MXRA7|CHCHD10|FAM107A|LRRN2|SH3BGRL2|MAPK8|IFT57|MTRNR2L1|PFKM	down
FAN_OVARY_CL1_GPRC5A_TNFRS12A_HIGH_SELECTABLE_FOLLICLE_STROMAL_CELL	0.320988	0.444054	0.195789	-0.359258	-1.03824	373	MAP1B|AKAP12|APP|MEG3|GLIS3|CALD1|LHFPL6|VIM|TENT5A|EFEMP1|ACTG1|CD63|ANKRD28|TIMP1|LAMA4|HSP90AA1|TSPAN5|CYTOR|EMP1|IGFBP5|FGFR1|TUBA1A|PALLD|PPP2CB|CPE|RPL10|EEF1A1|SLC3A2|MORF4L2|HNRNPK|NAP1L1|CNN3|PHLDA1|LMNA|TPT1|ATP1B1|C1S|SGCE|SQSTM1|RPL13A|RPL10A|SERPING1|GADD45A|EMP2|GNL1|RPL24|ANXA5|STAT3|PLOD2|ST13|HSPD1|RPL9|ERRFI1|SDC2|RPL7A|EIF1AX|BZW1|NUDT4|NACA|RPL5|RACK1|RPS9|RPL14|ENO1|RPL18|EIF…	down
DESCARTES_MAIN_FETAL_ENS_GLIA	0.433155	0.553638	0.103958	-0.575585	-1.04009	16	AP1S2|GAS7|METRN|GFRA1|DNAJC1|RABEPK|DLX1|COL20A1|WDR86|PAQR6	down
DURANTE_ADULT_OLFACTORY_NEUROEPITHELIUM_PERICYTES	0.381579	0.503972	0.126254	-0.427483	-1.04091	79	LIFR|SPTBN1|SPARCL1|CLU|VIM|TSPAN7|RDX|EMP1|TIMP3|PODXL|PLAT|FAM13C|NPDC1|CALCRL|SOCS3|SPRY1|CDKN1A|LMCD1|VWF|ABCB1|APOLD1|PRCP|ADGRL4|RUNDC3B	down
FAN_OVARY_CL6_PUTATIVE_EARLY_ATRETIC_FOLLICLE_THECAL_CELL_2	0.292929	0.415924	0.184706	-0.363991	-1.04097	298	AKAP12|APP|MEG3|SCD5|CALD1|SPARCL1|LHFPL6|HTRA1|VIM|PBX1|TENT5A|SPARC|TIMP1|MATN2|CLDN11|PSAP|PLPP3|SVIL|CDH11|IGFBP5|SEPTIN7|KLHDC8A|PDGFRA|PLD3|TUBA1A|PALLD|CPE|FKBP10|EEF1A1|FXYD6|SELENOW|TPM1|MORF4L2|MAOB|SMOC2|C1S|SMARCA1|APOE|SGCE|DSTN|NUCKS1|PMP22|SERPING1|PEBP1|GYPC|ST13|NDRG2|CALU|ZFYVE21|REXO2|SOCS3|EID1|P4HB|SFRP4|RPLP0|AEBP1|SLC16A9|LAMP1|GADD45B|AK3|COL18A1|CSRP1|TCEAL4|LAMP2|COL6A1|…	down
DESCARTES_FETAL_EYE_GANGLION_CELLS	0.357542	0.478771	0.119348	-0.484045	-1.04638	38	GAP43|KIF5A|OBI1-AS1|IL1RL2|NRN1	down
DESCARTES_FETAL_SPLEEN_MEGAKARYOCYTES	0.326599	0.450038	0.1396	-0.420015	-1.05411	99	DGKG|DNM3|NOS1AP|ASAP2|IRS2|CDC14B|ACTN1|MED12L|MFAP3L|RAB3C|PLCB4|LTBP1|TTC39B|RAB27B|GNB5|C2orf88|LINC00299|DYNC1I1|SLC2A3|THBS1|ADCY6|ITGB3	down
GAO_SMALL_INTESTINE_24W_C7_SECRETORY_PROGENITOR	0.346041	0.472505	0.125033	-0.475696	-1.05433	44	GLIS3|KCNT2|PTPN13|GNAO1|SRPX2|KIF1A|CC2D2A|COL9A3|KCNQ2|SYT16|SV2B|LINC00299	down
DESCARTES_FETAL_STOMACH_PARIETAL_AND_CHIEF_CELLS	0.348315	0.472806	0.121543	-0.487814	-1.05638	37	ESRRG|CDH10|KCNJ16|AQP4|GPT2|CKMT2|FAM162A|DUSP4|B4GALNT3|CYB5R1	down
GAUTAM_EYE_IRIS_CILIARY_BODY_MGP_HIGH_FIBROBLASTS	0.346278	0.472505	0.132147	-0.43333	-1.06725	85	RORA|PITPNC1|CALD1|SPTBN1|NTRK3|TSC22D1|LAMA4|CREM|LIMA1|PID1|CNN3|REV3L|PTMA|RBMS1|PDPN|LPIN1|CALCRL|SLC39A14|P4HB|AK3|TFPI|C1RL|YWHAB|PTP4A2|SOX4|SEC61B|LAPTM4A|SRM	down
GAO_LARGE_INTESTINE_24W_C5_LGR5POS_STEM_CELL	0.305638	0.431344	0.135002	-0.47035	-1.07129	53	RNF157|ATP10B|DAPK2|MGST1|ITPKC|RGMB|SOX9|LHFPL3-AS2	down
DESCARTES_FETAL_MUSCLE_VASCULAR_ENDOTHELIAL_CELLS	0.304217	0.430206	0.13649	-0.45275	-1.08027	69	GRIA2|GRIN2A|TAFA2|RAB3C|ANO2|RAPGEF5|TMEM150C|PRSS51|PRCP|ADGRL4|NRN1|ADAMTS18|KITLG|NOSTRIN|FLT1|IL33	down
AIZARANI_LIVER_C11_HEPATOCYTES_1	0.194444	0.304499	0.21925	-0.387366	-1.08286	260	CALD1|IL1RAP|CLU|MT2A|RETREG1|CFI|ALDH1L1|MAOB|GHR|PROX1|MSMO1|C1S|PPARGC1A|APOE|GATM|TF|MYO1B|SERPING1|PEBP1|GADD45A|MGST1|ERRFI1|SDC2|TMBIM6|AR|SCD|SLC39A14|GPT2|MT1X|PSAT1|CBR1|METTL7A|MT1E|PLIN2|KLF15|C11orf54|BCHE|CYP27A1|ALDH6A1|HLF|ATP5PF|FN1|PRDX6|SOD1|BNIP3|IGFBP2|CMBL|COBLL1|INSIG1|RGN|CPB2|NNMT|CFL2|CES2|GRHPR|DCXR|ABAT|PRDX3|OAT|PGRMC1|UQCRQ|SERPINA3|BHMT2|SDC4|ALDH7A1|PTMS|MT1M|NADK2	down
DESCARTES_FETAL_INTESTINE_SMOOTH_MUSCLE_CELLS	0.322767	0.445634	0.128789	-0.478272	-1.08338	48	NTM|KCND3|KCNMA1|DSTN|FLNA|MYLK|PDLIM7|LMOD1|PSD	down
GAO_LARGE_INTESTINE_ADULT_CE_OLFM4HIGH_STEM_CELL	0.183333	0.290347	0.248911	-0.377209	-1.0838	329	KCNIP4|DGKG|SLC1A2|MAP2|ANKS1B|CECR2|CMYA5|TMEFF2|CACNA1C|GPC6|SLC7A14|ST3GAL5|MYT1|ANTXR1|ELOVL5|QKI|HTR4|RCAN2|ATP1A2|MAMLD1|EFR3B|B4GALT6|GNA12|CDH6|LINC01551|GRIP2|RBPMS|PHKA1|CGNL1|B4GALNT4|APBB1|KCNH8|HEG1|RNF215|GTF2IRD1|MSANTD4|RHBDL3|BLM|SV2B|RAB11FIP3|PDGFRB|KLHL32|HSPA4L|HIVEP1|TOX2|ZDBF2|RALYL|AMER2|C14orf132|MTUS2|LINC00598|FOXP2	down
TRAVAGLINI_LUNG_CAPILLARY_CELL	0.367292	0.48746	0.114751	-0.619276	-1.08521	14	NTRK2|KIAA1217	down
GAUTAM_EYE_CHOROID_SCLERA_FIBROBLASTS	0.2103	0.322595	0.202072	-0.402667	-1.08643	197	PTPRG|CDC42BPA|ABLIM1|BMERB1|SPTBN1|AHI1|PDE7B|C1orf21|PSAP|TMEFF2|PGM2L1|NFASC|WLS|ITGAV|JAM3|NFIX|ATP2A2|PTPN13|PARVA|FEZ1|NDFIP1|ZCCHC24|BOC|PJA2|SLC16A7|FGF2|CMTM8|PKM|AHCYL2|ME1|RNF24|IL1R1|CKB|CDC42EP4|DKK3|NUCKS1|AASS|CAMK2N1|USP11|BAMBI|RGL1|LPIN1|COL27A1|GNAL|CA12|DYNLL1|YAP1|SEC61A1|DOK5|PGAM1|TNS2|LMAN1|FBLIM1	down
DESCARTES_FETAL_LIVER_ERYTHROBLASTS	0.309309	0.434772	0.135002	-0.468179	-1.08706	59	OSBP2|TMOD1|ASIC4|SLC22A4|ADD2|ACSBG1|TFRC|SLC6A9|SHISA7|SLC14A1|SLC25A21|ACHE|ANK1|FLACC1|PPT2|SLC5A4-AS1	down
AIZARANI_LIVER_C13_LSECS_2	0.201923	0.311294	0.21925	-0.387356	-1.08926	274	AKAP12|LIFR|APP|MEG3|IGFBP7|NFIB|DLC1|PREX2|MEIS2|PDE7B|SPARC|COL4A2|PPFIBP1|TIMP1|TSPAN7|SASH1|MYO10|PLPP3|RDX|COL4A1|SPRY4|FGFR1|TIMP3|NRP2|ACTN1|FEZ1|PCDH17|NR2F1|ZCCHC24|FXYD6|NRP1|SNTB2|LIMCH1|PXDN|RPGR|CNN3|MID1|ASAP1|IL1R1|CDC42EP4|HECW2|ECE1|SEMA6A|NPDC1|ADD3|RAPGEF5|GALNT15|PRSS23|EPAS1|HEG1|SHC2|C1QTNF1|S100A16|CALU|SGSM1|CALCRL|BAIAP2|LRATD1|ARAP3|FAM107A|SELENON|TNS2|TGFBR3|PALM|FLNB|…	down
BUSSLINGER_GASTRIC_IMMATURE_PIT_CELLS	0.199234	0.309232	0.195789	-0.413709	-1.08961	151	ABLIM1|CALM2|ABCC3|TENT5A|ACTB|ACTG1|CD63|ABHD2|BCAS1|ITGB4|ACTN4|ZBTB7C|SYTL2|TESC|TPM1|CAPN5|LMNA|MGLL|TMSB4X|RAB27B|S100A16|DYNLL1|TCF7L2|FBLIM1|FLNB|CFL1|FHL2|CBR1|SH3BGRL2|CLTB|ALDH3A2|LGALS3|TSPAN3|FA2H|COX8A|EFNB2|CMBL|CES2|ID1|PFN1|CA2|PRDX1|S100A6|CSTB	down
MENON_FETAL_KIDNEY_9_ENDOTHELIAL_CELLS	0.253333	0.374912	0.159647	-0.432816	-1.09389	101	LIFR|APP|SPTBN1|MEIS2|PBX1|SPARC|B2M|CALM1|COL4A2|PLPP3|RDX|HLA-A|COL4A1|IGFBP5|TIMP3|CD81|PCDH17|NRP1|PXDN|FKBP1A|TMSB4X|ANXA2|MAP4K4|ITGB1|ARHGAP29|PTTG1IP|TMSB10	down
DESCARTES_MAIN_FETAL_ISLET_ENDOCRINE_CELLS	0.291908	0.41557	0.13649	-0.482865	-1.09436	50	GNAS|PLD3|CAMK2N1|ABCC8|ARX|PCSK1|PCSK1N	down
TRAVAGLINI_LUNG_SEROUS_CELL	0.294498	0.417305	0.144631	-0.444394	-1.0945	85	GNAS|STK39|ALDH1L1|TESC|S100B|PHLDA1|PRH1|NPDC1|GATM|TPD52L1|AIF1L|SLC12A2|NDRG2|TTYH1|GPT2|SH3BGRL2|AK4|NUCB2|PLTP|CA2|FKBP11|SERPINA3|ALDH18A1|MANSC1|MARCKSL1	down
CUI_DEVELOPING_HEART_COMPACT_VENTRICULAR_CARDIOMYOCYTE	0.278932	0.402327	0.142057	-0.4671	-1.09638	61	POSTN|SPARCL1|SHISA9|VIM|SPARC|FBN1|ELN|FHL1|CXCL14	down
RUBENSTEIN_SKELETAL_MUSCLE_T_CELLS	0.211155	0.322727	0.193813	-0.407558	-1.09671	179	CD44|RPL10|EEF1A1|RPL41|RPL13|TPT1|TMSB4X|RPLP1|RPL37|RPS24|RPL19|RPL21|RPL37A|RPL28|RPS19|RPS27|ATP5MG|RPS23|RPL32|RPL13A|RPS28|RPL30|RPL6|RPS3A|RPL3|RPS18|RPS27A|RPL10A|PFDN5|RPS12|RPS8|RPS29|RPS14|RPL23A|RPL26|RPS15|RPS6|RPLP2|RPL24|RPL11|RPL17|RPL15|RPS25|EIF1|RPL9|RPL34|RPL35|RPL7A|RPS4X|RPS15A|RPL39|RPL35A|RPL36|RPL5|RPS7|RACK1|RPS9|RPL27A|RPS2|FAU|EEF1D|RPL14|RPL18|RPL38|LDHB|RPS13|COX7C|R…	down
CUI_DEVELOPING_HEART_VASCULAR_ENDOTHELIAL_CELL	0.194215	0.304499	0.206588	-0.406611	-1.09955	189	IGFBP7|PTN|SERPINE2|HTRA1|MEIS2|CLU|APLP2|TENT5A|EFEMP1|CREB5|TSC22D1|TSPAN7|LIMA1|SULF1|CFI|SULF2|NFIX|CPE|LTBP3|CST3|SH3RF1|CKB|ELN|GLG1|NPDC1|KLHL13|COL9A3|AIF1L|EMP2|HEG1|PDGFD|PTGDS|PDE4B|SFRP4|GJA1|FBLIM1|GADD45B|IER5L|EFNA5|DPP7|NES|TNKS1BP1|PTPRF|HEXB|COL5A2|ICAM1|SEZ6L2|SLC41A3|RASD1|LTBP2|ATP6AP1|IGFBP2|HSD17B12|NNMT|MECOM|NUCB2|CD151|TMEM120A|GABARAPL2	down
ZHONG_PFC_C7_SST_LHX6_POS_PUTATIVE_MIGRATING_INTERNEURON	0.348525	0.472806	0.118288	-0.630838	-1.10547	14	PAM|GAD1|NXPH1	down
ZHONG_PFC_C6_DLX5_GAD1_GAD2_POS_INTERNEURON	0.35	0.473888	0.116739	-0.617132	-1.10553	15	ERBB4|GAD1|NXPH1|BRINP2|PDE4DIP|ARX	down
DESCARTES_MAIN_FETAL_SATELLITE_CELLS	0.272997	0.397293	0.143759	-0.48613	-1.10723	53	MATN2|ITGA7|CCND2|NCOA1|DAG1|SLF2|SPATS2L|PTGFRN|MEST|GXYLT2|SOX8|CDC25B|EDN3|MSC-AS1|P2RX6|LINC02802	down
DESCARTES_MAIN_FETAL_RETINAL_PIGMENT_CELLS	0.181818	0.289256	0.204295	-0.421446	-1.1077	146	VAT1L|PLCE1|SEC14L2|NBEA|COL8A1|PKNOX2|TRPM3|ITGAV|PLD5|EFR3B|CRPPA|SILC1|PCAT1|CRISPLD1|BMP7|DOCK7|AK5|APC|TMEM135|CYP27A1|PARD3B|LINC00276|APOLD1|FAM189A2|COL4A3|CNDP1|ENPP2|LINC01567|CCND2-AS1|MAMDC2-AS1|ACP6|GEM|UBAP1L|MROH7|RANBP17|HORMAD2-AS1|ZBED3-AS1|SLC39A12|SPART-AS1	down
DESCARTES_FETAL_HEART_ELF3_AGBL2_POSITIVE_CELLS	0.27933	0.402327	0.137251	-0.512681	-1.10829	38	DNAH9|DNAH5|ZBBX|CLIC6|TTC23L|SAXO2|DNAH3|MUC1|PIH1D2|SIX1|WIF1|RSPH1|ANKRD2|PIFO|RXYLT1-AS1	down
TRAVAGLINI_LUNG_LIPOFIBROBLAST_CELL	0.166667	0.268199	0.213928	-0.423498	-1.1131	146	PITPNC1|NAMPT|SERPINE2|APOD|LONRF2|MT2A|SLC20A1|HOMER1|SRPX|TSHZ2|TIMP1|CREM|PGAP1|CFI|PROS1|VEGFA|SPRY2|SULF2|ELOVL5|RND3|LDLR|HAS2|PHLDA1|GFPT2|C1S|IL1R1|SEMA6A|NR4A3|PDPN|STAT3|PVT1|C1QTNF1|ERRFI1|RGS4|SOCS3|TMSB10|PAPPA|ALDH1A3|GJA1|KHDRBS3|CDKN1A|PLIN2|RDH10|THBS2	down
GAUTAM_EYE_IRIS_CILIARY_BODY_PUTATIVE_STEM_CELLS	0.147208	0.245347	0.266351	-0.391632	-1.1136	288	TRIM9|CHI3L1|WWTR1|DGKG|NFIB|LHFPL6|PTPRD|TRIO|C1orf21|PKP4|PITPNM2|CNTNAP3B|NBEA|NCKAP1|OSBPL6|ANTXR1|PLXNA2|RAMP1|GUCY1A2|DCBLD2|ACTN1|SEMA3A|SEMA6D|NDFIP1|S100B|MTRNR2L12|TNFRSF19|MALAT1|MRPL33|ADAMTS9-AS1|KIF1A|CXADR|CDH6|PDLIM5|GAPDH|PLCB4|SIPA1L1|PEBP1|PPIA|SYNGR1|TLN2|PLOD2|ARL4A|TMEM14B|ATP5F1E|NCS1|NAA38|NUDT4|DUSP6|DYNLL1|ATN1|PIK3R3|CPNE5|ATP6V0E2|CAMSAP2|MCAM|AEBP1|PDE4DIP|NEDD8|SNRPG…	down
GAUTAM_EYE_IRIS_CILIARY_BODY_SCHWANN_CELLS	0.239344	0.35647	0.16318	-0.450308	-1.11707	91	PPP2R2B|NTM|MAP2|EPN2|CHRM3|TAFA5|KAT2B|FRY|ZNF532|COL5A3|PLEKHA4|SYT11|RTKN|CLMN|RAB40B|FRMD3|TOM1L2|ITPR3|ATP6V0E2|PHYHD1|MPG|MMP17|NIBAN2|KLF15|WWP1	down
HU_FETAL_RETINA_FIBROBLAST	0.063653	0.123086	0.287805	-0.387038	-1.11782	375	WWTR1|IGFBP7|PTN|DLC1|CALD1|VCAN|APOD|TJP1|MT2A|PLEKHH2|SPARC|CREB5|B2M|LAMB1|TPST1|COL4A2|PRRX1|HMGA2|DOCK1|TIMP1|LAMA4|LIMA1|SULF1|PLPP3|HLA-A|SVIL|COL4A1|RHOJ|NHS|CFI|CDH11|EPHA3|IGFBP5|SNED1|ANTXR1|FGFR1|WLS|NRP2|PDGFRA|FBN1|LAMC1|MYH10|AMOTL1|PLEKHG1|GNG12|HIF3A|PARVA|CD81|CD99|TPM1|TUSC3|CCND2|PXDN|CNN3|HAS2|PLS3|DDR2|TSPYL2|JAG1|COL4A5|CLIC4|SMARCA1|FRMD6|ECE1|ANXA2|RARB|ADD3|RBMS1|PMP22|P…	down
GAO_STOMACH_24W_C6_PIT_CELL	0.338462	0.465385	0.11725	-0.63634	-1.11868	13	NTN1|ADAMTS6|TMEM135|RSPO2	down
LAKE_ADULT_KIDNEY_C22_ENDOTHELIAL_CELLS_GLOMERULAR_CAPILLARIES	0.174721	0.279043	0.206588	-0.429606	-1.12304	137	PTPRG|AKAP12|PITPNC1|GNA14|GPC5|KALRN|LIFR|FBXL7|APP|KIAA1217|CALD1|SPTBN1|PREX2|CDH13|ZEB1|MEIS2|TJP1|APBB2|CHRM3|PBX1|COL4A2|CACNA2D1|RAPGEF4|PPFIBP1|MACF1|HSP90AA1|SASH1|CACNA1C|PLPP3|SVIL|COL4A1|SYNE1|IGFBP5|SNED1|CEP112|NRG3|TIMP3|PRKCA|GRB10|QKI|ARHGEF3|HIVEP3|PLAT|PRKG1|EPB41L4A|LIMCH1|ASAP1|SORBS2|NCOA1|HECW2|ARHGEF12	down
LAKE_ADULT_KIDNEY_C28_INTERSTITIUM	0.225806	0.341392	0.166934	-0.45429	-1.1233	86	AKAP12|SORBS1|TNC|KALRN|IGFBP7|LAMA2|KIAA1217|CALD1|LHFPL6|MEIS2|NAV2|APBB2|TSHZ2|COL4A2|CACNA1C|MEIS1|COL4A1|SYNE1|NEGR1|AUTS2|TIMP3|PRKCA|PALLD|PRKG1|ARHGAP10|TPM1|SSBP2|REV3L|TMSB4X|RPLP1|PDLIM5|DGKH|RBMS1|DST	down
LAKE_ADULT_KIDNEY_C26_MESANGIAL_CELLS	0.166008	0.267755	0.21925	-0.419421	-1.12663	176	PCDH9|PTPRG|IL1RAPL1|AKAP12|RORA|SPOCK1|KALRN|POSTN|CDC42BPA|FBXL7|CAMK2D|IGFBP7|LAMA2|DLC1|CALD1|SPTBN1|LHFPL6|MEIS2|TJP1|PSD3|PTPRD|APBB2|PDE7B|SPARC|TSC22D1|B2M|COL4A2|CACNA2D1|ROBO1|NBEA|HSP90AA1|SH3D19|ACTN4|UNC5C|MEIS1|COL4A1|SYNE1|IGFBP5|SEPTIN7|NRG3|TIMP3|PRKCA|PALLD|PRKG1|SSBP2|TNS1|DAPK2|TMSB4X|NCOA1|DGKH|RBMS1|RAPGEF5|DST|EPAS1	down
GAUTAM_EYE_IRIS_CILIARY_BODY_PIGMENTED_CILIARY_BODY_CELLS	0.175	0.279043	0.202072	-0.438782	-1.13306	124	PTPRG|KIAA1217|SPARCL1|LONRF2|SAMD4A|PCDH7|GPHN|C1orf21|MT-CYB|MSI2|COLGALT2|ITGAV|HIF3A|MT-ND1|P3H2|MFAP3L|EPB41L1|DAPK2|CDH6|CKB|TSPAN9|PFKP|CNTNAP3|NDUFB1|FLNA|IQCA1|CHD4|GOLGA8A|PDE4DIP|MYL6|DPP7|QTRT1|NDUFS8|FSTL1|COX6C|BSG	down
DESCARTES_FETAL_KIDNEY_ERYTHROBLASTS	0.163569	0.26443	0.213928	-0.433839	-1.13411	137	RGS6|SOX6|DPF3|OSBP2|TMOD1|TSPAN5|MYT1|TESC|TF|SLC22A4|ARL4A	down
FAN_OVARY_CL17_PUTATIVE_APOPTOTIC_SMOOTH_MUSCLE_CELL	0.134783	0.228445	0.257206	-0.410737	-1.13555	228	MAP1B|AKAP12|CD44|IGFBP7|PTN|CALM2|MT2A|TSC22D1|MIR4435-2HG|CALM1|CD63|HSP90AA1|CREM|COL4A1|CYTOR|FGFR1|TIMP3|CPE|ACTN1|FXYD6|SLC3A2|AOPEP|TPM1|MT-ND1|PKIG|PLEKHA4|PHLDA1|LMNA|MALAT1|CLIC4|PDLIM5|SQSTM1|MRPS6|DSTN|NR4A3|EPAS1|EMP2|STAT3|EIF1|HSPD1|NDRG2|CRISPLD2|PRKAR1A|NUDT4|TAF7|FAU|PDGFRB|HSP90AB1|LBH|GADD45B|CCT3|CD9|COL18A1|CSRP1|CCDC3|CDKN1A|MYL6|NR4A1|MYLK|MAP1LC3A|TUBA1B|CACYBP|SLC25A3|EE…	down
MANNO_MIDBRAIN_NEUROTYPES_HPROGFPM	0.0677389	0.129555	0.287805	-0.395785	-1.13677	331	DCC|VIM|ARHGEF26|TMEM132C|HMGB1|HMGA2|FLRT2|MLLT3|CHST9|ANTXR1|FREM2|SYNE2|RFX4|ZMAT4|SHROOM3|ADAMTS6|NAP1L1|MID1|SVIP|SOX2|BMP7|RPS19|LRP2|LTBP1|PRTG|RPS14|RPL23A|RPL26|KCNQ2|PDPN|ARL4A|MIR99AHG|SDC2|GAS2|EEF1D|TOX3|MEST|RPL18|CEMIP2|YAP1|CAP2|RPS3|MT1X|LGI1|IGDCC4|SPC25|CTNNAL1|RCN1|NES|PLIN2|HMGN2|ALDH6A1|ANP32E|ARX|SALL1|WEE1|NPM1|STMN1|EFS|MSI1|SNRPF|IGFBP2|AK4|RMST|IGDCC3|HES1|MBNL2|PLIN3|C…	down
DESCARTES_MAIN_FETAL_LYMPHATIC_ENDOTHELIAL_CELLS	0.22293	0.338505	0.166934	-0.478358	-1.13889	73	PPFIBP1|CNTNAP3B|RHOJ|NRP2|KLHL4|SMAD1|GNG12-AS1|PRR5L|PLSCR4|ARL4A|ANKDD1A|S100A16|SELENON|SHC1|GJA1|TFPI|CYP46A1|EFNA5|DTX1|PARD6G|SLC27A3|UBTD1|STAB2	down
DESCARTES_FETAL_INTESTINE_LYMPHATIC_ENDOTHELIAL_CELLS	0.260388	0.381928	0.142057	-0.556855	-1.14113	30	ELMOD1|PROX1|PLSCR4|IL7|TFPI|PARD6G|STAB2|PLA2G4C	down
DESCARTES_FETAL_SPLEEN_ERYTHROBLASTS	0.231231	0.347517	0.158514	-0.492349	-1.14318	59	ST8SIA1|PLPP4|CALN1|SLC22A4|ACSBG1|TFRC|SLC6A9|SLC14A1|SLC25A21|LONRF3|ACHE|LINC00884|TYMSOS|ANK1|FAM117A|C16orf95|SLC5A4-AS1	down
ZHONG_PFC_C4_PTGDS_POS_OPC	0.155303	0.253408	0.222056	-0.436785	-1.14359	144	LSAMP|CADM2|NTM|KANK1|FYN|PCDH7|TMEM108|PKP4|BCAS1|CLDN11|TMEFF2|TMOD1|ZNF827|NFASC|SMOC1|ADAM23|PHACTR3|HMGCS1|TSC22D4|GRIN2A|FXYD6|FAM13C|MSMO1|SILC1|RNF144A|WASF1|TF|BMPER|PLP1|LRRN3|EPHB1|TNFRSF21|RALGPS2|DYNLL1|CRB1|CNP|RGMB|PTGDS|TCF7L2|FAM102A|CAMSAP2|PPP1R16B|ERBB3|SERINC5|TNS2	down
LAKE_ADULT_KIDNEY_C5_PROXIMAL_TUBULE_EPITHELIAL_CELLS_STRESS_INFLAM	0.0358136	0.0778557	0.321776	-0.392842	-1.14433	405	LSAMP|PTPRG|LRRC4C|PDZD2|RORA|PDE4D|ARHGAP42|MIR100HG|DCC|SORCS1|RIMS2|ANKS1B|DLG2|ZHX3|HIP1|SLC4A4|PCDH15|DMD|IGF2BP2|PRICKLE2|CSMD2|CHRM3|PRUNE2|TENT5A|SHISA6|SHROOM4|GRIN2B|ASTN2|SLC1A1|HMGB1|DPP10|MYO6|RNF220|CNTN1|CACNA1C|DNM1|CTNNA3|AQP4-AS1|CSMD1|MAPT|COL4A1|HECW1|NHS|ENOX1|TRPM3|TNRC6A|KLHDC8A|DZIP1|LARGE1|MSRA|NFIX|TNRC6C|LMCD1-AS1|ATP2A2|ARHGAP10|ZNF708|ROBO2|NRP1|SLC16A10|PCSK5|MAOB|AD…	down
LAKE_ADULT_KIDNEY_C1_EPITHELIAL_CELLS_UNASSIGNED	0.260388	0.381928	0.142057	-0.559372	-1.14629	30	NPAS3|DLGAP1|CALD1|MEIS2|PTPRD|CSMD2|PBX1|MAST4|NHS|NRG3|PAMR1|SLC13A3|LRP2|TLN2	down
HAY_BONE_MARROW_CD34_POS_LYMPHOID_UNK	0.339066	0.465385	0.114267	-0.735616	-1.14786	7	GLDC|VAT1L	down
MANNO_MIDBRAIN_NEUROTYPES_HPROGBP	0.0797297	0.14572	0.287805	-0.407766	-1.14992	282	FAT3|LHFPL6|VIM|ITGB8|ARHGEF26|NPTX2|HMGA2|NELL2|ANTXR1|RFX4|TET1|RFTN2|SHROOM3|LIMCH1|BOC|MID1|SOX2|PDZRN3|RPS19|LRP2|ENOSF1|PRTG|POU3F2|PLP1|RPS14|RPL23A|KCNQ2|PDPN|ARL4A|MIR99AHG|ILDR2|EEF1D|RPL18|CEMIP2|YAP1|PAPPA|SPC25|CTNNAL1|NES|HMGN2|SOX9|NOTCH1|MYLK|CCN2|ANP32E|SALL1|WEE1|MSI1|SNRPF|IGFBP2|IGDCC3|HES1|PLIN3|ZC3H12C|GPSM2	down
LAKE_ADULT_KIDNEY_C24_ENDOTHELIAL_CELLS_AEA_AND_DVR	0.153257	0.25124	0.224966	-0.437237	-1.15158	151	PTPRG|SOX5|WWTR1|ADAMTS9|PLCB1|CDC42BPA|FBXL7|APP|NAMPT|CALD1|SPTBN1|ZEB1|MEIS2|TJP1|VIM|APBB2|CHRM3|SPARC|B2M|CALM1|ACTG1|MACF1|HSP90AA1|PSAP|SYNE1|EMP1|KLF12|TIMP3|PODXL|RPL10|ADAMTS6|LIMCH1|TPT1|TMSB4X|CLIC4|RPLP1|PDLIM5|PTMA|RPL19|PLCB4|DOCK9|THSD7A|RPL3|RPS18|DST|EPAS1|RPS6|RPL11|RPL15|EIF1|TTC28|RPL5|PTTG1IP|RPS2|RPL14|TMSB10|HSP90B1|SYN3|PLPP1|RPLP0|RPS16|SRP14|HSP90AB1	down
HAY_BONE_MARROW_PLATELET	0.117391	0.203401	0.276501	-0.415496	-1.1528	233	RGS6|PARD3|DNM3|CLU|ABCC3|SPARC|AFAP1|TSC22D1|CHST8|ASAP2|CTDSPL|MEIS1|PROS1|ATP9A|CTTN|IGF2BP3|SPOCD1|WDR11-AS1|PRKCA-AS1|OXTR|MAOB|ENDOD1|SLC24A3|MFAP3L|PDGFA|SMOX|TSPAN9|BEX3|ABLIM3|KIFC3|ARHGAP6|BAMBI|REEP1|RAB27B|FRMD3|FAXDC2|WBP2|SYTL4|C2orf88|ENKUR|BDNF|SH3BGRL2|AFAP1L2|MYLK|TDRP|PCYT1B|AHCTF1|ITGB3|BCL2L1|GSTO1|CTSA|ARMC3|VCL|SAMD14|GET1	down
FAN_OVARY_CL14_MATURE_SMOOTH_MUSCLE_CELL	0.0837874	0.152737	0.287805	-0.40538	-1.15427	305	MAP1B|NTRK2|CD44|IGFBP7|PTN|CALD1|SPARCL1|LHFPL6|GNAS|CALM2|MT2A|APLP2|SPARC|TSC22D1|PTK2|ACTB|CALM1|HMGB1|ACTN4|IGFBP5|SEPTIN7|TIMP3|TUBA1A|PALLD|CPE|ACTN1|FXYD6|SELENOW|TPM1|MT-ND1|RCAN2|PKIG|PLS3|MRPL33|SORBS2|CLIC4|CKB|PTMA|DSTN|NUCKS1|MT-ND3|EPAS1|SERPING1|PEBP1|MDH1|ITGB1|CBX6|MSRB3|NDRG2|NDUFB1|NUDT4|TAF7|FLNA|VAMP2|ACADVL|DYNLL1|SOCS3|EID1|CHCHD10|BRK1|KANK2|NDUFA5|LGI4|MCAM|DBI|LBH|GADD4…	down
DESCARTES_FETAL_THYMUS_THYMOCYTES	0.276596	0.401695	0.134273	-0.587781	-1.15587	24	BEST3|PXYLP1|CD96|THEMIS|LINC01934	down
BUSSLINGER_ESOPHAGEAL_EARLY_SUPRABASAL_CELLS	0.213592	0.32574	0.172324	-0.483741	-1.15807	75	CALM2|MT2A|B2M|HMGB1|VSNL1|SYNE2|EEF1A1|RPLP1|PTMA|NUCKS1|RPL13A|RPS3A|RPL10A|RPS6|RPL15|HSPD1|RPL5|RPL14|ENO1|HSP90AB1|SET|RPL4|SLC7A1|NCL|TUBA1B|NPM1|STMN1|RAD21|HES1|SLC25A5|HNRNPA1|TUBB|CSRP2|HSPA8|ATP5MC3	down
ZHONG_PFC_C3_ASTROCYTE	0.0386225	0.0826782	0.321776	-0.40105	-1.1585	377	GAP43|NCAM1|GRIK2|MEG3|DNM3|PTCHD4|PDE1C|DIP2C|AFAP1|DPYSL3|CNKSR2|SCN9A|PPFIA2|OSBP2|SATB2|PTPRS|UNC79|NBEA|PLXNA4|SLC38A1|CNTN1|ARPP21|MYO16|DNM1|PGM2L1|FLRT2|KCNT2|THRB|AUTS2|SCN3A|STXBP1|NFIX|AFDN|CTTN|GOLGA8B|SNAP91|PLPPR1|ELAVL3|GAS7|AGO2|KCTD3|MIAT|SLIT1|SYBU|STOX2|CACNG8|SPTBN4|RUNX1T1|ATCAY|CASTOR3|SEMA3C|NEXMIF|EFR3B|EPB41L1|SYT1|ME3|FADS3|CXADR|UBALD2|SYP|ARHGAP39|FBN3|ARFGEF3|MEIS3|NR…	down
TRAVAGLINI_LUNG_VEIN_CELL	0.231844	0.347517	0.152145	-0.536044	-1.15879	38	ADAMTS9|NAMPT|CLU|SRPX|TIMP1|CPE|PLAT|FTH1|SOD2|IL1R1|PRSS23|PTGDS	down
DESCARTES_MAIN_FETAL_STELLATE_CELLS	0.238506	0.355979	0.152145	-0.510912	-1.16066	49	ADAMTS9|EHBP1|DENND2A|LAMB1|ADAMTSL1|HS3ST3B1|HHIP|DAAM2|CCDC3|NEURL1B|ABCA10|SEPTIN4-AS1|IGFBP3|CLMAT3|MASP1|ADAMTS12	down
FAN_EMBRYONIC_CTX_IN_3_INTERNEURON	0.316547	0.439648	0.11725	-0.761988	-1.16395	6	ERBB4|GAD1	down
MURARO_PANCREAS_EPSILON_CELL	0.231429	0.347517	0.154191	-0.532452	-1.16714	41	FGF14|CLU|SYNJ2|SEMA3E|CDKN2A|PROX1|BMP7|FAXDC2|EBF1|ARX|PCSK1|NEDD9|SAMD5	down
DESCARTES_MAIN_FETAL_STROMAL_CELLS	0.284182	0.407639	0.132846	-0.666199	-1.16744	14	ITGBL1|MXRA5|THBS2|CBLN4|COL5A1|COL12A1	down
ZHONG_PFC_C1_ASTROCYTE	0.235457	0.352179	0.15017	-0.570617	-1.16933	30	SPARCL1|DDX24|SLC25A18|ETV1|APOE|ADD3|RIT2	down
TRAVAGLINI_LUNG_CILIATED_CELL	0.00287605	0.00932055	0.431708	-0.381558	-1.16946	1030	FGF14|MAP1B|GNA14|IGFBP7|SPTBN1|MAPK10|CALM2|LMO2|PSD3|ITGB8|DMD|IGF2BP2|PRUNE2|TPST1|AGBL4|CALM1|HSP90AA1|BCAS1|ENAH|NELL2|PTPRN2|PGAP1|PGM2L1|MPDZ|OSBPL6|SYNE1|IGFBP5|IQCK|COBL|CHST9|WLS|DZIP1|DNER|SYNE2|ATP9A|STK33|TTLL7|TUBA1A|KIF21A|RAMP1|C11orf49|KIF3A|EPB41L4B|SYTL2|CDC14B|SHROOM3|CDKN2A|RHPN2|GAS7|DYNC2H1|FTH1|MYEF2|BICC1|MORF4L2|OXTR|MAOB|TUSC3|SPAG16|NAP1L1|DIXDC1|MOK|MTSS2|CEP126|RPGR|…	down
DESCARTES_FETAL_STOMACH_MUC13_DMBT1_POSITIVE_CELLS	0.198697	0.309084	0.179782	-0.478137	-1.17084	82	MT2A|MALRD1|SLC5A9|LHFPL3-AS2|CES2|GPD1	down
MENON_FETAL_KIDNEY_0_CAP_MESENCHYME_CELLS	0.198697	0.309084	0.179782	-0.478821	-1.17252	82	NTRK2|NCAM1|XIST|MEIS2|DDX24|HMGB1|LAMA4|ENAH|SYNE2|TUBA1A|NR2F1|PSIP1|NAP1L1|PTMA|PRXL2A|LYPD1|ITGA8	down
MURARO_PANCREAS_BETA_CELL	0.00439859	0.0132716	0.407018	-0.383955	-1.17423	926	SEMA5A|NRCAM|CHL1|MAP1B|DPP6|TRIM9|PDZD2|GPM6A|RORA|RAB3IP|CADPS|MAP2|TMEM132B|PLCB1|CDC42BPA|ATRNL1|MEG3|FYN|SCD5|GLIS3|NEBL|LRRTM3|ZHX3|HOPX|GNAS|INPP5F|LONRF2|MEIS2|RNF157|ANKH|LMO2|NAV2|PSD3|MT2A|FMN2|GPR158|PCDH7|DIP2C|PRUNE2|DDX24|VAT1L|SOBP|PDE8B|KIF5C|ZMAT3|CACNA2D1|IGF1R|NPTX2|DENND5B|NEO1|IRS2|UNC79|ROBO1|NBEA|HSP90AA1|MAST4|TSPAN7|NCKAP1|GRIA4|PSAP|CHN1|TMOD1|IGSF11|MARK1|MAPT|ST3GAL5|…	down
FAN_EMBRYONIC_CTX_IN_4_INTERNEURON	0.2875	0.411554	0.126876	-0.70198	-1.17608	10	ERBB4|GAD1|NXPH1|PLS3	down
DESCARTES_FETAL_LUNG_NEUROENDOCRINE_CELLS	0.2	0.309735	0.179782	-0.48972	-1.17636	76	COL22A1|NOL4|KCND3|VGF|CPE|MAOB|ABCC8|TMEM132D|SV2B|RGS4|SFRP4|GRIK1|PCSK1|RASD1|NPTX1|KCNIP3|KSR2|NKX2-2|CA8|HES6	down
CUI_DEVELOPING_HEART_C6_EPICARDIAL_CELL	0.0962468	0.170564	0.287805	-0.436847	-1.18071	190	GPM6A|HTRA1|ITGB8|SLC4A4|PLEKHH2|EFEMP1|TIMP1|SULF1|FLRT2|ST3GAL5|CFI|PROS1|SULF2|ITGA3|COLEC12|NPNT|CPE|BICC1|CLIP4|PLEKHA4|SEMA3C|SMOC2|GFPT2|CXADR|C1S|SILC1|IL1R1|LRP2|PCOLCE2|PRSS23|SERPING1|MGST1|PDPN|PLOD2|REEP1|IQCA1|SPOCK2|MEST|CD200|PLLP|ID4|GJA1|MT1E|WWC1|DDR1|PTPRF|BCHE	down
DESCARTES_FETAL_EYE_BIPOLAR_CELLS	0.245478	0.364829	0.141225	-0.617136	-1.1859	20	CA10|LINC02821|HHIP|NETO1|GABRA5|GRIK1|ZNF804B	down
DESCARTES_FETAL_STOMACH_NEUROENDOCRINE_CELLS	0.219941	0.334693	0.160801	-0.537119	-1.19047	44	MEGF11|RFX4|HAP1|MAOB|AP3B2|RGS4	down
FAN_OVARY_CL16_LYMPHATIC_ENDOTHELIAL_CELL	0.0550318	0.109062	0.321776	-0.432286	-1.19244	227	MAP1B|AKAP12|APP|IGFBP7|NFIB|XIST|SPTBN1|APOD|GNAS|CLU|APLP2|EFEMP1|B2M|CALM1|CD63|PPFIBP1|CNTNAP3B|LAMA4|PSAP|SLC38A1|MT-CYB|TSPAN5|HLA-A|CFI|TIMP3|NRP2|SMAD1|TUBA1A|PTPRE|FXYD6|ANGPT2|FKBP1A|MALAT1|PROX1|MT-CO1|ANXA2|FDPS|OCIAD1|PRXL2A|ADD3|PRSS23|SERPING1|GYPC|ANXA5|PDPN|VGLL4|ARL4A|ATP5F1E|ARHGAP29|NORAD|TMBIM6|S100A16|DUSP6|CALCRL|ZFYVE21|REXO2|CTHRC1|SHC1|LAMP1|GJA1|COMT|GADD45B|TFPI|CD9|LA…	down
CUI_DEVELOPING_HEART_5TH_WEEK_ATRIAL_CARDIOMYOCYTE	0.200565	0.309924	0.165657	-0.550362	-1.20213	40	VCAN|LAMA4|TMSB4X|PDGFD|FRMD3|GJA1|DBI|LBH|HEY2|SLIT2|MASP1|CRNDE	down
MANNO_MIDBRAIN_NEUROTYPES_HPROGFPL	0.0248774	0.0572836	0.352488	-0.421907	-1.20217	306	NRCAM|CDH2|FBXL7|VIM|ARHGEF26|TMEM132C|HMGA2|NELL2|PTPRK|FREM2|JAM3|RFX4|TET1|NECTIN3|RAI14|ZMAT4|FBN1|SHROOM3|IGF2BP3|ADAMTS6|MID1|SOX2|CDK6|BMP7|PDZRN3|RPS19|LRP2|ELOVL2|LTBP1|AASS|PRTG|RPS14|RPL23A|KCNQ2|PLOD2|ARL4A|FZD3|MIR99AHG|SDC2|NUDT4|EEF1D|TOX3|MEST|CEMIP2|YAP1|CAP2|MT1X|ENKUR|LGI1|SPC25|CTNNAL1|EFNA5|RCN1|NES|HMGN2|GPC4|TSPAN11|CCN2|ARX|SALL1|WEE1|EFS|MSI1|IGFBP2|AK4|IGDCC3|HES1|SLC39A8	down
DESCARTES_MAIN_FETAL_CILIATED_EPITHELIAL_CELLS	0.0092842	0.0250924	0.38073	-0.403854	-1.2041	562	HSP90AA1|OSBPL6|CHST9|STK33|DYNC2H1|SPAG16|MOK|CEP126|RPGR|CFAP299|PACRG|SPATA6L|MAP9|IFT81|RFX2|SRI|ARHGAP39|CC2D2A|EFCAB2|LINC00271|IK|CFAP54|HYDIN|CFAP36|EFHC1|MAPRE3|TTLL6|FSIP1|DNAH11|RGS22|DYNLL1|NPHP1|DNAH7|IQCA1|P4HTM|CCDC65|B9D1|TSGA10|CFAP61|CDHR3|ENKUR|LRP2BP|C5orf15|TCTN1|FAM229B|IFT88|RFX3|ERGIC3|CLUAP1|DZIP3|SPAG1|SPATA17|RNF157-AS1|CASC2|TMEM67|CFAP298|EFCAB6|DNAH9|NME5|C4orf47|WDR…	down
DESCARTES_FETAL_INTESTINE_INTESTINAL_EPITHELIAL_CELLS	0.0625458	0.121617	0.287805	-0.445535	-1.20428	195	ATP10B|SLC1A1|ALDH1L1|RHPN2|SLC16A10|MAOB|METTL7B|MT1E|SLC5A9|LHFPL3-AS2|C2orf72|LGALS3|WIPF3|CUBN|CES2|FERMT1|MASP1|GPD1|CLIC6|INAVA|AGT|PLEKHS1|SLC19A3|GRTP1|RBKS|FOLH1|ZDHHC23|AIRE|LGR5|CPS1|SLC2A2|CDS1|TREH|GCNT4|HKDC1|SLC28A2	down
BUSSLINGER_GASTRIC_G_CELLS	0.138514	0.232602	0.222056	-0.485702	-1.20569	93	MAP1B|CADPS|PAM|MEIS2|PDE8B|TIMP1|MAST4|NOL4|HLA-A|LRP4|PLXNA2|HAP1|CPE|SELENOW|KIF1A|SORBS2|PDLIM5|ARFGEF3|CAMK2N1|DST|VAMP2|SCG3	down
MENON_FETAL_KIDNEY_8_CONNECTING_TUBULE_CELLS	0.0341021	0.0743659	0.321776	-0.432738	-1.2071	258	RAB3IP|ADAMTS9|ERBB4|IGFBP7|ABLIM1|SNHG14|APLP2|MT-CO3|LAMB1|MT-CO2|CTDSPL|MYO6|HSP90AA1|PSAP|MYO10|PHLDB1|FERMT2|GPRC5B|TRIM2|NPNT|QKI|PTPN13|ARL4C|MPC1|LIMCH1|NDRG1|MALAT1|MRPL33|TFCP2L1|MT-CO1|ATP1B1|FAM171A1|MFHAS1|KCNJ16|POU3F3|MRPS6|DSTN|ATP5MG|CAMK2N1|MT-ND3|ADD3|AHCYL1|PEBP1|AIF1L|ATP5F1E|TMBIM6|NDUFB1|NUDT4|ACADVL|CA12|CISD1|PTTG1IP|SEC62|TMED4|LDHB|BEX2|CHCHD10|NDUFA5|ATP5F1A|COX7C|VDAC…	down
DESCARTES_FETAL_PLACENTA_EXTRAVILLOUS_TROPHOBLASTS	0.148368	0.246693	0.199915	-0.519748	-1.21996	61	HTRA1|BEST3|ASAP3|DIO2|PTPRF|HEXB|FSTL1|FN1|STAB2	down
FAN_EMBRYONIC_CTX_IN_5_INTERNEURON	0.256595	0.378937	0.132147	-0.798899	-1.22033	6	CNR1|DLX1|CALB2	down
MENON_FETAL_KIDNEY_4_PODOCYTES	0.0493318	0.0995166	0.321776	-0.452126	-1.22297	199	MAGI2|NTRK2|ADAMTS9|NEBL|CALD1|HTRA1|TJP1|CALM2|PPP1R9A|VIM|PTPRD|APLP2|SPARC|PLCE1|CD63|RETREG1|CMYA5|PSAP|ACTN4|SULF1|RDX|NTNG1|VEGFA|PON2|NPNT|PODXL|PALLD|TERF2IP|PCMTD2|CD81|ROBO2|TYRO3|TPM1|MALAT1|SEPTIN11|TRIB2|TMSB4X|MAGI2-AS3|ARHGEF12|BMP7|ANXA2|COL9A1|DSTN|THSD7A|CGNL1|ADD3|RBMS1|DST|ITGB1|GADD45A|AIF1L|ANXA5|CANX|PLOD2|PLA2R1|ARHGAP29|SDC2|NORAD|SEC62|SPOCK2|EMC10|SPATS2L|CHD4|HSP90B1|T…	down
AIZARANI_LIVER_C9_LSECS_1	0.0298872	0.0666276	0.352488	-0.427945	-1.22387	298	MAP1B|AKAP12|WWTR1|ADAMTS9|LIFR|APP|MEG3|IGFBP7|DLC1|PREX2|CDH13|ZEB1|OSMR|PRICKLE2|TANC1|SRPX|SPARC|ZNF462|COL4A2|PPFIBP1|TIMP1|CNTNAP3B|MACF1|MYO6|TSPAN7|SASH1|MYO10|LIMA1|PLPP3|RDX|COL4A1|RHOJ|EMP1|SPRY4|FGFR1|PLXNA2|TIMP3|NRP2|GRB10|MYH10|PLEKHG1|ACTN1|PCDH17|NR2F1|FXYD6|NRP1|ANGPT2|LIMCH1|PXDN|RPGR|CNN3|MID1|FKBP1A|YES1|ASAP1|IL1R1|ECE1|SEMA6A|NPDC1|DOCK9|SREK1|RBMS1|RAPGEF5|GALNT15|PRSS23|E…	down
DESCARTES_FETAL_PANCREAS_MESOTHELIAL_CELLS	0.135922	0.229802	0.21925	-0.511234	-1.22389	75	SLAIN1|COL8A1|FGF1|GFPT2|SILC1|LRP2|COL11A1|ITPKC|BRINP2|PPP2R2C|CELF2-AS2	down
LAKE_ADULT_KIDNEY_C18_COLLECTING_DUCT_PRINCIPAL_CELLS_MEDULLA	0.0284951	0.0641369	0.352488	-0.426767	-1.22639	314	KAZN|IGFBP7|SPTBN1|GNAS|CLU|APLP2|B2M|CALM1|ACTG1|CD63|HSP90AA1|PSAP|SLC38A1|MYO10|CREM|TOX|HLA-A|SEPTIN7|SYTL2|MYH10|PTPN13|RPL10|FTH1|CD81|EEF1A1|RPL41|NAP1L1|NDRG1|RPL13|HACD3|SEPTIN11|TPT1|ATP1B1|PKM|TMSB4X|BMPR1B|SOD2|KCNJ16|RTN3|RPLP1|PTMA|RPS24|RPL19|RPL21|ANXA2|RPL37A|BEX3|GAPDH|RPS19|RPS27|DSTN|THSD7A|NUCKS1|RPS23|RPL32|MYO1B|RPL13A|RPS28|RPL30|RPL6|RPS3A|RPL3|RPS18|RPS27A|RPL10A|PFDN5|R…	down
DESCARTES_MAIN_FETAL_IGFBP1_DKK1_POSITIVE_CELLS	0.0478629	0.0968324	0.321776	-0.467315	-1.2308	151	APOD|B2M|IRS2|TIMP1|PLPP3|SULF2|CNR1|GREB1|OXTR|MAOB|PODNL1|MRPS6|SLC37A3|SERPING1|ATP2B4|C1QTNF1|GASK1A|CRISPLD2|IGSF10|SYN3|PLPP1|CHST7|TCEAL4|EMILIN2|TCEAL3|SPSB1|SNX21|NFE2L1|ATP13A3|LTBP2|PBXIP1|PCYOX1|P4HA3|LINC02281|CD82|MMP19|LMOD1|CAB39L|CHPF2|THY1|FAM89A|DEPP1|CHRDL1|APOO|KIAA0040|DCN|CHST2|PCDHGB6|ABI3BP	down
BUSSLINGER_GASTRIC_PARIETAL_CELLS	0.0267505	0.0605998	0.352488	-0.444059	-1.23114	244	LIFR|HOPX|ESRRG|CALM1|NCKAP1|GRIA4|PSAP|IGFBP5|DNER|CYFIP2|FTH1|PPP2R3A|MPC1|PHLDA1|SLC16A7|ATP1B1|PKM|ME3|AHCYL2|KCNJ16|CKB|GAPDH|TPD52L1|ATP5MG|OXCT1|MDH1|AQP4|NDUFB8|PRKAR1A|TMBIM6|PDGFD|ACADVL|ECI2|VDAC2|REXO2|LDHB|CHCHD10|NDUFA5|ATP5F1A|WBP2|COX7C|GPT2|VDAC1|COX7A2L|AK3|SERF2|UQCRB|NDUFA4|ETFRF1|NDUFS8|CMTM4|COX4I1|FTL|COX5B|ATP5MF|ATP5ME|COX6A1|UQCRFS1|ARRDC4|CHCHD2|ATP5PF|COX6C|WIPF3|UQCR1…	down
TRAVAGLINI_LUNG_ALVEOLAR_EPITHELIAL_TYPE_1_CELL	0.0137725	0.0348042	0.38073	-0.426091	-1.23151	379	SEMA5A|PDZD2|GPM6A|NTM|MAP2|IGFBP7|SCD5|EYA4|ABLIM1|DLC1|SPTBN1|HOPX|HIP1|SAMD4A|MT2A|ARHGEF26|APLP2|EFEMP1|SPARC|B2M|ACTB|PLCE1|COL4A2|SLC1A1|ACTG1|CD63|PPFIBP1|COL8A1|TSPAN7|RDX|COL4A1|PROS1|VEGFA|ITGA3|PON2|SEMA3E|FERMT2|SPTAN1|TIMP3|ELOVL5|CAPN2|TTLL7|LAMC1|PTPRE|SEMA6D|CDKN2B|CLIP4|LIMCH1|P3H2|MALAT1|PLS3|PRR5L|EFR3B|TNS1|MGLL|PDGFA|DAPK2|ZFYVE9|TMSB4X|FADS3|CKB|ANXA2|SGCE|MYO1B|PMP22|DST|FH…	down
DESCARTES_FETAL_KIDNEY_LYMPHOID_CELLS	0.0695281	0.131896	0.287805	-0.459254	-1.23363	176	KCNQ5|ARPP21|NELL2|SCN3A|BACH2|ATP13A4|LRRN3|TTN|MT1X|SKAP1|THEMIS|LINC01934|CD247|RASGRP1|BCL11B|STK17A|RASD1|CD2|PBXIP1|LINC01550|SAMD3|ITK|KLRC2|SLFN12L|IKZF3|TCF7|IL7R|BICDL1|KLRC3|SCML4|IFNG-AS1|PYHIN1|LINC00426|LCK|GZMA|GPR171|SLAMF6|ZNF831|CD3G|ATP1A3|SATB1-AS1|GZMK|CD3D|CD3E|RUNX3|PLAAT4|PLEKHF1|IL12RB2	down
CUI_DEVELOPING_HEART_5TH_WEEK_VENTRICULAR_CARDIOMYOCYTE	0.11465	0.200137	0.237794	-0.51839	-1.2342	73	PPP2R2B|PAM|PDE8B|NR2F1-AS1|VSNL1|ATP2A2|CPE|FEZ1|NR2F1|TESC|SHISA5|SVIP|DKK3|GATM|AIF1L	down
ZHONG_PFC_MAJOR_TYPES_EXCITATORY_NEURON	0.230769	0.347517	0.142901	-0.764786	-1.23867	8	PPP2R2B|RBFOX1	down
BUSSLINGER_GASTRIC_METALLOTHIONEIN_CELLS	0.103679	0.18235	0.257206	-0.501207	-1.24025	92	MT2A|ABCC3|ACTB|NDRG1|RPL28|SNHG29|RPS28|RPLP2|RAB27B|RPL27A|PLLP|P4HB|RPLP0|RPS3|MT1X|RPL29|RPL8|METTL7A|MT1E|SH3BGRL2|RPL36A|COX4I1|COX5B|MARCKS|LGALS3|PPDPF|IGFBP2|RPS10|ID1|CA2|LMO4|PRDX1|ATP5PO|CSTB	down
TRAVAGLINI_LUNG_MESOTHELIAL_CELL	0.00220003	0.00729867	0.431708	-0.414437	-1.2452	626	CHI3L1|GAP43|ADAMTS9|CDH2|RGS17|NAMPT|IL1RAP|MEIS2|MT2A|SLC20A1|DPYSL3|B2M|MIR4435-2HG|ZMAT3|ANKRD28|TIMP1|MAST4|SULF1|ST3GAL5|CFI|HRH1|SULF2|GOLM1|CNKSR3|ELOVL5|PODXL|B4GALT5|KIF21A|NECTIN3|CTTN|DCBLD2|RPL10|RPS27L|BICC1|RPL41|BACE1|RPL13|FKBP1A|GFPT2|TPT1|METRN|TMSB4X|CXADR|SOD2|IL1R1|RPLP1|PPA1|SMOX|PTMA|RPL37|RPS24|ARHGAP23|RPL19|RPL37A|RPL28|GAPDH|RPS19|LRP2|RPS27|MAP4K4|SNHG29|RPS23|RPL32|R…	down
DESCARTES_FETAL_CEREBELLUM_PURKINJE_NEURONS	0.116959	0.203155	0.224966	-0.535181	-1.25207	60	RORA|POSTN|SEMA3E|HSPA12A|DAB1|LINC01630|LINC00299|FOXP2	down
DESCARTES_FETAL_PANCREAS_LYMPHATIC_ENDOTHELIAL_CELLS	0.131737	0.224916	0.213928	-0.54745	-1.25291	54	GPM6A|GNA14-AS1|ELMOD1|NRG3|TRMT9B|BMPER|CTHRC1|TFPI|PARD6G|FAM189A2|STAB2	down
DURANTE_ADULT_OLFACTORY_NEUROEPITHELIUM_SUSTENTACULAR_CELLS	0.183333	0.290347	0.172324	-0.59834	-1.2567	33	MT3|PRSS23|MGST1|METTL7A	down
LAKE_ADULT_KIDNEY_C14_DISTAL_CONVOLUTED_TUBULE	0.0322874	0.0715227	0.321776	-0.463256	-1.26063	205	LRP1B|KCNIP4|PTPRG|AGAP1|RORA|CA10|KANK1|ERBB4|GPC5|SOX6|ABLIM1|XIST|KIAA1217|SNHG14|NAV2|AHI1|APBB2|ESRRG|GPHN|ADAMTS9-AS2|AGBL4|DANT2|NOS1AP|PKP4|CTDSPL|ZNF704|SIK3|SVIL|ZNF385D|NHS|MSI2|THRB|TNRC6A|TRIM2|KLF12|SCN2A|QKI|SHROOM3|PLPPR1|DYNC2H1|JPX|PPP2R3A|BICC1|FHOD3|CDK14|LIMCH1|DNAH14|CRADD|ATP1B1|OXR1|ME3|PPARGC1A|SH3RF1|KCNJ16|NCOA1|MBD5|KLHL13|CGNL1|ARHGAP6|DST|CCDC148|ADAMTS17|CLASP1|PTPN…	down
HU_FETAL_RETINA_RPC	0.0866667	0.155955	0.282013	-0.498993	-1.26115	101	SORCS1|SPP1|VIM|AHI1|PCDH7|FIGN|PLPP3|MEIS1|TOX|MSI2|CDH11|NAP1L1|SOX2|CKB|COL9A1|LRP2|CRB1|MEST|LGR4|LMAN1|SNRPG	down
TRAVAGLINI_LUNG_FIBROMYOCYTE_CELL	0.150943	0.249199	0.188204	-0.636832	-1.26374	25	XIST|CLU|PRUNE2|PLXNA4|RAMP1|KCNMA1|CKB|HHIP	down
TRAVAGLINI_LUNG_ALVEOLAR_FIBROBLAST_CELL	0.0325618	0.071677	0.321776	-0.478905	-1.2689	161	LSAMP|NCAM2|GRIA1|GPM6B|CD44|NEBL|SPTBN1|CDH13|SGCD|TMEM108|PLEKHH2|IRS2|MACF1|LAMA4|COL8A1|NTNG1|CDH11|MOXD1|COLEC12|NPNT|TIMP3|PDGFRA|HIVEP3|MYH10|SCN7A|ROBO2|NRP1|MAOB|LIMCH1|ADARB1|DKK3|KIFC3|CAMK2N1|PMP22|DST|FHL1|SERPING1|DYNC2LI1|LRRN3|EMP2|COL13A1|ITGA8|ANGPT1|DUSP6|IGSF10|ABCA6|CYP7B1|SVEP1|SERINC5|LBH|KANK4|METTL7A	down
FAN_OVARY_CL0_XBP1_SELK_HIGH_STROMAL_CELL	0.0371228	0.080452	0.321776	-0.487975	-1.27916	142	MEG3|IGFBP5|RPL10|RPL41|MORF4L2|CNN3|RPL13|ATP1B1|RPLP1|PTMA|RPS24|RPL21|RPS19|RPS27|RPS23|RPL32|RPL13A|RPL30|RPL6|RPS3A|RPL3|RPS18|RPS27A|RPL10A|PFDN5|RPS12|RPS8|RPS14|RPL23A|RPL26|RPS15|RPS6|RPLP2|RPL24|RPL11|RPL17|RPL15|ST13|EIF1|HSPD1|RPL9|ERRFI1|SDC2|RPL34|RPS4X|NACA|RPL39|RPL35A|RPL36|RPL5|RACK1|RPS9|RPS2|FAU|EEF1D|RPL14|RPL18|EIF1B|RPL38|HSP90B1|RPS13|RPL12|RPS3|RPL18A|HSP90AB1|RPL8|FHL2|R…	down
TRAVAGLINI_LUNG_PROXIMAL_BASAL_CELL	0.00135985	0.00471235	0.45506	-0.427404	-1.27921	597	PTPRZ1|SEMA5A|CHL1|TNC|POSTN|APP|PTN|NFIB|XIST|MEIS2|PCDH7|DPYSL3|TSC22D1|FBXO32|TSHZ2|HMGB1|PTPRS|ITGB4|LIMA1|SEPTIN7|CHST9|GRAMD2B|KIF21A|MICALL2|RPL10|EEF1A1|AOPEP|RPL41|RCN2|HNRNPK|NAP1L1|RPL13|F3|SSBP2|KCTD1|TFCP2L1|TPT1|PKM|SOX2|PRKAA2|RPLP1|PTMA|CDC42EP4|RPL37|RPS24|RPL19|ECE1|RPL21|RPL28|GAPDH|MRTFB|RPS19|NUCKS1|SNHG29|RPS23|PFKP|RPL32|RPL13A|PRXL2A|RPS28|RPL30|RPL6|RPS3A|RPL3|RPS18|RPS27…	down
AIZARANI_LIVER_C32_MVECS_3	0.0474561	0.0962877	0.321776	-0.498438	-1.28061	123	AKAP12|WWTR1|GPM6A|LIFR|APP|IGFBP7|SPTBN1|SRPX|TSC22D1|B2M|PPFIBP1|MATN2|CLDN11|HLA-A|SPRY4|FGFR1|TIMP3|NRP2|ACTN1|ZCCHC24|SNTB2|NDRG1|FKBP1A|TNS1|IL1R1|NPDC1|PRSS23|EPAS1|HEG1|ARL4A|TIAM1|PTGDS|CALCRL|ANKRD26|SOCS3|TMSB10|SPRY1|TGFBR3|TFPI	down
MENON_FETAL_KIDNEY_5_PROXIMAL_TUBULE_CELLS	0.0695096	0.131896	0.287805	-0.504362	-1.28116	105	RAB3IP|IGFBP7|VCAN|CLU|SPP1|CALM1|PPFIBP1|MYO6|SYNE2|FTH1|TPT1|JAG1|CDH6|APOE|LRP2|SNHG29|MDH1|HSPD1|TMBIM6|RPS7|ATXN7L3B|PTTG1IP|SPATS2L|FARP1|ID4|DBI|OCIAD2|DSEL|C11orf54|FTL|ALDH6A1|ATP5PF|SLC3A1|LAPTM4A|PSMA2|SELENOP|CUBN|HSPE1|MRPL32|CALM3|ID1|NDUFC1|ATP6V1G1|FLRT3|ATP5IF1|DPP4	down
DESCARTES_MAIN_FETAL_LENS_FIBRE_CELLS	0.0243349	0.0564054	0.352488	-0.471602	-1.28334	205	NRCAM|SLC24A2|LDLRAD3|KCNMB2-AS1|KIAA1217|INPP5F|TRPM8|HMGB1|CAMK2A|NHS|LMCD1-AS1|IQSEC1|EPB41L4A|DNMBP|P3H2|MALAT1|ME1|LINC00903|SIPA1L1|MIPOL1|LPIN1|LSAMP-AS1|PROX1-AS1|LYPD6|ZFYVE21|TUSC7|SOX1-OT|DYNC1I1|CPEB1|ARNTL2|FAM222A-AS1	down
DESCARTES_FETAL_SPLEEN_STC2_TLX1_POSITIVE_CELLS	0.15404	0.251935	0.179782	-0.759278	-1.28425	11	PANTR1	down
HAY_BONE_MARROW_CD34_POS_MULTILIN	0.157895	0.256717	0.181383	-0.674086	-1.28718	19	CDH2|CDK6|AIF1L|ENO1	down
BUSSLINGER_DUODENAL_EARLY_IMMATURE_ENTEROCYTES	0.0785547	0.143948	0.287805	-0.508581	-1.28818	107	CALM2|SLC4A4|CALM1|LIMA1|FTH1|NDRG1|ATP1B1|GATM|SNHG29|RPL6|PEBP1|RPS8|RPS29|RPL26|RPS15A|RPS7|RPS9|RPL27A|CHCHD10|ATP5F1A|COX7C|VDAC1|RPL22|RPL8|CBR1|MAOA|RPL23|COX4I1|FTL|COX5B|COX6A1|LGALS3|ATP5PF|COX6C|COX7A2|COX8A|COX5A|COX7B|CMBL|CES2|SLC25A5|OAT|CA2|UQCRQ|PRDX1|ATP5MC3|ATP5PO|EEF1G	down
DESCARTES_FETAL_EYE_RETINAL_PROGENITORS_AND_MULLER_GLIA	0.152815	0.251104	0.186433	-0.737838	-1.29298	14	CLVS1|DNAH11|PCYT1B|GABRG3	down
LAKE_ADULT_KIDNEY_C6_PROXIMAL_TUBULE_EPITHELIAL_CELLS_FIBRINOGEN_POS_S3	0.0210806	0.0500217	0.352488	-0.480948	-1.29403	175	KCNIP4|NLGN1|AKAP12|AGAP1|WWTR1|PITPNC1|FBXL7|SERPINE2|CLU|SPP1|ITGB8|AHI1|PRUNE2|CALM1|ZNF462|MACF1|HSP90AA1|MAST4|VPS13A|SVIL|PTPRK|CFI|COBL|CNKSR3|SYNE2|MSRA|KIF21A|ARHGEF3|FTH1|NRP1|TMTC2|CNN3|SSBP2|ADAMTS9-AS1|SOD2|CDH6|IL1R1|CLIC4|SEMA6A|SQSTM1|OCIAD1|GATM|RPS19|LRP2|SIPA1L1|RPS23|PEBP1|RPS15|MGST1|CANX|CXCL14|HSPD1|TMBIM6|FAU|SPATS2L|ENO1|RPL18|TMSB10|DOK6|RPLP0|PLCH1|RPS16|HSP90AB1|TFPI|R…	down
DESCARTES_MAIN_FETAL_METANEPHRIC_CELLS	0.13624	0.229802	0.199915	-0.651414	-1.2946	26	DENND5B|LYPD1|BMPER|WASF3|COL13A1|C1QTNF7	down
BUSSLINGER_DUODENAL_STEM_CELLS	0.00764609	0.0211552	0.407018	-0.453825	-1.29673	302	APP|CD44|NFIB|XIST|CLU|TSC22D1|LAMB1|ACTG1|HMGB1|HSP90AA1|SH3D19|MYO10|GOLM1|DDAH1|SYNE2|TRIM24|NECTIN3|ACTN1|RPL10|EEF1A1|SELENOW|RPL41|HNRNPK|CCND2|RPL13|SMOC2|TPT1|CDK6|RPLP1|PTMA|RPL37|RPS24|RPL37A|BEX3|RPS19|RPS27|DSTN|NUCKS1|SNHG29|RPS23|RPL32|RPL13A|RPS28|ADD3|RPL30|RPL6|RPS3A|RPL3|RPS18|RPS27A|RPL10A|RPS12|RPS8|RPS29|RPS14|RPL26|ATP5MC2|RPS15|PPIA|RPS6|EMP2|RPL24|RPL11|CANX|RPL15|RPS25|SL…	down
DESCARTES_FETAL_PANCREAS_DUCTAL_CELLS	0.064009	0.123433	0.287805	-0.517007	-1.29779	98	GFAP|SLC4A4|ATP13A4|ADORA1|ATP1B1|PPARGC1A|KCNJ16|TTYH1|HMGA2-AS1|LINC02343|SLC5A9|LHFPL3-AS2|CFAP221|FGFR2|SLC3A1	down
TRAVAGLINI_LUNG_AIRWAY_SMOOTH_MUSCLE_CELL	0.0296858	0.0663899	0.352488	-0.489366	-1.29827	163	MAP1B|SORBS1|IGFBP7|CDH13|CALM2|NTRK3|SLC38A1|IGFBP5|SEPTIN7|ANTXR1|ITGA7|RAMP1|ACTN1|ANGPT2|RPL41|TPM1|RCAN2|ATP1A2|MRPL33|MGLL|SORBS2|RPLP1|PDLIM5|PTMA|RPL21|RPL37A|RPS27|DSTN|RPS27A|RPL10A|EPAS1|RPS14|RPL23A|RPS6|MSRB3|RPL34|NDUFB1|FLNA|RPL5|RPL27A|RPL14|RPL18|RPL38|CAP2|KANK2|COX7C|ID4|MCAM|RPS16|SPEG|CD9|CSRP1|THSD4|UQCRB|RPL27|MYL6|RPL23|NDUFA4|MYLK|EDNRB|COX6A1|HEY2|RPL31	down
TRAVAGLINI_LUNG_ADVENTITIAL_FIBROBLAST_CELL	0.0128127	0.0330956	0.38073	-0.457407	-1.3077	294	NOVA1|AKAP12|NTM|ANK2|MEG3|CD44|ABLIM1|SPTBN1|APOD|SLC20A1|EFEMP1|SRPX|DPYSL3|TPST1|TSHZ2|DCLK1|PRRX1|PTPRS|TIMP1|MATN2|CLDN11|LIMA1|LRP1|EMP1|MOXD1|PROS1|VEGFA|NEGR1|COLEC12|FGFR1|PDGFRA|FBN1|CPE|PLAT|GAS7|PID1|BICC1|NRP1|HAS2|LMNA|SLC16A7|F3|CST3|SEMA3C|GFPT2|PAMR1|C1S|RGMA|IL1R1|ANXA2|PCOLCE2|ZDHHC9|ADD3|MGST1|PDPN|CSF1|CXCL14|UCHL1|ERRFI1|BZW1|REXO2|SOCS3|IGSF10|ABCA6|SVEP1|SFRP4|AHR|ALDH1A3|…	down
DESCARTES_MAIN_FETAL_AMACRINE_CELLS	0.149215	0.24723	0.186433	-0.674793	-1.30939	21	FRMD5|MEIS2|ASIC2|GRM8	down
DESCARTES_MAIN_FETAL_ENDOCARDIAL_CELLS	0.0635893	0.123086	0.287805	-0.540839	-1.31021	78	POSTN|SPARCL1|BAALC-AS1|CDH11|CD99|FZD6|ECE1|NPDC1|CGNL1|INPP1|HEG1|NORAD|CALCRL|CTHRC1|NT5E|CPD|APCDD1L|NUCB1|PRCP|ITGA10|GINM1|ACKR3|MANSC1|ARMCX2|IL33|FUT11|CALR	down
MENON_FETAL_KIDNEY_1_EMBRYONIC_RED_BLOOD_CELLS	0.0600395	0.117725	0.321776	-0.522429	-1.3114	98	ACTB|MT-CYB|FTH1|MT-ND1|HACD3|SKP1|TPT1|RPL19|GAPDH|RPS23|RPL32|LYPD1|RPL6|RPL3|RPS18|RPL23A|RPL26|ATP5MC2|PPIA|RPL15|RPS25|RPL7A|NACA|RPS15A|DYNLL1|RPL35A|RPL5|RPS7|RPS13|SRP9|RPLP0|RPL29|RPL18A|RPSA|RPL7|CNBP|SUMO2|UBB|FKBP3|CHCHD2|ATP5PF|RPL31|TUBA1B|NPM1|STMN1|ARL6IP1|MT-ND2|PPDPF|ERH|RAD21|OSTC|HSPE1|BTF3|ILF2|EEF1B2|PFN1|TUBB|HSPA8|ID3|MARCKSL1|CALR|RANBP1|RAN	down
HU_FETAL_RETINA_RPE	0.00442194	0.0132836	0.407018	-0.468026	-1.31986	282	WWTR1|APP|IGFBP7|CALD1|VIM|SLC4A4|APLP2|EFEMP1|SPARC|MT-CO3|B2M|VAT1L|PLCE1|SEC14L2|MT-CO2|CD63|HMGA2|COL8A1|ABHD2|PSAP|MT-ATP6|MT-CYB|SULF1|FLRT2|IGFBP5|TRPM3|VEGFA|COLEC12|WLS|ITGAV|TIMP3|MT-ND4|FBN1|LIN7A|SLC3A2|TPM1|PLD5|LTBP3|MT-ND1|MFAP3L|CCND2|PXDN|CST3|SEMA3C|MTRNR2L12|PLS3|DDR2|MT-CO1|C1S|PPARGC1A|PDLIM5|ELN|APOE|CRISPLD1|BMP7|LTBP1|TPD52L1|PCOLCE2|PRXL2A|LYPD1|MT-ND3|EMP2|MGST1|PDPN|CAN…	down
DESCARTES_MAIN_FETAL_PHOTORECEPTOR_CELLS	0.0402606	0.0848863	0.321776	-0.556344	-1.32456	73	TRIM9|MPPED2|NOL4|PTPN13|ADGRV1|ATP1B2|ANO2|PCBP4|RALGPS2|RHBDL3|MAK|VXN|AMER2|CASZ1	down
DESCARTES_FETAL_KIDNEY_MEGAKARYOCYTES	0.0396646	0.0843929	0.321776	-0.516237	-1.3255	121	DGKG|RYR3|ABCC3|DGKI|MED12L|MFAP3L|ADAM32|RAB3C|SLC8A3|RPS6KL1|RAB27B|GRM3|ST8SIA6|PCYT1B|ITGB3	down
LAKE_ADULT_KIDNEY_C16_COLLECTING_SYSTEM_PRINCIPAL_CELLS_CORTEX	0.0242125	0.0563081	0.352488	-0.509731	-1.33247	140	KCNIP4|NLGN1|WWTR1|PDE4D|KAZN|GLIS3|NFIB|XIST|MAPK10|SNHG14|DLG2|PPP1R9A|AHI1|PDE7B|MPPED2|LAMB1|ADAMTS9-AS2|AGBL4|PTK2|DANT2|NBEA|SLC38A1|MYO10|SIK3|TOX|TRPM3|THRB|PRKCA|SCN2A|SYTL2|MYH10|PTPN13|PRKG1|GRIP1|EPB41L4A|FHOD3|TMTC2|LIMCH1|SPAG16|NDRG1|ABTB2|REV3L|CDK6|BMPR1B|SH3RF1|COL4A5|KCNJ16|RBPMS|MBD5|NFAT5|THSD7A	down
DESCARTES_FETAL_PANCREAS_ACINAR_CELLS	0.074184	0.137742	0.287857	-0.585877	-1.33442	53	MT2A|GATM|MT1X|MT1E|MT1M|FREM2-AS1|RTL1	down
MURARO_PANCREAS_MESENCHYMAL_STROMAL_CELL	8.67704e-05	0.000413192	0.538434	-0.442223	-1.33582	666	AKAP12|WWTR1|TNC|SPOCK1|POSTN|MIR100HG|FYN|IGFBP7|LAMA2|DLC1|CALD1|VCAN|LHFPL6|ZEB1|HTRA1|SGCD|OSMR|VIM|MT2A|TRIO|SPARC|AFAP1|LAMB1|FBXO32|TPST1|MIR4435-2HG|ACTB|FAT1|COL4A2|ACTG1|PRRX1|HMGB1|PPFIBP1|TIMP1|LAMA4|COL8A1|ENAH|SASH1|SPRED2|MYO10|TSPAN5|GPC6|SULF1|ADAM12|PHLDB1|SVIL|SYNJ2|COL4A1|NHS|CYTOR|EMP1|CDH11|MCC|IGFBP5|NHSL2|SULF2|SPRY4|ANTXR1|FERMT2|WLS|ITGAV|JAM3|TIMP3|NRP2|PDGFRA|RAI14|QKI…	down
MANNO_MIDBRAIN_NEUROTYPES_HPROGM	0.00369013	0.0115317	0.431708	-0.469109	-1.33633	289	NRCAM|FAT3|DCC|PAM|VIM|ITGB8|ARHGEF26|TMEM132C|FAT1|HMGA2|NXPH1|SULF1|TOX|ARSJ|PON2|FREM2|JAM3|RFX4|NECTIN3|RAI14|ZMAT4|SHROOM3|SCN7A|KCNMA1|ADGRV1|RPGR|MID1|TRAM2|CMTM8|SOX2|ARHGEF28|GRM8|SH3RF1|PDLIM5|CRISPLD1|BMP7|PDZRN3|RPS19|LRP2|RBMS1|PLP1|RPS14|RPL23A|HYDIN|ANXA5|AQP4|PLOD2|ARL4A|MIR99AHG|SDC2|COL27A1|RALGPS2|DNAH7|FRMD3|TOX3|ENO1|MEST|RPL18|CEMIP2|YAP1|CAP2|CTHRC1|KLHL32|MAP6|LGI1|SPC25|I…	down
DESCARTES_FETAL_EYE_PHOTORECEPTOR_CELLS	0.108262	0.189934	0.231127	-0.629933	-1.34094	35	GPC5|MAK|NPTX1|LINC02058|IMPG2|EYS|PDC|LINC00457|MPPED2-AS1	down
ZHONG_PFC_C2_THY1_POS_OPC	0.100817	0.178213	0.234393	-0.674956	-1.34139	26	SNTG1|CA10|APOD|LAMA4|CNTN1|NTNG1|PMP2|SULF2|MYT1|PLAT|S100B|BRINP1|COL9A1	down
LAKE_ADULT_KIDNEY_C10_THIN_ASCENDING_LIMB	0.0036618	0.0115229	0.431708	-0.465457	-1.34151	347	NRXN3|PITPNC1|CDC42BPA|APP|PRKD1|CD44|NAMPT|RIMS2|GNAS|SPP1|OSMR|MT2A|APLP2|TSC22D1|B2M|TPST1|CALM1|PANTR1|ACTG1|CD63|TIMP1|HSP90AA1|PSAP|SASH1|PLPP3|HLA-A|EMP1|SEPTIN7|GOLM1|PON2|CAPN2|RPL10|FTH1|PPP2R3A|CD81|EEF1A1|SELENOW|RPL41|CNN3|RPL13|SLC16A7|TPT1|MGLL|PKM|SOD2|RPLP1|PPA1|PTMA|RPS24|RPL19|RPL21|ANXA2|RPL37A|OCIAD1|GAPDH|RPS19|RPS27|DSTN|RPS23|RPL32|RPL13A|RPS28|RPL30|RPL6|RPS3A|RPL3|RPS18|…	down
ZHONG_PFC_MAJOR_TYPES_INTERNEURON	0.120643	0.208164	0.2114	-0.715398	-1.34524	18	NRXN3|SOX2-OT|ERBB4|MEG3|GAD1	down
FAN_EMBRYONIC_CTX_BIG_GROUPS_INHIBITORY	0.120735	0.208164	0.208955	-0.786282	-1.34908	12	SOX2-OT|ERBB4|GAD1|PLS3	down
GAUTAM_EYE_IRIS_CILIARY_BODY_WIF1_HIGH_FIBROBLASTS	0.0296545	0.0663899	0.352488	-0.526404	-1.34916	120	LSAMP|CALD1|DPYSL3|PRRX1|PLPP3|CDH11|ELOVL5|NR2F1|RPL41|RPL13|CMTM8|TMSB4X|RPL21|RPS23|RPL13A|ADD3|RPL6|RPS18|FHL1|RPS8|RPS14|RPL26|RPL24|RPL17|RPL15|EIF1|RPL34|BZW1|RPS4X|RPL5|TLE5|RACK1|RPS9|EEF1D|EID1|CTSC|BTG3|PAPPA|RPS3|MT1X|RPL8|FHL2|CSRP1|MT1E|RPL7|CDKN1A|C1RL|SUMO2|PTP4A2|NPM1|EEF2|RPS5|FLYWCH2|RASD1|CMBL|SEPTIN4|MLLT11|SSR2	down
DESCARTES_FETAL_PANCREAS_STROMAL_CELLS	0.123684	0.212203	0.206588	-0.70821	-1.35234	19	ABCA6|THBS2|ABCA10|ABCA9|ANGPTL1	down
ZHONG_PFC_C1_DLX5_POS_INTERNEURON	0.0761671	0.140678	0.257206	-0.867476	-1.35361	7	RDX|PRKCA|PDZRN3	down
DESCARTES_FETAL_HEART_SMOOTH_MUSCLE_CELLS	0.085044	0.154225	0.266351	-0.611087	-1.35441	44	THBS4|ARHGEF17|PDGFRB|SEMA5B|PLA2G5|SEPTIN4-AS1|LGR6|LMOD1|C11orf96|NOTCH3|AGT|ACTA2	down
LAKE_ADULT_KIDNEY_C3_PROXIMAL_TUBULE_EPITHELIAL_CELLS_S1_S2	0.0049058	0.0144288	0.407018	-0.493174	-1.35479	217	NLGN1|PTPRG|PDZD2|AGAP1|RORA|PDE4D|KANK1|ANK2|MIR100HG|ABLIM1|NFIB|PARD3|SORCS1|CALD1|MAPK10|ANKS1B|SNHG14|EHBP1|DLG2|ZHX3|PTPRD|SLC4A4|TEAD1|PCDH15|DIP2C|GPHN|PBX1|PRUNE2|ASTN2|DANT2|IGF1R|SLC1A1|PPFIBP1|MYO6|MAST4|VPS13A|GPC6|COL4A1|NHS|TRPM3|TNRC6A|CNKSR3|SYNE2|MSRA|AFDN|FHOD3|NRP1|CDK14|AOPEP|PCSK5|P3H2|MAP3K13|TNS1|CRADD|ADAMTS9-AS1|ARHGEF28|SORBS2|MBD5|SLC13A3|LRP2|SIPA1L1|CGNL1|SREK1|ENOSF…	down
DESCARTES_MAIN_FETAL_VISCERAL_NEURONS	0.0535667	0.10744	0.321776	-0.587747	-1.35822	56	SLC7A14|GNAO1|UCHL1|NCS1|TUBB3|BEND6|RAB15|TMEM59L|TUBB2A|TUBB|ASTN2-AS1|RAB6B|FSD1|SNPH|RUSC1|STMN2|ENHO	down
DESCARTES_MAIN_FETAL_INHIBITORY_NEURONS	0.0405167	0.0848863	0.321776	-0.956566	-1.36235	4	SLAIN1	down
LAKE_ADULT_KIDNEY_C23_ENDOTHELIAL_CELLS_AVR	0.022513	0.0528829	0.352488	-0.526832	-1.3647	125	GPM6A|ADAMTS9|KALRN|FBXL7|APP|IGFBP7|NAMPT|SPTBN1|ZEB1|MEIS2|VIM|MT2A|PBX1|B2M|ACTG1|CD63|PPFIBP1|SASH1|PLPP3|ZNF385D|IGFBP5|TIMP3|QKI|PLAT|RPL10|FTH1|EEF1A1|TMTC2|CNN3|RPL13|TPT1|TMSB4X|ASAP1|RPLP1|PTMA|RPL19|GAPDH|RPS19|RPS23|RPL13A|RBMS1|RPL3|RPS27A|EPAS1|RPS12|RPS8|RPS14|RPS6|RPLP2|CANX|MIR99AHG|EIF1|ARHGAP29|RPL5|RACK1|PTTG1IP|RPS2|RPL18|TMSB10|HSP90B1|RPLP0|RPS16|HSP90AB1|RPL8|TFPI|CD9|RPL7…	down
DESCARTES_FETAL_LUNG_SQUAMOUS_EPITHELIAL_CELLS	0.0137412	0.0348042	0.38073	-0.514442	-1.36479	163	HOPX|MT2A|ATP10B|FTH1|CDKN2B|ZNF365|F3|EIF1|NDRG2|MT1X|MT1E|CDKN1A|NIBAN2|SDCBP2|PHLDA3|LGALS3|SLC25A23|MAP1LC3B|PPDPF|TMPRSS11D|MAL|IL1RL2|AHNAK2|B3GALT5|TMPRSS11A|TTC9|ABHD5|YBX3|GPR87|HES4|RHCG|TP53INP2	down
RUBENSTEIN_SKELETAL_MUSCLE_SMOOTH_MUSCLE_CELLS	0.000773383	0.00294222	0.477271	-0.466178	-1.36612	438	MAP1B|NTRK2|IGFBP7|PTN|CALD1|SPARCL1|CALM2|VIM|MT2A|MT-CO3|TSC22D1|PTK2|ACTB|MT-CO2|MT-ATP6|MT-CYB|ACTN4|SVIL|IGFBP5|MT-ND4|IDS|PALLD|CPE|ACTN1|RPS27L|FTH1|MPC1|SELENOW|RPL41|TPM1|MT-ND1|RCAN2|RCN2|CNN3|PKIG|MAP3K13|LMNA|SKP1|MRPL33|MT-CO1|TNS1|PKM|JAG1|SORBS2|CDH6|CKB|RPLP1|PTMA|RBPMS|ANXA6|RPL37A|SGCE|DKK3|BEX3|GAPDH|MRPS6|DSTN|ATP5MG|CAMTA1|MT-ND3|RPL6|RPS3A|RPL3|PRSS23|RPL10A|FHL1|RBBP7|PFDN5…	down
DESCARTES_FETAL_CEREBELLUM_VASCULAR_ENDOTHELIAL_CELLS	7.83002e-05	0.000380626	0.538434	-0.456953	-1.36783	584	WWTR1|IGFBP7|DLC1|CALD1|NPAS2|HOPX|OSMR|LMO2|SPARC|MIR4435-2HG|COL4A2|TIMP1|P2RY14|MYO10|ACTN4|COL4A1|PODXL|SLC26A2|LAMC1|ATP10A|CDKN2B|ANGPT2|SLC3A2|FKBP1A|PLS3|SRPX2|PAMR1|CDH6|IL1R1|RBPMS|ECE1|ANO2|CGNL1|MYO1B|EPAS1|SYNM|GADD45A|HEG1|LEF1|C1QTNF1|ARHGAP29|TTN|S100A16|DUSP6|ARAP3|ITPR3|THSD1|DAAM2|PDGFRB|MCAM|FAM43A|SHC1|MT1X|TEK|COL18A1|CSRP1|CCDC3|KANK4|MT1E|TNKS1BP1|NIBAN2|APCDD1|SHANK3|RAB1…	down
DURANTE_ADULT_OLFACTORY_NEUROEPITHELIUM_VASCULAR_SMOOTH_MUSCLE_CELLS	0.0402789	0.0848863	0.321776	-0.553034	-1.3685	92	MAP1B|IGFBP7|CALD1|SPARCL1|LHFPL6|MT2A|SPARC|IGFBP5|SEPTIN7|TIMP3|PALLD|TPM1|RCAN2|TNS1|DSTN|FHL1|CRISPLD2|FLNA|SOCS3|KANK2|PDGFRB|ID4|MCAM|GADD45B|CSRP1|MYL6|MYLK|THBS1	down
BUSSLINGER_GASTRIC_D_CELLS	0.0923913	0.164147	0.245042	-0.682136	-1.3696	27	MAP1B|IGFBP5|CAMK2B|CEP126|ARFGEF3|TTN|NR4A1|PCSK1N|CELF4|SCG5|DEPP1|PCSK2|SEC11C	down
FAN_OVARY_CL8_MATURE_CUMULUS_GRANULOSA_CELL_2	3.52224e-05	0.000182635	0.557332	-0.454949	-1.36987	632	CHL1|CDH2|SERPINE2|VCAN|PAM|HOPX|HTRA1|CALM2|NAV2|SRPX|MT-CO3|DPYSL3|ACTB|TSHZ2|MT-CO2|COL4A2|HMGB1|TSPAN7|ENAH|MYO10|MT-ATP6|MT-CYB|COL4A1|CFI|MSI2|VEGFA|PON2|SYNE2|MT-ND4|TUBA1A|GREB1|RPS27L|NDFIP1|CD99|S100B|P3H2|RCN2|CCND2|MAP3K13|MRPL33|MT-CO1|ATP1B1|CMTM8|TMSB4X|SRI|CBX5|CKB|ANXA6|RPL37A|FDPS|DAG1|BEX3|GATM|POLR2F|ATP5MG|MAP4K4|NUCKS1|CAMTA1|MYO1B|PRXL2A|MT-ND3|RPS28|NREP|PRSS23|PLP1|DST|BA…	down
BUSSLINGER_GASTRIC_X_CELLS	0.0075487	0.0209686	0.407018	-0.510315	-1.37292	185	FGF14|MAP1B|MAP2|SOX6|GRIA2|RIMS2|CALD1|CLU|TEAD1|PBX1|DDX24|PDE8B|CALM1|KIF5C|RAPGEF4|PSAP|IGFBP5|TNRC6A|TUBA1A|IDS|CAMK2B|CPE|SNAP25|KCNMA1|GNAO1|MAOB|BACE1|WNK3|CEP126|ADARB1|PROX1|CMTM8|PKM|REV3L|KIF1A|SORBS2|ARFGEF3|BEX3|APBB1|DST|PCBP4|CBX6|ABCC8|PRKAR1A|VAMP2|ATN1|SCG3|SPATS2L|LRATD1	down
GAUTAM_EYE_CORNEA_FIBROBLASTS	0.0112428	0.0294756	0.38073	-0.51884	-1.37646	163	AKAP12|SPTBN1|TEAD1|B2M|FBXO32|TSHZ2|PRRX1|ANKRD28|IRS2|COL8A1|HLA-A|FERMT2|PLD3|LAMC1|RPL10|CD81|MT-ND1|CNN3|TNS1|FAM3C|ASAP1|IL1R1|CLIC4|ITGBL1|NFAT5|RPL21|RPS23|RPL13A|MT-ND3|RPS3A|RPS15|RPLP2|RPL11|PLOD2|RPS25|ERRFI1|RPL35|RPS4X|SPATS2|RPL35A|RPL36|RACK1|RPS9|RPL18|MKLN1|CTHRC1|RPS13|BTG3|RPS16|RPS3|SHC1|RPL29|RPL18A|RPL22|NT5E|RPL8|TFPI|RPS20|CTNNAL1|RCN1|PLIN2|RPL36A|MYLK|ARMCX3|THBS1|RAB13…	down
DESCARTES_FETAL_INTESTINE_MESOTHELIAL_CELLS	0.0238242	0.0557758	0.352488	-0.578836	-1.37811	73	RBFOX1|PTPRD|ITGA3|GRIN2A|C21orf62|GFPT2|SILC1|LRP2|PCOLCE2|COL11A1|PTGDS|KCTD8|TMEM255A|ALDH1A2|NECAB1|CNTN6|NEK5|NAT8L	down
DESCARTES_FETAL_PLACENTA_VASCULAR_ENDOTHELIAL_CELLS	0.0437577	0.0906224	0.321776	-0.556546	-1.3785	90	CDH13|PDE1C|ARHGEF26|IGSF9B|RHOJ|JAM3|LRP6|ZNF521|PCDH17|CACHD1|SYN2|PCSK5|HS3ST3A1|FUT9|HECW2|CGNL1|THSD1|TEK|RALYL|HEY1|NOVA2|SHANK3|AFF3	down
GAO_ESOPHAGUS_25W_C1_CILIATED_EPITHELIAL_CELLS	0.000603903	0.00238732	0.477271	-0.474909	-1.38229	425	FGF14|NOVA1|ERBB4|KCNMB2|APBB2|PRICKLE2|PRUNE2|ASTN2|MACF1|NBEA|NELL2|CSMD1|TRPC1|MPDZ|SYNE1|CHST9|DPY19L1|NRP2|STK33|TRMT9B|TTLL7|KIF3A|DYNC2H1|SYBU|OXTR|CPLANE1|CFAP299|TNFRSF19|PACRG|SPATA6L|KCNB1|C8orf34|GAS8|MAP9|IFT81|COL4A5|ARHGAP39|ITGBL1|SLC13A3|LTBP1|RARB|CFAP54|HYDIN|EFHC1|CCDC148|PTPRT|MAPRE3|TTLL6|DNAH11|RGS22|NPHP1|DNAH7|IQCA1|P4HTM|DMPK|LGR4|CCDC65|B9D1|KLHL32|CFAP61|CDHR3|DPY19L2|…	down
DESCARTES_FETAL_ADRENAL_VASCULAR_ENDOTHELIAL_CELLS	0.0178283	0.0431827	0.352488	-0.533999	-1.38326	125	GPM6A|CDH13|CHRM3|CNTNAP3B|PLPP3|PODXL|MYRIP|GALNT15|ARHGAP29|CALCRL|FAM102A|RGS7BP|THSD1|TEK|SHANK3|EFNB2|ADGRL4|STAB2|NRN1|ID1|EHD3|TCIM|EFNA1	down
LAKE_ADULT_KIDNEY_C11_THIN_ASCENDING_LIMB	0.0104209	0.0274233	0.38073	-0.521053	-1.38429	167	PCDH9|KCNIP4|NRXN3|PTPRG|CA10|ADAMTS9|PITPNC1|KAZN|PLCB1|CDC42BPA|PRKD1|GLIS3|RIMS2|ZEB1|SPP1|AHI1|SAMD4A|MT2A|TRIO|DIP2C|SGIP1|PDE7B|MAGI1|LAMB1|TPST1|PTK2|NOS1AP|DOCK1|CTDSPL|MAST4|SASH1|SIK3|GPC6|SVIL|ZNF385D|MSI2|SNED1|THRB|GOLM1|TRIM2|GRAMD2B|QKI|ARHGEF3|PPP2R3A|BICC1|TMTC2|DNAH14|SLC16A7|SSBP2|CRADD|MYO9A|MGLL|ARHGEF28|SOD2|HIVEP2|NCOA1|NFAT5	down
LAKE_ADULT_KIDNEY_C15_CONNECTING_TUBULE	0.00896256	0.024317	0.38073	-0.518308	-1.38614	170	LRP1B|PCDH9|KCNIP4|SNTG1|WWTR1|RORA|PDE4D|ADAMTS9|ERBB4|GPC5|KAZN|GLIS3|NEBL|XIST|MAPK10|PPP1R9A|AHI1|APBB2|ESRRG|PCDH7|GPHN|MPPED2|LAMB1|ADAMTS9-AS2|AGBL4|DANT2|PPFIBP1|ZNF704|SIK3|TOX|TRPM3|MLLT3|ITGAV|KLF12|PRKCA|SCN2A|SHROOM3|PTPN13|DYNC2H1|PRKG1|GRIP1|JPX|BICC1|FHOD3|SPIRE1|TMTC2|LIMCH1|MID1|SLC16A7|ATP1B1|CDK6|BMPR1B|PPARGC1A|SH3RF1|KCNJ16|RBPMS|NFAT5	down
ZHONG_PFC_C6_PLXNA4_POS_EXCITATORY_NEURON	0.0712942	0.133796	0.287805	-0.888726	-1.38677	7	PLXNA4|GNAL|EIF1B|LINC01102|SCG2|SRM	down
DESCARTES_FETAL_PLACENTA_PAEP_MECOM_POSITIVE_CELLS	0.0100939	0.0266742	0.38073	-0.528751	-1.38931	153	KCNMB2|RIMS2|RNF180|SLC1A1|IGSF11|GRAMD1C|SYT14|DNER|STK33|HAP1|SHROOM3|FAM135B|PRKAA2|ARHGEF28|LINC01239|LINC00271|HS6ST3|CCDC148|CA12|DNAH7|KIZ|DOK5|FAM229B|LINC01301|RASD1|ZPLD1|ENPP5|NNMT|UGT8|DNAH5|MAL|IL1RL2|CFAP43|EVC	down
LAKE_ADULT_KIDNEY_C19_COLLECTING_DUCT_INTERCALATED_CELLS_TYPE_A_MEDULLA	0.00122531	0.00426723	0.45506	-0.485485	-1.38964	313	APP|IGFBP7|NAMPT|SPTBN1|GNAS|CLU|MT2A|MBOAT2|MPPED2|APLP2|B2M|CALM1|ACTG1|CD63|RETREG1|HSP90AA1|PSAP|SLC38A1|LIMA1|CAPN2|TERF2IP|RPL10|FTH1|EEF1A1|SELENOW|RPL41|RCAN2|CNN3|RPL13|SKP1|SEPTIN11|TFCP2L1|MSMO1|TPT1|ATP1B1|PKM|ARHGEF28|TMSB4X|BMPR1B|SOD2|RPLP1|RPS24|RPL19|RPL21|ANXA2|RPL37A|GAPDH|RPS19|RPS27|SNHG29|RPS23|RPL32|RPL13A|RPS28|RPL30|RPL6|RPS3A|RPL3|RPS18|RPS27A|RPL10A|PFDN5|RPS12|PEBP1|RP…	down
CUI_DEVELOPING_HEART_SMOOTH_MUSCLE_CELL	0.0782684	0.1438	0.287805	-0.624281	-1.39204	45	NTRK2|SPARC|TSHZ2|COLEC12|CPE|C1S|ELN|NPDC1	down
FAN_OVARY_CL5_HEALTHY_SELECTABLE_FOLLICLE_THECAL_CELL	0.00111666	0.00398807	0.45506	-0.486607	-1.39285	313	MEG3|SCD5|DLC1|CALD1|SPTBN1|APOD|PBX1|SPARC|LAMB1|TPST1|MIR4435-2HG|TSHZ2|COL4A2|LAMA4|MYO6|MATN2|LIMA1|TSPAN5|COL4A1|CYTOR|CDH11|SEPTIN9|TLE1|SULF2|SEPTIN7|KLHDC8A|FERMT2|WLS|PDGFRA|PLD3|PPP2CB|LAMC1|FKBP10|RND3|NRP1|RCN2|PXDN|PHLDA1|F3|HACD3|APOE|ECE1|SGCE|NUCKS1|RBMS1|PMP22|FHL1|PPIA|EMP2|GYPC|PTK7|SDC2|PRKAR1A|PTCH1|ACADVL|DYNLL1|CALU|RPS7|MEST|LDHB|CTSC|ATP5F1A|PDGFRB|P4HB|RPLP0|GCSH|CCT2|LM…	down
FAN_EMBRYONIC_CTX_EX_4_EXCITATORY_NEURON	0.0113791	0.0296111	0.38073	-0.528556	-1.39393	152	LRRC4C|PDZD2|RYR3|SHISA9|AHI1|PTCHD4|NTRK3|CSMD2|SCN9A|PPFIBP1|CC2D1A|MYO6|ARPP21|CACNA1C|ELMOD1|CSMD1|PTPRK|SYNE1|TIMP3|SCN2A|ACTN2|GOLGA8B|PTPN13|MIAT|KCNMA1|SYBU|SPTBN4|GABRB1|GRID2|FADS3|FBN3|ARFGEF3|DOCK9|DGKH|PFKP|SLC8A3|FBXW7|HYDIN|ABCC8|RPS6KL1|ACADVL|SGSM1|DMWD|GOLGA8A|LGI4|SPEG|MMP17|TSBP1|CELF2-AS2|LINC00342|PLEKHA6|PKD1|RYR2|SRRM3|CACNA1G|LAMA5|ACAP3	down
ZHONG_PFC_C7_ORG_UNDERGOING_NEURONAL_DIFFERENTIATION	0.0444994	0.0918867	0.321776	-0.585548	-1.39579	64	CHL1|DPP6|NTM|TNIK|TMEM132B|SCD5|GRIA2|RBFOX1|DLG2|LONRF2|PTPRD|SATB2|ARPP21|MAPT|EPHA3|MLLT3|HSPA12A|SNAP91|MIAT|CACNG8|RUNX1T1|NDRG1|CEP126|SEMA3C|C8orf34	down
DESCARTES_FETAL_CEREBRUM_SKOR2_NPSR1_POSITIVE_CELLS	0.0611349	0.119538	0.321776	-0.604403	-1.39933	58	RORA|POSTN|PDE1C|ZNF385D|HSPA12A	down
BUSSLINGER_GASTRIC_ANTRAL_ECS	0.0866142	0.155955	0.248911	-0.816339	-1.40065	12	MEG3|CPE|RASD1|SCG2|PCSK1N|SCG5	down
LAKE_ADULT_KIDNEY_C9_THIN_ASCENDING_LIMB	0.0011617	0.00410701	0.45506	-0.502129	-1.4063	265	ANK2|APP|IGFBP7|GNAS|CLU|SPP1|APLP2|B2M|CALM1|ACTG1|CD63|TIMP1|HSP90AA1|SASH1|GOLM1|PON2|DZIP1|SYTL2|RPL10|FTH1|BICC1|EEF1A1|TPM1|NAP1L1|RPL13|SEPTIN11|TPT1|PKM|SOD2|RPLP1|PTMA|RPS24|RPL19|RPL21|ANXA2|RPL37A|OCIAD1|BEX3|GAPDH|RPS19|DSTN|RPS23|RPL32|RPL13A|RPL30|RPL6|RPS3A|RPL3|RPS18|RPS27A|RPL10A|PFDN5|RPS12|PEBP1|RPS8|RPS14|AIF1L|RPS15|PPIA|RPS6|RPLP2|RPL24|ANXA5|RPL11|CANX|RPL15|RPS25|EIF1|HSPD…	down
MURARO_PANCREAS_PANCREATIC_POLYPEPTIDE_CELL	0.00940018	0.0253082	0.38073	-0.537058	-1.40748	145	PCDH9|AKAP12|MAP2|SPOCK1|GRIA3|BMERB1|KCNMB2|PAM|GNAS|INPP5F|MEIS2|CHRM3|DPYSL3|TMOD1|MEIS1|TOX|ZNF608|FGFR1|SEMA3E|TRMT9B|IDS|AMOTL1|ETV1|PCDH17|C21orf62|CEP126|MALAT1|REV3L|LMO3|THSD7A|SREK1|CAMK2N1|ABCC8|TENM2|SGSM1|TOX3|ID4|SPC25|CDKN1A|DDR1|NR4A1|FOXP2|ITM2C|PLPPR4|ACSL6|PLEKHB1|ARX|NEURL1|ADGRL2|ABCB1|RASD1|SCG2|IL17RB|AK4|PCSK1N|SAMD5|PTP4A3	down
BUSSLINGER_DUODENAL_EC_CELLS	0.0735695	0.13733	0.276501	-0.711169	-1.41336	26	MAP1B|CADPS|TIMP1|RAB3C|CDHR3|PCSK1|SCG2|PCSK1N|IGFBP3|ID1	down
DESCARTES_FETAL_HEART_LYMPHATIC_ENDOTHELIAL_CELLS	0.0752089	0.139276	0.276501	-0.665096	-1.41515	34	CNTNAP3B|PROX1|PROX1-AS1|PARD6G|LINC01117|STAB2|P4HA3|ADD3-AS1	down
LAKE_ADULT_KIDNEY_C27_VASCULAR_SMOOTH_MUSCLE_CELLS_AND_PERICYTES	0.0100671	0.0266742	0.38073	-0.538127	-1.41539	155	RGS6|NRXN3|ADGRL3|PTPRG|SOX5|AKAP12|DGKG|AKAP6|KALRN|CDC42BPA|FBXL7|CAMK2D|DLC1|CALD1|SPARCL1|LHFPL6|CDH13|ZEB1|DLG2|MEIS2|HIP1|TJP1|APBB2|DMD|NTRK3|CACNB2|PBX1|COL4A2|CACNA2D1|ZNF704|CACNA1C|ACTN4|SIK3|CTNNA3|GPC6|COL4A1|NHS|IGFBP5|AUTS2|TIMP3|FRY|PALLD|KIF13A|PRKG1|ATP10A|TPM1|RCAN2|GRID2|SSBP2|TNS1|SORBS2|PDLIM5|RBPMS|DSTN|DGKH|ARHGAP6|DST|EPAS1|MSRB3|DGKB|CLMN|TTC28	down
DESCARTES_FETAL_STOMACH_CILIATED_EPITHELIAL_CELLS	0.000913218	0.00334687	0.477271	-0.503339	-1.41641	273	GRM5|STK33|CDKN2B-AS1|OXTR|ANKFN1|RPGR|CFAP299|SPATA6L|C8orf34|ARHGAP39|CC2D2A|LINC00271|CFAP54|HYDIN|EFHC1|CCDC148|DNAH11|RGS22|DNAH7|CCDC65|B9D1|CFAP61|CDHR3|FAM81A|ENKUR|TCTN1|FAM229B|CLUAP1|SPATA17|TMEM67|EFCAB6|DNAH9|NME5|C4orf47|CFAP221|TMEM231|DNAH6|ARMC3|CFAP69|DNAH5|LMNTD1|NEK10|KIAA0825|CFAP43|FANK1|NEK5|EFHC2|FRMPD2|ZBBX|CFAP70|KIF19|PPP1R42|PPIL6|NRAD1|SPATA18|NWD1|HAGHL|NME9|BBS5|CCD…	down
DESCARTES_FETAL_MUSCLE_SMOOTH_MUSCLE_CELLS	0.0244687	0.0565284	0.352488	-0.593089	-1.41724	72	CACNA1C|GPC6|MAPT|SLC6A1|GUCY1A2|ANGPT2|RCAN2|KIAA1549L|TRPC4|GPR176|DAAM2|PDGFRB|SEMA5B|ADCY5|CCDC3|PAWR|SLC7A11|SEPTIN4-AS1|RERG|EDNRA	down
DESCARTES_FETAL_SPLEEN_AFP_ALB_POSITIVE_CELLS	0.00421502	0.0129034	0.407018	-0.535355	-1.418	165	CLU|GLDC|MT2A|HMGCS1|SNAP25-AS1|MSMO1|APOE|GATM|TF|ELOVL2|PEBP1|MGST1|CYP51A1|SCD|SLC39A14|MT1X|GPAM|METTL7A|MT1E|SC5D|FTL|ALDH6A1|FN1|LSS|GRHPR|BEX1|SERPINA3|BHMT2|CHDH|PHYH|RETSAT|DHCR24|PEG10|TRIM32|KTN1-AS1|GAMT|AGT|ALDH4A1|F12|RBKS|F5|FXYD1|FST|DHCR7|PCBD1|CDO1	down
DESCARTES_FETAL_CEREBRUM_VASCULAR_ENDOTHELIAL_CELLS	3.27359e-05	0.000171008	0.557332	-0.480219	-1.41951	520	WWTR1|IGFBP7|DLC1|PREX2|OSMR|LMO2|MT2A|SPARC|COL4A2|MYO10|ACTN4|COL4A1|NHSL2|LAMC1|ATP10A|CDKN2B|ANGPT2|MTRNR2L12|SRPX2|FZD6|CDH6|RBPMS|CGNL1|RPS28|EPAS1|SYNM|SERPING1|HEG1|LEF1|C1QTNF1|ARHGAP29|TTN|S100A16|DUSP6|SOCS3|ARAP3|ITPR3|THSD1|PDGFRB|MCAM|FAM43A|MT1X|MXRA5|TEK|COL18A1|CCDC3|KANK4|MT1E|TNKS1BP1|NIBAN2|DOCK6|CCN2|LMCD1|SLC7A1|KCNE4|FSTL1|TFRC|MTRNR2L1|FN1|ZNF436|ABCB1|FOSL2|ITGA1|ANGPTL4|…	down
MENON_FETAL_KIDNEY_2_NEPHRON_PROGENITOR_CELLS	0.054633	0.108645	0.321776	-0.658153	-1.41984	39	RAB3IP|ERBB4|ABLIM1|LAMB1|HSP90AA1|AFDN|LIMCH1|JAG1|TRIB2|POU3F3|RPL3|RPS2|RPLP0|HOXB3|DBI|RPSA|ANP32E|SOX4|TUBB2B|EIF3F|HES1|MECOM|MAL	down
HU_FETAL_RETINA_PHOTORECEPTOR	0.0454942	0.0931168	0.321776	-0.5971	-1.41986	63	PTPRZ1|NTM|CADPS|RIMS2|AHI1|CAMK2B|PTPN13|SNAP25|NDRG1|ATP1B2|SYT1|CKB|PCBP4|VAMP2|MAK|AMER2|PLEKHB1|SOX4|FABP7	down
FAN_EMBRYONIC_CTX_BIG_GROUPS_BRAIN_ENDOTHELIAL	0.00021887	0.000957556	0.518848	-0.492171	-1.42048	362	SEMA5A|PDZD2|WWTR1|IGFBP7|ABLIM1|LAMA2|NAMPT|DLC1|CALD1|LHFPL6|ZEB1|HOPX|TJP1|LMO2|VIM|MT2A|PDE7B|SPARC|B2M|LAMB1|PDE8B|PLCE1|COL4A2|RAPGEF4|TIMP1|LAMA4|MYO6|ACTN4|HLA-A|COL4A1|RHOJ|CYTOR|CDH11|COLEC12|PON2|FERMT2|TIMP3|CAPN2|PODXL|LAMC1|PLAT|ACTN1|PARVA|SLC3A2|TESC|ATP1A2|LMNA|FKBP1A|TNS1|MGLL|JAG1|YES1|CDH6|CLIC4|TSPAN9|ECE1|CGNL1|MYO1B|PRXL2A|PMP22|RAPGEF5|EPAS1|SERPING1|ITGB1|EMP2|HEG1|MSRB3|…	down
CUI_DEVELOPING_HEART_LEFT_ATRIAL_CARDIOMYOCYTE	0.0911528	0.162732	0.245042	-0.755938	-1.42147	18	PAM|NR2F1-AS1|VSNL1|NR2F1|TESC|FHL1	down
TRAVAGLINI_LUNG_CLUB_CELL	0.0181583	0.0438305	0.352488	-0.561488	-1.42218	107	HOPX|VIM|TIMP1|RPL10|SEL1L3|RPL13|CST3|TPT1|TMSB4X|RPL37|RPS24|RPL19|RPL21|RPL37A|RPS19|RPS27|RPS23|RPL32|RPL13A|RPS28|RPL30|RPS3A|RPS12|RPS8|RPS29|RPS14|RPL23A|RPL26|RPS15|RPS6|RPLP2|RPL24|RPL11|MGST1|RPL15|RPL34|RPL35|RPS15A|RPL39|RPL35A|RPL36|RPL5|RPS7|RPL27A|FAU|RPL18|RPL38|RPS13|RPL12|RPS16|RPS3|AHR|RPL29|RPL18A|RPS11|RPS20|RPL27	down
DESCARTES_MAIN_FETAL_CHROMAFFIN_CELLS	0.0871935	0.156501	0.252961	-0.77445	-1.42412	17	PTCHD1|IL7|CNTFR|PKIA-AS1|GALNT16	down
CUI_DEVELOPING_HEART_VALVAR_ENDOTHELIAL_CELL	0.0100446	0.0266742	0.38073	-0.546407	-1.42547	136	NTRK2|ANK2|CD44|NAMPT|VCAN|MT2A|ITGB4|CLDN11|IGFBP5|PDGFRA|PLAT|FEZ1|RCAN1|AOPEP|S100B|ENDOD1|LDLR|EDIL3|SOD2|DKK3|NR4A3|PMP22|GADD45A|C1QTNF1|RHOU|RGS4|OPTN|SOCS3|CEMIP2|CD200|PRNP|PLLP|SPOCK3|GJA1|CD9|CCDC3|CDKN1A|PLIN2|NR4A1|HEY2|MTRNR2L1|FOSL2|CTSL|APOLD1|PLPP5|CRYAB|MMP19|TUBB2A|ACKR3|PDLIM1|S100A6|BEX1|ANGPTL2|PDLIM3	down
CUI_DEVELOPING_HEART_TRABECULAR_ATRIAL_CARDIOMYOCYTE	0.00679067	0.0191949	0.407018	-0.533029	-1.42564	173	CDH2|NCAM1|SPTBN1|PAM|DMD|IGF2BP2|APLP2|B2M|FAT1|COL4A2|CD63|MACF1|PSAP|SLC38A1|CACNA1C|ZNF827|MEIS1|SVIL|PTPRK|VEGFA|WLS|FREM2|SPTAN1|TIMP3|ATP2A2|CPE|DCBLD2|SLC3A2|MALAT1|MSMO1|ATP1B1|RDH11|JAG1|CXADR|DAG1|COL9A1|DKK3|LTBP1|HEPH|DST|TMED10|ITGB1|EMP2|HEG1|CANX|PLOD2|TTN|ANGPT1|TMBIM6|CYP51A1|CALU|SURF4|SQLE|SCD|ANKRD26|PTGFRN|GOLGA8A|HSP90B1|PRNP|TMEM41B|SPCS2|LMAN1|DPY19L2|C5orf15|COL18A1|LAMP…	down
GAO_ESOPHAGUS_25W_C4_FGFR1HIGH_EPITHELIAL_CELLS	0.00456696	0.0136037	0.407018	-0.526656	-1.42754	202	PCDH9|ADGRL3|ARHGAP42|POSTN|LAMA2|DLC1|LHFPL6|TRIO|ZFHX4|FLRT2|COLEC12|GABBR1|FGFR1|JAM3|FBN1|FKBP10|SH3PXD2B|ARHGAP10|ADAMTSL1|ADAM22|ELOVL6|NRP1|COL5A3|GHR|CRMP1|SYT1|PAMR1|APCDD1L-DT|SLC16A2|COL16A1|GFRA1|PDGFRB|MN1|SVEP1|TGFBR3|AFAP1L2|CSAD|ETFRF1|USP49|THBS2|CADM4|SNX21|ZNF436|TMEM132A	down
DESCARTES_FETAL_CEREBELLUM_GRANULE_NEURONS	0.0697439	0.131948	0.287805	-0.679721	-1.42762	33	GRIK2|GRIN2A|HS3ST3A1|GALNT15	down
DESCARTES_FETAL_MUSCLE_STROMAL_CELLS	0.0136992	0.0348042	0.38073	-0.5833	-1.42836	82	POSTN|SHISA6|COLGALT2|ARSJ|PDGFRA|SMOC2|PTCHD1|C1S|CXCL14|CNTNAP4|ITPRID1|CACNA1G|LINC02234|CNTFR|PLPPR5|PHEX|COL12A1|CDH18|FAIM2|ANGPTL1|DCN|MGP|C1R	down
LAKE_ADULT_KIDNEY_C29_UNKNOWN_NOVEL_PT_CFH_POS_SUBPOPULATION_S2	0.0205964	0.049039	0.352488	-0.580534	-1.4298	85	MAGI2|RORA|KANK1|FBXL7|ZFPM2|PARD3|RBFOX1|EHBP1|ZEB1|DLG2|TMEM178B|ITGB8|BICD1|GPHN|PDE7B|PRUNE2|AGBL4|TSHZ2|DANT2|MACF1|SVIL|SYNE1|KCNT2|THRB|CEP112|NRG3|AUTS2|PALLD|SHROOM3|BICC1|TPM1|FAM189A1|OSBPL10|EDIL3|MYO9A|MBD5|PLCB4|DST|ARHGAP29|TTC28	down
HAY_BONE_MARROW_CD34_POS_LMPP	0.0373099	0.0806077	0.321776	-0.917906	-1.4323	7	NPTX2|NEGR1|NREP|SDK2	down
HAY_BONE_MARROW_CD34_POS_ERP	0.0740565	0.137742	0.287805	-0.869402	-1.43417	9	RYR3|SERPINE2|MAP7|TRIB2|MEST	down
AIZARANI_LIVER_C24_EPCAM_POS_BILE_DUCT_CELLS_3	0.00554267	0.0161661	0.407018	-0.536845	-1.43584	173	ABLIM1|NFIB|SPTBN1|CLU|TJP1|CALM2|SPP1|SLC4A4|TENT5A|ACTG1|CD63|ABHD2|ENAH|ACTN4|MSI2|GOLM1|CAPN2|AFDN|SHROOM3|TPM1|LMNA|ATP1B1|SORBS2|ANXA2|BEX3|DSTN|CAMK2N1|ITGB1|GADD45A|ANXA5|TNFRSF21|SLC12A2|BACE2|TTN|SPATS2L|FAM102A|ERBB3|MYL6|GTF2I|SOX9|DDR1|PTPRF|NECTIN2|SDCBP2|LGALS3|SOX4|TSPAN3|WEE1|PMEPA1|MYL12B|PPDPF|FA2H	down
DESCARTES_FETAL_SPLEEN_MESOTHELIAL_CELLS	0.00304962	0.00983747	0.431708	-0.532783	-1.4375	188	ADGRL3|NEBL|FMN2|SLC4A4|SGIP1|EFEMP1|VAT1L|TIMP1|COL8A1|SULF1|NFASC|ARSJ|ITGA3|NPNT|PLAT|NR2F1|GRIN2A|C21orf62|NDRG1|F3|SEMA3C|GFPT2|CXADR|ARFGEF3|LRP2|TPD52L1|CGNL1|NREP|GADD45A|PDPN|REEP1|ILDR2|ITPKC|SPOCK2|SOCS3|HHIP|ANO5|ID4|PAPPA|KCTD8|GJA1|PATJ|CDKN1A|WWC1|PPP1R3B	down
AIZARANI_LIVER_C39_EPCAM_POS_BILE_DUCT_CELLS_4	0.00411506	0.0126896	0.407018	-0.535185	-1.43759	176	RAB3IP|SPTBN1|TJP1|CALM2|ITGB8|APLP2|TENT5A|CREB5|ACTG1|CD63|PKP4|IRS2|MYO6|HSP90AA1|ENAH|ACTN4|SYNJ2|COBL|VEGFA|GPRC5B|SYNE2|AFDN|HMGCS1|BICC1|SLC3A2|INHBA|TPM1|MSMO1|SOD2|SORBS2|ADAM9|ANXA2|SQSTM1|PFKP|DST|EGFR|ITGB1|GADD45A|ANXA5|TNFRSF21|CSF1|SLC12A2|HMGCR|MAP4|ITPKC|NFKB1|FLNA|SPATS2L|MCAM|TUBB6|HSP90AB1|FLNB|LAMP2|TNKS1BP1|SOX9|THBS1|SLC7A1|SPSB1|ALDH3A2|FGFR2|SOX4|YWHAE|WEE1|PMEPA1|ABCB1|B…	down
CUI_DEVELOPING_HEART_C1_5TH_WEEK_CARDIAC_CELLS	0.0252618	0.0579779	0.352488	-0.594255	-1.43961	78	VSNL1|RHPN2|RCAN1|MSMO1|CXADR|CKB|LRRC49|FDPS|MDH1|EMP2|MGST1|PDPN|CXCL14|UCHL1|SQLE|BEX2|CSRP1|HEY1|MAP1LC3A|RASD1|FXYD7|MLLT11|NME4|SCG5|CSRP2|TPM2|HSPA5|DDIT3|BZW2|REC8|CDH3|SLC2A1|PRDX2	down
AIZARANI_LIVER_C20_LSECS_3	0.000306661	0.00129315	0.498493	-0.506338	-1.43977	288	MAP1B|AKAP12|WWTR1|SORBS1|ADAMTS9|LIFR|PLCB1|APP|MEG3|IGFBP7|NAMPT|DLC1|PREX2|ZEB1|OSMR|SLC20A1|PRICKLE2|TANC1|SPARC|SHROOM4|MIR4435-2HG|ZNF462|COL4A2|PPFIBP1|TIMP1|MACF1|MAST4|SASH1|MYO10|LIMA1|PLPP3|RDX|COL4A1|RHOJ|EMP1|SPRY4|FGFR1|JAM3|PLXNA2|CNKSR3|TIMP3|NRP2|GRB10|B4GALT5|RAI14|PLEKHG1|ACTN1|PCDH17|NR2F1|DNMBP|FXYD6|NRP1|LIMCH1|NDRG1|PXDN|RPGR|MID1|LMNA|FKBP1A|YES1|ASAP1|IL1R1|ADAM9|ARHGAP23…	down
MANNO_MIDBRAIN_NEUROTYPES_HNPROG	0.00340911	0.0107981	0.431708	-0.523673	-1.43982	215	FRMD5|CADPS|TMEM132B|DCC|XIST|FMN2|NPTX2|CLVS1|COBL|MYT1|KLHDC8A|FREM2|ZMAT4|RFTN2|SEMA3A|MIAT|FAM189A1|BOC|CCND2|PHF21B|PHLDA1|TNFRSF19|SOX2|RPS19|THSD7A|POU3F2|FBXW7|KIAA1755|RPS14|RPL23A|PCBP4|KCNQ2|PDPN|EPHA4|ARL4A|CRB1|RHOU|RGS4|RPL18|CEMIP2|VXN|DOK5|MT1X|MAP6|TUBB3|NES|TSPAN11|ELAVL4|STMN1|LAMA5|EFS|MSI1|IGDCC3|DCX|MLLT11|CCDC152|CDC25B|ZC3H12C|GPSM2|NRN1|RNF165|SNHG5|BRSK2|PRDX1|PDE1A	down
GAO_LARGE_INTESTINE_24W_C1_DCLK1POS_PROGENITOR	0.0157034	0.0385697	0.352488	-0.576096	-1.44307	97	LAMA2|VCAN|MAPK10|HTRA1|SRPX|SPARC|TPST1|MATN2|COL8A1|CLDN11|GPC6|COLEC12|SCN7A|BOC|PRICKLE1|PAMR1|C1S|SERPING1|PDPN|CSF1|COL16A1|CTHRC1|SVEP1	down
ZHONG_PFC_C8_UNKNOWN_NEUROD2_POS_INTERNEURON	0.0215222	0.0508972	0.352488	-0.588456	-1.44588	81	GAP43|NTRK2|SPOCK1|ABLIM1|RBFOX1|PLXNA4|CNTN1|NELL2|PTPRK|AUTS2|ACTN2|CPE|PLPPR1|MT3|CACNG8|B3GAT1|CEP126|CALN1|SEMA3C|HIVEP2|UNC13A|ARHGAP23|DOCK9|POU3F2|FBXW7|SCD|LHX2|DOK5|MAP6|NCALD|PALM|KHDRBS3|STK32B|DTX1	down
HU_FETAL_RETINA_MULLER	0.0545544	0.108645	0.321776	-0.661863	-1.45081	41	PTPRZ1|GPM6B|NCAM1|CLU|SPP1|VIM|LINC00461|MYO10|ATP1A2|SEL1L3|SOX2|TRIB2|CKB|CDC42EP4|DKK3|TF|PLP1|TTYH1|LGI4|SNRPG	down
MENON_FETAL_KIDNEY_7_LOOPOF_HENLE_CELLS_DISTAL	0.00061467	0.00240374	0.477271	-0.51913	-1.45119	260	ERBB4|IGFBP7|ABLIM1|SPP1|ESRRG|APLP2|MT-CO3|LAMB1|MT-CO2|CD63|PKP4|CTDSPL|MYO6|MT-ATP6|MT-CYB|SLC5A3|DZIP1|TRIM2|DNER|CYFIP2|CAPN2|MT-ND4|MPC1|NDFIP1|MT-ND1|MRPL33|TFCP2L1|MT-CO1|ATP1B1|PKM|KCNJ16|POU3F3|CKB|APOE|BEX3|MRPS6|CPNE3|ATP5MG|MT-ND3|AHCYL1|PEBP1|MDH1|NDUFB8|ATP5F1E|UCHL1|TMBIM6|NDUFB1|NUDT4|ACADVL|CA12|CISD1|EIF3K|ENO1|REXO2|MEST|LDHB|BEX2|CHCHD10|NDUFA5|ATP5F1A|COX7C|VDAC1|UQCRH|AK3|C…	down
DESCARTES_FETAL_EYE_PDE11A_FAM19A2_POSITIVE_CELLS	0.0462922	0.0944739	0.321776	-0.789803	-1.45236	17	SOX2-OT|RBFOX1|TAFA2|RGS4	down
GAO_SMALL_INTESTINE_24W_C2_PROCRPOS_PROGENITOR	0.0706806	0.133112	0.276501	-0.743791	-1.4536	22	LHFPL6|FLRT2|IGFBP5	down
DESCARTES_FETAL_HEART_EPICARDIAL_FAT_CELLS	0.0140189	0.0352994	0.38073	-0.575253	-1.45388	101	SLC4A4|PLEKHH2|EFEMP1|IGFBP5|GSG1L|RHPN2|C21orf62|GFPT2|LINC01239|LRP2|ADAMTS3|C1QL1|KCTD8	down
DESCARTES_FETAL_KIDNEY_URETERIC_BUD_CELLS	0.00178276	0.00602867	0.45506	-0.524797	-1.45562	234	SNTG1|LINC00511|PDE7B|ATP10B|BCAS1|ITGB4|CFI|EPB41L4B|CTXND1|DIRAS2|SYT16|ACSM6|MYH14|KCTD8|FAM181B|MAOA|RDH10|LINC02343|CYP2J2|FA2H|RDH10-AS1|COBLL1|MYO3B	down
BUSSLINGER_GASTRIC_NECK_CELLS	0.0336408	0.0738199	0.321776	-0.69863	-1.45611	32	CLU|SLC4A4|GOLM1|DYNC2H1|CST3|FUT9|SLC12A2|RGMB|NR4A1	down
DESCARTES_MAIN_FETAL_SATB2_LRRC7_POSITIVE_CELLS	0.0137519	0.0348042	0.38073	-0.573397	-1.45629	104	NFIX|B3GAT1|FOXG1|POU3F3|WASF1|ADAM32|KIF3C|POU3F2|B4GALNT4|ANO8|ZFP37|PKD1|STMN1|FABP7|ZNF883|SRM|PCDHGA10|TTC21B-AS1|HAPLN2|HPF1|SEPTIN3|LINC02306|CSRP2|ADGRB2|MCRIP1|LMTK3|FNDC4|PHC1|BCL6	down
DESCARTES_FETAL_STOMACH_STROMAL_CELLS	0.0533489	0.107311	0.321776	-0.652003	-1.45714	46	SRPX|PDGFRA|INHBA|CXCL14|PTCH1|GLYATL2|NELL1|GLIS1|ANGPTL1|DCN	down
DESCARTES_MAIN_FETAL_HORIZONTAL_CELLS	0.0381393	0.0818942	0.321776	-0.676646	-1.45973	39	TNR|GRIA3|MEGF11|TANC1|ARHGEF4|CACNG7|SEM1|ONECUT1|MIR2052HG	down
LAKE_ADULT_KIDNEY_C4_PROXIMAL_TUBULE_EPITHELIAL_CELLS_S2	0.00367085	0.0115229	0.431708	-0.547849	-1.46527	173	NLGN1|PTPRG|SEMA5A|AKAP12|AGAP1|RORA|TNIK|PDE4D|KANK1|SOX6|DLGAP1|GLIS3|ABLIM1|NFIB|PARD3|KIAA1217|CALD1|MAPK10|PAM|DLG2|PPP1R9A|TMEM178B|ITGB8|SAMD4A|PTPRD|TRIO|DIP2C|PRUNE2|CREB5|AGBL4|PTK2|COL4A2|DANT2|IGF1R|RETREG1|CLSTN2|PPFIBP1|NBEA|MAST4|SASH1|VPS13A|GPC6|SVIL|COL4A1|PTPRK|NHS|NRG3|ITGAV|KLF12|CNKSR3|SYNE2|SHROOM3|EPB41L4A|BICC1|FHOD3|STOX2|NRP1|CDK14|AOPEP|TPM1|P3H2|DNAH14|ADAMTS9-AS1|OXR…	down
ZHONG_PFC_C3_PROX1_CCK_POS_INTERNEURON	0.0406242	0.0848863	0.321776	-0.866521	-1.46565	11	AP1S2|CNR1|ARL4C|PROX1|PDZRN3	down
DESCARTES_MAIN_FETAL_EXCITATORY_NEURONS	0.0339679	0.0743048	0.321776	-0.90496	-1.4657	8	SOX5|PANTR1|MLLT3|SPIRE1|LINC01965|LRRC7|FOXG1-AS1|RNF182	down
DESCARTES_FETAL_EYE_SKELETAL_MUSCLE_CELLS	0.00425502	0.0129166	0.407018	-0.558359	-1.4692	148	FBXO32|CMYA5|ACTN2|RAMP1|TPM1|CAV3|TTN|TTN-AS1|NES|MYL6B|GPC4|FSD2|CFL2|TPM2|ADAMTS8|SBDS|TMEM38A|MYOM1|DUSP26|MLIP|TCEAL7|LANCL1-AS1|PEG10|TRIM32|GAMT|MEG9|LAMTOR5|NEXN|STUM|IL32|DNAJB5|FABP3|AK1|SATB2-AS1|TRIB3|ATP2A1|CAVIN4|BOK|COX7A1|CHRNB1|NPSR1-AS1|GAL3ST1|LDB3	down
DURANTE_ADULT_OLFACTORY_NEUROEPITHELIUM_RESPIRATORY_COLUMNAR_CELLS	0.065445	0.125856	0.287857	-0.757747	-1.47036	21	ANXA2|EPAS1|S100A16|MT1X|CD9|SLC25A5|PRDX1|CSTB|FABP5|TXN	down
DESCARTES_FETAL_CEREBRUM_LIMBIC_SYSTEM_NEURONS	0.0551543	0.109062	0.321776	-0.734738	-1.47522	27	RNF220|PROX1-AS1|BDNF|CPNE4|SAMD5|SYNPO2|CRTAC1|HACD1|PTPN3|GLB1L3|NTF3|FSHR	down
DESCARTES_FETAL_PANCREAS_SMOOTH_MUSCLE_CELLS	0.0265366	0.0605069	0.352488	-0.708327	-1.47632	32	THBS4|SLC6A1|CCDC3|CSPG4|NPTX1|SEPTIN4	down
BUSSLINGER_ESOPHAGEAL_QUIESCENT_BASAL_CELLS	0.0133697	0.0344073	0.38073	-0.617395	-1.47803	75	NTRK2|TNC|SOX6|APP|NFIB|SERPINE2|CLU|ITGB4|MOXD1|IGFBP5|SYNE2|RPL10|FTH1|CD81|EEF1A1|NAP1L1|RPL13|TNS1|RPLP1|DKK3|SNHG29|RPL13A|RPS3A|RPL3|DST|RPS6|CXCL14|RPL5|RACK1|SOCS3|PRNP|RPS3|HSP90AB1|MXRA5|THSD4|RPL4|SLC7A1|ALDH3A2|LAMA5|EEF2	down
DESCARTES_FETAL_THYMUS_VASCULAR_ENDOTHELIAL_CELLS	0.00331303	0.0105415	0.431708	-0.567913	-1.47828	128	RGS6|WWTR1|ADAMTS9|KALRN|DLGAP1|GLIS3|PREX2|MEG8|CHRM3|PPFIBP1|NR2F1-AS1|RNF220|COL4A1|MPDZ|RHOJ|NRG3|PODXL|RFTN2|ZNF521|SEMA3A|HIF3A|GNG12-AS1|PCDH17|PRR5L|PROX1|ABLIM3|MYRIP|DOCK9|THSD7A|ANO2|MYO1B|EPAS1|WASF3|ARHGAP29|CALCRL|STXBP6|ARAP3|MCAM|HOXB3|TEK|IL7|TFPI|NOVA2|SHANK3|NECTIN2	down
LAKE_ADULT_KIDNEY_C8_DECENDING_THIN_LIMB	0.000344731	0.00144498	0.498493	-0.529329	-1.4885	274	IGFBP7|NAMPT|GNAS|CLU|SPP1|MT2A|APLP2|TSC22D1|B2M|CALM1|ACTG1|HMGB1|CD63|TIMP1|HSP90AA1|SLC38A1|SASH1|HLA-A|CAPN2|CPE|RPL10|FTH1|EEF1A1|RPL41|TPM1|NAP1L1|RPL13|SKP1|EDIL3|TPT1|MYO9A|PKM|SOD2|CDH6|RPLP1|PTMA|RPS24|RPL19|RPL21|ANXA2|RPL37A|BEX3|GAPDH|RPS19|RPS27|DSTN|RPS23|RPL32|RPL13A|RPS28|RPL30|RPL6|RPS3A|RPL3|RPS18|RPS27A|RPL10A|PFDN5|RPS12|SERPING1|PEBP1|RPS8|RPS14|RPS15|PPIA|RPS6|RPLP2|RPL24|…	down
RUBENSTEIN_SKELETAL_MUSCLE_FBN1_FAP_CELLS	0.000118872	0.000543861	0.538434	-0.527335	-1.49285	285	NOVA1|AKAP12|NTM|NTRK2|MEG3|VCAN|PAM|HTRA1|CLU|VIM|TRIO|EFEMP1|DDX24|MT-CO3|CREB5|MIR4435-2HG|ACTG1|PTPRA|PRRX1|CD63|TIMP1|HSP90AA1|PSAP|LIMA1|MT-CYB|LRP1|CYTOR|IGFBP5|NEGR1|FGFR1|TIMP3|PDGFRA|MT-ND4|TUBA1A|IDS|FBN1|CPE|RPS27L|FTH1|MPC1|NDFIP1|CD99|MT-ND1|LMNA|CST3|SEMA3C|DDR2|MRPL33|GFPT2|TPT1|PKM|JAG1|C1S|ELN|ANXA2|BEX3|MRPS6|PCOLCE2|MT-ND3|ADD3|RBMS1|PMP22|DST|FHL1|SERPING1|GYPC|ANXA5|MGST1|DY…	down
DESCARTES_FETAL_EYE_AMACRINE_CELLS	0.00705216	0.0198253	0.407018	-0.956999	-1.49331	7	MEIS2	down
LAKE_ADULT_KIDNEY_C13_THICK_ASCENDING_LIMB	0.00252749	0.00826748	0.431708	-0.576633	-1.50097	128	LRP1B|PCDH9|KCNIP4|CA10|ERBB4|GPC5|ANK2|PLCB1|SOX6|PRKD1|ABLIM1|KIAA1217|SNHG14|ZHX3|HIP1|ESRRG|SGIP1|PDE7B|PBX1|LAMB1|ADAMTS9-AS2|AGBL4|DANT2|IGF1R|DOCK1|PKP4|NHS|MSI2|ENOX1|THRB|TNRC6A|TRIM2|KLF12|CYFIP2|DNAH14|SSBP2|TFCP2L1|MYO9A|ATP1B1|OXR1|PPARGC1A|KCNJ16|KLHL13|CGNL1|ARHGAP6|CCDC148|CLMN|PTPN4|NAALADL2|CA12|GALNT18|ANKRD26|LGR4	down
AIZARANI_LIVER_C21_STELLATE_CELLS_1	0.000790028	0.00297322	0.477271	-0.558027	-1.50596	192	PCDH9|MAP1B|KAZN|IGFBP7|PTN|CALD1|VIM|EFEMP1|SRPX|SPARC|TSC22D1|LAMB1|COL4A2|CD63|CTDSPL|TIMP1|MATN2|CLDN11|ACTN4|GPC6|LRP1|COL4A1|EMP1|IGFBP5|PROS1|ANTXR1|TIMP3|PDGFRA|NFIX|PALLD|FBN1|LAMC1|MYH10|ACTN1|CD81|NR2F1|RND3|PHLDA1|LMNA|DDR2|TNS1|C1S|RBPMS|DKK3|DSTN|PRSS23|EPAS1|FHL1|ITGB1|C1QTNF1|ITGA8|CRISPLD2|DYNLL1|ATN1|PTGDS|RGS4|MXRA7|SOCS3|AEBP1|CSRP1|TCEAL4|CCDC3|COL6A1|CDKN1A|MYLK|PLCXD3|THBS1…	down
TRAVAGLINI_LUNG_VASCULAR_SMOOTH_MUSCLE_CELL	0.0186642	0.044743	0.352488	-0.641802	-1.50644	61	SEMA5A|IGFBP7|CALD1|SEPTIN7|SYTL2|ACTN1|TPM1|RCAN2|CNN3|PDGFA|JAG1|CDH6|PTMA|EPAS1|MSRB3|RPS7|LGI4|MCAM|INPP4B|MYL6|MYLK	down
ZHONG_PFC_C2_SOX5_BCL11B_POS_EXCITATORY_NEURON	0.0392312	0.0837252	0.321776	-0.750375	-1.50661	27	LSAMP|SOX5|VSNL1|IGFBP5|SSBP2|MGLL|LMO3|THSD7A|CNTNAP2|CNIH1|BCL11B|FXYD7|SERPINI1|PDE1A|MASP1	down
TRAVAGLINI_LUNG_LYMPHATIC_CELL	0.00111089	0.0039878	0.45506	-0.556481	-1.50839	202	MAP1B|AKAP12|GPM6A|IGFBP7|APOD|GNAS|CLU|EFEMP1|CREB5|SCN9A|MIR4435-2HG|TSHZ2|NTN1|PPFIBP1|NR2F1-AS1|LAMA4|ABHD2|SLC38A1|TSPAN5|RHOJ|IGFBP5|COLEC12|SMOC1|NRP2|KLHL4|SMAD1|LAMC1|GAS7|ACTN1|SEMA3A|PTPRE|NR2F1|ANGPT2|P3H2|NFIA-AS2|LMNA|CST3|PROX1|MGLL|PRKAA2|PDGFA|RTKN|ELN|FRMD6|ANXA2|SGCE|DKK3|ADD3|CXXC5|GYPC|MGST1|PDPN|ARL4A|BACE2|GSTA4|RPL39|RPS2|LRATD1|FAM102A|CD200|RPL29|PALM|FHL2|RPL7|EFNA5|DTX…	down
ZHONG_PFC_C3_HOPX_POS_OPC	0.0154229	0.0380141	0.38073	-0.931972	-1.50945	8	HOPX|PANTR1|ETV1|CST3	down
DURANTE_ADULT_OLFACTORY_NEUROEPITHELIUM_GLOBOSE_BASAL_CELLS	0.0169457	0.0411874	0.352488	-0.726635	-1.51448	32	MAP1B|TUBA1A|ELAVL3|PSIP1|CKB|PTMA|PCBP4|UCHL1|LHX2|HMGN2|SOX4|ELAVL4|STMN1|TUBB2B|TUBB|STMN4|HES6|MARCKSL1|SOX11|RTN1|STMN2	down
TRAVAGLINI_LUNG_BRONCHIAL_VESSEL_1_CELL	0.000550629	0.00221518	0.477271	-0.550892	-1.52101	221	ADAMTS9|PITPNC1|POSTN|IGFBP7|SPARCL1|SPP1|PKP4|RDX|ZNF385D|ACTN1|RPL10|PCDH17|RCAN1|ANGPT2|TESC|RPL41|NDRG1|RPL13|TPT1|MGLL|RPLP1|PTMA|RPL37|RPS24|RPL19|RPL21|RPL37A|RPL28|RPS19|RPS27|RPS23|PFKP|RPL32|RPL13A|RPS28|RPL30|RPL6|RPS3A|RPL3|RPS27A|RPL10A|PFDN5|RPS12|RPS8|RPS29|RPS14|RPL23A|RPL26|GADD45A|RPS15|RPS6|RPLP2|RPL24|RPL11|RPL15|HSPD1|RPL34|RPL35|BACE2|ITPKC|RPS4X|NACA|RPS15A|RPL39|RPL35A|RPL…	down
DESCARTES_MAIN_FETAL_SCHWANN_CELLS	0.015171	0.0375255	0.38073	-0.688387	-1.52574	44	ADAM23|PLAT|SCN7A|S100B|SOX10|PMP22|PLP1|KIAA1755|CNP|LINC01505|PRNP|LGI1|C1orf198|TSPAN11|EDNRB|CADM4|ABCA8|CHL1-AS2|LINC00327|NGFR	down
MURARO_PANCREAS_ALPHA_CELL	1.1415e-06	7.33077e-06	0.643552	-0.511213	-1.52675	549	LSAMP|PPP2R2B|NRCAM|CTNND2|NOVA1|DPP6|NRXN1|MAGI2|PDE4D|CADPS|RGS17|ABLIM1|GRIA3|KCNMB2|SERPINE2|RIMS2|PAM|GNAS|CLU|ANKH|TMEM178B|AHI1|PTPRD|AP1S2|SEZ6L|MBOAT2|CNIH3|TENT5A|PAK3|ARNT2|PLCE1|CALM1|FGF12|CD63|ST8SIA1|CSRNP3|TSPAN7|MYO10|CNTN1|ADCY2|SIK3|GPC6|NOL4|PTPRN2|PGAP1|HLA-A|OSBPL6|SLC7A14|NFASC|SNED1|THRB|CHST9|SMOC1|DNER|NPNT|CNKSR3|ATP9A|CNPY2|TUBA1A|IDS|PALLD|VGF|CAMK2B|CPE|MYH10|KCNIP1|…	down
ZHONG_PFC_C1_NEUROD1_POS_EXCITATORY_NEURON	0.040527	0.0848863	0.321776	-0.769789	-1.52759	25	PCDH9|CADPS|ZFPM2|MYO6|PTPRK|THSD7A|CNTNAP2|AKT3|HEY1|CFAP298	down
CUI_DEVELOPING_HEART_C2_CARDIOMYOCYTE	0.00635413	0.0182291	0.407018	-0.620094	-1.52945	87	NEBL|FGF12|ACTN2|SORBS2|PDLIM5|PFKP|MDH1|TTN|CISD1|EIF1B|CHCHD10|PDE4DIP|FHL2|MTUS2|NDUFS6|COX5A|BNIP3|PPP1R14C|CRYAB|PTP4A3|CFL2|CKMT2|SLC25A4|ALDOC|CRIP2|MYOM1|SNTA1|GOT1|POPDC3|ATP5MC1	down
DESCARTES_FETAL_HEART_STROMAL_CELLS	0.0157739	0.0386074	0.352488	-0.747171	-1.53114	30	PTN|NPTX2|PDGFRA|TARID|ABCA10|ABCA9|ANGPTL1|DCN	down
TRAVAGLINI_LUNG_BASAL_CELL	0.000669337	0.00258859	0.477271	-0.569143	-1.53133	175	IGFBP7|CALD1|APOD|CLU|MT2A|TSC22D1|FBXO32|ACTG1|TIMP1|ITGB4|VSNL1|JAM3|PALLD|EEF1A1|SLC3A2|AOPEP|NAP1L1|CCND2|RPL13|F3|KCTD1|RPLP1|ANXA2|DKK3|GAPDH|SNHG29|RPL32|RPL13A|RPL6|RPS3A|RPL3|RPL10A|DST|EPAS1|EGFR|RPS6|PDPN|RPL15|EIF1|LRRC8A|RPL9|RPS4X|NACA|RPL5|RPS7|RPS2|RPL14|ENO1|PRNP|RPLP0|RPL12|RPS3|PGAM1|SPOCK3|RPL29|RPS11|RPL8|RPSA|CD9|FHL2|RPL7|EFNA5|SOX9|RPL23|RAB34|RPL4|MARCKS|STK17A|ALDH3A2|NP…	down
AIZARANI_LIVER_C10_MVECS_1	6.59646e-05	0.000322904	0.538434	-0.54838	-1.53583	265	PTPRG|WWTR1|ADAMTS9|LIFR|APP|IGFBP7|NFIB|XIST|DLC1|SPTBN1|SPARCL1|GNAS|MEIS2|LMO2|VIM|CHRM3|SRPX|SPARC|DPYSL3|TSC22D1|SHROOM4|CNTNAP3B|MAST4|TSPAN7|SASH1|RPS6KA2|PLPP3|RDX|COL4A1|RHOJ|EMP1|MCC|TIMP3|GRB10|TUBA1A|CPE|PLAT|PCDH17|FXYD6|SNTB2|RUNX1T1|LIMCH1|NDRG1|RPGR|LMNA|FKBP1A|TNS1|ASAP1|CLIC4|CDC42EP4|HECW2|ARHGAP23|ECE1|ANXA2|NPDC1|DOCK9|GALNT15|PRSS23|EPAS1|AIF1L|EMP2|INPP1|HEG1|ARHGAP29|DUSP6…	down
DURANTE_ADULT_OLFACTORY_NEUROEPITHELIUM_OLFACTORY_HORIZONTAL_BASAL_CELLS	0.0266727	0.0605998	0.352488	-0.816813	-1.53594	18	MEG3|TSC22D1|IGFBP5|F3|SOX2|DST|CXCL14|MT1X	down
CUI_DEVELOPING_HEART_COMPACT_ATRIAL_CARDIOMYOCYTE	0.0126346	0.0327564	0.38073	-0.859814	-1.54027	15	FTH1|RPL13|GAPDH|RPS27|RPS3A|RPL27A|RPL18A|RPL7|FTL|RPL31|CRYAB	down
DESCARTES_FETAL_CEREBELLUM_SLC24A4_PEX5L_POSITIVE_CELLS	0.0241511	0.0563081	0.352488	-0.704945	-1.54525	41	KCNQ5|PEX5L|PTPRK|SCN7A|C8orf34|HNF4G|ZFHX4-AS1|ZPLD1|SAMD5	down
RUBENSTEIN_SKELETAL_MUSCLE_PERICYTES	0.00137015	0.00472465	0.45506	-0.589605	-1.54556	142	CD44|IGFBP7|DLC1|CALD1|SPARCL1|LHFPL6|CALM2|MT2A|SPARC|MIR4435-2HG|COL4A2|CD63|TIMP1|THBS4|MT-ATP6|COL4A1|CYTOR|TIMP3|TUBA1A|CPE|TESC|TPM1|CNN3|SKP1|MALAT1|MT-CO1|SRI|GAPDH|MYO1B|PRXL2A|SERPING1|PEBP1|MDH1|ITGB1|ATP5MC2|ANXA5|TNFRSF21|NDRG2|FLNA|VAMP2|FRMD3|EIF3K|VDAC2|LDHB|CHCHD10|ATP5F1A|PDGFRB|MCAM|TFPI|CD9|TMEM59|UBB|ITM2C|YWHAB|COX5B|BSG|CYB5R3|NDUFA13|COX7A2|COX8A|COX7B|MFGE8|SOD1|LAPTM4A|H…	down
DURANTE_ADULT_OLFACTORY_NEUROEPITHELIUM_UNSPECIFIED	0.0113318	0.0295981	0.38073	-0.742047	-1.5466	32	CALM2|CALM1|TUBA1A|CKB|PPA1|DYNLL1|TUBA1B|STMN1|TUBB|PRDX1|ATP5IF1|NQO1|MNS1|PRDX5|TUBB4B|MORN2	down
AIZARANI_LIVER_C29_MVECS_2	3.62376e-05	0.000186517	0.557332	-0.543395	-1.54902	309	PTPRG|AKAP12|WWTR1|GPM6A|ADAMTS9|LIFR|POSTN|APP|IGFBP7|ABLIM1|NFIB|DLC1|SPTBN1|PREX2|SPARCL1|GNAS|LMO2|VIM|SRPX|DPYSL3|TSC22D1|TIMP1|CNTNAP3B|MATN2|MAST4|COL8A1|TSPAN7|SASH1|LIMA1|PLPP3|RHOJ|EMP1|SULF2|SPRY4|SPTAN1|TIMP3|B4GALT5|TUBA1A|CPE|ACTN1|PARVA|NR2F1|FXYD6|SNTB2|LIMCH1|NDRG1|RPGR|PKIG|LMNA|FKBP1A|FGF2|PLSCR4|RFX2|ASAP1|IL1R1|PDLIM5|ARHGAP23|ECE1|ANXA2|NPDC1|DKK3|DSTN|DOCK9|CGNL1|GALNT15|PR…	down
DESCARTES_FETAL_CEREBELLUM_UNIPOLAR_BRUSH_CELLS	0.0161344	0.0393523	0.352488	-0.790064	-1.55365	24	ARSJ|RPH3A|CHST9|MID1|COL13A1|DYNC1I1|TMEM237|RSPO2	down
CUI_DEVELOPING_HEART_C5_VALVAR_CELL	0.000382076	0.00155496	0.498493	-0.574365	-1.55687	202	LSAMP|PTPRZ1|NRCAM|NTRK2|CADPS|VCAN|CLU|MT2A|SRPX|DPYSL3|TSC22D1|TMEM132C|PRRX1|ROBO1|MATN2|CLDN11|ENAH|LIMA1|PLPP3|IGFBP5|GOLM1|TIMP3|NFIX|TUBA1A|MYH10|ACTN1|LTBP3|S100B|LIMCH1|PXDN|LMNA|TNFRSF19|EDIL3|TSPYL2|PAMR1|ELN|APOE|FHL1|C1QTNF1|UCHL1|ERRFI1|RHOU|RGS4|SOCS3|CD200|ERBB3|ID4|SFRP4|AEBP1|AHR|SPOCK3|MXRA5|GADD45B|CD9|CDKN1A|CTNNAL1|TUBB3|SOX9|DSEL|NR4A1|APCDD1|THBS1|LMCD1|HEY2|MTRNR2L1|SOX4	down
DESCARTES_FETAL_LIVER_VASCULAR_ENDOTHELIAL_CELLS	0.000857252	0.00318503	0.477271	-0.59938	-1.56086	129	GNA14|GNA14-AS1|PTCHD4|PRUNE2|CNTNAP3B|TSPAN7|PLPP3|PTPRN2|NHSL2|KLHL4|FEZ1|BRINP1|NETO2|PCA3|HECW2|ZEB1-AS1|MYRIP|BMPER|GALNT18|FAM102A|CPNE5|THSD1|SMAD9|NOVA2|GABRG3|ADGRL4|STAB2|OLFM1|TMC7|NOSTRIN|KIF19|FLT1|IL33|SPATA18|MAN1C1	down
DESCARTES_MAIN_FETAL_GRANULE_NEURONS	0.0145218	0.0361753	0.38073	-0.813099	-1.56247	20	KIF5C|NEO1|SYNJ2|TAFA5|KLHL29	down
GAUTAM_EYE_IRIS_CILIARY_BODY_CRYAA_HIGH_CILIARY_BODY_CELLS	0.00444051	0.0132836	0.407018	-0.641465	-1.56397	80	NLGN1|PDZD2|DGKG|SPOCK1|NCAM1|SLC20A1|PBX1|MIR4435-2HG|FAT1|MAST4|DNAJC6|JAM3|EPB41L4A|CDK6|CXADR|RPL21|RPS19|MYO1B|RPL6|SQLE|ALDH1A3|GCSH|COX7A2L|HSP90AB1|CTNNAL1|EFNA5|PLCXD3	down
LAKE_ADULT_KIDNEY_C2_PODOCYTES	0.000353173	0.00146285	0.498493	-0.571194	-1.56416	209	NPAS3|SEMA5A|DPP6|MAGI2|RYR3|SOX2-OT|CA10|ADAMTS9|KANK1|SPOCK1|FBXL7|SOX6|FYN|NEBL|PARD3|XIST|RBFOX1|CALD1|PAM|DLG2|HTRA1|TJP1|PSD3|ITGB8|BICD1|PTPRD|APBB2|FMN2|TEAD1|KIF1B|GPHN|SGIP1|PDE7B|CACNB2|TANC1|ARHGEF26|ADAMTS9-AS2|PLCE1|FAT1|IGF1R|RETREG1|CTDSPL|CMYA5|MACF1|ACTN4|SIK3|GPC6|SULF1|UNC5C|RDX|NTNG1|MSI2|NFASC|VEGFA|FGF1|CEP112|ITGAV|NPNT|LARGE1|KLHL29|PODXL|FRY|RAI14|PALLD|QKI|ARHGEF3|ZNRF3…	down
DESCARTES_FETAL_STOMACH_PDE1C_ACSM3_POSITIVE_CELLS	0.014517	0.0361753	0.38073	-0.806623	-1.5652	21	ERBB4|PDE1C|ADARB2|WNK3|TFCP2L1|STAC2	down
TRAVAGLINI_LUNG_PERICYTE_CELL	0.00217903	0.00726342	0.431708	-0.617844	-1.56825	113	SEMA5A|NRCAM|PDZD2|DGKG|PLCB1|CDH19|PTN|PREX2|SGIP1|EFEMP1|B2M|LAMB1|PDE8B|PLCE1|COL4A2|P2RY14|MYO10|CHN1|RPS6KA2|COL4A1|VSNL1|SPRY4|PON2|WLS|GUCY1A2|SEMA6D|TESC|NDRG1|TRIB2|CDH6|APOE|MYO1B|SYNM|ARHGEF17|TNFRSF21|SLC12A2|CLMN|MEST|FARP1|PDGFRB|MCAM	down
FAN_OVARY_CL3_MATURE_CUMULUS_GRANULOSA_CELL_1	9.85442e-05	0.000462959	0.538434	-0.567296	-1.56924	248	CDH2|IGFBP7|ABLIM1|XIST|SERPINE2|VCAN|HOPX|HTRA1|MT-CO3|DPYSL3|TSHZ2|MT-CO2|COL4A2|ACTG1|PPFIBP1|TSPAN7|CLDN11|ENAH|MT-ATP6|MT-CYB|COL4A1|CFI|MSI2|SLC5A3|SYNE2|PLD3|MT-ND4|GREB1|SEMA6D|NDFIP1|CD99|MT-ND1|S100B|MAOB|RCN2|CCND2|CST3|HACD3|MALAT1|MT-CO1|TMSB4X|SRI|CKB|ANXA6|WASF1|DAG1|BEX3|GATM|MAP4K4|CAMTA1|MT-ND3|PRSS23|PLP1|DST|BAMBI|ITGB1|ATP5MC2|RPS25|GSTA4|FLNA|PTTG1IP|SCD|TMSB10|YAP1|BEX4|MRP…	down
DESCARTES_FETAL_LUNG_CILIATED_EPITHELIAL_CELLS	1.35055e-06	8.51696e-06	0.643552	-0.534346	-1.57038	449	ESRRG|CHST9|STK33|ANKFN1|SPAG16|CEP126|RPGR|CFAP299|PACRG|SPATA6L|C8orf34|KCNJ16|CC2D2A|SLC22A4|IK|CFAP54|HYDIN|EFHC1|PTPRT|TTLL6|FSIP1|DNAH11|RGS22|NPHP1|DNAH7|CCDC65|B9D1|MAK|CFAP61|ENKUR|LRP2BP|LMO1|FAM229B|CLUAP1|SPATA17|RNF157-AS1|CASC2|TMEM67|CFAP298|EFCAB6|DNAH9|NME5|C4orf47|CFAP221|IFT57|MROH9|TMEM231|DNAH6|ARMC3|KIF27|RPGRIP1L|LCA5|CFAP69|TTC26|DNAH5|LMNTD1|NEK10|CFAP43|FANK1|NEK5|FRMPD2…	down
DESCARTES_FETAL_HEART_ENDOCARDIAL_CELLS	0.0183439	0.0441263	0.352488	-0.738102	-1.5712	35	TMEM132C|CDH11|SMOC1|INHBA|CGNL1|ITGA8|CA12|LRATD1|APCDD1|APCDD1L|SALL1	down
RUBENSTEIN_SKELETAL_MUSCLE_FAP_CELLS	0.000231689	0.00100249	0.518848	-0.58537	-1.57519	179	MAP1B|NOVA1|AKAP12|APP|MEG3|IGFBP7|LAMA2|VCAN|LHFPL6|APOD|VIM|EFEMP1|CD63|TIMP1|PSAP|LIMA1|PLPP3|LRP1|EMP1|PDGFRA|LAMC1|SCN7A|CD81|NDFIP1|RND3|CD99|LMNA|CST3|MALAT1|SMOC2|C1S|SRI|ANXA2|SGCE|BEX3|MT-ND3|ADD3|PMP22|FHL1|SERPING1|MGST1|CXCL14|SDC2|PTGDS|EID1|HSP90B1|SFRP4|SPRY1|DBI|TFPI|COL6A1|TMEM59|MARCKS|FSTL1|ATP6AP2|TMCO1|ABCA8|FN1|GPX4|CYB5R3	down
LAKE_ADULT_KIDNEY_C12_THICK_ASCENDING_LIMB	5.48367e-06	3.22569e-05	0.610527	-0.544114	-1.57563	371	PCDH9|NRCAM|NTRK2|GPC5|ANK2|PLCB1|APP|SCD5|KIAA1217|ACSS3|ZHX3|GNAS|HIP1|ESRRG|SGIP1|PLEKHH2|APLP2|B2M|PANTR1|CD63|PKP4|PSAP|HLA-A|COBL|GOLM1|WLS|DZIP1|TRIM2|CYFIP2|CAPN2|PLPPR1|RPL10|FTH1|CD81|MPC1|EEF1A1|SELENOW|RPL41|RPL13|SLC16A7|CST3|KCTD1|TPT1|ATP1B1|FAM171A1|OXR1|PKM|PPARGC1A|CKB|RPLP1|RPL37|RPS24|RPL19|RPL21|RPL37A|OCIAD1|BEX3|GAPDH|RPS19|RPS27|DSTN|KIFC3|ATP5MG|SNHG29|CGNL1|RPS23|KCTD16|…	down
BUSSLINGER_ESOPHAGEAL_PROLIFERATING_BASAL_CELLS	0.00803909	0.022072	0.38073	-0.662902	-1.57822	66	HOPX|MT2A|B2M|HMGB1|SYNE2|RPL10|CD81|EEF1A1|SLC3A2|NAP1L1|PTMA|NUCKS1|RPL13A|RPL10A|DST|RPL15|CXCL14|RPL5|ENO1|RPS3|RPL18A|RPL4|SLC7A1|NCL|TUBA1B|STMN1|ARL6IP1|GPX4|EEF2|RPS5|HNRNPA1|EEF1B2|TUBB	down
DESCARTES_FETAL_THYMUS_THYMIC_EPITHELIAL_CELLS	6.26787e-05	0.00030898	0.538434	-0.57568	-1.58067	225	NRXN3|LRRC4C|DPP6|KANK1|LINC00511|SPOCK1|ARHGAP42|EYA4|SORCS1|MAPK10|ESRRG|SEZ6L|GPHN|CACNB2|ASTN2|ATP10B|DANT2|ADAMTS14|CMYA5|CSRNP3|PKNOX2|CDH4|ADARB2|CLVS1|SYNE1|NHS|TRPM3|HSPA12A|UNC5D|SLC6A1|CDC14B|RHPN2|PTPN13|MICALL2|PRKG1|GRIP1|ROBO2|EPB41L4A|ANKFN1|GHR|KCTD1|FAM135B|PPARGC1A|SORBS2|OTUD7A|MAPK4|GSTO2|ZNF483|BMP7|LMO3|CGNL1|OXCT1|EGFR|XKR4|MIR3936HG|HS6ST2|PTPRT|ADAMTS17|TLE2|COL27A1|ANGP…	down
DESCARTES_FETAL_LUNG_STROMAL_CELLS	0.00668991	0.0190363	0.407018	-0.700825	-1.58834	50	LAMA2|TMEM132C|ZNF385D|PDGFRA|COL13A1|LSAMP-AS1|ITGA8|TARID|ABCA6|CACNA1G|GABRG3|SLIT2|PHEX|RSPO2|PRR16|C2CD6	down
DESCARTES_MAIN_FETAL_RETINAL_PROGENITORS_AND_MULLER_GLIA	0.00642899	0.0183686	0.407018	-0.686552	-1.59613	57	SORCS1|RNF180|ARHGEF26|CLVS1|GRB10|FAM184B|ZHX2|ARHGEF26-AS1|ADARB1|RARB|POT1-AS1|PKD2|APCDD1L-DT|ILDR2|CRB1|FBLN7|TOX3|LGR4|MIR3659HG|C14orf39|NOTCH1|GLYATL2|PCYT1B|GABRG3|ABHD12B	down
DESCARTES_FETAL_EYE_LENS_FIBRE_CELLS	0.00250993	0.00824861	0.431708	-0.663651	-1.59975	77	LSAMP|SLC24A2|TRPM8|CAMK2A|MED12L|DNMBP|ME1	down
DESCARTES_MAIN_FETAL_UNIPOLAR_BRUSH_CELLS	0.00731368	0.0204783	0.407018	-0.791845	-1.60285	29	GRIA2|CNKSR2|CACNA2D1|STXBP5L|RPH3A|DPY19L3|UPP2|VWC2|KIRREL3	down
CUI_DEVELOPING_HEART_C3_FIBROBLAST_LIKE_CELL	0.000607062	0.00238732	0.477271	-0.632313	-1.60755	114	AKAP12|MEG3|IGFBP7|PTN|SERPINE2|SRPX|SPARC|LAMB1|TIMP1|LAMA4|MATN2|GPC6|LRP1|FLRT2|MOXD1|PDGFRA|FBN1|LAMC1|SCN7A|BICC1|SEPTIN11|SMOC2|ELN|SGCE|SERPING1|SDC2|COL16A1|MEST|SPRY1|COL6A1|RCN1|THBS2|CCN2|FSTL1|COL5A2|ABCA8	down
FAN_EMBRYONIC_CTX_EX_2_EXCITATORY_NEURON	0.00411396	0.0126896	0.407018	-0.890994	-1.61004	16	PPP2R2B|NFIB|MEIS2|ZFHX4|PANTR1|MLLT3|PHLDA1|POU3F2	down
DESCARTES_MAIN_FETAL_MESANGIAL_CELLS	0.00843037	0.0230518	0.38073	-0.820767	-1.61089	23	GNA14|CLDN11|FLRT2|MOXD1|PRICKLE1|KIF26B|PTK7|TARID|TMTC1|METTL24	down
HAY_BONE_MARROW_CD34_POS_MKP	0.0047144	0.0139834	0.407018	-0.689221	-1.61245	60	KALRN|KAZN|PBX1|ACTN1|MED12L|PRKG1|PRTFDC1|TPM1|MGLL|CDH6|RAB3C|KLHL13|LTBP1|NAA38|GUCY1B1|IGSF10|MLEC|RYR2|ADCY6|VWF|TEAD4|EFNB2|EFHC2|TPI1|ITGA2|STAC|GSTT2B|TCEAL9|DKK1|ST6GAL2|PDIA5|STUM|DAD1|WFDC1	down
DESCARTES_FETAL_EYE_HORIZONTAL_CELLS	0.00804053	0.022072	0.38073	-0.844643	-1.61286	19	TNR|MEGF11	down
TRAVAGLINI_LUNG_MYOFIBROBLAST_CELL	0.00426247	0.0129166	0.407018	-0.677837	-1.61578	64	NTM|TNC|POSTN|VCAN|CLU|VIM|CREB5|ROBO1|LUZP2|ROBO2|LINC00632|CNN3|PKIG|TNFRSF19|HS3ST3A1|ATP1B1|PAMR1|DKK3|CXCL14|COL16A1|CTHRC1|TGFBR3|CD9|BCHE|CCN2|ENC1|LTBP2|PCSK1N|NEDD9	down
ZHONG_PFC_C9_ORG_OTHER	0.00217217	0.00726342	0.431708	-0.660694	-1.61995	83	PTPRZ1|GPM6B|NTM|TNC|TMEM132B|LIFR|PTN|HOPX|CLU|ITGB8|SPARC|TSPAN7|PLPP3|PTPRN2|MOXD1|MT3|GNG12|SELENOW|ATP1A2|SEL1L3|F3|CST3|ATP1B2|BMP7|DKK3|GATM|LRRC3B|COL11A1|PDPN|NDRG2|TTYH1|S100A16|MEST|FAM107A|DBI|PSAT1|SC5D|EEPD1|ITM2C|BCAN|LGALS3|FABP7|SLCO1C1|MFGE8	down
DESCARTES_MAIN_FETAL_INHIBITORY_INTERNEURONS	0.00489534	0.0144288	0.407018	-0.802086	-1.62322	28	CHL1|GAD1|UNC5C|MSRA|ANO4|XKR4|SLC35F4|PRSS51|AJAP1|SH3GL2|MGAT4C	down
DESCARTES_FETAL_PLACENTA_SMOOTH_MUSCLE_CELLS	0.00153797	0.00525161	0.45506	-0.664654	-1.62758	82	GRID1|PLCB1|POSTN|CDH19|ADARB2|CACNA1C|MAPT|GUCY1A2|SCN7A|COL5A3|HAS2|LZTS1|OLFM2|RGS20|BMPR1B|ADGRB1|BMPER|ABCC8|COL13A1|CLTCL1|GNAL|SEMA5B|CCDC3|PLA2G5|CSPG4|AFF2|GFRA2|SEPTIN4|NGFR|ARHGAP44|CNTN4|ADAMTS18	down
DESCARTES_FETAL_CEREBELLUM_INHIBITORY_INTERNEURONS	0.00601825	0.0174699	0.407018	-0.793243	-1.63594	31	SPOCK1|IGFBP5|INHBA|VCAN-AS1|SLC35F4|NNMT|TFAP2B	down
DESCARTES_FETAL_PANCREAS_CCL19_CCL21_POSITIVE_CELLS	0.00624497	0.0179896	0.407018	-0.733828	-1.64001	46	TNC|GRIN2B|C1S|APOE|CSF1|CXCL14|PTGDS	down
DESCARTES_FETAL_MUSCLE_SKELETAL_MUSCLE_CELLS	3.19346e-05	0.00016935	0.557332	-0.605278	-1.64258	204	SLC24A2|HOPX|COL22A1|CMYA5|CAMK2A|ADCY2|DPYSL5|ACTN2|C21orf62|TPM1|JPH1|CAV3|PRKAA2|MAPK4|SLC8A3|FHL1|TTN|ASB18|TTN-AS1|PHKG1|PFKM|ARX|CYP2J2|VWA5A|CA3|IGFL4|CFL2|PLAAT1|CKMT2|TPM2|GPD1|GPR37|TMEM38A|PRR16|VAX2|EEF1A2|TCEAL7|LANCL1-AS1|CACNB1|KCNJ6|PPP1R3C|MEG9|CLDN10|LINC01208	down
DESCARTES_FETAL_EYE_STROMAL_CELLS	0.000989332	0.00360694	0.45506	-0.667433	-1.64361	89	POSTN|SPARC|FBN1|INHBA|ITGBL1|CA12|IGSF10|CTHRC1|MXRA5|COL6A1|THBS1|THBS2|C1QTNF7|COL5A2|ITGB3|FN1|CREB3L1|MMP19|COL5A1|EDNRA|COL12A1|COL6A2|DCN|MGP|C1R	down
MANNO_MIDBRAIN_NEUROTYPES_BASAL	0.000859958	0.00318503	0.477271	-0.685285	-1.64613	76	TSC22D1|ACTB|ACTG1|SUB1|EEF1A1|RPL41|HNRNPK|RPL13|SKP1|RPL28|BEX3|ATP5MG|RPL6|RPL3|RPS27A|PFDN5|RPS8|RPL15|ATP5F1E|RPL9|RPL34|RPL7A|BZW1|RPS4X|DYNLL1|FAU|RPL14|RPL38|BRK1|SRP14|RPL8|CFL1|RPL7|UQCRB|SUMO2|UBB|RBM8A|COX4I1|MARCKS|ATP5ME|CHCHD2|COX6C|RPL31|TUBA1B|SLC25A3|EEF2|SEC61B|NDUFA13|ELOB|PARK7|UBL5|COX6B1|GABARAP|UQCRQ|HSPA8|ATP5PO|SERBP1|ATP5PB|EEF1G|SAP18|ATP5F1B	down
FAN_EMBRYONIC_CTX_BIG_GROUPS_CAJAL_RETZIUS	2.2666e-08	1.98327e-07	0.733762	-0.560552	-1.65169	477	LSAMP|KCNIP4|GAP43|OPCML|CAMK2D|ABLIM1|PARD3|KIAA1217|LHFPL6|CLU|SEZ6L|APLP2|STK32A|VAT1L|KIF5C|BRINP3|CLSTN2|MAST4|CDH4|ADAM12|PTPRN2|HLA-A|IGFBP5|DDAH1|DNER|HSPA12A|PLD3|CPE|GSG1L|PYGB|GNG12|NACC2|HMGCS1|SNAP25|RCAN1|CDK14|SELENOW|RCAN2|TUSC3|SUSD1|ADARB1|MSMO1|PKM|DUBR|UBASH3B|ME1|PLSCR4|PPARGC1A|RGMA|DIRAS2|SYP|TSPAN9|ANXA6|FDPS|KLHL13|PLCB4|THSD7A|PCOLCE2|PFKP|RBMS1|MDH1|GADD45A|SUSD4|CXXC5|…	down
DESCARTES_FETAL_EYE_RETINAL_PIGMENT_CELLS	0.00118655	0.00415294	0.45506	-0.691366	-1.65208	72	VAT1L|COL8A1|ITGAV|PLD5|PCAT1|CRISPLD1|LINC01239|TRPC4|PTGDS|PRKCQ|LINC00276|LRAT|LMNTD1|CNDP1|ENPP2|STRIP2|ELOVL7|GEM|PRDM16|MROH7|TLCD4|SLC39A12|PRKCQ-AS1|BMP6|MYRF|HORMAD2|SLC38A11|RLBP1	down
BUSSLINGER_GASTRIC_OXYNTIC_ENTEROCHROMAFFIN_LIKE_CELLS	0.00107285	0.00387111	0.45506	-0.67913	-1.65366	79	FGF14|DPP6|ANK2|RIMS2|PAM|TEAD1|CALM1|SMOC1|DNER|VGF|CAMK2B|CPE|RUNX1T1|MAOB|PROX1|SMOC2|REV3L|KIF1A|ITGBL1|ARFGEF3|ECE1|BEX3|PDZRN3|ABCC8|VAMP2|SCG3|SEC62	down
BUSSLINGER_GASTRIC_LYZ_POSITIVE_CELLS	0.000660018	0.00256674	0.477271	-0.653904	-1.6541	103	CLU|GOLM1|RPL10|CD81|EEF1A1|RPL41|RPL13|CST3|TPT1|FUT9|RPL37|RPL19|RPL37A|RPL28|RPS27|RPS23|RPL32|ZDHHC9|RPS28|RPL30|RPL6|RPS3A|RPL3|RPS18|RPL10A|RPS12|RPS8|RPS14|RPL23A|RPL26|RPS15|RPS6|ANXA5|RPL11|RPL17|RPL15|SLC12A2|RPL9|RPL34|RPL35|RPL7A|RPS4X|RPS15A|RPL39|RPL35A|RPL36|RPL5|RPS7|RACK1|RPS9|RPS2|RPL14|RPL18|RPS13|RPLP0|RPL12|RPS3|RPL29|RPL18A|RPS20|RPL7|SOX9|NR4A1|RPL23|RPL31|SEZ6L2|EEF2|RPS5|…	down
TRAVAGLINI_LUNG_CD4_NAIVE_T_CELL	0.000243669	0.00104643	0.518848	-0.634882	-1.65529	131	ABLIM1|NELL2|PRKCA|RPL10|NDFIP1|EEF1A1|RPL41|RPL13|RPLP1|RPL37|RPL19|RPL37A|RPL28|RPS19|RPS27|RPS23|RPL32|RPL13A|RPS28|RPL30|RPL6|RPS3A|RPL3|RPS27A|RPL10A|RPS12|RPS8|RPS29|RPS14|RPL23A|RPL26|RPS15|RPS6|RPLP2|RPL24|RPL11|RPL15|LEF1|RPL34|RPL35|RPS15A|RPL39|RPL35A|RPL36|RPL5|RPS7|TLE5|RPL27A|RPS2|SPOCK2|RPL14|RPL18|RPL38|FAM102A|LDHB|RPS13|RPLP0|RPL12|SERINC5|RPS16|RPS3|RPL29|RPL18A|TC2N|INPP4B|RPL…	down
DESCARTES_FETAL_CEREBRUM_INHIBITORY_NEURONS	0.00279737	0.00910773	0.431708	-0.782486	-1.66493	34	PTCHD4|HTR4|RARB|SYTL5|ARX|NNMT|TFAP2B|DLX1	down
MANNO_MIDBRAIN_NEUROTYPES_HRGL1	6.45737e-07	4.3885e-06	0.659444	-0.581289	-1.67021	349	SNTG1|SOX5|TRIM9|GPM6B|ERBB4|SOX6|CD44|FAT3|GLIS3|NEBL|NFIB|LRRTM3|SCN1A|LHFPL6|CLU|VIM|PSD3|ITGB8|MPPED2|ARHGEF26|CREB5|TMEM132C|FAT1|NPTX2|NXPH1|RHOJ|IGFBP5|SULF2|ANTXR1|PON2|KLHDC8A|WLS|DDAH1|FREM2|NPNT|RFX4|WSCD1|RAI14|QKI|RFTN2|SHROOM3|SLC25A18|GNG12|MED12L|NACC2|SLIT1|HEPACAM|TSC22D4|C21orf62|ADAMTS6|ADGRV1|MOK|ARHGEF26-AS1|CEP126|RPGR|CFAP299|KIAA1549L|TRAM2|C8orf34|SOX2|FZD6|CDK6|PLSCR4|R…	down
DESCARTES_FETAL_PANCREAS_ISLET_ENDOCRINE_CELLS	0.000132958	0.000604355	0.518848	-0.640113	-1.67919	134	GRIA3|KCNMB2|GPR158|RGS7|NOL4|PTPRN2|STXBP5L|ASIC2|PLPPR1|KCNMA1|CEP126|FAM135B|ABCC8|SLC35F4|RGS4|KLHL32|ST6GALNAC5|PLCXD3|CNGA3|ARX|PCSK1|PPP1R14C	down
DESCARTES_MAIN_FETAL_PDE11A_FAM19A2_POSITIVE_CELLS	0.00327887	0.0104804	0.431708	-0.753623	-1.68045	45	PCDH9|RBFOX1|PCDH9-AS2|PCDH7|PAK3|PPFIA2|ANKRD28|SCN8A|SEMA3A|SNAP25|GRIN2A|DIRAS2|GALNT15|MEGF10	down
FAN_OVARY_CL10_PUTATIVE_EARLY_ATRESIA_GRANULOSA_CELL	6.24236e-07	4.28397e-06	0.659444	-0.599904	-1.685	267	SERPINE2|CALM2|DDX24|ACTB|ACTG1|HMGB1|TUBA1A|RPS27L|NDFIP1|CD99|SKP1|PKM|TMSB4X|SRI|CKB|PTMA|ANXA6|BEX3|GAPDH|GATM|RPS19|POLR2F|ATP5MG|CAMTA1|RPL3|PRSS23|PEBP1|RPS14|MDH1|ATP5MC2|NDUFB8|RPS25|ATP5F1E|RPL35|GSTA4|S100A16|DYNLL1|TMSB10|LDHB|BEX4|MRPS21|ATP5F1A|COX7C|SRP9|VDAC1|SEM1|NEDD8|SRP14|DBI|SNRPG|TMA7|CFL1|FHL2|SERF2|COPE|LSM7|MYL6|SNRPN|ZNF428|HMGN2|TCEA3|SUMO2|SRSF9|NDUFA4|RPL36A|NDUFS8|MO…	down
DESCARTES_MAIN_FETAL_SLC24A4_PEX5L_POSITIVE_CELLS	0.00165266	0.00561584	0.45506	-0.885931	-1.6917	19	PREX2|GRM7|ADCY2|GRIK4|LUZP2|C8orf34|GRM3	down
BUSSLINGER_GASTRIC_PPP1R1B_POSITIVE_CELLS	0.00021499	0.000946498	0.518848	-0.662808	-1.69254	117	CLU|CALM2|ABCC3|GOLM1|EEF1A1|RPL41|RPL13|PTMA|RPL37|RPS24|RPL19|RPL37A|RPL28|GATM|RPS19|RPS27|SNHG29|RPS23|RPL32|RPL13A|RPS28|ADD3|RPL30|RPS3A|RPL3|RPS18|RPS27A|RPL10A|RPS12|RPS8|RPS29|RPS14|RPL23A|RPL26|RPS15|PPIA|RPS6|RPLP2|RPL11|RPL17|RPL15|RPL9|RPL34|RPL35|RPL7A|RPS4X|RPS15A|RPL39|RPL35A|RPL36|RPL5|RACK1|RPS9|RPL27A|RPS2|RPL14|SOCS3|RPL18|RPS13|RPLP0|RPL12|RPS16|RPS3|RPL29|RPL18A|RPL22|HSP90A…	down
DESCARTES_FETAL_LIVER_HEMATOPOIETIC_STEM_CELLS	0.00145097	0.00497882	0.45506	-0.836185	-1.69261	29	CHRM3|RNF220|LINC01122|CALN1|HMGA2-AS1|NKAIN2	down
RUBENSTEIN_SKELETAL_MUSCLE_SATELLITE_CELLS	2.70762e-07	1.95395e-06	0.674963	-0.595397	-1.6965	306	CADM2|MEG3|GNAS|CLU|VIM|MT-CO3|TSC22D1|CD63|IGFBP5|PON2|TUBA1A|RPL10|RND3|EEF1A1|RPL41|MORF4L2|CNN3|RPL13|LMNA|CST3|MT-CO1|TPT1|RPLP1|PTMA|RPL37|RPS24|APOE|RPL19|RPL21|RPL37A|SGCE|RPL28|DAG1|BEX3|GAPDH|RPS19|RPS27|TPD52L1|ATP5MG|RPS23|RPL32|RPL13A|RPS28|RPL30|PMP22|RPL6|RPS3A|RPL3|RPS18|RPS27A|RPL10A|RPS12|PEBP1|RPS8|RPS29|RPS14|RPL23A|RPL26|ATP5MC2|RPS15|PPIA|RPS6|RPLP2|RPL24|ANXA5|RPL11|RPL17|R…	down
DESCARTES_FETAL_LUNG_LYMPHATIC_ENDOTHELIAL_CELLS	0.000826262	0.00309296	0.477271	-0.735669	-1.70005	56	PPFIBP1|NRP2|KLHL4|KCNIP1|GNG12-AS1|NFIA-AS2|PRR5L|LINC01748|GALNT15|CTHRC1|UNC5A|NETO1|PARD6G|SLC27A3|STAB2|P4HA3|LINC02058|ADD3-AS1|GGT5	down
DESCARTES_FETAL_LIVER_HEPATOBLASTS	2.54461e-08	2.1253e-07	0.733762	-0.587665	-1.71081	401	PPP2R2B|CTNND2|GPC5|GLDC|MT2A|SGIP1|PHYHIPL|VSNL1|THRB|SMOC1|ALDH1L1|SLC6A1|EPB41L4B|TENM1|SLC25A18|PLPPR1|GREB1|HMGCS1|MAOB|SNAP25-AS1|CTXND1|PROX1|MSMO1|HNF4G|PPARGC1A|APOE|TF|ELOVL2|CAMK2N1|PEBP1|MGST1|ERRFI1|PNPLA3|PROX1-AS1|GAS2|ZFHX4-AS1|SCD|TOX3|SLC39A14|MYH14|SUGCT|ERBB3|CDHR3|MT1X|DBI|PSAT1|GPAM|MT1E|SC5D|MAOA|ONECUT1|TCEA3|KLF15|ETV4|FOXP2|ALDH6A1|SLC6A11|C2orf72|BBOX1|SALL1|MROH9|CYP2J…	down
[truncated: 85 more rows]

## Sheet: cluster2
pathway	pval	padj	log2err	ES	NES	size	leadingEdge	type
[truncated: 700 more rows]

## Sheet: cluster3
pathway	pval	padj	log2err	ES	NES	size	leadingEdge	type
[truncated: 700 more rows]

## Sheet: cluster4
pathway	pval	padj	log2err	ES	NES	size	leadingEdge	type
[truncated: 700 more rows]

[truncated: 25 more sheets: cluster5, cluster6, cluster7, cluster8, cluster9, cluster10, cluster11, cluster12, cluster13, cluster14, cluster15, cluster16, cluster17, cluster18, cluster19, cluster20, cluster21, cluster22, cluster23, cluster24 …]
