# Supplementary material for: Ganglioglioma deep transcriptomics reveals primitive neuroectoderm neural precursor-like population
Source: Acta Neuropathol Commun. 2023 Mar 25;11:50. doi: 10.1186/s40478-023-01548-3 (PMC10039537; doi:10.1186/s40478-023-01548-3)
Supplement: Supplementary file 11 — Additional file 11: Supplementary Table 10. CITE-seq cluster MSigDB cell type signature FGSEA. [file 40478_2023_1548_MOESM11_ESM.xlsx]

## Sheet: cluster00
pathway	pval	padj	log2err	ES	NES	size	leadingEdge	type
DESCARTES_FETAL_PANCREAS_ACINAR_CELLS	3.58018e-08	2.62004e-07	0.719513	0.901947	1.80569	27	MT1X|MT2A|MT1E|MT1M|GATM|SEL1L	up
FAN_EMBRYONIC_CTX_BIG_GROUPS_GLIAL	1.77411e-15	2.53896e-14	1.01754	0.78513	1.80299	131	MT3|NTRK2|MT2A|CPE|CD9|CLU|PTN|TPI1|GPM6B|SERPINE2|SOX2|SCRG1|SEC11C|BMP7|CBR1|SCD|BTG3|VIM|RTN3|CXCL14|GCSH|PTPRZ1|ATP1B2|ARL6IP1|DBI|ANXA5|LRPAP1|RCN1|PRNP|CD63|NOVA1|DAD1|PSAT1|FHL1|PHGDH|CKB|ENO1|SLITRK2|NDRG2|TRIB2|SRI|GATM|RDH11|CNN3|LIMA1|TSPAN7|LDHB|ADGRG1|NTM|HACD3|OAT|EPN2|SNX3|TMBIM6|MYO10|S100A16|PMP2|ALDOC|TIMP1|FABP7|DAG1|LAPTM4B|RAMP1|ITM2C|TSC22D4|PTTG1IP|TSPAN3|IDI1|F3|ETV1|IDH1|…	up
DURANTE_ADULT_OLFACTORY_NEUROEPITHELIUM_OLFACTORY_ENSHEATHING_GLIA	1.16723e-10	1.13893e-09	0.826657	0.757464	1.72007	109	MT3|NTRK2|CRYAB|MT2A|CLU|PTN|GPM6B|SERPINE2|PTGDS|NCAM1|NR2F1|MT1E|SCRG1|PMP22|SCD|VIM|APP|MT1M|BEX3|S100A10|DBI|CDH19|PCDH9|VWA1|PSAP|PRNP|CHL1|NDRG2|TUBA1A|SOD3|METRN|CNN3|POLR2F|SCN9A|SPARC|SPTBN1|DKK3|TMOD2|FADS1|PMP2|QKI|SLC35F1|NRN1|CNP|LGALS1|TSC22D4|LPL|FADS3|CD59|TMEM176A|PLEKHB1|MARCKS|TIMP3|SPP1|FXYD1|MFGE8|TMEM176B|AP1S2|CLIC4|CADM2	up
DURANTE_ADULT_OLFACTORY_NEUROEPITHELIUM_MATURE_NEURONS	2.22311e-14	2.98268e-13	0.975995	0.744465	1.71546	163	ENO2|MAP1B|TUBB2B|SERPINE2|OLFM1|NCAM1|ARL3|ATP1B1|ELAVL3|NDUFA5|RTN3|BEX1|VAMP2|STMN4|PCDH9|CALM1|PCSK1N|PSAP|TRIB3|COX5B|MGST3|SCG3|ATF5|CKB|MSI2|UCHL1|SARAF|CUTA|TUBA1A|TERF2IP|R3HCC1|JAG1|CBX4|ATP6V1G1|MLF1|GABARAPL2|KIF3A|CETN2|SELENOT|TSPAN7|SCN9A|CYSTM1|RFK|RTN1|SPOCK1|TMBIM6|GDI1|APLP1|SPAG16|P4HTM|KIFAP3|TSPAN3|CALM2|SDC3|RETREG1|ATOX1|PLEKHB1|FAIM2|MORN2|NDFIP1|FXYD6|PSMC5|NEFL|LHX2|OAZ…	up
DURANTE_ADULT_OLFACTORY_NEUROEPITHELIUM_IMMATURE_NEURONS	2.67827e-11	2.73779e-10	0.863415	0.738343	1.69365	130	MAP1B|TUBB2B|SERPINE2|KIF1A|NCAM1|SYT11|ELAVL3|RTN3|BEX1|KIF5C|VAMP2|STMN4|SCG5|DPYSL2|PCDH9|CALM1|PCSK1N|TUBB2A|TRIB3|CCNI|EEF1A2|SCG3|ATF5|NLRP1|CKB|PDAP1|MSI2|UCHL1|TUBA1A|TERF2IP|CBX4|KIF3A|SOX11|SCN9A|RFK|CEBPG|RTN1|SPOCK1|KCNQ1OT1|GDI1|FZD3|PSIP1|APLP1|KIFAP3|THUMPD3-AS1|CALM2|SDC3|RETREG1|PLEKHB1|MARCKS|FAM171B|RAB6A|CADM1|FXYD6|LHX2|HRK|SSBP2|TUBB|IFT27|DAAM1|GAP43|OLIG2|PAPOLA|CENPV|RUFY…	up
TRAVAGLINI_LUNG_NEUROENDOCRINE_CELL	7.15494e-10	6.77615e-09	0.801216	0.745393	1.69033	108	ENO2|CPE|MAP1B|TUBB2B|KIF1A|NCAM1|SEC11C|SCG2|PTPRN|BEX2|CAMLG|BEX1|KIF5C|CALD1|VAMP2|BAMBI|SCG5|TCEAL7|MEG3|PCSK1N|CIRBP|SCG3|TBCA|PRDX2|UCHL1|SOD3|PAM|PROX1|C3orf14|NENF|APLP1|ZNF483|TCF4|LSAMP|CAMK2B|GRIA2|ATP6V0E2|TMEM176A|TMEM176B|LRRTM3|FXYD6	up
BUSSLINGER_GASTRIC_PARIETAL_CELLS	4.21516e-16	6.46325e-15	1.0377	0.722334	1.68269	228	IGFBP5|IGFBP2|SLC25A4|GAPDH|VDAC2|HSPA9|VDAC1|ATP1B1|NDUFA5|WBP2|PKM|FAM162A|MDH1|CPEB4|CHCHD2|NDUFAB1|MPC1|CALM1|NDUFC1|GHITM|PSAP|CYCS|SOD1|FTH1|COX5B|UQCRFS1|NDUFV2|TBCA|PRDX2|CKB|NCKAP1|NDUFB9|ATP5PF|CYC1|NDUFS4|ATP5F1C|UQCRC1|ATP5F1B|NDUFA6|PHLDA1|UQCRC2|UQCRQ|REXO2|ETFRF1|ATP5MC1|NFE2L2|NDUFB5|NDUFS1|COX7A2L|PRDX5|NDUFA8|UBL3|NDUFB3|LDHB|ECI2|COX6A1|CYSTM1|COA3|COX7A2|NDUFS3|NDUFB7|FTL|TMBI…	up
RUBENSTEIN_SKELETAL_MUSCLE_SMOOTH_MUSCLE_CELLS	9.29905e-27	3.74287e-25	1.34223	0.711671	1.67837	424	IGFBP5|NTRK2|CRYAB|MT2A|CPE|SPARCL1|CD9|GAPDH|PTN|TPI1|MAP1B|EGR1|SELENOM|NUPR1|PEBP1|VDAC2|MT1E|SBDS|RPS27L|TMED2|SELENOK|EIF1B|DSTN|FOS|NDUFA5|VIM|EID1|TCEA1|LDHA|MT1M|PKM|SIVA1|OTUD6B-AS1|LMNA|FAM162A|TSC22D1|RSL24D1|SLIRP|CALD1|MDH1|BEX3|NDUFAB1|BEX4|MPC1|DBI|PGAM1|LMO4|RCN2|GHITM|PGRMC1|SGCE|PCNP|CYCS|C1orf43|CNBP|BUD31|SOD1|FTH1|MAP3K13|MRPL18|CCNI|COX5B|PSMC1|MGST3|UBE2V2|PTGES3|MORF4L1|RA…	up
CUI_DEVELOPING_HEART_TRABECULAR_ATRIAL_CARDIOMYOCYTE	1.89503e-12	2.14105e-11	0.898671	0.724297	1.67527	170	VEGFA|CPE|HSPA5|DNAJB9|P4HA1|NCAM1|SLC3A2|ASPH|LMAN1|HSP90B1|ATP1B1|PLOD2|SCD|CANX|PDIA3|SPCS2|SLC38A1|LAMP2|PSAP|PGRMC1|PRNP|CD63|MESD|APLP2|GPC1|CTSL|NES|LNPK|TMED10|CALU|TMEM41B|NDUFB9|ATP6AP2|FAT1|SLC16A1|LGALS3BP|TMX2|PAM|JAG1|PCMT1|RDH11|BSG|SELENOT|COX6A1|SUCO|TMEM38B|CXADR|SPTBN1|DKK3|NFE2L1|TMBIM6|MTDH|PRKDC|RTN4|CDH2|TNFRSF12A|SURF4|DAG1|LAPTM4B|OS9|GOLIM4|RPN2|PARM1|TIMP3|NEU1|C5orf15|…	up
TRAVAGLINI_LUNG_FIBROMYOCYTE_CELL	3.84407e-05	0.000183376	0.557332	0.850586	1.67097	23	CLU|KCNMA1|TCEAL2|CKB|RAMP1|PRUNE2	up
HAY_BONE_MARROW_PLASMA_CELL	3.28767e-08	2.46193e-07	0.719513	0.745174	1.6658	86	CHPF|DNAJB9|TUBB2B|LMAN1|HSP90B1|SEC11C|MANF|PRDX4|PDIA6|MYDGF|XBP1|SELENOS|SPCS2|KCNMA1|TMED9|SSR3|ERLEC1|SDF2L1|HDLBP|LMAN2|PDIA4|FKBP2|TXNDC15|BHLHE41|KDELR2|SPAG4|KDELR1|PARM1|HM13|CADM1	up
DURANTE_ADULT_OLFACTORY_NEUROEPITHELIUM_OLFACTORY_HORIZONTAL_BASAL_CELLS	3.80157e-05	0.000182702	0.557332	0.882559	1.65613	17	MT1X|IGFBP5|SOX2|CXCL14|TSC22D1|MEG3|F3	up
FAN_OVARY_CL1_GPRC5A_TNFRS12A_HIGH_SELECTABLE_FOLLICLE_STROMAL_CELL	3.4316e-21	8.36085e-20	1.18665	0.697555	1.64023	371	IGFBP5|CPE|LGALS3|AKAP12|MAP1B|SELENOM|MORF4L2|FGFR1|SLC3A2|GADD45A|SBDS|CAV1|HSPA9|EIF1B|SPART|GSN|ARF4|TUBB4B|ATP1B1|PLOD2|BTG3|VIM|SQSTM1|CCDC47|LDHA|APP|CAMLG|MRFAP1|LMNA|TENT5A|ST13|XBP1|CALD1|EIF4H|HSP90AB1|RHEB|AMD1|MYADM|TXNRD1|MEG3|ANXA5|EIF1AX|CEBPZ|MAP1LC3B|UBC|PPP2CB|ATF4|SSB|ACTG1|SGCE|PRNP|CD63|CYCS|CNBP|CCNI|CTSL|TOMM40|SMARCA5|ELOC|RSL1D1|RPL7L1|YWHAG|GNL3|AK6|STIP1|CCT4|YBX3|C11o…	up
ZHONG_PFC_MAJOR_TYPES_OPC	1.86986e-07	1.25437e-06	0.690132	0.724058	1.62413	91	MT3|APOD|CD9|ARC|PTN|GPM6B|SERPINE2|SCRG1|PTPRZ1|SPRY1|DBI|ANXA5|SEMA5A|CD63|NOVA1|PSAT1|SLITRK2|TRIB2|SOX6|GATM|DUSP6|LIMA1|TSPAN7|SPARC|NKX2-2|ARL4A|EPN2|PMP2|LRRC4C|SLC35F1|RAMP1|CNP|ITM2C|TSC22D4|GNG7|LSAMP|PLEKHB1|ETV1|SCD5|ETV5|CADM2|SIRT2|SPRY4|OLIG2|S100B|PDGFRA|C2orf80|PON2|EDNRB|ALCAM	up
HAY_BONE_MARROW_ERYTHROBLAST	1.36565e-54	8.79479e-52	1.92529	0.679247	1.61657	1195	NFIX|HSPA9|EIF1B|SPART|EIF4EBP1|TUBB4B|CBR1|SLC6A8|TCEA1|CCDC47|EIF2S2|ST13|SLIRP|EIF4H|PTTG1|PAICS|NOL7|HSP90AB1|AMD1|ATP1B2|NDUFAB1|ERH|TXNRD1|RNF187|YWHAE|EIF1AY|NDUFC1|PSMB5|GHITM|SSB|MRPL51|TUBB2A|CYCS|RAD23A|PSMD8|SOD1|MRPL18|BLVRB|PSMC1|MGST3|CCT8|YIPF6|PTGES3|POLR2I|RANBP1|DYNLL1|TOMM40|UQCRFS1|NAE1|RPF2|SMARCA5|SNRPE|VDAC3|ELOC|NDUFV2|SCOC|YWHAG|SNRPG|AK6|PRDX2|STIP1|MRPL57|PSMB7|SF3B6|E…	up
CUI_DEVELOPING_HEART_C2_CARDIOMYOCYTE	1.17704e-05	6.06411e-05	0.593325	0.734186	1.60781	63	BNIP3|CRYAB|PFKP|SLC25A4|EIF1B|MDH1|SH3BGR|CISD1|MLF1|ATP5MC1|CFL2|ALDOC|CHCHD10|COX5A|GOT1|PDLIM5|PPP1R3C	up
GAUTAM_EYE_CHOROID_SCLERA_MELANOCYTES	4.83106e-09	3.93823e-08	0.761461	0.697607	1.6069	149	VDAC2|TCEAL9|TAF7|BEX2|MRFAP1|EIF2S2|SLIRP|CHCHD2|CYCS|RAD23A|ATP6V1D|SOD1|DHPS|RNH1|MORF4L1|UQCRFS1|RPF2|SNHG8|SNRPE|DAD1|RSL1D1|SNRPG|MRPL57|PRELID1|ESF1|ATP5PF|CYC1|CUTA|GADD45GIP1|PHF1|SRI|ENOPH1|CCT7|ALDOA|PFDN6|SAP18|TSN|CCT5|NUDC|PDLIM3|NELFE|COX6A1|NOP56|XPC|AHSA1|RETREG2|MED10|SNX2|TMEM251|PHB|CRYL1|MRPS18C|EIF3M|TIMM44|ARF1|DLC1|JAGN1|AP2M1|TSG101|PSMC3|ATG101|DPH3|NGDN|NDUFA4|COX7C|TAF…	up
FAN_OVARY_CL10_PUTATIVE_EARLY_ATRESIA_GRANULOSA_CELL	8.03647e-14	1.05622e-12	0.954542	0.68607	1.60092	264	GAPDH|TPI1|SERPINE2|PEBP1|TCEAL9|RPS27L|VDAC1|PKM|BEX1|SLIRP|TRAPPC4|MDH1|BEX3|NDUFAB1|BEX4|S100A10|DBI|PDCD5|ERH|YWHAE|CWC15|NDUFC1|PSMB5|ACTG1|MRPL51|TCEAL8|GTF2H5|EAPP|HSBP1|COX5B|PSMC1|MGST3|POLR2I|SRP9|MORF4L1|RANBP1|DYNLL1|SNRPN|SNRPE|VDAC3|NDUFV2|TBCA|SNRPG|PRDX2|SKP1|PSMB7|CKB|SF3B6|PHPT1|ATP5PF|CYC1|MAGED2|NDUFS4|GADD45GIP1|TUBA1A|ATP5F1C|DGUOK|SNRPD1|ATP5F1B|PYURF|SRI|BANF1|ALDOA|ANAPC1…	up
DURANTE_ADULT_OLFACTORY_NEUROEPITHELIUM_VASCULAR_SMOOTH_MUSCLE_CELLS	2.06151e-06	1.21799e-05	0.627257	0.712332	1.59238	86	IGFBP5|CRYAB|MT2A|SPARCL1|MAP1B|EGR1|CAV1|DSTN|FOS|MT1M|CALD1|FHL1|C11orf96|JUNB|SOD3|RHOB|ARID5B|PDLIM3|SPARC|ATF3|CAVIN1|GADD45B|ID4|PALLD|MCAM|ACTA2|TIMP3|TPM1|TNS1|MFGE8	up
MENON_FETAL_KIDNEY_7_LOOPOF_HENLE_CELLS_DISTAL	3.26241e-12	3.561e-11	0.898671	0.681381	1.5892	250	PGK1|SLC25A4|TPI1|TUBB2B|PEBP1|HSPA9|VDAC1|GPI|ATP1B1|NDUFA5|BEX2|CA12|PKM|FAM162A|SLIRP|MDH1|MT-ND6|BEX3|MPC1|KRT10|NDUFC1|CPNE3|GHITM|CD63|CYCS|HSBP1|APLP2|SDC4|COX5B|CTSL|MGST3|MAGEF1|UQCRFS1|ATRAID|CKB|ESD|NDUFB9|UCHL1|ATP6AP2|ENO1|ATP5PF|CISD1|CYC1|ATP5F1C|UQCRC1|ATP5F1B|NDUFA6|ALDOA|POU3F3|UQCRC2|UQCRQ|GABARAPL2|REXO2|TCEAL4|ATP5MC1|NDUFB5|FKBP2|PRDX5|NDUFA8|RHOBTB3|LDHB|RTL8C|COX6A1|CYSTM1…	up
DESCARTES_FETAL_CEREBELLUM_INHIBITORY_INTERNEURONS	0.000678111	0.00264669	0.477271	0.833483	1.58239	18	IGFBP5|SPOCK1	up
FAN_EMBRYONIC_CTX_BIG_GROUPS_CAJAL_RETZIUS	1.99075e-18	4.00638e-17	1.10534	0.669887	1.58001	435	IGFBP5|BNIP3|ENO2|CRYAB|CPE|PFKP|SLC25A4|NOL3|CLU|TPI1|NUPR1|OLFM1|CDKN1A|GADD45A|MXRA7|SEZ6L2|FKBP9|TUBB4B|GPI|PLOD2|PHLDA3|SCG2|PCOLCE2|PTPRN|BEX2|CXXC5|LAPTM4A|PKM|FAM162A|KIF5C|MDH1|RHEB|SCG5|NDUFAB1|PGAM1|PCSK1N|MAP1LC3B|GHITM|CYCS|SOD1|APLP2|COX5B|MGST3|MAP1A|HSD17B12|ACLY|ATF5|SCOC|ATP6V1E1|PRDX2|COPS8|NDUFB9|B4GAT1|ATP5F1C|ATP5F1B|GAS6|PEG3|ALDOA|PCMT1|COX14|ATP5MC1|PGRMC2|FKBP2|DEGS1|TXN…	up
FAN_OVARY_CL17_PUTATIVE_APOPTOTIC_SMOOTH_MUSCLE_CELL	3.18339e-11	3.20328e-10	0.851339	0.676176	1.57531	226	CRYAB|MT2A|CPE|CD9|DNAJB9|PTN|AKAP12|MAP1B|SELENOM|FGFR1|CDKN1A|SLC3A2|SBDS|EPAS1|CAV1|HSPA9|SELENOK|TUBB4B|DSTN|TAF7|SQSTM1|LDHA|LMNA|EIF1|TSC22D1|XBP1|HSP90AB1|SELENOS|CALM1|ATF4|CD63|CYCS|RAD23A|SOD1|MRPL18|CCNI|CTSL|PTGES3|RPF2|GNL3|STIP1|YBX3|C11orf96|UBE2S|EIF2S1|NDRG2|CALR|SOD3|TCP1|UBA2|PHLDA1|CCT6A|ARID5B|CCT3|DEGS1|ILF2|EIF4A1|CCT5|NUDC|COQ10B|CYSTM1|AHSA1|OAT|PEA15|HNRNPF|EIF5|PRKAR1A|…	up
DESCARTES_MAIN_FETAL_AFP_ALB_POSITIVE_CELLS	2.6368e-05	0.000129626	0.57561	0.70936	1.57216	74	MT1X|PEBP1|CBR1|SCD|MT1M|TCEAL8|BBC3|ATF5|AZGP1|RDH11|FTL|ADH5|FADS1|ACOT13	up
BUSSLINGER_DUODENAL_EARLY_IMMATURE_ENTEROCYTES	3.19242e-06	1.81939e-05	0.627257	0.699312	1.57148	92	NDRG1|LGALS3|PEBP1|VDAC1|ATP1B1|CBR1|CALM1|GHITM|FTH1|COX5B|MGST3|ATP5PF|CYC1|ATP5F1C|ATP5F1B|UQCRC2|UQCRQ|GATM|LIMA1|TXN|COX6A1|COX7A2|OAT|FTL|CMBL|COX8A|ATP5F1A|CRYL1|SUCLG1|CHCHD10|COX5A|CES2|COX7C|CALM2|PTGR1|HEBP1|IDH1|PRDX1|ATP5PO|SLC4A4|ATP5MC3|COX7B	up
DESCARTES_FETAL_INTESTINE_ENS_NEURONS	2.29176e-06	1.32963e-05	0.627257	0.691217	1.57011	112	MAP1B|TUBB2B|OLFM1|ELAVL3|STMN4|TUBB2A|EEF1A2|DPP6|SORCS3|UCHL1|ATCAY|SPOCK1|MAPT|MLLT11|NDRG4|KIF5A|DNER|CEND1|CNR1|JPH4|NCAM2|GAP43|GNG3	up
DURANTE_ADULT_OLFACTORY_NEUROEPITHELIUM_RESPIRATORY_COLUMNAR_CELLS	0.00109092	0.00401458	0.45506	0.807306	1.56981	21	MT1X|CD9|EPAS1|TXN|ANXA2|S100A16|PRDX1|CSTB	up
MURARO_PANCREAS_BETA_CELL	2.0226e-32	2.38745e-30	1.48157	0.658705	1.56595	892	MT1X|VEGFA|NDRG1|BNIP3|ENO2|DDIT3|MT2A|ADM|PGK1|DNAJB9|SLC25A4|MAP1B|BNIP3L|TUBB2B|KIF1A|MXI1|OLFM1|CDKN1A|PEBP1|LMAN1|MXRA7|SBDS|SYT11|HSPA9|JUND|HSPA13|SEC11C|EIF1B|GSN|EPB41L4A-AS1|NFIC|PLOD2|SCD|CANX|BTG3|SQSTM1|CFAP36|CAMK2N1|TCEA1|PREPL|PTPRN|BEX2|CAMLG|TRIM9|BEX1|ST13|DNAJC3|KIF5C|IGF1R|CPEB4|VAMP2|HSP90AB1|RHEB|NUCKS1|ATP1B2|BLOC1S2|BEX4|KCNMA1|DBI|CLCN3|RRM2B|TXNRD1|MEG3|DPYSL2|RNF187|SE…	up
DESCARTES_FETAL_STOMACH_ENS_NEURONS	8.57085e-05	0.000385988	0.538434	0.723375	1.56495	55	TUBB2B|OLFM1|ELAVL3|TUBB2A|EEF1A2|DPP6|UCHL1|ATCAY|SPOCK1|MAPT|NDRG4|TCEAL5|ARPP21|GAP43	up
MANNO_MIDBRAIN_NEUROTYPES_HRGL2C	4.52521e-13	5.49856e-12	0.932595	0.666753	1.56487	307	MT1X|MT3|MT2A|SPARCL1|IGFBP2|ARC|PTN|HTRA1|GPM6B|EGR1|SERPINE2|NFIX|SOX2|SOX9|SCRG1|PMP22|ATP1B1|CA12|HEPN1|PTPRZ1|SPRY1|NOL7|ATP1B2|MPC1|DBI|ANXA5|SPRY2|DPP6|SCG3|NES|PSAT1|PHGDH|CREB5|NAV1|PLTP|GPM6A|LRP1|SLITRK2|NDRG2|TRIB2|PDPN|GATM|METRN|HEPACAM|LIMA1|PDLIM3|C1orf21|ADGRG1|NKX2-2|PEA15|RAB9A|PMP2|QKI|ERF|NSRP1|FABP7|IER3IP1|EGLN3|TSC22D4|GNG7|SDC3|ALDH9A1|F3|ETV1|DHX32|NFIA|FGFBP3|MRC2|SLC4A…	up
AIZARANI_LIVER_C21_STELLATE_CELLS_1	1.81378e-09	1.6001e-08	0.788187	0.673843	1.5639	184	IGFBP5|CRYAB|PTN|MAP1B|EGR1|PTGDS|NFIX|CDKN1A|NR2F1|RND3|MXRA7|EPAS1|CAV1|GSN|DSTN|FOS|VIM|MT1M|LMNA|TSC22D1|CALD1|MYADM|DPYSL2|PCDH9|C1QTNF1|CD63|CCNI|DYNLL1|FHL1|C11orf96|JUNB|LRP1|LGALS3BP|SOD3|EMP1|SERPINE1|PHLDA1|TCEAL4|FOSB|ARID5B|SPARC|AEBP1|SSPN|DKK3|RGS4|TIMP2|TCF4|CAVIN1|TIMP1|ACTN1|MAFF|LGALS1|ITM2C|CEBPD|PALLD|ACTA2|BTG2|MARCKS|TIMP3|RRAS|CEBPB|ATN1|TNS1|NFIA|BMP2|CSRP1|MYH10|C1R|TIPA…	up
GAUTAM_EYE_IRIS_CILIARY_BODY_CILIARY_BODY_CELLS	7.32373e-06	3.86597e-05	0.610527	0.690957	1.55813	94	BNIP3|ENO2|DDIT3|CHPF|PGK1|SOX2|NCAM1|RND3|LDHA|PKM|GCSH|RCN2|ACTG1|MLF2|UQCRFS1|PHGDH|PDAP1|TMEM106B|PROX1|PNMA1|ME1|DKK3|TNFRSF12A|EGLN3|NECTIN3|TUSC2|DGKG|CAPN2|WLS|NR1D1|ARHGEF12	up
HU_FETAL_RETINA_MULLER	0.000470589	0.0019181	0.498493	0.739214	1.55416	41	CLU|GPM6B|SOX2|NCAM1|LINC00461|VIM|BEX1|PTPRZ1|TF|CDC42EP4|SNRPG|CKB|TRIB2|PEA15|DKK3|MYO10|RTN4|FABP7|SPP1|PRSS35|PMEPA1	up
GAUTAM_EYE_IRIS_CILIARY_BODY_MELANOCYTES	1.69825e-10	1.63235e-09	0.826657	0.66673	1.55341	236	NUPR1|SBDS|SPART|NDUFA5|CAMLG|MRFAP1|ST13|EIF1|VAMP2|BEX3|SAT2|ARL6IP1|LMO4|SMIM26|CWC15|NDUFC1|PGRMC1|TOMM20|RAD23A|CNBP|SVIP|BUD31|CCNI|COX5B|DYNLL1|ENDOD1|RAB1A|ATP6V1E1|SKP1|PSMB7|COPS8|ESD|NDUFB9|CLTA|EI24|ATP5F1B|PHF1|HNRNPA0|PDCD6|TALDO1|TCEAL4|TAX1BP1|NDUFB5|BSG|CFL2|ARL2|PGRMC2|SAP18|SCCPDH|ARMCX3|RHOBTB3|ANXA2|COX6A1|COA3|COX7A2|NDUFS3|C12orf76|SNX2|MRPL33|SERPINB6|COX8A|PHB|ATP5F1A|CHU…	up
HU_FETAL_RETINA_HORIZONTAL	0.000665174	0.00261203	0.477271	0.757472	1.55309	32	TUBB2B|STMN4|TUBA1A|SULF2|PROX1|SOX4|RTN1|ADD2|MLLT11|NDRG4	up
DESCARTES_FETAL_PLACENTA_AFP_ALB_POSITIVE_CELLS	2.12718e-05	0.000107023	0.57561	0.686912	1.55284	97	MT1X|MT2A|PEBP1|MT1E|SCD|BEX1|TF|PGRMC1|ALDH6A1|ATF5|AK4|PHYH|PROX1|AGT	up
RUBENSTEIN_SKELETAL_MUSCLE_SATELLITE_CELLS	1.19168e-12	1.39535e-11	0.91012	0.66226	1.55262	300	MT1X|IGFBP5|CRYAB|CD9|CLU|GAPDH|EGR1|TUBB2B|MORF4L2|PEBP1|RND3|VDAC2|MT1E|TCEAL9|SBDS|PMP22|JUND|VDAC1|EPB41L4A-AS1|ARF4|TAF7|FOS|NDUFA5|VIM|CXCL14|LMNA|FAM162A|ST13|EIF1|TSC22D1|RSL24D1|SPRY1|VAMP2|HSP90AB1|CHCHD2|BEX3|BEX4|DBI|MEG3|ANXA5|LAMP2|SGCE|CD63|GNAS|CNBP|HSBP1|SEC63|MIF|CCT8|CIRBP|UQCRFS1|SNHG8|SNRPE|VDAC3|ZFAS1|RSL1D1|RPL7L1|PSMB7|ESD|CCT4|JUNB|NDUFB9|ESF1|SARAF|NDUFS4|NDRG2|GADD45GIP…	up
HU_FETAL_RETINA_RGC	9.69233e-16	1.4186e-14	1.01754	0.658309	1.55208	412	BNIP3|ENO2|PGK1|GAPDH|MAP1B|BNIP3L|TUBB2B|MORF4L2|OLFM1|NCAM1|RND3|VDAC2|SEC11C|EIF1B|SEZ6L2|ARL3|DSTN|GPI|ELAVL3|SCD|SEC61G|LDHA|RTN3|FAM162A|BEX1|TSC22D1|KIF5C|STMN4|SCG5|BLOC1S2|TCEAL7|S100A10|DBI|SLC38A1|DPYSL2|PGAM1|FEZ1|PCSK1N|MAP1LC3B|RAB2A|ZCCHC17|RCN1|TUBB2A|CYCS|VKORC1|DYNLT3|MGST3|SRP9|SCG3|ACLY|VDAC3|SCOC|YWHAG|FHL1|LNPK|PNMA2|NAV1|UCHL1|ACSL3|NDUFS4|VBP1|TUBA1A|SRI|PFDN2|POLR2K|MAP2|…	up
FAN_OVARY_CL8_MATURE_CUMULUS_GRANULOSA_CELL_2	4.9145e-23	1.31872e-21	1.24623	0.655314	1.54916	621	MT1X|VEGFA|IGFBP2|HTRA1|SERPINE2|TCEAL9|RPS27L|VDAC1|EIF4EBP1|FKBP9|ATP1B1|PRDX4|SCD|SEC61G|PDIA6|LAPTM4A|BEX1|SLIRP|TRAPPC4|MDH1|BAMBI|NUCKS1|BEX3|NDUFAB1|BEX4|S100A10|DBI|ERH|TCEAL2|TMED9|RCN2|NDUFC1|PSMB5|MRPL51|TCEAL8|GTF2H5|EAPP|HSBP1|MAP3K13|COX5B|MIF|MGST3|UBE2V2|POLR2I|SRP9|RANBP1|DYNLL1|SNRPN|UQCRFS1|SNRPE|DAD1|VDAC3|TBCA|ATRAID|PRDX2|TMED10|MRPL57|PPIB|CCND2|CKB|SEC31A|MSI2|NDUFB9|PHPT1…	up
RUBENSTEIN_SKELETAL_MUSCLE_FBN1_FAP_CELLS	2.37946e-11	2.51208e-10	0.863415	0.662058	1.54773	279	IGFBP5|NTRK2|CPE|CLU|HTRA1|AKAP12|SELENOM|NUPR1|FGFR1|MT1E|TCEAL9|RPS27L|PMP22|JUND|GSN|ARF4|VIM|SEC61G|PCOLCE2|LDHA|LAPTM4A|PKM|LMNA|MYDGF|EIF1|SELENOS|BEX3|BEX4|MYADM|S100A10|MPC1|DBI|MEG3|ANXA5|TMCO1|KRT10|SSB|ACTG1|MRPL51|PSAP|SSR3|GTF2H5|CD63|VKORC1|SOD1|FTH1|HSBP1|SEC63|RNH1|NOVA1|RSL1D1|FHL1|CREB5|YBX3|CALU|PLTP|PHPT1|ENO1|LRP1|TUBA1A|DGUOK|BZW1|PAM|GPX4|CDK4|SEC61B|JAG1|OSTC|ALDOA|TRIO|LI…	up
CUI_DEVELOPING_HEART_C5_VALVAR_CELL	3.64182e-09	3.00683e-08	0.774939	0.665562	1.54728	197	IGFBP5|NTRK2|MT2A|CHPF|CD9|CLU|EGR1|SELENOM|TUBB2B|NFIX|CDKN1A|SOX9|SCRG1|ARF4|FOS|LMNA|BEX1|TSC22D1|XBP1|PTPRZ1|ARL6IP1|TCEAL7|S100A10|EGR2|LTBP3|C1QTNF1|TUBB2A|DYNLT3|EGR3|ZFAS1|FHL1|C11orf96|JUNB|UCHL1|TUBA1A|ZBTB20|TSPYL2|NFE2L2|LIMA1|PDLIM3|GOLM1|AEBP1|SOX4|TMEM132C|OAT|EIF5|RGS4|SERTAD1|ATF3|NRCAM|GADD45B|EIF4A3|ACTN1|MAFF|LGALS1|ID4|GOLIM4|BAG3|LSAMP|DSEL|UGDH|HSPA2|BTG2|ZFAND2A|FAM114A1|E…	up
CUI_DEVELOPING_HEART_CARDIAC_FIBROBLASTS	5.11009e-05	0.000238471	0.557332	0.694886	1.54612	79	BNIP3|CRYAB|IGFBP2|SLC25A4|GAPDH|PTN|SOX9|PKM|MDH1|SH3BGR|PEG3|ALDOA|LOXL2|ALDOC|COX5A|RAMP1|GOT1|PDLIM5|TPM1|PPP1R3C|PKIG|CSRP1|COX7B|ATP2A2|NEBL	up
FAN_EMBRYONIC_CTX_OPC	0.000271054	0.00114091	0.498493	0.720256	1.54604	53	APOD|SCRG1|BEX1|MEG3|SEMA5A|PCSK1N|SCG3|UCHL1|PHLDA1|LIMA1|IL1RAP|ATCAY|ARL4A|CXADR|CNPY2|EPN2|LRRC4C|SLC35F1|FIP1L1|ARL2BP|GRIA2|PLPPR1|SPRY4|PDGFRA|C2orf80	up
BUSSLINGER_GASTRIC_ANTRAL_ECS	0.000860929	0.00324064	0.477271	0.915028	1.54513	9	CPE|SCG2|SCG5|MEG3|PCSK1N	up
ZHONG_PFC_MAJOR_TYPES_ASTROCYTES	3.25589e-12	3.561e-11	0.898671	0.655344	1.53897	315	MT3|NTRK2|MT2A|SPARCL1|CD9|LGALS3|CLU|PTN|HTRA1|GPM6B|P4HA1|SERPINE2|SOX2|SLC3A2|MT1E|SOX9|SCRG1|PMP22|BMP7|CBR1|SCD|VIM|CA12|CXCL14|FERMT2|PTPRZ1|SPRY1|ATP1B2|DBI|GPRC5B|ANXA5|SPRY2|RCN1|CD63|ALDH6A1|CTSL|HSD17B12|GPR137B|CDC42EP4|YIF1A|PSAT1|PHGDH|PLTP|AK4|FAT1|SLITRK2|NDRG2|LGALS3BP|TRIB2|EMC2|PDPN|GATM|CNN3|TSPAN7|UBL3|PDLIM3|ADGRG1|OAT|PEA15|SNX3|DKK3|MYO10|MGLL|AGT|S100A16|SERPINB6|CRYL1|CO…	up
MENON_FETAL_KIDNEY_2_NEPHRON_PROGENITOR_CELLS	0.000831167	0.00318614	0.477271	0.736161	1.53749	38	TUBB2B|ODC1|DBI|ANP32E|TRIB2|JAG1|POU3F3|AFDN|SOX4|MAL|RPL3|RAB3IP|HSP90AA1|BTG1|MARCKSL1|LIMCH1	up
BUSSLINGER_GASTRIC_OXYNTIC_ENTEROCHROMAFFIN_LIKE_CELLS	6.2345e-05	0.000286787	0.538434	0.696638	1.53368	70	CPE|KIF1A|SEC11C|SEZ6L2|SCG2|PTPRN|BEX1|VGF|VAMP2|SCG5|BEX3|SEC62|CALM1|PCSK1N|DPP6|SCG3|AZGP1|PAM|ARFGEF3|PROX1|FKBP2|SOX4|SERPINB6|APLP1|REV3L|CAMK2B|DNER|YWHAQ|SSR4|ARRDC4|FGF14|QDPR	up
ZHONG_PFC_C6_PLXNA4_POS_EXCITATORY_NEURON	0.0012704	0.00459628	0.45506	0.945959	1.53138	7	EIF1B|SCG2|GNAL	up
GAUTAM_EYE_CHOROID_SCLERA_FIBROBLASTS	1.04552e-07	7.39905e-07	0.704976	0.658045	1.52973	193	DNAJB9|SMARCD3|NFIX|LMAN1|FKBP9|CAMK2N1|LAPTM4A|CA12|PKM|USP11|BAMBI|NUCKS1|PGAM1|FEZ1|PJA2|PCSK1N|PSAP|PGRMC1|VKORC1|SDC4|SEC63|CDC42EP4|DYNLL1|YWHAG|CKB|ZBTB20|AHI1|GPX4|SEC61A1|OSTC|FGF2|SGCB|AIG1|RHOB|ARID5B|RTL8C|DERL2|C1orf21|RNF24|CDC42BPA|SSPN|APPL1|ME1|SPTBN1|DKK3|JAM3|VEGFB|CHD9|KDELR2|GDF15|UBE2H|TNFRSF12A|GSTP1|ABHD14A|HIGD1A|PGM2L1|DOK5|TSPAN3|BBX|MINDY2|RRBP1|ZSCAN18|NDFIP1|VAMP4|NF…	up
DESCARTES_FETAL_KIDNEY_STROMAL_CELLS	8.58601e-06	4.49544e-05	0.593325	0.674071	1.52835	107	APOD|CRYAB|SPARCL1|NUPR1|LOX|PCOLCE2|SLITRK2|SOD3|SPARC|AGT|DSEL|LPL|PRRX1|FXYD1|PRSS35|IGFBP6|NRXN2|C1R|NGFR|GAP43	up
RUBENSTEIN_SKELETAL_MUSCLE_FAP_CELLS	3.25372e-07	2.03436e-06	0.674963	0.659963	1.52647	170	APOD|HSPA5|AKAP12|MAP1B|SELENOM|NUPR1|PTGDS|RND3|TCEAL9|TMED2|PMP22|JUND|HSP90B1|GSN|ARF4|PRDX4|VIM|EID1|APP|LAPTM4A|CXCL14|PDIA3|LMNA|SPRY1|SELENOS|BEX3|S100A10|DBI|MEG3|TMCO1|RAB2A|PSAP|SGCE|CD63|NOVA1|RAB1A|ATRAID|FHL1|PPIB|ATP6AP2|NDUFS4|LRP1|LGALS3BP|EMP1|GPX4|SRI|ATP5MC1|NFE2L2|LIMA1|TRAM1|ANXA2|SSPN|TMEM14C|TIMP2|CHD9|KDELR2|RTN4|RBPJ|TIMP1|SERPING1|MARCKS|SSR2|GPNMB|NFIA|PRDX1|FXYD1|NDFIP…	up
DESCARTES_FETAL_PANCREAS_ENS_NEURONS	3.75888e-05	0.000182009	0.557332	0.671412	1.52159	106	ENO2|MAP1B|TUBB2B|OLFM1|ELAVL3|STMN4|TUBB2A|PCDH10|UCHL1|TUBA1A|TMEM59L|ATCAY|MLLT11|KIF5A|DNER|CNR1|GAP43|GNG3|AKAP6|DPYSL3|APC2|RAB6B|DRAXIN	up
AIZARANI_LIVER_C7_EPCAM_POS_BILE_DUCT_CELLS_2	1.21558e-07	8.50907e-07	0.690132	0.653762	1.51904	194	VEGFA|CRYAB|EGR1|SOX9|DSTN|ATP1B1|NFIC|CAMK2N1|BEX3|MYADM|ANXA5|LAMP2|ACTG1|SDC4|SNRPN|CREB5|CKB|LGALS3BP|ZBTB20|SOD3|ZFHX4|AFDN|ANXA2|GOLM1|TOB2|SOX4|NFIB|CXADR|SPTBN1|PBX1|MYO10|AGT|ATF3|GDF15|CAV2|TNFRSF12A|GSTP1|WWTR1|MAFF|WEE1|PTPRD|CALM2|DDR1|CD59|SPATS2L|ENAH|PLEKHB1|SPP1|TPM1|RAB3IP|LRP10|TOB1|CRIM1|SLC4A4|SCD5|EMP2|BMP2|COL27A1|PLXNB2|PMEPA1|KIFC3|VCAN|FSTL3|SH3YL1|ALCAM|NECTIN2|CTNND2|R…	up
RUBENSTEIN_SKELETAL_MUSCLE_PERICYTES	4.5129e-06	2.50544e-05	0.610527	0.660651	1.51567	137	MT2A|CPE|SPARCL1|CD9|GAPDH|TPI1|SELENOM|PEBP1|VDAC2|LAPTM4A|CALD1|MDH1|VAMP2|DPYSL2|ANXA5|FRMD3|CD63|SOD1|COX5B|MGST3|SKP1|ESD|NDRG2|TUBA1A|ATP5F1B|GAS6|THBS4|SRI|ALDOA|ATP6V1G1|TECR|PSMB1|SDHD|BSG|CNN3|RHOB|LDHB|SPARC|COX7A2|NDUFB7|COX8A|ATP5F1A|CHCHD10|TIMP1|DLC1|CSNK1E|LGALS1|ITM2C|SERPING1|CALM2|MCAM|LPL|ACTA2|TIMP3|TPM1|PRDX1|MFGE8|ATP5MC3|RABAC1|PTMS|COX7B	up
DESCARTES_FETAL_EYE_HORIZONTAL_CELLS	0.0023723	0.00783467	0.431708	0.896178	1.5133	9	TNR|TMPRSS9	up
ZHONG_PFC_C8_ORG_PROLIFERATING	0.000836498	0.0031876	0.477271	0.692775	1.51172	60	MT2A|TUBB4B|PTTG1|ARL6IP1|UNC50|ANXA2|TMEM256|CEP70|LGALS1|TUBB6|PSRC1|DCXR|CKS2|MZT1|TUBA1C|ITGB1BP1|EMP3|CRNDE|TXNDC12	up
DESCARTES_FETAL_ADRENAL_SCHWANN_CELLS	1.57663e-05	7.99489e-05	0.57561	0.664936	1.51035	110	GPM6B|SOX2|SCRG1|LINC00461|PTPRZ1|STAC2|CDH19|GPC1|CHL1|SLITRK2|AZGP1|METRN|HEPACAM|PMP2|SLC35F1|CNP|LINC00511|MCAM|LPL|TMEM176A|PLEKHB1|HEY1|FXYD1|FGFBP3|TMEM176B|HEY2|PMEPA1|NGFR|S100B|LGI4|BCAN|NRXN1|TTYH1|MIA|C2orf72|ATP1A2|GJC3|SHISA9|PRIMA1|PPP2R2B|SOX8	up
BUSSLINGER_GASTRIC_X_CELLS	1.05772e-06	6.36607e-06	0.643552	0.652125	1.50761	169	IGFBP5|CPE|CLU|MAP1B|EGR1|KIF1A|JUND|SEZ6L2|FOS|PTPRN|PKM|BEX1|KIF5C|CALD1|VAMP2|BEX3|KCNMA1|CALM1|PCSK1N|PSAP|CCNI|CIRBP|SCG3|NAV1|JUNB|TUBA1A|SLC22A17|MAP2|ARFGEF3|SOX6|PROX1|CBX6|RHOBTB3|ZKSCAN1|NKX2-2|HOOK3|PBX1|PRKAR1A|SERPINB6|ATF3|RTN4|FAM210B|PTOV1|IDS|ARFGAP3|REV3L|CAMK2B|BTG2|GRIA2|SPATS2L|TMEM176A|ANXA7|ATN1|TMEM176B|IER2|GCC2|MDK|SSR4|ASAH1|ARRDC4|MT1F|FLNB|ARX|FGF14|WSB1|AP1AR|TP53I1…	up
AIZARANI_LIVER_C11_HEPATOCYTES_1	2.6503e-07	1.68989e-06	0.674963	0.647461	1.506	198	MT1X|BNIP3|MT2A|IGFBP2|CLU|PEBP1|MT1E|GADD45A|CBR1|SCD|MT1M|CALD1|TF|PGRMC1|SOD1|SDC4|ALDH6A1|ATF5|PSAT1|ATP5PF|AZGP1|SERPINE1|UQCRQ|GATM|PHYH|PROX1|RHOB|CFL2|IL1RAP|OAT|CMBL|SMIM14|TMBIM6|AGT|PRDX3|UGP2|ADI1|CES2|PTP4A1|SERPING1|PTGR1|RETREG1|TMEM176A|GPT2|MTHFD1|GOT1|IDH1|ANG|TMEM176B|PRDX6|DCXR|PTMS|CDO1|ALDH7A1|C1R|ABCA1|PCBD1|C11orf54|ECHS1|MT1F	up
DURANTE_ADULT_OLFACTORY_NEUROEPITHELIUM_RESPIRATORY_CILIATED_CELLS	2.19046e-05	0.000109353	0.57561	0.658649	1.50447	118	IGFBP2|ARL3|TUBB4B|HSBP1|POLR2I|DYNLL1|CKB|TUBA1A|CFAP298|NUCB2|MLF1|CETN2|TXN|PRDX5|FAM229B|NUDC|CYSTM1|DPY30|IK|GDF15|DYNLT1|IFT57|SPAG16|KIF21A|FAM174A|DPCD|CD59|MRPS31|MORN2|PRDX1|LRRC23|KIF9|PPIL6|CIB1|UFC1|WDR54|MNS1|DNPH1|PSENEN	up
FAN_EMBRYONIC_CTX_ASTROCYTE_2	5.54557e-06	3.00113e-05	0.610527	0.65284	1.50378	149	MT1X|MT3|NTRK2|MT2A|CPE|CLU|HTRA1|SERPINE2|SOX2|NR2F1|SLC3A2|ASPH|MT1E|MT1M|LAPTM4A|ATP1B2|PCDH9|PCDH10|PLTP|B4GAT1|SLITRK2|NDRG2|ADGRG1|SSPN|NFIB|HACD3|OAT|PMP2|NRCAM|ALDOC|RIC3|RAMP1|ID4|ITM2C|RORA|PTTG1IP|F3|ZFYVE21|SPATS2L|MARCKS|TIMP3|PDLIM5|NFIA|MFGE8|SLC4A4|WLS|CDO1|DNER|BBS2|ABCA1|SLC1A2|APC|EFEMP1|LIFR|MT1F	up
AIZARANI_LIVER_C4_EPCAM_POS_BILE_DUCT_CELLS_1	9.38272e-07	5.70044e-06	0.659444	0.651854	1.50302	165	VEGFA|CRYAB|CLU|EGR1|SOX9|DSTN|ATP1B1|NFIC|CAMK2N1|HSP90AB1|BAMBI|BEX3|ANXA5|LAMP2|SDC4|SNRPN|PHGDH|CKB|ZBTB20|SOD3|SOX6|AFDN|PROX1|RHOB|GOLM1|TOB2|SOX4|NFIB|CXADR|MYO10|MGLL|AGT|ATF3|GDF15|CAV2|CDH2|TNFRSF12A|WWTR1|WEE1|CALM2|CD59|SPATS2L|SPP1|RAB3IP|SLC4A4|EMP2|TMEM97|COL27A1|PMEPA1	up
TRAVAGLINI_LUNG_MYOFIBROBLAST_CELL	0.000872456	0.00324775	0.477271	0.691905	1.50026	57	CD9|CLU|ATP1B1|VIM|CXCL14|S100A10|PCSK1N|CREB5|CNN3|PDLIM3|NTM|DKK3|PKIG|LINC00632|TNFRSF19|VCAN|PDGFC	up
BUSSLINGER_DUODENAL_DIFFERENTIATING_STEM_CELLS	1.53669e-09	1.37448e-08	0.788187	0.641323	1.49993	285	MT1X|MT2A|CD9|CLU|GAPDH|EGR1|MT1E|HSP90B1|VDAC1|CANX|APP|PKM|SLIRP|PAICS|HSP90AB1|CHCHD2|NUCKS1|NDUFAB1|ARL6IP1|DBI|EIF1AX|ACTG1|CYCS|SOD1|MLEC|COX5B|PTGES3|SRP9|TOMM40|UQCRFS1|SNHG8|SNRPE|ZFAS1|CCND2|ESD|NDUFB9|ENO1|CYC1|EI24|ATP5F1B|NPM1|BANF1|DUT|UQCRQ|ATP5MC1|TRIM28|CCT6A|C1QBP|HNRNPK|TXN|CCT5|CCT2|ANXA2|PCNA|GOLM1|COX6A1|SOX4|NOP56|SNRPF|NFIB|COX7A2|HSPE1|HSPD1|COX8A|PRKDC|ATP5F1A|NCL|SUCLG1…	up
HU_FETAL_RETINA_BIPOLAR	0.000261264	0.00110693	0.498493	0.680714	1.49863	70	LINC00461|ATP1B2|KCNMA1|TF|MEG3|FRMD3|CKB|GPM6A|AGAP1|PROX1|NFIB|MAP4|TCF4|CAMK2B|FAM171B|TMEM176B|SYP	up
ZHONG_PFC_C3_MICROGLIA	1.77593e-13	2.2874e-12	0.943632	0.633746	1.49477	447	MT3|NDRG1|ENO2|NTRK2|MAP1B|TUBB2B|KIF1A|NFIX|NCAM1|SEZ6L2|ELAVL3|CAMK2N1|PREPL|BEX2|GCSH|BEX1|STMN4|SCG5|ATP1B2|MEG3|DPYSL2|LMO4|PCSK1N|TCEAL2|ATXN7L3B|TUBB2A|GPC1|MAP1A|EEF1A2|CDC42EP4|PNMA2|NAV1|TCEA2|UCHL1|PHPT1|B4GAT1|C8orf33|TUBA1A|TCP1|ARL4C|KIF3A|MOAP1|C3orf14|EPM2AIP1|FAM229B|ADCY1|ATCAY|AGPAT5|SOX4|RELA|NFIB|MAP4|SPTBN1|SSBP3|MGLL|IRS2|ADD2|SAMD4B|FZD3|HIP1R|LRRC4C|MAPT|TCF4|CDH2|LINC006…	up
DESCARTES_FETAL_PLACENTA_IGFBP1_DKK1_POSITIVE_CELLS	0.00014766	0.00064252	0.518848	0.665409	1.49257	91	IGFBP5|APOD|IGFBP2|STAC2|DPP6|C11orf96|SULF2|TMEM132C|SPOCK1|RGS17|TIMP1|TMEM45A|RAMP1|LGALS1|ING1|SDC3|PARM1|MFGE8|IGFBP6|NR1D1|C1R|ALDH1A3|LRRN4CL|CNR1|DIRAS2	up
DURANTE_ADULT_OLFACTORY_NEUROEPITHELIUM_FIBROBLASTS_STROMAL_CELLS	0.000349261	0.00145112	0.498493	0.670491	1.49184	79	IGFBP5|APOD|CPE|PTN|AKAP12|SELENOM|GSN|VIM|LAPTM4A|CALD1|PGRMC1|CDH11|SPARC|AEBP1|SSPN|TIMP2|TIMP1|LGALS1|SERPING1|ACTA2|TPM1|PRRX1|IGFBP6|C1R	up
GAUTAM_EYE_IRIS_CILIARY_BODY_SMOOTH_MUSCLE_CELLS	2.32805e-08	1.80635e-07	0.733762	0.63816	1.48911	255	MXI1|SELENOK|PLOD2|SEC61G|PDIA6|RHEB|MPC1|SLC38A1|PPP2CB|NDUFC1|PSMB5|CYCS|PSMD8|SEC63|UQCRFS1|PHPT1|C4orf3|AK4|CISD1|ATP5F1C|TMEM14B|TCEAL3|UQCRC1|EI24|ERGIC2|BANF1|MRPL55|REXO2|SDHD|ATP5MC1|EMC4|SEL1L|CETN2|BSG|SAP18|LDHB|KIF5B|ARPC1A|SSPN|NSMCE3|COA3|NFE2L1|ZCRB1|IRS2|GAMT|PHB|NNT-AS1|NIPSNAP2|NDUFA12|MROH8|PIM3|PRDX3|CCDC107|LRRC8A|PMVK|SAP30BP|AP2M1|PIN1|PTP4A1|PGM2L1|RBMX2|CISD2|POLR2J|PNKD…	up
AIZARANI_LIVER_C33_STELLATE_CELLS_2	3.89918e-05	0.000184638	0.557332	0.65032	1.48773	120	IGFBP5|CRYAB|CPE|SPARCL1|PTN|MAP1B|MXRA7|EPAS1|CAV1|VIM|CAMK2N1|TSC22D1|CALD1|SEMA5A|GNAS|C11orf96|SOD3|PHLDA1|TOB2|SPARC|CDC42BPA|PBX1|DLC1|LGALS1|ID4|TSPAN3|PALLD|MCAM|ACTA2|CD59|ENAH|TIMP3|TPM1|TOB1|ATN1|TNS1|NFIA|FXYD6|OAZ2|PCM1	up
AIZARANI_LIVER_C24_EPCAM_POS_BILE_DUCT_CELLS_3	5.73172e-06	3.07602e-05	0.610527	0.645539	1.48748	159	CRYAB|LGALS3|CLU|GADD45A|SOX9|TUBB4B|DSTN|ATP1B1|CAMK2N1|LMNA|TENT5A|BEX3|MYADM|S100A10|ANXA5|LMO4|ACTG1|CD63|TUBB2A|SDC4|TJP1|MSI2|AFDN|TXN|PRDX5|ANXA2|DYNC1I2|GOLM1|SOX4|CYSTM1|NFIB|SPTBN1|ATF3|CAV2|TNFRSF12A|GSTP1|WEE1|TSPAN3|CALM2|TXLNG|DDR1|CD59|SPATS2L|ENAH|SPP1|TPM1|LRP10|SLC4A4|CAPN2|HBEGF|BMP2|TUBB	up
DURANTE_ADULT_OLFACTORY_NEUROEPITHELIUM_UNSPECIFIED	0.0030437	0.00956168	0.431708	0.735626	1.48569	29	TUBB4B|PTTG1|CALM1|DYNLL1|CKB|TUBA1A|CETN2|PRDX5|DYNLT1|CALM2|MORN2|PRDX1|TUBB|CIB1|MNS1	up
BUSSLINGER_GASTRIC_PREZYMOGENIC_CELLS	0.00171203	0.00592767	0.45506	0.68971	1.47919	51	EGR1|ASPH|FOS|APP|PTPRZ1|SEC62|ATF4|CA9|HDLBP|FOSB|SOX4|NFIB|TTC3|CXADR|ZNF395|GADD45B|ENAH|SLC4A4|IER2|NFKBIZ|SRRM2	up
MANNO_MIDBRAIN_NEUROTYPES_HOPC	7.79634e-10	7.17263e-09	0.801216	0.629427	1.4787	339	MT3|APOD|MT2A|IGFBP2|ARC|PTN|GPM6B|EGR1|SERPINE2|NFIX|SOX2|SOX9|SCRG1|PMP22|ATP1B1|HEPN1|PTPRZ1|BAMBI|ATP1B2|DBI|TF|DPP6|SCG3|SORCS3|PHGDH|CREB5|CCND2|GPM6A|AK4|LRP1|SLITRK2|NDRG2|ZMAT3|SLC22A17|SRI|PHLDA1|SOX6|GATM|METRN|HEPACAM|FICD|LIMA1|TSPAN7|UBL3|C1orf21|ATCAY|ADGRG1|NKX2-2|NTM|EPN2|PEA15|RAB9A|TMOD2|CRYL1|PMP2|LRRC4C|QKI|ERF|SLC35F1|FABP7|ITM2C|EID2B|GNG7|SDC3|DSEL|ETV1|DHX32|IDH1|TNS1|ARL…	up
DESCARTES_MAIN_FETAL_ISLET_ENDOCRINE_CELLS	0.003032	0.00956168	0.431708	0.704963	1.47556	39	CAMK2N1|PTPRN|PCSK1N|GNAS|ACLY|PLD3|NKX2-2|SF3B5|ARX|TBCC|EGR4|ERO1B|PCSK1|HADH	up
HU_FETAL_RETINA_AMACRINE	0.00125462	0.00456484	0.45506	0.673536	1.47458	62	TUBB2B|RND3|LINC00461|BEX1|CABP1|DPYSL2|TUBB2A|SCG3|GPM6A|TRIB2|MAP2|SOX4|RTN1|NRP1|MLLT11|MEIS2|GRIA2|RBFOX2|DIRAS2|MARCKSL1|MGARP|NRXN1	up
HU_FETAL_RETINA_PHOTORECEPTOR	0.00185641	0.00632554	0.45506	0.683388	1.47262	54	NDRG1|TPI1|TUBB4B|FOS|PTPRZ1|VAMP2|ATP1B2|CKB|AHI1|SOX4|NTM|UBXN4|FABP7|CAMK2B|PLEKHB1|CCDC181	up
BUSSLINGER_GASTRIC_CHIEF_CELLS	0.00263962	0.00841543	0.431708	0.694749	1.47238	46	MT1X|MT2A|IGFBP2|PRDX4|TSC22D1|XBP1|SEC62|FTH1|CA9|P4HB|AZGP1|SOX4|FTL|APLP1|ENAH|IER2|DCXR|TMEM97|SSR4|MT1F	up
FAN_OVARY_CL6_PUTATIVE_EARLY_ATRETIC_FOLLICLE_THECAL_CELL_2	2.03989e-08	1.62183e-07	0.733762	0.627024	1.4681	292	IGFBP5|BNIP3|CRYAB|CPE|SPARCL1|ADM|LGALS3|HTRA1|AKAP12|EGR1|SELENOM|BNIP3L|MORF4L2|PEBP1|PMP22|GSN|DSTN|NFIC|PRDX4|FOS|VIM|EID1|APP|LAPTM4A|FAM162A|TENT5A|ST13|CALD1|ARL1|NUCKS1|SAT2|MYADM|FBXO21|MEG3|LAMP2|PSAP|PGRMC1|SGCE|LRPAP1|TCEAL8|RCN1|VKORC1|CCNI|RNH1|CIRBP|ATRAID|ESD|P4HB|CALU|JUNB|PLTP|ATP6AP2|C4orf3|CUTA|NDRG2|LGALS3BP|TUBA1A|TCEAL3|ERGIC2|PEG3|NUCB2|REXO2|TALDO1|TCEAL4|FOSB|BSG|RHOB|E…	up
ZHONG_PFC_C2_SOX5_BCL11B_POS_EXCITATORY_NEURON	0.00779184	0.022913	0.407018	0.74573	1.46498	23	IGFBP5|CAV1|LDHA|EIF1AY|ARG2|CNIH1|MGLL|LSAMP|SSBP2	up
AIZARANI_LIVER_C14_HEPATOCYTES_2	7.92717e-05	0.000362064	0.538434	0.636528	1.46161	139	MT1X|BNIP3|MT2A|CLU|PEBP1|MT1E|SCD|LDHA|MPC1|TF|SOD1|ALDH6A1|ATF5|ATP5PF|AZGP1|UQCRQ|GATM|PHYH|FTL|CMBL|SMIM14|GAMT|CRYL1|ADI1|ETFB|PTP4A1|SERPING1|PTGR1|TMEM176A|GPT2|ANG|TMEM176B|PRDX6|DCXR|PTMS|C1R|PCBD1|ECHS1|MT1F|QDPR	up
DESCARTES_FETAL_THYMUS_STROMAL_CELLS	0.000105933	0.000467267	0.538434	0.637667	1.45986	127	IGFBP5|NTRK2|CHPF|SERPINE2|NCAM1|LOX|TCEAL9|PMP22|FKBP9|TENT5A|OBSL1|NOVA1|MAGED2|LRP1|LGALS3BP|PDPN|SPARC|SSPN|TSSC4|TIMP1|SERPING1|FKBP14|CKAP4|P3H4|PRRX1|MRC2|MFGE8|FKBP10|C1R|NCAM2|VCAN|PDGFRA|CLEC11A|ZDBF2|SRPX|C1S|ZNF503|PSENEN|PTPMT1|METRNL|GXYLT2|CRABP2|S100A6|FCF1|ANGPTL2|DNAJC25|MEST	up
DURANTE_ADULT_OLFACTORY_NEUROEPITHELIUM_OLFACTORY_MICROVILLAR_CELLS	0.00625755	0.0186568	0.407018	0.696988	1.45567	38	CD9|TUBB2B|APLP2|AZGP1|GOLM1|SMS|ATP6V1A|TPD52	up
LAKE_ADULT_KIDNEY_C19_COLLECTING_DUCT_INTERCALATED_CELLS_TYPE_A_MEDULLA	2.08977e-08	1.64123e-07	0.733762	0.619571	1.45425	304	CRYAB|MT2A|HSPA5|CD9|PGK1|LGALS3|CLU|GAPDH|TPI1|PEBP1|HSPA9|HSP90B1|ATP1B1|TAF7|PLOD2|CBR1|CANX|NDUFA5|EID1|LDHA|APP|PDIA6|LAPTM4A|CA12|PKM|PDIA3|EIF1|MDH1|HSP90AB1|CHCHD2|SEC62|S100A10|SLC38A1|TXNRD1|CALM1|MAP1LC3B|GHITM|ACTG1|PSAP|CD63|GNAS|CYCS|CNBP|SOD1|DYNLT3|FTH1|APLP2|COX5B|PTGES3|UQCRFS1|NORAD|SKP1|ATP6AP2|ENO1|SARAF|ARHGAP5|ATP5F1C|ATP5F1B|NPM1|TERF2IP|ALDOA|ATP6V1G1|PNPLA8|TAX1BP1|NFE2L…	up
MURARO_PANCREAS_DELTA_CELL	3.32569e-06	1.87872e-05	0.627257	0.622764	1.45184	219	CPE|CD9|DNAJB9|AKAP12|MAP1B|EGR1|NCAM1|SEC11C|FOS|MAP9|BTG3|PREPL|PTPRN|BEX2|BEX1|BAMBI|BEX4|SLC38A1|PJA2|PCSK1N|TCEAL2|KRT10|PNMA2|UCHL1|PEG10|TCEAL3|AHI1|PAM|MAP2|PEG3|ARFGEF3|PROX1|DUSP6|RHOBTB3|PNMA1|ZKSCAN1|BHLHE41|C14orf132|TTC3|JAM3|IRS2|PSIP1|SCRN1|MBNL2|LMO2|HAP1|IDS|ITM2C|CAMK2B|NDRG4|BTG2|PLEKHB1|ETV1|TCEAL5|NECTIN3|CADM1|FXYD6|BAALC|LONRF2|IER2|SLC7A5|NUDT9|ARL4D|NAP1L3|HTATSF1|TPD52|…	up
BUSSLINGER_GASTRIC_D_CELLS	0.00898365	0.0255994	0.38073	0.752196	1.44893	20	IGFBP5|MAP1B|EGR1|SEC11C|SCG5|PCSK1N|ARFGEF3|CAMK2B|CADM1|TMEM176B	up
LAKE_ADULT_KIDNEY_C8_DECENDING_THIN_LIMB	2.56806e-07	1.65383e-06	0.674963	0.620282	1.44881	268	CRYAB|MT2A|CPE|HSPA5|CD9|PGK1|CLU|GAPDH|TPI1|EGR1|PEBP1|LMAN1|HSPA9|HSP90B1|DSTN|PLOD2|CANX|EID1|LDHA|PDIA6|LAPTM4A|PKM|PDIA3|EIF1|TSC22D1|ODC1|HSP90AB1|BEX3|SEC62|S100A10|SLC38A1|ANXA5|CALM1|ACTG1|CD63|GNAS|CNBP|SOD1|FTH1|APLP2|CCNI|CTSL|CIRBP|PTGES3|NORAD|PPIB|SKP1|ENO1|SARAF|ARHGAP5|CLTA|NPM1|ALDOA|ATP6V1G1|PSMB1|TAX1BP1|NFE2L2|DUSP6|CCT6A|EIF4A2|TMF1|ANXA2|LDHB|KIF5B|ADGRG1|CYSTM1|FTL|EIF5|TM…	up
FAN_OVARY_CL5_HEALTHY_SELECTABLE_FOLLICLE_THECAL_CELL	1.27517e-07	8.83019e-07	0.690132	0.616914	1.44784	305	APOD|ADM|EGR1|RND3|LMAN1|PMP22|ARF4|LAPTM4A|GCSH|FERMT2|CALD1|PTTG1|NUCKS1|SAT2|MEG3|LAMP2|UBC|PPP2CB|RCN2|PGRMC1|SGCE|MLF2|RCN1|MRPL18|SEC63|MIF|DYNLL1|FHL1|CCT4|P4HB|CALU|PLTP|ATP6AP2|STRAP|MALSU1|ARHGAP5|ATP5F1C|SULF2|TCP1|HNRNPA0|OSTC|RAD23B|PEG3|PHLDA1|TMEM9|SDHD|TXNL1|BORCS7|RBBP6|LIMA1|GLRX5|BOD1|RPL22L1|PLD3|CCT2|RHOBTB3|CDH11|LDHB|SPARC|AHSA1|TLE1|HACD3|TTC3|ADH5|SPTBN1|PBX1|UBXN4|PRKAR1…	up
GAUTAM_EYE_IRIS_CILIARY_BODY_PUTATIVE_STEM_CELLS	2.18386e-07	1.43511e-06	0.690132	0.618355	1.44557	279	DNAJB9|GAPDH|KIF1A|PEBP1|HSPA9|PLOD2|PDIA6|TRIM9|SLIRP|CPEB4|SELENOS|RHEB|NDUFAB1|MGST3|DYNLL1|SNRPG|ATP6V1F|HDLBP|NCKAP1|SARAF|CUTA|LGALS3BP|TMEM14B|C5orf24|CHI3L1|RRAGD|BANF1|ANAPC11|TRIO|NDUFB5|SEL1L|DUSP6|ABI2|NDUFA8|CNIH1|DNAJB11|C1orf21|SERINC1|AEBP1|ARL4A|HYOU1|NFIB|CXADR|DYNLRB1|NENF|MRPL33|EBAG9|TPP1|PRDX3|TIMM10|TMEM50B|MED19|WWTR1|CCDC107|PMVK|LARP1|MBNL2|ABHD14A|PLPP5|ACTN1|LAPTM4B|RA…	up
DESCARTES_FETAL_HEART_SATB2_LRRC7_POSITIVE_CELLS	0.0010867	0.00401458	0.45506	0.648352	1.44432	83	LINC00461|POU3F3|SOX11|ADCY1|FOXG1|NTM|TMEM158|FABP7|DOK5|PTPRD|LINC01551|POU3F2|SCD5|PLPPR1|CADM2|LHX2|ARPP21|CACNG8|DRAXIN|KAZN|LRRTM2|ZBTB18|SATB2|LMO3|B3GAT1	up
FAN_OVARY_CL0_XBP1_SELK_HIGH_STROMAL_CELL	0.000113604	0.000497694	0.538434	0.626887	1.43922	141	IGFBP5|HSPA5|DNAJB9|NUPR1|MORF4L2|TMED2|HSPA9|HSP90B1|SELENOK|EIF1B|EPB41L4A-AS1|ATP1B1|EIF2S2|ST13|EIF1|RSL24D1|XBP1|HSP90AB1|SELENOS|RHEB|MEG3|CYCS|SNHG7|CIRBP|PTGES3|SNHG8|ZFAS1|RSL1D1|GNL3|C11orf96|PEG10|SPTSSA|NPM1|NFE2L2|CNN3|UBE2B|ARID5B|EIF4A2|EIF5|HSPD1|RPL36AL|VAPA|PTP4A1|RACK1|RPL3|CEBPB|RPL24|NACA|RPS13|BTF3|RPS5|RPL9|FAU|DNAJB6|RPL7|RPL18|CCNG1|CHMP4B|RPL41|MAPRE1|EIF4E|PAPOLA	up
FAN_OVARY_CL15_SMALL_ANTRAL_FOLLICLE_GRANULOSA_CELL	1.92201e-13	2.42701e-12	0.943632	0.608246	1.43784	620	SMARCD3|TPI1|SERPINE2|VDAC2|GADD45A|TCEAL9|HSP90B1|ARF4|ATP1B1|SCD|SEC61G|CCDC47|LAPTM4A|BEX1|PTTG1|HSP90AB1|RHEB|BAMBI|SCG5|BEX3|SAT2|ARL6IP1|S100A10|SLU7|DBI|ERH|RPAIN|TXNRD1|YWHAE|TCEAL2|UBC|RCN2|GHITM|RAB2A|ACTG1|MLF2|TUBB2A|CYCS|BUD31|HSBP1|MAP3K13|EGR3|MRPL18|TJP1|MIF|MGST3|SRP9|RANBP1|DYNLL1|FXR1|SNRPN|SNRPE|TBCA|SNRPG|AK6|PRDX2|STIP1|PRMT1|SKP1|PSMB7|CCND2|CKB|SF3B6|CCT4|YBX3|METAP2|PSMD1…	up
BUSSLINGER_DUODENAL_BCHE_CELLS	0.00816147	0.0236756	0.38073	0.708786	1.43528	30	MT1X|MT2A|LGALS3|MT1E|GSN|SRI|PROX1|GSTP1|RBPJ	up
DESCARTES_FETAL_HEART_SMOOTH_MUSCLE_CELLS	0.00885615	0.0254614	0.38073	0.709508	1.43294	29	C11orf96|THBS4|AGT|ACTA2|SEMA5B|NOTCH3|ARHGEF17	up
DESCARTES_FETAL_ADRENAL_SYMPATHOBLASTS	0.00248314	0.00803588	0.431708	0.653555	1.43191	68	ARC|KISS1R|VGF|SORCS3|C12orf29	up
DESCARTES_FETAL_HEART_STROMAL_CELLS	0.015275	0.0404818	0.38073	0.723871	1.43075	24	PTN|NPTX2|PDGFRA	up
MENON_FETAL_KIDNEY_5_PROXIMAL_TUBULE_CELLS	0.00114106	0.00417524	0.45506	0.631726	1.43063	103	CLU|TUBB4B|LAPTM4A|ODC1|MDH1|S100A10|LRP2|DBI|CALM1|NDUFC1|ATXN7L3B|FTH1|ALDH6A1|SNHG8|ATP6V1F|ATP5PF|JAG1|ATP6V1G1|AIG1|ARID5B|TXN|DYNLRB1|FTL|TMBIM6|HSPE1|RNF181|HSPD1|RTN4|MRPL32|PSMA2|SMS|ID4|ETFB|PTTG1IP|ATP5PD|DSEL|PTGR1|PPFIBP1|LAMTOR5|SPATS2L|SPP1|RAB3IP|UGCG|MPC2|CD164|CALM3|VCAN|C11orf54	up
DESCARTES_FETAL_MUSCLE_SATELLITE_CELLS	0.0102856	0.0290522	0.38073	0.703106	1.42849	31	SOX9|MT1M|SPATS2L|LRRTM3|CADM2|AMH	up
ZHONG_PFC_C9_ORG_OTHER	0.00163645	0.0056966	0.45506	0.640999	1.42733	80	MT3|LGALS3|CLU|PTN|GPM6B|SCRG1|BMP7|PTPRZ1|ATP1B2|DBI|TUBB2A|MGST3|PSAT1|NDRG2|PDPN|GATM|NFE2L2|TSPAN7|PDLIM3|NDN|SPARC|NTM|OAT|PEA15|DKK3|S100A16|CRYL1|FABP7|ITM2C|F3|MFGE8|TMEM9B|ETV5|IFI27L2|CDO1	up
MENON_FETAL_KIDNEY_8_CONNECTING_TUBULE_CELLS	2.18842e-06	1.28122e-05	0.627257	0.611896	1.42713	247	NDRG1|PEBP1|VDAC1|DSTN|ATP1B1|NDUFA5|SEC61G|CAMK2N1|BEX2|CA12|FERMT2|MT-ND6|TMED4|SEC62|MPC1|GPRC5B|TMCO1|NDUFC1|PSAP|LRPAP1|CYCS|SOD1|APLP2|SDC4|COX5B|MGST3|SNRPN|UQCRFS1|PHGDH|ATP6V1F|NDUFB9|ATP6AP2|SARAF|CISD1|CYC1|LMAN2|ATP5F1B|MRPS18B|NDUFA6|ARL4C|POU3F3|UQCRQ|TCEAL4|ATP5MC1|NFE2L2|FKBP2|LDHB|COX6A1|COA3|COPS6|COX7A2|NDUFB7|TMBIM6|MYO10|MRPL33|ECI1|COX8A|ATP5F1A|NDUFA2|NIPSNAP2|CHMP2A|RPL36A…	up
GAUTAM_EYE_IRIS_CILIARY_BODY_COL9A1_HIGH_CILIARY_BODY_CELLS	0.0020239	0.0067885	0.431708	0.631218	1.42694	97	FGFR1|PTGDS|NR2F1|ASPH|MXRA7|SPART|CXCL14|CPEB4|POLR2I|RANBP1|NDUFA6|TRIO|UQCRQ|TAX1BP1|NENF|IFT57|CHCHD10|KPNB1|MAGED1|PALLD|ZADH2|COX17|PFKM|UGCG|TNIK|RAB11A|TRMT11|GPATCH2L|NEBL	up
HAY_BONE_MARROW_STROMAL	2.25149e-13	2.78838e-12	0.943632	0.60334	1.42646	650	IGFBP5|NTRK2|APOD|CRYAB|MT2A|SPARCL1|IGFBP2|ADM|PTN|HTRA1|GPM6B|EGR1|SELENOM|NUPR1|FGFR1|PTGDS|NR2F1|RND3|LOX|INSIG2|MT1E|GADD45A|EPAS1|CAV1|SOX9|GSN|FKBP9|PHLDA3|MT1M|LAPTM4A|CXCL14|LMNA|FERMT2|CALD1|SPRY1|TF|GPRC5B|VWA1|C1QTNF1|SGCE|RCN1|CD63|TJP1|LARP6|CDC42EP4|FHL1|NCKAP1|C11orf96|CHL1|FAT1|LGALS3BP|SOD3|EMP1|GAS6|JAG1|ZFHX4|MLF1|SGCB|FOSB|CNN3|LIMA1|CDH11|NDN|SSPN|TMEM132C|NFIB|MYO10|AGT|S10…	up
CUI_DEVELOPING_HEART_C1_5TH_WEEK_CARDIAC_CELLS	0.0024703	0.00803471	0.431708	0.64925	1.42643	69	DDIT3|HSPA5|BEX2|CXCL14|MDH1|SCG5|PRDX2|CKB|UCHL1|PDPN|CXADR|TXNDC17|MLLT11|EIF3M|TNFRSF12A|NME4|HEY1|EMP2|CSRP1|TMEM141|SQLE|SLC2A1|PDHA1|CSRP2|GMNN|MAP1LC3A|MGARP|RASD1|COA1	up
BUSSLINGER_GASTRIC_ISTHMUS_CELLS	6.26566e-09	5.04386e-08	0.761461	0.604425	1.42484	413	HSPA5|LGALS3|GAPDH|PEBP1|GADD45A|TCEAL9|TMED2|HSP90B1|GSN|MANF|TUBB4B|NFIC|CBR1|SCD|CANX|SEC61G|PDIA6|EIF2S2|LMNA|MYDGF|TENT5A|PTTG1|HSP90AB1|CHCHD2|NUCKS1|ARL6IP1|S100A10|DBI|TXNRD1|LMO4|TMED9|RAB2A|ACTG1|CTNNA1|CD63|MESD|MLEC|SDC4|BLVRB|SEC63|MGST3|PTGES3|DYNLL1|SNRPG|GNL3|SDF2L1|HDLBP|P4HB|ENO1|CYC1|SLC16A1|LMAN2|CALR|DDX18|SNRPD1|EI24|ARHGAP21|SEC61A1|CAPN5|TALDO1|NFE2L2|NR2F6|EIF3J|PDIA4|LIM…	up
HAY_BONE_MARROW_EARLY_ERYTHROBLAST	0.00206595	0.0068581	0.431708	0.634654	1.42371	90	MORF4L2|PEBP1|PMP22|GCSH|CHCHD2|EIF1AX|GNL3|PRMT1|PLTP|NPM1|NDUFAF2|AIG1|C1QBP|NME1|MRPS23|CXADR|CLNS1A|MRPS26|CMSS1|NDUFC2|OLA1|SDHAF3|NHP2|MDH2|TFAM|TRIP6|TMEM97|TUFM|GGCT|ECHS1|CENPV|RRP9|MRPL52|GSTM3|FSCN1|RPL37A|DNPH1|RPL23|SELENOH|PHF6|WDR43|HNRNPC	up
DESCARTES_MAIN_FETAL_ELF3_AGBL2_POSITIVE_CELLS	0.000198098	0.000856207	0.518848	0.615603	1.41749	148	BNIP3|PTTG1|MPC1|CCT8|SRP9|UQCRFS1|PHPT1|ISCA2|BANF1|PFDN1|TRMT10C|FUNDC2|ZNF770|TIMM10|TMEM50B|STUB1|COX5A|HNRNPH3|METTL23|MRPL15|GOLIM4|PYGB|TOMM22|COPS5|BRK1|ZNF639|TINF2|TMEM126B|PSMG1|VMA21|CDC40|DCXR|GSPT1|MTCH1|ERCC4|AGPAT1|C15orf61|LSM1|DDA1|MZT1|AKTIP|IDH3A|THAP2|MTRNR2L1|MRPL10|SLC35A4|RNF113A|FGF14-AS2|CCZ1|TMEM242|SMIM30|RRP8|BCKDK|CDK16|ZNF134|BBS10|HDHD5|NUP37|TMEM230|ZNF654|PPP1R3B…	up
MURARO_PANCREAS_PANCREATIC_POLYPEPTIDE_CELL	0.000515009	0.00208595	0.477271	0.617456	1.41635	130	AKAP12|EGR1|FGFR1|CDKN1A|FOS|CAMK2N1|SCG2|EGR2|PCDH9|PCSK1N|TUBB2A|GNAS|EGR3|PEG10|AK4|PAM|MAP2|RHOBTB3|NKX2-2|SPOCK1|KCNQ1OT1|APLP1|IDS|ID4|ITM2C|REV3L|MEIS2|BTG2|DDR1|PLEKHB1|ETV1	up
TRAVAGLINI_LUNG_PROLIFERATING_BASAL_CELL	3.74871e-15	5.13653e-14	0.996986	0.595956	1.41583	828	IGFBP2|GAPDH|PTN|TPI1|SOX2|RND3|VDAC2|GADD45A|HSPA9|VDAC1|EIF4EBP1|CBR1|CAMLG|PDIA6|PKM|SIVA1|CXCL14|FAM162A|CALD1|EIF4H|PTTG1|MDH1|PTPRZ1|SPRY1|PAICS|RHEB|NUCKS1|ARL6IP1|PDCD5|PGAM1|LMO4|TCEAL2|RCN2|GHITM|MRPL51|MLF2|PSMD8|MRPL18|GPC1|MIF|UBE2V2|SNHG7|SHMT2|PTGES3|LARP6|SRP9|ANP32E|RANBP1|TOMM40|SNRPE|VDAC3|SNRPG|PHGDH|PRDX2|PRMT1|PSMB7|COPS8|ESD|CCT4|P4HB|NDUFB9|FAM3C|SMC3|ENO1|STRAP|CYC1|UBE2S…	up
LAKE_ADULT_KIDNEY_C12_THICK_ASCENDING_LIMB	2.03393e-07	1.35036e-06	0.690132	0.601868	1.41417	353	NTRK2|PGK1|SLC25A4|GAPDH|TPI1|PEBP1|DSTN|ATP1B1|CBR1|NDUFA5|EID1|APP|CA12|PKM|MRFAP1|CXCL14|MDH1|CPEB4|OBSL1|CHCHD2|BEX3|S100A10|MPC1|PCDH9|GHITM|PSAP|CD63|GNAS|CYCS|SOD1|FTH1|HSBP1|APLP2|SDC4|COX5B|MGST3|CIRBP|UQCRFS1|PPIB|OCIAD1|CKB|P4HB|NDUFB9|ENO1|ATP5PF|SARAF|CYC1|CUTA|ATP5F1C|DNAJC19|UQCRC1|ATP5F1B|GAS6|GPX4|ALDOA|UQCRC2|UQCRQ|ATP5MC1|NDUFS1|FKBP2|PRDX5|RHOBTB3|LDHB|GOLM1|COA3|COX7A2|TMBIM6…	up
ZHONG_PFC_C3_PROX1_CCK_POS_INTERNEURON	0.0185148	0.0486675	0.352488	0.836103	1.41186	9	ARL4C|PROX1|AP1S2|CNR1	up
DESCARTES_FETAL_LUNG_VISCERAL_NEURONS	0.000235862	0.00100593	0.518848	0.609131	1.40753	168	GPM6B|MAP1B|TUBB2B|OLFM1|SCRG1|ELAVL3|LINC00461|TRIM9|STMN4|TUBB2A|EEF1A2|CHL1|POU3F3|ATCAY|FOXG1|ADD2|MAPT|MLLT11|LINC01551|KCNB1|POU3F2|FAIM2|KIF5A|LHX2|CEND1|NGFR|CNR1|JPH4|ARPP21|GAP43|APC2|DRAXIN|BCAN|VAT1L|TTYH1|SATB2|SNTG1|L1CAM|CADM4|B3GAT1|ACAT2|SHISA9|PRIMA1|PPP2R2B|NEFM|DPF1|MDGA2|FAM131B|SYNGR3|ELOVL2|TMEM132B|ZNF382|ZBED8|TMEM130|FRRS1L|DLGAP1|RNF182|PCDH19	up
AIZARANI_LIVER_C8_RESIDENT_B_CELLS_1	0.018434	0.0486538	0.352488	0.685626	1.40578	32	HSP90B1|SEC11C|PRDX4|MYDGF|XBP1|SPCS2|ERLEC1|NUCB2|FKBP2|TMEM258|ITM2C|SPAG4	up
GAO_LARGE_INTESTINE_ADULT_CA_ENTEROENDOCRINE_CELLS	1.17639e-05	6.06411e-05	0.593325	0.602847	1.40573	245	BNIP3|APOD|CPE|ARC|MAP1B|TUBB2B|KIF1A|FGFR1|SPART|MAP9|SCG2|PTPRN|BEX1|VGF|KIF5C|SCG5|PCDH9|PCSK1N|LARP6|SCG3|PEG10|TUBA1A|TCEAL3|PAM|MAP2|C3orf14|CBX6|ADCY1|NKX2-2|RTN1|SPOCK1|RGS4|NRP1|APLP1|MAPRE3|SCRN1|RAMP1|CAMK2B|ETV1|CCDC181|SLAIN1|FGFBP3|SDK2|NEFL|SPRED3|SYP|SLC29A4|NAB2|DZIP3|AKAP6|CEP170|DUSP26|CTNND2|MTCL1|SETBP1|SNAP25|ARNT2|VAT1L|SMARCA1|GLIS3|WASF3|CAMK2N2|PCSK1|MAP6|CADPS|FTX|B3GAT…	up
FAN_OVARY_CL14_MATURE_SMOOTH_MUSCLE_CELL	3.18465e-06	1.81939e-05	0.627257	0.598437	1.40273	299	IGFBP5|NTRK2|CRYAB|MT2A|CPE|SPARCL1|CD9|PTN|MAP1B|EGR1|SELENOM|PEBP1|MT1E|EPAS1|CAV1|GSN|DSTN|TAF7|FOS|NDUFA5|EID1|TSC22D1|SLIRP|CALD1|MDH1|VAMP2|NUCKS1|MYADM|DBI|CALM1|RAB2A|GNAS|VKORC1|APLP2|CCNI|RNH1|COX5B|MGST3|CIRBP|DYNLL1|SPCS1|CHMP5|CKB|ESD|JUNB|ATP6AP2|PHPT1|C4orf3|NDRG2|LGALS3BP|TUBA1A|SOD3|UBA2|DUT|UQCRQ|FOSB|SDHD|ATP5MC1|BSG|RHOB|CTSD|CBX6|YWHAH|NDN|DYNC1I2|SPARC|COX6A1|CYSTM1|ARPC1A|T…	up
DESCARTES_FETAL_PANCREAS_ENS_GLIA	0.0136503	0.0370781	0.38073	0.642209	1.40138	60	SOX2|PTPRZ1|CDH19|PRNP|AZGP1|PMP2|CNP|SDK2|FAM181B|CMTM5|S100B|LGI4|ARHGEF26|BCAN|MIA|GJC3|PRIMA1|MDGA2|SOX10	up
FAN_EMBRYONIC_CTX_BRAIN_ENDOTHELIAL_2	4.80924e-06	2.64714e-05	0.610527	0.597092	1.39686	287	APOD|CPE|SPARCL1|CD9|PTN|AKAP12|GPM6B|SELENOM|NR2F1|TCEAL9|EPAS1|PMP22|VIM|LMNA|FERMT2|CALD1|SPRY1|ATP1B2|SEMA5A|SGCE|TJP1|C11orf96|CYC1|MAGED2|LGALS3BP|TRIB2|CNN3|LIMA1|CDH11|ANXA2|LDHB|SPARC|AEBP1|RNF24|CDC42BPA|NTM|SYTL2|EPN2|MGLL|TIMP1|DLC1|ACTN1|LGALS1|CTTN|SERPING1|GOLIM4|MCAM|TIMP3|ILK|TNS1|MFGE8|FXYD6|ZYX|EMP2|PKIG|ARHGAP42|LAMB2|ARHGEF12|MDK|COX7B|ZEB1|HEY2|LZTS1|SASH1|CFAP20|TGFB1I1|PEL…	up
BUSSLINGER_DUODENAL_TRANSIT_AMPLIFYING_CELLS	0.000102499	0.000455238	0.538434	0.600145	1.39286	184	MT2A|GAPDH|TPI1|HSP90B1|CANX|HSP90AB1|CHCHD2|NUCKS1|NDUFAB1|ARL6IP1|DBI|ACTG1|CYCS|MLEC|COX5B|PTGES3|UQCRFS1|ESD|NDUFB9|ENO1|CYC1|ATP5F1C|EI24|ATP5F1B|NPM1|ALDOA|UQCRQ|ATP5MC1|TXN|GOLM1|COX6A1|COX7A2|HSPE1|HSPD1|COX8A|PHB|ATP5F1A|NCL|GSTP1|SF3B5|CHCHD10|COX5A|TM9SF3|PHB2|RBM3|RACK1|RPL3|ATP5PD|COX7C|MARCKS|RPL24|PRDX1|ATP5PO|RPS13|IER2|RPS5|ATP5MC3|RPL9|FAU|EIF3L|RPL7|COX7B|RPL18|RAN|COX6B1|TUFM|…	up
LAKE_ADULT_KIDNEY_C9_THIN_ASCENDING_LIMB	1.28776e-05	6.58189e-05	0.593325	0.595686	1.38987	260	CRYAB|HSPA5|CD9|PGK1|CLU|GAPDH|TPI1|ASPH|PEBP1|HSP90B1|DSTN|CBR1|CANX|EID1|LDHA|APP|PDIA6|LAPTM4A|PKM|PDIA3|EIF1|HSP90AB1|BEX3|S100A10|ANXA5|CALM1|ACTG1|CTNNA1|CD63|GNAS|CYCS|CNBP|SOD1|FTH1|APLP2|CCNI|CIRBP|PPIB|OCIAD1|ENO1|SARAF|ATP5F1C|ATP5F1B|NPM1|ALDOA|ATP6V1G1|PSMB1|TAX1BP1|CCT6A|EIF4A2|SCCPDH|ANXA2|LDHB|KIF5B|GOLM1|ADGRG1|CYSTM1|SYTL2|FTL|TMBIM6|UBXN4|HSPD1|ATP5F1A|GDF15|NCL|RTN4|GSTP1|MAL|…	up
MANNO_MIDBRAIN_NEUROTYPES_HRGL2B	1.6124e-07	1.09303e-06	0.690132	0.588311	1.38684	411	MT3|NTRK2|CRYAB|SPARCL1|IGFBP2|PTN|GPM6B|EGR1|SERPINE2|KIF1A|NFIX|SOX2|SOX9|PMP22|ATP1B1|FOS|SCD|VIM|CA12|HEPN1|PTPRZ1|OBSL1|ATP1B2|EGR2|LRP2|MPC1|DBI|TF|SPRY2|JAM2|GPC1|ALDH6A1|DPP6|GPR137B|NES|FHL1|PHGDH|CREB5|YBX3|AK4|FAT1|LRP1|SLITRK2|NDRG2|SRI|PDPN|GATM|METRN|HEPACAM|TSPAN7|UBL3|PDLIM3|ADGRG1|NKX2-2|NFIB|CITED1|PEA15|PMP2|LRRC4C|QKI|TCF4|ERF|ID4|TSC22D4|GNG7|KLF9|SDC3|DSEL|SALL1|F3|POU3F2|ZF…	up
DESCARTES_FETAL_INTESTINE_ENS_GLIA	0.012936	0.0352999	0.38073	0.648789	1.38565	48	SOX2|LINC00461|TRIM9|PTPRZ1|CDH19|METRN|SLC35F1|NPTX2|CMTM5|S100B|LGI4|BCAN|TTYH1|ATP1A2|PRIMA1|SOX8|LMO1|SOX10	up
GAUTAM_EYE_CORNEA_MELANOCYTES	2.61622e-05	0.000129604	0.57561	0.593851	1.38556	254	DNAJB9|OLFM1|PRDX4|BAMBI|CHCHD2|SAP30|LAMP2|EMC7|TMED9|C1orf43|PRPF6|BLVRB|CIRBP|CFAP97|RSL1D1|TMED10|PPIB|CYC1|CUTA|UBE2S|CLTA|AZGP1|SUGT1|NPM1|MRPS18B|RRAGD|POU3F3|ZNF24|UQCRC2|TALDO1|METRN|CNN3|RBBP6|ISCA1|UBE2B|PGRMC2|CCT6A|NDUFAF3|ARID5B|NME1|C7orf50|PLD3|CCT2|YWHAH|ARPC1A|COPS6|MAP4|OAT|XRCC6|SNX3|EIF5|TMBIM6|TMEM87A|TRAPPC2B|PA2G4|SERTAD1|FADS1|NRCAM|NDUFB4|CAVIN1|RPS26|ARHGDIA|RWDD1|SEM1|…	up
DESCARTES_FETAL_LIVER_MESOTHELIAL_CELLS	3.00878e-05	0.000146792	0.57561	0.593704	1.38468	243	IGFBP5|CRYAB|LGALS3|HTRA1|EGR1|LOX|SEZ6L2|PHLDA3|S100A10|LRP2|LMO4|C1QTNF1|CA9|DPP6|PNMA2|RTL8A|SLC16A1|GAS6|ARFGEF3|PDPN|CYSTM1|TMEM132C|SPOCK1|ATF3|CAVIN1|RASSF8|MPP2|ID4|PTPRD|PALLD|LSAMP|DDR1|PARM1|LRRTM3|LONRF2|SLC4A4|EMP2|ARL4D|COL9A3|JPH4|EFEMP1|NEBL|C1QL1|GSTM3|RAB34|NTRK3|PLCE1|ARHGEF26|TMEM132A	up
MENON_FETAL_KIDNEY_4_PODOCYTES	0.000414056	0.00170931	0.498493	0.596075	1.38448	187	VEGFA|NTRK2|HSPA5|HTRA1|BNIP3L|GADD45A|TCEAL9|HSP90B1|BMP7|DSTN|PLOD2|CANX|VIM|PDIA3|CALD1|SEC62|ANXA5|TMED9|RAB2A|PSAP|CD63|GINM1|APLP2|TJP1|CIRBP|NES|NORAD|PLTP|C4orf3|SARAF|CALR|TRIB2|TCEAL3|TERF2IP|GABARAPL2|TAX1BP1|FKBP2|ARMCX3|ANXA2|SPARC|RFC1|SERINC1|TBCB|DYNLRB1|NFE2L1|RDX|MTDH|RPL36AL|YIPF4|EIF3M|PCBP1|PUF60|RASSF8|ARF1|KMT2A|PTPRD|TSPAN3|CALM2|PALLD|GOLIM4|BBX|RETREG1|MPHOSPH8|BRD2|CD59…	up
MANNO_MIDBRAIN_NEUROTYPES_BASAL	0.01084	0.0304846	0.38073	0.62334	1.38403	76	SEC61G|TSC22D1|CHCHD2|BEX3|ATF4|ACTG1|DYNLL1|SKP1|ATP5F1B|BZW1|SEC61B|UQCRQ|EIF4A2|HNRNPK|SAP18|SRSF5|PCBP1|HSPA8|RPL3|PSMB4|SON|MARCKS|BRK1|SUMO2|ATP5PO|RBM8A|UBL5|RPL9|SRP14|FAU|RPL7|COX6B1|RPL41|COX6C|EEF2|SLC25A3	up
TRAVAGLINI_LUNG_BASAL_CELL	0.000602919	0.00239679	0.477271	0.598596	1.38319	168	APOD|MT2A|IGFBP2|CD9|CLU|GAPDH|SLC3A2|EPAS1|SOX9|LDHA|EIF1|TSC22D1|CALD1|PGAM1|LMO4|UBC|ARG2|ACTG1|PRNP|GPC1|PRMT1|CCND2|IMP3|YBX3|JUNB|ENO1|SOD3|NPM1|CDK4|PDPN|ANXA2|SSPN|OAT|DKK3|JAM3|TCF4|EIF3M|TIMP1|LRRC8A|IMPDH2|LGALS1|FBXO32|RPL3|PALLD|F3|RAP2B|MARCKS|NACA|BTF3|IGFBP6|RPS5|RPL9|UGCG|RPL7|ALDH7A1|C1R	up
TRAVAGLINI_LUNG_PROXIMAL_BASAL_CELL	2.446e-09	2.07266e-08	0.774939	0.585538	1.38191	573	MT1X|IGFBP2|CD9|PFKP|PGK1|GAPDH|PTN|TPI1|SOX2|ASPH|VDAC2|EPAS1|EPB41L4A-AS1|NFIC|CBR1|PHLDA3|EID1|APP|CAMLG|PDIA6|PKM|FAM162A|TSC22D1|RSL24D1|EIF4H|MDH1|PTPRZ1|SPRY1|NUCKS1|BLOC1S2|BEX4|PGAM1|LMO4|SEMA5A|ARG2|RCN2|GHITM|MLF2|PRNP|CCNB1IP1|RAD23A|CNBP|CCNI|RNH1|COX5B|SNHG7|CCT8|CIRBP|LARP6|CDC42EP4|SNHG8|ZFAS1|RSL1D1|PHGDH|PRDX2|PSMB7|CCT4|P4HB|JUNB|ENO1|CHL1|CISD1|CYC1|MAGED2|NDUFS4|NDRG2|LGALS3B…	up
DURANTE_ADULT_OLFACTORY_NEUROEPITHELIUM_GLOBOSE_BASAL_CELLS	0.0216978	0.0556708	0.352488	0.679741	1.38102	31	MAP1B|TUBB2B|ELAVL3|STMN4|CKB|UCHL1|TUBA1A|SOX11|SOX4|RTN1|PSIP1|LHX2|TUBB	up
DESCARTES_FETAL_SPLEEN_AFP_ALB_POSITIVE_CELLS	0.00246026	0.00803471	0.431708	0.601106	1.37615	127	MT1X|MT2A|CLU|PEBP1|MT1E|SCD|BEX1|TF|ALDH6A1|ATF5|PEG10|AZGP1|GATM|PHYH|FTL|GAMT|AGT|PTP4A1|FXYD1|CDO1|TMEM97|PCBD1|MT1F|CYB5A|DNAJC12|SLC39A14|ACAA1|GRHPR|MSRB1	up
TRAVAGLINI_LUNG_PROXIMAL_CILIATED_CELL	3.91154e-21	8.99654e-20	1.18665	0.575454	1.37183	1569	MT3|IGFBP5|APOD|IGFBP2|SLC25A4|LGALS3|MAP1B|MORF4L2|HILPDA|SOX2|RPS27L|HSP90B1|ARL3|TUBB4B|DSTN|MAP9|CFAP36|SIVA1|OTUD6B-AS1|ST13|IGF1R|MDH1|HSP90AB1|NT5C3A|CHCHD2|NDUFAB1|SAP30|CLCN3|ERH|TXNRD1|WDR45B|YWHAE|SMIM26|CALM1|LYRM2|PPP2CB|NDUFC1|EMC6|PSMB5|SSB|MRPL51|ILF3-DT|CTNNA1|ATXN7L3B|GTF2H5|GNAS|ERLEC1|EAPP|ATP6V1D|BUD31|PRPF6|SOD1|HSBP1|LRRC58|MRPL18|MIF|CTSL|MGST3|MAP1A|CCT8|PTGES3|POLR2I|LAR…	up
DESCARTES_FETAL_EYE_AMACRINE_CELLS	0.038874	0.0897307	0.266351	0.910828	1.36859	4	C1QL2|MEIS2	up
BUSSLINGER_GASTRIC_METALLOTHIONEIN_CELLS	0.0139152	0.0374952	0.38073	0.614059	1.3665	82	MT1X|NDRG1|MT2A|IGFBP2|LGALS3|MT1E|GSN|LMO4|CA9|COX5B|MGST3|P4HB|CTSD|CYSTM1|GSTP1|TM9SF3|MARCKS|PRDX1|ATP5PO|CSTB	up
DESCARTES_MAIN_FETAL_OLIGODENDROCYTES	0.0231176	0.0586132	0.352488	0.647277	1.36494	43	SCRG1|NOVA1|TRIO|SOX6|EPN2|PMP2|LRRC4C|FIP1L1|CAMSAP2|OLIG2|PDGFRA|C2orf80|FYN|NLGN4Y|BCAN|ZNF365|SHC3|NIM1K|ADGRB1|OPCML|PPP2R2B	up
BUSSLINGER_ESOPHAGEAL_QUIESCENT_BASAL_CELLS	0.0109073	0.0305404	0.38073	0.618413	1.36478	72	IGFBP5|NTRK2|CLU|SERPINE2|CAV1|NFIC|FOS|APP|CXCL14|HSP90AB1|PRNP|FTH1|JUNB|SOX6|FOSB|EIF4A2|NFIB|DKK3|CLSTN1|RACK1|RPL3|HSPA2|GPNMB|TNS1	up
BUSSLINGER_GASTRIC_G_CELLS	0.00483799	0.0149075	0.407018	0.609613	1.36276	86	CPE|MAP1B|EGR1|KIF1A|SEC11C|CAMK2N1|SCG2|VAMP2|SCG5|PCSK1N|SCG3|NAV1|PAM|ARFGEF3|FKBP2|NKX2-2|TIMP1|HAP1|HIGD1A|MEIS2|BTG2|MARCKS|PDLIM5|IDH1|TMEM176B|MDK|SLC7A1|SSR4|TPD52|ARX	up
MANNO_MIDBRAIN_NEUROTYPES_HRGL3	5.03498e-08	3.64329e-07	0.719513	0.577618	1.36207	518	MT3|IGFBP5|NTRK2|CRYAB|SPARCL1|CHPF|IGFBP2|CLU|HTRA1|GPM6B|EGR1|P4HA1|SOX2|SOX9|PMP22|PLOD2|FOS|SCD|VIM|TRIM9|HEPN1|KIF5C|OBSL1|ATP1B2|LRP2|KCNMA1|SLC38A1|TF|ANXA5|PSAP|JAM2|APLP2|ALDH6A1|DPP6|NES|PSAT1|PHGDH|MRPL57|CREB5|YBX3|CALU|PLTP|FAT1|LRP1|ARHGAP5|LGALS3BP|PAM|SULF2|MLF1|PDPN|ETFRF1|GATM|METRN|HEPACAM|CETN2|TMEM59L|PLD3|UBL3|PDLIM3|ANXA2|SPARC|TMEM132C|PYGL|SPOCK1|PEA15|C12orf76|DKK3|TMBIM…	up
AIZARANI_LIVER_C29_MVECS_2	4.8549e-05	0.000228216	0.557332	0.580581	1.36206	301	NDRG1|CPE|SPARCL1|CD9|AKAP12|PTGDS|CDKN1A|NR2F1|EPAS1|CAV1|JUND|GSN|TUBB4B|DSTN|VIM|APP|LMNA|TSC22D1|SPRY1|HSP90AB1|MYADM|S100A10|DPYSL2|YWHAE|C1QTNF1|GNAS|JAM2|YBX3|C11orf96|PLTP|GPM6A|TUBA1A|EMP1|SULF2|SERPINE1|FGF2|SPAG9|FOSB|DUSP6|LIMA1|ARID5B|TSPAN7|ANXA2|ADGRG1|NOP56|RFK|ARL4A|NFIB|MIDN|PEA15|SPTBN1|DKK3|S100A16|SERPINB6|TIMP2|CAV2|TCF4|CAVIN1|WWTR1|NRN1|TIMP1|PTPN12|LMO2|DLC1|ACTN1|MAFF|PT…	up
LAKE_ADULT_KIDNEY_C6_PROXIMAL_TUBULE_EPITHELIAL_CELLS_FIBRINOGEN_POS_S3	0.000860652	0.00324064	0.477271	0.587565	1.35683	167	CRYAB|HSPA5|CLU|AKAP12|SERPINE2|PEBP1|HSPA9|CANX|SQSTM1|LAPTM4A|CXCL14|ODC1|HSP90AB1|LRP2|TXNRD1|CALM1|SOD1|FTH1|ALDH6A1|CTSL|OCIAD1|ENO1|ARHGAP5|ZBTB20|AHI1|SPAG9|AGAP1|GATM|TAX1BP1|CNN3|CCT6A|ZNF462|FTL|TMBIM6|AGT|HSPD1|NRP1|WWTR1|TM9SF3|KIF21A|PRUNE2|PTGR1|CD59|SPATS2L|RRBP1|SPP1|DNAJC1|NFIA|TAF1D|CLIC4|UGCG|SSBP2|FAU|HSP90AA1|RPL18|NUFIP2|ZNF292|ASCC3	up
MURARO_PANCREAS_ALPHA_CELL	3.07127e-07	1.93911e-06	0.674963	0.573477	1.35218	513	CPE|CLU|SERPINE2|ASPH|SEZ6L2|ARL3|SCG2|PTPRN|BEX2|PKM|TENT5A|BEX1|VGF|VAMP2|NT5C3A|SCG5|BEX3|KCNMA1|CALM1|PCSK1N|TCEAL2|NDUFC1|CPNE3|LRPAP1|CD63|GNAS|VKORC1|HSD17B12|YIPF6|DPP6|NOVA1|GPR137B|SCG3|SPCS1|ACLY|ATRAID|SDF2L1|CKB|PNMA2|NAV1|ATP6AP2|PEG10|MAGED2|CUTA|TUBA1A|TCEAL3|SLC22A17|AHI1|PAM|SNU13|ANAPC11|NUCB2|ARFGEF3|TMEM9|UQCRQ|PROX1|AIG1|NDUFAF3|ABI2|FKBP2|TSPAN7|CBX6|ADCY1|ZKSCAN1|TMEM258|C…	up
DESCARTES_FETAL_INTESTINE_SMOOTH_MUSCLE_CELLS	0.0374862	0.0871521	0.245042	0.647809	1.34964	37	DSTN|KCNMA1|NTM|NOG|ACTA2|FLNA|PSD	up
HAY_BONE_MARROW_CD34_POS_HSC	0.00908336	0.0257695	0.38073	0.593406	1.34666	105	EPB41L4A-AS1|ATP1B1|PLOD2|BEX2|BEX1|BEX4|TCEAL2|CCNB1IP1|ZFAS1|RSL1D1|UCHL1|TCEAL4|LAPTM4B|RACK1|SYPL1|NACA|BAALC|TAF1D|BTF3|CTSF|EIF3L|EIF3D|CD164|PCBD1|SLC8A3|ARMCX1|NAP1L3|EBPL|EHD2|EEF2	up
GAUTAM_EYE_IRIS_CILIARY_BODY_WIF1_HIGH_FIBROBLASTS	0.00530612	0.016195	0.407018	0.589962	1.34541	116	MT1X|CDKN1A|NR2F1|MT1E|TUBB4B|FOS|BTG3|EID1|LDHA|MT1M|EIF1|CALD1|TRIB3|LARP6|SNHG8|RSL1D1|FHL1|SOD3|BZW1|NPM1|FOSB|ARID5B|ARRDC3|CDH11|NDN|CMBL|MLLT11|TMEM45A|FLYWCH2|RACK1|KLF9|LSAMP|TMEM176A|RPL24|SSR2|SUMO2|PRRX1|ANG|TMEM176B|RPS5|RPL7|CSRP1|CCDC71L|TGIF1|RPL41|DPYSL3|TNFRSF1A|EEF2|RPL21|CSGALNACT2|RASD1	up
GAUTAM_EYE_CORNEA_TGFBI_HIGH_EPITHELIAL_CELLS	0.014594	0.0391604	0.38073	0.593033	1.34396	106	DDIT3|EGR1|MT1E|TUBB4B|PKM|SDC4|ATP6V1E1|PRDX2|GPM6A|ATP5PF|FOSB|PRDX5|LSM3|RFK|DYNLRB1|LSM5|MRPL33|ATF3|CAV2|GSTP1|GADD45B|ARHGAP12|ADI1|KIF21A|GPRC5A|HSPA2|CKAP4|PRDX1|CRIM1|SOX15|CKS1B|ATP5MC3|HRK|TUBB|ALDH7A1|HSP90AA1|EXOSC7	up
FAN_OVARY_CL3_MATURE_CUMULUS_GRANULOSA_CELL_1	0.000417793	0.00171375	0.498493	0.575979	1.34299	244	IGFBP2|HTRA1|SERPINE2|FKBP9|PRDX4|SCD|BEX1|TRAPPC4|BAMBI|BEX3|BEX4|DBI|RPAIN|RCN2|ACTG1|GTF2H5|HSBP1|COX5B|MGST3|POLR2I|SRP9|SNRPN|TBCA|PRDX2|CCND2|CKB|SEC31A|MSI2|PHPT1|ATP5PF|MAGED2|NDUFS4|SLC16A1|LGALS3BP|SRI|PEG3|UQCRQ|GATM|NDUFB5|RHOB|TSPAN7|PLD3|TMEM258|SOX4|HACD3|TTC3|NDUFB7|LSM5|KCNQ1OT1|RNF7|GABPB1-AS1|CLNS1A|PRDX3|CDH2|GSTP1|FAM204A|CBX3|CNOT7|DAG1|LAPTM4B|SMS|USO1|MRPS21|PTTG1IP|NDUFC2…	up
DESCARTES_FETAL_MUSCLE_SCHWANN_CELLS	0.0112666	0.0314098	0.38073	0.595367	1.3379	92	SOX2|PMP22|PTPRZ1|CDH19|CHL1|SLITRK2|METRN|PMP2|CDH2|MAL|CNP|PLEKHB1|CADM1|CTXND1|S100B|ALCAM|BCAN|TTYH1|RDH10|HSPA12A|L1CAM|PLEKHA4|CADM4|B3GAT1|FLRT3|C2orf72|ADGRB3|OPCML|PRIMA1|PARD6B|PPP2R2B|MDGA2|MOXD1|TMEM178B|ITGB8|SOX10|FMN2|TMEM132B|BEND6|TMPRSS5|LRRTM4|STK32A|LRP1B	up
MANNO_MIDBRAIN_NEUROTYPES_HRGL2A	3.57961e-07	2.2166e-06	0.674963	0.566667	1.3376	542	MT3|NTRK2|CRYAB|SPARCL1|IGFBP2|CLU|HTRA1|GPM6B|EGR1|TUBB2B|P4HA1|SERPINE2|KIF1A|NFIX|SOX2|RPS27L|SOX9|SCRG1|PMP22|SEC11C|BMP7|FOS|SCD|VIM|CA12|HEPN1|PTPRZ1|SPRY1|OBSL1|ATP1B2|EGR2|LRP2|MPC1|CLCN3|TF|GPRC5B|ANXA5|PSAP|SPRY2|GPC1|ALDH6A1|DPP6|GPR137B|CDC42EP4|SCG3|PSAT1|FHL1|PHGDH|CREB5|YBX3|PLTP|FAM3C|GPM6A|AK4|FAT1|LRP1|SLITRK2|NDRG2|LGALS3BP|EMP1|RRAGD|JAG1|SOX6|MLF1|PDPN|ETFRF1|FOSB|GATM|METRN|…	up
HAY_BONE_MARROW_CD34_POS_GRAN	0.047619	0.106481	0.222056	0.681326	1.33662	22	MIF|P4HB|CALR|TMEM258|VAT1|CLEC11A|PRTN3|SNHG19|NPW	up
DESCARTES_MAIN_FETAL_CLC_IL5RA_POSITIVE_CELLS	0.002438	0.00801058	0.431708	0.579997	1.33648	163	EIF1B|GCSH|NDUFC1|TMED7|SF3B6|IMP3|PRELID1|PLEKHA3|VBP1|MRPL40|R3HCC1|ZNF302|GTF2A2|THYN1|NDUFB5|MCUR1|TRAPPC2B|SNRPA1|LYRM7|ZNF22|SNRNP25|SAC3D1|SDHAF3|LAMTOR5|PPP1CC|ZNF32|SF3B4|MKRN2|ACBD5|GAR1|COA6|DBP|FBXO45|ANAPC13|ARFIP2|NDUFS2|MRPS16|ACBD6|PARP2|DCUN1D5|CRIPT|FBXO8|NSL1|TIGD5|MRPL3|PDK2|ACTR1B|RLIM|AFG3L2|SLC52A2|ZNF605|TOPORS|BRF2|STRN4|CRELD1|ADO|UCK1|SMIM8|TIMM50|ING3|EIF2AK4|SHARPIN|D…	up
MANNO_MIDBRAIN_NEUROTYPES_HOMTN	9.64494e-05	0.000431343	0.538434	0.568101	1.33538	331	ENO2|MAP1B|TUBB2B|OLFM1|SEZ6L2|ELAVL3|BEX2|BEX1|VGF|KIF5C|STMN4|SCG5|KCNMA1|SLC38A1|MEG3|PCDH9|ARG2|TUBB2A|EEF1A2|KHDRBS3|UCHL1|TUBA1A|ASNS|MAP2|ARFGEF3|KIF3A|TSPAN7|TMEM59L|SCN9A|C1QL2|ADCY1|ATCAY|CXADR|MAP4|RTN1|TMOD2|APLP1|MLLT11|TMX4|MAPRE3|BEX5|MPP2|PIP4P2|SNCB|KIF21A|ETFB|KIFAP3|DOK5|DTD1|ELOVL4|FADS3|FAIM2|TCEAL5|ATL1|CADM1|PFKM|RBFOX2|NEFL|MAPK6|ATP6V1A|SYP|LZTS1|STXBP1|CEND1|JPH4|GAP43|G…	up
CUI_DEVELOPING_HEART_5TH_WEEK_VENTRICULAR_CARDIOMYOCYTE	0.0220592	0.0563734	0.352488	0.6099	1.33459	66	CPE|ADM|NR2F1|FOS|EGR2|FEZ1|SVIP|PAM|GATM|EPM2AIP1|PDLIM3|DKK3|HEY1|DUSP5|TUBB6|DUSP14|ATP2A2|EHD4	up
DESCARTES_MAIN_FETAL_PARIETAL_AND_CHIEF_CELLS	0.0188508	0.0490514	0.352488	0.595294	1.33375	88	FAM162A|CKB|ACSL3|MRPS18B|PHLDA1|UQCRQ|NFE2L2|NDUFS1|COX6A1|MRPS18A|NDUFS3|GLOD4|TXNDC17|HIP1R|STAU1|GPT2|ATP5PO|PRR13|GPR155|PLEKHB2|MRPL12|TBRG4|SLC16A7|MCRIP2|ANKRD16|STARD10|STX12|MRPL41|TMEM161B|TMEM116	up
CUI_DEVELOPING_HEART_TRABECULAR_VENTRICULAR_CARDIOMYOCYTE	0.0126461	0.0348038	0.38073	0.591866	1.33003	92	DDIT3|HSPA5|SLC3A2|SCD|LRPAP1|SDF2L1|ARRDC3|COX6A1|PRKDC|MLLT11|TNFRSF12A|PIP4P2|TIMM17A|SRSF6|EXOSC8|CCDC181|TOB1|HEY1|CD320|IER2|HBEGF|DENR|ARL4D|RTCB|SQLE|YWHAQ|WDR12|VCAN|SLC2A1|MRPL13|GMNN	up
DESCARTES_MAIN_FETAL_AMACRINE_CELLS	0.0568319	0.123648	0.206588	0.714364	1.3288	16	RCN1|C1QL2|MEIS2|ADCY8	up
BUSSLINGER_DUODENAL_I_CELLS	0.0734055	0.150074	0.179782	0.723015	1.3246	14	CPE|SCG2|SCG5|PCSK1N|NKX2-2|BRD2	up
MENON_FETAL_KIDNEY_1_EMBRYONIC_RED_BLOOD_CELLS	0.0188893	0.0490514	0.352488	0.585348	1.32325	97	GAPDH|FOS|PTTG1|CHCHD2|ARL6IP1|ERH|CNBP|FTH1|SRP9|RANBP1|DYNLL1|SKP1|ATP5PF|CALR|ATP5F1C|NPM1|OSTC|DUT|ILF2|PCNA|HACD3|HNRNPF|SSBP1|HSPE1|HSPA8|RPL3|RAD21|SUMO2|NACA|CADM1|SNRPD2|RPS13|BTF3|RPL7|TUBB|RAN|SNRPC|YWHAQ	up
DESCARTES_FETAL_LUNG_CSH1_CSH2_POSITIVE_CELLS	0.002542	0.00818524	0.431708	0.570761	1.32323	177	DDIT3|SEC61G|LRP2|CTSL|TM2D2|PEG3|METTL5|TSEN34|ILF2|ALG2|TXNDC15|TNFRSF12A|USP14|NFU1|C15orf40|TIMM17A|PSMD3|SNRPA1|DHX32|SEMA5B|TFAM|CDO1|GPATCH11|HNRNPD|NUFIP2|ALKBH2|SLC2A1|ZNF268|POLR2D|CENPV|RNF14|TP53I13|ASF1A|COQ7|SLC39A9|TMEM192|NKIRAS1|ANGPTL4|TBC1D24|ANKRD40|SEMA7A|PPAT|ZNF138|FAM200A|LZTS2|WAPL|SUPV3L1|HSF2|LSM10|DOLK|SYDE1|PHLDA2|TIPIN|PGP|YKT6|TIMM50|TRMT61A|MSH6|ZNF880|FAM131A|TMEM…	up
CUI_DEVELOPING_HEART_COMPACT_ATRIAL_CARDIOMYOCYTE	0.0694275	0.143306	0.186433	0.73445	1.323	13	CRYAB|GAPDH|FTH1|FTL|RPL7	up
GAO_LARGE_INTESTINE_24W_C7_GOBLET_PROGENITOR	0.0694275	0.143306	0.186433	0.733777	1.32179	13	SLC39A7|PURA|C16orf87	up
LAKE_ADULT_KIDNEY_C18_COLLECTING_DUCT_PRINCIPAL_CELLS_MEDULLA	0.000303037	0.00126724	0.498493	0.562288	1.31963	305	NDRG1|CRYAB|CD9|PGK1|CLU|GAPDH|TPI1|NUPR1|PEBP1|HSPA9|HSP90B1|DSTN|ATP1B1|CANX|EID1|LDHA|RTN3|CXXC5|PDIA6|LAPTM4A|CA12|PKM|PDIA3|EIF1|HSP90AB1|CHCHD2|NUCKS1|BEX3|SEC62|S100A10|SLC38A1|CALM1|ARG2|ACTG1|PSAP|CD63|GNAS|CNBP|SOD1|FTH1|APLP2|CCNI|MGST3|PTGES3|SMARCA5|NORAD|PPIB|METAP2|ENO1|SARAF|ATP5F1C|ATP5F1B|NPM1|ALDOA|ATP6V1G1|TAX1BP1|DUSP6|CCT6A|EIF4A2|RHOBTB3|ANXA2|LDHB|KIF5B|ADGRG1|CYSTM1|SYTL2…	up
DESCARTES_MAIN_FETAL_SATB2_LRRC7_POSITIVE_CELLS	0.0297741	0.0716272	0.266351	0.59172	1.31639	78	NFIX|DHPS|POU3F3|FOXG1|PKD1|TMEM158|FABP7|POU3F2|CSRP2|RAB3A|HPF1|DOHH|MCRIP1|PTPRD-AS1|ZBTB18|ABHD8|PHC1|VPS26B|PCDHGA10|ZFP37|BCL6|ZNF883|B3GAT1|STMN1|FNDC4|WASF1	up
DESCARTES_FETAL_KIDNEY_METANEPHRIC_CELLS	0.0268318	0.0659529	0.282013	0.597775	1.31603	70	KIF1A|STMN4|LRP2|TCEAL2|CITED1|SHISA8|SALL1|TMEM200C	up
DESCARTES_FETAL_CEREBRUM_OLIGODENDROCYTES	0.0418455	0.095562	0.227987	0.613572	1.31586	52	APOD|SCRG1|TNR|GDNF|NKX2-2|OLIG2|PDGFRA|VSX1|ASIC4|ZNF365|NR0B1|CHRM3|BCAS1|SOX10|NT5E|OLIG1	up
GAUTAM_EYE_IRIS_CILIARY_BODY_CRYAA_HIGH_CILIARY_BODY_CELLS	0.0328542	0.0780543	0.252961	0.591746	1.31562	77	NCAM1|GCSH|HSP90AB1|EGR2|FAT1|SLC16A1|SERPINE1|SGCB|COX7A2L|TTC3|CXADR|SPOCK1|PBX1|JAM3|ZCRB1|CSNK1E|MAFF|BRD2|MXD1|DGKG|ALDH1A3|ENY2|CKS2|PMEPA1|SQLE|RAB28|MIR4435-2HG|SETBP1|CREG1|RPL21|CTNNAL1|NLGN1|RPS19|BCL2L13|RERE|PDZD2|SLC36A4|TXNDC12|STX2|EFNA1|VTI1B|MYO1B	up
DESCARTES_MAIN_FETAL_SCHWANN_CELLS	0.06271	0.133726	0.188204	0.638759	1.31471	35	PMP22|PRNP|C12orf76|CNP|TMEM176A|NGFR|S100B|EDNRB|RHBDF1|MIA|CADM4|GJC3|C1orf198|SOX10|PLAT	up
GAUTAM_EYE_CORNEA_ELF3_HIGH_EPITHELIAL_CELLS	0.0120261	0.0333827	0.38073	0.572924	1.31454	136	ADM|CLU|EGR1|PEBP1|MT1E|SELENOK|MT1M|PSAP|MIF|POLR2I|SRP9|PSAT1|NDUFB9|ATP5PF|EMP1|COX14|DNAJB2|UQCRQ|FOSB|TXN|NDUFB3|ANXA2|BHLHE41|COX6A1|COA3|NDUFB7|CHMP2A|COMT|FAM210B|SREBF1|OXR1|NDUFA4|ATP5PD|PNKD|IDI1|ZFYVE21|LSM4|RAP2B|PRDX1|SOX15|COX17|PAIP2|UBL5|EMP2|HRK|COX7B|TMEM141|MKRN1|SQLE|MOCS2|RBX1|COX6C|RHOU|THOC7|PFN2|DAZAP2|GLTP	up
GAUTAM_EYE_IRIS_CILIARY_BODY_RIBOSOMAL_GENES_HIGH_FIBROBLASTS	0.0742996	0.150943	0.179782	0.729382	1.31387	13	GAPDH|SNRPD1|CETN2|PFDN4	up
ZHONG_PFC_C1_ASTROCYTE	0.054023	0.118336	0.206588	0.650363	1.31349	29	SPARCL1|SCRG1|ZNF302|AGT|ETV1|TMEM126B|MRPL19|EIF6|SPTLC1|DDX24|EFNA1|DHCR7|MMAB	up
MENON_FETAL_KIDNEY_3_STROMAL_CELLS	0.0299897	0.0716272	0.266351	0.594828	1.31273	72	IGFBP5|PTN|AKAP12|NCAM1|NR2F1|FOS|VIM|CALD1|MEG3|GNAS|MAGED2|TUBA1A|CDH11|SPARC|SOX4|TTC3|PBX1|KCNQ1OT1|LGALS1|PALLD|MEIS2|MARCKS|RRBP1|TPM1	up
DESCARTES_FETAL_LUNG_SQUAMOUS_EPITHELIAL_CELLS	0.015082	0.040302	0.38073	0.572872	1.31133	125	MT1X|MT2A|LGALS3|CDKN1A|MT1E|PHLDA3|EIF1|MAP1LC3B|FTH1|YBX3|NDRG2|RRAGD|RAB9A|RNF141|MAL|GID8|F3|C12orf29|ABHD5|NR1D1|SGTA	up
AIZARANI_LIVER_C20_LSECS_3	0.000646347	0.00255367	0.477271	0.559829	1.30867	280	NDRG1|CD9|ADM|AKAP12|MAP1B|BNIP3L|FGFR1|CDKN1A|NR2F1|EPAS1|JUND|APP|LMNA|MEG3|C1QTNF1|EEA1|CTSL|YBX3|C11orf96|NAV1|PLTP|EMP1|SERPINE1|SPAG9|DUSP6|RBBP6|LIMA1|SPARC|TNFRSF10B|ZNF462|PEA15|GOLGA4|JAM3|MYO10|RDX|S100A16|SORBS1|NCL|NRP1|TCF4|CAVIN1|WWTR1|TIMP1|DLC1|CSNK1E|ACTN1|SLC2A3|MCAM|GPRC5A|TANC1|PPFIBP1|ASAP1|CD59|CAMSAP2|MARCKS|RRBP1|TIMP3|ANKRD11|RPGR|CCDC50|RALA|CRIM1|FXYD6|DUSP5|ROCK2|TUBB…	up
DESCARTES_MAIN_FETAL_VISCERAL_NEURONS	0.0567067	0.123648	0.195789	0.619317	1.30598	43	TUBB2A|YWHAG|UCHL1|TMEM59L|YWHAH|VAT1|NCS1|TUBB|NEIL2|PPP2R5B|RAB6B|MTX1|CCDC184|FBXO30|NAP1L5|BEND6|ZBED8	up
HU_FETAL_RETINA_RPC	0.0241107	0.0607404	0.352488	0.577237	1.30479	96	SOX2|LMAN1|VIM|ODC1|PTTG1|LRP2|ANP32E|SNRPG|CKB|MSI2|AHI1|ARRDC3|CDH11|PCNA|SPP1|CKS1B|MDK|RAN|CKS2|DEK|TYMS|GMNN|C19orf48	up
DESCARTES_FETAL_STOMACH_NEUROENDOCRINE_CELLS	0.0711825	0.145992	0.17822	0.643025	1.30211	30	SEC11C|NKX2-2|RGS4|HAP1|RFX4|DNAJC12|PCSK1	up
AIZARANI_LIVER_C17_HEPATOCYTES_3	0.0471698	0.105844	0.2114	0.597899	1.30099	59	MT2A|IGFBP2|CLU|TF|AZGP1|SERPINE1|CES2|SERPING1|TMEM176A|GPT2|ANG|TMEM176B|DCXR|PTMS|C1R|ABCA1	up
AIZARANI_LIVER_C10_MVECS_1	0.00141105	0.00504841	0.45506	0.557157	1.29962	262	NDRG1|CPE|SPARCL1|CD9|PTGDS|CDKN1A|EPAS1|CAV1|GSN|VIM|APP|LMNA|TSC22D1|SPRY1|MYADM|VWA1|GNAS|JAM2|RPS6KA2|CDC42EP4|NES|YBX3|C11orf96|JUNB|TUBA1A|EMP1|GAS6|FOSB|DUSP6|TSPAN7|ANXA2|SPARC|NFIB|MIDN|PEA15|SPTBN1|RDX|SERPINB6|TIMP2|CAV2|TCF4|CAVIN1|WWTR1|NRN1|LMO2|DLC1|KLF9|MEIS2|ASAP1|CD59|TIMP3|RPGR|ATN1|TNS1|GNA11|NFIA|CRIM1|FXYD6|TUBB6|CD320|CLIC4|EMP2|LAMB2|BHLHE40|SASH1|LIFR|FLNB|ATP13A3|DPYSL3|…	up
DESCARTES_FETAL_LUNG_NEUROENDOCRINE_CELLS	0.0483351	0.1076	0.2114	0.604976	1.29746	51	CPE|SEC11C|VGF|NKX2-2|RGS4	up
ZHONG_PFC_C1_DLX5_POS_INTERNEURON	0.0978552	0.19213	0.16318	0.861881	1.29504	4	RDX|PRKCA|BTG1	up
MANNO_MIDBRAIN_NEUROTYPES_HRGL1	0.000792241	0.00307351	0.477271	0.551195	1.29458	318	IGFBP5|CRYAB|IGFBP2|CLU|GPM6B|SOX2|SOX9|PMP22|BMP7|PLOD2|SCD|VIM|TRIM9|TF|RAB2A|FRMD3|RCN1|JAM2|BLVRB|NES|PSAT1|CREB5|YBX3|PLTP|FAT1|ARHGAP5|SULF2|SOX6|MLF1|PDPN|HEPACAM|PDLIM3|TMEM132C|NFIB|PEA15|RGS4|CRYL1|QKI|ERF|PSD3|FABP7|ID4|TSC22D4|WEE1|DOK5|PDLIM5|CCDC181|RPGR|HEY1|MORN2|NFIA|LRRTM3|FJX1|NPTX2|WLS|LAMB2|CDO1|MOK|NEBL|PDGFC|ITPKB|PPIL6|ARX|INTU|GNG12|PON2|RFX4|ARHGEF26|NOTCH1|NINJ1|WSCD1|B…	up
DESCARTES_FETAL_CEREBELLUM_OLIGODENDROCYTES	0.0423117	0.0962852	0.222056	0.586793	1.29423	71	APOD|ARC|SCRG1|TNR|GDNF|PMP2|SLC44A1|OLIG2|CMTM5|PDGFRA|VSX1|ASIC4|ZNF365|NR0B1|PID1|TMEM100|BCAS1|SOX10|NT5E|OLIG1	up
FAN_OVARY_CL11_MURAL_GRANULOSA_CELL	6.148e-05	0.000284842	0.538434	0.548125	1.29278	425	IGFBP2|SERPINE2|VDAC2|TCEAL9|ARF4|FKBP9|PLOD2|SCD|VIM|BEX2|TENT5A|BEX1|TRAPPC4|IGF1R|HSP90AB1|RHEB|BAMBI|BEX3|TXNRD1|UBC|ATF4|RAB2A|ACTG1|BUD31|MAP3K13|MRPL18|TJP1|MGST3|FXR1|SNRPN|RAB1A|YWHAG|STIP1|CCND2|CKB|SEC31A|CCT4|METAP2|MSI2|SARAF|STRAP|MAGED2|UBE2S|SLC16A1|TUBA1A|TRIB2|BCAT1|SUGT1|TCP1|RAD23B|PHLDA1|TRMT112|RAB5A|TXNL1|GATM|TAX1BP1|NFE2L2|NDUFB5|RBBP6|RHOB|CCT6A|ABI2|TSPAN7|CCT2|FDXR|RHO…	up
DESCARTES_MAIN_FETAL_ASTROCYTES	0.0772727	0.156489	0.169571	0.636024	1.2922	31	PTN|GPM6B|HEPACAM|ADGRG1|FGFBP3|RFX4|PTCH1|ST8SIA1|DCLK2|ATP1A2|WIPF2|RFTN2	up
MANNO_MIDBRAIN_NEUROTYPES_HPROGFPM	0.000810559	0.00312575	0.477271	0.549808	1.29132	311	MT1X|IGFBP2|HILPDA|SOX2|BMP7|VIM|SLC6A8|LDHA|SIVA1|PTTG1|PAICS|LRP2|RCN1|SVIP|JAM2|ALDH6A1|ANP32E|NES|PHGDH|PRDX2|AK4|UBE2S|NPM1|PDPN|NR2F6|ARL4A|TMEM132C|SNRPF|LOXL2|ERF|GSTP1|MBNL2|WEE1|CRNKL1|SALL1|PTGR1|EXOSC8|MAGT1|MRPL22|PIH1D1|RPA3|CKS1B|ACTL6A|MDK|RPL18|RAN|SNRPC|CKS2|SRF|KIF2A|MAGOHB|MBD4|PDGFC|DEK|ARX|TYMS|CSRP2|GMNN|RFX4|C19orf48|KCNQ2|SMC2|ARHGEF26	up
DESCARTES_FETAL_STOMACH_GOBLET_CELLS	0.0914286	0.180613	0.175204	0.892161	1.28986	3	CA9|CXCL1|FGF20	up
BUSSLINGER_ESOPHAGEAL_EARLY_SUPRABASAL_CELLS	0.0484536	0.1076	0.206588	0.581692	1.28883	75	MT2A|NFIC|FOS|PTTG1|HSP90AB1|NUCKS1|ENO1|NPM1|DUT|CCT5|PCNA|HNRNPF|HSPD1|PRKDC|NCL|CBX3|HSPA8|CALM2|RAD21|SRSF3|ATP5MC3|TUBB|HNRNPD|RAN|SLC7A1|DEK|CSRP2|SET|DDX21|RRM1|SYNCRIP|TKT|HNRNPC|HNRNPAB|RPL10A	up
BUSSLINGER_DUODENAL_STEM_CELLS	0.00144649	0.00514662	0.45506	0.550627	1.28864	289	CD9|CLU|EGR1|SOX9|ARF4|DSTN|FOS|CANX|APP|TSC22D1|HSP90AB1|CHCHD2|NUCKS1|BEX3|YWHAE|EIF1AX|ACTG1|RCN1|CNBP|MLEC|CA9|PTGES3|SRP9|SNHG8|SNRPE|ZFAS1|GNL3|CCND2|CDKN1B|NPM1|BANF1|DUT|FOSB|TRIM28|CCT6A|ARID5B|EIF4A2|HNRNPK|TXN|RPL22L1|RHOBTB3|GOLM1|SOX4|NOP56|NFIB|TTC3|MYO10|UBXN4|HSPE1|HSPD1|PRKDC|ATF3|GDF15|NCL|GSTP1|REPIN1|CBX3|HSPA8|TM9SF3|ACTN1|IMPDH2|XRCC5|SRSF6|APEX1|RACK1|RPL3|COX7C|OLA1|RAD21|…	up
FAN_EMBRYONIC_CTX_MICROGLIA_1	0.00883157	0.0254614	0.38073	0.560116	1.28862	147	RPS27L|TUBB4B|SIVA1|PTTG1|RHEB|NUCKS1|ARL6IP1|MRPL18|ANP32E|CDK2AP2|ANAPC11|PCNA|HERC5|RAD21|CIT|SRSF3|CKS1B|CDKN2C|CKS2|DDX39A|DEK|MZT1|SMC2|GGH	up
DESCARTES_FETAL_PLACENTA_PAEP_MECOM_POSITIVE_CELLS	0.0264228	0.0651964	0.282013	0.565344	1.28413	110	CA12|ARG2|RAB2A|ENPP5|FAM229B|ANKRD37|MAL|HAP1|KIZ|DOK5|SLC6A6|UBE2D2|PRR34-AS1|DNER|RNF180|PER2|RASD1|MRPS2	up
MENON_FETAL_KIDNEY_0_CAP_MESENCHYME_CELLS	0.050308	0.111335	0.202072	0.576662	1.2829	78	NTRK2|NCAM1|NR2F1|SF3B2|SMC3|PEG10|TUBA1A|SUPT16H|ZKSCAN1|SOX4|NOP56|GOLGA4|GABPB1-AS1|NCL|PSIP1|TPR|MEIS2|ZC3H13|ENAH|ANKRD11|RSF1|CHD4|PTMS|MDK|DEK|BRD3|SET|BAZ1B|KAT6B|RIF1|DDX24|PPM1G|USP1|ILF3	up
FAN_EMBRYONIC_CTX_NSC_2	0.00510399	0.0156522	0.407018	0.550218	1.28174	228	TUBB4B|BTG3|LDHA|PTTG1|RHEB|NUCKS1|ARL6IP1|MRPL51|ANP32E|VDAC3|UBE2S|ILF2|KIF5B|LSM5|CNIH4|COX8A|MED19|NSRP1|CEP70|ACTN1|LGALS1|SNRPA1|RAD21|RUVBL2|MKKS|C2orf69|TUBB6|CKS1B|PSRC1|DCXR|AAMDC|CDKN2C|EMC9|RAN|CKS2|DDX39A|CALM3|JADE1|POLR2D|EIF4E|CBR3|MZT1|WDR54|SMC2|KMT5A|GGH|HIRIP3|CEP44|TUBA1C|RNF4|NOSIP	up
AIZARANI_LIVER_C39_EPCAM_POS_BILE_DUCT_CELLS_4	0.0152308	0.0404818	0.38073	0.553219	1.28043	172	VEGFA|CRYAB|PFKP|SLC3A2|GADD45A|SOX9|SQSTM1|TENT5A|HSP90AB1|MYADM|GPRC5B|YWHAE|ANXA5|LAMP2|ATF4|ACTG1|CD63|APLP2|SDC4|TJP1|CREB5|ZBTB20|AFDN|UBE2B|ANXA2|SOX4|TNFRSF10B|MAP4|SPTBN1|IRS2|ATF3|GDF15|RTN4|PIM3|TNFRSF12A|RASSF8|MAFF|WEE1|CALM2|MCAM|CD59|SPATS2L|ENAH|RRBP1|TPM1|RAB3IP|CRIM1|TUBB6|ZYX|HBEGF|UGCG|BMP2|HSP90AA1|SLC7A1|PMEPA1	up
DESCARTES_FETAL_STOMACH_ENS_GLIA	0.0827887	0.166612	0.159647	0.607406	1.27972	42	CRYAB|PTPRZ1|CDH19|CHL1|SLC35F1|S100B|EDNRB|LGI4|NRXN1|SNHG19|ADGRB1|ATP1A2|PRIMA1|MOXD1|SOX10|ELOVL2	up
CUI_DEVELOPING_HEART_LEFT_ATRIAL_CARDIOMYOCYTE	0.118788	0.224998	0.138805	0.692009	1.27823	15	NR2F1|FHL1|PAM|NR2F1-AS1	up
DESCARTES_FETAL_PANCREAS_CCL19_CCL21_POSITIVE_CELLS	0.0793826	0.160258	0.164406	0.613525	1.27821	37	PTGDS|CXCL14|FGF11|C1S|COL7A1|MINCR|C1GALT1C1L	up
ZHONG_PFC_MAJOR_TYPES_NPCS	0.024779	0.0618514	0.352488	0.556883	1.27774	136	RPS27L|SOX9|TUBB4B|BTG3|VIM|LDHA|PTTG1|PAICS|RCN1|ANP32E|PHGDH|CREB5|ZFHX4|DUT|PCNA|ID4|RPA3|CKS1B|OTX1|MDK|CKS2|TGIF1|GMNN|C19orf48|SMC2|NOTCH1|RRM1|TAGLN2|HAT1|PLPP3	up
DESCARTES_FETAL_HEART_VISCERAL_NEURONS	0.0681342	0.141543	0.173748	0.58524	1.27345	59	SCG2|VGF|C14orf132|RGS4|PRUNE2|RAB39B|KCTD16|TMEM255A|CAMK2N2|GALR1|PIANP|EYA4|TMEM130|ASTN2|ACHE|MAB21L1|HCN2	up
CUI_DEVELOPING_HEART_C3_FIBROBLAST_LIKE_CELL	0.0357508	0.084	0.24134	0.560608	1.27048	106	PTN|AKAP12|SELENOM|NUPR1|SERPINE2|LOX|PRDX4|SPRY1|MEG3|SGCE|RCN1|LRP1|PEG3|SPARC|TIMP2|TIMP1|LGALS1|SERPING1|RRBP1|NFIA|MRC2	up
HAY_BONE_MARROW_CD34_POS_MULTILIN	0.104142	0.20201	0.147331	0.663165	1.26799	19	ENO1|NUCB2|CDH2|TCEAL5|DNAJC12|FAM216A|TM7SF3	up
DESCARTES_FETAL_ADRENAL_CHROMAFFIN_CELLS	0.0630817	0.134075	0.179782	0.576291	1.26614	69	MAP1B|TUBB2B|STMN4|TUBB2A|TMEM132C|MLLT11|ADCY8|CAMK2A|GAP43|LRRTM2|DUSP8|CREG2|FAM131B|LINC02525|FAT3|EYA4|TMEM35A|TMEFF2|BASP1|DIRAS1|KCNK10|PEX5L|AMER2|MAB21L1|CNTFR|NUDT10	up
GAUTAM_EYE_IRIS_CILIARY_BODY_MGP_HIGH_FIBROBLASTS	0.0594872	0.128126	0.184706	0.568267	1.26591	83	SELENOM|LAPTM4A|TSC22D1|CALD1|SSR3|LARP6|ELOC|PPIB|YBX3|P4HB|SEC61B|PDPN|CNN3|LIMA1|RHOBTB3|SOX4|SPTBN1|UGP2|RORA|REV3L|IFNAR1|TMEM70|NFIA	up
BUSSLINGER_DUODENAL_MX_CELLS	0.110429	0.212924	0.145516	0.721182	1.26573	11	CPE|FGFR1|VAMP2|PCSK1N|ARX	up
MANNO_MIDBRAIN_NEUROTYPES_HRN	0.00335168	0.0104781	0.431708	0.539	1.26291	296	MAP1B|TUBB2B|NCAM1|RND3|SEZ6L2|ELAVL3|KIF5C|STMN4|SLC38A1|DPYSL2|PCDH9|NOVA1|SCG3|SORCS3|KHDRBS3|YWHAG|UCHL1|GPM6A|TERF2IP|MAP2|ZFHX4|ARFGEF3|KIF3A|SOX11|C1orf21|ATCAY|SOX4|CXADR|RTN1|SSBP3|APLP1|MLLT11|NRN1|ETFB|PGM2L1|ELOVL4|GRIA2|RAB3IP|ATL1|SV2A|BAALC|LONRF2|RBFOX2|AP1S2|MAPK6|ZNF91|SYP|LZTS1|STXBP1|SLC1A2|CNR1|JPH4|GAP43|GPR155|GNG3|NLGN4X|MIR22HG|AKAP6|FGF14|DPYSL3|RAB3A|DUSP26|TSC1|CRMP1|P…	up
DESCARTES_FETAL_HEART_ENDOCARDIAL_CELLS	0.121528	0.228842	0.133555	0.634561	1.2624	25	CA12|CDH11|TMEM132C|SALL1|TMEM100|INHBA|QSOX1|SMOC1	up
FAN_EMBRYONIC_CTX_NSC_1	0.124551	0.233171	0.134273	0.672091	1.26118	17	FOS|VIM|SPRY1|CCND2|DUSP6|NME1|ZEB1	up
MANNO_MIDBRAIN_NEUROTYPES_HNBM	0.00570007	0.017234	0.407018	0.539545	1.25916	253	MAP1B|TUBB2B|NFIX|NCAM1|RND3|ELAVL3|KIF5C|STMN4|SCG5|SLC38A1|SVIP|NOVA1|SCG3|NAV1|GPM6A|TUBA1A|TERF2IP|MAP2|ZFHX4|PHLDA1|SOX11|C3orf14|ATCAY|ADGRG1|SOX4|CXADR|SSBP3|RGS4|MLLT11|NRN1|PIP4P2|ZHX1|AFAP1|POU3F2|ATL1|CADM1|RBFOX2|MAPK6|LZTS1|CNR1|GAP43|GNG3|SOBP|RUFY3|DPYSL3|DUSP26|RHOU|CRMP1|PTPRG|PDE4DIP|NXPH4|CCSAP|C1orf35|LRRTM2|SNAP25|KLC1|RPS19|NEDD4L|ZNF195|RGMB|MAP6|RNF165|CADPS|GSE1|SOX5|EFS|…	up
ZHONG_PFC_C2_UNKNOWN_NPC	0.0663212	0.140047	0.175204	0.570171	1.25899	73	TUBB4B|LDHA|PTTG1|ARL6IP1|CNOT7|CEP70|CIT|TUBB6|PSRC1|DCXR|CKS2|MZT1|TUBA1C	up
LAKE_ADULT_KIDNEY_C10_THIN_ASCENDING_LIMB	0.00201642	0.0067885	0.431708	0.535502	1.25835	340	CRYAB|MT2A|PGK1|GAPDH|TPI1|PEBP1|HSPA9|HSP90B1|DSTN|TAF7|PLOD2|CBR1|CANX|EID1|LDHA|APP|CXXC5|PDIA6|PKM|MRFAP1|PDIA3|EIF1|TSC22D1|HSP90AB1|S100A10|DBI|ANXA5|CALM1|UBC|GHITM|ACTG1|PSAP|CTNNA1|CD63|GNAS|CYCS|CNBP|SOD1|FTH1|HSBP1|APLP2|COX5B|PTGES3|UQCRFS1|NORAD|OCIAD1|YBX3|ENO1|SARAF|ATP5F1C|EMP1|ATP5F1B|NPM1|ALDOA|PNPLA8|PSMB1|TAX1BP1|CNN3|CCT6A|CCT3|EIF4A2|TMF1|ANXA2|LDHB|KIF5B|ZC3H15|GOLM1|ADGRG1…	up
MANNO_MIDBRAIN_NEUROTYPES_HSERT	0.00177639	0.00608507	0.45506	0.533267	1.25688	395	ENO2|PFKP|SMARCD3|MAP1B|NCAM1|SEZ6L2|SCG2|BEX2|BEX1|VGF|KIF5C|STMN4|SCG5|MEG3|PCDH9|PCSK1N|TUBB2A|EEF1A2|SORCS3|YWHAG|PNMA2|UCHL1|GPM6A|SLC22A17|PEG3|ARFGEF3|TSPAN7|TMEM59L|SCN9A|ADCY1|YWHAH|ATCAY|SERINC1|SYTL2|RTN1|SPOCK1|RGS17|TMOD2|APLP1|MLLT11|MAPRE3|BEX5|EID2B|PGM2L1|CHCHD1|CAMK2B|RETREG1|NDRG4|GRIA2|GOT1|ATL1|TNS1|THRA|CADM1|NDFIP1|ZNF32|BAALC|LONRF2|RBFOX2|NRXN2|ATP6V1A|SYP|STXBP1|JPH4|NAP…	up
TRAVAGLINI_LUNG_CILIATED_CELL	1.12088e-06	6.68379e-06	0.643552	0.528803	1.25672	940	IGFBP5|SLC25A4|MAP1B|MORF4L2|SOX2|CDKN1A|GADD45A|GSN|ARL3|TUBB4B|DSTN|MAP9|CFAP36|MDH1|USP11|NT5C3A|NDUFAB1|RRM2B|ANXA5|CALM1|PCSK1N|PSMB5|SSB|ATXN7L3B|ATP6V1D|BUD31|SOD1|FTH1|HSBP1|BBC3|CTSL|MGST3|MAP1A|PTGES3|POLR2I|DYNLL1|VDAC3|CHMP5|CKB|YBX3|PLTP|COPRS|C4orf3|SARAF|ENPP5|TUBA1A|MRPL40|CLTA|TMEM14B|GPX4|SUGT1|SFXN3|ISCA2|SRI|RRAGD|BANF1|NUCB2|MLF1|FAM172A|KIF3A|TAX1BP1|METRN|THYN1|AIG1|CETN2|N…	up
ZHONG_PFC_C1_MICROGLIA	0.00689222	0.0204543	0.407018	0.538394	1.25571	250	PAICS|RHEB|CHCHD2|NUCKS1|MPC1|SAP30|PDCD5|TMED9|CYCS|SVIP|RANBP1|RPF2|CREB5|TMEM14B|MRPL42|NDUFA6|DUT|TECR|GLT8D1|ILF2|PCNA|GTF2F1|ARL4A|NUDT21|PA2G4|GAMT|TXNDC17|TIMM10|TMEM256|TMEM170A|RNF168|RAD21|NME4|ASAP1|AP2S1|SRSF3|SLC35F5|CACYBP|ABCE1|MRPS22|RPA3|CKS1B|PCID2|MGAT2|PPP2R3C|RBBP7|TRAPPC2L|TRIP6|MTIF3|MRPS12|BHLHE40|IPO5|SS18L2|SRSF1|RAN|CKS2|SEC13|MICU1|FUNDC1|DDX39A|LENG1|GGCT|LSM2|DDX46|…	up
DESCARTES_MAIN_FETAL_ADRENOCORTICAL_CELLS	0.0872274	0.172844	0.151149	0.572889	1.25458	63	FDXR|HSPE1|HSPD1|MOB4|GSTA4|BBS2|SCARB1|JAKMIP2|OGFOD1|POR|FDX1|PPP2R1A|RHBDD2|ALDH3A2|ZNF275|GALC|MSMO1|NR0B1|DHCR7|GNS|WHRN|KLHDC8B|SCAP|SLC16A9|CYB5B|ALAS1|OSGIN1|FOXK2	up
DESCARTES_MAIN_FETAL_SYMPATHOBLASTS	0.112486	0.216242	0.137251	0.610829	1.25391	33	ARC|SCG2|NLRP1|TSPYL2|NSMCE3|HACD3|ZNF483|MICU2|C12orf29|LINC00632|HTATSF1|QDPR|C1QL1|ZDBF2	up
TRAVAGLINI_LUNG_LYMPHATIC_CELL	0.0194726	0.0503629	0.352488	0.536926	1.24748	189	IGFBP5|APOD|LGALS3|CLU|AKAP12|MAP1B|NR2F1|LOX|CXXC5|LMNA|S100A10|SLC38A1|SGCE|GNAS|DAD1|CREB5|GPM6A|BCAT1|PDPN|PROX1|AIG1|ARID5B|CTSD|TXN|SCN9A|ANXA2|ARL4A|DKK3|MGLL|PDGFA|TIMP2|HOMER3|SCRN1|ACTN1|HEBP1|PPFIBP1|GSTA4|TRIP6|RPL7|SLC7A1|LRRN4CL|LIMS1|EFEMP1|PDGFC	up
TRAVAGLINI_LUNG_AIRWAY_SMOOTH_MUSCLE_CELL	0.0352467	0.0831461	0.24134	0.54056	1.24547	150	IGFBP5|CRYAB|CD9|NOL3|MAP1B|EPAS1|CAV1|DSTN|SLIRP|SLC38A1|MGST3|SOD3|UQCRQ|COX6A1|TMEM38B|NDUFB7|MRPL33|MGLL|SORBS1|CHURC1|CAV2|NDUFB4|ALDOC|ACTN1|RAMP1|ID4|NDUFA4|COX7C|CALM2|MCAM|ACTA2|PDLIM5|TPM1|UBL5|CSRP1|RPL18|HEY2|TGFB1I1|RPL41|CSRP2|EDNRB|NTRK3|FLNA|RPL21|RPL37A|HES4|RPL23|WDR1|AKAP1|RPS27A|PPP1R12A|KANK2|RPL10A	up
ZHONG_PFC_C8_UNKNOWN_NEUROD2_POS_INTERNEURON	0.0841889	0.168902	0.153159	0.558916	1.24263	77	MT3|NTRK2|CPE|SCD|EEF1A2|KHDRBS3|COPRS|DNAJB2|SPOCK1|DOK5|LPL|POU3F2|PLPPR1|IGSF21|LHX2|GAP43|CSRP2|CACNG8|ALCAM	up
HAY_BONE_MARROW_CD34_POS_MKP	0.0998926	0.195384	0.142901	0.579179	1.24214	51	TPI1|TCEAL9|MLEC|DAD1|PBX1|MGLL|ACTN1|DTD1|TPM1|TGFB1I1|KAZN|NAA38|GUCY1B1|ADCY6|GSTT2B|ITPKA|PRTFDC1	up
TRAVAGLINI_LUNG_BASOPHIL_MAST_2_CELL	0.000865511	0.00324064	0.477271	0.526367	1.24094	468	VEGFA|HSPA5|CD9|DNAJB9|CLU|EGR1|SELENOM|BNIP3L|MORF4L2|HILPDA|CDKN1A|PEBP1|SBDS|EPAS1|PMP22|HSPA9|JUND|SELENOK|EIF1B|SPART|TAF7|BTG3|VIM|SQSTM1|CFAP36|CAMLG|LAPTM4A|LMNA|TENT5A|ST13|TSC22D1|FERMT2|CPEB4|HSP90AB1|BEX4|MYADM|DBI|CLCN3|SMIM3|WDR45B|YWHAE|LMO4|EIF1AX|PRNP|CD63|CYCS|SVIP|DYNLT3|FTH1|EGR3|HSD17B12|MORF4L1|SNHG8|DAD1|JUNB|MAGED2|NDRG2|HAX1|TUBA1A|DNAJC19|BZW1|TSPYL1|POLR2K|HNRNPA0|TFG|T…	up
DESCARTES_FETAL_EYE_SKELETAL_MUSCLE_CELLS	0.0675537	0.141517	0.172324	0.546705	1.23809	103	SBDS|TCEAL7|EIF1AY|TRIB3|NES|PEG10|CFL2|GAMT|MYL6B|RAMP1|FBXO32|LAMTOR5|TPM1|PACSIN3|DUSP26|CMYA5|PRKACA	up
GAUTAM_EYE_IRIS_CILIARY_BODY_PIGMENTED_CILIARY_BODY_CELLS	0.0576923	0.125097	0.186433	0.540246	1.23609	123	SPARCL1|PFKP|DHPS|CKB|MSI2|PLTP|DUT|CLTC|TECR|BSG|PDLIM3|C1orf21|NUMA1|NDUFA2|ATP5PD|DNAJC3-DT|TOB1|LONRF2|CHD4|ATP6V1A|ZNF91|PRPSAP1|DPP7|AKT1|KHDC4|COMMD3|NDUFS8|CAPN7|SCARB1|MFAP3L|PDHA1|RUFY3|SAMD4A|COX6C|ITGAV|NDUFA1|VCL|ITFG1|PTPRG|PDE4DIP|FLNA|CGGBP1|FNIP1|EYA2|MRPS28|REV1|LRRFIP2|ZSCAN16-AS1|TMEM38A|PPM1K|EPB41L1|CSTF3	up
HAY_BONE_MARROW_CD34_POS_LYMPHOID_UNK	0.178893	0.320911	0.113787	0.771779	1.23176	6	LDHA|BCAT1|VAT1L	up
MANNO_MIDBRAIN_NEUROTYPES_HDA	0.00175798	0.00605422	0.45506	0.522104	1.23172	439	ENO2|AKAP12|MAP1B|TUBB2B|NFIX|NCAM1|SEZ6L2|ELAVL3|CAMK2N1|APP|BEX2|KIF5C|CPEB4|STMN4|SCG5|KCNMA1|MEG3|ARG2|FRMD3|EEF1A2|DPP6|SCG3|YWHAG|UCHL1|GPM6A|CHL1|TUBA1A|ASNS|TERF2IP|MAP2|KIF3A|SOX11|TSPAN7|TMEM59L|SCN9A|ATCAY|SERINC1|NTM|CXADR|RTN1|TM2D3|PBX1|TMOD2|APLP1|MLLT11|BEX5|PIP4P2|EID2B|PGM2L1|ELOVL4|LSAMP|CAMK2B|RETREG1|TCEAL5|ARL8A|CADM1|SV2A|RBFOX2|FJX1|SCD5|AP1S2|PRKCA|UGCG|ADCY8|NRXN2|DAAM1|…	up
DESCARTES_FETAL_LIVER_STELLATE_CELLS	0.0663265	0.140047	0.173748	0.542938	1.23122	108	CXCL14|FERMT2|SPRY1|CDH19|SEMA5A|NES|DSEL|LHX2|LZTS1|NGFR|LINC00632|LIFR|PDGFRA|DACT3	up
ZHONG_PFC_C4_UNKNOWN_INP	0.10041	0.195384	0.138805	0.549398	1.22642	84	HSPA5|SNHG8|GNL3|EIF2S1|MRPL42|CFAP298|MPHOSPH10|SUPT16H|CIR1|POLR2H|DPF2|PSMC6|SERPING1|ACTR10|DYRK4|ATP6V0E2|KIN|COX17|PSMG1|UBE2I|ARL4D|SYP|MTHFD2|ATG3|SOCS4|TTF1|ARHGEF26|C19orf12|COA1|MRTO4|RPAP3|ZFP82|ZNF605|CADPS|MEST|NUMBL|ZNF43|PCBP4|ZNF254|TIMM50|BBS10	up
LAKE_ADULT_KIDNEY_C7_PROXIMAL_TUBULE_EPITHELIAL_CELLS_S3	0.0608519	0.130195	0.181383	0.535159	1.22518	127	MT2A|HSPA5|AKAP12|PEBP1|MT1E|LAPTM4A|CXCL14|CALD1|HSP90AB1|NUCKS1|LRP2|CALM1|PSAP|CD63|FTH1|SDC4|CCNI|NPM1|GATM|ARID5B|FTL|HSPD1|NCL|RPL3|PTPRD|COX7C|RETREG1|PPFIBP1|SPATS2L|TPM1|RPL24|NFIA|RPS13|RPL9|RPL7|RPL18	up
MANNO_MIDBRAIN_NEUROTYPES_HDA2	0.00290436	0.00921383	0.431708	0.519229	1.22476	438	ENO2|PFKP|MAP1B|TUBB2B|NCAM1|SEZ6L2|ATP1B1|CAMK2N1|BEX2|BEX1|VGF|STMN4|SCG5|MEG3|LMO4|ARG2|TUBB2A|EEF1A2|DPP6|PNMA2|UCHL1|GPM6A|CHL1|TUBA1A|MAP2|SOX6|SOX11|TXN|TSPAN7|TMEM59L|SCN9A|ATCAY|SERINC1|NTM|CXADR|RTN1|C12orf76|DKK3|PBX1|TMOD2|CHMP2B|APLP1|MLLT11|BEX5|MPP2|EID2B|PGM2L1|KIFAP3|REV3L|ELOVL4|SCAMP1|RETREG1|NDRG4|FADS3|GRIA2|POU3F2|GOLGA3|FAIM2|ENPP4|TCEAL5|SV2A|BAALC|LONRF2|RBFOX2|PRKCA|NRXN…	up
DESCARTES_MAIN_FETAL_SLC26A4_PAEP_POSITIVE_CELLS	0.0257349	0.0639895	0.352488	0.525438	1.22429	232	SELENOK|TOMM40|TBCA|PSMB7|NIFK|DERL2|SRP19|RNF7|KLHDC2|GBE1|COMT|MRPS26|NSRP1|SREK1IP1|SPAG4|PWP1|SDF2|SLC4A1AP|MED31|DHX29|DTX3|FAM32A|RXYLT1|ACTL6A|SURF6|TRAPPC2L|SLC25A28|EMC9|SRFBP1|MRPL20|CDIP1|ARFGAP2|SPTLC1|GTF2H3|DUSP12|RSAD1|PTCD3|RRAGB|PNPLA2|PBDC1|ZBTB43|FAM3A|ABT1|CDC123|MAT2A|MTERF2|LINC00467|GPATCH2|MRPS28|TMEM267|SELENOH|TOR1A|TMEM179B|COQ6|SLC35C2|PHLPP1|LYRM4|ZSCAN16-AS1|WDR43|PD…	up
DESCARTES_FETAL_LIVER_HEPATOBLASTS	0.0296478	0.0716272	0.352488	0.523853	1.22223	252	MT1X|MT2A|PEBP1|MT1E|SCD|CAMK2N1|MT1M|DBI|TF|ALDH6A1|ATF5|PSAT1|PEG10|AK4|AZGP1|PHYH|PROX1|AGT|ALDOC|PTP4A1|SALL1|ANG|PLPPR1|CDO1|SLC29A4|CTXND1|MT1F	up
ZHONG_PFC_C1_OPC	0.0293468	0.0713182	0.352488	0.524395	1.22159	228	MT2A|TUBB4B|BTG3|VIM|LDHA|PTTG1|RHEB|ARL6IP1|ANP32E|CKB|UBE2S|PDLIM3|PCNA|CDC42BPA|FEM1C|S100A16|ACTN1|LGALS1|MAP2K2|RAD21|IFT22|BRD8|C2orf69|CCNY|KIAA0586|TUBB6|CKS1B|PSRC1|BCAP29|AAMDC|CDKN2C|EMC9|CKS2|TGIF1|GMNN|ZNF83|SMC2|KMT5A|MNS1|TUBA1C|SFR1|USP1|EMP3|ASH2L|BARD1	up
MANNO_MIDBRAIN_NEUROTYPES_HPROGM	0.0137028	0.0370781	0.38073	0.522512	1.22045	268	IGFBP2|P4HA1|HILPDA|SOX2|BMP7|PLOD2|VIM|LRP2|KCNMA1|ANXA5|FRMD3|RCN1|JAM2|SDC4|NES|PHGDH|PLTP|ENO1|FAT1|PAM|MLF1|ARL4A|TMEM132C|JAM3|NRCAM|ERF|WEE1|SALL1|PTGR1|PDLIM5|MAGT1|RPGR|NECTIN3|RPA3|CKS1B|ACTL6A|PPP1R3C|CDO1|MDK|RPL18|COL27A1|SRF|KIF2A|JADE1|PDGFC|PPIL6|ARX|TYMS|PON2|MAGOH|RFX4|GTF2F2|ALCAM|ARHGEF26|MNS1|RAB13|IFT88|TMEM47|CENPQ|RPS19	up
HAY_BONE_MARROW_CD34_POS_PRE_PC	0.0859775	0.171423	0.151149	0.539354	1.22021	101	MT1X|CD9|AKAP12|TAF7|SMIM3|MAP1LC3B|SEC63|NAV1|MDM2|COX7A2L|SNX2|GABPB1-AS1|CHD9|ZNF22|MAGED1|PPFIBP1|ZCCHC7|ARPP21|DUSP26|SLC35E3|COBL|HPS4|ERO1B|FAM215B|SEMA6A|ZNF608|ERGIC1|GAB1	up
HAY_BONE_MARROW_CD34_POS_ERP	0.187579	0.330962	0.109684	0.735507	1.21908	8	SERPINE2|TRIB2|MEST	up
TRAVAGLINI_LUNG_SEROUS_CELL	0.10718	0.207279	0.135002	0.556457	1.21866	67	SELENOM|XBP1|GNAS|PHGDH|PLTP|AK4|NDRG2|AZGP1|NUCB2|PHLDA1|GATM|RTN1|PHB|PPP1R16A|GPT2|SSR4|PYCR1|S100B|MARCKSL1	up
HAY_BONE_MARROW_CD34_POS_EO_B_MAST	0.190114	0.334518	0.10882	0.734671	1.2177	8	LMO4|DTWD2	up
DURANTE_ADULT_OLFACTORY_NEUROEPITHELIUM_RESPIRATORY_HORIZONTAL_BASAL_CELLS	0.180863	0.323545	0.10673	0.612783	1.21118	24	MT1X|CD9|PKM|ANXA2|S100A16|PRDX1	up
TRAVAGLINI_LUNG_BRONCHIAL_VESSEL_1_CELL	0.0270541	0.0662466	0.276501	0.519965	1.21032	214	NDRG1|SPARCL1|IGFBP2|PFKP|LGALS3|EGR1|OLFM1|CDKN1A|GADD45A|PRDX4|LDHA|RSL24D1|SPRY1|HSP90AB1|EGR2|VWA1|MLEC|EGR3|SNRPE|ZFAS1|RSL1D1|GNL3|C11orf96|ENO1|SNRPD1|NPM1|ARID5B|NME1|RPL22L1|RDX|MGLL|HSPE1|HSPD1|LYRM1|ACTN1|LAPTM4B|IMPDH2|RPL3|NHP2|SPP1|TMEM70|RPL24|NACA|RPS13|PRDX6|HBEGF|RPS5|UGCG|FAU|PTMS|RPL7|EIF3D|RPL18|BHLHE40|MTHFD2|RPL41|EHD4|CCDC85B|EIF3E|RPL10|EEF2|DDX21|RPL21|RPL37A|MAT2A|NCOA7…	up
MANNO_MIDBRAIN_NEUROTYPES_HDA1	0.00205341	0.00685181	0.431708	0.512576	1.20846	515	ENO2|MAP1B|TUBB2B|NCAM1|SEZ6L2|ATP1B1|ELAVL3|CAMK2N1|SCG2|APP|VGF|DNAJC3|KIF5C|CPEB4|STMN4|SCG5|KCNMA1|SLC38A1|MEG3|LMO4|PCSK1N|TCEAL2|ARG2|DPP6|YWHAG|PNMA2|NAV1|UCHL1|GPM6A|CHL1|TERF2IP|MAP2|ZFHX4|PEG3|KIF3A|SOX11|TMEM59L|SCN9A|ADCY1|ATCAY|SERINC1|CXADR|RTN1|SPOCK1|PBX1|RGS17|TMOD2|APLP1|MLLT11|TMX4|SGTB|BEX5|KIF21A|EID2B|PGM2L1|RORA|REV3L|ELOVL4|LSAMP|SDC3|CAMK2B|RETREG1|NDRG4|FADS3|POU3F2|FAIM…	up
MANNO_MIDBRAIN_NEUROTYPES_HNBML5	0.00814552	0.0236756	0.38073	0.511969	1.20658	404	ENO2|MAP1B|TUBB2B|NCAM1|SEZ6L2|ELAVL3|KIF5C|CPEB4|STMN4|KCNMA1|SLC38A1|MEG3|PCDH9|NOVA1|YWHAG|PNMA2|NAV1|GPM6A|AASDHPPT|TERF2IP|MAP2|ZFHX4|PEG3|ARFGEF3|PROX1|FICD|SOX11|ATCAY|SOX4|NKX2-2|SYTL2|CXADR|RTN1|SSBP3|ADD2|TMOD2|APLP1|MLLT11|IGBP1|MAPRE3|KIF21A|PGM2L1|APBA2|ZHX1|TCAF1|LARP1B|NDRG4|GRIA2|SV2A|LONRF2|RBFOX2|SCD5|PLPPR1|NCS1|NRXN2|DNER|STXBP1|IRF2BPL|ANKIB1|CNR1|APC|JPH4|ARPP21|TRIM13|ZNF44…	up
DESCARTES_FETAL_INTESTINE_CHROMAFFIN_CELLS	0.146905	0.270304	0.113313	0.555148	1.20638	58	SCG2|PCSK1N|PAM|NKX2-2|ARX|SNTG1|PCSK1	up
TRAVAGLINI_LUNG_VASCULAR_SMOOTH_MUSCLE_CELL	0.142857	0.26361	0.116234	0.559323	1.20528	54	EPAS1|CAV1|CALD1|SEMA5A|SOD3|JAG1|CNN3|SYTL2|PDGFA|ACTN1|MCAM|HSPA2|ACTA2|PARM1|TPM1|CRIM1	up
DESCARTES_MAIN_FETAL_INHIBITORY_NEURONS	0.195783	0.339193	0.118288	0.861104	1.20502	2	SLAIN1|PMCH	up
DESCARTES_FETAL_PLACENTA_EXTRAVILLOUS_TROPHOBLASTS	0.162133	0.294953	0.10925	0.568334	1.20446	46	HTRA1|KISS1R|NOG|PYCR1|FSTL3|HEXB|ASPSCR1|PTPRF|RTN4RL2|FAM50B	up
DESCARTES_FETAL_PANCREAS_ISLET_ENDOCRINE_CELLS	0.124103	0.233009	0.123257	0.54006	1.20308	83	PTPRN|KCNMA1|NKX2-2|RGS4|PLPPR1|TPD52|ARX|GPR158|EGR4|EYA2|ERO1B|PCSK1|HADH|NR0B1	up
GAO_LARGE_INTESTINE_ADULT_CF_GOBLET_CELL_SUBTYPE_1	0.211608	0.360969	0.0992333	0.645853	1.20136	16	FRMD3|PFKFB4|FAXDC2	up
CUI_DEVELOPING_HEART_VASCULAR_ENDOTHELIAL_CELL	0.0591775	0.127887	0.183024	0.517692	1.20115	183	CPE|IGFBP2|CLU|PTN|HTRA1|SELENOM|SERPINE2|PTGDS|NFIX|LOX|SEZ6L2|TENT5A|TSC22D1|LTBP3|APLP2|HSD17B12|NES|CREB5|CKB|JUNB|GAS6|SULF2|SERPINE1|NUCB2|GABARAPL2|FOSB|RHOB|LIMA1|CTSD|TSPAN7|GADD45B|ATP6AP1|OS9|GOLIM4|MEIS2|BTG2|TOB1|IER5L|CRIM1|MRC2|CD320|IER2|EMP2|C1R|BHLHE40|DPP7|COL9A3	up
TRAVAGLINI_LUNG_PROLIFERATING_MACROPHAGE_CELL	0.000214257	0.000919875	0.518848	0.505043	1.20018	931	MT1X|MT2A|CPE|IGFBP2|CD9|PGK1|LGALS3|GAPDH|TPI1|NUPR1|SLC3A2|PEBP1|RND3|VDAC2|MT1E|TCEAL9|RPS27L|HSP90B1|GSN|EIF4EBP1|TUBB4B|ATP1B1|CBR1|PHLDA3|PRDX4|SCD|BTG3|VIM|CCDC47|PCOLCE2|LDHA|RTN3|PKM|SIVA1|EIF2S2|MYDGF|PTTG1|MDH1|RHEB|CHCHD2|NUCKS1|BLOC1S2|ARL6IP1|S100A10|MPC1|DBI|ERH|DPYSL2|YWHAE|ANXA5|LAMP2|CALM1|EMC7|TMED9|PSMB5|SSB|MRPL51|PSAP|CTNNA1|LRPAP1|SSR3|TCEAL8|CD63|TUBB2A|GNAS|MESD|RAD23A|PS…	up
TRAVAGLINI_LUNG_BRONCHIAL_VESSEL_2_CELL	0.03003	0.0716272	0.261664	0.514344	1.20008	260	MT2A|SPARCL1|ADM|PGK1|EGR1|CDKN1A|RND3|ARF4|TUBB4B|TAF7|LDHA|LMNA|EIF1|TSC22D1|RSL24D1|SPRY1|HSP90AB1|VWA1|UBC|ACTG1|CYCS|MLEC|EGR3|ELOC|YBX3|C11orf96|JUNB|SARAF|SNRPB2|SNRPD1|EMP1|BZW1|NPM1|PFDN2|FOSB|RAB5A|NFE2L2|EIF3J|ILF2|COQ10B|YWHAH|MIDN|HNRNPF|SNX3|SRSF5|MRPL33|RDX|MGLL|SERTAD1|ATF3|POMP|TCF4|TNFRSF12A|GADD45B|BEX5|HSPA8|DLC1|MAFF|CYTH2|SRSF6|CEBPD|SLC2A3|BAG3|IDI1|BTG2|TMEM70|SRSF3|SERTAD…	up
ZHONG_PFC_C1_NEUROD1_POS_EXCITATORY_NEURON	0.200469	0.346118	0.100633	0.616533	1.19885	21	PCDH9|CFAP298|NRN1|SNCB|HEY1|AKT3|ARL4D|NXPH4|MYO6|CADPS	up
MURARO_PANCREAS_MESENCHYMAL_STROMAL_CELL	0.00162912	0.0056966	0.45506	0.505983	1.19654	654	IGFBP5|MT2A|HSPA5|GAPDH|HTRA1|TPI1|AKAP12|NUPR1|RND3|LOX|EPAS1|CAV1|PMP22|SPART|ARF4|FKBP9|MANF|NFIC|PLOD2|CBR1|VIM|EID1|LDHA|EIF2S2|LMNA|FERMT2|RSL24D1|CALD1|SELENOS|MYADM|SMIM3|TXNRD1|ANXA5|PGAM1|LMO4|XPOT|TMED9|RCN2|ATF4|ACTG1|SSR3|RCN1|TRIB3|CTSL|MAP1A|SHMT2|NES|ATF5|PSAT1|PHGDH|HDLBP|COPS8|SEC31A|C11orf96|NAV1|CALU|ENO1|FAT1|YIPF5|EMP1|ARHGAP21|ASNS|BZW1|NPM1|CDK4|SULF2|SERPINE1|JAG1|ARL4C|O…	up
TRAVAGLINI_LUNG_PLATELET_MEGAKARYOCYTE_CELL	0.00591176	0.0177905	0.407018	0.507095	1.19614	526	BNIP3|IGFBP2|CD9|CLU|GAPDH|SERPINE2|CDKN1A|GADD45A|TCEAL9|GSN|ARF4|TUBB4B|NDUFA5|SQSTM1|WBP2|APP|RTN3|PKM|TSC22D1|ODC1|BLOC1S6|CALD1|IGF1R|RHEB|NT5C3A|AMD1|BEX3|SMIM3|CALM1|ARG2|FRMD3|PGRMC1|ZCCHC17|GNAS|SDC4|BBC3|DYNLL1|TM2D2|ENDOD1|VDAC3|FHL1|NORAD|NCKAP1|CLTA|ARHGAP21|GPX4|NDUFA6|SMOX|GABARAPL2|TALDO1|AIG1|CETN2|RDH11|RBBP6|ISCA1|NDUFAF3|LAMTOR1|PRDX5|PNMA1|YWHAH|MCUR1|SPARC|NSMCE3|PYGL|C12orf…	up
HAY_BONE_MARROW_PRO_B	0.0242057	0.0607404	0.352488	0.510465	1.19347	276	VDAC1|SIVA1|MDH1|NUCKS1|ARL6IP1|ACTG1|CBX1|CCNI|SRP9|ANP32E|KHDRBS3|SF3B2|PHGDH|TMEM263|MSI2|UBE2S|ATP5F1C|HNRNPA0|GLO1|CBX5|HNRNPK|SRSF9|SPTBN1|TERF1|NUDT21|SMARCB1|PSIP1|HERC5|MYL6B|EIF4A3|UGP2|CEP70|PIN1|HNRNPH3|KPNB1|NDUFA4|RAD21|SAC3D1|IFT22|ACP1|PPP1CC|SUMO2|SRSF3|KHDRBS1|RBM8A|MFGE8|CKS1B|PAIP2|PSRC1|RBBP7|SRP14|UBE2I|SSBP2|SYVN1|TUBB|CDCA7L|ALDH7A1|CDKN2C|PRPSAP1|NONO|YWHAQ|DDX39A|MAPRE1|…	up
AIZARANI_LIVER_C22_RESIDENT_B_CELLS_2	0.194253	0.338105	0.101351	0.590821	1.19323	29	HSP90B1|SEC11C|PRDX4|XBP1|SPCS2|ERLEC1|SDF2L1|FOSB|PLPP5|ITM2C|BTG2|SSR4|CRELD2	up
AIZARANI_LIVER_C9_LSECS_1	0.026	0.0644	0.282013	0.508486	1.19001	289	ADM|AKAP12|MAP1B|BNIP3L|FGFR1|NR2F1|EPAS1|JUND|HSP90B1|APP|SPRY1|MYADM|MEG3|C1QTNF1|CTSL|FHL1|YBX3|C11orf96|CALU|PLTP|EMP1|DUSP6|CNN3|LIMA1|CTSD|TSPAN7|SPARC|TNFRSF10B|ZNF462|PEA15|MYO10|RDX|PRKAR1A|S100A16|TIMP2|NRP1|TCF4|CAVIN1|WWTR1|TIMP1|DLC1|ACTN1|SLC2A3|MCAM|TANC1|PPFIBP1|ASAP1|MARCKS|RRBP1|TIMP3|ANKRD11|RPGR|CCDC50|CRIM1|FXYD6|DUSP5|TUBB6|UGCG|CAPZA2|MYH10|BHLHE40|ZEB1|DAAM1|PLK2|AHCTF1|PH…	up
DESCARTES_FETAL_PANCREAS_SMOOTH_MUSCLE_CELLS	0.231138	0.387637	0.0934449	0.632184	1.1863	17	THBS4|ACTA2|CSPG4|NPTX1|SLC6A1	up
DESCARTES_FETAL_KIDNEY_ERYTHROBLASTS	0.118301	0.224738	0.12564	0.51994	1.18572	116	SLC6A8|TF|BLVRB|PRDX2|SOX6|BSG|GLRX5|ARL4A|UBAC1|PPME1|FBXO9|NARF|SLC2A1|AEN|YPEL4|FKBP8|BPGM|RGS6	up
MURARO_PANCREAS_EPSILON_CELL	0.211346	0.360969	0.0943564	0.571954	1.18453	36	CLU|BMP7|PEG10|PROX1|ZKSCAN1|AGT|SERPINB6|ASAH1|ARX|FGF14	up
TRAVAGLINI_LUNG_ADVENTITIAL_FIBROBLAST_CELL	0.036	0.084	0.237794	0.506299	1.1838	284	VEGFA|APOD|CPE|ADM|LGALS3|AKAP12|EGR1|FGFR1|LOX|JUND|GSN|ARF4|FOS|PCOLCE2|LDHA|CXCL14|LMNA|MYDGF|XBP1|PGM3|S100A10|MEG3|LAMP2|SSR3|CTSL|NOVA1|PHGDH|YBX3|JUNB|PLTP|UCHL1|LRP1|LGALS3BP|EMP1|BZW1|NUCB2|PDPN|REXO2|FOSB|NFE2L2|LIMA1|ANXA2|NTM|FTL|SPTBN1|SERTAD1|TIMP2|RTN4|NRP1|TNFRSF12A|TIMP1|ABHD14A|MAFF|SMS|ESYT2|BAG3|GPRC5A|UGDH|BTG2|F3|TMEM176A|FAIM2|GPNMB|PRRX1|MRC2|UAP1|TMEM176B|TUBB6|VAT1|IER2|…	up
GAO_LARGE_INTESTINE_24W_C4_PROM1LOW_PROGENITOR	0.225515	0.379407	0.0992333	0.728484	1.17932	7	MEIS3|ALCAM|RAB9B	up
HAY_BONE_MARROW_PLATELET	0.07	0.144026	0.166934	0.50673	1.17866	198	CLU|PTPRN|WBP2|TSC22D1|ODC1|BAMBI|NT5C3A|BEX3|FRMD3|PGRMC1|ZCCHC17|ENDOD1|SMOX|LAMTOR1|PNMA1|SPARC|PDGFA|SWI5|PIP4P2|EMC3|CTTN|AFAP1|GSTO1|ILK|MEPCE|LYPLAL1|LGALSL|ASAP2|RAB11A|AHCTF1|PROS1|KIF2A|LIMS1|KIFC3|CMTM5|MFAP3L|VCL|RAB6B|UBL4A|RGS6|DNM3|FAXDC2|PDCD10|ENKUR|TAGLN2|SAMD14|BCL2L1|ATP9A|WDR1|PARD3	up
DESCARTES_FETAL_MUSCLE_ERYTHROBLASTS	0.135714	0.251873	0.116739	0.519044	1.17791	105	BNIP3|SLC6A8|BLVRB|PRDX2|GLRX5|FMC1|TMEM14C|ADD2|PPME1|FAM210B|ZMAT2|CISD2|EXOSC5|EIF2AK1|SLC7A5|POMGNT2|SLC2A1|C1orf35|DPM2|GCLM|UROS|CENPQ|C6orf226|MT1G|GEMIN2|SLC25A37|DCTN3|ZKSCAN8|GUCD1|HAGH	up
MANNO_MIDBRAIN_NEUROTYPES_HNBML1	0.038	0.0880288	0.231127	0.50267	1.17564	282	MAP1B|TUBB2B|OLFM1|NCAM1|SEZ6L2|ELAVL3|KIF5C|SCG5|SLC38A1|PCDH9|PCSK1N|RPS6KA2|SCG3|YWHAG|NAV1|UCHL1|GPM6A|TUBA1A|ASNS|MAP2|ARFGEF3|PHLDA1|SOX11|ATCAY|SOX4|CXADR|RTN1|MLLT11|MAPRE3|NRN1|KIF21A|ETFB|PGM2L1|DTD1|NDRG4|GRIA2|POU3F2|ATL1|SV2A|RBFOX2|PLPPR1|AP1S2|MAPK6|CNR1|JPH4|ARPP21|NAP1L3|GAP43|GNG3|LINGO1|MSANTD3|FGF14|RUFY3|YPEL4|DPYSL3|RAB3A|DUSP26|C1QL1|RHOU|CRMP1|NXPH4|ASIC4|C1orf35|SNAP25|KL…	up
DESCARTES_FETAL_HEART_ERYTHROBLASTS	0.044044	0.0995241	0.213928	0.503222	1.17425	264	MXI1|BLVRB|SNHG7|NAE1|SNHG8|METAP2|CLTC|EMC4|EIF4A2|GLRX5|C7orf50|RPL22L1|NIFK|NXT1|MCUR1|PAIP1|OAT|FTL|TM2D3|POLR2H|GSPT2|SMS|AMFR|RPL3|TOX4|DHX40|NHP2|ABCF1|EIF3B|ENPP4|KLHL28|OARD1|UBQLN1|MRPL22|SPTY2D1|LYPLAL1|ORMDL1|EIF2B1|GCC2|MTIF3|POM121|HSP90AA1|SYF2|SRSF1|HINT2|DDX39A|PDZD8|FAM210A|SRFBP1|RB1CC1|MTHFD2|C11orf54|SLC2A1|ARRDC4|PMPCB|SDE2|PRELID3B|METTL2A|KATNBL1|SMC2|KATNA1|EPDR1|TRIM52|F…	up
MENON_FETAL_KIDNEY_6_COLLECTING_DUCT_CELLS	0.159021	0.290937	0.106323	0.523038	1.17186	88	CD9|CLU|EGR1|TCEAL9|FOS|EIF1|TSC22D1|S100A10|CALM1|LRPAP1|MGST3|SCOC|METAP2|ENO1|BCAT1|AHI1|ARL4C|CLTC|AFDN|ANXA2|COA3|MAP4|MRPL33|RTN4|GSTP1|MAL|BTG2|SPATS2L	up
LAKE_ADULT_KIDNEY_C1_EPITHELIAL_CELLS_UNASSIGNED	0.233871	0.390881	0.0905429	0.582878	1.17165	28	CALD1|LRP2|PBX1|PTPRD|MEIS2|NPAS3	up
BUSSLINGER_GASTRIC_NECK_CELLS	0.25	0.412821	0.086795	0.582797	1.16675	27	CLU|EGR1|HDLBP|GOLM1|RRBP1|SLC4A4|ETV5	up
TRAVAGLINI_LUNG_CAPILLARY_INTERMEDIATE_2_CELL	0.027972	0.0682348	0.271289	0.494797	1.16584	390	BNIP3|MT2A|MT1E|MXRA7|EPAS1|RPS27L|SELENOK|SEC61G|CFAP36|MT1M|MRFAP1|OTUD6B-AS1|SLIRP|SEC62|S100A10|SLU7|DBI|FBXO21|DPYSL2|WDR45B|YWHAE|CALM1|PCNP|SVIP|BUD31|DYNLT3|FTH1|HSBP1|RPS19BP1|CCNI|SRP9|MORF4L1|ANP32E|ZNF667-AS1|CHMP5|PRMT1|PDAP1|NDUFB9|C4orf3|ATP5PF|NDRG2|CALR|TCEAL3|EI24|ERGIC2|GPX4|MRPS18B|R3HCC1|WBP11|NUCB2|UQCRQ|CETN2|ARL2|ARPP19|SAP18|POLR2F|C7orf50|LAMTOR1|PRDX5|ARMCX3|KIF5B|SPARC…	up
DESCARTES_FETAL_EYE_SMOOTH_MUSCLE_CELLS	0.195931	0.339193	0.096563	0.542559	1.16461	53	TCEA1|CDH19|SNHG8|C11orf96|ARID5B|C12orf76|CRYL1|VMA21|UNC119B|RAB13|MARF1|CPEB2|FOXRED2|FUZ|ARHGAP6|LRRC47|NUDT16L1|ZNF665|STK32A|TESK1	up
BUSSLINGER_DUODENAL_K_CELLS	0.256348	0.417646	0.0880945	0.625728	1.16393	16	SCG2|SCG5|HAP1|PLPP5|GOLGA7|TMCO3|SLC29A4	up
CUI_DEVELOPING_HEART_C6_EPICARDIAL_CELL	0.120361	0.227309	0.123842	0.50293	1.16326	170	CPE|HTRA1|NUPR1|MT1E|SEZ6L2|PLOD2|PCOLCE2|SCG5|S100A10|LRP2|TCEAL2|CA9|PHGDH|GPM6A|SLC16A1|LGALS3BP|SULF2|PDPN|ARID5B|FKBP2|CYSTM1|CXADR|OAT|TIMP1|ID4|SERPING1|TSPAN3|DDR1|TMEM176A|TOR1AIP2|CRIM1|TMEM176B|SLC4A4|NFKBIZ|C1R|PROS1|EFEMP1|PDGFC	up
TRAVAGLINI_LUNG_BASOPHIL_MAST_1_CELL	0.0680681	0.141543	0.169571	0.496527	1.1588	256	CD9|LGALS3|CLU|EGR1|PEBP1|EPAS1|PMP22|FOS|VIM|SQSTM1|LAPTM4A|LMNA|TSC22D1|FERMT2|CPEB4|HSP90AB1|BEX4|MYADM|SMIM3|LMO4|PRNP|CD63|HSD17B12|DYNLL1|SNHG8|DAD1|ATP6V1F|MAGED2|NDRG2|TUBA1A|ZBTB20|GPX4|TFG|TCEAL4|FOSB|DUSP6|ARL2|NDUFAF3|CTSD|C7orf50|ARMCX3|RHOBTB3|LDHB|CNIH1|SOX4|CYSTM1|NTM|EIF5|PBX1|NENF|GBE1|RPL36AL|TNFRSF12A|DLC1|IDS|AP2M1|ITM2C|OSBPL8|ING2|NDUFA4|MEIS2|HLTF|CD59|ANXA7|TIMP3|NSMCE1|P…	up
DESCARTES_FETAL_STOMACH_MUC13_DMBT1_POSITIVE_CELLS	0.252459	0.414754	0.0833634	0.551599	1.15845	40	MT2A|CES2|MT1F|MT1G|PDZD7	up
TRAVAGLINI_LUNG_GOBLET_CELL	0.168857	0.306322	0.10208	0.506823	1.15581	116	LGALS3|RND3|PKM|MYDGF|DNAJC3|XBP1|ARL1|SDF2L1|P4HB|FAM3C|CHL1|NDRG2|BZW1|PAM|NUCB2|PDIA4|COPB2|GOLM1|OAT|S100A16|KDELR2|TIMP1|UGP2|RAMP1|NANS|FAM114A1|RRBP1|PDLIM5|UAP1|SLC4A4|CSTB|GTF3C6|REEP3|MDK	up
GAUTAM_EYE_IRIS_CILIARY_BODY_FIBROBLASTS	0.186925	0.330714	0.096563	0.509124	1.15273	99	VEGFA|EGR1|TUBB2B|FOS|BTG3|NUCKS1|FHL1|YBX3|ACSL3|BZW1|NFE2L2|RHOBTB3|C1orf21|MIDN|FTL|IDS|FBXO32|WEE1|BTG2|CEBPB|GRINA|BHLHE40|CCDC71L	up
GAO_SMALL_INTESTINE_24W_C2_PROCRPOS_PROGENITOR	0.265161	0.427978	0.0852885	0.598294	1.15247	20	IGFBP5|CUEDC2	up
FAN_OVARY_CL2_PUTATIVE_EARLY_ATRETIC_FOLLICLE_THECAL_CELL_1	0.192857	0.338077	0.0946646	0.509825	1.15184	95	IGFBP5|EGR1|SELENOM|PEBP1|TCEAL9|FOS|LAPTM4A|ST13|CALD1|NUCKS1|BEX3|CIRBP|JUNB|TCEAL4|FOSB|TMEM258|TIMP2|LGALS1|SERPING1|CEBPD|RPL24|SNRPD2|RPS13|RPL7|MDK|C1R|TOMM7|RPL41|COX6C|GSTM3|C12orf57|CYB5A|RPL21|C1S|RPL26	up
DESCARTES_MAIN_FETAL_CCL19_CCL21_POSITIVE_CELLS	0.132397	0.246427	0.11725	0.495633	1.14997	183	VEGFA|EGR1|SELENOM|PTGDS|JUND|FOS|CCNI|MIF|LARP6|SF3B2|JUNB|HNRNPA0|PSMB1|GTF2F1|SERTAD1|COMMD2|GPANK1|FGF11|ATOX1|UBQLN2|PRRX1|BAD|WAC-AS1|GRINA|CTSF|NFKBIZ|IFI27L2|PDRG1|LENG1|ISOC2|UBR7|ICAM1|TRMT6|PPIL3|SET|ZNF853|INTS5|LIPT1|RAB13|C1orf35|C1S|SCYL1|DERL1|C17orf80|SMU1|SF3A2|CNRIP1|PI4K2A|PABPC5|C11orf68|EFEMP2|JMJD4|RIN1|NFIL3|HNRNPUL2|LAP3|MINCR|NOP53|RPP25|ZNF140|C1GALT1C1L|PSMG3|LRP3|SNX3…	up
BUSSLINGER_ESOPHAGEAL_PROLIFERATING_BASAL_CELLS	0.225104	0.379407	0.086795	0.524726	1.14944	65	MT2A|SLC3A2|CAV1|NFIC|CXCL14|NUCKS1|ARL6IP1|ENO1|GPX4|NCL|GPNMB|RPS5|SLC7A5|TUBB|SLC7A1	up
GAO_LARGE_INTESTINE_ADULT_CJ_IMMUNE_CELLS	0.02997	0.0716272	0.261664	0.487353	1.14903	471	IGFBP5|APOD|SPARCL1|PTN|HTRA1|MAP1B|OLFM1|FGFR1|LOX|MXRA7|CAV1|PMP22|SPART|CXCL14|FAM20C|FERMT2|CALD1|MEG3|SGCE|JAM2|RPS6KA2|NES|ZNF667-AS1|FHL1|PHGDH|C11orf96|CHL1|LRP1|GDNF|PAM|TET1|SOX6|PDPN|CBX6|CDH11|SPARC|AEBP1|MEIS3|C14orf132|DKK3|JAM3|AGT|TIMP2|FADS1|CAV2|NRP1|QKI|TCF4|CAVIN1|WWTR1|SGTB|DLC1|SERPING1|SLC2A3|MEIS2|SDC3|MCAM|SALL1|ACTA2|ASAP1|DZIP1|ETV1|TIMP3|TNS1|FXYD1|MRC2|MFGE8|SHC2|FXYD…	up
BUSSLINGER_ESOPHAGEAL_LATE_SUPRABASAL_CELLS	0.193252	0.338077	0.0946646	0.509239	1.14835	94	NDRG1|LGALS3|EGR1|CDKN1A|GSN|SCD|FAM162A|S100A10|DBI|DYNLT3|P4HB|C4orf3|NUCB2|TECR|CNN3|TXN|ANXA2|MGLL|S100A16|MAL|CES2|RAB10|ALDH9A1|TUBB6|LYNX1|CSTB	up
FAN_EMBRYONIC_CTX_BRAIN_ENDOTHELIAL_1	0.032967	0.0780543	0.248911	0.4868	1.14812	428	MT1X|MT2A|SPARCL1|IGFBP2|CD9|ADM|SLC3A2|MT1E|GADD45A|EPAS1|CAV1|FKBP9|DSTN|VIM|LAPTM4A|TSC22D1|IGF1R|BEX3|S100A10|VWA1|PGRMC1|SVIP|JAM2|MLEC|RPS6KA2|TJP1|CDC42EP4|NES|MAGED2|SLC16A1|PAM|AFDN|BSG|CNN3|ARL2|CDH11|SPARC|TLE1|SPTBN1|MYO10|S100A16|SORBS1|POMP|CAV2|HIP1R|TCF4|CDH2|CAVIN1|TMEM50B|WWTR1|TIMP1|LMO2|DLC1|OXR1|LAPTM4B|ESYT2|SLC2A3|PPFIBP1|DNAJC1|HEY1|SHC2|TUBB6|CAPN2|CD320|PDXK|CLIC4|EMP2|R…	up
ZHONG_PFC_C2_THY1_POS_OPC	0.284722	0.456462	0.0799859	0.577004	1.1479	25	APOD|SCG5|PCSK1N|SULF2|PMP2|WAC-AS1|GPR155|S100B|EDNRB|FAM216A|SNTG1	up
FAN_OVARY_CL9_PUTATIVE_APOPTOTIC_ENDOTHELIAL_CELL	0.0509491	0.112367	0.197822	0.487845	1.1468	359	NDRG1|MT2A|SPARCL1|PGK1|LGALS3|CLU|NUPR1|CDKN1A|SLC3A2|GADD45A|EPAS1|CAV1|GSN|TUBB4B|SQSTM1|LDHA|APP|EIF2S2|LMNA|TSC22D1|SLIRP|ARL6IP1|TXNRD1|ANXA5|MAP1LC3B|UBC|ATF4|CTNNA1|RCN1|GNAS|VGLL4|SNHG7|ELOC|NDUFV2|RPL7L1|CHMP5|YBX3|PSMD12|ENO1|EIF2S1|CALR|EMP1|SNU13|TCP1|SPAG9|GABARAPL2|RAB5A|EIF3J|CRBN|UBE2B|C1QBP|ARRDC3|NME1|TXN|EIF4A1|NUDC|ANXA2|CNIH1|SPARC|RAB7A|ARL4A|AHSA1|NFIB|FTL|HNRNPF|SNX3|SPTB…	up
DESCARTES_MAIN_FETAL_SATELLITE_CELLS	0.251634	0.414456	0.0833634	0.544165	1.14648	42	CCND2|PURB|DAG1|SPATS2L|NCOA1|CSTF2T|GXYLT2|SLC25A26|NXPE3|MEST|PPP1R14B|SOX8|LDOC1	up
FAN_EMBRYONIC_CTX_OLIG	0.0123303	0.0340803	0.38073	0.483435	1.14502	694	NDRG1|APOD|CRYAB|CD9|KIF1A|PTGDS|SBDS|SYT11|GSN|ATP1B1|ELAVL3|CBR1|PHLDA3|SCD|APP|LMNA|STMN4|SCG5|BLOC1S2|MPC1|CLCN3|TF|GPRC5B|CDH19|VWA1|LAMP2|FEZ1|MAP1LC3B|PPP2CB|CTNNA1|ZCCHC17|SVIP|RPS6KA2|MAP1A|LARP6|ENDOD1|CREB5|SEPHS2|SPTSSA|GAS6|AZGP1|PFDN2|DNAJB2|TECR|SGCB|AGAP1|ETFRF1|RHOB|CFL2|ARL2|NDUFAF3|DEGS1|CCDC90B|ACAN|UBL3|C11orf58|SAMD8|DYNC1I2|SECISBP2L|FAM177A1|SERINC1|RAB21|C12orf76|HOOK3|JA…	up
DESCARTES_MAIN_FETAL_CILIATED_EPITHELIAL_CELLS	0.035964	0.084	0.237794	0.485144	1.14425	453	TUBB4B|MAP9|CFAP36|PTGES3|POLR2I|DYNLL1|COPRS|SRI|CFAP298|CETN2|PRDX5|FAM229B|NUDC|AHSA1|DPY30|IK|HNRNPF|DYNLT1|IFT57|SPAG16|P4HTM|MAPRE3|DHX40|FAM174A|DPCD|CLUAP1|IFT22|MRPS31|CCDC181|ZSCAN18|RPGR|RUVBL2|MORN2|C5orf15|PCM1|HSP90AA1|TMEM68|NAT14|LRRC23|MOK|CFAP20|IFT43|RNF6|KIF9|RB1CC1|IFT81|DZIP3|COQ4|IFT52|PPIL6|CCP110|CIB1|UFC1|TCTN1|UNC119B|WDR54|BRD3OS|TOGARAM1|CBY1|MNS1|NEK4|IFT88|PSENEN|EN…	up
DESCARTES_MAIN_FETAL_CSH1_CSH2_POSITIVE_CELLS	0.210689	0.360969	0.0899861	0.513568	1.14287	82	SNRPG|PDCD6|ALG2|KCMF1|SIAH1|ZNF268|AKIP1|COQ7|SLC39A9|TUSC1|NPRL2|FAM200A|PCDHGB7|VPS72|DPH7|WAPL|AKAP17A|DOLK|ELP1|ZNF48|PREB|AIFM2|DNAJC8|ZNF354A|SNIP1|SLC25A32|EIPR1|ZNF433|TOM1|GZF1	up
MANNO_MIDBRAIN_NEUROTYPES_HNBGABA	0.0187746	0.0490514	0.352488	0.483371	1.14262	624	PFKP|MAP1B|TUBB2B|OLFM1|NCAM1|SEZ6L2|ATP1B1|ELAVL3|CAMK2N1|SCG2|VGF|DNAJC3|KIF5C|CPEB4|STMN4|KCNMA1|SLC38A1|MEG3|PCDH9|TCEAL2|FRMD3|EEA1|EEF1A2|DPP6|SORCS3|UCHL1|GPM6A|CHL1|ASNS|TERF2IP|MAP2|ZFHX4|PEG3|CBX4|ARFGEF3|KIF3A|TSPAN7|SCN9A|ADCY1|ATCAY|NKX2-2|RFK|NTM|ZNF462|SYTL2|CXADR|RTN1|SPOCK1|C12orf76|SSBP3|GABPB1-AS1|TMOD2|APLP1|MAPRE3|SGTB|NRN1|MPP2|KIF21A|EID2B|PGM2L1|CHCHD1|REV3L|TNRC6C|ELOVL4|…	up
TRAVAGLINI_LUNG_DIFFERENTIATING_BASAL_CELL	0.184584	0.328076	0.0968878	0.497611	1.13918	128	GAPDH|TPI1|SOX2|EPAS1|GSN|PGAM1|LMO4|MLF2|LARP6|CHL1|NDRG2|UQCRC1|LIMA1|CTSD|NDUFA8|OAT|S100A16|TCF4|GSTP1|AP2M1|RPL3|F3|ZFYVE21|MARCKS|NDUFV1|HEY1|NFIA|PSMC5|MDH2|MDK|BHLHE40	up
FAN_OVARY_CL16_LYMPHATIC_ENDOTHELIAL_CELL	0.129129	0.241041	0.118815	0.488482	1.13825	224	APOD|CD9|ADM|LGALS3|CLU|AKAP12|MAP1B|LOX|SBDS|FOS|APP|ARL6IP1|S100A10|SLC38A1|ANXA5|LAMP2|CALM1|PSAP|LRPAP1|CD63|GNAS|VGLL4|APLP2|CTSL|DAD1|ATRAID|NORAD|OCIAD1|JUNB|ATP6AP2|LMAN2|TUBA1A|PDPN|REXO2|FOSB|PROX1|DUSP6|CRBN|ARL2|DEGS1|CTSD|ANXA2|YWHAH|ARL4A|NFIB|SPTBN1|TMBIM6|SNX2|S100A16|COMT|RTN4|PIM3|TCF4|CAVIN1|GADD45B|UGP2|SERPING1|CEBPD|OS9|SYPL1|PPFIBP1|CD59|ZFYVE21|MARCKS|TIMP3|NFIA|FXYD6|NDUF…	up
DESCARTES_FETAL_PANCREAS_ERYTHROBLASTS	0.221203	0.374881	0.086795	0.50755	1.13716	88	TF|BLVRB|PRDX2|GLRX5|UBAC1|EIF2AK1|SLC2A1|YPEL4|BPGM|RGS6|FAM104A|UROS|STAM|SLC25A37|CDC27|UBE2O	up
DESCARTES_MAIN_FETAL_ACINAR_CELLS	0.301843	0.47761	0.0766747	0.565166	1.13605	28	SCG5|LMAN2|SEL1L|BTG2|SSR4|MSRB1|MPV17L|MID1IP1|TPRN|CCDC110|ZC3H18	up
ZHENG_CORD_BLOOD_C2_PUTATIVE_BASOPHIL_EOSINOPHIL_MAST_CELL_PROGENITOR	0.211873	0.360969	0.0894367	0.506225	1.13561	90	HSPA5|JUND|CANX|VIM|PDIA3|LMNA|TENT5A|HSP90AB1|LMO4|ATF4|CD63|MLEC|SDF2L1|P4HB|CALR|TRIB2|TSPYL2|FOSB|TOB2|SOX4|BRIX1|GOLT1B|TIMM17A|LGALS1|ING2|SLC6A6|FBXO7|SPTY2D1	up
DESCARTES_FETAL_STOMACH_PARIETAL_AND_CHIEF_CELLS	0.305556	0.482298	0.0762797	0.570716	1.13539	25	FAM162A|GPT2|PDHA1|RAB11FIP2|KCNJ16	up
DESCARTES_FETAL_PLACENTA_STROMAL_CELLS	0.284934	0.456462	0.0768737	0.539521	1.13432	41	PCDH10|GDNF|GXYLT2|NFASC|ELN	up
GAUTAM_EYE_IRIS_CILIARY_BODY_CILIARY_BODY_ENDOTHELIAL_CELLS	0.0739261	0.150659	0.161979	0.482655	1.13419	345	EIF4EBP1|PRDX4|HSP90AB1|SELENOS|MESD|TJP1|NDUFB9|CISD1|EIF2S1|ATP5F1C|CDKN1B|MRPL42|RAB14|MRPS18B|ZNF302|RBBP6|CCT5|WASL|NDUFB3|TRMT10C|MCUR1|DNAJA2|RELA|MAGEH1|MYO10|PSMD2|PSMD14|PPME1|HIP1R|CDH2|USP14|NCBP2|CNOT7|DLC1|SREK1IP1|COA4|JAGN1|TSG101|COMMD2|APEX1|CSNK2A1|FAM174A|SNN|KHSRP|MNAT1|FAM171B|RDH14|LLPH|COPS4|TINF2|NSMCE1|NAPG|NFIA|SBF2|VPS26A|BRD4|ROCK2|PKN1|AP2A2|SRPRB|MTX2|MGAT2|PPP2R3C|…	up
HU_FETAL_RETINA_RPE	0.115115	0.220637	0.126876	0.485658	1.13355	257	VEGFA|IGFBP5|PTGDS|SLC3A2|BMP7|CANX|VIM|PCOLCE2|APP|CALD1|CPEB4|MT-ND6|LTBP3|PSAP|PRNP|CD63|APLP2|PSAT1|CCND2|PLTP|PDPN|BSG|CTSD|SPARC|GOLGA4|NFE2L1|VEGFB|TPP1|TIMP2|GSTP1|RASSF8|WWTR1|NOG|LPL|TIMP3|PDLIM5|TPM1|GPNMB|CRIM1|SLC4A4|LHX2|EMP2|SLC7A5|WLS|BMP2|LAMB2|HSD17B14|CDO1|BHLHE40|ALDH1A3|TMEM205|DPP7|COL27A1|PLXNB2|SLC29A4|EFEMP1|ASAH1|SLC2A1|PDGFC|SCARB1|ITPKB|MFAP3L|NCOR2|ITGAV|PLCE1|CTNNAL1…	up
CUI_DEVELOPING_HEART_VALVAR_ENDOTHELIAL_CELL	0.193712	0.338077	0.0940503	0.495124	1.13349	128	IGFBP5|NTRK2|CRYAB|MT2A|CD9|CDKN1A|GADD45A|PMP22|BEX1|S100A10|FEZ1|C1QTNF1|PRNP|TUBB2A|CTSL|ENDOD1|PDLIM3|CYSTM1|DKK3|RGS4|ATF3|PLPP5|MAFF|CEBPD|KLF9	up
MANNO_MIDBRAIN_NEUROTYPES_HGABA	0.00769716	0.0227384	0.407018	0.477058	1.13302	989	PFKP|MAP1B|TUBB2B|KIF1A|OLFM1|NFIX|NCAM1|SEZ6L2|ATP1B1|ELAVL3|CAMK2N1|PCOLCE2|PREPL|BEX2|TRIM9|VGF|KIF5C|CPEB4|CCPG1|STMN4|KCNMA1|SLC38A1|MEG3|PCDH9|TCEAL2|FRMD3|PRNP|EEA1|EEF1A2|DPP6|NOVA1|SORCS3|KHDRBS3|YWHAG|PNMA2|NAV1|UCHL1|GPM6A|CHL1|ASNS|TERF2IP|MAP2|ARL4C|ZFHX4|PEG3|CBX4|ARFGEF3|AGAP1|KIF3A|SOX11|TSPAN7|TMEM59L|SCN9A|ADCY1|SAMD8|SECISBP2L|ATCAY|SERINC1|RFK|NTM|ZNF462|RETREG2|SYTL2|XPA|TTC3…	up
DESCARTES_FETAL_HEART_EPICARDIAL_FAT_CELLS	0.256813	0.417646	0.0802023	0.520527	1.13264	59	IGFBP5|LRP2|CA9|SLC4A4|EFEMP1|C1QL1	up
DESCARTES_FETAL_STOMACH_PDE1C_ACSM3_POSITIVE_CELLS	0.311377	0.485718	0.0770737	0.603532	1.13253	17	STAC2|ATP6V1A|WNK3|CPSF7|PDE1C|GABRB2|ATP6V0D2	up
DESCARTES_FETAL_SPLEEN_MESOTHELIAL_CELLS	0.184925	0.328076	0.0962406	0.489793	1.12813	161	NDRG1|LGALS3|EGR1|CDKN1A|NR2F1|GADD45A|FOS|S100A10|LRP2|JUNB|ARFGEF3|PDPN|CYSTM1|CXADR|ATF3|TIMP1|ID4|F3|GPNMB|SLC4A4|BHLHE40|EFEMP1|NEBL	up
LAKE_ADULT_KIDNEY_C2_PODOCYTES	0.161323	0.294311	0.104344	0.485365	1.12777	194	VEGFA|HTRA1|PCOLCE2|CALD1|IGF1R|CPEB4|SEMA5A|FRMD3|EEA1|TJP1|DPP6|NES|MSI2|FAT1|PAM|SOX6|SPOCK1|RDX|KCNQ1OT1|QKI|SPAG16|RASSF8|PSD3|PTPRD|PALLD|GOLIM4|RETREG1|TANC1|SPATS2L|PDLIM5|ANKRD11|CRIM1|SBF2|NPAS3|SSBP2|ARHGEF12|AKT3|ANKRD12|MTSS1|MAGI2|SLK|CAST|MYO1E|NEBL|APBB2|BMPR2|BCKDHB|ITGAV|BICD1|FYN|PLCE1|NCOA1|ARHGEF26|CMYA5|ARMH4|ADAMTS9-AS2|ZNRF3|NLK|TMEM245|PCNX4|KIF1B|ERC1|CERS6|PARD3	up
GAO_SMALL_INTESTINE_24W_C6_GOBLET_CELLS	0.325084	0.502049	0.0716527	0.547137	1.12183	32	GSN|MT1M|MAGEF1|SRP72|VAMP4|SYP	up
DESCARTES_FETAL_LIVER_VASCULAR_ENDOTHELIAL_CELLS	0.245902	0.407097	0.0813027	0.495655	1.12092	102	ADM|OLFM1|FEZ1|JAM2|TSPAN7|PRUNE2|DUSP5|BMP2|PLK2|TMEM233|GALNT18|NOVA2|PLPP3|NOTCH4|AFAP1L1	up
TRAVAGLINI_LUNG_VEIN_CELL	0.319735	0.494975	0.0714786	0.536628	1.11801	37	CPE|CLU|PTGDS|FTH1|TIMP1|ICAM1|FSTL3|SRPX|NCOA7	up
GAO_SMALL_INTESTINE_24W_C9_ENTEROENDOCRINE_CELL	0.318131	0.493678	0.0721798	0.539336	1.11698	36	LOX|TRIQK|POMGNT2|ASB8|ARMH4|ZNF608|SLC36A4|ACBD4|METTL1|SACS|PCDH8	up
GAUTAM_EYE_CORNEA_FIBROBLASTS	0.215075	0.365458	0.0875697	0.48415	1.11513	161	AKAP12|JUND|EPB41L4A-AS1|NFIC|PLOD2|BTG3|FERMT2|MYADM|DPYSL2|RCN1|RSL1D1|ESD|FAM3C|MAGED2|CNN3|PLD3|ARMCX3|FTL|GOLGA4|SPTBN1|IRS2|MTDH|NCL|RPL36AL|RTN4|ERF|ARHGDIA|RBPJ|ITM2C|FBXO32|RACK1|SON|ASAP1|CEBPB|TNS1|PRRX1|BRD4|TAF1D|RPS13|CLIC4|RPS5|SRRM2|LAMB2|EIF3D|RPL18|PMEPA1|ANKRD12|C12orf57|CCDC85B|RPL10|UBXN1|RAB13|RPL21|MAT2A|CTNNAL1|RPS25|EIF4B|TSPAN4|TACC1|IL6ST|SPATS2	up
DESCARTES_MAIN_FETAL_EPICARDIAL_FAT_CELLS	0.334483	0.514098	0.0713053	0.550994	1.1128	29	S100A10|CA9|NPNT	up
DESCARTES_MAIN_FETAL_SKELETAL_MUSCLE_CELLS	0.25941	0.420806	0.0780892	0.489761	1.11216	109	TCEAL7|FXR1|NES|FHL1|SGCB|CFL2|PDLIM3|TMEM38B|MYL6B|BTF3|PRDX6|PACSIN3|CMYA5|PRKACA|CRABP2|TMEM38A|SYNC|CACNB1|CA3|UTP11|DMPK	up
ZHONG_PFC_C5_BCL11B_CALB2_POS_INP	0.34126	0.520786	0.0720033	0.576125	1.10977	20	YWHAG|NAV1|LZTS1|ATP2A2|GAP43|KAT6B|ZBTB18	up
BUSSLINGER_DUODENAL_EC_CELLS	0.346746	0.526661	0.0709609	0.582667	1.10621	18	MAP1B|SCG2|PCSK1N|TIMP1	up
DURANTE_ADULT_OLFACTORY_NEUROEPITHELIUM_BOWMANS_GLAND	0.346746	0.526661	0.0709609	0.582416	1.10573	18	XBP1|NDRG2|AZGP1	up
DESCARTES_MAIN_FETAL_ERYTHROBLASTS	0.239719	0.398912	0.0815265	0.474682	1.10221	186	BNIP3L|SEC62|BLVRB|PRDX2|TMEM14B|BSG|GLRX5|MBOAT2|UBAC1|PPME1|LARP1|CISD2|FBXO9|AKAP8L|FBXO7|EIF2AK1|NARF|SEC22C|YPEL4|AP2A1|KMT5A|KIAA1586|RGS6|GAPVD1|FAM104A|NPRL3|FAXDC2|MORC3|MOSPD1|PIGC|UROS|HK1|STAM|RSRC1|MRPS9|MINPP1|SLC25A37|CDC27|MACO1|DYRK3|DNAJC6|CBLL1|TOP1|EZH1|RMDN3|DBF4|NAPEPLD|DCUN1D1|SLC43A3|HTRA2|HAUS2|RHCE|CPOX|XPO7|HECTD4|C2CD3|SLC11A2|RAPGEF2|DHRS13|NCEH1|ANP32B|TMCC2|ATG14	up
FAN_EMBRYONIC_CTX_BIG_GROUPS_EXCITATORY_NEURON	0.338059	0.517126	0.0681513	0.521341	1.09938	43	ADCY1|DOK5|MEIS2|CAMK2B|GRIA2|POU3F2|LHX2|ARPP21|CSRP2|CACNG8|ZBTB18|SRCIN1|SATB2|ICA1L|MAP6|FBXW7|PPP2R2B|PCLO|NELL2|PRRT2|SYT5	up
DESCARTES_FETAL_MUSCLE_SMOOTH_MUSCLE_CELLS	0.311493	0.485718	0.0714786	0.512132	1.09834	51	CABP1|MAPT|ACTA2|SEMA5B|LINGO1|SLC6A1|PAWR|SLC7A11|GPC6|GUCY1A2	up
MANNO_MIDBRAIN_NEUROTYPES_HPROGFPL	0.176	0.318382	0.0988903	0.468928	1.09794	290	MT1X|IGFBP2|SOX2|BMP7|PLOD2|VIM|SIVA1|PTTG1|LRP2|RCN1|JAM2|RANBP1|NES|PHGDH|AK4|TET1|ARL4A|TMEM132C|JAM3|FZD3|NRCAM|CDH2|WEE1|SALL1|PTGR1|LSM4|NECTIN3|RPA3|CKS1B|PSRC1|MDK|SRF|KIF2A|PDGFC|DEK|CENPV|ARX|TYMS|GMNN|RFX4|KCNQ2|SMC2|ARHGEF26|CTNNAL1|GPSM2|TMEM47|ENKUR	up
DESCARTES_MAIN_FETAL_INHIBITORY_INTERNEURONS	0.365269	0.54833	0.0689567	0.584008	1.09589	17	CHL1|MSRA|GLCE|GAD1|UNC5C	up
DESCARTES_MAIN_FETAL_GRANULE_NEURONS	0.359318	0.541922	0.0706196	0.608212	1.0956	13	KIF5C|CCSER2|NEO1|KCNA1|FGF5|CDH7	up
DESCARTES_FETAL_MUSCLE_SKELETAL_MUSCLE_CELLS	0.293103	0.466667	0.0716527	0.478924	1.09541	124	TCEAL7|EEF1A2|FHL1|RRAGD|CFL2|C19orf81|TPM1|PFKM|PPP1R3C|PACSIN3|SLC8A3|CAMK2A|ARX|CMYA5|TMEM38A|CACNB1|CA3|HOPX|NEFM	up
DESCARTES_MAIN_FETAL_TROPHOBLAST_GIANT_CELLS	0.309184	0.485645	0.0692836	0.482895	1.09489	107	ADM|TENT5A|SLC38A1|RBBP6|RHOBTB3|GDF15|FNDC3A|LRIF1|CEBPB|GPNMB|NECTIN3|CRIM1|BET1|ELK1|KATNBL1|BPGM|CCSAP|PCDH1|SIN3B|SEMA7A|DVL3|CLIP4|GRAMD2B	up
FAN_EMBRYONIC_CTX_EX_2_EXCITATORY_NEURON	0.363418	0.546825	0.0694481	0.596938	1.09362	14	ZBTB20|ZFHX4|PHLDA1|NFIB|MEIS2|POU3F2|NFIA|MDK	up
DESCARTES_FETAL_EYE_STROMAL_CELLS	0.317575	0.493678	0.0683111	0.491647	1.09162	76	SELENOM|LOX|CA12|SPARC|IGFBP6|C1R	up
BUSSLINGER_GASTRIC_IMMATURE_PIT_CELLS	0.289899	0.463263	0.0720033	0.47508	1.09069	135	LGALS3|TCEAL9|GSN|MANF|CBR1|LMNA|TENT5A|ACTG1|CTNNA1|CD63|BLVRB|MGST3|DYNLL1|CAPN5|TXN|CYSTM1|ARPC1A|SYTL2|CMBL|MGLL|S100A16|COX8A|KDELR2|GSTP1|CES2|TSPAN3|CALM2|PTGR1|UGDH|TPM1|PRDX1|RALA|ANG|CSTB	up
DESCARTES_MAIN_FETAL_BIPOLAR_CELLS	0.368132	0.548789	0.0643583	0.521938	1.09008	38	AGAP1|NFIB|KCTD6|C3orf70|VSX1|ASIC4|CADPS|FAM234B|MRPS30-DT|MACROD2|MAP7|HCN2|LINC01896|LRRC1|GABRB3|ZNF223|TRMT9B|TDRD6	up
DESCARTES_FETAL_EYE_BIPOLAR_CELLS	0.369325	0.549297	0.0696133	0.620233	1.08856	11	IGSF21|VSX1|NETO1	up
DESCARTES_MAIN_FETAL_ENS_GLIA	0.367028	0.548789	0.0689567	0.59406	1.08835	14	METRN|DNAJC1|AP1S2|RABEPK|GAS7	up
DESCARTES_FETAL_MUSCLE_MEGAKARYOCYTES	0.253507	0.415416	0.0785029	0.467517	1.08824	214	CLU|LINC00461|SIVA1|CCPG1|TMCO1|SOD1|SDC4|PSAT1|COPRS|SERPINE1|ENOPH1|ASNSD1|TALDO1|MRPL43|ARMCX3|NDUFB3|COQ10B|YWHAH|GTF2F1|ANKRD37|IRS2|MAFG|TMEM256|IGBP1|ENDOG|CTTN|SLC2A3|CHCHD1|P2RY1|RAP2B|ILK|OARD1|MRPL27|DGKG|SV2A|SLC30A5|ZYX|HBEGF|GTF3C6|TSFM|MKRN1|KIF2A|KIFC3|TP53RK|HTATSF1|LINC01003|MFAP3L|DCTN5|VCL|MGAT4B|C12orf43|UMPS|TOLLIP|AKR7A2|RCHY1|DNM3|NMT1|CDC16|MOSPD1|CHERP|SAMD14|WDR1	up
DESCARTES_FETAL_STOMACH_STROMAL_CELLS	0.374862	0.553696	0.0636424	0.521841	1.0872	37	CXCL14|ACTA2|PDGFRA|PTCH1|SRPX|MDFI|INHBA|FOXF1|HSPB6	up
CUI_DEVELOPING_HEART_RIGHT_ATRIAL_CARDIOMYOCYTE	0.367301	0.548789	0.0653834	0.5284	1.08615	34	CDKN1A|CAV1|RNF187|NES|PAM|RASSF8	up
DESCARTES_MAIN_FETAL_METANEPHRIC_CELLS	0.382036	0.563	0.0667426	0.578273	1.08513	17	SHISA8|DENND5B|WASF3|LYPD1|BMPER	up
DESCARTES_FETAL_INTESTINE_MESOTHELIAL_CELLS	0.354565	0.536009	0.0645031	0.50053	1.08285	55	PTGDS|PCOLCE2|LRP2|FGF11|PTPRD|ARL4D	up
GAO_STOMACH_24W_C2_TFF2POS_MULTIPOTENT_PROGENITOR	0.391753	0.572083	0.0691198	0.668738	1.0826	7	TBC1D15|TCIM|SUPT7L|ECE1|PTP4A3	up
AIZARANI_LIVER_C38_RESIDENT_B_CELLS_3	0.400713	0.582527	0.0640704	0.560918	1.08048	20	HSP90B1|SEC11C|XBP1|ITM2C|SSR4	up
DESCARTES_FETAL_STOMACH_LYMPHATIC_ENDOTHELIAL_CELLS	0.385455	0.566741	0.0668966	0.583631	1.07804	15	CTSL|SULF2|SLC41A1	up
DESCARTES_MAIN_FETAL_PAEP_MECOM_POSITIVE_CELLS	0.352642	0.534357	0.0626618	0.474166	1.07707	112	GADD45A|CXCL14|ARG2|RAB2A|ARID5B|FAM177A1|DYNC2LI1|HAP1|SEC23B|KIZ|SLC6A6|UBE2D2|SLC44A1|ZHX3|SLC25A29|ADAMTS9-AS2|MRPS2|GLIS3|USP47|ZNF383|LINC01705|SESTD1	up
MANNO_MIDBRAIN_NEUROTYPES_HPROGBP	0.256256	0.417646	0.077884	0.459907	1.07422	268	IGFBP2|SOX2|SOX9|VIM|SLC6A8|PTTG1|PAICS|LRP2|JAM2|ANP32E|NES|PHGDH|BCAT1|TET1|PDPN|PCNA|ARL4A|SNRPF|RNF13|ZNF395|GSTP1|WEE1|SALL1|POU3F2|RPA3|CKS1B|ACTL6A|NPTX2|AAMDC|MDK|TMEM97|RPL18|CKS2|SRF|KIF2A|TYMS|GMNN|RFX4|C19orf48|LIMCH1|KCNQ2|ARHGEF26|NOTCH1|SOX1|CTNNAL1|GPSM2|CENPQ|RPS19|HAT1|LITAF	up
LAKE_ADULT_KIDNEY_C17_COLLECTING_SYSTEM_PCS_STRESSED_DISSOC_SUBSET	0.295295	0.468399	0.0706196	0.459646	1.07092	231	NDRG1|IGFBP5|DDIT3|HSPA5|LGALS3|EGR1|HSP90B1|FOS|SQSTM1|LMNA|SLC38A1|PCDH9|UBC|ACTG1|TJP1|YBX3|AHI1|SPAG9|MLF1|FOSB|NFE2L2|LIMA1|TNFRSF10B|RAB7A|SPTBN1|MYO10|ATF3|GDF15|FNDC3A|RTN4|QKI|UBE2H|WWTR1|ESYT2|RORA|PALLD|IDI1|BTG2|TIMP3|SLC25A25|PRKCA|NFKBIZ|IMMP2L|ASAP2|ARHGEF12|AKT3|ZNF292|CAST|MYO1E|ZFAND3|WSB1|ITGAV|VCL|STAT3|MIR4435-2HG|ADK|SREBF2|NCOA7|ADAMTS9-AS2|AFF4|NLK|ZNF704|IL6ST|GLIS3|ERC1|…	up
DESCARTES_FETAL_CEREBELLUM_ASTROCYTES	0.370787	0.550199	0.0605093	0.472632	1.07011	99	CLU|CA12|TENT5A|NOG|ID4|SLC4A4|PRSS35|ENKUR|LRP4|NPHP1|LRIG1	up
DESCARTES_FETAL_PLACENTA_SMOOTH_MUSCLE_CELLS	0.373832	0.553443	0.0609039	0.487255	1.06705	63	CDH19|PDLIM3|MAPT|SEMA5B|LZTS1|NGFR|PELO|NOTCH3|PLCB1|ADGRB1|CSPG4	up
DESCARTES_MAIN_FETAL_DUCTAL_CELLS	0.388829	0.570401	0.0606404	0.499141	1.06604	48	FBXO21|SUCLG1|PUF60|ID4|HEY1|GMCL1|SLC4A4|TMEM141|LZTS3|GMNN|GSTM3|HES4|ACBD4|CHDH|ADORA1	up
DESCARTES_FETAL_SPLEEN_STROMAL_CELLS	0.41217	0.596489	0.0610364	0.525805	1.06474	30	LRRC4C|LSAMP|NPAS3|LINC00632|GLIS3|CADPS|RARB|VLDLR-AS1|ESRRG|CDH7|KLHL13|LRRC3B|UNC5C|PRR16	up
CUI_DEVELOPING_HEART_SMOOTH_MUSCLE_CELL	0.401961	0.583024	0.0597318	0.505113	1.0642	42	NTRK2|CPE|LOX|NUCB2|SPARC|HEXIM1|C1R	up
DESCARTES_FETAL_MUSCLE_LYMPHATIC_ENDOTHELIAL_CELLS	0.390792	0.571978	0.0602484	0.495378	1.06334	53	GPM6A|PROX1|ARL4A|CXADR|PPFIBP1|SLC39A14|UNC5A|SEC14L2|SCAMP5|PCLO|SHC1|PEX16|SLC35E4|KBTBD11	up
DESCARTES_MAIN_FETAL_PDE1C_ACSM3_POSITIVE_CELLS	0.31031	0.485718	0.0681513	0.455763	1.06303	246	SLIRP|STAC2|UBA2|RPL22L1|DIS3|SOX4|TERF1|ZFR|GSPT2|RTF1|PSMC6|DPM1|ZNF274|ZNF622|POLR2A|CDC73|PARM1|CDC5L|SRSF3|ZNF397|CNIH3|SLC25A25|MTIF3|ZNF667|KLHL24|TRMT11|ZNF441|ALKBH2|LYRM9|COX16|LSG1|SDE2|SRA1|LSM6|KATNA1|VIRMA|MED30|BRD9|PIP4P1|AIDA|PEX7|ZNF512|ALKBH3|MIEN1|WNK3|HSF2|SPATA2L|STX17|CPSF7|WDR25|HELQ|RAB40B|POP4|EXOSC4|PTPN23|ARIH1|BUD13|PET100|SART3|RFXANK|USP42|MORC2|OSBPL2|TRNT1|GOLGA1|…	up
TRAVAGLINI_LUNG_ALVEOLAR_EPITHELIAL_TYPE_1_CELL	0.267732	0.431049	0.0755015	0.449616	1.05701	361	MT1X|VEGFA|CRYAB|MT2A|CD9|LGALS3|CDKN1A|INSIG2|MT1E|SBDS|CAV1|PMP22|FKBP9|LAPTM4A|FERMT2|MYADM|S100A10|DPYSL2|SEMA5A|UBC|ACTG1|SGCE|CD63|APLP2|DAD1|FHL1|CKB|GPM6A|GAS6|MAP2|PDPN|SPRYD7|CFL2|TSPAN7|PDLIM3|ANXA2|YWHAH|KIF5B|PCYOX1|SPARC|CYSTM1|NTM|C14orf132|SPTBN1|RDX|MGLL|PDGFA|ATF3|TIMP2|COMT|CAV2|TNFRSF12A|GADD45B|RASSF8|DLC1|SLC2A3|GPRC5A|HEBP1|PPFIBP1|FADS3|TOR1AIP2|TIMP3|RRAS|SSR2|TNS1|PRDX1|…	up
FAN_EMBRYONIC_CTX_IN_5_INTERNEURON	0.428571	0.614699	0.0697793	0.730746	1.05649	3	CNR1|CALB2|DLX1	up
HAY_BONE_MARROW_CD34_POS_LMPP	0.446589	0.634887	0.0626618	0.6581	1.05033	6	SDK2|NPTX2|NREP	up
GAO_LARGE_INTESTINE_24W_C5_LGR5POS_STEM_CELL	0.430011	0.615394	0.057853	0.510291	1.05029	35	SOX9|GDF15|URB1-AS1|RGMB|RNF157	up
GAO_SMALL_INTESTINE_24W_C3_ENTEROCYTE_PROGENITOR_SUBTYPE_1	0.440945	0.628249	0.0568864	0.511339	1.04843	32	PIGH|CHCHD10|TATDN1|ENPP4|HDDC3|SLC2A1|SLC35A4|VPS26B|SLC35C2|CA3	up
DESCARTES_MAIN_FETAL_SQUAMOUS_EPITHELIAL_CELLS	0.427639	0.614699	0.0567672	0.492559	1.04388	46	RALA|BCAS2|CSTB|GAN|TIPARP|SLK|GLTP|NECTIN1|FOSL1	up
BUSSLINGER_GASTRIC_MATURE_PIT_CELLS	0.400201	0.582527	0.0560596	0.448075	1.04072	187	VEGFA|MT2A|LGALS3|TCEAL9|GSN|CBR1|LMNA|TENT5A|CTNNA1|CD63|MGST3|DYNLL1|CAPN5|PGRMC2|YWHAH|CYSTM1|ARPC1A|SYTL2|HACD3|MIDN|SMIM14|MGLL|ARHGEF2|GSTP1|ALDOC|MAL|HIGD1A|CES2|PTTG1IP|TSPAN3|MXD1|CD59|SPATS2L|MARCKS|LRP10|ANG	up
DESCARTES_FETAL_INTESTINE_INTESTINAL_EPITHELIAL_CELLS	0.434385	0.620274	0.052913	0.457056	1.03817	113	LGALS3|MT1E|AGT|CES2	up
BUSSLINGER_GASTRIC_TUFT_CELLS	0.46134	0.648697	0.0611693	0.639869	1.03586	7	AZGP1|SOX4|DDAH2	up
GAO_ESOPHAGUS_25W_C4_FGFR1HIGH_EPITHELIAL_CELLS	0.417252	0.601634	0.0541201	0.445661	1.03565	188	FGFR1|EGR2|PCDH9|JAM2|ZFHX4|TRIO|ETFRF1|MED29|JAM3|NRP1|SNX10|DLC1|ARHGAP42|FKBP10|CRMP1|TMEM132A|ARMH4|RWDD2A|U2AF2|IKBIP|ZNF512|CRKL|TSPAN4|ABHD8|CDC23|CMTM3|LETMD1|FLRT2|CADM4|DCHS1|TPGS1|ARHGAP10|PIANP|SNHG15|SNX21|THBS2|CSAD|C17orf100|FKBP7|ADAMTS1|ADGRL3|FOXF1|P3H3|HAUS2|ZNF354A|METTL17|GAS1|SDHAF4|ELOVL6|IFFO1|CDK5RAP1|ZDHHC8|ADAM22|SLC45A1|OGFOD3|STAT5B|FBXO4|SEH1L|SH3PXD2B|MN1|CA2|FURIN|…	up
TRAVAGLINI_LUNG_LIPOFIBROBLAST_CELL	0.417594	0.601634	0.0544556	0.450572	1.03443	141	VEGFA|APOD|MT2A|SERPINE2|CDKN1A|RND3|C1QTNF1|SPRY2|KHDRBS3|SPTSSA|SULF2|PHLDA1|PDPN|EIF3J|MIDN|RGS4|MLLT11|TIMP1|MAFF|ESYT2|KLF9|GPRC5A|UGDH|CEBPB|GPNMB|UAP1|PSMG1|LONRF2|GSPT1|ALDH1A3|TIPARP|ETF1|CCDC71L|PROS1|NGFR|ABL1|TGIF1|ATP13A3|MARCKSL1|PTPN1|STAT3|DDX21|SRPX|MAT2A|NCOA7|C1S|MRTO4|TRIB1|TUBA1C|SEMA6A|RDH10|PGAP1	up
DESCARTES_FETAL_ADRENAL_STROMAL_CELLS	0.447853	0.63528	0.0517405	0.457987	1.03278	94	LOX|CDH11|ACTA2|PRRX1|IGFBP6|C1R|PRICKLE1|PDGFRA	up
DESCARTES_FETAL_INTESTINE_STROMAL_CELLS	0.491208	0.677383	0.0537873	0.529217	1.02906	21	CXCL14|PDGFRA|LRP4	up
DESCARTES_MAIN_FETAL_EXCITATORY_NEURONS	0.475515	0.664278	0.0597318	0.634047	1.02643	7	SPIRE1|SOX5|RNF182	up
GAUTAM_EYE_IRIS_CILIARY_BODY_SCHWANN_CELLS	0.452599	0.639197	0.0511148	0.457671	1.02541	88	SYT11|FRMD3|MAP2|CFL2|WASL|DCTN2|NTM|EPN2|GOLT1B|CGRRF1|CRK|ATP6V0E2|COMMD3|CCP110|TCEAL1|SNX4|JOSD2|LIPT1|TOM1L2|MPG|CCDC12|PLEKHA4|GAB1|STRN3|ZC2HC1A|ADGRB3|CHRM3|RAB40B|PPP2R2B|HCFC2|KLF15|G2E3|NRDE2|LYSMD2	up
BUSSLINGER_DUODENAL_LATE_IMMATURE_ENTEROCYTES	0.474696	0.664278	0.0486034	0.444139	1.01619	123	PEBP1|ATP1B1|CBR1|CAMK2N1|LDHA|SAT2|CALM1|FTH1|APLP2|MGST3|P4HB|FAM3C|GATM|PGRMC2|SAR1B|CYSTM1|OAT|FTL|CMBL|TMBIM6|CRYL1|RTN4|CES2|PTGR1|HEBP1|GNA11|SLC4A4|REEP3	up
ZHENG_CORD_BLOOD_C9_GRANULOCYTE_MACROPHAGE_PROGENITOR	0.48773	0.67403	0.04783	0.449954	1.01466	94	GAPDH|PEBP1|HSP90B1|DSTN|CANX|VIM|NUCKS1|S100A10|CALM1|ACTG1|PTGES3|SF3B2|TBCA|ENO1|GADD45GIP1|CALR|ATP5F1B|NUCB2|KRR1|YY1|PA2G4|HSPD1|NCL|RTN4|PIM3|GSTP1|LGALS1|ITM2C|ARID4A|DNAJC1	up
DESCARTES_FETAL_EYE_GANGLION_CELLS	0.506448	0.693604	0.0523759	0.521732	1.01451	21	NRN1|KIF5A|CEND1|GAP43|SYNGR3|SYT5|LRRC73|B4GALNT1	up
AIZARANI_LIVER_C30_HEPATOCYTES_4	0.450549	0.637701	0.0503964	0.430468	1.01434	391	VEGFA|RPS27L|TENT5A|CPEB4|FBXO21|LRRC58|CCT8|ZMAT3|AHI1|MDM2|NDUFV3|PROX1|AIG1|HSPA4L|IL1RAP|RHOBTB3|DIS3|ADCY1|ZKSCAN1|FBXO22|TMEM87A|IRS2|GABPB1-AS1|NNT-AS1|ATF3|YIPF4|HAP1|SEC23A|C15orf40|IDS|COMMD2|PTP4A1|LYRM7|ZC3H13|GPT2|ZNF639|ZNF397|UTP23|ZNF426|C1R|ABCA1|COL27A1|ACADVL|SCML1|POR|RNF216|SLC35E3|NTRK3|ZHX3|FAM161A|PDE4DIP|ARHGEF26|STAT3|SLC39A14|GGPS1|TMEM192|LRP6|TUBD1|METTL2B|ANGPTL4|SIN…	up
DESCARTES_MAIN_FETAL_LENS_FIBRE_CELLS	0.48335	0.670987	0.0476387	0.440751	1.01374	145	CRYAB|NOL3|GPR137B|LNPK|ALG5|SUCO|ME1|SERPINB6|NRCAM|ZFYVE21|KNOP1|KDM3A|CAMK2A|MIPOL1|INPP5F|DCTN5|FN3KRP|DICER1-AS1|LDLRAD3|IQSEC1|USPL1|CTBP1-DT|FLYWCH1|SOX1-OT|HSF4|P3H2|PTPRU|TMEM42|TMPRSS5|SLC25A44|NPLOC4|HDAC6|CAPRIN2|CAHM|EPS15L1|CTIF|CARHSP1|ZNF674-AS1|TIGD6|LRRC42|FBXO34|LINC00471	up
DESCARTES_FETAL_KIDNEY_MESANGIAL_CELLS	0.507279	0.693604	0.0501934	0.492815	1.01301	34	SEZ6L2|PALLD|SHC3|BDNF|ATRNL1|SLC6A1|TMEFF2	up
ZHENG_CORD_BLOOD_C3_MEGAKARYOCYTE_ERYTHROID_PROGENITOR	0.48773	0.67403	0.04783	0.448931	1.01236	94	LMAN1|JUND|SSB|TUBB2A|BLVRB|TRIB2|SNRPD1|REXO2|SOX4|ARL4A|CDC42BPA|BCCIP|CXADR|PA2G4|TXNDC17|NCL|FBXO7|PKIG|MPC2|MYH10|HSP90AA1|PNN|EIF5B|PDZD8|MBD4|SLC2A1|HDAC2|FADS2|NOLC1|MIR4435-2HG|FLNA|STAM|NAA38|EMP3|S100A6|MINPP1|CNRIP1|CTNNBL1	up
LAKE_ADULT_KIDNEY_C5_PROXIMAL_TUBULE_EPITHELIAL_CELLS_STRESS_INFLAM	0.466533	0.65457	0.048799	0.430576	1.01218	363	EGR1|BNIP3L|P4HA1|NFIX|GADD45A|NFIC|FOS|TENT5A|LRP2|FRMD3|MAP3K13|ALDH6A1|TBCA|ZC3H6|AK4|CLTC|AIG1|ZNF708|TOB2|XPC|CMBL|NFE2L1|CFDP1|CRYL1|SUCLG1|NRP1|LRRC4C|MAPT|LARP1|RAB11FIP3|PRUNE2|RORA|TNRC6C|LSAMP|CLUAP1|ARID4A|ZC3H13|DZIP1|ANKRD11|PPP2R5E|TNS1|NQO2|PGPEP1|BRD4|SLC4A4|YTHDC1|PDHX|SRRM2|PTMS|ARHGAP42|AP3D1|ADD1|ZNF91|COL27A1|EIF5B|NCOR1|FXR2|SMG6|ATP2A2|KIFC3|SRPK2|TPD52|LINGO1|USP8|POR|GOL…	up
MANNO_MIDBRAIN_NEUROTYPES_HNPROG	0.498998	0.686655	0.045862	0.435038	1.01127	196	MT1X|SOX2|SLC6A8|NES|CCND2|PHLDA1|PDPN|SOX11|CCDC152|ARL4A|RGS4|MLLT11|NRN1|DOK5|POU3F2|PRDX1|ACTL6A|PSRC1|NPTX2|RPL18|ABCA1|TNFRSF19|MAGOHB|RHOU|KCNQ2|COBL|GPSM2|ZBTB18|RPS19|CRNDE|MAP6|RNF165|CADPS|GSE1|EFS|PCBP4|FBXW7|STMN1	up
DESCARTES_FETAL_SPLEEN_STC2_TLX1_POSITIVE_CELLS	0.501289	0.688337	0.0572461	0.62438	1.01079	7	HRK|CAMK2N2|PRR36|FBXL16	up
FAN_EMBRYONIC_CTX_ASTROCYTE_1	0.512847	0.698252	0.0457704	0.452606	1.00494	76	SPARCL1|LGALS3|CXCL14|CDC42EP4|FOXG1|PEA15|AGT|ALDOC|NOG|FABP7|DOK5|SYPL1|HEY1|MRC2|PRSS35	up
DESCARTES_MAIN_FETAL_NEUROENDOCRINE_CELLS	0.530178	0.711321	0.0507028	0.527949	1.00232	18	SEC11C|NPTX1|ASCL1|CNKSR3|SOX21-AS1	up
DESCARTES_FETAL_EYE_PDE11A_FAM19A2_POSITIVE_CELLS	0.511571	0.697991	0.053677	0.555337	1.00036	13	RGS4|ITPKA	up
DESCARTES_FETAL_LIVER_HEMATOPOIETIC_STEM_CELLS	0.532544	0.713012	0.0504983	0.522677	0.999375	19	NOG|PRTN3|CHRM3	up
LAKE_ADULT_KIDNEY_C27_VASCULAR_SMOOTH_MUSCLE_CELLS_AND_PERICYTES	0.527694	0.710952	0.0435378	0.432999	0.99764	150	IGFBP5|SPARCL1|AKAP12|EGR1|EPAS1|DSTN|FOS|CALD1|UBC|TJP1|JUNB|FOSB|ARID5B|CDC42BPA|PBX1|ATF3|DLC1|ESYT2|PALLD|MEIS2|MCAM|ACTA2|TIMP3|PDLIM5|TPM1|TNS1|CRIM1|DGKG|ROCK2|SSBP2|AKT3|ZEB1|AKAP6|APBB2|WSB1|BMPR2|VCL|NTRK3|PTPRG|RGS6|FLNA	up
DESCARTES_FETAL_LUNG_CILIATED_EPITHELIAL_CELLS	0.527473	0.710952	0.0431902	0.424318	0.996857	326	CFAP298|CETN2|FAM229B|IK|IFT57|SPAG16|DPCD|CLUAP1|IFT22|PPP1R16A|CCDC181|RPGR|RUVBL2|MORN2|LRRC23|KIF9|PPIL6|WDR54|MNS1|ENKUR|DNAL1|LCA5|HSPBP1|SPACA9|TTC30A|TMEM231|GON7|NPHP1|SPATA33|TMEM67|LRP2BP|FUZ|KCNJ16|TREM1|C4orf47|AK9|ENKD1|LMO1|C17orf97|DNAAF4|SPATA18|CEP126|CSPP1|DNAAF2|USP2|NEK5|NEK11|ZNF584|IQCG|TRAF3IP1|NME5|RABL2B|SPEF2|KLHDC9|EFHC1|PLPPR3|CCDC173|C9orf116|LCA5L|FAM47E|TPPP3|STK33…	up
DURANTE_ADULT_OLFACTORY_NEUROEPITHELIUM_SUSTENTACULAR_CELLS	0.524306	0.710952	0.0501934	0.500325	0.995354	25	MT3|GSTP1|POR|CYB5A|MT1G|PRSS23	up
DESCARTES_FETAL_INTESTINE_ERYTHROBLASTS	0.526849	0.710952	0.043888	0.434649	0.994462	121	CPEB4|BLVRB|PRDX2|ISCA1|GLRX5|UBAC1|PPME1|FAM210B|CMAS|EIF2AK1|SLC2A1|YPEL4|BPGM|RGS6|PDCD10|MOSPD1|UROS|BCL2L1|SLC25A37|UBE2O|DYRK3|STRADB|HTRA2|MED8|SGMS1|RHCE|CPOX|XPO7|HECTD4|DHRS13|NCEH1|TMCC2|ATG14|PIM1	up
DESCARTES_FETAL_PLACENTA_SYNCYTIOTROPHOBLASTS_AND_VILLOUS_CYTOTROPHOBLASTS	0.52967	0.711321	0.0473534	0.475058	0.994344	39	LRP2|ALDH7A1|ZNRF3|GNA12|FRMD6|NRXN3|KANK1|CRISPLD1|ISYNA1	up
CUI_DEVELOPING_HEART_COMPACT_VENTRICULAR_CARDIOMYOCYTE	0.527601	0.710952	0.0459538	0.458782	0.992529	55	CRYAB|SPARCL1|LGALS3|VIM|CXCL14|FHL1|SPARC|TIMP2|ALDOC|LGALS1	up
ZHONG_PFC_C4_PTGDS_POS_OPC	0.545455	0.72577	0.0421619	0.431534	0.990895	139	PTGDS|TF|DYNLL1|ACLY|ARHGAP5|TECR|NFE2L2|SEL1L|NTM|APLP1|CNP|TSC22D4|GOLIM4|LSAMP|CAMSAP2|PLEKHB1|MIEF1|PRDX1|CADM1|FXYD6|STAMBP|CADM2|GRINA|REEP3|SGTA|SIRT2|SLC44A1|SCARB1|LIN7C|SH3YL1|RNF216|FYN|PFN2|TCF7L2|UTP14C|HACL1|ARV1|BCL2L1|EPHB1|TMEM179B|RGMB|MAP4K5|ANGPTL2|RAB33A|TM7SF3|FIBIN|MSMO1|TNS2|DHCR7|SCARB2|TM9SF2|TMEM59|WASF1|RND2|ZNF827|BCAS1|NFASC|APPL2	up
LAKE_ADULT_KIDNEY_C15_CONNECTING_TUBULE	0.546734	0.725972	0.0418239	0.42947	0.989621	163	ATP1B1|CA12|PCDH9|AHI1|FAM172A|NFE2L2|ARID5B|RHOBTB3|SPIRE1|GBE1|FNDC3A|WWTR1|RORA|PPFIBP1|JPX|SBF2|PRKCA|IMMP2L|NEBL|ZFAND3|APBB2|WSB1|ITGAV|SLC16A7|LIMCH1|DLG1|KAZN|ADK|SETBP1|ADAMTS9-AS2|NLK|ZNF704|GLIS3|SCAPER|SNTG1|PTPN13|MYO1B|RALGAPA1|SH3RF1|MAPK8|FNDC3B|KCNJ16|FER|TANC2|MEF2A|ARHGAP6|PPARGC1A|DYNC2H1|TOX3|MACROD2|NR3C2|MAP4K3|ADAMTS9|MID1|LRP1B|FAF1|EXOC6B|SMYD3	up
DESCARTES_FETAL_PLACENTA_TROPHOBLAST_GIANT_CELLS	0.534351	0.713946	0.0466015	0.469061	0.989132	43	RHOBTB3|GDF15|NECTIN3|BPGM|CCSAP|HOPX|INHBA|MISP3|ZNF468|TMEM54|ADHFE1|SEMA3B	up
AIZARANI_LIVER_C32_MVECS_3	0.544073	0.725431	0.042417	0.431895	0.98763	122	NDRG1|AKAP12|FGFR1|PTGDS|EPAS1|APP|TSC22D1|SPRY1|DPYSL2|C11orf96|GPM6A|ARL4A|SPTBN1|WWTR1|ACTN1|CEBPD|KLF9|PPFIBP1|TIMP3|TNS1|NFIA|CRIM1|ZCCHC24|NFKBIZ|BHLHE40|KRAS|SPRY4|EHD4|LIFR|TRIM56|FSTL3|ANKRD26	up
MURARO_PANCREAS_ACINAR_CELL	0.581419	0.760377	0.0387167	0.416859	0.985913	658	NDRG1|IGFBP2|LGALS3|ERO1A|NUPR1|MXI1|RPS27L|SOX9|TMED2|EIF4EBP1|TUBB4B|CBR1|PRDX4|VIM|SQSTM1|LDHA|CA12|EIF2S2|FAM162A|DNAJC3|XBP1|PGM3|CCPG1|SLC38A1|TXNRD1|GPRC5B|MCFD2|TMED9|ATF4|ACTG1|SSR3|TUBB2A|MLEC|FTH1|RPS6KA2|SDC4|BLVRB|SHMT2|PSAT1|PHGDH|CREB5|CCND2|YBX3|P4HB|PLTP|TRIB2|SPTSSA|BCAT1|ASNS|NPM1|SRI|OSTC|PHLDA1|TALDO1|GATM|NFE2L2|SEL1L|CNN3|LIMA1|CTSD|ARRDC3|TXN|RPL22L1|TRAM1|SCN9A|LDHB|GOLM1…	up
GAUTAM_EYE_CHOROID_SCLERA_CHOROID_ENDOTHELIAL_CELLS	0.56724	0.74857	0.0404114	0.425987	0.977404	136	CLU|SELENOK|EIF4EBP1|CANX|PDIA6|NDUFC1|ACTG1|RPS19BP1|CCNI|MGST3|PPIB|CALR|NUDC|TRAPPC2B|MRPL33|TCF4|RPS26|BEX5|SUMO1|BAG3|ASAP1|LSM4|RPL24|NACA|RBM8A|FAU|OAZ2|RPL7|RPL18|SASH1|CSNK1A1|BNIP2|COX16|FGFR1OP2|PTPN1	up
DESCARTES_FETAL_THYMUS_THYMIC_EPITHELIAL_CELLS	0.581582	0.760377	0.0387962	0.42049	0.976379	179	BMP7|DPP6|PLTP|HSPA4L|SPOCK1|LRRC4C|ZNF483|LINC00511|ACTA2|SYNE1|FAS|ARHGAP42|COL27A1|PLEKHH3|MTCL1|CMYA5|PITRM1|EYA2|HSPA12A|LMO3|PTPN13|PTPRF|NPTX1|NRXN3|NPIPB2|PPARGC1A|ABCA3|PNMA8A|EYA4|TOX3|TP53I3|SLC6A1|PPFIA3|KANK1|UST|ACO1|GSTO2|ASTN2|RHPN2|GPHN|SH2D4A|CXXC4|CSRNP3|ACHE|CDC14B|ESRRG|ATP10B|SORCS1|KCTD1	up
DESCARTES_MAIN_FETAL_EXTRAVILLOUS_TROPHOBLASTS	0.559305	0.739614	0.0415718	0.431795	0.973713	94	CHPF|SERPINE1|CLN5|IL1RAP|NOG|MBNL2|AFAP1|RPN2|FADS3|PYCR1|FSTL3|FLNB|PLOD3|TCF7L2|HEXB|ASPSCR1|EFNA1|PTPRF|TMED3|FAM50B|FNDC3B|WIPI1|PXN|CD276|TEAD1	up
DESCARTES_MAIN_FETAL_GOBLET_CELLS	0.584615	0.76213	0.0462303	0.507684	0.970708	19	ERO1A|FBXW11|GPRC5A	up
HU_FETAL_RETINA_FIBROBLAST	0.637363	0.802801	0.0344175	0.412519	0.969538	355	IGFBP5|APOD|MT2A|HSPA5|PTN|EGR1|FGFR1|TCEAL9|PMP22|HSP90B1|FKBP9|FOS|LAPTM4A|CALD1|BAMBI|S100A10|ANXA5|TCEAL8|TJP1|CREB5|CCND2|TMEM263|CALU|JUNB|MAGED2|JAG1|OSTC|TSPYL2|FOSB|CNN3|LIMA1|CDH11|ANXA2|ECI2|SPARC|AEBP1|LOXL2|PRKAR1A|KCNQ1OT1|SERTAD1|KDELR2|TCF4|GADD45B|WWTR1|TIMP1|DLC1|MAFF|LGALS1|CEBPD|SLC2A3|GOLIM4|MCAM|GSTO1|BTG2|SMIM7|SPATS2L|FAM114A1|RRBP1|TPM1|C6orf89|MAGT1|P3H4|PRRX1|NFIA|MRC2|…	up
DESCARTES_MAIN_FETAL_IGFBP1_DKK1_POSITIVE_CELLS	0.591093	0.764325	0.0385579	0.422526	0.969211	130	APOD|C1QTNF1|TCEAL3|SPTSSA|SULF2|TCEAL4|SLC39A6|FICD|PCYOX1|NFE2L1|IRS2|TIMP1|TMEM45A|LGALS1|SERPING1|ING1|RRAS|IGFBP6|LRRN4CL|CNR1	up
BUSSLINGER_GASTRIC_LYZ_POSITIVE_CELLS	0.579162	0.760377	0.0399219	0.428046	0.968807	98	CLU|EGR1|SOX9|SEZ6L2|FOS|ANXA5|ATP6V1G1|GOLM1|TM9SF3|RACK1|RPL3|RPS13|ETV5|RPS5|RPL9|RPL7|RPL18|ZDHHC9|RPL41|RPL10|EEF2|RPL37A|RPL23|RPL26|RPL19|ERGIC1|RPL10A|RPL35A|RPS18|EEF1A1|FNDC3B|RPL30|NOP53|RPL32|RPS27	up
ZHONG_PFC_C2_ASCL1_POS_ASTROCYTE	0.558559	0.739614	0.052163	0.606429	0.967862	6	TRIB2|NDUFA12|HPF1|PPP4R3B|ASCL1	up
GAO_LARGE_INTESTINE_24W_C1_DCLK1POS_PROGENITOR	0.577436	0.760377	0.0402478	0.430004	0.967776	93	HTRA1|LOX|PDPN|TMEM59L|SPARC|SERPING1|MRC2|C1R|PRICKLE1|NGFR|VCAN|ICAM1|CLEC11A|SRPX|VASN|C1S	up
HU_FETAL_RETINA_BLOOD	0.634635	0.802801	0.0347157	0.414039	0.966134	255	MT1X|MT2A|MT1E|EIF1|PTTG1|SEC62|EIF1AY|GHITM|FTH1|BLVRB|CTSL|PRDX2|YBX3|TMEM14B|TALDO1|GLRX5|PRDX5|ARL4A|FTL|TMEM14C|SNX3|UBAC1|RPL36AL|NDUFB6|PCGF5|FAM210B|GSTP1|LMO2|NR1H2|LGALS1|ZMAT2|GSTO1|OAZ1|CIT|ELOF1|TNS1|HSF1|MRC2|FBXO7|TUBB6|RPA3|BTF3|PRDX6|DCXR|EIF2AK1|MPC2|COX7B|TMEM141|MIR4458HG|CKS2|HINT2|COX6B1|CALM3|SLC2A1|RBX1|MT1F|TRIM56|TYMS|UFD1|NAA50|BPGM|FAM104A|MIR4435-2HG|CREG1|CDC42EP1|NP…	up
TRAVAGLINI_LUNG_TREM2_DENDRITIC_CELL	0.69031	0.847247	0.0305608	0.40781	0.963	553	CD9|PFKP|LGALS3|NUPR1|PTGDS|SLC3A2|RPS27L|PMP22|GSN|VDAC1|EIF4EBP1|CBR1|PHLDA3|PRDX4|SCD|CANX|VIM|SQSTM1|PDIA6|PKM|MYDGF|TSC22D1|MDH1|HSP90AB1|RHEB|NDUFAB1|S100A10|KCNMA1|DBI|TXNRD1|DPYSL2|ANXA5|LAMP2|EMC7|TMED9|PSMB5|PSAP|CTNNA1|LRPAP1|SSR3|CD63|GNAS|PSMD8|ATP6V1D|VKORC1|FTH1|APLP2|BLVRB|RNH1|COX5B|CTSL|MGST3|DYNLL1|RAB1A|ATP6V1F|TMED10|CALU|NDUFB9|COPRS|ATP6AP2|ENO1|CYC1|LRP1|LGALS3BP|CALR|CLTA…	up
DESCARTES_MAIN_FETAL_RETINAL_PROGENITORS_AND_MULLER_GLIA	0.591257	0.764325	0.0420772	0.456584	0.9589	40	FAM184B|RNF180|NR2E1|ARHGEF26|NOTCH1|KLHL8|RARB|PKD2|TOX3|GRB10|POT1-AS1|SORCS1|PCYT1B|RFC3|DDHD1|CLVS1|ADORA2B|TMTC4	up
FAN_EMBRYONIC_CTX_BIG_GROUPS_BRAIN_ENDOTHELIAL	0.678322	0.836857	0.0314209	0.407884	0.958839	358	MT2A|CD9|SELENOM|SLC3A2|MT1E|EPAS1|CAV1|PMP22|FKBP9|VIM|LAPTM4A|LMNA|FERMT2|CALD1|S100A10|VWA1|SEMA5A|JAM2|TJP1|SLC16A1|JAG1|BSG|DUSP6|CDH11|SPARC|AEBP1|MGLL|S100A16|SERPINB6|SERTAD1|POMP|CAV2|CAVIN1|TMEM50B|WWTR1|TIMP1|LMO2|DLC1|ACTN1|LGALS1|ESYT2|SERPING1|SLC2A3|GOLIM4|SYPL1|MCAM|TIMP3|RRAS|ILK|DNAJC1|TNS1|TUBB6|CAPN2|CD320|PDXK|CLIC4|EMP2|REEP3|SLC7A5|LAMB2|AAMDC|NR3C1|BHLHE40|ZEB1|SLC7A1|PMEP…	up
GAUTAM_EYE_IRIS_CILIARY_BODY_MEG3_HIGH_FIBROBLASTS	0.59857	0.77034	0.0383996	0.422709	0.957965	106	ADM|MT-ND6|NAV1|ZFHX4|ZNF302|RHOBTB3|ZKSCAN1|OAT|FNDC3A|ZNF37A|UGDH|POLR2A|UAP1|DUSP5|SLC25A25|PRKCA|BHLHE40|TIPARP|COL27A1|TTC19|ACADVL|IBTK|FSTL3|PTPRG|MAP1LC3A|ADAMTS9-AS2|HOOK2|HPS4|SFXN1|CLIP4	up
TRAVAGLINI_LUNG_CAPILLARY_CELL	0.589525	0.764325	0.0471642	0.531451	0.957328	13	NTRK2|DUSP6	up
DESCARTES_FETAL_HEART_LYMPHATIC_ENDOTHELIAL_CELLS	0.599287	0.77034	0.0453152	0.495885	0.955204	20	PROX1|CNTNAP3B|PTX3|PARD6G|SPHK1|MFSD4A|C20orf204	up
AIZARANI_LIVER_C13_LSECS_2	0.672673	0.834684	0.0319257	0.408827	0.953741	263	ADM|AKAP12|FGFR1|NR2F1|EPAS1|APP|MEG3|FEZ1|C1QTNF1|CTSL|CDC42EP4|C11orf96|CALU|PLTP|CNN3|CTSD|TSPAN7|SPARC|NFIB|MYO10|RDX|S100A16|TIMP2|PIM3|NRP1|TCF4|CAVIN1|TIMP1|DLC1|ACTN1|LAPTM4B|MEIS2|PPFIBP1|ASAP1|CD59|MARCKS|TIMP3|RPGR|SHC2|FXYD6|DUSP5|ZCCHC24|LAMB2|DAAM1|SASH1|BAIAP2|LGMN|SPRY4|LIFR|FLNB|ATP13A3|WSB1|MARCKSL1|EDNRB|LIMCH1	up
LAKE_ADULT_KIDNEY_C23_ENDOTHELIAL_CELLS_AVR	0.621704	0.794399	0.0363018	0.415729	0.950869	124	IGFBP5|MT2A|CD9|GAPDH|EPAS1|HSP90B1|CANX|VIM|APP|EIF1|HSP90AB1|ACTG1|CD63|FTH1|GPM6A|NPM1|CNN3|FTL|SPTBN1|PBX1|NCL|QKI|TCF4|XRCC5|RACK1|PTTG1IP|RPL3|MEIS2|PPFIBP1|ASAP1|CD59|TIMP3|PRDX1|RPL7|AKT3|RPL18|ZEB1	up
LAKE_ADULT_KIDNEY_C3_PROXIMAL_TUBULE_EPITHELIAL_CELLS_S1_S2	0.675351	0.836304	0.0317813	0.407172	0.946525	190	CALD1|IGF1R|LRP2|FRMD3|DIP2C|MAP3K13|ZBTB20|SPAG9|AFDN|AGAP1|AIG1|NFIB|GOLGA4|PBX1|KCNQ1OT1|CRYL1|CHD9|NRP1|RAB11FIP3|PRUNE2|CWF19L2|RORA|PTPRD|PPFIBP1|ZC3H13|ANKRD11|TNS1|NFIA|SLC4A4|SRRM2|ANKIB1|ANKRD26|GOLGB1|SAFB2|PTPRG|ZHX3|GALNT18|SETBP1|NLGN1|MYO6|EBNA1BP2|TACC1|PARD3|NEDD4L|RERE|SCAPER|PDZD2|FTX|PCSK5|ANK2|ZBTB38|WDFY3|PCLO|ARHGAP6|TNRC6B|LPP|MAST4|P3H2|ASH1L|EHBP1|UBE2E2|TEAD1|PPARA|WWOX…	up
DESCARTES_MAIN_FETAL_PHOTORECEPTOR_CELLS	0.61588	0.788522	0.0393562	0.44083	0.945398	52	TRIM9|ATP1B2|FAM161A|TMX1|ROM1|PTPN13|PCBP4	up
FAN_EMBRYONIC_CTX_IN_6_INTERNEURON	0.588571	0.764325	0.0545681	0.653396	0.944661	3	BTG1|DLX1|HSPA1A	up
TRAVAGLINI_LUNG_PERICYTE_CELL	0.636735	0.802801	0.0354665	0.414293	0.940187	105	NDRG1|IGFBP2|PTN|CDH19|DPYSL2|SEMA5A|RPS6KA2|TRIB2|MYO10|NRCAM|ITM2C|MCAM|LPL|HSPA2|CADM1|DGKG|SYNM|ETV5|WLS|EFEMP1|SPRY4|PON2|PLCE1|PCDH1|NOTCH3|TACC1|PLCB1|PDZD2|MEST|CSPG4|MYO1B|PDE8B|ARHGEF17	up
LAKE_ADULT_KIDNEY_C14_DISTAL_CONVOLUTED_TUBULE	0.690691	0.847247	0.0306323	0.402903	0.936613	193	ATP1B1|CA12|CPEB4|FRMD3|MSI2|ARHGAP5|AHI1|SOX6|FAM172A|AGAP1|NFE2L2|RHOBTB3|QKI|TRIM2|OXR1|RORA|JPX|CADM1|SBF2|PLPPR1|IMMP2L|ANKRD26|APBB2|WSB1|PPP2R3A|LIMCH1|PTPRG|NAV2|NCOA1|ADAMTS9-AS2|ZNF704|TACC1|NEDD4L|RERE|SCAPER|ZNF518A|TBL1X|FTX|RALGAPA1|SH3RF1|MTR|MAPK8|FNDC3B|KCNJ16|MEF2A|ARHGAP6|TNRC6B|CLASP1|WWOX|PPARGC1A|SVIL|DYNC2H1|TOX3|MACROD2|NR3C2|MAP4K3|KANK1|DPH6|CCDC148|CRADD|LRP1B|FAF1|EXOC…	up
TRAVAGLINI_LUNG_PLASMACYTOID_DENDRITIC_CELL	0.65	0.815534	0.0344919	0.412668	0.936576	104	GPM6B|APP|MAP1A|GAS6|SULF2|SEC61B|SCN9A|AEBP1|VEGFB|MGLL|NRP1|TCF4|EGLN3|ITM2C|RRBP1|CCDC50|DUSP5|UGCG|SLC7A5|NR3C1|PMEPA1|LGMN|FLNB|CDYL	up
DESCARTES_FETAL_HEART_SCHWANN_CELLS	0.631579	0.800663	0.0382417	0.43767	0.934756	48	CDH19|METRN|PMP2|ALDH1A3|CTXND1|S100B|LGI4|MIA|PLEKHA4|PRIMA1|SOX10	up
DESCARTES_MAIN_FETAL_LYMPHATIC_ENDOTHELIAL_CELLS	0.657676	0.820821	0.0347157	0.424504	0.930339	64	LOX|ARL4A|S100A16|HOMER3|PPFIBP1|TCTN3|SHC1|RAB11FIP5|INO80C|SLC35E4|KBTBD11|UBTD1|WFS1|SMAD1|KLHL4|CNTNAP3B|DTX1|RHOJ|RAB3IL1	up
DURANTE_ADULT_OLFACTORY_NEUROEPITHELIUM_PLASMA_CELLS	0.631138	0.800663	0.0432769	0.495086	0.929031	17	HSP90B1|SEC11C|PRDX4|ITM2C|SSR4	up
DESCARTES_FETAL_LUNG_LYMPHATIC_ENDOTHELIAL_CELLS	0.638251	0.802801	0.0385579	0.442166	0.92862	40	LOX|PPFIBP1|LRRN4CL|UNC5A|RAB11FIP5|KCNIP1	up
DESCARTES_MAIN_FETAL_GANGLION_CELLS	0.625774	0.798017	0.0452247	0.537782	0.927957	10	LRRTM2|NEFM|SUSD4	up
DESCARTES_FETAL_EYE_RETINAL_PIGMENT_CELLS	0.652174	0.815534	0.037303	0.43728	0.925552	45	PTGDS|ITGAV|VAT1L|BEST1|DCDC2|INPP5K|CRISPLD1|TMEM98	up
TRAVAGLINI_LUNG_MESOTHELIAL_CELL	0.839161	0.936574	0.0199742	0.391248	0.924718	605	MT1X|MT2A|GAPDH|MT1E|TCEAL9|RPS27L|EIF4EBP1|PLOD2|SEC61G|CA12|GCSH|ODC1|SLIRP|ARL6IP1|S100A10|LRP2|EIF1AY|KRT10|MRPL51|TUBB2A|SDC4|MIF|POLR2I|SNRPE|ELOC|ZFAS1|SNRPG|PHGDH|AK6|HDLBP|METAP2|PHPT1|ENO1|CISD1|CUTA|UBE2S|SLC16A1|ZMAT3|TMEM14B|SPTSSA|SNRPD1|AP1S1|CHI3L1|NPM1|SULF2|MRPL36|SERPINE1|OSTC|CLTC|SMOX|UQCRQ|PDPN|METRN|NDUFB5|DUSP6|NME1|TIMM8B|TXN|PRDX5|RPL22L1|IL1RAP|ILF2|MRPS33|FDXR|CNIH1|GO…	up
GAO_LARGE_INTESTINE_ADULT_CG_GOBLET_CELL_SUBTYPE_2	0.659016	0.820902	0.0370705	0.437031	0.917835	40	IGFBP5|FERMT2|GAN|C1S|ST8SIA1|PXDC1	up
TRAVAGLINI_LUNG_PROLIFERATING_NK_T_CELL	0.711538	0.865581	0.0297065	0.399587	0.91426	123	TUBB4B|PSMD8|RANBP1|NUCB2|DUT|PCNA|LSM5|PSMC3|SNRNP25|SLBP|RPA3|CKS1B|RAN|CKS2|TYMS|GMNN|SMC2|GGH	up
ZHONG_PFC_C3_ASTROCYTE	0.836164	0.936574	0.0201955	0.388698	0.913739	363	PFKP|NFIX|NCAM1|SEZ6L2|ELAVL3|SCG2|SLC38A1|MEG3|DIP2C|EEF1A2|YWHAG|ARFGEF3|AFDN|SEL1L|SOX11|SCN9A|ADCY1|ATCAY|MEIS3|CXADR|KCNQ1OT1|MAFG|ZNF37A|PKD1|KMT2A|PDCD7|PGM2L1|CTTN|TCAF1|AFAP1|LPL|FADS3|GOLGA3|FAM89B|ZNF721|AGO2|PLPPR1|NRXN2|AKT3|DAAM1|SYP|MKRN1|STXBP1|BAIAP2|CIC|JPH4|ARPP21|GAP43|IBTK|HRAS|BFAR|NCOR2|DPYSL3|BMPR2|RAB3A|STK11|PRKCSH|RHOU|CACNG8|PRPF18|PSD|SLC25A29|SPIN1|ZNF566|NLK|SIN3B|D…	up
BUSSLINGER_GASTRIC_PPP1R1B_POSITIVE_CELLS	0.712106	0.865581	0.0299196	0.402228	0.913633	113	LGALS3|CLU|EGR1|SOX9|FOS|HSP90AB1|SDC4|NPM1|FOSB|GATM|GOLM1|ATF3|GSTP1|TM9SF3|IMPDH2|RACK1|RPL3|CALM2|RPS13|RPS5|RPL9|RPL7|RPL18|RPL41|MARCKSL1|EEF2|RPL37A|RPL23|RPL26|RPS19|RPL19|RPS27A|RPL10A|RPL35A|PTPRF|RPS18|EEF1A1	up
GAO_ESOPHAGUS_25W_C1_CILIATED_EPITHELIAL_CELLS	0.839161	0.936574	0.0199742	0.388116	0.91243	361	MAP9|NOVA1|SDF2L1|ENPP5|MLF1|KIF3A|C12orf76|IFT57|P4HTM|MAPRE3|ENDOG|PRUNE2|PNO1|MLLT1|FAM174A|DPCD|KCNB1|CCDC181|ENPP4|MORN2|ZNF322|ARL13B|SYNE1|LRRC23|TNFRSF19|KIF9|IFT81|DZIP3|FGF14|APBB2|IFT46|RUVBL1|DPY19L1|TIMM10B|TCTN1|WDR54|PFN2|SLC25A29|IFT88|PSENEN|DNAL1|APH1B|TTC30A|DTNA|TMEM231|TXNDC11|TTLL7|NPHP1|CEP97|STX2|BBS5|TMEM67|LRIG1|LZTFL1|GALC|TRPC1|SLC41A1|GAS8|ANKRD54|RARB|C4orf47|QTRT1|T…	up
MANNO_MIDBRAIN_NEUROTYPES_HPERIC	0.915085	0.977305	0.0138978	0.383436	0.909021	724	DDIT3|MT2A|SPARCL1|CD9|PTN|AKAP12|EGR1|CDKN1A|EPAS1|PMP22|GSN|PRDX4|FOS|LAPTM4A|LMNA|TENT5A|FERMT2|CALD1|SPRY1|ATP1B2|MYADM|EGR2|ANXA5|SEMA5A|C1QTNF1|SGCE|SSR3|CD63|DYNLT3|EGR3|TJP1|GPC1|PPIB|YBX3|C11orf96|CALU|JUNB|PLTP|CISD1|MAGED2|LRP1|LGALS3BP|GAS6|JAG1|PHLDA1|FOSB|NFE2L2|ISCA1|LIMA1|ARID5B|TSPAN7|CDH11|ANXA2|SPARC|CYSTM1|TLE1|SYTL2|ANKRD37|SPTBN1|LOXL2|PRKAR1A|MGLL|SERPINB6|SERTAD1|ATF3|SORB…	up
HAY_BONE_MARROW_CD34_POS_ERP_EARLY	0.651741	0.815534	0.0435378	0.537765	0.908081	9	PKIG|CCNG1|PDZD8|EMID1	up
DESCARTES_FETAL_STOMACH_CILIATED_EPITHELIAL_CELLS	0.773547	0.902472	0.0248494	0.389348	0.906711	216	FAM229B|FAM174A|CLUAP1|CCDC181|RPGR|MORN2|LRRC23|KIF9|PPIL6|TCTN1|WDR54|MNS1|PSENEN|ENKUR|SPACA9|TMEM231|GON7|BBS5|TMEM67|FUZ|C4orf47|AK9|ENKD1|C17orf97|SPATA18|CSPP1|NEK5|NEK11|TRAF3IP1|NME5|SPEF2|CCDC148|ARHGAP39|EFHC1|CCDC173|C9orf116|LCA5L|SPA17|TPPP3|STK33|C2orf73|CCDC113|CCDC191|HAGHL|B9D1|LRRC73|BBOF1|SPAG8|IQCD|DYNLRB2|PIFO|CC2D2A|FAM81A|FANK1|ZDHHC1|RAB36|CCDC96|SAMD15|DRC3|ZC2HC1C|TMEM2…	up
HAY_BONE_MARROW_EOSINOPHIL	0.690578	0.847247	0.0338984	0.417812	0.896838	53	HSPA5|DBI|PHPT1|IL1RAP|RPN1|TMBIM6|MRPL33|COX8A|TMX4|LGALS1|ALYREF|HNRNPD|SLC44A1	up
DESCARTES_FETAL_CEREBRUM_INHIBITORY_NEURONS	0.669073	0.831821	0.0408229	0.489106	0.896065	14	ARX|RARB|PTCHD4|KCNA1	up
DESCARTES_FETAL_PANCREAS_MESOTHELIAL_CELLS	0.70279	0.858817	0.0331626	0.419048	0.894887	49	LRP2|GPRC5A|SLAIN1|GSDME|NEK5|GAS1|COL11A1|CHAC1|TMEM151A	up
GAUTAM_EYE_CORNEA_MONOCYTES	0.826827	0.934319	0.0210003	0.383467	0.894072	248	DNAJB9|P4HA1|SCD|TENT5A|MLF2|ELOC|ATP5F1B|TMEM208|NKAP|MOAP1|RPN1|TRIP11|PCGF5|RARA|GNG7|MED6|SLC4A1AP|HM13|ALYREF|SLBP|NQO2|C19orf25|GTF2A1|DCTN4|SPTY2D1|CLIC4|ZYX|ETV5|GRINA|METTL14|DCAF16|ALKBH7|GPATCH11|AGPAT1|KIF2A|LYSMD3|FKBP3|LINC01003|ZMYM5|CLPX|RRP9|SLC35E1|SAFB2|ATF6B|CBARP|THAP2|CCDC85B|LIPT1|ZNF260|MARF1|ZSWIM7|SEMA7A|KIF1B|RPS19|SNX18|ATP6V1C1|CDK17|DRAM1|ZNF579|MINPP1|FAM168A|SDSL|G…	up
DESCARTES_MAIN_FETAL_ENDOCARDIAL_CELLS	0.720207	0.865581	0.0302754	0.40349	0.890944	73	SPARCL1|GINM1|NORAD|CALR|CDH11	up
LAKE_ADULT_KIDNEY_C4_PROXIMAL_TUBULE_EPITHELIAL_CELLS_S2	0.78794	0.911011	0.0240036	0.386626	0.890856	162	AKAP12|CALD1|IGF1R|LRP2|SEMA5A|DIP2C|CREB5|ZBTB20|PAM|TRIO|SOX6|AGAP1|NFIB|NRP1|OXR1|PRUNE2|RORA|PTPRD|RETREG1|PPFIBP1|SPATS2L|PDLIM5|TPM1|NFIA|CRIM1|SBF2|CLIC4|TNIK|SASH1|ANKIB1|ZFAND3|ANKRD26|SAMD4A|ITGAV|PTPRG|DLG1	up
DESCARTES_MAIN_FETAL_UNIPOLAR_BRUSH_CELLS	0.676576	0.836304	0.0397596	0.462124	0.890173	20	GRIA2|VWC2|DPY19L3|ZIC4|MORC2-AS1	up
LAKE_ADULT_KIDNEY_C16_COLLECTING_SYSTEM_PRINCIPAL_CELLS_CORTEX	0.762677	0.894411	0.0262543	0.388675	0.889821	127	NDRG1|SLC38A1|AHI1|FAM172A|SYTL2|NFIB|MYO10|FNDC3A|SPAG16|WWTR1|REV3L|ROCK2|PRKCA|IMMP2L|AKT3|MYH10|MYO1E|ZFAND3|WSB1|LIMCH1|KAZN|ADK|ADAMTS9-AS2|NLGN1|NLK|GLIS3|ERC1|PTK2|RALBP1|FTX|PTPN13|SH3RF1|MTR|FNDC3B|KCNJ16|FER|TANC2	up
LAKE_ADULT_KIDNEY_C11_THIN_ASCENDING_LIMB	0.783133	0.910356	0.0242859	0.385846	0.889351	158	MT2A|PLOD2|PCDH9|DIP2C|MSI2|AHI1|TRIO|GOLM1|CDC42BPA|MGLL|QKI|UBE2H|RASSF8|TRIM2|SPP1|SSBP2|IMMP2L|GCC2|ZEB1|UGGT2|SASH1|ASCC3|ACADVL|MYO1E|ZFAND3|RUFY3|SAMD4A|DOCK1|SLC16A7|PPP2R3A|PTPRG|NCOA1|KAZN|ADK|PIBF1|NCOA7|GLIS3|PTK2|PLCB1|S100A6|MYO9A|BCL6|TCIM|GRAMD2B|MKLN1|TPST1	up
DESCARTES_FETAL_KIDNEY_MEGAKARYOCYTES	0.745902	0.884642	0.0279403	0.393129	0.889059	102	PIGP|KLF9|P2RY1|EXOSC5|ZNF32|DGKG|SRPRB|LGALSL|SLC8A3|CMTM5|MFAP3L|TCEAL1|INTS5|RUFY1|SLC39A3|ZNF543|EEF2KMT|NXT2|PIP5K1C|RPS6KL1|PEX5|PCYT1B|TXNL4B|NRGN|PPIF|ZFP3|DGKI|MAST1|MYH7B|FKBP1B|CENPS|ZNF234|INAFM2|NT5M|ZNF425|CDK9|MLIP	up
DURANTE_ADULT_OLFACTORY_NEUROEPITHELIUM_PERICYTES	0.721766	0.865581	0.0297065	0.399356	0.888442	78	SPARCL1|CLU|CDKN1A|CAV1|VIM|SPRY1|JAM2|EMP1|TSPAN7|SPTBN1|RDX|TCF4|CAVIN1	up
DESCARTES_FETAL_EYE_CORNEAL_AND_CONJUNCTIVAL_EPITHELIAL_CELLS	0.787362	0.911011	0.023933	0.383687	0.887454	170	CD9|LGALS3|CXCL14|SDC4|JUNB|ENPP5|CHI3L1|NR2F6|SYTL2|NDUFA2|ATF3|GDF15|CHMP2A|GADD45B|MAFF|NANS|IER3IP1|GPRC5A|F3|NHP2|IER2|IRF2BP1	up
DESCARTES_FETAL_EYE_LENS_FIBRE_CELLS	0.718582	0.865581	0.0321428	0.413067	0.88221	48	LNPK|ME1|LSAMP|CAMK2A|SOX1	up
MURARO_PANCREAS_DUCTAL_CELL	0.988012	1	0.00502537	0.369369	0.879263	1182	NTRK2|CRYAB|CD9|PFKP|ADM|PGK1|LGALS3|TPI1|EGR1|ERO1A|NFIX|CDKN1A|NCAM1|RND3|VDAC2|INSIG2|GADD45A|CAV1|RPS27L|SOX9|PMP22|GSN|VDAC1|TUBB4B|ATP1B1|CBR1|SQSTM1|LDHA|WBP2|APP|LAPTM4A|CA12|LMNA|ODC1|CALD1|MDH1|KDSR|BAMBI|ARL6IP1|MYADM|S100A10|MPC1|SLC38A1|TXNRD1|GPRC5B|CDH19|ANXA5|LMO4|LAMP2|MAP1LC3B|UBC|RCN2|ACTG1|PSAP|CTNNA1|SPRY2|CD63|CYCS|MLEC|FTH1|APLP2|RPS6KA2|SDC4|TJP1|COX5B|CTSL|MGST3|TM2D2|UQC…	up
DESCARTES_FETAL_CEREBRUM_VASCULAR_ENDOTHELIAL_CELLS	0.92008	0.979391	0.0134462	0.372632	0.87861	459	MT1X|MT2A|ADM|MT1E|TCEAL9|EPAS1|CAV1|S100A10|VWA1|C1QTNF1|C11orf96|PRELID1|CDK2AP2|C4orf3|SLC16A1|MRPL17|DUSP6|RHOB|SPARC|RELA|MYO10|S100A16|CAV2|PIM3|CAVIN1|WWTR1|LMO2|DLC1|DDT|LGALS1|SERPING1|MCAM|NOP10|ACTA2|RRAS|TMEM176B|SYNM|CD320|CSTB|ATP5MC3|RRAGA|SLC7A5|LAMB2|TMEM141|SLC7A1|PCBD1|SLC2A1|MT1F|SMIM10|OSMR|OCEL1|ELK1|CLEC11A|SLC30A1|CCDC85B|EHD2|MTRNR2L1|CDC42EP1|ANGPTL4|PCDH1|ZNF503|NOTCH3|…	up
FAN_EMBRYONIC_CTX_EX_4_EXCITATORY_NEURON	0.793939	0.915196	0.0238623	0.380405	0.874177	142	PFKP|KCNMA1|AHI1|ARFGEF3|DNAJB2|SCN9A|KCNQ1OT1|LRRC4C|PKD1|PPFIBP1|FADS3|TIMP3|IGSF21|SYNE1|SLC8A3|ARPP21|SLC27A1|ACADVL|DMWD|NTRK3|LGI4|PTPRD-AS1|MYO6|PDZD2|PTPN13|FOXK1|FBXW7|SHISA9|PCLO|ELMOD1|LTBP4|PPFIA4	up
DESCARTES_MAIN_FETAL_URETERIC_BUD_CELLS	0.718343	0.865581	0.036762	0.459798	0.872936	18	PTGR1|MYO6|NAALADL2|KCP|C7orf31|SHROOM1	up
DESCARTES_FETAL_ADRENAL_ERYTHROBLASTS	0.734523	0.875986	0.0299196	0.400539	0.870405	58	BLVRB|SOX6|GLRX5|PPME1|NARF|YPEL4|SLC25A37|DYRK3|RHCE|CPOX|XPO7|HECTD4|DHRS13|TMCC2|ESPN|HBQ1|TSPAN5	up
DESCARTES_MAIN_FETAL_HORIZONTAL_CELLS	0.699655	0.856612	0.036685	0.434928	0.868233	26	TNR|SEM1|TANC1|ERC1|TLE4	up
DESCARTES_MAIN_FETAL_SMOOTH_MUSCLE_CELLS	0.725534	0.866872	0.0338984	0.422606	0.866495	32	THBS4|ACTA2|NOTCH3|CSPG4|CCDC102B|CNTNAP1|CCR10	up
BUSSLINGER_DUODENAL_TUFT_CELLS	0.751301	0.88615	0.0283628	0.395004	0.865073	67	MT2A|SOX9|GSN|AZGP1|SOX4|TMEM87A|CHD9|ACTN1|SNRNP27|TMEM176A|TPM1|TMEM176B|BRD4	up
HAY_BONE_MARROW_CD34_POS_PRE_B	0.76386	0.894411	0.0268159	0.388109	0.864213	80	PCDH9|SNHG7|C7orf50|TRAM1|AEBP1|SOX4|REPIN1|CSNK1E|NSMCE1|KIN|CDC40|HRK|SYF2|APBB2|UBXN1|BCL7A|TMEM38A|KANK2|GSDME|CECR2|HIP1|CCDC112|WASF1	up
DESCARTES_MAIN_FETAL_CHROMAFFIN_CELLS	0.72119	0.865581	0.0387167	0.497791	0.858951	10	MAB21L1|CNTFR|PTCHD1|HMX1	up
DESCARTES_MAIN_FETAL_CORNEAL_AND_CONJUNCTIVAL_EPITHELIAL_CELLS	0.870871	0.945769	0.0177038	0.368844	0.857944	201	GTF2H5|SPCS1|SKP1|ESF1|DNAJC19|CHI3L1|CAPN5|ATP6V1G1|EMC4|NR2F6|NXT1|TMEM258|COPG1|TMEM251|CHMP2A|SRP68|FIBP|IER3IP1|DCTN6|ZNF576|NHP2|FAM171B|LRP10|MIS12|DUSP5|OTX1|MRM2|COIL|TWF1|TMEM11|MTRF1L|ZNF766|MRPL13|CD2BP2	up
ZHONG_PFC_C6_DLX5_GAD1_GAD2_POS_INTERNEURON	0.723225	0.865719	0.0372254	0.468017	0.85743	14	ARRDC3|ARX|PDE4DIP|PFN2	up
DESCARTES_FETAL_LUNG_MEGAKARYOCYTES	0.819656	0.930967	0.0222268	0.373692	0.855397	125	NT5C3A|BBC3|ENDOD1|SMOX|SLC2A3|P2RY1|ILK|ZFPM1|DGKG|ZYX|LGALSL|LRP12|CMTM5|MFAP3L|VCL|UBL4A|FLNA|ING5|NLK|DNM3|GUCY1B1	up
DESCARTES_MAIN_FETAL_RETINAL_PIGMENT_CELLS	0.814549	0.928442	0.0232248	0.377385	0.853454	102	BMP7|PIP4P2|APC|ITGAV|PLCE1|SGK3|SEC14L2|VAT1L|PARD6B|PITPNA|BEST1|ZNF92|SMC6|DMXL1|EFR3B|ECHDC1|SLC7A6OS|NBEA|TTLL4|TSPAN10|INPP5K|CRISPLD1|SCAI|CYP27A1|TMEM98|SNX25|DOCK7|PRMT7|ZBED3-AS1|MITF|GEM|RANBP17|LINC01567|LCNL1|COL4A3	up
GAUTAM_EYE_CORNEA_CYTOTOXIC_T_CELLS	0.829293	0.934319	0.021363	0.370778	0.851387	139	CEBPZOS|RP9|RAB3IP|ATP5MC3|EIF2B1|ITPK1|LONRF1|PLOD3|THAP2|CDK19|BRMS1L|TSPYL4|PELP1|GPATCH2|ANKS3|ZNF626|NXPE3|NF2|TTL|RIN1|RAD17|ZNF248|FNDC3B|UBE2O|ANKRD54|C4orf47|ZNF621|CCZ1B|CLASP1|BAG4|ZNF827|ZNF92|NAPEPLD|RHBDD3|DMAC2|PCGF1|SNIP1|PSTK|SMYD3|STARD4-AS1|ZNF415|PIP5K1C|SLC2A11|C6orf136|COQ8B|VPS35L|COG7|RAB12|LRRC75A|DTYMK|DNAJC27|PTPRE|ZNF236|OXSM|EDC3|ZDHHC1|PHOSPHO2|ZNF573|FARS2|TOPBP1|ZN…	up
TRAVAGLINI_LUNG_MUCOUS_CELL	0.81716	0.929773	0.0228694	0.376125	0.851294	98	ADM|CLU|ERO1A|HILPDA|XBP1|AZGP1|RPS26|TIMP1|TMEM45A|DUSP5|SLC4A4|CSTB|REEP3|MDK|ALDH1A3|PLK2	up
DESCARTES_FETAL_LIVER_ERYTHROBLASTS	0.772083	0.902398	0.0293519	0.400102	0.843715	43	UBAC1|ADD2|ASIC4|UROS|MINPP1|SLC25A37|SHISA7|RHCE|CPOX|ACHE|KCNH2|FKBPL	up
DESCARTES_MAIN_FETAL_INTESTINAL_EPITHELIAL_CELLS	0.749724	0.885913	0.031349	0.402782	0.839152	37	PGPEP1|MUC12|WHAMM|ZBTB38|POFUT1|PDZD7|KHK|REEP6	up
DESCARTES_FETAL_PLACENTA_MEGAKARYOCYTES	0.86245	0.941386	0.0185498	0.364011	0.838773	159	NT5C3A|DNAJB2|RNF24|MBOAT2|LINC00667|LMO2|ILK|ZFPM1|DGKG|PLA2G12A|LGALSL|SAV1|TNIK|HABP4|MKRN2|DAAM1|LRP12|SLC8A3|LIMS1|KIF9|TBC1D20|VCL|RGS6|NLK|DNM3|ANKRD40|PDCD10|SAMD14|BCL2L1|RNF215|FN3K|GAS8|PRTFDC1|ARHGAP6|RUFY1|MIEF2|PYCR2|KATNAL1|DBN1|RFXAP|C20orf96	up
FAN_EMBRYONIC_CTX_EX_1_EXCITATORY_NEURON	0.7426	0.883982	0.0391155	0.525325	0.838419	6	EIF1B|MEIS2|CSRP2	up
DESCARTES_FETAL_THYMUS_VASCULAR_ENDOTHELIAL_CELLS	0.840243	0.936574	0.0206358	0.36705	0.838406	118	EPAS1|CAV1|ASNS|PROX1|WWTR1|NRN1|MCAM|PPFIBP1|NECTIN2|RGS6|NOVA2|GLIS3|WASF3|TEFM|PCDH17|NR2F1-AS1|MYO1B|CHRM3|KANK3|MEG8|RFTN2|INO80C|SCHIP1|PRCP|UBTD1|NR3C2|ADAMTS9|DLGAP1|ZNF521	up
DESCARTES_MAIN_FETAL_BRONCHIOLAR_AND_ALVEOLAR_EPITHELIAL_CELLS	0.744534	0.884642	0.0337507	0.419372	0.83718	26	BAMBI|SMARCA5|ETV5|MBIP	up
DESCARTES_MAIN_FETAL_THYMIC_EPITHELIAL_CELLS	0.860606	0.941386	0.0190795	0.363048	0.833484	135	PLTP|NUBP2|DDB2|DNAJC3-DT|ARMC10|SYNE1|FAS|RTCB|COL27A1|SMG6|TRAPPC12|APBB2|MTCL1|ICAM5|ZCWPW1|EYA2|TMEM131|INTS12|RBAK-RBAKDN|NPIPB2|ABRAXAS2|UTP15|ABCA3|NUBPL|SLC22A23|UST|TRMT12|ZNF614|PEX1|GPHN|SUV39H2|APTX|TYW3|THAP8|ATP10B|CCDC171|FRS3|CTSV	up
DESCARTES_MAIN_FETAL_SLC24A4_PEX5L_POSITIVE_CELLS	0.758282	0.89112	0.0359209	0.470622	0.832917	12	TMEM200C|TMEM35A|LUZP2|C8orf34|ADCY2|GRIK4|PHEX-AS1	up
DESCARTES_FETAL_CEREBRUM_EXCITATORY_NEURONS	0.748756	0.885913	0.0371479	0.492964	0.83243	9	SATB2|NEUROD2|SLC26A4|NPR3|LINC01965	up
TRAVAGLINI_LUNG_ARTERY_CELL	0.862069	0.941386	0.0192297	0.361392	0.827361	127	VEGFA|SERPINE2|RND3|MT1E|SEC11C|CFAP36|JAM2|HSD17B12|CKB|PLTP|PGRMC2|LIMA1|TSPAN7|SOX4	up
DESCARTES_FETAL_LUNG_STROMAL_CELLS	0.777278	0.905184	0.0305608	0.401875	0.824971	33	TMEM132C|PDGFRA|FGF7	up
GAO_STOMACH_24W_C6_PIT_CELL	0.756395	0.890527	0.0356933	0.456911	0.823055	13	MBD1|ZNF747|FAHD2B|BLOC1S3|NTN1|DCUN1D3|RSPO2|TMEM135	up
ZHONG_PFC_C7_ORG_UNDERGOING_NEURONAL_DIFFERENTIATION	0.807892	0.924125	0.0244269	0.375654	0.822651	63	NDRG1|DPP6|CHL1|NTM|MAPT|ESYT2|PTPRD|GRIA2|SHC2|LONRF2|SCD5|TNIK|ARPP21|CACNG8|EPHB1|SATB2|HSPA12A|RUNX1T1|MAP6|MNT	up
DESCARTES_FETAL_STOMACH_ERYTHROBLASTS	0.830928	0.934319	0.0224414	0.368397	0.816241	75	TF|BLVRB|PPME1|EIF2AK1|RGS6|UROS|MINPP1|SLC25A37|CDC27|CDKN2D|UBE2O|STRADB|RHCE|CPOX|XPO7	up
BUSSLINGER_DUODENAL_MATURE_ENTEROCYTES	0.91984	0.979391	0.0137184	0.349128	0.811594	190	VEGFA|PFKP|CDKN1A|SLC3A2|RND3|SLC6A8|CAMK2N1|TENT5A|SAT2|P4HB|LRP1|GPX4|AFDN|CTSD|MGLL|TIMP2|GADD45B|SREBF1|CES2|MXD1|SPATS2L	up
DESCARTES_MAIN_FETAL_PDE11A_FAM19A2_POSITIVE_CELLS	0.798665	0.915196	0.028645	0.390279	0.808276	36	CABP1|PCDH9|DAAM1|DIRAS2|SNAP25|PCLO|SH3BP4|GRIN2A|PAK3|ANKRD28	up
DESCARTES_MAIN_FETAL_MUC13_DMBT1_POSITIVE_CELLS	0.797312	0.915196	0.0290688	0.392971	0.807771	34	MXD1|TLCD2|SDCBP2|AGPAT2|RHPN2|SLC3A1|ZNF653|INAVA|ZNF774|GDF9|AKR1B10|SLC28A2|SLC25A30-AS1|SLC19A3|ZC3H12B|TSGA13|PDE4C|ZNF443	up
DESCARTES_FETAL_MUSCLE_STROMAL_CELLS	0.828989	0.934319	0.0232248	0.369814	0.806981	60	CXCL14|FAIM2|MRC2|IGFBP6|C1R|PDGFRA|C1S	up
DESCARTES_FETAL_EYE_ASTROCYTES	0.787356	0.911011	0.0309901	0.39709	0.801972	29	SCRG1|CTXND1|LMO3|KCNJ16|ALDH1L1|ZIC4|ZIC1|TNC	up
DESCARTES_FETAL_STOMACH_VASCULAR_ENDOTHELIAL_CELLS	0.798611	0.915196	0.0306323	0.402972	0.801678	25	EPAS1|TMEM233|NOTCH4|KANK3	up
DESCARTES_MAIN_FETAL_MESANGIAL_CELLS	0.796631	0.915196	0.0326513	0.431808	0.791093	14	PRICKLE1|FLRT2|MOXD1|PTK7|RN7SL832P|GNA14	up
DESCARTES_FETAL_CEREBELLUM_GRANULE_NEURONS	0.810157	0.925073	0.0320704	0.421273	0.783619	16	KCNA1|GRIN2A|GRIK2|GRIN2C|FGF5|CDH7|DRD4	up
LAKE_ADULT_KIDNEY_C22_ENDOTHELIAL_CELLS_GLOMERULAR_CAPILLARIES	0.935288	0.987983	0.0130773	0.337978	0.775472	136	IGFBP5|AKAP12|EPAS1|FOS|APP|CALD1|TJP1|SPTBN1|PBX1|QKI|TCF4|MEIS2|PPFIBP1|ASAP1|TIMP3|DNAJC1|NFIA|SBF2|SYNE1|PRKCA|ARHGEF12|AKT3|HSP90AA1|ZEB1|SASH1|MTSS1|MYO1E|LIFR|APBB2|BMPR2|LIMCH1|PTPRG|NCOA1	up
LAKE_ADULT_KIDNEY_C13_THICK_ASCENDING_LIMB	0.915066	0.977305	0.0148593	0.339972	0.775304	116	ATP1B1|CA12|IGF1R|CPEB4|PCDH9|MSI2|SOX6|RHOBTB3|PBX1|TRIM2|OXR1|SSBP2|IMMP2L|ANKRD26|DOCK1|ZHX3|GALNT18|ADK|ADAMTS9-AS2|CYFIP2|TACC1|PLCB1|MYO9A|ANK2|HIBADH|HIP1|KCNJ16|ARHGAP6|STXBP4|WWOX|PPARGC1A|MACROD2|NR3C2|DPH6|CCDC148|PDE7B|LRP1B|FAF1	up
CUI_DEVELOPING_HEART_LEFT_VENTRICULAR_CARDIOMYOCYTE	0.831312	0.934319	0.026114	0.371135	0.77322	37	CXCL14|PHLDA1|SOX11|SOX4|LGALS1|PLK2	up
DESCARTES_FETAL_PANCREAS_DUCTAL_CELLS	0.868666	0.944968	0.0199742	0.350644	0.77038	69	ATP1B1|SLC4A4|GMNN|TTYH1|KCNJ16|ADORA1|PTPRU|PPARGC1A|OGDHL|SHANK2|DCDC2|LINC01152|ANXA4	up
ZHONG_PFC_C3_HOPX_POS_OPC	0.829897	0.934319	0.0339724	0.474559	0.768246	7	ETV1|TLK1|HOPX	up
DESCARTES_FETAL_SPLEEN_VASCULAR_ENDOTHELIAL_CELLS	0.85512	0.941386	0.023933	0.363939	0.766768	42	TMEM233|GALNT18|SNTG1|AFAP1L1|CHRM3|FGF12|MAGI1|PTCHD4|KLHL4|RGS7BP|GABBR2|LRIG3|KIAA1671	up
GAO_STOMACH_24W_C5_PUTATIVE_PIT_CELL_PROGENITOR	0.880773	0.953308	0.0214354	0.355485	0.762392	51	NFIX|AK4|CFL2|TIMM17A|FBXO32|DIXDC1|SRF	up
GAO_SMALL_INTESTINE_24W_C7_SECRETORY_PROGENITOR	0.840659	0.936574	0.0253416	0.363343	0.758849	38	KIF1A|COL9A3|KCNQ2|GLIS3|PTPN13	up
DESCARTES_FETAL_INTESTINE_LYMPHATIC_ENDOTHELIAL_CELLS	0.842044	0.936574	0.0281515	0.384896	0.755085	22	PROX1|ELMOD1|CRACR2B|PLSCR4|PARD6G|PLA2G4C	up
ZHONG_PFC_C3_UNKNOWN_INP	0.851064	0.940353	0.0256927	0.366198	0.752737	34	CDKN2C|CNR1|KPNA2|CCDC112	up
DESCARTES_FETAL_ADRENAL_SLC26A4_PAEP_POSITIVE_CELLS	0.84785	0.939786	0.0250604	0.359124	0.748197	37	RXYLT1|PBDC1|MTERF2|MRGBP|EXOC3-AS1|ZNF747|CCT6B|ZNF786|CTF1|ELAC1	up
DESCARTES_FETAL_CEREBRUM_ASTROCYTES	0.940223	0.989946	0.0127959	0.326614	0.74688	122	PDLIM3|AGT|NOG|SLC4A4|COL27A1|EFEMP1|ARHGEF26|GLIS3|CRNDE|RFX2|LRIG1	up
DESCARTES_MAIN_FETAL_VASCULAR_ENDOTHELIAL_CELLS	0.858903	0.941386	0.025201	0.360889	0.742788	35	CAV1|EGLN1|TCIM|NOTCH4	up
GAO_STOMACH_24W_C1_PROCRPOS_MULTIPOTENT_PROGENITOR	0.857143	0.941386	0.0242859	0.355552	0.742577	38	UBE2S|ANKRD37|GPT2|KIAA1586|CENPQ|ZNF571|TRAF4|CASP3|DNAL4|ZFAND1|MTA1|SLC25A38|ZNF354C|ZNF143|POMT2|DDX31|C7orf26	up
DESCARTES_FETAL_CEREBELLUM_VASCULAR_ENDOTHELIAL_CELLS	0.998002	1	0.0020413	0.312276	0.736446	510	MT1X|ADM|SLC3A2|MT1E|GADD45A|EPAS1|CAV1|FKBP9|CALD1|S100A10|VWA1|C1QTNF1|TCEAL8|C4orf3|SLC16A1|SERPINE1|BSG|DUSP6|RHOB|GLRX5|SPARC|MYO10|S100A16|SERTAD1|CAV2|PIM3|CAVIN1|WWTR1|TIMP1|LMO2|DLC1|NPAS2|MCAM|ACTA2|RRAS|SYNM|CD320|SLC7A5|LAMB2|CSRP1|BHLHE40|SLC7A1|TGFB1I1|SLC2A1|PELO|SMIM10|OSMR|OCEL1|CLEC11A|MIR4435-2HG|CCDC85B|EHD2|RAB13|CDC42EP1|ANGPTL4|ZNF503|NOTCH3|FAM43A|LEF1|TAGLN2|SAMM50	up
DESCARTES_FETAL_ADRENAL_CSH1_CSH2_POSITIVE_CELLS	0.959432	0.998181	0.0110006	0.318279	0.728637	128	LRP2|SERPINE1|ATF3|GDF15|TNFRSF12A|MAFF|EFEMP1|CSRP2|LINC00882|YIPF2|PHLDA2|ITGB4|HOPX|MORC4|RDH13|INHBA|ADAM12|PAPPA|ERRFI1	up
DESCARTES_FETAL_SPLEEN_MEGAKARYOCYTES	0.940756	0.989946	0.0134462	0.325492	0.72804	87	EGR3|IRS2|ACTN1|SLC2A3|GNB5|DGKG|LGALSL|ASAP2|MFAP3L|VCL|ING5|NLK|DNM3	up
LAKE_ADULT_KIDNEY_C20_COLLECTING_DUCT_INTERCALATED_CELLS_TYPE_A_CORTEX	0.967677	1	0.00966564	0.312205	0.716889	139	IGFBP5|CA12|CPEB4|DIP2C|MSI2|ZBTB20|MYO10|FNDC3A|TRIM2|PSD3|OXR1|KIF21A|SBF2|PRKCA|ATP6V1A|RUFY3|ITGAV|LIMCH1|DLG1|NCOA1|CLIP1|SETBP1|PCNX4|GLIS3|NEDD4L|RERE|SCAPER|RALGAPA1|MTR|MAPK8|FER|FOXO1|PPP3CA|NRXN3|MAGI1|TMEM101	up
DESCARTES_MAIN_FETAL_HEPATOBLASTS	0.912997	0.977305	0.0192297	0.33407	0.716463	51	PTP4A1|ANG|SLC39A14|HACD2|A1BG|BPHL|ALDH1L1|GPC5|GPAM|PANK1|CPS1|WNK4|SNAP25-AS1|GLS2|CBS|PC|SLC51A|BDH1|ASS1|GAS2|SHBG	up
LAKE_ADULT_KIDNEY_C21_COLLECTING_DUCT_INTERCALATED_CELLS_TYPE_B	0.956078	0.997916	0.0120227	0.313054	0.708801	99	IGFBP5|CA12|MSI2|ZBTB20|SOX6|QKI|PSD3|KIF21A|RORA|SSBP2|JADE1|NEBL	up
DESCARTES_MAIN_FETAL_STC2_TLX1_POSITIVE_CELLS	0.889571	0.961214	0.0281515	0.400127	0.708153	12	ANGEL2|STC2|IFIT1|RASL11B|KAZALD1|FBLN5	up
CUI_DEVELOPING_HEART_ENDOCARDIAL_CELL	0.930407	0.98712	0.0177815	0.328274	0.702763	50	ATP1B1|CDH11|ITM2C|FXYD6|TMEM141|CLEC11A|SRPX|ANGPTL4|MEST|TMEM100|NT5E|QSOX1|SMOC1|KLHL4	up
DESCARTES_MAIN_FETAL_MEGAKARYOCYTES	0.981855	1	0.00759591	0.304981	0.702507	149	NT5C3A|MAFG|ACTN1|CGRRF1|CTTN|SLC2A3|GNB5|P2RY1|RAP2B|ILK|DNM1L|DGKG|SLC30A5|ROCK2|ZYX|LGALSL|ASAP2|LRP12|PROS1|MICU1|KIF2A|LIMS1|CMTM5|MFAP3L|VCL	up
GAUTAM_EYE_IRIS_CILIARY_BODY_CYTOTOXIC_T_CELLS	0.948613	0.994962	0.0132626	0.314182	0.699054	79	HSP90AB1|PEA15|SNX10|RACK1|RNF168|MOB4|IDI1|ELOF1|TBRG1|CDC40|SS18L2|RAB5IF|TRIM4|WASHC2A|THUMPD1|NAA50|SYNGR1|ZNF138|MITD1|SSNA1|CYP20A1|HADH	up
DESCARTES_FETAL_CEREBRUM_MEGAKARYOCYTES	0.998002	1	0.0020413	0.295128	0.6936	334	ARL1|NT5C3A|SDC4|BBC3|MAP1A|LARP6|TMEM263|SMIM15|TECR|TALDO1|RFK|NENF|IRS2|ZNF770|RNF141|SDHA|PIP4P2|FLYWCH2|TSC22D4|TUBGCP4|CMAS|RAP2B|ENDOV|IER5L|MRPL27|CDKN2AIP|MEPCE|IRF2BP1|LGALSL|TIMM21|HEXIM1|LRP12|SRF|FUNDC1|PDGFC|WASHC2A|CTR9|CMTM5|GTPBP2|MFAP3L|SDE2|STK11|GTPBP6|C19orf48|CHCHD7|MZT1|DLG4|PDCL|ICAM5|CEP44|CTNNAL1|MRTO4|LCA5|MTERF4|FAM217B|ZBTB22|TAP1|AKIRIN2|SUPV3L1|MPST|PCYT2|RNF215	up
DESCARTES_FETAL_LUNG_MESOTHELIAL_CELLS	0.943396	0.991105	0.0152836	0.318092	0.69215	59	PCOLCE2|CA9|CRIM1|SOX15|C1R	up
GAO_SMALL_INTESTINE_24W_C1_TUFT_PROGENITOR	0.906716	0.976744	0.0278699	0.403361	0.681124	9	ARG2|NECAP1	up
DESCARTES_MAIN_FETAL_CARDIOMYOCYTES	0.908558	0.976814	0.0246382	0.346984	0.67471	21	TRIQK|MRPL58|FGF12|INCA1|FILIP1	up
DESCARTES_FETAL_THYMUS_THYMOCYTES	0.911319	0.977305	0.0242154	0.338886	0.669817	24	PHGDH|PXYLP1|LZTFL1|ZFP1	up
GAO_ESOPHAGUS_25W_C2_KRT6BPOS_SECRETORY_PROGENITOR_CELLS	0.962145	0.999389	0.013987	0.303293	0.657631	57	ADM|GPRC5A|ZFAND2A|GPT2|DUSP5|GAN	up
DESCARTES_FETAL_PANCREAS_VASCULAR_ENDOTHELIAL_CELLS	0.969565	1	0.0159485	0.306282	0.64828	45	JAM2|CD320|TCIM|NOTCH4|EXOC3L1	up
DESCARTES_MAIN_FETAL_ENS_NEURONS	0.935823	0.987983	0.0227269	0.325524	0.643405	24	ETV1|DPYSL3|NRG2|TNPO1|GPR176|ZNF843|FGF13	up
DESCARTES_FETAL_LUNG_VASCULAR_ENDOTHELIAL_CELLS	0.958567	0.998181	0.0187776	0.307844	0.632789	34	JAM2|PLK2|TCIM|NOTCH4|TMEM100	up
DESCARTES_FETAL_PANCREAS_STROMAL_CELLS	0.935018	0.987983	0.0244974	0.34369	0.629656	14	THBS2|TSGA13|ABCA10|LPAR4|ANGPTL1|MFAP5|MMP23B	up
FAN_EMBRYONIC_CTX_IN_3_INTERNEURON	0.951094	0.995942	0.027167	0.389405	0.621491	6	BOD1L1|PDE4DIP|GAD1	up
DESCARTES_FETAL_CEREBRUM_SKOR2_NPSR1_POSITIVE_CELLS	0.964719	1	0.017313	0.297746	0.620323	37	RORA|NGFR|HSPA12A	up
DESCARTES_FETAL_HEART_MEGAKARYOCYTES	0.98759	1	0.0100128	0.279556	0.614197	69	NT5C3A|SERPINE1|SLC2A3|LGALSL|MFAP3L	up
LAKE_ADULT_KIDNEY_C29_UNKNOWN_NOVEL_PT_CFH_POS_SUBPOPULATION_S2	0.98768	1	0.00918594	0.274665	0.611045	78	ZBTB20|PRUNE2|RORA|PALLD|TPM1|CRIM1|SYNE1|AKT3|ZEB1|MAGI2|BICD1|PARD3|MYO9A|ZDHHC14|FER|EHBP1|TMEM178B|ITGB8|WWOX|CASC15|SVIL|MACROD2|CEP112|PAWR|KANK1|PDE7B|GPHN|TTC28|DCDC2|DST	up
DESCARTES_FETAL_MUSCLE_VASCULAR_ENDOTHELIAL_CELLS	0.986141	1	0.0130773	0.282429	0.608601	54	NRN1|GRIA2|EGLN1|NOTCH4|PRCP|PTPRM|GRIN2A	up
DESCARTES_FETAL_LUNG_BRONCHIOLAR_AND_ALVEOLAR_EPITHELIAL_CELLS	0.975806	1	0.0194542	0.301051	0.6027	27	ETV5|ADCY8|C10orf90|EDN3|PALM3	up
DESCARTES_MAIN_FETAL_SYNCYTIOTROPHOBLASTS_AND_VILLOUS_CYTOTROPHOBLASTS	0.993763	1	0.00989821	0.269794	0.591107	68	PCOLCE2|SND1|GGH|LINC00882|ZNRF3|GNA12|POLI|ITGB4|CCDC32|HOMER1|KANK1|RAP2C-AS1|CNNM2|RCOR1|SPINDOC|HIC2|CROT|ZNF354B|NEDD4|TDRP|MAP7D2|DNMT1|RP2|TMEM254-AS1	up
DESCARTES_FETAL_CEREBRUM_LIMBIC_SYSTEM_NEURONS	0.979394	1	0.0222984	0.299596	0.553392	15	BDNF|HACD1|DMKN|SAMD5|SH2D5|GLB1L3|NTF3	up
DESCARTES_MAIN_FETAL_STROMAL_CELLS	0.977612	1	0.0238623	0.327398	0.552852	9	THBS2|COL5A1|COL12A1	up
GAO_LARGE_INTESTINE_ADULT_CH_MKI67HIGH_CELLS	0.996939	1	0.00715048	0.244331	0.552015	95	CIT|MNS1|TMEM237|FEN1|RGP1|ANLN|CDCA2|ZNF599|THAP10|CENPH|PIF1|TMPO-AS1|DSCC1|KIF4A|TDRKH	up
DESCARTES_FETAL_KIDNEY_VASCULAR_ENDOTHELIAL_CELLS	0.998966	1	0.00868408	0.247878	0.547044	72	GPM6A|TCIM|NOTCH4|STC2|KANK3|EXOC3L1	up
GAO_LARGE_INTESTINE_ADULT_CE_OLFM4HIGH_STEM_CELL	1	1	0.0014427	0.21125	0.494206	287	PHLDA3|C11orf96|MAP2|HSPA4L|SSPN|C14orf132|MSANTD4|QKI|RAB11FIP3|LINC01551|ZFPM1|DGKG|SLC1A2|LYRM9|ZDBF2|PRR7|CMYA5|VASN|PRPF4|TMEM47|PPP1R37|GNA12|SKI|HIVEP1|BLM|C2orf74|BCL6|ST3GAL5|ZNF334|RNF215|ATP1A2|CECR2|ZNF25|CTU1|ZNF324|C17orf97|COL5A1|APBB1|BAG2|CNBD2|RBBP9|CACTIN|EFR3B|PHKA1|MEX3D|AP3M2|TMEFF2|CBX7|ARNTL|CX3CL1|ENTPD1-AS1|B4GALT6|DLST|RBM26-AS1|GPC6|ZNF227|ZNF565|SNTA1|CTIF|LOXL1|DCDC2…	up
DESCARTES_FETAL_KIDNEY_URETERIC_BUD_CELLS	1	1	0.004809	0.20965	0.481781	142	LINC00511|FAM181B|DIRAS2|CTXND1|RAB11FIP2|RDH10|SNTG1|L1CAM|ITGB4|BCAS1|FXYD3|EPB41L4B|PDE7B|POU3F4|LDHD|CFI|ATP10B|WNT7B|MYH14|PTGER1|SSH3	up
DESCARTES_MAIN_FETAL_STELLATE_CELLS	1	1	0.0153676	0.231168	0.478753	36	BMPR2|IGFBP3|EHBP1|ADAMTS9|DENND2A|ADAMTS13|LAMB1|HMBOX1|NEURL1B|PTH1R|IFITM10|FBXO24|COL25A1|ECM1|NBPF3	up
DESCARTES_FETAL_CEREBELLUM_UNIPOLAR_BRUSH_CELLS	0.997546	1	0.0219398	0.263184	0.465788	12	TMEM237|MID1|ARSJ|DYNC1I1|RSPO2|CHST9	up
GAO_LARGE_INTESTINE_24W_C10_ENTEROCYTE	1	1	0.0144273	0.212337	0.44347	38	GPANK1|IGF2BP2|ZNF264|MCF2L2|SLC41A2|CYP3A5|LRRC57|MAMDC4|MUC20|C21orf62|SLC35D2	up
DESCARTES_FETAL_EYE_PHOTORECEPTOR_CELLS	1	1	0.0203426	0.228461	0.428708	17	NPTX1|ATP6V0D2|GPC5	up
DESCARTES_FETAL_SPLEEN_ERYTHROBLASTS	1	1	0.151149	-0.199366	-0.576075	42	DNAJA4|TFRC|FAM117A|SLC38A5|ERMAP|ICAM4|ANK1|PCLAF	down
DESCARTES_FETAL_HEART_VASCULAR_ENDOTHELIAL_CELLS	0.86631	0.944	0.103958	-0.336132	-0.694753	11	TM4SF18|BTNL9|ESM1|APLNR|CA4|QRFPR|PKD1L1|TMC1|DLL4|MADCAM1|APLN	down
DESCARTES_FETAL_EYE_RETINAL_PROGENITORS_AND_MULLER_GLIA	0.851282	0.940353	0.102449	-0.334415	-0.695549	10	FAM72A|MYB|ADGB|GDPD2|NEIL3|L1TD1|GABRG3|DNAH11|CLVS1|PCYT1B	down
DESCARTES_FETAL_ADRENAL_VASCULAR_ENDOTHELIAL_CELLS	0.855939	0.941386		-0.210663	-0.716575	107	FCGR2B|VAMP5|CLDN5|ENG|ELK3|ADGRL4|CALCRL|PTPRB|FAM102A|CLEC14A|ID1|ECSCR|ARHGAP29|TMEM255B|TM4SF18|EFNB2|GALNT15|EDN1|ROBO4|TIE1|CD34|CDA|LDB2|PLVAP|HLX|MMRN2|SOX18|CP|IRX3|ACVRL1|BTNL9|CDH5|KDR|PCAT19	down
DESCARTES_FETAL_CEREBELLUM_PURKINJE_NEURONS	0.955752	0.997916	0.131458	-0.26826	-0.725865	32	POSTN|ITPR1	down
DESCARTES_FETAL_STOMACH_SQUAMOUS_EPITHELIAL_CELLS	0.875776	0.949495	0.112843	-0.300842	-0.735863	20	S100A9|AQP3	down
DESCARTES_FETAL_PLACENTA_VASCULAR_ENDOTHELIAL_CELLS	1	1	0.271289	-0.240487	-0.743456	78	KLF2|FCGR2B|CD93|CLDN5|ADGRL4|RALGAPA2|ADGRF5|CLEC14A|ECSCR|TMEM255B|S1PR1|TM4SF18|ROBO4|TIE1|CD34|CYYR1|LDB2|PLVAP|SOX18|CDH5|KDR|ST6GALNAC3|JCAD|NNAT|RAMP2|EGFL7|ERG|TEK|CLEC1A|SHE	down
DESCARTES_FETAL_CEREBELLUM_SLC24A4_PEX5L_POSITIVE_CELLS	0.845638	0.938949	0.120433	-0.310123	-0.760507	21	SCN7A|SLC24A4|RGS13|LIPN|LGI2|IL31RA|OPRD1|SCUBE1|ALPK2|OTOF|KCNQ5|TLL2|PTPRK|ZIM2-AS1|SAMD5|ZFHX4-AS1|PHEX-AS1|HNF4G|C8orf34|L3MBTL4|PEX5L	down
DESCARTES_MAIN_FETAL_HEMATOPOIETIC_STEM_CELLS	0.923913	0.981848	0.15017	-0.269813	-0.768382	38	IRAK3|STAT5A|TAOK3|PRAM1|SPNS3|TARBP1|TRIM66|S100Z|ABCC1|CD244|FASTKD1|SEPSECS|LINC02328	down
DESCARTES_FETAL_PANCREAS_LYMPHATIC_ENDOTHELIAL_CELLS	0.906977	0.976744	0.157403	-0.272036	-0.781533	41	PTGS2|CCL20|CTHRC1|TNFRSF11A|RALGAPA2|NFATC1|ANO9|TNFRSF9|PGM5|TFPI|TNFAIP8L3|MMRN1|IRX3	down
ZHONG_PFC_HES1_POS_C1_NPC	0.629464	0.800663	0.112843	-0.457309	-0.808782	5	ZFP36L1	down
DESCARTES_FETAL_HEART_CARDIOMYOCYTES	0.713362	0.865581	0.0649408	-0.63078	-0.849067	1	BVES-AS1	down
DESCARTES_FETAL_INTESTINE_VASCULAR_ENDOTHELIAL_CELLS	0.715596	0.865581	0.157403	-0.308199	-0.865411	34	FABP5|FLT1|ESAM|CLEC14A|EMCN|TM4SF18|HSPG2|CD34|CYYR1|PLVAP|MMRN2|BTNL9	down
BUSSLINGER_DUODENAL_GOBLET_CELLS	0.615023	0.788522	0.117766	-0.447403	-0.886954	8	LYZ|FCGBP	down
LAKE_ADULT_KIDNEY_C25_ENDOTHELIAL_CELLS_UNASSIGNED	0.592233	0.764325	0.179782	-0.327453	-0.924262	36	MYH9|SSH2|FOXP1|UTRN|DOCK5|FCHSD2|KMT2E	down
DESCARTES_FETAL_HEART_ELF3_AGBL2_POSITIVE_CELLS	0.58209	0.760377	0.157403	-0.355176	-0.925731	27	CP|CAPS|TACSTD2|SIX1|WIF1|ANKRD2|SLC44A4|SFTPC|CLIC6|TMC5|DEGS2|ELF3|ZMYND10|AGBL2|EFCAB12|TTC23L|DNAH5|C1orf194|CRLF1|RSPH1|DNAH9|ZBBX|SAXO2|PIH1D2|FOXJ1|MUC1|PIFO	down
GAUTAM_EYE_CHOROID_SCLERA_ACTIVATED_T_CELLS	0.719269	0.865581	0.143903	-0.28822	-0.935776	116	LAIR1|MT-CO1|RGS19|ERAP2|PTPN6|SPN|FERMT3|CD58|DIAPH1|INPP4A|MXD4|SIT1|THEMIS|GIMAP6|SYNRG|HELB|RINL|ATP2A3|PAPOLG|CCR5|MIAT|ABTB1|SLAMF1|PTGDR|NIPAL3|IL27RA|ACSL5|AQP3|ACSS1|TUT7|RAPGEF6	down
DESCARTES_FETAL_ADRENAL_ADRENOCORTICAL_CELLS	0.483444	0.670987	0.110565	-0.591813	-0.960975	3	LINC01485|RGS8|C1QTNF1-AS1	down
DESCARTES_MAIN_FETAL_MESOTHELIAL_CELLS	0.477707	0.665895	0.160801	-0.416603	-0.979016	18	MAP3K8|NFATC2	down
DESCARTES_FETAL_STOMACH_MESOTHELIAL_CELLS	0.453901	0.639633	0.175204	-0.407814	-1.0084	22	C3|COL8A1	down
CUI_DEVELOPING_HEART_5TH_WEEK_ATRIAL_CARDIOMYOCYTE	0.293478	0.466667	0.276501	-0.380077	-1.08791	39	TMSB4X|S100A4|CMTM7|OLFML3|FABP5	down
FAN_EMBRYONIC_CTX_IN_1_INTERNEURON	0.336898	0.516578	0.176694	-0.533596	-1.10289	11	CXCR4|MAF|RBP1	down
GAO_LARGE_INTESTINE_24W_C8_GOBLET_CELL	0.240602	0.399349	0.252961	-0.441197	-1.1329	26	SORL1|HLA-F|IFI27	down
ZHONG_PFC_MAJOR_TYPES_EXCITATORY_NEURON	0.325893	0.502093	0.16318	-0.64338	-1.13786	5	SLA	down
ZHENG_CORD_BLOOD_C1_PUTATIVE_MEGAKARYOCYTE_PROGENITOR	0.183114	0.326663	0.249247	-0.357897	-1.14373	86	TMSB4X|CCL5|FYB1|FCGR2A|ARHGAP18|PLEK|BIN2|F13A1|FERMT3|MYL12A|PDGFB|RGS18|GRAP2|VWF|CXCL3|STOM|THBS1|CAVIN2	down
GAUTAM_EYE_CORNEA_CONJUNCTIVAL_CELLS	0.117515	0.223905	0.287805	-0.339993	-1.14401	92	SH3BGRL3|CTSS|CFLAR|HLA-B|ATP5F1E|PDCD4|MAP3K8|TC2N|WASF2|RASSF5|RPS29|TSTD1|B3GNT5|MT-ND1|YWHAZ|DAPP1|IFI27|SLC25A5|NBEAL2|CD82|AKR1A1|BID|STX11	down
DESCARTES_FETAL_LIVER_MEGAKARYOCYTES	0.0866968	0.172323	0.287805	-0.340417	-1.14525	105	TGFB1|ARHGAP18|PLEK|F13A1|RAP1B|LAT|FERMT3|RGS18|CXCL2|TUBA4A|CD226|CXCL3|CD40LG|NBEAL2|THBS1|CASS4|KIAA0513	down
LAKE_ADULT_KIDNEY_C28_INTERSTITIUM	0.15529	0.284919	0.249247	-0.359681	-1.14987	82	TMSB4X|PLXDC2|USP53|VMP1|A2M|ZEB2|ROCK1|IGFBP7|CBLB|UTRN|DPYD|MGP|ZBTB16|ITGA1|INPP4B|RASAL2|AUTS2|THBS1|MAP3K5	down
CUI_DEVELOPING_HEART_C4_ENDOTHELIAL_CELL	0.0416384	0.0954276	0.321776	-0.336095	-1.17794	144	HLA-E|FXYD5|ETS1|IFITM2|MSN|ST6GAL1|TSPAN14|ENTPD1|POSTN|C4orf48|PECAM1|VAMP5|SPINT2|CD93|MGST2|ALDH2|C1orf54|ITPR1|PLXND1|VWF|CTHRC1|STOM|F2R|COL18A1|CAVIN2|ENG|ADGRG6|LY6E|TMEM204|RHOC|GNG11|ELK3|FLT1|IGFBP4|ADGRF5|CALCRL|F11R|PTPRB|ESAM|CLEC14A|PALMD|TGM2|SLC27A3|ID1|ECSCR|ARHGAP29|EMCN|TFPI	down
HAY_BONE_MARROW_PRE_DENDRITIC	0.308036	0.485024	0.168238	-0.672653	-1.18963	5	SAMHD1|AREG	down
GAO_LARGE_INTESTINE_24W_C6_SECRETORY_PROGENITOR	0.234286	0.390881	0.222056	-0.520299	-1.19835	16	TYMP|ARHGAP4|ITGAX|STAB1|PLXND1	down
GAO_STOMACH_24W_C4_PARIETAL_PROGENITOR	0.261062	0.422422	0.183024	-0.635325	-1.20079	7	ANXA1	down
GAO_LARGE_INTESTINE_24W_C2_MKI67POS_PROGENITOR	0.0598868	0.128557	0.321776	-0.357746	-1.20777	110	GIMAP7|INPP5D|GIMAP4|RGCC|RHOH|PECAM1|CD93|ARHGEF6|CLDN5|GIMAP6|APOLD1|LRRC8C|VWF|F2R|TACC3|ENG|CASP10|GNG11|FLT1|ADGRF5|SEC14L1|CALCRL|PTPRB|ESAM|CLEC14A|PALMD|ECSCR|ARHGAP29|EMCN|TFPI|ROBO4|TIE1|CD34|CYYR1|LDB2|PLVAP|MMRN1|NDC80|CENPF|MMRN2|SOX18|ACVRL1|CDH5|TOP2A|KDR|PCAT19	down
ZHENG_CORD_BLOOD_C7_PUTATIVE_LYMPHOID_PRIMED_MULTIPOTENT_PROGENITOR_1	0.0676822	0.141517	0.287805	-0.35961	-1.21001	92	ZFP36L2|CYTIP|HNRNPH1|GLIPR1|CD99|CASP4|MT-ATP8|CSF3R|MIS18BP1|IFNGR1|MAP3K8|PABPC1|IFITM3|TUBA1B|GTF3A|SPN|LRRFIP1|GYPC|PIK3R1|SELL|IFI16|GBP4|ZC3HAV1|RILPL2|TAOK3|RFLNB|GNB4	down
ZHENG_CORD_BLOOD_C4_PUTATIVE_EARLY_ERYTHROID_COMMITMENT	0.100423	0.195384	0.287805	-0.364609	-1.21024	91	CELF2|CD69|SLA|PLXDC2|STK4|CD84|ZEB2|ELMO1|ARHGAP15|SKIL|ELF1|PSTPIP2|ITGA4|ETS2|RHOH|ZBTB16|BMP2K|JUN|MOB1B|EREG|PRKACB|SERPINB1|PHACTR4|TESPA1	down
DESCARTES_FETAL_ADRENAL_MEGAKARYOCYTES	0.0672957	0.141517	0.287805	-0.394596	-1.21125	67	PLEK|LAT|FERMT3|CMTM6|RGS18|KCNMB1|CXCL2|CXCL3|PTGS1|THBS1|SERPINB1|PDLIM1|FCER1A	down
CUI_DEVELOPING_HEART_RIGHT_VENTRICULAR_CARDIOMYOCYTE	0.177305	0.31895	0.249247	-0.471812	-1.22137	24	S100A4|TXNIP|GPRIN3|IGFBP7|BIN1|CMTM7	down
DESCARTES_FETAL_HEART_CLC_IL5RA_POSITIVE_CELLS	0.206573	0.355703	0.213928	-0.617197	-1.22356	8	RGS2	down
FAN_EMBRYONIC_CTX_BIG_GROUPS_INHIBITORY	0.225641	0.379407	0.213928	-0.596358	-1.24036	10	CXCR4	down
ZHONG_PFC_C7_SST_LHX6_POS_PUTATIVE_MIGRATING_INTERNEURON	0.176796	0.318925	0.252961	-0.578822	-1.25943	13	CXCR4|MAF|RBP1	down
ZHONG_PFC_MAJOR_TYPES_INTERNEURON	0.0959844	0.189033	0.287805	-0.588927	-1.33722	15	CXCR4|MEF2C|MAF	down
GAO_ESOPHAGUS_25W_C3_FGFR1LOW_EPITHELIAL_CELLS	0.0436486	0.0989778	0.321776	-0.448415	-1.34691	49	LAPTM5|CD52|CD69|CYTIP|SH3KBP1|PIP4K2A|IL10RA|RNF166|LPXN|ARRDC2|TRAF1|DNAJC4	down
TRAVAGLINI_LUNG_ALVEOLAR_EPITHELIAL_TYPE_2_CELL	0.00806285	0.0236022	0.38073	-0.398183	-1.35036	113	CD74|HLA-DRB1|C3|AKAP13|NPC2|NFKBIA|CD83|CTSH|CSF3R|MSN|AREG|CD44|SERPINA1|PLIN2|LRRK2|CXCL2|RAB27A|FABP5|CXCL3|ALOX15B|SERPINB1|SOD2|TTN|ACSL4	down
GAUTAM_EYE_CHOROID_SCLERA_MONOCYTES	0.00157236	0.00553334	0.45506	-0.40745	-1.3609	134	CD69|GPSM3|CTSH|GLIPR1|SRGAP2|ACTR2|MT-ATP8|PREX1|PICALM|ARHGAP15|DOCK2|ARHGAP30|PTK2B|IGSF6|SIPA1|LILRB4|GAPT|DPYD|ADA2|TNFSF13B|KLHL6|ARHGAP9|RGS18|ARAP2|ARHGAP25|HECA|PSTPIP1|EHBP1L1|CRIP1|DOCK11|SLC7A7|TRIM14|BTK|PRAM1|DCP2|AGTRAP|SPATA13|NECAP2|NUMB|HIGD2A|DGKA|CASP10|IL27RA|PIK3CG|PLEKHA2|PPP1CA|RNF135|STX7|C9orf72|ADAM8|ARL5A|MILR1	down
TRAVAGLINI_LUNG_SIGNALING_ALVEOLAR_EPITHELIAL_TYPE_2_CELL	0.0222204	0.056561	0.352488	-0.449465	-1.38468	57	CD74|TMSB4X|AKAP13|TXNIP|NPC2|CD44|CPM|LRRK2|FABP5|ATP8A1|RFTN1|ATP11A|FBP1	down
HAY_BONE_MARROW_CD34_POS_MEP	0.142857	0.26361	0.252961	-0.787623	-1.39297	5	ABCC4|DEPTOR	down
DESCARTES_MAIN_FETAL_LIMBIC_SYSTEM_NEURONS	0.115556	0.220824	0.282013	-0.784638	-1.4322	6	POU2F2	down
TRAVAGLINI_LUNG_CAPILLARY_AEROCYTE_CELL	0.0392492	0.0902731	0.321776	-0.501361	-1.43506	39	CD74|S100A4|IL32|B2M|CD83	down
HAY_BONE_MARROW_CD34_POS_CLP	0.0858174	0.171423	0.287805	-0.759725	-1.43591	7	LAIR1|ADA|AGPS	down
TRAVAGLINI_LUNG_CLUB_CELL	0.00567387	0.017234	0.407018	-0.428295	-1.45335	101	TMSB4X|ARHGDIB|FXYD5|FCGR2A|RPS6|ZFP36L1|AREG|RPL11|RPS8|RPL5|MGP|PTGS2|RPS29|CST3|RPLP2|S100A13|RPL27A|RPL31|RPL27|FABP5|RPL35|SEL1L3|DAPK1|RPL37	down
HAY_BONE_MARROW_FOLLICULAR_B_CELL	0.000531483	0.00213922	0.477271	-0.443268	-1.49908	123	CD52|CD37|SP100|REL|CD83|MEF2C|ARHGAP24|IKZF3|ADAM28|EZR|NFKBID|RHBDF2|BIRC3|FCGR2B|TMEM156|NCOA3|SP110|ARHGAP25|SP140|TRAF5|HLA-DOA|DUSP22|TCOF1|SEL1L3|FCMR|DRAM2|GGA2|CLECL1|LY9|PRDM2|EBI3|ACP5|RPS11|ZDHHC21|CYSLTR1|STX7|TBC1D9|CD180|ADAM19	down
MENON_FETAL_KIDNEY_9_ENDOTHELIAL_CELLS	0.00138014	0.00496541	0.45506	-0.451543	-1.51268	99	CD74|TMSB4X|HLA-E|COTL1|GMFG|ETS1|IFITM2|B2M|TGFBR2|MEF2C|HLA-B|TPM3|A2M|ACTR2|ARPC2|GNAI2|MSN|IFITM3|TUBA1B|MYL12A|PECAM1|VAMP5|RHOA|IFI16|CLDN5|THY1|KTN1|NIN	down
FAN_EMBRYONIC_CTX_IN_2_INTERNEURON	0.0521964	0.114725	0.321776	-0.831964	-1.51859	6	MAF|RBP1	down
GAO_SMALL_INTESTINE_24W_C4_ENTEROCYTE_PROGENITOR_SUBTYPE_2	0.00385225	0.0119272	0.431708	-0.50389	-1.53909	65	IL32|EMB|GLRX|OCIAD2|ABRACL|IFI30|SLC7A7|GCHFR|ATP1B3|CTSA|S100A9|ZDHHC12|G0S2|FBP1|METTL7B|ACP5|DPP4|NPL|FAH|MFSD2A|SLC46A3|TGM2	down
DESCARTES_FETAL_EYE_VASCULAR_ENDOTHELIAL_CELLS	0.00258413	0.00827949	0.431708	-0.480375	-1.5428	85	GIMAP4|PRKCH|RGCC|GIMAP1|VASH1|CLDN5|SMAD7|PLXND1|VWF|CAVIN2|ABCG2|ENG|ICAM2|APOL3|ABCB1|MLKL|ELK3|ADGRL4|FLT1|GGT5|ADGRF5|CALCRL|CLEC14A|ECSCR|ARHGAP29|S1PR1|TM4SF18|ROBO4|TIE1|STARD8|PLVAP|ARL15|ZNF366|SOX18|ACVRL1|CDH5|PCAT19	down
ZHENG_CORD_BLOOD_C5_SIMILAR_TO_HSC_C6_PUTATIVE_ALTERED_METABOLIC_STATE	0.0061327	0.0183696	0.407018	-0.504464	-1.54682	61	CD74|HLA-DRA|ZFP36L2|HLA-DRB1|HLA-DQB1|CD52|CD69|DUSP2|DUSP1|NFKBIA|MEF2C|CLEC2B|CXCL8|LPAR6|AREG|JAML|SKAP1|ZFP36|JUN|CLEC9A	down
FAN_EMBRYONIC_CTX_MICROGLIA_2	0.0467086	0.105176	0.321776	-0.789942	-1.56602	8	CCL4|CCL3|IL1B|IER3|CD83	down
CUI_DEVELOPING_HEART_CORONARY_VASCULAR_ENDOTHELIAL_CELL	0.0128987	0.0352999	0.38073	-0.55481	-1.57353	37	CD74|GMFG|GIMAP7|MEF2C|HLA-B|A2M|GIMAP4|ARHGAP18|RGCC|IGFBP7|UTRN|PDGFB|CLDN5|FABP5|VWF	down
BUSSLINGER_DUODENAL_PANETH_CELLS	0.00363043	0.0112947	0.431708	-0.985486	-1.60022	3	LYZ|FCGBP	down
LAKE_ADULT_KIDNEY_C30_IMMUNE_CELLS_MACROPHAGES	0.0242396	0.0607404	0.352488	-0.77401	-1.60986	10	PTPRC|FKBP5|SP100|CD163|IL7R|ARHGAP15|DPYD	down
FAN_EMBRYONIC_CTX_IN_4_INTERNEURON	0.019659	0.0506415	0.352488	-0.786325	-1.63548	10	CXCR4|MAF|RBP1	down
TRAVAGLINI_LUNG_MYELOID_DENDRITIC_TYPE_1_CELL	0.00897857	0.0255994	0.38073	-0.712419	-1.67615	19	HLA-DQA1|HLA-DRB5|CTSZ|CTSH|FGL2|CXCL16|DSE|KLF4|SPINT2|CST3|ALDH2	down
TRAVAGLINI_LUNG_CD4_NAIVE_T_CELL	6.7532e-06	3.59427e-05	0.610527	-0.505538	-1.70148	125	IL32|CD3D|TXNIP|CD3E|IL7R|RPS6|GIMAP7|PIK3IP1|TRAF3IP3|GIMAP4|CD27|LCK|OXNAD1|RPL11|TMC8|TC2N|BCL11B|RPS8|RPL5|AAK1|CD6|ITK|RPS29|SUSD3|SELL|RCAN3|CMPK1|RPLP2|RPL27A|RPL31|RPL27|INPP4B|LINC00861|RPL35|FCMR|DGKA|TRAT1|TNFRSF25|LDLRAP1|RPL37|TESPA1|RPLP1|RPL39|AQP3|PCED1B|TXK|DPP4|RPS20|SERINC5|RPS14	down
GAUTAM_EYE_IRIS_CILIARY_BODY_ACTIVATED_T_CELLS	4.91122e-06	2.68036e-05	0.610527	-0.522013	-1.76538	123	MBNL1|RNF213|VSIR|MYH9|SH3KBP1|PRPF38B|TNFRSF1B|GLRX|MGAT4A|CAP1|MAF|OCIAD2|RPS10|ROCK1|AOAH|EZR|RGS19|RPS6KA3|RIPOR2|SPN|LRRFIP1|ATP2B1-AS1|FLI1|ODF2L|IPCEF1|ATF7IP|PRKCB|NUP210|PRMT9|CMPK1|FGD3|CDC14A|ST3GAL1|RBL2|IL2RB|SYNRG|TENT5C|S1PR4|SYTL1|GOLGA8A|BTN3A1|TNFSF14|RPL35|SLAMF6|CFL1|ITGB2-AS1|LINC00426|SPON2|TRAT1|LPIN2|SLAMF1|RASA2|ATP5MG|KLRC4|ATXN1|NIPAL3|DGKZ|CHST12|CARD11|P2RY10|ABHD3|TM…	down
TRAVAGLINI_LUNG_IGSF21_DENDRITIC_CELL	0.000571736	0.00228694	0.477271	-0.622101	-1.81543	43	C1QA|C1QB|C1QC|MS4A6A|MS4A7|CD83|CSF1R|ARHGAP18|SLCO2B1|MSR1|CXCL16|PDK4|TGFBI|VSIG4|CPM|DAB2|F13A1|FCGR2B|MS4A4A|CD93|MAFB|STAB1|CXCL2	down
DURANTE_ADULT_OLFACTORY_NEUROEPITHELIUM_RESPIRATORY_SECRETORY_CELLS	0.00187399	0.00635185	0.45506	-0.775887	-1.82548	19	LYZ|ANXA1|VMP1|CXCL8|CD55|IVNS1ABP|CXCL2|CXCL3	down
TRAVAGLINI_LUNG_B_CELL	5.11696e-07	3.1384e-06	0.659444	-0.518101	-1.83737	147	CD74|CXCR4|LAPTM5|CD52|CD37|TXNIP|SP100|MEF2C|LIMD2|RCSD1|ARHGAP24|NCF1|IKZF3|ST6GAL1|FGD2|SESN1|PLCG2|METTL7A|LY86|ADAM28|POU2F2|EZR|BIRC3|PTPN6|FCGR2B|SMCHD1|TMEM156|NCOA3|IRF8|SP110|SELL|ITSN2|PRKCB|MYCBP2|SP140|TRAF5|DAPP1|PLAC8|IL4R|RB1|DUSP22|SCIMP|KIAA0040|RASGRP2|ATP2A3|SEL1L3|FCMR|KLHL5|DRAM2|BLNK|GGA2|CLECL1|TMEM243|PDLIM1|P2RY10|CD79B|SNX22|STX7|CD180|ADAM19|CAMK1D|RASGRP3|CD40|HHEX	down
FAN_EMBRYONIC_CTX_MICROGLIA_3	0.00145912	0.00516305	0.45506	-0.769186	-1.88144	20	C1QB|C1QC|CTSB|CTSC|ALOX5AP|TREM2|GPR34|SLCO2B1|TBXAS1|CD68|ADAM28|SIGLEC10|SLC1A3	down
RUBENSTEIN_SKELETAL_MUSCLE_ENDOTHELIAL_CELLS	3.46634e-08	2.56589e-07	0.719513	-0.56755	-1.88487	133	SRGN|CD74|TMSB4X|HLA-DRA|HLA-DPA1|HLA-DPB1|HLA-DRB1|HLA-E|IL32|HLA-DMA|TXNIP|BST2|KLF6|ETS1|IFITM2|B2M|MYH9|GIMAP7|MEF2C|HLA-B|A2M|GIMAP4|AHNAK|LPAR6|GNAI2|NKTR|RGCC|ISG15|ITM2A|FOXN3|KLF2|IFITM3|MYL12A|SYNE2|ARGLU1|MYL12B|VAMP5|CD93|MGST2|TNFSF10|CLDN5|DDX17|ITGA1|HSPB1|PHACTR2|ID3|FABP5|C1orf54|VWF|IFI27|STOM|TMSB10|CAVIN2|ENG|ICAM2|LY6E	down
DURANTE_ADULT_OLFACTORY_NEUROEPITHELIUM_RESPIRATORY_EPITHELIAL_CELLS	8.07099e-05	0.000366036	0.538434	-0.965611	-1.91427	8	LYZ|IER3	down
DESCARTES_MAIN_FETAL_THYMOCYTES	3.80524e-06	2.13093e-05	0.627257	-0.621991	-1.93727	77	TRBC2|CD3G|CD8A|SSH2|LCK|CD247|CD96|BCL11B|RNASEH2B|LDLRAD4|PDE7A|RHOH|CD8B|CCND3|PGGHG|SH2D1A|THEMIS|GRAP2|LINC01934|CAMK4|ATF7IP2|LINC00426|DGKA|TRAT1|PDCD1|TESPA1|HDAC7|CD38|IKZF2|MDM4|LINC00649|TRBV28|DLEU7|TNIP3|MZB1|UBASH3A|P2RX5|TCF12|ACSF3	down
AIZARANI_LIVER_C31_KUPFFER_CELLS_5	6.3335e-08	4.53197e-07	0.704976	-0.596846	-2.02358	108	TYROBP|AIF1|CTSS|COTL1|SAT1|FCER1G|CTSB|MS4A7|REL|S100A11|IL1B|RGS2|VMP1|SLC11A1|EVI2B|CYBB|FCGR3A|LST1|CLEC7A|RBM25|TNFRSF1B|ZEB2|NKTR|IRAK3|ROCK1|PTK2B|POU2F2|ADAP2|LYN|PLAUR|CCDC88A|ITGAX|LRRFIP1|C5AR1|RNF144B|MAFB|SLC43A2|PAG1|KCNAB2|FGR|SH3BP2|ATP1B3|LILRB1|TNFSF14|BAZ1A|IL6R	down
ZHENG_CORD_BLOOD_C8_PUTATIVE_LYMPHOID_PRIMED_MULTIPOTENT_PROGENITOR_2	2.25147e-07	1.46459e-06	0.690132	-0.636727	-2.03188	88	CD74|TMSB4X|HLA-DRA|TSC22D3|S100A4|HCST|CD52|CD48|RNASET2|B2M|PSME1|VMP1|EEF1B2|HLA-B|CD99|RCSD1|CSF3R|MT-CYB|CD44|ATP5F1E|ARHGAP30|MT-CO1|MAP3K8|IGFBP7|IFITM3|UBA52|COMMD6|GYPC|PIK3R1|PFDN5|MT-CO3|SELL|ARHGAP25|CALHM6|RILPL2|MT-ND3	down
ZHENG_CORD_BLOOD_C10_MULTILYMPHOID_PROGENITOR	2.69052e-08	2.03846e-07	0.733762	-0.637455	-2.16551	94	CD74|HCST|CD52|TYROBP|CORO1A|EVL|TRBC2|RNASET2|VSIR|RSRP1|CD99|LST1|TRAF3IP3|LTB|ARRB2|LAIR1|PREX1|JAML|ITGAL|CYTH4|PIK3R1|SYK|IQGAP2|IRF8|CYTH1|SASH3|ARHGAP25|PRKCB|DDX17|PAG1|SH3TC1|TNFAIP2|SLC9A3R1|SLC2A5|OSBPL3|NIN|BTK|IL6R|ARL6IP5|PRAM1|LINC00426|ADA|SPNS3|GFOD1|ARHGEF7|CARD11|MED13L|RAB31|LUC7L3	down
DESCARTES_MAIN_FETAL_ANTIGEN_PRESENTING_CELLS	3.26022e-09	2.72673e-08	0.774939	-0.65543	-2.19123	95	CD74|HLA-DPA1|HLA-DPB1|HLA-DQB1|ERICH1|EVI2A|SAMD9L|IRF8|EPSTI1|FCHSD2|DENND1B|C1orf54|RASSF2|ARHGAP22|NMI|TMCC3|WDFY4|TRAF1|GPR132|RFTN1|SLAMF7|CLECL1|OASL|MCOLN2|ZMYND15|SNX20|NAAA|ADAM8|GFI1|N4BP2L1|HLA-DQA2|CD40|CCR7|SLAMF8|MMP2-AS1|TNFRSF9|FLT3	down
DURANTE_ADULT_OLFACTORY_NEUROEPITHELIUM_MAST_CELLS	2.42749e-08	1.86107e-07	0.733762	-0.716808	-2.2003	67	SRGN|RGS1|CCL4|TYROBP|CD37|CD69|DNAJB1|TNFAIP3|HSPA1B|SGK1|FCER1G|DUSP2|RAC2|NFKBIA|RGS2|CD83|CAPG|ALOX5AP|SAMSN1|ARHGAP18|NR4A2|AREG|CD44|ELF1|CKLF|SOCS1|LTC4S|GPR65|BIRC3|DDIT4|PLAUR|PTGS2|PLIN2|ZNF331|PPP1R15A|CREM|ADRB2	down
ZHENG_CORD_BLOOD_C6_HSC_MULTIPOTENT_PROGENITOR	2.22277e-09	1.90862e-08	0.774939	-0.664921	-2.26551	93	SRGN|CD74|HLA-DRA|PTPRC|CXCR4|HLA-DPA1|ZFP36L2|HLA-DPB1|HLA-DRB1|TSC22D3|HLA-DQB1|HLA-E|HLA-DQA1|HLA-DRB5|SAT1|DUSP2|DUSP1|NFKBIA|HLA-DMB|MEF2C|SAMSN1|TNFRSF1B|LPAR6|NR4A2|AREG|PRKCH|IRAK3|MAP3K8|EZR|PABPC1|CCNH|DDIT4|SMCHD1|RNF125|LRRFIP1|GBP4|RILPL2|THEMIS2|PELI1|IRF1|ZNF331|GATA3|TUBA4A	down
GAUTAM_EYE_IRIS_CILIARY_BODY_MONOCYTES	1.47467e-12	1.69587e-11	0.91012	-0.677713	-2.29448	121	CXCR4|SH3BGRL3|C3|CD48|HLA-F|GIMAP7|NCKAP1L|INPP5D|LIMD2|UCP2|ARHGAP24|PRPF38B|NCF1|CD4|CAP1|GPRIN3|AREG|DOCK2|SERPINA1|ARHGAP30|SESN1|PSTPIP2|ITGA4|ABRACL|TMC8|JAML|CD55|PTBP3|SPTLC2|HDAC9|TMC6|FRMD4A|IL16|DPYD|AAK1|SYK|SIGLEC10|FLI1|ITSN2|PSTPIP1|ALOX5|PAG1|THEMIS2|FGR|JAK3|DOCK11|LIPA|SLC7A7|PLAC8|MKNK1|ITPR2|LILRB1|SLC31A2|TBC1D2B|GNB4|KYNU|HOTAIRM1|SLFN11|RCBTB2|THBS1|TLR1|STK10|BLNK|CCDC88B…	down
AIZARANI_LIVER_C34_MHC_II_POS_B_CELLS	8.07049e-13	9.62481e-12	0.921426	-0.672609	-2.29538	127	HLA-DRA|CXCR4|HLA-DPB1|HLA-DRB1|LAPTM5|HLA-DQB1|CD52|HLA-DQA1|CORO1A|CD37|SMAP2|HLA-DRB5|RNASET2|CD83|EVI2B|EEF1B2|CYBB|LIMD2|LTB|RCSD1|UCP2|NCF1|ISG20|CLEC2D|RNASE6|CIITA|MAP3K8|POU2F2|KLF2|CNTRL|FOXP1|RPS8|BIRC3|RIPOR2|PTPN6|PDE7A|LYN|NCOA3|SYK|IRF8|SELL|ATF7IP|PRKCB|RPLP2|SP140|PLAC8|IL4R|KIAA0040|MPEG1|LYST|PARP15|FCMR|CD82	down
TRAVAGLINI_LUNG_CD4_MEMORY_EFFECTOR_T_CELL	1.23202e-09	1.11749e-08	0.788187	-0.743227	-2.30908	68	CD52|IL32|CORO1A|CD2|CD3D|EVL|TXNIP|CD3E|ETS1|IL7R|GPR183|GIMAP7|TRAF3IP3|PRDM1|GSTK1|LCK|ICAM3|ARHGAP15|CLEC2D|IL2RG|IL10RA|CD96|SKAP1|BCL11B|CD6|SYNE2|ITK|RPS29|SUSD3|RCAN3|CDC14A|SIT1|INPP4B|ICOS|RASGRP1|CD40LG|MIAT|CTLA4|CD28|TRAT1|TNFRSF25|SLAMF1|TTC39C|CD5	down
DESCARTES_FETAL_SPLEEN_MYELOID_CELLS	8.01291e-12	8.60052e-11	0.875325	-0.690155	-2.34053	113	RGS1|LYZ|MS4A6A|MS4A7|CD163|IL1B|CSF2RA|CLEC7A|SAMSN1|NABP1|NLRP3|IL10RA|C3AR1|IGSF6|VSIG4|LILRB4|ADAP2|IFI44L|NAIP|ITGAX|MNDA|MS4A4A|CD86|FCGR1A|SLC8A1|THEMIS2|CLEC9A|FABP5|LRRK1|FMN1|MKNK1|LILRB1|PRAM1|NCF2|CHN2|ADGRE2|HCK|MERTK|SIRPB1|IL15|BATF3|EPB41L3|RASSF4|OSM|EBI3|OSCAR|LILRB2|FCN1|LILRB3|IL10|LY96|SIRPB2|CD300LF|IL1RN|MS4A4E|S100Z|CMKLR1	down
TRAVAGLINI_LUNG_CD8_MEMORY_EFFECTOR_T_CELL	1.32882e-07	9.10385e-07	0.690132	-0.868644	-2.34564	29	CCL5|IL32|CD3D|GZMK|DUSP2|CD3G|IL7R|CD8A|PRDM1|CDC42SE2|IKZF3|PIP4K2A|TC2N|CD8B|SYNE2|RPS29|PYHIN1|CXCR6|SH2D1A|RPL31|LINC00861	down
HAY_BONE_MARROW_CD8_T_CELL	4.37376e-11	4.33339e-10	0.851339	-0.769854	-2.37185	71	PTPRC|CXCR4|RGS1|CCL5|IL32|SLA|GZMK|DUSP2|HLA-B|CLEC2B|CD99|CD8A|GZMH|PRDM1|NR4A2|PARP8|PPP2R5C|PTPN7|CCNH|SRSF7|RASAL3|CD8B|LINC01871|SYNE2|PTPN22|TMA7|ARAP2|KLRG1|GBP5|CXCR6|SH2D1A|TENT5C|TIGIT|SLAMF6|TRG-AS1|MIAT|CRTAM|F2R|STK17A|ATP8A1|LAG3|TRGC2	down
DESCARTES_MAIN_FETAL_MICROGLIA	2.78478e-17	4.59846e-16	1.06721	-0.713686	-2.41192	140	SMAP2|APBB1IP|SORL1|DOCK8|PLXDC2|FCGR2A|OLR1|CSF1R|CAPZB|SLC11A1|FCGR3A|ALOX5AP|TREM2|CSF2RA|GPR34|SH3BGRL|SAMSN1|MGAT4A|IL13RA1|SLCO2B1|P2RY13|ST6GAL1|LY86|RAP1A|IFNGR1|PDK4|ADAM28|SFMBT2|HAVCR2|RHBDF2|DOCK4|VSIG4|LILRB4|FMNL3|ENTPD1|LINC01736|PALD1|TNF|ST8SIA4|ITGAX|TM6SF1|CX3CR1|SIGLEC10|NCK2|FPR1|FCGR1A|ARHGAP25|IPCEF1|B3GNT5|GAB3|DAGLB|IL17RA|TRPM2|SLC2A5|LRRC8C|LRRK1|MKNK1|ITPR2|AP1B1|GNB4|…	down
CUI_DEVELOPING_HEART_C7_MAST_CELL	5.49643e-16	8.23187e-15	1.02767	-0.702932	-2.43984	142	SRGN|RGS1|TSC22D3|SH3BGRL3|S100A4|LAPTM5|ARHGDIB|TYROBP|CD37|CD53|LCP1|HCLS1|GMFG|CD69|DNAJB1|ANXA1|TNFAIP3|VAMP8|FCER1G|FXYD5|BST2|RAC2|HSPH1|IFITM2|NFKBIA|CD84|RGS2|CD83|C1orf162|VMP1|CAPG|ALOX5AP|SAMSN1|NABP1|ARHGAP18|LAIR1|LPCAT2|CAP1|CD44|ARHGAP15|ELF1|PLEK|CCNL1|BIN2|PTPN7|GLUL|LTC4S|ABRACL|DOCK10|GPR65|GAPT|LAT|RHOH|LAT2|ZFP36|STXBP2|LPXN|ARHGEF6|PLIN2|TNFSF10|NCF4|ALOX5|PAG1|RHOG|ITGAM|GR…	down
TRAVAGLINI_LUNG_NATURAL_KILLER_T_CELL	7.64268e-10	7.13317e-09	0.801216	-0.889249	-2.4498	33	CXCR4|RGS1|CD69|DUSP2|NKG7|B2M|CD7|CTSW|SOCS1|GNLY|MYL12A|KLRD1|PRF1|ITGA1|IL2RB|GATA3|XCL2|CRTAM|CXCR3|XCL1|SLA2|TNFRSF18|GZMB|ZNF683|KLRC1	down
FAN_EMBRYONIC_CTX_BRAIN_MYELOID	8.4239e-18	1.55e-16	1.08644	-0.725858	-2.45255	136	CD74|HLA-DRA|CXCR4|HLA-DPA1|HLA-DPB1|HLA-DRB1|S100A4|HLA-DQB1|HCST|CD52|LYZ|CTSS|COTL1|MS4A6A|ANXA1|CD48|HLA-DMA|TXNIP|LSP1|FXYD5|IFITM2|NFKBIA|S100A11|C1orf162|TYMP|HLA-B|CLEC2B|MYO1F|LST1|FGL2|CLEC7A|CARD16|PSMB9|CD44|ADGRE5|SPI1|ISG15|SERPINA1|CFD|TNFRSF14|POU2F2|GRK2|CLEC12A|KLF2|TGFBI|EFHD2|JAML|IFITM3|ITGAL|RIPOR2|IER5|IFI44L|UTRN|CSK|BCL2A1|CSTA|PLAUR|ITGAX|LRRFIP1|PTP4A2|ADA2|C5AR1|TNFSF1…	down
AIZARANI_LIVER_C12_NK_NKT_CELLS_4	1.94732e-09	1.6947e-08	0.774939	-0.817883	-2.45669	49	PTPRC|CCL5|LCP1|CD69|DNAJB1|HSPA1B|GZMA|TXNIP|GZMK|CD3E|DUSP2|RAC2|NKG7|HSPH1|RUNX3|KLRB1|ALOX5AP|HSPA6|WIPF1|CD7|CST7|IKZF3|IL2RG|CD247|SYTL3|ITGAL|GNLY|PYHIN1|DNAJA4|KLRD1|IL2RB	down
BUSSLINGER_GASTRIC_REG3A_POSITIVE_CELLS	2.64313e-11	2.73779e-10	0.863415	-0.895369	-2.52725	36	CD74|HLA-DRA|HLA-DPA1|HLA-DPB1|HLA-DRB1|HLA-DQB1|HLA-DQA1|TYROBP|SAT1|HLA-DMA|B2M|HLA-B|IFITM3|BIRC3|PSME2|CXCL2|ALDH2|IFI30|IFI27|CXCL3|TMSB10|SOD2	down
TRAVAGLINI_LUNG_NATURAL_KILLER_CELL	2.28749e-17	3.8767e-16	1.07687	-0.74185	-2.53536	128	CCL5|ITGB2|PFN1|GZMA|DUSP2|ETS1|RAC2|NKG7|B2M|RUNX3|GIMAP7|CLEC2B|KLRB1|FCGR3A|CD7|GZMH|CST7|ARPC2|PRDM1|CTSW|PIP4K2A|AREG|AKNA|PPP2R5C|ISG20|PRKCH|GZMM|IL2RG|CD247|SYTL3|BIN2|AOAH|IGFBP7|HAVCR2|APOBEC3G|OSTF1|EFHD2|ITGAL|GPR65|SELPLG|DDIT4|ABI3|RAP1B|GNLY|SPN|GYPC|CX3CR1|ZBTB16|PYHIN1|SAMD3|KLRD1|C12orf75|CD300A|PRF1|CLIC3|CNOT6L|MATK|SLC9A3R1|IL2RB|PLAC8|ZAP70|TIGIT|GSAP|SH2D2A|F2R|SPON2|GNG2|P…	down
DESCARTES_FETAL_PLACENTA_MYELOID_CELLS	1.59248e-20	3.41852e-19	1.16907	-0.769154	-2.59368	132	CD74|HLA-DRA|HLA-DPA1|HLA-DPB1|HLA-DRB1|HLA-DQB1|HLA-DQA1|TYROBP|C1QA|C1QB|LYZ|C1QC|MS4A6A|HLA-DRB5|HLA-DMA|MS4A7|CD163|CD83|C1orf162|SLC11A1|CTSZ|CYBB|FCGR3A|LST1|FGL2|CLEC7A|LAIR1|NLRP3|TLR2|CD14|RNASE6|CIITA|FGD2|CXCL16|LY86|C3AR1|IGSF6|VSIG4|LILRB4|ADAP2|TFEC|PADI2|BCL2A1|MNDA|C5AR1|SIGLEC10|CD86|FCGR1A|MAFB|STAB1|CALHM6|THEMIS2|CLEC9A|ANKRD22|SLC7A7|HLA-DOA|EREG|SCIMP|ARHGAP22|MPEG1|PRAM1|S1…	down
TRAVAGLINI_LUNG_CD8_NAIVE_T_CELL	4.4508e-22	1.14653e-20	1.21254	-0.771886	-2.6086	140	ZFP36L2|CCL5|HCST|IL32|ITGB2|PFN1|CD2|CD3D|GZMA|LSP1|CD3E|CD3G|ETS1|NKG7|HLA-F|B2M|EMB|RUNX3|HLA-B|CD7|CD8A|GZMH|CST7|PRDM1|LCK|CDC42SE2|IKZF3|CTSW|PIP4K2A|AKNA|PPP2R5C|ISG20|PRKCH|TBC1D10C|MBP|GZMM|SYTL3|IL10RA|SIGIRR|CD96|BTN3A2|KLF2|APOBEC3G|SKAP1|ITGAL|BIN1|TC2N|RASAL3|BCL11B|RAP1B|GNLY|SPN|CD8B|MYL12A|AAK1|RNF125|SYNE2|PTP4A2|ITK|CX3CR1|PYHIN1|SAMD3|KLRG1|KLRD1|C12orf75|MYO1G|PRF1|CCND3|SH2D…	down
FAN_EMBRYONIC_CTX_BRAIN_B_CELL	3.05295e-17	4.91524e-16	1.06721	-0.814015	-2.62607	89	CD74|HLA-DRA|CXCR4|HLA-DPA1|HLA-DPB1|HLA-DRB1|HLA-DQB1|CD52|CORO1A|CD37|CD69|CD48|HLA-DMA|TXNIP|LSP1|CYTIP|RAC2|PSME1|EEF1D|HLA-DMB|HLA-B|LIMD2|LTB|NCF1|PSMB9|IKZF3|ARHGAP15|ISG20|ELF1|CLEC2D|IL2RG|ACAP1|CD55|BIRC3|RIPOR2|PSME2|PTPN6|UTRN|PDE4B|RHOH|SP110|ALOX5|CRIP1|SP140|PLAC8|SYTL1|KIAA0040|ATP2A3|FCMR	down
DURANTE_ADULT_OLFACTORY_NEUROEPITHELIUM_CD4_T_CELLS	3.21446e-15	4.50025e-14	1.00732	-0.957995	-2.62608	30	PTPRC|CXCR4|TSC22D3|ARHGDIB|HCST|CD52|IL32|FYB1|CORO1A|CD2|CD3D|GMFG|CD69|TNFAIP3|CD48|TRBC2|TRAC|CD3E|CD3G|STK4|IL7R|GPR183|TRBC1|KLRB1|LTB|CLEC2D|TAGAP|ACAP1	down
DESCARTES_MAIN_FETAL_MYELOID_CELLS	7.14815e-17	1.12278e-15	1.05746	-0.825015	-2.63649	86	SRGN|TYROBP|C1QA|AIF1|C1QB|CTSS|C1QC|MS4A6A|MS4A7|CD163|SAMHD1|C1orf162|GPR183|CLEC7A|PYCARD|NLRP3|CD14|SPI1|RNASE6|JAML|ABI3|PLAUR|MS4A4A|CD86|STAB1|RILPL2|NCF4|THEMIS2|FRMD4B|IFI30|SCIMP|LILRB1|LINC01678|CD33|LRRC25|TNFAIP8L2|FPR3|VENTX|LILRB2|LILRB3|CLEC10A|CD180|IL10|CLEC4A|TLR8|SH2B3|C5AR2|MS4A4E|CMKLR1|HMOX1|SIGLEC7|CD300C|SIGLEC9|LILRA1|S100A12	down
DURANTE_ADULT_OLFACTORY_NEUROEPITHELIUM_B_CELLS	2.21857e-17	3.86151e-16	1.07687	-0.960751	-2.64678	33	CD74|HLA-DRA|CXCR4|HLA-DPB1|HLA-DRB1|LAPTM5|HLA-DQB1|CD52|HLA-DQA1|CORO1A|CD37|CD53|CD69|REL|CD83|GPR183|HLA-DMB|EVI2B|LIMD2|LTB|TAGAP|POU2F2|NFKBID|BIRC3|IRF8	down
DESCARTES_FETAL_MUSCLE_LYMPHOID_CELLS	3.83182e-18	7.25792e-17	1.09593	-0.785742	-2.67271	107	CD2|CD69|GZMA|CD3E|SORL1|NKG7|IL7R|RUNX3|KLRB1|LTB|CD7|CD8A|ICAM3|IKZF3|TBC1D10C|IL2RG|CD247|ACAP1|CD96|SKAP1|TC2N|BCL11B|RIPOR2|GNLY|RHOH|CD6|ITK|PTPN22|ZBTB16|PYHIN1|SAMD3|KLRG1|C12orf75|SH2D1A|THEMIS|MATK|IL2RB|FGR|SLFN12L|PLAC8|GATA3|SCML4|SYTL1|RASGRP1|TRIM14|PARP15|CRTAM|TESPA1|KIF21B|ABCB1|IL27RA|IL18R1|SLA2|CARD11|IKZF2|BICDL1|SNX20|MAPK13|MCTP2|TNFRSF10A|LLGL2|HS3ST3B1|ERMP1	down
AIZARANI_LIVER_C18_NK_NKT_CELLS_5	1.08423e-23	3.17384e-22	1.26274	-0.822764	-2.67955	118	HLA-DRA|HLA-DPA1|HLA-DPB1|LAPTM5|HLA-DQB1|TYROBP|AIF1|CD37|LYZ|CTSS|COTL1|HCLS1|DNAJB1|ANXA1|HSPA1B|SAT1|SGK1|HLA-DMA|FCER1G|MS4A7|KCTD12|CD163|SAMHD1|HSPH1|NPC2|FCGR2A|S100A11|IL1B|IER3|RGS2|CD83|C1orf162|CSF1R|GPR183|SLC11A1|EVI2B|CYBB|FCGR3A|LST1|FGL2|HSPA6|CLEC7A|NCF1|CXCL8|TNFRSF1B|ZEB2|AREG|TLR2|PLEK|RNASE6|IRAK3|FGD4|C3AR1|PTK2B|IGSF6|POU2F2|KLF2|PABPC4|TGFBI|PHACTR1|IER5|PTPN6|LYN|BCL2A1|…	down
DESCARTES_FETAL_LIVER_LYMPHOID_CELLS	3.44685e-18	6.72659e-17	1.10534	-0.8046	-2.68996	100	IL32|CD2|CD3D|GZMA|TRBC2|CD3E|CD3G|NKG7|IL7R|KLRB1|ALOX5AP|LTB|CD8A|LCK|IKZF3|GZMM|CD247|CD96|BCL11B|GNLY|ITK|PYHIN1|PRF1|SH2D1A|THEMIS|IL2RB|SLFN12L|ZAP70|LINC00861|LINC01934|RASGRP1|TIGIT|IGKC|SLAMF6|FCMR|LINC00426|ZNF831|EOMES|SHISAL2A|PTGDR|BLNK|LY9|CARD11|IKZF2|MYBL1|CD79B|KLRC1|ADAM19|IRF4|CCR7|LAX1|TRDC|SPIB	down
MENON_FETAL_KIDNEY_10_IMMUNE_CELLS	3.56957e-19	7.4155e-18	1.13309	-0.866797	-2.69975	77	SRGN|CD74|TMSB4X|CYBA|HLA-DRA|PTPRC|HLA-DPA1|ZFP36L2|HLA-DPB1|HLA-DRB1|SH3BGRL3|S100A4|LAPTM5|ARHGDIB|HLA-E|TYROBP|FYB1|CORO1A|AIF1|ARPC1B|PFN1|COTL1|RGS10|LCP1|SAT1|VAMP8|KLF6|SAMHD1|B2M|S100A11|CAPZB|MEF2C|HLA-B|TPM3|CYBB|LST1|ARPC3|ACTR2|FGL2|ARPC2|CAP1|MAF|ATP5F1E|IGSF6|PABPC1|TUBA1B|CNPY3|UBA52|DAB2|CCDC88A|LRRFIP1|MNDA|CST3|RPLP2	down
DURANTE_ADULT_OLFACTORY_NEUROEPITHELIUM_DENDRITIC_CELLS	1.74058e-25	5.89965e-24	1.31101	-0.841594	-2.73244	116	SRGN|CYBA|HLA-DRA|PTPRC|SH3BGRL3|S100A4|LAPTM5|CD52|TYROBP|FYB1|CORO1A|ITGB2|AIF1|CD37|CTSS|CCL3|COTL1|LCP1|GMFG|MS4A6A|TNFAIP3|CD48|CCL3L1|FCER1G|LSP1|MS4A7|IFITM2|DUSP1|NFKBIA|IL1B|RGS2|C1orf162|SLC11A1|EVI2B|TYMP|CYBB|FCGR3A|LST1|FGL2|CLEC7A|SAMSN1|NCF1|CXCL8|TNFRSF1B|ZEB2|PYCARD|CARD16|NLRP3|CSF3R|CD44|CD14|SPI1|PLEK|SERPINA1|CD68|CFD|IGSF6|POU2F2|CLEC12A|JAML|PHACTR1|RIPOR2|LYN|RNF149|BCL2A1…	down
DESCARTES_FETAL_SPLEEN_LYMPHOID_CELLS	1.28578e-17	2.30011e-16	1.08644	-0.799014	-2.74007	103	CD52|CD37|CD2|CD3D|CD3G|EMB|ALOX5AP|CD8A|NCF1|CD27|LCK|IKZF3|GZMM|CD247|TAGAP|PLCG2|ACAP1|CD96|BCL11B|RHOH|CD8B|PTPN22|PYHIN1|SAMD3|SH2D1A|ALOX5|THEMIS|SP140|IL2RB|PLAC8|SCML4|LINC00861|SYTL1|RASGRP1|SIRPG|TIGIT|IGKC|SLAMF6|PARP15|FCMR|LINC00426|STK17A|SLAMF1|EOMES|SHISAL2A|CD5|BLNK|XCL1|LY9|CARD11|P2RY10|KLRC1|KBTBD8|CCR7|TMEM154|VNN2|LINC01588|IFNLR1|SPIB	down
DURANTE_ADULT_OLFACTORY_NEUROEPITHELIUM_MONOCYTES	3.50532e-21	8.36085e-20	1.18665	-0.965089	-2.76241	39	SRGN|CD74|HLA-DRA|HLA-DPA1|HLA-DPB1|RGS1|HLA-DRB1|HLA-DQB1|HLA-DQA1|TYROBP|C1QA|AIF1|C1QB|CCL3|RGS10|C1QC|MS4A6A|HLA-DRB5|SGK1|CCL3L1|HLA-DMA|CCL4L2|FCER1G|MS4A7|REL|IL1B|RGS2|CD83|GPR183|HLA-DMB|LST1|FGL2|PHACTR1|HERPUD1|MNDA	down
AIZARANI_LIVER_C28_NK_NKT_CELLS_6	8.64021e-21	1.91872e-19	1.17789	-0.831495	-2.76326	98	SRGN|PTPRC|CXCR4|ZFP36L2|RGS1|TSC22D3|ARHGDIB|CELF2|CD52|CD53|STK17B|LCP1|CD69|ANXA1|TNFAIP3|SMAP2|TXNIP|TRBC2|SLA|TRAC|CYTIP|ETS1|RPL36A|STK4|EMB|IL7R|RUNX3|KLRB1|WIPF1|SAMSN1|PTGER4|PRDM1|CDC42SE2|GPRIN3|PARP8|AREG|CD44|MAF|AKNA|PPP2R5C|RGCC|IL2RG|SYTL3|PDCD4|EML4|BCL11B|EVI2A|PDE7A|SMCHD1|RASSF5|RNF125|CRYBG1|PIK3R1|ITK|RPS29|RCAN3|ZC3HAV1|CXCR6|NFKB1|CNOT6L|ZNF331|GATA3|TENT5C|ATP1B3|LEPROTL1…	down
DESCARTES_FETAL_MUSCLE_MYELOID_CELLS	4.86904e-27	2.09044e-25	1.34993	-0.854503	-2.77936	117	CD74|HLA-DRA|HLA-DPA1|HLA-DPB1|HLA-DRB1|HLA-DQB1|HLA-DQA1|C1QA|AIF1|LYZ|CTSS|C1QC|MS4A6A|HLA-DMA|MS4A7|CD163|CYTIP|CD83|CSF1R|GLIPR1|CYBB|CSF2RA|CLEC7A|PLD4|TLR2|CD14|SPI1|P2RY13|CIITA|FGD2|IL10RA|LY86|C3AR1|IGSF6|CASP1|JAML|VSIG4|ADAP2|CYTH4|MNDA|MS4A4A|IRF8|CD86|CST3|NCF4|UNC93B1|TRPM2|ATP8B4|ITGAM|RBM47|FMN1|MKNK1|ARHGAP22|KYNU|S100A9|LY75|NCF2|CHN2|HCK|TLR1|IRF5|KCNE1|MERTK|BLNK	down
DESCARTES_FETAL_HEART_MYELOID_CELLS	3.81663e-24	1.17043e-22	1.27091	-0.822175	-2.78358	121	CD74|HLA-DRA|HLA-DPA1|HLA-DRB1|HLA-DQA1|TYROBP|C1QA|C1QB|LYZ|C1QC|MS4A6A|HLA-DRB5|MS4A7|CD163|CSF1R|HLA-DMB|SLC11A1|CYBB|TREM2|CSF2RA|GPR34|CLEC7A|PLD4|SLCO2B1|TLR2|CD14|SPI1|P2RY13|CIITA|FGD2|C3AR1|ADAM28|IGSF6|JAML|VSIG4|LILRB4|PADI2|CSTA|ITGAX|MNDA|C5AR1|MS4A4A|IRF8|FPR1|CD86|PILRA|CLEC9A|RBM47|LRRK1|SCIMP|LILRB1|CLEC5A|MPEG1|NCF2|S100A8|TMEM106A|HCK|SPNS3|CCR2|LRRC25|SIRPB1|TLR7|CCR1|EBI3|OSC…	down
DESCARTES_FETAL_STOMACH_LYMPHOID_CELLS	1.60281e-23	4.48786e-22	1.25451	-0.897801	-2.80427	76	CD52|CORO1A|CD2|CD3D|CD69|GZMA|TRBC2|CD3E|CD3G|RAC2|NKG7|IL7R|GPSM3|KLRB1|TRAF3IP3|LTB|CD7|CD27|LCK|ICAM3|CTSW|TBC1D10C|GZMM|CD247|PTPN7|TMC8|SKAP1|RASAL3|BCL11B|LAT|CD6|ITK|PYHIN1|SAMD3|SELL|SASH3|MYO1G|SH2D1A|STAT4|THEMIS|MATK|FAM78A|IL2RB|MFNG|ZAP70|GATA3|SCML4|S1PR4|LINC01934|ICOS|SIRPG|RASGRP2|CD28|TRAT1|ZNF831|OAS2|SHISAL2A|CD5	down
DESCARTES_FETAL_INTESTINE_LYMPHOID_CELLS	1.03392e-31	8.52057e-30	1.46045	-0.847528	-2.86424	140	CD52|CD2|CD3D|CD69|GZMA|TRBC2|GZMK|CD3E|CD3G|NKG7|IL7R|KLRB1|LTB|CD7|CD8A|CST7|LCK|IKZF3|CTSW|TBC1D10C|GZMM|IL2RG|CD247|ACAP1|PTPN7|CD96|SKAP1|GNLY|PDE7A|LINC01871|DENND2D|CD6|ITK|PTPN22|ZBTB16|PYHIN1|KLRD1|MYO1G|PRF1|GBP5|CXCR6|SH2D1A|STAT4|SIT1|THEMIS|MATK|IL2RB|SLFN12L|RGL4|ZAP70|GATA3|SCML4|S1PR4|SYTL1|LINC01934|ICOS|SIRPG|SLAMF6|GPR171|CD40LG|SH2D2A|CRTAM|LINC00426|CXCR3|TRAT1|TESPA1|SLAMF1|…	down
DESCARTES_FETAL_STOMACH_MYELOID_CELLS	2.3928e-26	9.06448e-25	1.3345	-0.92008	-2.88128	74	CD74|HLA-DRA|HLA-DPA1|HLA-DPB1|HLA-DRB1|HLA-DQB1|HLA-DQA1|TYROBP|C1QA|C1QB|C1QC|MS4A6A|HLA-DRB5|HLA-DMA|FCER1G|MS4A7|IL1B|CD84|CD83|HLA-DMB|CYBB|MYO1F|CSF2RA|CLEC7A|PLD4|CD4|TNFRSF1B|CSF3R|CD14|SPI1|PLEK|TBXAS1|CIITA|FGD2|LY86|IGSF6|JAML|ADAP2|PLAUR|ITGAX|IRF8|CD86|HACD4|CST3|CD300A|RILPL2|ALOX5|TRPM2|IFI30|ATP8B4|PIK3AP1|MPEG1|PTAFR|NCF2|S100A8|ADGRE2|WDFY4|HCK	down
DURANTE_ADULT_OLFACTORY_NEUROEPITHELIUM_NK_CELLS	1.1668e-25	4.17456e-24	1.31101	-0.904737	-2.89237	82	SRGN|TMSB4X|CYBA|PTPRC|CXCR4|SH3BGRL3|CCL4|ARHGDIB|CCL5|HCST|CD52|TYROBP|IL32|CORO1A|ITGB2|PFN1|CCL3|CD53|LCP1|CD69|EVL|CD48|GZMA|CCL4L2|FCER1G|LSP1|DUSP2|RAC2|NKG7|IFITM2|B2M|TRBC1|HLA-B|KLRB1|FCGR3A|MYO1F|LIMD2|TRAF3IP3|CD7|GZMH|UCP2|CST7|PSMB9|CTSW|PPP2R5C|TBC1D10C|GZMM|IL2RG|CD247|PLEK|BIN2|APOBEC3G|EFHD2|GPR65|RAP1B|GNLY|SPN|MYL12A|PYHIN1|DOK2|KLRD1|PRF1|CCND3|CLIC3|MATK|IL2RB|PLAC8|XCL2	down
FAN_EMBRYONIC_CTX_BRAIN_EFFECTOR_T_CELL	4.35088e-31	2.9171e-29	1.4462	-0.859644	-2.89328	125	SRGN|PTPRC|S100A4|CCL4|HCST|CORO1A|STK17B|LCP1|GMFG|CD69|CD48|GZMA|TXNIP|LSP1|CD3E|DUSP2|CYTIP|RAC2|NKG7|HLA-F|IFITM2|RUNX3|GIMAP7|HLA-B|CLEC2B|KLRB1|LIMD2|CD7|GZMH|GIMAP4|CST7|CARD16|LCK|ICAM3|PSMB9|CDC42SE2|CTSW|PIP4K2A|MSN|CD44|AKNA|ADGRE5|PRKCH|TBC1D10C|IL2RG|CD247|PLEK|ACAP1|CD96|BTN3A2|APOBEC3G|SKAP1|ITGAL|GPR65|RIPOR2|ABI3|RAP1B|RASSF5|MYL12A|DENND2D|IQGAP2|TSTD1|PYHIN1|SAMD3|DOK2|KLRD1|PR…	down
DESCARTES_FETAL_ADRENAL_LYMPHOID_CELLS	1.70112e-29	8.42708e-28	1.40995	-0.838756	-2.89713	141	CD52|IL32|CD2|CD3D|GZMA|TRBC2|GZMK|CD3E|DUSP2|CYTIP|CD3G|NKG7|IL7R|RUNX3|KLRB1|TRAF3IP3|LTB|CD7|CD8A|GZMH|CST7|CD27|LCK|IKZF3|ISG20|TBC1D10C|GZMM|IL2RG|CD247|SYTL3|ACAP1|CD96|SKAP1|BIRC3|GNLY|RHOH|CD8B|ITK|PTPN22|PYHIN1|SELL|CCDC88C|MYO1G|PRF1|GBP5|SH2D1A|CRIP1|SIT1|THEMIS|MATK|IL2RB|SLFN12L|PLAC8|ZAP70|LINC00861|SYTL1|LINC01934|ICOS|RASGRP1|TIGIT|IGKC|SLAMF6|GPR171|SH2D2A|FCMR|CRTAM|LINC00426|TR…	down
AIZARANI_LIVER_C5_NK_NKT_CELLS_3	7.57065e-30	4.06291e-28	1.41728	-0.858248	-2.90888	122	SRGN|PTPRC|CXCR4|ZFP36L2|TSC22D3|CCL4|ARHGDIB|CCL5|CELF2|HCST|TYROBP|FYB1|CORO1A|ITGB2|PFN1|CD2|IKZF1|CD53|LCP1|CD69|GZMA|CCL4L2|FCER1G|TRBC2|SLA|GZMK|CD3E|DUSP2|CYTIP|ETS1|RAC2|NKG7|HLA-F|RUNX3|PIK3IP1|KLRB1|ALOX5AP|WIPF1|CD7|CST7|PTGER4|PRDM1|NR4A2|IKZF3|PARP8|CTSW|PIP4K2A|AREG|AKNA|ADGRE5|PRKCH|IL2RG|CD247|PLEK|SYTL3|TAGAP|BIN2|AOAH|CD96|ITGAL|GNPTAB|CBLB|GNLY|PDE7A|RASSF5|DENND2D|RNF125|PIK3R…	down
DESCARTES_MAIN_FETAL_LYMPHOID_CELLS	2.22433e-32	2.38745e-30	1.48157	-0.866729	-2.91712	125	CXCR4|ARHGDIB|CD52|CORO1A|CD37|PFN1|STK17B|CD69|CD48|GZMA|GZMK|CYTIP|NKG7|IL7R|GPSM3|RUNX3|GIMAP7|KLRB1|LIMD2|FMNL1|CD7|GZMH|CD27|ARHGEF1|ISG20|TBC1D10C|GZMM|JAK1|TAGAP|BTN3A2|RIPOR2|LINC01871|DENND2D|RNF125|TMEM156|ARHGAP9|SP140L|PYHIN1|SP110|MYO1G|PRF1|GBP5|SLC25A45|STAT4|GIMAP2|RHOF|MATK|GPR174|SLFN12L|RGL4|PSMB8-AS1|XCL2|S1PR4|LINC00861|SH3BP1|ITGB7|TIGIT|IGKC|SLAMF6|GPR171|MAP4K1|SH2D2A|PARP…	down
DESCARTES_FETAL_PANCREAS_LYMPHOID_CELLS	6.65821e-31	3.89808e-29	1.4462	-0.858822	-2.93086	127	CD2|CD3D|CD69|GZMA|TRBC2|GZMK|CD3E|CD3G|NKG7|KLRB1|CD8A|GZMH|CST7|CD27|LCK|IKZF3|CTSW|TBC1D10C|GZMM|CD247|OXNAD1|CD96|SKAP1|BCL11B|GNLY|LAT|RHOH|CD8B|LINC01871|DENND2D|CD6|ITK|PYHIN1|PRF1|SH2D1A|SIT1|THEMIS|MATK|GPR174|IL2RB|ZAP70|GATA3|SCML4|XCL2|LINC00861|LINC01934|ICOS|SIRPG|TIGIT|GPR171|CD40LG|SH2D2A|FCMR|CRTAM|LINC00426|DGKA|TRAT1|PDCD1|TESPA1|EOMES|SHISAL2A|CD5|KLRC4|IFNG|XCL1|CLECL1|TRGC1	down
DESCARTES_FETAL_LUNG_LYMPHOID_CELLS	4.52966e-31	2.9171e-29	1.4462	-0.860141	-2.93536	127	CD52|CORO1A|CD2|CD3D|GZMA|TRBC2|GZMK|CD3E|CD3G|NKG7|IL7R|KLRB1|LTB|CD7|CD8A|GZMH|CST7|CD27|LCK|IKZF3|TBC1D10C|GZMM|IL2RG|CD247|SKAP1|GNLY|RHOH|CD8B|ITK|PYHIN1|SAMD3|PRF1|CXCR6|SH2D1A|STAT4|SIT1|THEMIS|MATK|IL2RB|ZAP70|SCML4|XCL2|S1PR4|LINC00861|LINC01934|ICOS|RASGRP1|SIRPG|TIGIT|IGKC|SLAMF6|GPR171|FCMR|CRTAM|LINC00426|STK17A|CTLA4|CXCR3|DGKA|TRAT1|PDCD1|SLAMF1|TRGC2|SHISAL2A|CD5|PTGDR|XCL1|TRGC1|…	down
DESCARTES_FETAL_HEART_LYMPHOID_CELLS	5.70881e-25	1.83824e-23	1.29512	-0.877485	-2.95255	92	CD52|CD3D|GZMA|TRBC2|GZMK|CD3G|NKG7|KLRB1|CD7|GZMH|CST7|CD27|LCK|IKZF3|ISG20|GZMM|ACAP1|CDKN2A|CD96|GBP2|SKAP1|GNLY|CD8B|ITK|SAMD3|SELL|PRF1|CXCR6|SH2D1A|SIT1|THEMIS|MATK|IL2RB|ZAP70|SCML4|LINC00861|LINC01934|ICOS|RASGRP1|SIRPG|TIGIT|IGKC|SLAMF6|GPR171|FCMR|CRTAM|LINC00426|CXCR3|TRAT1|PDCD1|SLAMF1|SHISAL2A|CD5|XCL1|LY9|CARD11|CD79B|GZMB|KLRC1|FLT3LG	down
DURANTE_ADULT_OLFACTORY_NEUROEPITHELIUM_MACROPHAGES	1.05846e-31	8.52057e-30	1.46045	-0.93241	-2.96364	81	SRGN|CD74|CYBA|HLA-DRA|CXCR4|HLA-DPA1|HLA-DPB1|RGS1|HLA-DRB1|LAPTM5|HLA-DQB1|HLA-DQA1|TYROBP|ITGB2|C1QA|AIF1|C1QB|APOC1|C3|CTSS|CCL3|COTL1|RGS10|C1QC|MS4A6A|HLA-DRB5|SGK1|CCL3L1|HLA-DMA|CCL4L2|FCER1G|MS4A7|RNASET2|NPC2|DUSP1|FCGR2A|IL1B|RGS2|CD83|CSF1R|GPR183|HLA-DMB|TYMP|FCGR3A|LST1|TREM2|CSF2RA|FGL2|GPR34|CLEC7A|PLD4|GRN|NR4A2|CD14|MSR1|SPI1|P2RY13|RNASE6|CD68|CXCL16|LY86|C3AR1|IGSF6|PHACTR1|HE…	down
DURANTE_ADULT_OLFACTORY_NEUROEPITHELIUM_CD8_T_CELLS	8.29297e-29	3.81477e-27	1.39519	-0.932562	-2.97566	73	TMSB4X|PTPRC|CXCR4|ZFP36L2|RGS1|TSC22D3|SH3BGRL3|LAPTM5|CCL4|ARHGDIB|CCL5|HCST|CD52|IL32|FYB1|CORO1A|CD2|CD3D|STK17B|LCP1|GMFG|CD69|EVL|TNFAIP3|CD48|GZMA|CCL4L2|TRBC2|TRAC|LSP1|CD3E|DUSP2|CYTIP|CD3G|RAC2|NKG7|STK4|IL7R|RUNX3|TRBC1|KLRB1|ALOX5AP|TRAF3IP3|CD7|CD8A|SAMSN1|CST7|PTGER4|LCK|CTSW|TBC1D10C|GZMM|CLEC2D|IL2RG|SYTL3|TAGAP|CKLF|ACAP1|CD96|JAML|CD8B|LINC01871|PTPN22	down
DESCARTES_FETAL_PLACENTA_LYMPHOID_CELLS	1.55547e-36	2.5043e-34	1.56979	-0.883612	-3.01899	130	CD52|IL32|CD2|CD3D|CD69|GZMA|TRBC2|GZMK|CD3E|CD3G|NKG7|RUNX3|KLRB1|ALOX5AP|TRAF3IP3|LTB|CD7|CD8A|GZMH|CST7|CD27|LCK|IKZF3|CTSW|AKNA|ISG20|TBC1D10C|IL2RG|CD247|CDKN2A|PTPN7|CD96|RASAL3|BCL11B|GNPTAB|GNLY|RHOH|CD6|ITK|SAMD3|KLRG1|MYO1G|PRF1|SH2D1A|PSTPIP1|THEMIS|TRAF5|SLFN12L|ZAP70|SCML4|XCL2|LINC00861|LINC01934|ITGB7|CAMK4|RASGRP1|SIRPG|TIGIT|IGKC|SLAMF6|SH2D2A|CRTAM|LINC00426|CXCR3|TRAT1|TRGC2|EO…	down
DESCARTES_FETAL_EYE_MICROGLIA	1.71925e-39	3.69065e-37	1.63442	-0.889122	-3.0711	141	CD74|HLA-DRA|PTPRC|HLA-DPA1|RGS1|HLA-DRB1|LAPTM5|FYB1|ITGB2|C1QA|C1QB|CD37|IKZF1|C1QC|LCP1|MS4A6A|SMAP2|APBB1IP|HLA-DMA|MS4A7|DOCK8|RNASET2|CD84|CD83|OLR1|CSF1R|GPR183|GLIPR1|CYBB|MYO1F|NCKAP1L|INPP5D|CSF2RA|TRAF3IP3|FMNL1|GPR34|CLEC7A|PLD4|LPCAT2|CSF3R|ARHGAP15|SLCO2B1|TLR2|DOCK2|CD14|SPI1|CD247|PLEK|ST6GAL1|TBXAS1|ARHGAP30|FGD2|IL10RA|LY86|RUNX2|AOAH|ADAM28|SKAP1|RHBDF2|ITGAL|VSIG4|ADAP2|F13A1|…	down
FAN_EMBRYONIC_CTX_BIG_GROUPS_BRAIN_IMMUNE	2.5807e-43	8.30984e-41	1.7148	-0.891045	-3.12292	144	SRGN|CD74|HLA-DRA|PTPRC|ZFP36L2|HLA-DRB1|TSC22D3|SH3BGRL3|S100A4|ARHGDIB|HLA-E|HCST|CD52|IL32|FYB1|CORO1A|ITGB2|ARPC1B|CD37|PFN1|MBNL1|STK17B|LCP1|HCLS1|GMFG|CD69|DNAJB1|RNF213|ANXA1|CD48|GZMA|VAMP8|FCER1G|TXNIP|LSP1|FXYD5|CD3E|SP100|DUSP2|CYTIP|ETS1|RAC2|HLA-F|IFITM2|B2M|DUSP1|S100A11|GPSM3|MYH9|PSME1|EEF1D|GIMAP7|EVI2B|HLA-B|CLEC2B|LIMD2|LTB|CD7|RCSD1|GIMAP4|UCP2|ARPC2|ARHGAP45|CARD16|LCK|ICAM3…	down
AIZARANI_LIVER_C1_NK_NKT_CELLS_1				-0.878164		153	TMSB4X|PTPRC|CXCR4|ZFP36L2|RGS1|SH3BGRL3|ARHGDIB|CCL5|CELF2|HCST|IL32|FYB1|CORO1A|ITGB2|CD2|IKZF1|CD53|CD3D|LCP1|EVL|CD48|GZMA|TXNIP|TRBC2|SLA|TRAC|GZMK|CD3E|DUSP2|CYTIP|CD3G|ETS1|RAC2|NKG7|HLA-F|STK4|B2M|EMB|RUNX3|GIMAP7|PIK3IP1|TRBC1|HLA-B|ALOX5AP|WIPF1|SH3KBP1|CD7|CD8A|GZMH|CST7|ARHGAP45|TNFRSF1B|PRDM1|LCK|IKZF3|PARP8|CTSW|PIP4K2A|CD44|SEMA4D|AKNA|ADGRE5|PPP2R5C|ISG20|PRKCH|TBC1D10C|MBP|GZMM|C…	up
AIZARANI_LIVER_C23_KUPFFER_CELLS_3				-0.727288		216	SRGN|SH3BGRL3|S100A4|LAPTM5|CD52|TYROBP|FYB1|ITGB2|AIF1|CD37|LYZ|CTSS|COTL1|HCLS1|GMFG|ANXA1|SMAP2|HSPA1B|SAT1|FCER1G|CTSB|SLA|KCTD12|CD163|PLXDC2|SAMHD1|VSIR|NFKBIA|FCGR2A|S100A11|IL1B|RGS2|C1orf162|VMP1|SLC11A1|EVI2B|TYMP|TSPO|CYBB|MYO1F|LST1|WAS|FGL2|CLEC7A|SAMSN1|GRN|CXCL8|TNFRSF1B|ZEB2|ARRB2|CSF3R|GNAI2|SKAP2|PREX1|AREG|CD44|PARVG|TLR2|CD14|PLEK|IRAK3|TRIM38|CFD|ROCK1|LY86|PTK2B|IGSF6|POU2F2…	up
AIZARANI_LIVER_C25_KUPFFER_CELLS_4				-0.837863		170	SRGN|HLA-DRA|CXCR4|HLA-DPA1|HLA-DPB1|RGS1|HLA-DRB1|LAPTM5|HLA-DQB1|CELF2|HLA-DQA1|TYROBP|ITGB2|AIF1|LYZ|CTSS|COTL1|STK17B|HCLS1|ANXA1|HLA-DRB5|SAT1|SGK1|HLA-DMA|FCER1G|MS4A7|KCTD12|CD163|RNASET2|REL|SAMHD1|RPL36A|OGFRL1|NPC2|FCGR2A|S100A11|IL1B|IER3|RGS2|CD83|C1orf162|CSF1R|GPR183|HLA-DMB|SLC11A1|EVI2B|CYBB|LST1|FGL2|HSPA6|CLEC7A|PLD4|SAMSN1|GRN|CXCL8|TNFRSF1B|ZEB2|ARRB2|LGALS9|NLRP3|SERPINB9|NR4…	up
AIZARANI_LIVER_C2_KUPFFER_CELLS_1				-0.843811		195	SRGN|TMSB4X|HLA-DRA|HLA-DPA1|HLA-DPB1|RGS1|HLA-DRB1|LAPTM5|HLA-DQB1|CELF2|HLA-DQA1|TYROBP|ITGB2|C1QA|AIF1|C1QB|ARPC1B|CD37|LYZ|CTSS|COTL1|RGS10|C1QC|STK17B|HCLS1|MS4A6A|ANXA1|SMAP2|HLA-DRB5|SAT1|SGK1|HLA-DMA|FCER1G|CTSB|MS4A7|KCTD12|CD163|RNASET2|REL|PLXDC2|SAMHD1|RPL36A|OGFRL1|NPC2|VSIR|FCGR2A|S100A11|IL1B|IER3|CD84|RGS2|CD83|C1orf162|CSF1R|GPR183|HLA-DMB|EVI2B|CTSH|CYBB|FCGR3A|LST1|ARPC3|IL18|F…	up
AIZARANI_LIVER_C3_NK_NKT_CELLS_2				-0.820392		159	TMSB4X|PTPRC|CXCR4|ZFP36L2|TSC22D3|S100A4|LAPTM5|ARHGDIB|CELF2|CD52|IL32|FYB1|CORO1A|CD2|IKZF1|CD53|CD3D|STK17B|LCP1|CD69|ANXA1|TNFAIP3|CD48|GZMA|TXNIP|TRBC2|SLA|TRAC|GZMK|CD3E|DUSP2|CYTIP|CD3G|ETS1|RAC2|HLA-F|STK4|B2M|EMB|IL7R|RUNX3|GIMAP7|PIK3IP1|TRBC1|HLA-B|KLRB1|LTB|BCL2|WIPF1|CD8A|PTGER4|PRDM1|LCK|IKZF3|PARP8|PIP4K2A|CD44|SEMA4D|AKNA|ADGRE5|TNFAIP8|CLEC2D|IL2RG|MDFIC|RPS10|PDCD4|SESN1|TAGAP|…	up
AIZARANI_LIVER_C6_KUPFFER_CELLS_2				-0.796316		221	CYBA|HLA-DRA|HLA-DPA1|HLA-DPB1|RGS1|HLA-DRB1|LAPTM5|CCL4|HLA-DQA1|TYROBP|FYB1|ITGB2|C1QA|AIF1|C1QB|ARPC1B|LYZ|CTSS|COTL1|C1QC|HCLS1|MS4A6A|SAT1|VAMP8|SGK1|HLA-DMA|CCL4L2|FCER1G|CTSB|SLA|MS4A7|KCTD12|CD163|RNASET2|PLXDC2|SAMHD1|OGFRL1|NPC2|VSIR|CTSC|FCGR2A|S100A11|IL1B|IER3|CD84|RGS2|CD83|C1orf162|CSF1R|HLA-DMB|SLC11A1|EVI2B|TYMP|CYBB|FCGR3A|LST1|NCKAP1L|IL18|FGL2|GPR34|CLEC7A|UCP2|GRN|CD4|TNFRSF1…	up
BUSSLINGER_DUODENAL_IMMUNE_CELLS				-0.586495		882	SRGN|TMSB4X|CYBA|PTPRC|CXCR4|HLA-DPA1|ZFP36L2|HLA-DPB1|RGS1|TSC22D3|SH3BGRL3|S100A4|LAPTM5|CCL4|ARHGDIB|HLA-E|CCL5|CELF2|HCST|CD52|TYROBP|IL32|FYB1|CORO1A|ITGB2|ARPC1B|CD37|PFN1|MBNL1|CD2|IKZF1|AKAP13|COTL1|CD53|CD3D|RGS10|CDC42|STK17B|LCP1|HCLS1|GMFG|CD69|DNAJB1|EVL|ANXA1|TNFAIP3|MCL1|CD48|SMAP2|GZMA|APBB1IP|FCER1G|TXNIP|SLA|LSP1|FXYD5|CD3E|DUSP2|DOCK8|CYTIP|RNASET2|SFPQ|CD3G|KLF6|ETS1|RAC2|HNRN…	up
BUSSLINGER_ESOPHAGEAL_DENDRITIC_CELLS				-0.698101		205	SRGN|CD74|TMSB4X|HLA-DRA|PTPRC|HLA-DPA1|HLA-DPB1|RGS1|HLA-DRB1|SH3BGRL3|S100A4|LAPTM5|ARHGDIB|HLA-DQB1|CELF2|CD52|HLA-DQA1|TYROBP|ITGB2|AIF1|ARPC1B|CD37|PFN1|CTSS|COTL1|RGS10|STK17B|LCP1|MS4A6A|TNFAIP3|HLA-DRB5|SGK1|HLA-DMA|TXNIP|SLA|LSP1|FXYD5|DUSP2|ANKRD44|B2M|IL1B|RGS2|CD83|RUNX3|CSF1R|GPR183|HLA-DMB|EVI2B|CTSH|HLA-B|CYBB|ALOX5AP|LST1|INPP5D|LTB|ACTR2|FGL2|SH3KBP1|UCP2|CD4|FCGBP|GLRX|CAP1|SERP…	up
BUSSLINGER_GASTRIC_IMMUNE_CELLS				-0.533337		1443	SRGN|TMSB4X|CYBA|PTPRC|CXCR4|HLA-DPA1|ZFP36L2|FKBP5|HLA-DPB1|RGS1|TSC22D3|SH3BGRL3|S100A4|LAPTM5|CCL4|ARHGDIB|HLA-E|CCL5|CELF2|HCST|CD52|TYROBP|IL32|FYB1|CORO1A|ITGB2|ARPC1B|CD37|PFN1|MBNL1|CD2|IKZF1|AKAP13|CTSS|COTL1|CD53|CD3D|RGS10|CDC42|STK17B|LCP1|HCLS1|GMFG|CD69|EVL|RNF213|ANXA1|TNFAIP3|MCL1|CD48|SMAP2|GZMA|APBB1IP|FCER1G|TXNIP|SLA|LSP1|FXYD5|GZMK|CD3E|SORL1|DUSP2|DOCK8|BST2|CYTIP|CD3G|KLF6|…	up
CUI_DEVELOPING_HEART_C8_MACROPHAGE				-0.862468		271	SRGN|CD74|CYBA|HLA-DRA|PTPRC|CXCR4|HLA-DPA1|ZFP36L2|HLA-DPB1|RGS1|HLA-DRB1|SH3BGRL3|S100A4|LAPTM5|ARHGDIB|HLA-DQB1|HLA-E|HCST|TYROBP|FYB1|CORO1A|ITGB2|C1QA|AIF1|C1QB|ARPC1B|CD37|LYZ|IKZF1|CTSS|CCL3|COTL1|CD53|RGS10|C1QC|STK17B|LCP1|HCLS1|GMFG|MS4A6A|MCL1|SMAP2|VAMP8|APBB1IP|SGK1|HLA-DMA|FCER1G|CTSB|SLA|LSP1|MS4A7|CD163|DUSP2|DOCK8|BST2|RNASET2|REL|KLF6|RAC2|NPC2|VSIR|DUSP1|CTSC|NFKBIA|FCGR2A|IER3…	up
CUI_DEVELOPING_HEART_C9_B_T_CELL				-0.909447		149	SRGN|PTPRC|CXCR4|ZFP36L2|RGS1|TSC22D3|LAPTM5|ARHGDIB|HLA-E|CCL5|HCST|CD52|IL32|FYB1|CORO1A|ITGB2|ARPC1B|CD37|COTL1|CD53|CD3D|STK17B|LCP1|HCLS1|GMFG|CD69|DNAJB1|EVL|RNF213|TNFAIP3|CD48|GZMA|FCER1G|TXNIP|LSP1|FXYD5|CD3E|DUSP2|CYTIP|CD3G|ETS1|RAC2|NKG7|HLA-F|STK4|IFITM2|NFKBIA|IL7R|GPSM3|RUNX3|GPR183|GIMAP7|PIK3IP1|HLA-B|CLEC2B|KLRB1|CLK1|LIMD2|LTB|WIPF1|SH3KBP1|CD7|GIMAP4|UCP2|SAMSN1|CST7|ARHGAP45|…	up
DESCARTES_FETAL_ADRENAL_MYELOID_CELLS				-0.85954		160	HLA-DRA|HLA-DPA1|HLA-DPB1|RGS1|HLA-DRB1|HLA-DQB1|HLA-DQA1|C1QA|C1QB|LYZ|C1QC|MS4A6A|HLA-DMA|MS4A7|CD163|RNASET2|IER3|CSF1R|HLA-DMB|SLC11A1|TYMP|CTSZ|CYBB|TREM2|GPR34|CLEC7A|CD4|CXCL8|NLRP3|SLCO2B1|TLR2|CD14|MSR1|SPI1|P2RY13|RNASE6|CD68|FGD2|CFD|IFNGR1|C3AR1|ADAM28|IGSF6|VSIG4|LILRB4|ADAP2|CYTH4|PLAUR|NAIP|ITGAX|MNDA|C5AR1|MS4A4A|SIGLEC10|FPR1|CD86|FCGR1A|CST3|PILRA|CALHM6|UNC93B1|TRPM2|MX2|SLC7A7…	up
DESCARTES_FETAL_CEREBELLUM_MICROGLIA				-0.773347		525	CD74|PTPRC|RGS1|S100A4|LAPTM5|TYROBP|FYB1|CORO1A|ITGB2|C1QA|AIF1|C1QB|CD37|APOC1|LYZ|C3|IKZF1|CTSS|CD53|RGS10|C1QC|LCP1|HCLS1|CD69|MS4A6A|SMAP2|APBB1IP|HLA-DMA|FCER1G|CTSB|SORL1|MS4A7|CD163|DOCK8|CYTIP|RNASET2|PLXDC2|RAC2|CTSC|FCGR2A|IL7R|IL1B|CD84|CD83|OLR1|TRIM22|CSF1R|CAPZB|GPR183|HLA-DMB|SLC11A1|EVI2B|TYMP|CTSZ|GLIPR1|CAPG|CYBB|FCGR3A|MYO1F|ALOX5AP|LST1|WAS|NCKAP1L|TREM2|CSF2RA|TRAF3IP3|IL18|…	up
DESCARTES_FETAL_CEREBRUM_MICROGLIA				-0.791049		386	CD74|RGS1|TYROBP|CORO1A|ITGB2|C1QA|AIF1|CD37|APOC1|LYZ|CTSS|C1QC|HCLS1|MS4A6A|CD48|SMAP2|APBB1IP|CTSB|MS4A7|CD163|DOCK8|CYTIP|CTSC|IL7R|IL1B|CD83|TRIM22|CSF1R|GPR183|HLA-DMB|SLC11A1|EVI2B|TYMP|GLIPR1|CAPG|CYBB|FCGR3A|MYO1F|TREM2|CSF2RA|TRAF3IP3|IL18|FMNL1|HSPA6|GPR34|CLEC7A|PLD4|SAMSN1|ARHGAP24|NCF1|CD4|ARRB2|LAIR1|LPCAT2|CSF3R|MGAT4A|IL13RA1|MAF|ARHGAP15|PARVG|TLR2|DOCK2|SPI1|P2RY13|ADPGK|RNASE6…	up
DESCARTES_FETAL_INTESTINE_MYELOID_CELLS				-0.871252		198	CD74|HLA-DRA|HLA-DPA1|HLA-DPB1|HLA-DRB1|HLA-DQB1|HLA-DQA1|TYROBP|C1QA|AIF1|C1QB|LYZ|CTSS|C1QC|MS4A6A|HLA-DRB5|HLA-DMA|FCER1G|MS4A7|CD163|RNASET2|SAMHD1|FCGR2A|IL1B|CD83|C1orf162|CSF1R|GPR183|HLA-DMB|TYMP|CYBB|FCGR3A|CSF2RA|FGL2|GPR34|CLEC7A|PLD4|NCF1|CD4|CXCL8|NLRP3|CSF3R|CD14|SPI1|P2RY13|PLEK|RNASE6|TBXAS1|CIITA|FGD2|IL10RA|LY86|AOAH|C3AR1|IGSF6|VSIG4|LILRB4|ADAP2|F13A1|GAPT|BCL2A1|ITGAX|MNDA|C5…	up
DESCARTES_FETAL_KIDNEY_LYMPHOID_CELLS				-0.765907		162	CXCR4|CD52|CD2|CD3D|CD69|GZMA|TRBC2|GZMK|CD3E|DUSP2|CD3G|NKG7|HLA-F|IL7R|RUNX3|KLRB1|LTB|CD7|CD8A|CST7|CD27|LCK|IKZF3|CTSW|ISG20|GZMM|IL2RG|CD247|ACAP1|APOBEC3G|SKAP1|BCL11B|RHOH|DENND2D|ITK|PTPN22|PYHIN1|SAMD3|SASH3|MYO1G|PRF1|CLIC3|SH2D1A|CRIP1|SIT1|THEMIS|MATK|IL2RB|SLFN12L|ZAP70|SCML4|S1PR4|LINC00861|LINC01934|ICOS|RASGRP1|SIRPG|TIGIT|TNFSF14|IGKC|SLAMF6|GPR171|SH2D2A|ZNF101|FCMR|CRTAM|LINC00…	up
DESCARTES_FETAL_KIDNEY_MYELOID_CELLS				-0.822034		173	HLA-DPB1|HLA-DQB1|C1QA|AIF1|C1QB|C1QC|MS4A6A|HLA-DRB5|CTSB|MS4A7|CD163|IER3|RGS2|C1orf162|OLR1|CSF1R|GPR183|HLA-DMB|CYBB|TREM2|CSF2RA|GPR34|CLEC7A|NCF1|CXCL8|LPCAT2|NLRP3|SLCO2B1|MSR1|SPI1|P2RY13|RNASE6|CD68|CIITA|FGD2|C3AR1|IGSF6|HAVCR2|RHBDF2|VSIG4|LILRB4|ADAP2|CYTH4|CSTA|PLAUR|MNDA|MS4A4A|PTGS2|CD86|FCGR1A|CST3|SLC43A2|B3GNT5|CLEC9A|SLC15A3|IFI30|ATP8B4|LRRK1|SCIMP|LILRB1|LINC01678|ARHGAP22|CL…	up
DESCARTES_FETAL_LIVER_MYELOID_CELLS				-0.74241		175	RGS1|HLA-DQA1|TYROBP|C1QA|C1QB|CTSS|C1QC|CTSB|MS4A7|CD163|SAMHD1|C1orf162|CSF1R|TYMP|CYBB|FCGR3A|CSF2RA|FGL2|CLEC7A|CXCL8|NABP1|MSR1|P2RY13|RNASE6|CD68|FGD2|IL10RA|CFD|IFNGR1|PDK4|C3AR1|IGSF6|VSIG4|LILRB4|ADAP2|ITGAX|MS4A4A|FPR1|CD86|OTULINL|CST3|MAFB|PILRA|CALHM6|THEMIS2|TNFAIP2|SLC15A3|MX2|LIPA|PLBD1|RBM47|FMN1|SCIMP|TLR5|LILRB1|IFI27|SLC31A2|MPEG1|NCF2|MERTK|LRRC25|SIRPB1|GAA|TMIGD3|CCR1|TNFAI…	up
DESCARTES_FETAL_LUNG_MYELOID_CELLS				-0.838274		154	CD74|HLA-DRA|HLA-DPA1|HLA-DPB1|HLA-DRB1|HLA-DQB1|HLA-DQA1|C1QA|C1QB|LYZ|C1QC|MS4A6A|HLA-DRB5|HLA-DMA|MS4A7|CD163|IL1B|CD83|CYBB|CSF2RA|FGL2|GPR34|CLEC7A|PLD4|NLRP3|CD14|SPI1|P2RY13|RNASE6|CIITA|FGD2|C3AR1|IGSF6|HAVCR2|TGFBI|VSIG4|LILRB4|CYTH4|BCL2A1|NAIP|ITGAX|MNDA|MS4A4A|IRF8|PTGS2|FPR1|CD86|FCGR1A|KCNMB1|PILRA|CLEC9A|TRPM2|SLC15A3|IFI30|ATP8B4|HRH2|LRRK1|SCIMP|CLEC5A|MPEG1|KYNU|CD33|PRAM1|NCF2|…	up
DESCARTES_FETAL_PANCREAS_MYELOID_CELLS				-0.852577		202	SRGN|HLA-DPA1|HLA-DRB1|HLA-DQB1|HLA-DQA1|TYROBP|C1QA|C1QB|LYZ|C1QC|MS4A6A|HLA-DRB5|FCER1G|MS4A7|CD163|OGFRL1|FCGR2A|IL1B|CD83|C1orf162|CSF1R|CTSZ|CYBB|MYO1F|LST1|CSF2RA|FGL2|GPR34|CLEC7A|PLD4|NCF1|CXCL8|NLRP3|CSF3R|CD14|MSR1|SPI1|P2RY13|PLEK|RNASE6|TBXAS1|CD68|FGD2|C3AR1|ADAM28|IGSF6|CLEC12A|JAML|VSIG4|LILRB4|F13A1|TFEC|PADI2|BCL2A1|CSTA|ITGAX|MNDA|C5AR1|MS4A4A|CX3CR1|SIGLEC10|FPR1|CD86|RGS18|FCG…	up
DESCARTES_FETAL_THYMUS_ANTIGEN_PRESENTING_CELLS				-0.832949		164	SRGN|CD74|HLA-DRA|HLA-DPA1|HLA-DPB1|RGS1|HLA-DRB1|TYROBP|C1QA|C1QB|LYZ|CTSS|MS4A6A|HLA-DRB5|FCER1G|MS4A7|CD84|CD83|HLA-DMB|CTSH|CYBB|MYO1F|CSF2RA|IL18|FGL2|CLEC7A|PLD4|SAMSN1|CST7|NABP1|RASGEF1B|TLR2|CD14|SPI1|P2RY13|PLEK|CD68|FGD2|IL10RA|LY86|ACSL1|IGSF6|ADAP2|BIRC3|F13A1|TFEC|PLAUR|ITGAX|MNDA|IRF8|SIGLEC10|CD86|EPSTI1|OTULINL|PLCB2|SLC8A1|MAFB|LRRK2|ALOX5|THEMIS2|CLEC9A|UNC93B1|FGR|SLC15A3|DAPP…	up
FAN_EMBRYONIC_CTX_BIG_GROUPS_MICROGLIA				-0.728934		360	SRGN|CD74|CYBA|PTPRC|ZFP36L2|RGS1|LAPTM5|CCL4|ARHGDIB|HLA-E|HCST|TYROBP|FYB1|CORO1A|ITGB2|C1QA|AIF1|C1QB|ARPC1B|CD37|PFN1|APOC1|C3|IKZF1|CTSS|CCL3|COTL1|CD53|RGS10|C1QC|LCP1|HCLS1|GMFG|DNAJB1|RNF213|HSPA1B|SAT1|VAMP8|APBB1IP|FCER1G|CTSB|SORL1|SP100|MS4A7|KCTD12|DOCK8|BST2|RNASET2|PLXDC2|NPC2|VSIR|B2M|DUSP1|CTSC|NFKBIA|FCGR2A|S100A11|IER3|GPSM3|CD84|RGS2|CD83|OLR1|CSF1R|CAPZB|GPR183|TGFBR2|VMP1|EV…	up
FAN_EMBRYONIC_CTX_BRAIN_NAIVE_LIKE_T_CELL				-0.809063		150	PTPRC|CXCR4|TSC22D3|ARHGDIB|CD52|IL32|CORO1A|CD2|CD3D|STK17B|GMFG|CD69|ANXA1|TNFAIP3|CD48|TXNIP|LSP1|FXYD5|CD3E|CYTIP|CD3G|ETS1|RAC2|HLA-F|STK4|IL7R|GPSM3|EEF1D|GIMAP7|PIK3IP1|HLA-B|LIMD2|TRAF3IP3|LTB|CD7|GIMAP4|CD27|GSTK1|LCK|ICAM3|PSMB9|CDC42SE2|CD44|ARHGAP15|ARHGEF1|ISG20|PRKCH|TBC1D10C|OCIAD2|TNFAIP8|RGCC|CLEC2D|IL2RG|FAM107B|OXNAD1|PDCD4|ACAP1|CD96|BTN3A2|ABRACL|GBP2|JAML|SKAP1|TC2N|RIPOR2|L…	up
FAN_OVARY_CL12_T_LYMPHOCYTE_NK_CELL_2				-0.689762		160	SRGN|TMSB4X|CYBA|PTPRC|CXCR4|ZFP36L2|TSC22D3|SH3BGRL3|S100A4|LAPTM5|ARHGDIB|HLA-E|CCL5|CD52|IL32|CORO1A|ARPC1B|PFN1|CD2|AKAP13|CD53|CD3D|CDC42|CD69|ANXA1|TNFAIP3|TRBC2|TRAC|FXYD5|DUSP2|CYTIP|KLF6|STK4|B2M|S100A11|IL7R|GPR183|GIMAP7|EVI2B|TRBC1|GLIPR1|HLA-B|TPM3|KLRB1|ALOX5AP|LTB|WIPF1|CD7|SAMSN1|CST7|TGFB1|ARPC2|YWHAB|CDC42SE2|MSN|CD44|PPP2R5C|ISG20|RGCC|ELF1|CLEC2D|IL2RG|JAK1|RPS10|ATP5F1E|PDCD4…	up
FAN_OVARY_CL13_MONOCYTE_MACROPHAGE				-0.578915		450	SRGN|CD74|TMSB4X|CYBA|HLA-DRA|PTPRC|CXCR4|HLA-DPA1|HLA-DPB1|RGS1|HLA-DRB1|SH3BGRL3|S100A4|LAPTM5|ARHGDIB|HLA-DQB1|HCST|CD52|HLA-DQA1|TYROBP|CORO1A|ITGB2|C1QA|AIF1|ARPC1B|CD37|PFN1|LYZ|AKAP13|CTSS|COTL1|CD53|RGS10|CDC42|LCP1|HCLS1|GMFG|MS4A6A|ANXA1|CD48|HLA-DRB5|SAT1|VAMP8|HLA-DMA|FCER1G|CTSB|LSP1|FXYD5|MS4A7|CYTIP|RNASET2|REL|STK4|NPC2|CFLAR|B2M|DUSP1|CTSC|NFKBIA|FCGR2A|S100A11|IER3|GPSM3|RGS2|CD…	up
FAN_OVARY_CL18_B_LYMPHOCYTE				-0.456756		416	SRGN|CD74|CYBA|HLA-DRA|CXCR4|HLA-DPA1|HLA-DPB1|HLA-DRB1|SH3BGRL3|LAPTM5|ARHGDIB|HLA-DQB1|HCST|HLA-DQA1|TYROBP|CORO1A|ARPC1B|CD37|PFN1|AKAP13|CTSS|CD53|LCP1|HCLS1|MS4A6A|HLA-DRB5|HSPA1B|SAT1|VAMP8|HLA-DMA|FCER1G|CTSB|LSP1|FXYD5|CYTIP|RNASET2|REL|STK4|HSPH1|NPC2|CFLAR|B2M|CTSC|GPSM3|RGS2|CD83|GPR183|HLA-DMB|EVI2B|TYMP|EEF1B2|CTSZ|GLIPR1|CAPG|HLA-B|TPM3|ALOX5AP|ARPC3|LIMD2|LTB|FMNL1|ACTR2|CAPZA1|PLD…	up
FAN_OVARY_CL4_T_LYMPHOCYTE_NK_CELL_1				-0.626102		244	SRGN|TMSB4X|CYBA|PTPRC|CXCR4|ZFP36L2|HLA-DPB1|HLA-DRB1|TSC22D3|SH3BGRL3|S100A4|LAPTM5|CCL4|ARHGDIB|HLA-DQB1|HLA-E|CCL5|HCST|CD52|IL32|CORO1A|ITGB2|ARPC1B|CD37|PFN1|CD2|AKAP13|COTL1|CD53|CD3D|CDC42|LCP1|CD69|ANXA1|MCL1|GZMA|TRBC2|TRAC|LSP1|FXYD5|GZMK|CD3E|DUSP2|CYTIP|KLF6|NKG7|STK4|IFITM2|B2M|S100A11|RUNX3|PSME1|GIMAP7|TRBC1|HLA-B|TPM3|KLRB1|ALOX5AP|ARPC3|LIMD2|CAPZA1|WIPF1|CD7|GZMH|SAMSN1|CST7|PR…	up
FAN_OVARY_CL7_ANGEIOGENIC_ENDOTHELIAL_CELL				-0.415558		249	CD74|TMSB4X|HLA-DRA|HLA-DPA1|ZFP36L2|HLA-DPB1|HLA-DRB1|TSC22D3|HLA-DQB1|HLA-E|ARPC1B|HLA-DRB5|HSPA1B|SAT1|HLA-DMA|TXNIP|FXYD5|KCTD12|BST2|NPC2|IFITM2|B2M|DUSP1|RSRP1|PSME1|GIMAP7|TGFBR2|TSPO|MEF2C|HLA-B|TPM3|A2M|GIMAP4|GRN|YWHAB|GSTK1|LPAR6|ZFP36L1|PSMB9|DDX3X|NKTR|ELF1|GIMAP1|ISG15|CCNL1|ITM2A|IFNGR1|IGFBP7|IFITM3|ETS2|SRSF7|WASF2|SCP2|INTS6|IFI44L|PSME2|MYL12A|LRRFIP1|MGP|KLF4|PECAM1|ARGLU1|VAM…	up
GAO_LARGE_INTESTINE_24W_C11_PANETH_LIKE_CELL				-0.787922		311	SRGN|CD74|HLA-DRA|PTPRC|CXCR4|HLA-DPA1|HLA-DPB1|HLA-DRB1|LAPTM5|CCL4|ARHGDIB|HLA-DQB1|HCST|HLA-DQA1|TYROBP|FYB1|ITGB2|C1QA|AIF1|C1QB|CD37|LYZ|IKZF1|CCL3|COTL1|CD53|C1QC|LCP1|HCLS1|GMFG|MS4A6A|TNFAIP3|CD48|SGK1|HLA-DMA|FCER1G|SLA|LSP1|MS4A7|CD163|DUSP2|RAC2|OGFRL1|CTSC|FCGR2A|IL1B|GPSM3|CD84|CD83|RUNX3|CSF1R|HLA-DMB|EVI2B|CTSZ|CLEC2B|CYBB|FCGR3A|LST1|WAS|NCKAP1L|INPP5D|FMNL1|FGL2|HSPA6|WIPF1|GPR34…	up
GAO_LARGE_INTESTINE_ADULT_CI_MESENCHYMAL_CELLS				-0.681863		328	SRGN|PTPRC|HLA-DPA1|RGS1|S100A4|LAPTM5|ARHGDIB|HCST|CD52|FYB1|CORO1A|ITGB2|CD37|CD2|IKZF1|CD53|CD3D|C1QC|LCP1|HCLS1|GMFG|CD69|CD48|APBB1IP|SLA|LSP1|FXYD5|CD3E|DOCK8|BST2|CYTIP|ANKRD44|NKG7|EMB|IL7R|GPSM3|RUNX3|GPR183|EVI2B|MEF2C|GLIPR1|CLEC2B|CYBB|ALOX5AP|WAS|NCKAP1L|INPP5D|LIMD2|TRAF3IP3|FGL2|WIPF1|CD7|RCSD1|GIMAP4|SAMSN1|CST7|TGFB1|NCF1|CD27|ZEB2|ELMO1|PRDM1|LCK|CTSW|MSN|ARHGAP15|PARVG|ISG20|TB…	up
HAY_BONE_MARROW_DENDRITIC_CELL				-0.45951		183	CD74|HLA-DRA|HLA-DPA1|HLA-DPB1|HLA-DRB1|HLA-DQB1|HLA-DQA1|HLA-DRB5|HLA-DMA|LSP1|GPR183|HLA-DMB|ALOX5AP|CSF2RA|PLD4|PARVG|RNASE6|CIITA|RUNX2|TGFBI|JAML|PHACTR1|LILRB4|GAPT|PALD1|B4GALT1|CCDC88A|IRF8|SPINT2|CST3|SLC20A1|C12orf75|UNC93B1|ALDH2|PKIB|PLAC8|C1orf54|TPM2|CXCR3|WDFY4|IRF7|SPNS3|KCNK6|RPS6KA4|DNAJC4	up
HAY_BONE_MARROW_IMMATURE_NEUTROPHIL				-0.372715		191	CTSS|CDC42|SGK1|CTSB|TXNIP|NPC2|NFKBIA|FCGR2A|IL1B|IER3|VMP1|EVI2B|CLEC7A|LCP2|CD4|ZEB2|NLRP3|ZFP36L1|DDX3X|PICALM|IL13RA1|IL10RA|GLUL|MAP3K8|DSE|EVI2A|UBA52|PRKAG2|IER5|GPCPD1|SUSD6|BCL2A1|PLSCR1|PTP4A2|ATP2B1-AS1|MGAT1|CD86|FCGR1A|PFDN5|SLC8A1|RHOA|MAFB|SLC43A2|PLIN2|B3GNT5|CRIP1|SHTN1|CTNNB1|TNFAIP2|IFI30|PELI1|LIPA|NOTCH2|SH3BP2|ARHGAP27|USP3|KDM6B|BCL2L11|FUOM|NUMB|G0S2|UBE2D3|CCR1|PCBP2|EPB…	up
HAY_BONE_MARROW_MONOCYTE				-0.545963		215	TMSB4X|C1QA|AIF1|C1QB|ARPC1B|COTL1|SMAP2|SAT1|FCER1G|MS4A7|CYTIP|RNASET2|SLC25A6|VSIR|S100A11|CSF1R|CAPZB|FCGR3A|LST1|WAS|ARPC3|FMNL1|SH3BGRL|TNFRSF1B|ARRB2|LGALS9|MSR1|SPI1|ISG15|SERPINA1|TBXAS1|CD68|FGD2|CXCL16|PDK4|C3AR1|POU2F2|GRK2|RGS19|GBP2|IFITM3|ADAP2|SELPLG|PSME2|PTPN6|ABI3|UTRN|SPN|LYN|RNF149|ITGAX|LRRFIP1|DOCK5|C5AR1|CMTM6|SYNGR2|PECAM1|RNF144B|SIGLEC10|VAMP5|RIN3|RABGAP1L|MYO1G|TNFSF1…	up
HAY_BONE_MARROW_NAIVE_T_CELL				-0.47251		382	ZFP36L2|TSC22D3|FYB1|CD2|CD3D|CD69|DNAJB1|EVL|TNFAIP3|CD48|TRBC2|TRAC|FXYD5|CD3E|CD3G|ETS1|RPL36A|ANKRD44|STK4|IL7R|GPSM3|RPS6|EEF1D|GIMAP7|PIK3IP1|TRBC1|EEF1B2|TRAF3IP3|LTB|BCL2|GIMAP4|ARHGAP45|CD27|PTGER4|RPL22|GSTK1|LCK|ICAM3|MGAT4A|CDC42SE2|ARHGAP15|ARHGEF1|ISG20|OCIAD2|TNFAIP8|RGCC|ELF1|GIMAP1|CLEC2D|FAM107B|OXNAD1|CORO1B|RPS10|ACAP1|SOCS1|ITM2A|CD96|RPL11|EML4|KLF2|TMC8|PABPC1|FOXP1|BIN1|TC…	up
HAY_BONE_MARROW_NEUTROPHIL				-0.4266		436	SRGN|CYBA|SH3BGRL3|S100A4|TYROBP|STK17B|LCP1|GMFG|MS4A6A|ANXA1|MCL1|KCTD12|CD163|KLF6|PLXDC2|OGFRL1|DUSP1|EMB|RGS2|MYH9|C1orf162|SLC11A1|TYMP|TSPO|CTSZ|CTSH|GLIPR1|CAPG|CYBB|ACTR2|FGL2|AHNAK|SAMSN1|TGFB1|NCF1|GRN|CXCL8|PYCARD|CARD16|CSF3R|GNAI2|SKAP2|ARHGAP26|MFSD1|MSN|CD44|TLR2|DOCK2|CD14|P2RY13|IRAK3|CCNL1|FGD4|ATP5F1E|CKLF|LY86|IFNGR1|MT-CO1|ACSL1|CD302|ABRACL|IGSF6|CLEC12A|CASP1|CD55|ETS2|CNP…	up
HAY_BONE_MARROW_NK_CELLS				-0.532918		348	CCL4|ARHGDIB|HLA-E|HCST|CORO1A|ITGB2|PFN1|CCL3|CD53|RNF213|GZMA|RAC2|NKG7|HLA-F|IFITM2|CFLAR|B2M|CTSC|RUNX3|RSRP1|PSME1|KLRB1|MYO1F|WIPF1|CD7|UCP2|CST7|PRPF38B|ARPC2|PSMB9|CAP1|CTSW|PIP4K2A|AKNA|ADGRE5|PRKCH|TBC1D10C|MBP|GZMM|PAXX|IL2RG|CD247|SYTL3|JAK1|ARHGAP30|BIN2|CEMIP2|AOAH|SIGIRR|BTN3A2|HAVCR2|APOBEC3G|OSTF1|EFHD2|CDC42SE1|SKAP1|SIPA1|ITGAL|GPR65|PCSK7|GNPTAB|CASP8|SCP2|DDIT4|CBLB|GNLY|TAPB…	up
HU_FETAL_RETINA_MICROGLIA				-0.800792		370	SRGN|CD74|TMSB4X|CYBA|HLA-DRA|PTPRC|HLA-DPA1|ZFP36L2|RGS1|HLA-DRB1|LAPTM5|ARHGDIB|HLA-E|HCST|TYROBP|FYB1|CORO1A|ITGB2|C1QA|AIF1|C1QB|ARPC1B|CD37|PFN1|MBNL1|C3|IKZF1|AKAP13|CTSS|COTL1|CD53|RGS10|C1QC|LCP1|HCLS1|GMFG|DNAJB1|RNF213|SMAP2|HSPA1B|SAT1|VAMP8|APBB1IP|SGK1|HLA-DMA|CCL4L2|FCER1G|CTSB|TXNIP|SLA|LSP1|SORL1|SP100|MS4A7|KCTD12|DOCK8|RNASET2|KLF6|PLXDC2|SAMHD1|STK4|OGFRL1|NPC2|VSIR|B2M|DUSP1|C…	up
LAKE_ADULT_KIDNEY_C24_ENDOTHELIAL_CELLS_AEA_AND_DVR				-0.451887		151	SRGN|CD74|TMSB4X|HLA-DRA|HLA-DRB1|HLA-E|MBNL1|AKAP13|SP100|KCTD12|HSPH1|MACF1|IFITM2|B2M|DUSP1|NFKBIA|RPS6|MYH9|MEF2C|HLA-B|TPM3|A2M|AHNAK|ELMO1|YWHAB|ARHGAP26|RPL11|PABPC1|IFITM3|DOCK4|RPL5|UTRN|DPYD|MYL12A|PECAM1|ARGLU1|MYL12B|CD93|FCHSD2|RHOA	up
LAKE_ADULT_KIDNEY_C26_MESANGIAL_CELLS				-0.362738		171	TMSB4X|HLA-E|DNAJB1|HSPA1B|DOCK8|PLXDC2|ETS1|USP53|HSPH1|B2M|DUSP1|NFKBIA|MYH9|MEF2C|A2M|AHNAK|ZEB2|ZFP36L1|NKTR|EPB41L2|ROCK1|IGFBP7|DOCK4|CPM|FRMD4A|CBLB|UTRN|POSTN|DPYD|MGP|ZBTB16|ARGLU1|ELL2|FCHSD2|TBC1D1|JUN|ITGA1|HSPB1|INPP4B|GATA3|ITPR1|RASAL2|MAML3|WNK1|ENG|AKAP9|MAP3K5|TNS3|SLCO3A1|HERC1	up
MANNO_MIDBRAIN_NEUROTYPES_HENDO				-0.372078		845	SRGN|TMSB4X|CYBA|ZFP36L2|FKBP5|TSC22D3|IL32|ARPC1B|PFN1|GMFG|ANXA1|MCL1|GZMA|SAT1|SGK1|TXNIP|FXYD5|KLF6|ETS1|USP53|NPC2|IFITM2|CFLAR|B2M|DUSP1|FCGR2A|MYH9|GIMAP7|TGFBR2|PIK3IP1|MEF2C|CLEC2B|A2M|INPP5D|SMARCA2|WIPF1|RCSD1|GIMAP4|AHNAK|LCP2|TGFB1|CASP4|GRN|CD4|CXCL8|CD27|TNFRSF1B|LGALS9|GLRX|PRDM1|ARHGAP18|LPAR6|ZFP36L1|GNAI2|PREX1|PICALM|MSN|SLCO2B1|ARHGEF1|PRKCH|RGCC|ELF1|GIMAP1|ST6GAL1|ISG15|TRI…	up
MANNO_MIDBRAIN_NEUROTYPES_HMGL				-0.715529		552	SRGN|CD74|CYBA|PTPRC|ZFP36L2|FKBP5|RGS1|LAPTM5|CCL4|ARHGDIB|HCST|TYROBP|FYB1|ITGB2|C1QA|C1QB|ARPC1B|CD37|APOC1|C3|IKZF1|CTSS|CCL3|CD53|C1QC|STK17B|LCP1|HCLS1|GMFG|CD69|DNAJB1|RNF213|TNFAIP3|CD48|SAT1|VAMP8|APBB1IP|SGK1|FCER1G|CTSB|TXNIP|SLA|SORL1|MS4A7|KCTD12|CD163|DUSP2|DOCK8|CYTIP|RNASET2|REL|PLXDC2|SAMHD1|ANKRD44|HSPH1|OGFRL1|NPC2|B2M|DUSP1|CTSC|NFKBIA|FCGR2A|IL7R|IL1B|CD84|CD83|OLR1|RUNX3|TRI…	up
MURARO_PANCREAS_ENDOTHELIAL_CELL				-0.321506		349	SRGN|CXCR4|ZFP36L2|ARHGDIB|HLA-E|GMFG|SGK1|ETS1|MACF1|IFITM2|MYH9|GIMAP7|TGFBR2|MEF2C|HLA-B|A2M|SH3KBP1|GIMAP4|ARPC2|PRDM1|LPAR6|SKAP2|PREX1|MSN|RGCC|TSPAN14|JAK1|RAP1A|IGFBP7|IFITM3|DOCK4|ETS2|FMNL3|DAB2|FRMD4A|CBLB|ABI3|UTRN|VASH1|ST8SIA4|PDGFB|PECAM1|MYL12B|RCC2|CD93|IFI16|GBP4|TBC1D1|RILPL2|ITGA1|PPP1R18|S100A13|CTNNB1|SMAD7|ID3|FABP5|LRRC8C|IL4R|RB1|MMP2|VWF|RFLNB|ITPRIPL2|ATP1B3|IFI27|CFL1|…	up
RUBENSTEIN_SKELETAL_MUSCLE_B_CELLS				-0.689213		171	CD74|CYBA|HLA-DRA|PTPRC|CXCR4|HLA-DPA1|HLA-DPB1|HLA-DRB1|TSC22D3|LAPTM5|HLA-DQB1|CD52|HLA-DQA1|CD37|CTSS|CD53|GMFG|CD69|CD48|HLA-DMA|RNASET2|RAC2|RPL36A|STK4|RPS6|CD83|C1orf162|RSRP1|TRIM22|GPR183|EEF1D|EVI2B|EEF1B2|ALOX5AP|ARPC3|CLK1|LIMD2|LTB|ARHGAP24|CASP4|NCF1|RPL22|CARD16|TBC1D10C|RPS10|LY86|MT-CO1|RPL11|PABPC1|OSTF1|RPS8|UBA52|GTF3A|RPL5|GAPT|RHOH|B4GALT1|CMTM6|IRF8|RPS29|PFDN5|ACTR3|SELL|I…	up
RUBENSTEIN_SKELETAL_MUSCLE_MYELOID_CELLS				-0.622601		341	SRGN|CD74|TMSB4X|CYBA|HLA-DRA|PTPRC|HLA-DPA1|HLA-DPB1|HLA-DRB1|TSC22D3|SH3BGRL3|S100A4|LAPTM5|ARHGDIB|HCST|CD52|TYROBP|FYB1|CORO1A|ITGB2|AIF1|ARPC1B|CD37|PFN1|LYZ|CTSS|CCL3|COTL1|CD53|RGS10|CDC42|LCP1|HCLS1|GMFG|DNAJB1|MS4A6A|MCL1|CD48|SMAP2|SAT1|VAMP8|HLA-DMA|FCER1G|CTSB|LSP1|FXYD5|MS4A7|DUSP2|RNASET2|SAMHD1|RPL36A|SLC25A6|NPC2|DUSP1|NFKBIA|S100A11|IL1B|IER3|GPSM3|RGS2|CD83|C1orf162|CAPZB|VMP1|T…	up
RUBENSTEIN_SKELETAL_MUSCLE_NK_CELLS				-0.629118		221	SRGN|TMSB4X|CYBA|PTPRC|ZFP36L2|TSC22D3|SH3BGRL3|S100A4|LAPTM5|CCL4|ARHGDIB|CCL5|HCST|CD52|TYROBP|FYB1|CORO1A|ITGB2|ARPC1B|CD37|PFN1|CCL3|CD53|CDC42|LCP1|GMFG|CD69|EVL|ANXA1|CD48|GZMA|VAMP8|FCER1G|ETS1|RAC2|NKG7|STK4|IFITM2|B2M|CTSC|GPSM3|C1orf162|CAPZB|PSME1|CLEC2B|TPM3|KLRB1|FCGR3A|CD99|ALOX5AP|ARPC3|LIMD2|CD7|GZMH|GIMAP4|UCP2|CST7|CASP4|ARPC2|GLRX|LCK|PSMB9|CAP1|CTSW|MSN|PPP2R5C|TBC1D10C|GZMM|P…	up
RUBENSTEIN_SKELETAL_MUSCLE_PCV_ENDOTHELIAL_CELLS				-0.451886		224	CD74|TMSB4X|HLA-DRA|HLA-DPA1|ZFP36L2|HLA-DPB1|HLA-DRB1|HLA-DQB1|HLA-E|HLA-DQA1|SAT1|HLA-DMA|FXYD5|KCTD12|RPL36A|NPC2|IFITM2|CTSC|NFKBIA|RPS6|MYH9|GIMAP7|TGFBR2|HLA-B|CLEC2B|TPM3|GIMAP4|RPL22|GNAI2|OCIAD2|GIMAP1|ITM2A|RPL11|KLF2|IFITM3|FOXP1|ETS2|RPS8|PSME2|MYL12A|PLSCR1|LRRFIP1|COMMD6|SYNE2|KLF4|FLI1|PFDN5|CD93|IFI16|MGST2|GBP4|HSPB1|RPS4Y1|GIMAP6|RPL31|YBX1|ID3|FABP5	up
RUBENSTEIN_SKELETAL_MUSCLE_T_CELLS				-0.629267		177	TMSB4X|CYBA|PTPRC|CXCR4|ZFP36L2|TSC22D3|SH3BGRL3|LAPTM5|ARHGDIB|HCST|CD52|IL32|FYB1|CORO1A|ARPC1B|CD37|PFN1|CD2|COTL1|CD3D|GMFG|CD69|EVL|CD48|FXYD5|CD3E|CD3G|ETS1|RPL36A|IL7R|RPS6|EEF1D|EEF1B2|LIMD2|TRAF3IP3|LTB|CD7|GIMAP4|RPL22|LCK|CD44|PPP2R5C|ISG20|OCIAD2|IL2RG|RPS10|RPL11|ABRACL|PABPC1|CDC42SE1|RPS8|UBA52|RPL5|COMMD6|RPS29|TMA7|HMGN1|PFDN5|APRT|ACTR3|SELL|RPLP2|CRIP1|C1orf56|RPS4Y1|RPL27A|RPL…	up
TRAVAGLINI_LUNG_ALVEOLAR_FIBROBLAST_CELL				-0.395196		149	SRGN|S100A4|ANXA1|SAT1|PLXDC2|SAMHD1|USP53|MACF1|DUSP1|A2M|CD8A|UCP2|CASP4|NABP1|SRGAP1|ELMO1|SERPINB9|CD44|CD14|RGCC|METTL7A|DOCK4|SPINT2|COL8A1|OLFML3	up
TRAVAGLINI_LUNG_CAPILLARY_INTERMEDIATE_1_CELL				-0.556428		152	CD74|FKBP5|HLA-DRB1|TSC22D3|S100A4|HLA-DQB1|HLA-DQA1|IL32|DNAJB1|ANXA1|HLA-DRB5|SGK1|RNASET2|IL7R|CD83|RSRP1|PIK3IP1|TYMP|HLA-B|RCSD1|ZFP36L1|PREX1|ISG20|CD14|RGCC|TBXAS1|IFNGR1|WASF2|PALD1|SAMD9L|PDGFB|SYNGR2|PLIN2|CCND3|MXD4|ITGA1|CDKN2B|IRF1|ZNF331|PLAGL1|PPP1R15A|RASAL2	up
TRAVAGLINI_LUNG_CLASSICAL_MONOCYTE_CELL				-0.619937		263	S100A4|TYROBP|LYZ|CTSS|COTL1|STK17B|MS4A6A|MCL1|SAT1|FCER1G|KCTD12|CD163|PLXDC2|NPC2|FCGR2A|C1orf162|VMP1|SLC11A1|EVI2B|TYMP|TSPO|MEF2C|CYBB|MYO1F|ACTR2|FGL2|AHNAK|CLEC7A|NCF1|CD4|TNFRSF1B|ZEB2|ARRB2|LGALS9|PYCARD|CARD16|NLRP3|CSF3R|SKAP2|MIS18BP1|PICALM|MFSD1|IL13RA1|TLR2|CD14|SPI1|P2RY13|RNASE6|SERPINA1|IRAK3|FGD4|FGD2|METTL7A|LY86|IFNGR1|AOAH|ACSL1|POU2F2|USP15|CLEC12A|CASP1|PABPC1|TGFBI|EFHD2…	up
TRAVAGLINI_LUNG_EREG_DENDRITIC_CELL				-0.44285		566	SRGN|CD74|HLA-DRA|HLA-DPA1|FKBP5|HLA-DPB1|HLA-DRB1|HLA-DQB1|HLA-DQA1|TYROBP|AIF1|LYZ|AKAP13|COTL1|RGS10|C1QC|HCLS1|MS4A6A|TNFAIP3|MCL1|HLA-DRB5|SAT1|VAMP8|SGK1|HLA-DMA|FCER1G|CTSB|MTRNR2L8|SORL1|MS4A7|KCTD12|CD163|REL|SFPQ|PLXDC2|USP53|NPC2|DUSP1|FCGR2A|S100A11|IL1B|IER3|RGS2|CD83|C1orf162|OLR1|CSF1R|GPR183|HLA-DMB|SLC11A1|TYMP|CTSZ|CTSH|GLIPR1|TPM3|CYBB|A2M|LST1|CSF2RA|ACTR2|FGL2|AHNAK|CLEC7A|LC…	up
TRAVAGLINI_LUNG_MACROPHAGE_CELL				-0.455261		198	CD74|HLA-DRB1|HLA-DQB1|HLA-DQA1|TYROBP|C1QA|C1QB|APOC1|LYZ|CTSS|C1QC|HLA-DRB5|FCER1G|CTSB|MS4A7|CD163|PLXDC2|NPC2|CTSC|FCGR2A|S100A11|IL1B|C1orf162|OLR1|SLC11A1|TYMP|TSPO|CTSH|CAPG|CYBB|ALOX5AP|TREM2|GRN|CXCL8|RASGEF1B|SLCO2B1|RGCC|MSR1|ISG15|SERPINA1|CXCL16|C3AR1|ACSL1|GLUL|IGSF6|TGFBI|VSIG4|DAB2|CNDP2|BCL2A1|CSTA|PLSCR1|PLAUR|CCDC88A|MS4A4A|KLF4|PLEC|FPR1|CST3|SLC43A2|PILRA|CXCL2|TNFAIP2|HSPB1|…	up
TRAVAGLINI_LUNG_NEUTROPHIL_CELL				-0.406789		319	SRGN|FKBP5|TYROBP|CORO1A|CTSS|HCLS1|RNF213|TNFAIP3|MCL1|SMAP2|SAT1|SLA|SORL1|ANKRD44|VSIR|IFITM2|DUSP1|EMB|FCGR2A|S100A11|RGS2|SLC11A1|HLA-B|MYO1F|ALOX5AP|WAS|CLEC7A|LCP2|SAMSN1|NCF1|CXCL8|ARRB2|CSF3R|GNAI2|PREX1|ARHGEF1|TLR2|SPI1|P2RY13|IL2RG|FAM107B|IRAK3|FGD4|ATP5F1E|ACSL1|POU2F2|KLF2|DENND3|CDC42SE1|JAML|IFITM3|ENTPD1|TAPBP|SMCHD1|PADI2|RNF149|B4GALT1|BCL2A1|C4orf48|PLAUR|ITGAX|MNDA|YPEL3|C5A…	up
TRAVAGLINI_LUNG_NONCLASSICAL_MONOCYTE_CELL				-0.611457		176	TYROBP|CTSS|COTL1|SAT1|FCER1G|MS4A7|NPC2|DUSP1|S100A11|C1orf162|CSF1R|VMP1|SLC11A1|TYMP|CYBB|FCGR3A|LST1|FGL2|CLEC7A|CD4|TNFRSF1B|ZEB2|LGALS9|SPI1|P2RY13|ISG15|SERPINA1|IRAK3|TBXAS1|TSPAN14|FGD2|CXCL16|SFMBT2|POU2F2|CLEC12A|RGS19|CASP1|IFITM3|ETS2|PTPN6|ABI3|UTRN|LYN|BCL2A1|ITGAX|C5AR1|CMTM6|TNFSF13B|KLF4|MGAT1|PECAM1|RNF144B|SIGLEC10|CD86|RGS18|CST3|MAFB|STXBP2|ATP1A1|CD300A|MYO1G|TNFSF10|PILRA|…	up
TRAVAGLINI_LUNG_OLR1_CLASSICAL_MONOCYTE_CELL				-0.347181		708	SRGN|FKBP5|TYROBP|AIF1|PFN1|LYZ|CTSS|CCL3|CD53|RGS10|LCP1|HCLS1|TNFAIP3|MCL1|SAT1|FCER1G|CTSB|SLA|MTRNR2L8|MS4A7|KCTD12|CD163|SFPQ|NPC2|CFLAR|DUSP1|NFKBIA|FCGR2A|S100A11|IL1B|IER3|CD83|MYH9|OLR1|GPR183|SLC11A1|TYMP|CTSH|CYBB|ALOX5AP|LST1|CSF2RA|ACTR2|CLEC7A|LCP2|SAMSN1|CASP4|CXCL8|TNFRSF1B|ZEB2|NABP1|ARRB2|LAIR1|NLRP3|ZFP36L1|CSF3R|SERPINB9|DDX3X|PICALM|MSN|CD44|IL13RA1|SKIL|TLR2|CD14|TNFAIP8|RGC…	up
ZHONG_PFC_MAJOR_TYPES_MICROGLIA				-0.71395		427	SRGN|CD74|CYBA|PTPRC|ZFP36L2|RGS1|TSC22D3|LAPTM5|CCL4|ARHGDIB|HLA-E|HCST|TYROBP|FYB1|CORO1A|ITGB2|C1QA|AIF1|C1QB|ARPC1B|CD37|PFN1|MBNL1|APOC1|C3|IKZF1|CTSS|CCL3|CD53|RGS10|C1QC|LCP1|HCLS1|GMFG|DNAJB1|RNF213|SMAP2|HSPA1B|SAT1|VAMP8|APBB1IP|SGK1|CCL4L2|FCER1G|CTSB|SORL1|SP100|MS4A7|KCTD12|DOCK8|BST2|RNASET2|KLF6|PLXDC2|NPC2|VSIR|IFITM2|B2M|DUSP1|CTSC|NFKBIA|FCGR2A|S100A11|IER3|GPSM3|CD84|RGS2|CD83|…	up

## Sheet: cluster01
pathway	pval	padj	log2err	ES	NES	size	leadingEdge	type
FAN_EMBRYONIC_CTX_BIG_GROUPS_GLIAL	2.70219e-20	6.79872e-19	1.16907	0.762576	2.80353	131	MT3|PTN|MT2A|DBI|CLU|TIMP1|PMP2|SCRG1|S100B|GPM6B|TPI1|SERPINE2|CD9|CD63|FABP7|NTRK2|LDHB|CPE|VIM|DAD1|ANXA5|CXCL14|PTPRZ1|MDK|HOPX|SNX3|ARL6IP1|ENO1|CST3|SCD|ITM2C|SEC11C|RAMP1|SRI|GCSH|CKB|ATP1B2|S100A16|NDRG2|IFI27L2|FHL1|OLIG1|TMBIM6|LYPD1|BCAN|BMP7|AIF1L|TSPAN7|RAB31	up
DURANTE_ADULT_OLFACTORY_NEUROEPITHELIUM_OLFACTORY_ENSHEATHING_GLIA	2.68742e-20	6.79872e-19	1.16907	0.802749	2.72047	109	MT3|CRYAB|PTN|METRN|MT2A|DBI|CLU|S100A10|SPARC|LGALS1|PMP2|SCRG1|S100B|GPM6B|SERPINE2|NTRK2|BEX3|APP|VIM|PTGDS|TUBA1A|CST3|SCD|MT1E|SPP1|PLEKHB1|CD59|QKI|AP1S2|SPTBN1|APOE|PLEKHA4|MARCKS|MT1M|NDRG2|TMOD2|DKK3|FADS2|SOD3|FXYD1|MIA|PLP1|KCNMB4|NRN1|CHL1|CMTM5	up
MANNO_MIDBRAIN_NEUROTYPES_BASAL	4.98232e-15	7.64361e-14	0.996986	0.811507	2.6816	76	SEC61G|SKP1|BEX3|SAP18|UQCRQ|CHCHD2|COX6C|DYNLL1|ELOB|UBL5|ATP5ME|SEC61B|COX6B1|ATP5F1B|PARK7|NDUFA13|BRK1|UQCRB|RPL7|COX4I1|SUMO2|EIF4A2|SRP14|PFDN5|ATP5MG|EEF2|HNRNPDL|RPL3|RPL31|RPL8|SLC25A3|RPS4X|TUBA1B|SUB1|MARCKS|ACTG1|UBB|FAU|HNRNPK|RPL9|RPL15|HSPA8|ATP5F1E|ATP5PO|CFL1|RPL41|ATF4|RPS27A|RPL6|RPL38|SERBP1|TSC22D1|RPL7A|RPL14	up
DESCARTES_FETAL_KIDNEY_STROMAL_CELLS	7.85342e-15	1.14879e-13	0.986546	0.732504	2.50509	107	APOD|CRYAB|SPARC|GAP43|SPARCL1|NUPR1|IGFBP6|LOX|SOD3|FXYD1|PLP1|AGT|SRPX	up
LAKE_ADULT_KIDNEY_C7_PROXIMAL_TUBULE_EPITHELIAL_CELLS_S3	1.51031e-14	2.11107e-13	0.975995	0.683032	2.47171	127	MT2A|AKAP12|PEBP1|CD63|CCNI|NPM1|CXCL14|S100A6|HSP90AB1|NUCKS1|CALM1|NCL|COX7C|HINT1|RPL7|FTH1|MT1E|HSPD1|COX4I1|RPL23|EEF2|RPL24|RPL3|LAPTM4A|RPL31|RPL4|RPL8|RPS20|RPS4X|SERF2|RPL12|RPSA|HSPA5|FTL|RPL27|RPL18|RPS15|RPS13|RPL9|RPL32|RPL37A|RPL21|RPS25|RPL35A|ATP5F1E|GPX3|RPS18|RPL19|CALD1|RPS27A|RPS11|RPL6|RPL38|RPL5|RPS16|RPL7A|RPS24|TMSB10|RPS19|RPL14|PABPC1|RPL35|RPS12|PSAP|RPL13A|GATM	up
BUSSLINGER_DUODENAL_EARLY_IMMATURE_ENTEROCYTES	5.55276e-12	6.12751e-11	0.887075	0.707747	2.46456	92	LGALS3|NDRG1|PEBP1|COX8A|ATP5PF|COX5B|VDAC1|UQCRQ|COX7A2|COX6C|COX6A1|COX7B|CALM1|COX7C|ATP5F1B|FTH1|COX4I1|TXN|CHCHD10|RPL23|ATP5MC3|CALM2|PRDX1|RAC1|MGST3|RPL8|ATP5F1C|FTL|ATP5PO|RPL26|PTGR1|RPL6|CMBL	up
RUBENSTEIN_SKELETAL_MUSCLE_PERICYTES	1.03213e-13	1.38129e-12	0.954542	0.661439	2.42513	137	MT2A|TIMP1|SPARC|LGALS1|GAPDH|PEBP1|TPI1|CD9|COX8A|CD63|VDAC2|COX5B|LDHB|SPARCL1|SKP1|PTMS|CPE|SELENOM|ANXA5|COX7A2|SOD1|COX7B|TUBA1A|NDUFA1|COX6B1|ATP5F1B|NDUFA13|ITM2C|TECR|CHCHD10|VAMP2|DPYSL2|PSMB1|ATP6V1G1|ATP5MC3|CALM2|SRI|PRDX1|ATP5MC2|LAPTM4A|EIF3K|MGST3|FRMD3|ITGB1|NDUFB7|UBB|NDRG2|RABAC1|SLC25A6|CALD1|YWHAB|MDH1|ESD|ALDOA|BSG|ASAH1|NDUFA11|THBS4|IFITM3	up
DURANTE_ADULT_OLFACTORY_NEUROEPITHELIUM_FIBROBLASTS_STROMAL_CELLS	1.59801e-10	1.45674e-09	0.826657	0.713016	2.39202	79	APOD|PTN|IGFBP5|TIMP1|SPARC|LGALS1|AKAP12|CPE|SELENOM|VIM|GSN|LAPTM4A|IGFBP6|CALD1|CRABP2|CSRP2|IFITM3|NBL1	up
ZHONG_PFC_MAJOR_TYPES_OPC	2.10336e-10	1.8634e-09	0.826657	0.685257	2.36765	91	APOD|MT3|PTN|DBI|SPARC|PMP2|SCRG1|S100B|GPM6B|SERPINE2|CD9|CD63|ANXA5|PTPRZ1|CST3|ITM2C|PLEKHB1|RAMP1|OLIG1|SEMA5A|BCAN|TSPAN7|LSAMP|RAB31	up
TRAVAGLINI_LUNG_NEUROENDOCRINE_CELL	6.57696e-12	7.01171e-11	0.887075	0.68019	2.33386	108	MAP1B|TUBB2B|PTMS|PRDX2|CPE|TBCA|PCSK1N|SSR4|CIRBP|BEX1|SEC11C|VAMP2|ENO2|BEX2|SCG5|FXYD6|NENF|CAMLG|SOD3|TCEAL7|KIF5C|DPYSL3|CALD1|LYPD1|ATP6V0E2|APLP1|UCHL1|LSAMP|STMN1|KIF1A|C3orf14|SCG2|RUNDC3A|NPDC1|PODXL2|SCN3A|NOS1AP|GNG4|TCF4|SCG3	up
MENON_FETAL_KIDNEY_1_EMBRYONIC_RED_BLOOD_CELLS	3.26608e-10	2.73916e-09	0.814036	0.664711	2.25955	97	GAPDH|ATP5PF|SKP1|NPM1|CHCHD2|ERH|DYNLL1|PPDPF|ARL6IP1|RPS4Y1|SRP9|RPL7|FTH1|CALR|CNBP|SUMO2|YBX1|RAN|RPLP0|BTF3|PPIA|RHOA|HNRNPC|HSPE1|RPL3|ATP5MC2|RPL31|NACA|ATP5F1C|PCBP2|TUBA1B|SSBP1|RPSA|UBB|RPS13|SNRPD2|RPL32|PTTG1|RPL15|RPS25|HSPA8|RPL35A|RPL29|RPL26|RPS18|RPL19|LYPD1|RPL6|RPL23A|RPL5|EEF1B2|RPL7A|MARCKSL1|STMN1|TOP2A	up
DESCARTES_FETAL_PANCREAS_ACINAR_CELLS	7.98317e-07	4.44373e-06	0.659444	0.82631	2.25182	27	MT1X|MT2A|MT1E|MT1M|GATM|MT1G	up
FAN_OVARY_CL0_XBP1_SELK_HIGH_STROMAL_CELL	5.92299e-11	5.56054e-10	0.839089	0.610642	2.24125	141	IGFBP5|ST13|ZFAS1|SELENOK|NPM1|HSP90AB1|HSP90B1|RPL36AL|EIF3E|CIRBP|PTGES3|EPB41L4A-AS1|RPL7|RACK1|HSPA9|HSPD1|CYCS|YBX1|SNHG8|RPS5|EIF4A2|RSL24D1|BTF3|EIF2S2|PFDN5|NUPR1|EIF1|RPL24|RPL3|RPL31|RPL8|VAPA|NACA|EIF5|RPS4X|RPL12|HSPA5|MORF4L2|RPL10A|PEG10|RPL18|RPS15|TMED2|FAU|DNAJB9|RPS13|RPL9|RPL32|RPL15|RPL21|RPL35A|RPL26|RPL36|RPS18|RPL41|RPS27A|SNHG7|SERP1|RPL6|RPL23A|RPL38|RPL5|RPS24|RPS19|RPL1…	up
DESCARTES_FETAL_ADRENAL_SCHWANN_CELLS	3.95891e-11	4.01638e-10	0.851339	0.658845	2.24013	110	METRN|PMP2|SCRG1|S100B|GPM6B|PTPRZ1|PLEKHB1|LINC00461|FXYD1|MIA|PLP1|LYPD1|CHL1|BCAN|AZGP1|CNP	up
DESCARTES_FETAL_INTESTINE_ENS_NEURONS	5.46738e-11	5.21058e-10	0.851339	0.656642	2.24007	112	MAP1B|GAP43|TUBB2B|OLFM1|EEF1A2|TUBB2A|GNG3|UCHL1|VAT1L|ATP6V1G2|ATCAY|F12|STMN4|NEFM|NCAM2|MLLT11|PLPP4|CACNG7|SPOCK1	up
DESCARTES_FETAL_CEREBELLUM_OLIGODENDROCYTES	1.45255e-08	9.71971e-08	0.74774	0.690941	2.2373	71	APOD|PMP2|SCRG1|BCAS1|TNR|OLIG1|CMTM5|ZNF365|VXN|GALNT13|C10orf90|DBX2|GAL3ST1	up
DESCARTES_FETAL_PANCREAS_ENS_NEURONS	4.2401e-10	3.39968e-09	0.814036	0.649741	2.2324	106	MAP1B|GAP43|TUBB2B|TUBA1A|OLFM1|ENO2|DPYSL3|TUBB2A|GNG3|UCHL1|VAT1L|NUDT10|ATCAY|STMN4	up
BUSSLINGER_ESOPHAGEAL_PROLIFERATING_BASAL_CELLS	1.00821e-07	6.2173e-07	0.704976	0.680338	2.21266	65	MT2A|CXCL14|HOPX|ARL6IP1|GPX4|NUCKS1|NCL|ENO1|EIF4B|YBX1|HNRNPA1|RPS5|NAP1L1|HNRNPC|EEF2|RPL4|CD81|ANP32B|TUBA1B|RPL10A|DST|HMGB1|SLC3A2|RPL15|RPL5|EEF1B2|STMN1|TOP2A|RPL10|NUSAP1|IFITM3|RPL13A|MKI67	up
ZHONG_PFC_C9_ORG_OTHER	1.19789e-08	8.27989e-08	0.74774	0.656038	2.20549	80	MT3|PTN|LGALS3|DBI|CLU|SPARC|SCRG1|GPM6B|FABP7|SELENOW|PTPRZ1|HOPX|CST3|ITM2C|MGST3|ATP1B2|PEA15|S100A16|NDRG2|IFI27L2|DKK3|GPX3|BCAN|TUBB2A|BMP7|PDPN|TSPAN7	up
BUSSLINGER_GASTRIC_LYZ_POSITIVE_CELLS	6.60883e-09	4.67074e-08	0.761461	0.64202	2.20245	98	CLU|ANXA5|CST3|RPL7|RACK1|RPS5|RPLP0|NOP53|RPL23|ATP6V1G1|EEF2|RPL3|RPL31|CD81|RPS20|RPS4X|GOLM1|RPL12|RPL10A|RPL18|RPS15|RPS13|RPL9|RPL32|RPL15|RPL37A|RPL35A|RPL29|RPL26|RPS10|RPL36|RPS18|RPL19|RPL41|EGR1|RPL6|RPL23A|RPL5|EEF1B2|RPL7A|RPL14|PABPC1|RPL35|RPS12|RPL10|RPL30|TM4SF1|RPL13|RPS9|RPL28	up
BUSSLINGER_GASTRIC_METALLOTHIONEIN_CELLS	3.04891e-08	1.97708e-07	0.719513	0.654064	2.19895	82	MT1X|LGALS3|MT2A|NDRG1|COX5B|PPDPF|IGFBP2|GSTP1|GSN|MT1E|COX4I1|RPLP0|HNRNPC|PRDX1|CLIC1|MGST3|RPL8|CSTB|CTSD|MARCKS|P4HB|ATP5PO|RPL29|RPS10	up
DESCARTES_FETAL_CEREBRUM_OLIGODENDROCYTES	1.2551e-06	6.63411e-06	0.643552	0.693842	2.18654	52	APOD|SCRG1|BCAS1|TNR|OLIG1|LINC00237|ZNF365|PLPP4|MOBP|GAL3ST1	up
AIZARANI_LIVER_C14_HEPATOCYTES_2	3.22495e-10	2.73916e-09	0.814036	0.5943	2.1784	139	MT1X|MT2A|CLU|PEBP1|LDHA|ATP5PF|PTMS|UQCRQ|SOD1|BNIP3|SCD|MT1E|MPC1|APOE|FTL|QDPR|ETFB|PTGR1|GPX3|RGN|CMBL|ATF5|AZGP1|TF|CRYL1|PCBD1|ALDH6A1|IFITM3|F12|GATM	up
DESCARTES_FETAL_STOMACH_ENS_NEURONS	2.86332e-06	1.41813e-05	0.627257	0.673988	2.13845	55	GAP43|TUBB2B|OLFM1|TCEAL5|EEF1A2|TUBB2A|UCHL1|ATCAY	up
BUSSLINGER_GASTRIC_PPP1R1B_POSITIVE_CELLS	6.72635e-09	4.70097e-08	0.761461	0.615681	2.13374	113	LGALS3|CLU|NPM1|HSP90AB1|GSTP1|RPL7|RACK1|HNRNPA1|RPS5|RPLP0|RPL23|PPIA|CALM2|EEF2|RPL3|RPL31|RPL4|RPL8|RPS20|RPS4X|TUBA1B|GOLM1|RPL12|RPL10A|RPL27|RPL18|RPS15|RPS13|RPL9|RPL32|RPL15|RPL37A|RPL35A|RPL29|RPL26|RPS10|RPL36|RPS18|RPL19|RPL41|EGR1|RPS27A|RPL23A|SERBP1|RPL5|RPS16|EEF1B2|RPL7A|RPS24|MARCKSL1|RPS19|RPL14|PABPC1|RPL35|RPS12|RPL30|RPL13A|GATM	up
DURANTE_ADULT_OLFACTORY_NEUROEPITHELIUM_RESPIRATORY_COLUMNAR_CELLS	4.59696e-06	2.22422e-05	0.610527	0.859658	2.12833	21	MT1X|CD9|TXN|ANXA2|PRDX1|CSTB|S100A16	up
DESCARTES_FETAL_PLACENTA_AFP_ALB_POSITIVE_CELLS	1.39685e-08	9.44751e-08	0.74774	0.622513	2.11611	97	MT1X|MT2A|PEBP1|SCD|MT1E|BEX1|AGT|ATF5|TMEM97|TF|ALDH6A1|F12|MMAB|RIDA|MT1G|APOM	up
DURANTE_ADULT_OLFACTORY_NEUROEPITHELIUM_UNSPECIFIED	6.35962e-05	0.000258078	0.538434	0.752176	2.10887	29	PRDX5|DYNLL1|TUBA1A|CALM1|CALM2|PRDX1|CKB|TUBA1B|CETN2|PTTG1|MORN2|STMN1|MNS1|TPPP3|PIFO|C9orf116	up
CUI_DEVELOPING_HEART_COMPACT_ATRIAL_CARDIOMYOCYTE	4.08797e-06	1.99328e-05	0.610527	0.93192	2.10776	13	CRYAB|GAPDH|RPL7|FTH1|YBX1|RPL31|FTL|RPL13	up
BUSSLINGER_DUODENAL_BCHE_CELLS	9.37268e-05	0.000373128	0.538434	0.737553	2.09877	30	MT1X|LGALS3|MT2A|S100A6|GSTP1|GSN|CST3|MT1E|SRI|FKBP1A|TMSB10|RBPJ	up
TRAVAGLINI_LUNG_AIRWAY_SMOOTH_MUSCLE_CELL	2.18488e-09	1.57964e-08	0.774939	0.561549	2.09302	150	MAP1B|CRYAB|IGFBP5|CD9|DSTN|MZT2B|NDUFA4|UQCRQ|COX6A1|NDUFB4|UBL5|COX7C|NDUFB2|UQCRB|RPL23|RAMP1|CALM2|RPL31|MGST3|NOL3|SLIRP|RPL10A|RPL27|NDUFB7|MYL6|NDUFB1|RPL18|MGLL|CAV2|SOD3|RPL37A|RPL21|RPL41|RPS27A|RPL23A|RPL38|RPL5|ANAPC16|RPS16|SORBS1|RPL14|CSRP2	up
FAN_OVARY_CL2_PUTATIVE_EARLY_ATRETIC_FOLLICLE_THECAL_CELL_1	1.61968e-07	9.89106e-07	0.690132	0.598868	2.09072	95	IGFBP5|LGALS1|PEBP1|ST13|BEX3|SELENOM|TMEM258|S100A6|MDK|COX6C|NUCKS1|CIRBP|UQCRB|RPL7|TOMM7|PFDN5|TCEAL4|OST4|RPL24|COMMD6|LAPTM4A|RPL31|RPS20|TCEAL9|APOE|RPL12|RPS15|TMA7|RPS13|SNRPD2|RPL32|RPL21|RPL35A|RPL26|RPL36|RPS18|RPL41|CALD1|EGR1|RPL23A|RPL38|RPS24	up
DURANTE_ADULT_OLFACTORY_NEUROEPITHELIUM_GLOBOSE_BASAL_CELLS	0.000153493	0.000574685	0.518848	0.714633	2.0816	31	MAP1B|TUBB2B|TUBA1A|CKB|RBP1|UCHL1|MARCKSL1|STMN1|STMN4	up
DESCARTES_FETAL_PANCREAS_ENS_GLIA	2.27351e-06	1.14403e-05	0.627257	0.654403	2.07806	60	PMP2|S100B|PTPRZ1|MIA|PLP1|BCAN|CMTM5|AZGP1|CNP|PAQR6|GJC3	up
DESCARTES_FETAL_ADRENAL_CHROMAFFIN_CELLS	9.61221e-07	5.16759e-06	0.643552	0.641892	2.06106	69	MAP1B|GAP43|TUBB2B|TUBB2A|NUDT10|STMN4|CCND1|MLLT11|PLPP4|RPH3A	up
CUI_DEVELOPING_HEART_CARDIAC_FIBROBLASTS	7.53751e-07	4.23561e-06	0.659444	0.613023	2.05657	79	CRYAB|PTN|GAPDH|PKM|BNIP3|IGFBP2|COX7B|SLC25A4|RAMP1|ATP5MC2|SH3BGR|PPP1R3C|MDH1|ALDOA|TM4SF1|ALDOC|CCND1|DES|TRIL	up
DESCARTES_FETAL_PLACENTA_IGFBP1_DKK1_POSITIVE_CELLS	5.46467e-07	3.18266e-06	0.659444	0.592281	2.0464	91	APOD|IGFBP5|TIMP1|LGALS1|IGFBP2|RAMP1|RBP1|IGFBP6|ALDH1A3|MAOB|HSPB6|TMEM45A|THY1|SDC3|GALNT13|NDP|SPOCK1|PARM1	up
DESCARTES_FETAL_INTESTINE_ENS_GLIA	3.61752e-05	0.000152976	0.557332	0.649779	2.04496	48	METRN|S100B|PTPRZ1|LINC00461|PLP1|BCAN|CMTM5|PAQR6	up
HU_FETAL_RETINA_MULLER	1.3918e-05	6.2088e-05	0.593325	0.67887	2.03333	41	CLU|GPM6B|FABP7|VIM|PTPRZ1|BEX1|SPP1|CKB|RTN4|SNRPG|PEA15|DKK3|LINC00461|PLP1|TF	up
HAY_BONE_MARROW_CD34_POS_GRAN	3.76194e-05	0.000157751	0.557332	0.804196	2.01415	22	TMEM258|CALR|MIF|P4HB|NPW|VAT1|SNHG19|HSPB1	up
DESCARTES_FETAL_HEART_SCHWANN_CELLS	5.26507e-05	0.00021932	0.557332	0.638918	2.01078	48	METRN|PMP2|S100B|PLEKHA4|MIA|PLP1|ALDH1A3	up
DESCARTES_FETAL_EYE_ASTROCYTES	0.000220996	0.000808177	0.518848	0.71678	2.00963	29	SCRG1|CST3|GFAP|MLC1|ZIC1	up
ZHONG_PFC_C8_ORG_PROLIFERATING	8.1555e-06	3.71725e-05	0.593325	0.630362	2.00172	60	MT2A|LGALS1|ARL6IP1|ANXA2|PTTG1|EMP3|NUSAP1|CCNB2|CEP70|CCNB1|CRNDE|CENPF|CDKN3|BIRC5|PLK1|ASPM|SHCBP1|TROAP|SGO2|CENPA|CDC20|CDCA3|TPX2|CDCA8|NEK2|DEPDC1B	up
DESCARTES_FETAL_CEREBELLUM_INHIBITORY_INTERNEURONS	0.000148624	0.000559786	0.518848	0.824672	1.99191	18	IGFBP5|SPOCK1	up
DESCARTES_FETAL_HEART_STROMAL_CELLS	0.000280912	0.00100394	0.498493	0.759284	1.98942	24	PTN|SERPINF1	up
DESCARTES_FETAL_STOMACH_ENS_GLIA	0.000124398	0.000483002	0.518848	0.654656	1.98736	42	CRYAB|S100B|PTPRZ1|PLP1|CHL1|AIF1L	up
BUSSLINGER_GASTRIC_CHIEF_CELLS	0.000125171	0.000483021	0.518848	0.630976	1.98409	46	MT1X|MT2A|SEC62|IGFBP2|SSR4|CST3|FTH1|EEF2|PRDX4|FTL|P4HB|ENAH|APLP1|TSC22D1|TMEM97|AZGP1	up
DESCARTES_FETAL_MUSCLE_SCHWANN_CELLS	3.93194e-06	1.93218e-05	0.610527	0.556206	1.93686	92	METRN|PMP2|S100B|PTPRZ1|PLEKHB1|PLEKHA4|DST|PLP1|CADM4|CHL1|BCAN|MAL|CNP|BEND6|OPCML|C10orf90	up
DESCARTES_FETAL_SPLEEN_AFP_ALB_POSITIVE_CELLS	7.54194e-07	4.23561e-06	0.659444	0.525369	1.90117	127	MT1X|MT2A|CLU|PEBP1|SCD|MT1E|BEX1|APOE|PEG10|FTL|FXYD1|AGT|ATF5|TMEM97|AZGP1|TF|PCBD1|ALDH6A1|F12|GATM	up
DESCARTES_FETAL_LUNG_SQUAMOUS_EPITHELIAL_CELLS	1.55102e-06	7.99667e-06	0.643552	0.518362	1.87846	125	MT1X|LGALS3|MT2A|HOPX|PPDPF|FTH1|MT1E|EIF1|YBX3|RRAGD|NDRG2|MAP1LC3B|PHLDA3|SLC25A23|MAL|TP53INP2|TMEM54|RNF141|ZNF365|SDCBP2|MT1G	up
BUSSLINGER_ESOPHAGEAL_QUIESCENT_BASAL_CELLS	6.17472e-05	0.000252201	0.538434	0.571254	1.87829	72	IGFBP5|CLU|SERPINE2|NTRK2|APP|CXCL14|HSP90AB1|EIF4B|RACK1|FTH1|EIF4A2|NOP53|NAP1L1|EEF2|RPL3|RPL4|CD81|DKK3|DST|RPL5|RPL10|IFITM3|RPL13A	up
DESCARTES_FETAL_EYE_GANGLION_CELLS	0.00050236	0.00171731	0.477271	0.753877	1.86644	21	GAP43|NRN1|LRRC73|SYT5|PRPH	up
DURANTE_ADULT_OLFACTORY_NEUROEPITHELIUM_OLFACTORY_HORIZONTAL_BASAL_CELLS	0.00127661	0.00409689	0.45506	0.763277	1.84848	17	MT1X|IGFBP5|CXCL14|DST|TSC22D1	up
CUI_DEVELOPING_HEART_C2_CARDIOMYOCYTE	0.000173848	0.000643239	0.518848	0.568727	1.84381	63	CRYAB|BNIP3|SLC25A4|CHCHD10|SH3BGR|PFKP|PPP1R3C|NDUFS6|MDH1|EIF1B|ALDOC|PPP1R14C|DES	up
LAKE_ADULT_KIDNEY_C23_ENDOTHELIAL_CELLS_AVR	5.13616e-06	2.44805e-05	0.610527	0.515123	1.83976	124	MT2A|IGFBP5|GAPDH|CD9|CD63|NPM1|APP|CANX|VIM|HSP90AB1|NCL|HSP90B1|RPL7|RACK1|FTH1|ZEB1|RPLP0|CD59|QKI|EIF1|RHOA|HNRNPDL|SPTBN1|RPL3|PRDX1|RPL31|RPL4|RPL8|PSMA7|XRCC5|ACTG1|FTL|MYL12B|MYL6|RPL18|IL6ST|GPM6A|RPL19|RPS27A|YWHAB|RPL5|RPS16|TMSB10|RPS19|PABPC1|RPS12|RPL10|IFITM3|RPL13A	up
DESCARTES_MAIN_FETAL_ASTROCYTES	0.00283057	0.00877059	0.431708	0.622058	1.81194	31	PTN|GPM6B|GFAP|FGFBP3|DBX2	up
DURANTE_ADULT_OLFACTORY_NEUROEPITHELIUM_IMMATURE_NEURONS	5.21363e-06	2.46569e-05	0.610527	0.492861	1.7994	130	MAP1B|GAP43|TUBB2B|SERPINE2|CCNI|PCSK1N|TUBA1A|CALM1|BEX1|VAMP2|DPYSL2|PLEKHB1|CALM2|SCG5|FXYD6|CKB|EEF1A2|MARCKS|TERF2IP|NLRP1|KIF5C|DPYSL3|APLP1|TUBB2A|ATF5|UCHL1|MARCKSL1|STMN1|KIF1A	up
DESCARTES_FETAL_PANCREAS_CCL19_CCL21_POSITIVE_CELLS	0.00186008	0.00582086	0.45506	0.608266	1.79646	37	CXCL14|PTGDS|APOE|FGF11	up
DURANTE_ADULT_OLFACTORY_NEUROEPITHELIUM_RESPIRATORY_CILIATED_CELLS	5.77347e-06	2.67023e-05	0.610527	0.506587	1.78504	118	PRDX5|DYNLL1|IGFBP2|TUBA1A|HSBP1|TXN|CD59|PRDX1|CKB|POLR2I|CETN2|ARL3|SPAG16|MORN2|FAM229B|NUCB2|DPCD|NUDC|MNS1|CYSTM1|KIF9|TPPP3|CRNDE|C5orf49|PIFO|C9orf116|PPIL6|FANK1|SPA17|DRC1|DNPH1|B9D1|NME5|CCDC74A|DYNLRB2|C1orf194	up
MENON_FETAL_KIDNEY_5_PROXIMAL_TUBULE_CELLS	1.57693e-05	6.94698e-05	0.57561	0.532095	1.77978	103	DBI|CLU|S100A10|ATP5PF|DYNLRB1|CALM1|ATP5PD|NDUFC1|RPS4Y1|FTH1|HSPD1|SNHG8|ATP6V1F|SPP1|TXN|ATP6V1G1|HSPE1|LAPTM4A|RTN4|APOE|PCBP2|FTL|CALM3|ETFB|RAB3IP|PTGR1|TMBIM6|MDH1|SMS|RNF181	up
BUSSLINGER_ESOPHAGEAL_EARLY_SUPRABASAL_CELLS	0.000143777	0.000544793	0.518848	0.535001	1.77046	75	MT2A|NPM1|HSP90AB1|NUCKS1|NCL|ENO1|SET|HSPD1|YBX1|HNRNPA1|RAN|ATP5MC3|CALM2|HNRNPC|RPL4|HNRNPD|TUBA1B|SRSF3|CBX3|RPL10A|HMGB1|PTTG1|RPL15|HSPA8|RPL5|STMN1|TOP2A|RPL14|HMGN1|CSRP2|RPL13A|MKI67|CCNB1|CDK1|CENPF	up
FAN_EMBRYONIC_CTX_ASTROCYTE_2	2.74199e-06	1.36882e-05	0.627257	0.467676	1.7598	149	MT3|MT1X|MT2A|CLU|PMP2|HTRA1|SERPINE2|NTRK2|CPE|ITM2C|MT1E|RAMP1|LAPTM4A|ATP1B2|APOE|MARCKS|MT1M|NDRG2|DST|SLC3A2	up
BUSSLINGER_GASTRIC_OXYNTIC_ENTEROCHROMAFFIN_LIKE_CELLS	0.000317386	0.00111528	0.498493	0.537191	1.74626	70	BEX3|CPE|SEC62|PCSK1N|CALM1|SSR4|BEX1|SERPINB6|SEC11C|FKBP2|VAMP2|SCG5|VGF|QDPR|ARRDC4|GPX3|APLP1|AZGP1|MAOB|KIF1A|SCG2	up
AIZARANI_LIVER_C33_STELLATE_CELLS_2	2.67149e-05	0.000115887	0.57561	0.492988	1.74268	120	MAP1B|CRYAB|PTN|IGFBP5|SPARC|LGALS1|MXRA7|SPARCL1|CPE|VIM|GNAS|CAMK2N1|CD59|FXYD6|ITGB1|PCM1|DST|SOD3|ENAH|GPX3|CALD1|SEMA5A	up
MENON_FETAL_KIDNEY_3_STROMAL_CELLS	0.000404105	0.0013966	0.498493	0.529867	1.74221	72	PTN|IGFBP5|SPARC|LGALS1|AKAP12|SELENOW|VIM|MDK|TUBA1A|GNAS|TTC3|CD81|ITGB1|RBP1|MARCKS|MYL6|DST|CALD1	up
BUSSLINGER_ESOPHAGEAL_LATE_SUPRABASAL_CELLS	0.000114564	0.000453214	0.538434	0.501476	1.73584	94	LGALS3|DBI|NDRG1|S100A10|PPDPF|C4orf3|GSN|GUK1|CST3|SCD|TECR|TXN|ANXA2|FAM162A|CSTB|P4HB|MGLL|S100A16|GPX3|EGR1|YWHAZ|CRABP2|TMSB10|MAL|NUCB2	up
ZHONG_PFC_C2_THY1_POS_OPC	0.00325542	0.00989207	0.431708	0.650685	1.72621	25	APOD|PMP2|S100B|PCSK1N|SCG5|THY1	up
DURANTE_ADULT_OLFACTORY_NEUROEPITHELIUM_RESPIRATORY_HORIZONTAL_BASAL_CELLS	0.00589373	0.0167745	0.407018	0.653557	1.7124	24	MT1X|CD9|PKM|ANXA2|PRDX1|S100A16|PHLDA2|S100A11	up
HAY_BONE_MARROW_CD34_POS_LYMPHOID_UNK	0.00722694	0.0202033	0.407018	0.900484	1.69718	6	LDHA|VAT1L|BCAT1	up
DESCARTES_MAIN_FETAL_ENS_GLIA	0.00738176	0.0205448	0.407018	0.729721	1.68503	14	METRN|AP1S2|PAQR6	up
GAUTAM_EYE_CORNEA_ELF3_HIGH_EPITHELIAL_CELLS	0.000131588	0.000504687	0.518848	0.456201	1.68409	136	CLU|PEBP1|ATP5PF|SELENOK|NDUFA4|UQCRQ|S100A6|COX6C|COX6A1|COX7B|ATP5PD|UBL5|NDUFB2|SRP9|MT1E|ATP5MF|RBX1|TXN|ANXA2|PRDX1|MIF|POLR2I|CHMP2A|MT1M|NDUFB7|COMT|ATP5F1E|COX14|EGR1|YWHAZ|BAG1|HMGN1|NDUFB3|TMEM141	up
ZHENG_CORD_BLOOD_C9_GRANULOCYTE_MACROPHAGE_PROGENITOR	0.000290148	0.00103109	0.498493	0.484438	1.67686	94	S100A10|LGALS1|GAPDH|PEBP1|DSTN|CANX|VIM|TBCA|GSTP1|NUCKS1|CALM1|NCL|HSP90B1|ENO1|SET|PTGES3|ATP5F1B|ITM2C|HSPD1|CALR|HNRNPA1|NAP1L1|CD99|RTN4|PSMA7|ANP32B|PA2G4|TUBA1B|SERF2|ACTG1|CFL1|HMGN5|EIF3A|TMSB10|NUCB2|GADD45GIP1|STMN1	up
GAO_LARGE_INTESTINE_ADULT_CH_MKI67HIGH_CELLS	0.000255807	0.000919445	0.498493	0.474566	1.65677	95	TOP2A|MNS1|MKI67|RAD51AP1|CENPF|BIRC5|KIFC1|HJURP|CIT|CDCA2|DIAPH3|CEP55|TROAP|NCAPG|CENPA|HMMR|CDCA5|GTSE1|CDCA3|TPX2|CCDC74A|CKAP2L|KIF2C|KIF15|CDCA8|KIF11|DEPDC1B|FOXM1|DEPDC1|PKMYT1|KIF23|AURKB|IQGAP3|OIP5|MCM10|KIF20A|NCAPH|BUB1|BUB1B|NEIL3|ESCO2|PBK|MYBL2	up
DESCARTES_FETAL_STOMACH_MUC13_DMBT1_POSITIVE_CELLS	0.00315205	0.00962447	0.431708	0.552391	1.64086	40	MT2A|MT1G	up
TRAVAGLINI_LUNG_MYOFIBROBLAST_CELL	0.00334756	0.0100747	0.431708	0.506234	1.61534	57	CLU|S100A10|CD9|VIM|PCSK1N|CXCL14|DKK3	up
BUSSLINGER_GASTRIC_G_CELLS	0.0016938	0.005327	0.45506	0.471466	1.60223	86	MAP1B|TIMP1|SELENOW|CPE|PCSK1N|MDK|SSR4|CAMK2N1|SEC11C|FKBP2|VAMP2|SCG5|MARCKS|GNAI2|HIGD1A|DST|EGR1	up
DURANTE_ADULT_OLFACTORY_NEUROEPITHELIUM_OLFACTORY_MICROVILLAR_CELLS	0.00458574	0.0136058	0.407018	0.541014	1.59569	38	TUBB2B|CD9|APLP2|GOLM1|SMS|AZGP1	up
GAUTAM_EYE_CHOROID_SCLERA_CHOROID_ENDOTHELIAL_CELLS	0.000594469	0.00197842	0.477271	0.431377	1.59245	136	CLU|SELENOK|CCNI|CANX|NDUFC1|RPS26|ATP5ME|RPL7|PDIA6|PPIB|CALR|KTN1|RPL23|PPIA|RPL24|EIF3K|RPL4|MGST3|NACA|RPS20|RPS19BP1|RPL12|EIF4EBP1|ACTG1|SDCBP|RPL18|FAU|RPS10|CSNK1A1|RPL19|CFL1|RPS11|RPL23A|ANAPC16|RPS16|RPL7A|NUDC|RPS12|RPL30|RPL13A	up
ZHONG_PFC_C3_HOPX_POS_OPC	0.0274143	0.0661943	0.352488	0.816322	1.58382	7	HOPX|CST3|DLL3	up
GAUTAM_EYE_CHOROID_SCLERA_MELANOCYTES	8.50373e-05	0.000340691	0.538434	0.420226	1.58125	149	ATP5PF|VDAC2|MRFAP1|SAP18|NDUFA4|CHCHD2|DAD1|SOD1|COX6A1|MORF4L1|ATP5F1D|COX7C|CYCS|SNHG8|RPLP0|EIF2S2|ATP5MG|EIF3H|SRI|BEX2|SNRPG|TCEAL9|SLIRP|ARF1|FAU|ESF1|SNRPE|ATP5PO|PHB|BCAN|PFDN6|GADD45GIP1|GTF3C6|NUDC|ALDOA|RSL1D1|KIF9|CRYL1|CUTA	up
CUI_DEVELOPING_HEART_C3_FIBROBLAST_LIKE_CELL	0.000397923	0.00138284	0.498493	0.458494	1.57531	106	PTN|TIMP1|SPARC|LGALS1|AKAP12|SERPINE2|SELENOM|NUPR1|PRDX4|LOX	up
CUI_DEVELOPING_HEART_COMPACT_VENTRICULAR_CARDIOMYOCYTE	0.00467011	0.0137266	0.407018	0.496396	1.57499	55	CRYAB|LGALS3|SPARC|LGALS1|SPARCL1|VIM|CXCL14|RPS4Y1|FHL1|NEFL	up
TRAVAGLINI_LUNG_FIBROMYOCYTE_CELL	0.00980298	0.0264638	0.38073	0.606987	1.57333	23	CLU|TCEAL2|RAMP1|CKB	up
DESCARTES_MAIN_FETAL_SCHWANN_CELLS	0.00562372	0.0160787	0.407018	0.540013	1.56533	35	S100B|MIA|PLP1|CADM4|CNP|GJC3	up
HAY_BONE_MARROW_CD34_POS_HSC	0.000669772	0.0022173	0.477271	0.451927	1.56237	105	ZFAS1|HINT1|EPB41L4A-AS1|RACK1|BEX1|TCEAL2|BTF3|BEX2|TCEAL4|EEF2|NACA|RPL15|BAALC|RPL26|CCNB1IP1|UCHL1|RPS24|EBPL|RSL1D1|PCBD1|BEX4	up
ZHONG_PFC_C2_SOX5_BCL11B_POS_EXCITATORY_NEURON	0.0108349	0.0288776	0.38073	0.602507	1.56171	23	IGFBP5|LDHA|RPS4Y1|MGLL|LSAMP	up
DURANTE_ADULT_OLFACTORY_NEUROEPITHELIUM_SUSTENTACULAR_CELLS	0.0175681	0.0442538	0.352488	0.586514	1.55597	25	MT3|GSTP1|MT1G|CLDN10|MUC1	up
GAUTAM_EYE_IRIS_CILIARY_BODY_WIF1_HIGH_FIBROBLASTS	0.00051132	0.00172914	0.477271	0.439174	1.55472	116	MT1X|LDHA|EID1|NPM1|RPL7|RACK1|MT1E|SUMO2|SNHG8|RPS5|EIF1|EEF2|RPL24|SSR2|RPL8|RPS4X|MT1M|SOD3|RPL15|FHL1|RPL21|RPL26|DPYSL3|RPS18|RPL41|CALD1|RPL6|CMBL|RPL5|LSAMP|SLC9A3R2|RSL1D1|TMEM45A|RPL13A|EEF1D|RPL13|RPS9|MLLT11	up
ZHONG_PFC_C3_PROX1_CCK_POS_INTERNEURON	0.0414718	0.0960012	0.321776	0.744057	1.54548	9	AP1S2|ARL4C|PDZRN3	up
HU_FETAL_RETINA_HORIZONTAL	0.0121991	0.0314477	0.38073	0.53022	1.54189	32	TUBB2B|TUBA1A|STMN1|STMN4|ADD2|MLLT11|SCN3A|RTN1	up
MENON_FETAL_KIDNEY_2_NEPHRON_PROGENITOR_CELLS	0.00872912	0.0238722	0.38073	0.517258	1.52562	38	DBI|TUBB2B|RPLP0|ANP32E|RPL3|RPSA|EIF3F|RAB3IP|MAL|MARCKSL1	up
DESCARTES_FETAL_THYMUS_STROMAL_CELLS	0.000727844	0.00238445	0.477271	0.421102	1.52386	127	IGFBP5|TIMP1|SPARC|SERPINE2|NTRK2|S100A6|TCEAL9|LOX|OBSL1|CRABP2|PDPN|SRPX|HSPB6	up
HU_FETAL_RETINA_PHOTORECEPTOR	0.00473694	0.0138583	0.407018	0.483181	1.51941	54	NDRG1|TPI1|FABP7|PTPRZ1|VAMP2|PLEKHB1|CKB|ATP1B2|UBXN4|ROM1	up
DURANTE_ADULT_OLFACTORY_NEUROEPITHELIUM_VASCULAR_SMOOTH_MUSCLE_CELLS	0.00548982	0.0158399	0.407018	0.446316	1.51676	86	MAP1B|CRYAB|MT2A|IGFBP5|SPARC|DSTN|SPARCL1|MT1M|MYL6|SOD3|FHL1|CALD1|EGR1|GADD45B|CAVIN1	up
DESCARTES_MAIN_FETAL_AFP_ALB_POSITIVE_CELLS	0.00296589	0.00910022	0.431708	0.453551	1.50314	74	MT1X|PEBP1|SCD|MT1M|FTL|TCEAL8|ATF5|TMEM97|AZGP1|F12|RIDA|MT1G	up
FAN_EMBRYONIC_CTX_OPC	0.0158524	0.0402062	0.352488	0.474417	1.49442	53	APOD|SCRG1|PCSK1N|BEX1|OLIG1|SEMA5A|UCHL1|ATCAY|VXN|TM4SF1|THY1|CCND1|C2orf80	up
DESCARTES_FETAL_EYE_HORIZONTAL_CELLS	0.0593004	0.12862	0.321776	0.715461	1.48608	9	TNR|DRD2	up
BUSSLINGER_DUODENAL_EC_CELLS	0.0437705	0.0993923	0.321776	0.611921	1.47803	18	MAP1B|TIMP1|PCSK1N|SCG2	up
BUSSLINGER_GASTRIC_D_CELLS	0.0203983	0.0509149	0.352488	0.600573	1.47182	20	MAP1B|IGFBP5|PCSK1N|SEC11C|SCG5|EGR1	up
TRAVAGLINI_LUNG_CLUB_CELL	0.00501495	0.0146037	0.407018	0.434835	1.44836	101	TIMP1|VIM|HOPX|SSR4|CST3|RPS5|RPL24|RPL31|RPS20|RPL12|RPL27|RPL18|RPS15|FAU|IL6ST|RPS13|RPL32|RPL15|RPL37A|RPL21|RPL35A|RPL29|RPL26|RPL36|RPL19|SERP1|RPS11|RPL23A|RPL38|RPL5|RPS16|RPS24|RPS19|RPL35|RPS12|RPL10|RPL30|RPL13A	up
BUSSLINGER_GASTRIC_ANTRAL_ECS	0.0755787	0.155866	0.287805	0.69174	1.43681	9	CPE|PCSK1N|SCG5|SCG2	up
GAUTAM_EYE_IRIS_CILIARY_BODY_RIBOSOMAL_GENES_HIGH_FIBROBLASTS	0.0595822	0.128788	0.321776	0.632737	1.43108	13	GAPDH|SERF2|CETN2	up
DESCARTES_MAIN_FETAL_EPICARDIAL_FAT_CELLS	0.0384907	0.0903382	0.321776	0.509797	1.42931	29	S100A10|GUCA1A	up
TRAVAGLINI_LUNG_VEIN_CELL	0.04259	0.0977706	0.321776	0.480926	1.42037	37	CLU|TIMP1|CPE|PTGDS|FTH1|SRPX	up
FAN_EMBRYONIC_CTX_NSC_1	0.0428497	0.098009	0.321776	0.582771	1.41134	17	CCND2|VIM|HNRNPA1|ZEB1|NME1	up
DESCARTES_FETAL_EYE_STROMAL_CELLS	0.0104344	0.028048	0.38073	0.426495	1.40934	76	SPARC|SELENOM|IGFBP6|LOX	up
MENON_FETAL_KIDNEY_6_COLLECTING_DUCT_CELLS	0.00770525	0.021257	0.407018	0.411412	1.40864	88	CLU|S100A10|CD9|S100A6|PPDPF|GSTP1|CALM1|ENO1|MAP4|ANXA2|EIF1|MGST3|RTN4|TCEAL9|ARL4C|SCOC|EGR1|TSC22D1|MAL|METAP2|ASAH1	up
HAY_BONE_MARROW_PLASMA_CELL	0.0157344	0.0400685	0.352488	0.414361	1.40817	86	TUBB2B|SPCS2|SSR4|HSP90B1|PDIA6|SSR3|SEC11C|FKBP2|PRDX4|HDLBP|DNAJB9|RABAC1|MANF|MYDGF	up
BUSSLINGER_GASTRIC_IMMATURE_PIT_CELLS	0.00559468	0.0160687	0.407018	0.381311	1.40389	135	LGALS3|COX8A|CD63|S100A6|DYNLL1|GSTP1|GSN|TXN|CALM2|RHOA|PRDX1|RAC1|CLIC1|MGST3|BCAS1|CSTB|TCEAL9|ACTG1|MGLL|S100A16|MANF|PTGR1|LMNA|CFL1|BLVRB|YWHAZ|CMBL|CTNNA1|TMEM54|CYSTM1|ARPC1A|TSPAN3|S100A11|TRNP1|CAPN5|CCND1	up
ZHONG_PFC_C1_ASTROCYTE	0.0442164	0.100044	0.321776	0.496337	1.39157	29	SCRG1|SPARCL1|APOE|GPX3|AGT|MMAB	up
DESCARTES_FETAL_INTESTINE_INTESTINAL_EPITHELIAL_CELLS	0.0120772	0.0312615	0.38073	0.399596	1.38487	113	LGALS3|MT1E|AGT|MAOB|MT1G	up
DURANTE_ADULT_OLFACTORY_NEUROEPITHELIUM_PLASMA_CELLS	0.0506898	0.113466	0.321776	0.571764	1.38468	17	SSR4|HSP90B1|ITM2C|SEC11C|PRDX4	up
DESCARTES_FETAL_HEART_EPICARDIAL_FAT_CELLS	0.0344313	0.0814184	0.321776	0.431914	1.38219	59	IGFBP5|C1QL1|RARRES1	up
HAY_BONE_MARROW_EARLY_ERYTHROBLAST	0.00808632	0.0222109	0.38073	0.406517	1.38034	90	PEBP1|NPM1|CHCHD2|UQCRH|RPL23|HNRNPC|EIF1AX|GCSH|NME1|NDUFC2|MORF4L2|RPL37A|NHP2|NDUFAF2|TMEM97|OLA1|NPM3|AHCY|MDH2	up
ZHONG_PFC_C8_UNKNOWN_NEUROD2_POS_INTERNEURON	0.0107765	0.0288443	0.38073	0.416705	1.37867	77	MT3|GAP43|NTRK2|CPE|SCD|EEF1A2|COPRS|DOK5|CSRP2|KHDRBS3|KBTBD11|B4GALT2	up
AIZARANI_LIVER_C8_RESIDENT_B_CELLS_1	0.0403198	0.0939302	0.321776	0.471163	1.37015	32	SPCS2|TMEM258|SSR4|HSP90B1|ITM2C|SEC11C|FKBP2|PRDX4|MYDGF|NUCB2	up
DESCARTES_FETAL_STOMACH_STROMAL_CELLS	0.054868	0.121521	0.321776	0.463372	1.36852	37	CXCL14|SRPX|HSPB6|MDFI	up
CUI_DEVELOPING_HEART_C1_5TH_WEEK_CARDIAC_CELLS	0.0139471	0.0358071	0.38073	0.425943	1.36767	69	PRDX2|CXCL14|BEX2|SCG5|CKB|NME4|HSPA5|DDIT3|MDH1|CRABP2|UCHL1|PDPN|TMEM141|CSRP2|TXNDC17|MAP1LC3A|MLLT11	up
DESCARTES_MAIN_FETAL_OLIGODENDROCYTES	0.0704954	0.147314	0.287805	0.451119	1.36704	43	PMP2|SCRG1|BCAS1|OLIG1|BCAN|SHC3|LINC00237|ZNF365|OPCML|C2orf80	up
DESCARTES_FETAL_ADRENAL_ADRENOCORTICAL_CELLS	0.165517	0.304416	0.204295	0.813955	1.35196	3	LINC01485|C1QTNF1-AS1|RGS8	up
ZHONG_PFC_C2_UNKNOWN_NPC	0.0246357	0.060768	0.352488	0.403913	1.34067	73	LDHA|ARL6IP1|PTTG1|UBE2C|TOP2A|NUSAP1|MKI67|CCNB2|CEP70|CCNB1|CENPF|CDKN3|PLK1|HJURP|CIT|CDCA2|ASPM|DLGAP5|TROAP|SGO2|CDC20|GTSE1|CDCA3|TPX2|CKAP2L|KIF2C|CDCA8|NEK2|DEPDC1	up
GAUTAM_EYE_CORNEA_TGFBI_HIGH_EPITHELIAL_CELLS	0.00926729	0.0251255	0.38073	0.387739	1.3322	106	PKM|ATP5PF|PRDX5|PRDX2|DYNLRB1|ELOB|GSTP1|MT1E|ATP5MF|ATP5MC3|PRDX1|CAV2|GPM6A|LSM3|DDIT3|EGR1|GADD45B|NAA38|UBE2C|TOP2A|CKS1B	up
HAY_BONE_MARROW_EOSINOPHIL	0.0585642	0.12828	0.321776	0.417277	1.31443	53	DBI|LGALS1|COX8A|PHPT1|MZT2B|NDUFA3|HNRNPD|SUB1|HSPA5|NDUFS6|TMBIM6	up
CUI_DEVELOPING_HEART_SMOOTH_MUSCLE_CELL	0.0607896	0.130376	0.321776	0.432381	1.31259	42	SPARC|NTRK2|CPE|S100A6|LOX|CRABP2|NUCB2	up
HAY_BONE_MARROW_CD34_POS_ERP	0.180412	0.32703	0.24134	0.649213	1.31004	8	SERPINE2|FAM124B	up
GAUTAM_EYE_IRIS_CILIARY_BODY_CILIARY_BODY_CELLS	0.025133	0.0617524	0.352488	0.378265	1.30935	94	LDHA|PKM|PGK1|S100A6|BNIP3|ENO2|GCSH|ACTG1|DKK3|DDIT3	up
AIZARANI_LIVER_C17_HEPATOCYTES_3	0.0587353	0.12828	0.321776	0.403404	1.29096	59	MT2A|CLU|PTMS|IGFBP2|APOE|AZGP1|TF|F12	up
BUSSLINGER_GASTRIC_NECK_CELLS	0.0836044	0.169636	0.287805	0.467581	1.27423	27	CLU|CST3|NOP53|GOLM1|HDLBP|EGR1	up
ZHONG_PFC_MAJOR_TYPES_NPCS	0.0495909	0.111403	0.321776	0.344652	1.2723	136	LDHA|RPS27L|VIM|MDK|ANP32E|CLIC1|TUBA1B|PTTG1|PAICS|UBE2T|UBE2C|TOP2A|CKS1B|NUSAP1|MKI67|CCNB2|CCNB1|CDK1|CENPF|CDKN3|BIRC5|PCLAF|HJURP|ASPM|DLGAP5|SGO2|HMGB3|CDC20|RRM2|FBXO5|SGO1|CDCA5|GTSE1|CDCA3|HSPB1|TPX2|CKAP2L|KIF2C|KIF15|KIF11|MELK	up
HAY_BONE_MARROW_CD34_POS_MKP	0.0878115	0.17703	0.287805	0.403321	1.2717	51	TPI1|DAD1|TCEAL9|MGLL|NAA38|DTD1|RAC3	up
DESCARTES_FETAL_INTESTINE_STROMAL_CELLS	0.0901179	0.180523	0.287805	0.507151	1.2556	21	CXCL14|LPAR4	up
GAO_SMALL_INTESTINE_24W_C2_PROCRPOS_PROGENITOR	0.102271	0.201656	0.287805	0.506068	1.24021	20	IGFBP5|PRAF2|CUEDC2	up
TRAVAGLINI_LUNG_SEROUS_CELL	0.0737211	0.153038	0.287805	0.378786	1.23607	67	S100B|SELENOM|GNAS|SSR4|NDRG2|MIA|PHB|AIF1L|NUCB2|MARCKSL1|AZGP1|GATM|S100A1|PYCR1|NPDC1	up
HAY_BONE_MARROW_CD34_POS_MULTILIN	0.19403	0.350703	0.282013	0.50854	1.22941	19	ENO1|TCEAL5|AIF1L|NUCB2|CLDN10	up
DESCARTES_FETAL_KIDNEY_METANEPHRIC_CELLS	0.0721413	0.150255	0.287805	0.377112	1.22588	70	TCEAL2|CITED1|LYPD1|MESP1|KIF1A|STMN4|CLDN10|MAEL|NKAIN3|SLIT1|GPR176	up
GAUTAM_EYE_IRIS_CILIARY_BODY_COL9A1_HIGH_CILIARY_BODY_CELLS	0.0797149	0.162794	0.287805	0.357772	1.21617	97	MXRA7|UQCRQ|CXCL14|PTGDS|NDUFA1|GUK1|CHCHD10|KTN1|NENF|MTRNR2L1|POLR2I|NDUFA6|TAX1BP1|RGN|ASPH	up
DESCARTES_FETAL_LUNG_NEUROENDOCRINE_CELLS	0.136751	0.257536	0.249247	0.382204	1.20511	51	CPE|SEC11C|VGF|MAOB|SFRP4	up
DESCARTES_MAIN_FETAL_IGFBP1_DKK1_POSITIVE_CELLS	0.0553137	0.121651	0.321776	0.328781	1.20036	130	APOD|TIMP1|LGALS1|TCEAL3|TCEAL4|RBP1|IGFBP6|NFE2L1|MAOB|HSPB6|APOO|COPZ2|TMEM45A	up
BUSSLINGER_DUODENAL_MX_CELLS	0.262295	0.459564	0.204295	0.536385	1.16383	11	CPE|PCSK1N|VAMP2	up
ZHONG_PFC_C3_UNKNOWN_INP	0.159279	0.29641	0.249247	0.399631	1.15859	34	UBE2T|UBE2C|CCNB2|CDK1|CENPF|BIRC5|HJURP|CDCA2|DLGAP5|SGO1|TPX2|CKAP2L|CDCA8|KIF23|NCAPH|BUB1	up
DESCARTES_FETAL_EYE_SKELETAL_MUSCLE_CELLS	0.0765858	0.157426	0.287805	0.346047	1.15747	103	SBDS|NES|RAMP1|PEG10|FBXO32|TCEAL7|MYL6B|HSPB6|PACSIN3|NPM3|TMEM38A|DES|GAL3ST1|EIF1AY|FABP3|CFL2|TNNT1|MYH7|C4orf46|COX6A2	up
HU_FETAL_RETINA_AMACRINE	0.125129	0.237784	0.249247	0.354295	1.14522	62	TUBB2B|BEX1|DPYSL2|GPM6A|LINC00461|CABP1|CFL1|TUBB2A|MARCKSL1|STMN1	up
FAN_EMBRYONIC_CTX_ASTROCYTE_1	0.116307	0.225099	0.287805	0.346509	1.14503	76	LGALS3|FABP7|SPARCL1|CXCL14|GFAP|PEA15|FADS2|DOK5|GPX3|AGT	up
DESCARTES_FETAL_MUSCLE_SKELETAL_MUSCLE_CELLS	0.160046	0.296958	0.249247	0.317159	1.13273	124	HOPX|EEF1A2|RRAGD|TCEAL7|FHL1|PPP1R3C|HSPB6|PACSIN3|MYL5|C19orf81|NEFM|TMEM38A|DES|CLDN10|VAX2	up
AIZARANI_LIVER_C22_RESIDENT_B_CELLS_2	0.247863	0.437938	0.266351	0.400173	1.12196	29	SPCS2|SSR4|HSP90B1|ITM2C|SEC11C|PRDX4|SDF2L1	up
HU_FETAL_RETINA_BIPOLAR	0.169868	0.310602	0.249247	0.344634	1.12031	70	MAP4|CKB|FRMD3|ATP1B2|GPM6A|LINC00461|GPX3|ROM1|TF|TRNP1	up
DESCARTES_MAIN_FETAL_ISLET_ENDOCRINE_CELLS	0.274725	0.480006	0.287857	0.37087	1.10142	39	PCSK1N|GNAS|CAMK2N1|CNIH2	up
DESCARTES_FETAL_PANCREAS_STROMAL_CELLS	0.307229	0.519481	0.197822	0.476222	1.09967	14	LPAR4|NRK|ANGPTL6|ANGPTL1|MFAP5|LVRN|LINC01819|SFRP2|ABCA9|TSGA13|ABCA6|ABCA10|MMP23B|THBS2	up
MURARO_PANCREAS_EPSILON_CELL	0.290323	0.498599	0.276501	0.375983	1.09547	36	CLU|SERPINB6|PEG10|AGT|BMP7|ASAH1|TRNP1	up
CUI_DEVELOPING_HEART_LEFT_VENTRICULAR_CARDIOMYOCYTE	0.329897	0.554633	0.252961	0.360215	1.06386	37	LGALS1|CXCL14|S100A11|TM4SF1|THY1|CRNDE	up
DESCARTES_MAIN_FETAL_ACINAR_CELLS	0.344262	0.571348	0.21925	0.382235	1.06243	28	SSR4|SCG5|MATN4	up
DESCARTES_MAIN_FETAL_CHROMAFFIN_CELLS	0.355191	0.58333	0.173748	0.504198	1.06025	10	MAB21L1|LINC01732|PKIA-AS1|ARSF|NTRK1|GALNT16|IL7|HMX1|CNTFR|PTCHD1	up
DESCARTES_FETAL_EYE_BIPOLAR_CELLS	0.349727	0.575859	0.175204	0.488615	1.06018	11	GSG1|HHIP|KIRREL2|CA10|GRIK1|KCNMA1-AS1|GABRA5|NETO1|VSX1|SSTR2|IGSF21	up
FAN_EMBRYONIC_CTX_MICROGLIA_1	0.291231	0.498599	0.203509	0.28554	1.05733	147	RPS27L|ARL6IP1|NUCKS1|ANP32E|SRSF3|ANAPC11|PTTG1|UBE2T|UBE2C|TOP2A|CKS1B|NUSAP1|SIVA1|MKI67|CCNB2|RAD51AP1|CCNB1|CDK1|CENPF|GGH|CDKN3|BIRC5|PLK1|PCLAF|RHEB|HJURP|CIT|CDCA2|ASPM|DLGAP5|DIAPH3|SHCBP1|CEP55|KNL1|TROAP|NCAPG|SGO2|TK1|CDC20|RRM2|HMMR|FBXO5|SGO1|GTSE1|CDCA3|TPX2|CKAP2L|KIF2C|KIF15|CDCA8|KIF11|MELK|DEPDC1B|FOXM1|DEPDC1	up
DESCARTES_MAIN_FETAL_ENDOCARDIAL_CELLS	0.349721	0.575859	0.203509	0.311649	1.03442	73	SPARCL1|NORAD|CALR|RHOA|CD99|CGNL1|MCHR1|NBL1|NPDC1|GINM1	up
DESCARTES_MAIN_FETAL_SATB2_LRRC7_POSITIVE_CELLS	0.304433	0.517214	0.203509	0.309888	1.03308	78	FABP7|NFIX|TMEM158|PTPRD-AS1|STMN1|CSRP2|DHPS|RAB3A|KIF3C	up
HU_FETAL_RETINA_RPC	0.302095	0.514952	0.203509	0.298101	1.0289	96	VIM|MDK|SPP1|RAN|NAP1L1|ANP32E|CKB|SNRPG|PTTG1|UBE2T|UBE2C|RAB31|TOP2A|CKS1B|NUSAP1|IFITM3|CCNB2|TYMS|CCND1|CDK1|TMSB15A|CENPF|PCLAF	up
AIZARANI_LIVER_C38_RESIDENT_B_CELLS_3	0.382812	0.610102	0.202072	0.419192	1.02731	20	SSR4|HSP90B1|ITM2C|SEC11C	up
DESCARTES_FETAL_CEREBELLUM_GRANULE_NEURONS	0.383117	0.610102	0.183024	0.426238	1.02043	16	PRPH|DRD4|NTF3|ASB15|SLC26A7|TRHDE|HMCN2|HS3ST3A1|CDH7|ST18|FGF5|GRIN2C|KCNA1|GRIK2|GALNT15|GRIN2A	up
DESCARTES_FETAL_INTESTINE_SMOOTH_MUSCLE_CELLS	0.474227	0.710211	0.208955	0.340705	1.00624	37	DSTN|PSD|DES|CHRDL2	up
DESCARTES_MAIN_FETAL_STROMAL_CELLS	0.42487	0.658235	0.153159	0.4761	0.988906	9	CBLN4|LINC00968|ITGBL1|COL1A2|COL1A1|COL12A1|MXRA5|COL5A1|THBS2	up
DESCARTES_FETAL_PLACENTA_EXTRAVILLOUS_TROPHOBLASTS	0.494118	0.731294	0.21925	0.314355	0.988484	46	HTRA1|KISS1R|PYCR1	up
BUSSLINGER_DUODENAL_I_CELLS	0.46988	0.70538	0.157403	0.426165	0.984078	14	CPE|PCSK1N|SCG5|SCG2	up
DESCARTES_FETAL_HEART_VASCULAR_ENDOTHELIAL_CELLS	0.459016	0.695714	0.151149	0.452813	0.982496	11	APLN|PKD1L1|TMC1|QRFPR|CA4|APLNR|MADCAM1|ESM1|DLL4|BTNL9|TM4SF18	up
DESCARTES_FETAL_HEART_CARDIOMYOCYTES	0.514735	0.756468	0.0766747	0.727937	0.977007	1	BVES-AS1	up
DESCARTES_FETAL_CEREBELLUM_ASTROCYTES	0.562997	0.810355	0.143903	0.291738	0.969461	99	CLU|GFAP|ENKUR	up
DESCARTES_FETAL_EYE_RETINAL_PROGENITORS_AND_MULLER_GLIA	0.459016	0.695714	0.151149	0.460877	0.969155	10	CLVS1|PCYT1B|NEIL3	up
DESCARTES_FETAL_EYE_PDE11A_FAM19A2_POSITIVE_CELLS	0.505814	0.745098	0.148262	0.424523	0.96016	13	RGS5|SLC18A3|CCDC39|PDE11A|GABRD|ANKRD20A8P|LTK|RBFOX1|ITPKA|PRLR|SLC10A4|RGS4|SYT6	up
DESCARTES_MAIN_FETAL_ELF3_AGBL2_POSITIVE_CELLS	0.4426	0.680674	0.203509	0.25676	0.956699	148	PHPT1|BNIP3|SRP9|BRK1|MPC1|MTRNR2L1|PTTG1|STUB1|TP53INP2|MRAS|CCT8|BANF1|TIMM10|NUDT10|ISCA2|HNRNPH3|FGF14-AS2	up
DESCARTES_FETAL_CEREBRUM_INHIBITORY_NEURONS	0.60241	0.851387	0.137251	0.399299	0.922042	14	PAX2|CRABP1|DLX2|CCK|PTCHD4|HTR4|SYTL5|TFAP2B|KCNA1|RARB|DLX1|TAC3|NNMT|ARX	up
DESCARTES_FETAL_HEART_VISCERAL_NEURONS	0.734375	0.974519	0.206588	0.284689	0.911051	59	VGF|C14orf132|SCG2|SLC7A14|PLPP4|GNG4|HCN2|CAMK2N2|PIANP|TMEM255A|GAL|MAB21L1|PRPH	up
ZHONG_PFC_C6_PLXNA4_POS_EXCITATORY_NEURON	0.570732	0.819612	0.12564	0.463076	0.898454	7	EIF1B|SCG2|GNAL|LINC01102	up
DESCARTES_FETAL_INTESTINE_VASCULAR_ENDOTHELIAL_CELLS	0.752475	0.984842	0.159647	0.300222	0.870387	34	CD320|APLN|FABP4|LHX6|CLEC3B|ARHGEF15|SPTBN5|APLNR|RP1L1|GPR4|SOX7|FAM110D|SLCO2A1|PCDH12|FAM167B|SOX17|MADCAM1|ESM1|DLL4|MSX1|BTNL9|MMRN2|FABP5|PLVAP|CYYR1|COL15A1|TM4SF18|CD34|EMCN|ESAM|CLEC14A|HSPG2|NOTCH4|FLT1	up
DESCARTES_FETAL_EYE_RETINAL_PIGMENT_CELLS	0.784091	1	0.168238	0.276962	0.863695	45	PTGDS|VAT1L|DCDC2	up
FAN_EMBRYONIC_CTX_IN_5_INTERNEURON	0.62069	0.867586	0.0975449	0.519619	0.863078	3	CALB2|CNR1|DLX1	up
GAO_LARGE_INTESTINE_ADULT_CF_GOBLET_CELL_SUBTYPE_1	0.668831	0.922576	0.135002	0.36003	0.861924	16	FRMD3|B3GNT6	up
DESCARTES_FETAL_SPLEEN_STC2_TLX1_POSITIVE_CELLS	0.6	0.851203	0.122108	0.440152	0.853978	7	CAMK2N2|ATP1A3|CLVS2|CPLX2|PRR36|HRK|FBXL16	up
TRAVAGLINI_LUNG_PROLIFERATING_NK_T_CELL	1	1	0.143903	0.241448	0.850348	123	PSMD8|RAN|PPIA|TUBA1B|HMGB1|UBE2T|SKA2|UBE2C|NUCB2|STMN1|TOP2A|CKS1B|MKI67|RANBP1|RAD51AP1|TYMS|CDK1|CENPF|GGH|CDKN3|BIRC5|ASPM|DIAPH3|TROAP|TK1|PSMC3|CDC20|RRM2|HMMR|GTSE1|CDCA3|TPX2|KIF2C|CDCA8|MELK	up
GAO_LARGE_INTESTINE_24W_C1_DCLK1POS_PROGENITOR	0.90625	1	0.266351	0.241943	0.848531	93	SPARC|HTRA1|LOX|PDPN|SRPX	up
DESCARTES_FETAL_LIVER_STELLATE_CELLS	1	1	0.143903	0.243666	0.836062	108	CXCL14|NES|SEMA5A|FGF1|HSPB6|GUCY1A2	up
DESCARTES_FETAL_ADRENAL_SYMPATHOBLASTS	0.86	1	0.216543	0.255317	0.828234	68	VGF|KISS1R|TGFBR3L|C5orf49|ASPDH|GABBR2|PACRG|SLC16A11|C21orf62|GCK	up
DESCARTES_FETAL_MUSCLE_STROMAL_CELLS	0.931034	1	0.191892	0.260319	0.826642	60	CXCL14|IGFBP6|POSTN|ACKR4	up
DESCARTES_FETAL_HEART_ELF3_AGBL2_POSITIVE_CELLS	0.764706	0.993802	0.144631	0.303104	0.826002	27	PIFO|MUC1|PIH1D2|C1orf194|DNAH9|ZMYND10	up
DESCARTES_MAIN_FETAL_VISCERAL_NEURONS	0.882353	1	0.160801	0.269317	0.816119	43	TUBB2A|UCHL1|VAT1|NAP1L5|FKBP1B|BEND6|NEIL2|SLC7A14|RAB6B|ARHGDIG|FSD1|RUSC1|PRPH|LINC01918|TUBB3|TMEM59L	up
ZHONG_PFC_C5_BCL11B_CALB2_POS_INP	0.8125	1	0.134273	0.332974	0.816014	20	GAP43|CNIH2|RUNDC3A	up
DESCARTES_FETAL_CEREBRUM_EXCITATORY_NEURONS	0.725389	0.970786	0.113313	0.390491	0.811089	9	LINC01965|SLC26A4	up
CUI_DEVELOPING_HEART_ENDOCARDIAL_CELL	0.850746	1	0.186433	0.258968	0.811077	50	ITM2C|OST4|FXYD6|SRPX|TMEM141|CGNL1	up
DESCARTES_MAIN_FETAL_EXCITATORY_NEURONS	0.687805	0.940498	0.112843	0.413415	0.802102	7	SPIRE1|LINC01965|RNF182	up
DESCARTES_MAIN_FETAL_SKELETAL_MUSCLE_CELLS	0.989799	1		0.235303	0.797431	109	NES|BTF3|RPS20|TCEAL7|FHL1|MYL6B|SGCB|CRABP2|PACSIN3|MYL5|TMEM38A|DES	up
DESCARTES_FETAL_HEART_SATB2_LRRC7_POSITIVE_CELLS	0.95122	1	0.227987	0.237063	0.796501	83	FABP7|LINC00461|TMEM158|DOK5|SCD5|ADCY1|PLPPR1|GABBR2|LINC01551|LINC01965|LINC01102|SLIT1	up
DESCARTES_FETAL_STOMACH_GOBLET_CELLS	0.744828	0.982173	0.0870516	0.475077	0.789095	3	CA9|CXCL1|FGF20	up
DESCARTES_FETAL_INTESTINE_CHROMAFFIN_CELLS	0.984615	1	0.175204	0.238849	0.77092	58	PCSK1N|SCG2	up
DESCARTES_MAIN_FETAL_INHIBITORY_NEURONS	0.924198	1	0.0670513	0.464497	0.707116	2	PMCH|SLAIN1	up
DESCARTES_MAIN_FETAL_NEUROENDOCRINE_CELLS	0.894366	1	0.119888	0.288642	0.697183	18	SEC11C|VWA7	up
DESCARTES_MAIN_FETAL_SLC24A4_PEX5L_POSITIVE_CELLS	0.900585	1	0.10714	0.308897	0.677965	12	PHEX-AS1|VSTM2L|GRM3|LUZP2|ZIM2-AS1|C8orf34|GRIK4|TMEM35A|GRM7|ADCY2|PREX2	up
DESCARTES_FETAL_CEREBELLUM_SLC24A4_PEX5L_POSITIVE_CELLS	0.96063	1	0.122679	0.272343	0.674264	21	ZFHX4-AS1|KCNQ5|PHEX-AS1|ALPK2|SCUBE1|OPRD1|TLL2|OTOF|IL31RA|LIPN|ZIM2-AS1|LGI2|HNF4G|C8orf34|SAMD5|PEX5L|RGS13|SLC24A4|PTPRK|SCN7A|L3MBTL4	up
DESCARTES_FETAL_LUNG_STROMAL_CELLS	0.971698	1	0.135002	0.210418	0.612165	33	PHEX|LSAMP-AS1|PDGFRA|FREM1|LURAP1L-AS1|PTH1R|C2CD6|HSD11B1|RSPO2|TDO2|LINC02367|VEGFD|TM6SF2|FAP|SLIT2|TRHDE|GABRG3|LUM|FGF7|ITGA8|FGFR4|CYP27C1|PRR16|ABCA6|CACNA1G|S1PR3|MMP23B|TMEM132C|RGS13|COL13A1|LAMA2|ZNF385D	up
DESCARTES_FETAL_LIVER_VASCULAR_ENDOTHELIAL_CELLS	1	1		0.165117	0.550754	102	FEZ1|OLFM1|TSPAN7|NUDT10|JAM2	up
DESCARTES_FETAL_PANCREAS_SMOOTH_MUSCLE_CELLS	0.993421	1	0.108394	0.20303	0.491691	17	THBS4|RGS5|CIDEA|NDUFA4L2	up
DESCARTES_FETAL_MUSCLE_SMOOTH_MUSCLE_CELLS	1	1	0.175204	0.152075	0.479503	51	CABP1|GUCY1A2|RGS5|GPR176|DAAM2|CORIN	up
DESCARTES_FETAL_ADRENAL_STROMAL_CELLS	1	1	0.266351	0.119744	0.414488	94	IGFBP6|LOX|CBLN4	up
DESCARTES_FETAL_STOMACH_CILIATED_EPITHELIAL_CELLS	1	1	0.00288973	-0.122234	-0.298808	216	ODF2L|RPGR|EFHC1|KCNE1|SPEF2|CSPP1|WDR54|TMEM67|PSENEN|CFAP70|CFAP44|CAPS|DTHD1|ALDH3B1|GON7|ULK4|HYDIN|AK9|CCDC30|ODF3B|CCDC170|KIAA0825|LRRC27|CCDC40|CLUAP1|ANKMY1|FAM227A|CFAP54|WDR90|FAM174A|SLFN13|TTC16|CCDC146|DRC3|DNAH7|DOC2A|CFAP69|CES4A|DNAH6|NEK10|TTC21A|CCDC189|FOXJ1|STK33|SPATA6L|PPP1R32|HAGHL|TMEM232|NEK5|ARHGAP39|CFAP43|EFCAB6|ECT2L|CCDC65|LRRC23|CCDC96|RRAD|CCDC191|DNAAF1|BBS5|DNAH…	down
DESCARTES_FETAL_KIDNEY_URETERIC_BUD_CELLS	1	1	0.00458288	-0.130855	-0.315139	142	SCIN|RAB11FIP2|SNTG1|LINC00511|FBP1|PPFIBP2|ST14|SHROOM1|RDH10|ITGB4|LEAP2|ALDH1A1|SHH|PERP|COBLL1|ADIRF|ATP10B|SSH3|SPINT1|FAM181B|TAC3|CDCP1|MACC1|CCDC9B|SAMD12|HPGD	down
DESCARTES_FETAL_KIDNEY_VASCULAR_ENDOTHELIAL_CELLS	1	1	0.00989821	-0.157037	-0.3638	72	NRP2|TCIM|SHANK3|ADGRL4|NOTCH4|CALCRL|PTPRB|ADGRF5|CLEC14A|TIE1|PPP1R13B|GALNT15|TMEM88|KCNC4|ECSCR|CEACAM1|THSD1|KANK3|CDH5|MMRN2|PREX2|MSX1|ADCY4|MAPK11|EPHB4|ESM1|MADCAM1|CLEC1A|SOX17|ABHD12B|SHE|PCAT19|FAM167B|SV2B|NR5A2|KCNIP4|FAM110D	down
DESCARTES_FETAL_PANCREAS_DUCTAL_CELLS	1	1	0.0100128	-0.184132	-0.42554	69	ATP1A1|ATP1B1	down
DESCARTES_MAIN_FETAL_CILIATED_EPITHELIAL_CELLS	1	1	0	-0.172087	-0.429977	453	HSP90AA1|INTS10|ODF2L|RPGR|AKAP9|HNRNPF|RB1CC1|HSPH1|ZSCAN18|HIPK1|DNAJA4|CIB1|AHSA1|HIPK3|MRPS31|EFHC1|RFX3|VRK3|HMGN3|CEP290|CFAP298|TOGARAM1|SYS1|CCP110|TMEM107|LRP2BP|ANKRD54|TTC21B|ERGIC3|DYNC2H1|KCNE1|ZNF688|XPNPEP3|SPEF2|CSPP1|C5orf15|P4HTM|CEP126|WDR54|DZIP3|WDR41|RABL2B|UBXN11|DUSP18|RNF6|GALNS|TMEM67|IK|TMEM218|CFAP20|IQCG|CLHC1|PSENEN|TUBB4B|CFAP70|DENND6B|CFAP44|CYB5D1|IFT88|TMEM68|CA…	down
DESCARTES_FETAL_LUNG_LYMPHATIC_ENDOTHELIAL_CELLS	0.998905	1	0.0142522	-0.202596	-0.445414	40	NRP2|CTHRC1|CH25H|LINC01116|GGT5|PRR5L|LRRN4CL|C6orf141|PTX3|HAPLN3|PPFIBP1|GALNT15	down
DESCARTES_FETAL_CEREBRUM_ASTROCYTES	1	1	0.00523322	-0.19344	-0.461946	122	SPATA13|PDLIM3|COL22A1|TNC|LRIG1|COL27A1|ARHGEF26|CD38|GLIS3|CFAP44|EFEMP1|DTHD1|SLC4A4	down
DESCARTES_FETAL_MUSCLE_SATELLITE_CELLS	1	1	0.0161122	-0.220144	-0.468231	31	SPATA13|SOX9|LRRTM3|AMH|CLCN5	down
DESCARTES_MAIN_FETAL_INHIBITORY_INTERNEURONS	0.996471	1	0.0194542	-0.241813	-0.471924	17	MSRA|PBX3	down
DESCARTES_MAIN_FETAL_URETERIC_BUD_CELLS	0.998837	1	0.0185498	-0.24363	-0.480668	18	MYO6|TBC1D9|SHROOM1	down
DESCARTES_MAIN_FETAL_GANGLION_CELLS	0.992674	1	0.0219398	-0.269376	-0.482109	10	LRRTM2	down
DESCARTES_FETAL_HEART_SMOOTH_MUSCLE_CELLS	1	1	0.0165176	-0.229617	-0.483793	29	ACTA2|RGS16|C11orf96|SEMA5B|MYH11|TAGLN|NOTCH3|KCNAB1	down
GAO_LARGE_INTESTINE_24W_C7_GOBLET_PROGENITOR	0.993976	1	0.021073	-0.2603	-0.486973	13	ATP6V1H|NFX1|SLC39A7|CHKB|C16orf87	down
DESCARTES_MAIN_FETAL_SMOOTH_MUSCLE_CELLS	1	1	0.0157838	-0.231144	-0.493854	32	KCNMB1|ACTA2|ADCY3|MYH11|TAGLN|NOTCH3|CCDC102B|CSPG4|MYLK|PDGFRB|GJC1|COL6A3|RASL12|LAMC3|CNTNAP1|KCNJ8|TMEM74B|CARMN	down
DESCARTES_FETAL_CEREBRUM_LIMBIC_SYSTEM_NEURONS	0.988124	1	0.0205626	-0.264998	-0.505559	15	RNF220|BDNF	down
DESCARTES_FETAL_EYE_PHOTORECEPTOR_CELLS	0.989412	1	0.0199002	-0.26177	-0.510871	17	HOTAIRM1	down
DESCARTES_FETAL_PLACENTA_STROMAL_CELLS	0.996718	1	0.0143399	-0.232629	-0.512926	41	NFASC|GDNF|COL16A1|CACNA2D4|COL8A2|STC1|ELN|LIN7A|SLC16A10|NALCN|MMP23B|CADM3|SYT15|LINC01238|SLC24A2|ACKR1	down
DESCARTES_MAIN_FETAL_MUC13_DMBT1_POSITIVE_CELLS	0.993341	1	0.015701	-0.240471	-0.519282	34	MXD1|AGPAT2|PREP|TLCD2|OCLN	down
DESCARTES_FETAL_LIVER_HEMATOPOIETIC_STEM_CELLS	0.989631	1	0.0185498	-0.262123	-0.524193	19	RNF220|NOG|TNFRSF10A|CPNE7|USP6|CHRM3|CHRDL1|SPINK2|KIT|AZU1|INPP5J|C1QTNF4	down
DESCARTES_MAIN_FETAL_BIPOLAR_CELLS	0.995595	1	0.0149447	-0.243287	-0.531672	38	CADPS|CRYBG3|NFIB|ASIC4|LRRC1|CACNA2D4|PRICKLE2|AGAP1|KCTD6|NCKAP5|TRMT9B|FAM234B|MAP7|MRPS30-DT|TDRD6|ZNF223|TMEM132E|CDH20|LHX4|VSX1|B3GLCT|ACKR1	down
DESCARTES_MAIN_FETAL_METANEPHRIC_CELLS	0.982353	1	0.0203426	-0.282855	-0.55202	17	SINHCAF	down
DESCARTES_FETAL_MUSCLE_ERYTHROBLASTS	0.997965	1	0.00651414	-0.232165	-0.552283	105	SLC25A37|MTRNR2L12|TFRC|CAT|E2F4|SLC7A5|C1orf35|SLC2A1|ZNF101|ZKSCAN8|UROS|XPO7|RBM38|ATG14|FAM210B|GCLM|SLC12A4|HAGH|FAM117A|NCEH1|CISD2|HTRA2|GUCD1|ERMAP|TARS2|ZNF665|EIF2AK1|ABCB10|POMGNT2|GALNT6|DCP1B|ZMAT2|PIGQ	down
DESCARTES_FETAL_CEREBELLUM_UNIPOLAR_BRUSH_CELLS	0.971119	1	0.0223699	-0.307951	-0.569032	12	EOMES|TPBG|MID1|COL13A1|ARSJ	down
DESCARTES_FETAL_STOMACH_NEUROENDOCRINE_CELLS	0.978579	1	0.017859	-0.271743	-0.573898	30	CACNA1A|NKX2-2|HAP1	down
DESCARTES_FETAL_PLACENTA_PAEP_MECOM_POSITIVE_CELLS	0.99697	1	0.00543352	-0.240983	-0.574629	110	ERN1|UBE2D2|SLC6A6|ANKRD37|HAP1|RIMKLB|KIZ|PER2|SIK2|RASD1|LIF|TMEM101|GEM|CAPS|CA12|ENPP5|DEPTOR|MTF1|RIMS2|MUC20|PRKAA2|IGSF11|NNMT|FAM227A|MACC1|DRC3|INHBB|DNAH7|ZNF19|SAMD12|CP|DNER|ARG2|CX3CL1|PAX8|FOXJ1|SLC1A1|PKDCC|MFSD4A|STK33	down
DESCARTES_FETAL_STOMACH_PDE1C_ACSM3_POSITIVE_CELLS	0.970588	1	0.021073	-0.299669	-0.584835	17	CPSF7|ATP6V1A|PSEN2|PDE1C|STAC2|RHOBTB1	down
DESCARTES_MAIN_FETAL_SYMPATHOBLASTS	0.978795	1	0.0171554	-0.273687	-0.586808	33	FKBP5|NSMCE3|GALR1|TSPYL2	down
DESCARTES_FETAL_STOMACH_PARIETAL_AND_CHIEF_CELLS	0.962712	1	0.0190795	-0.283545	-0.586998	25	DUSP4|RAB11FIP2	down
DESCARTES_FETAL_PLACENTA_SYNCYTIOTROPHOBLASTS_AND_VILLOUS_CYTOTROPHOBLASTS	0.979144	1	0.0159485	-0.26951	-0.589863	39	FAM118A|SLC38A9|ALDH7A1|ZNRF3|KANK1|GNA12|ISYNA1|ANKRD65|AP1S3|NRXN3|L1TD1|FRMD6|LRP2|HS6ST2|CRISPLD1|ADCY2|GCNT4|SMAGP	down
DESCARTES_MAIN_FETAL_PHOTORECEPTOR_CELLS	0.986066	1	0.0135373	-0.260501	-0.590887	52	EPB41L2|PRKACB|TMX1|TRIM9|PCBP4|RALGPS2|PTPN13|RCBTB1	down
DESCARTES_FETAL_MUSCLE_LYMPHATIC_ENDOTHELIAL_CELLS	0.986081	1	0.0134462	-0.260839	-0.592701	53	CALHM6|ARL4A|NRP2|SHC1|SEC14L2|PEX16|CXADR|GJA1|SLC35E4|SLC39A14|RAPGEF4|TPMT|C6orf141|PTX3|KLHL3|PCLO|PPFIBP1|NALCN|CYTL1|PROX1|MFSD4A|ASGR2|ZNF436-AS1	down
DESCARTES_MAIN_FETAL_HEPATOBLASTS	0.985075	1	0.0131702	-0.26419	-0.59803	51	HSD17B7|PTP4A1|A1BG|APOC2|GPAM|HACD2|BPHL|CAPN12|SLC39A14	down
DESCARTES_FETAL_PANCREAS_MESOTHELIAL_CELLS	0.985011	1	0.0135373	-0.266468	-0.599434	49	NFATC2|COL8A1|GFPT2|GSDME|WNT2B|ITPKC|CLDN15|GPRC5A|FAM13A-AS1|CRB2|GAS1|CLIC5|CLDN1|SLAIN1|CCBE1	down
DESCARTES_FETAL_ADRENAL_VASCULAR_ENDOTHELIAL_CELLS	0.992908	1	0.00667841	-0.252976	-0.602232	107	FCGR2B|FAM102A|ELK3|CNTNAP3B|CLDN5|ENG|PODXL|TCIM|PLPP3|SHANK3|ADGRL4|SEMA6B|NOTCH4|EFNB2|HYAL2|CALCRL|PTPRB|ID1|CLEC14A|ARHGAP29|ROBO4|TMEM255B|TIE1|CD34|TM4SF18|EDN1|INHBB|GALNT15|TMEM88|ECSCR|CP|EFNA1|CDA|CEACAM1|CDH13|PLVAP|CX3CL1|LDB2|HLX|KDR|THSD1|KANK3	down
DESCARTES_FETAL_KIDNEY_MESANGIAL_CELLS	0.972253	1	0.0172343	-0.281569	-0.608029	34	PALLD|COL8A1|TNC|TMEFF2|SLC6A1|ENPP1|BDNF	down
DESCARTES_MAIN_FETAL_SATELLITE_CELLS	0.967105	1	0.0167582	-0.283686	-0.625344	42	PURB|SLF2|NCOA1|NXPE3|MICAL1|SLC25A26|ITGA7	down
MANNO_MIDBRAIN_NEUROTYPES_HPROGFPL	1	1	0	-0.253945	-0.627432	290	STK17B|ZFP36L2|MIS18BP1|CEMIP2|ZFHX3|HMGB2|WEE1|TMEM123|PMAIP1|CNN2|TMPO|SNRPB|B3GNT5|REST|TCF12|BARD1|NUDT4|FNDC3B|MAT2B|ARL4A|DEK|HK2|HMGN2|FZD3|CHN2|ZFP36L1|NECTIN3|SMC4|DIS3L2|CDH2|CDK6|SRF|FREM2|TET1|SLF1|PDGFC|AP5M1	down
MANNO_MIDBRAIN_NEUROTYPES_HNPROG	0.996988	1	0.00409492	-0.258397	-0.629113	196	STK17B|FOXN3|CEMIP2|GPRIN3|EPB41|HMGB2|PMAIP1|RHOH|ABCA1|MIAT|FBXW7|TCF12|MAT2B|ARL4A|CCDC88B|CBFA2T2|CADPS|CHN2|PAK1|TFDP2|MFNG|DIS3L2|ATP8A1|FREM2|AGO1	down
DESCARTES_MAIN_FETAL_PARIETAL_AND_CHIEF_CELLS	0.990674	1	0.00989821	-0.269341	-0.631699	88	FGD4|RAF1|GPR155|DUSP4|PWWP2A|LASP1|ATP11B|SLC16A7|TMEM161B|HK2|ACSL3|HIP1R|SLC19A2|AK3|NDUFS1|PLEKHB2|HPCAL1|GLOD4|PPARGC1B|PRR13|GCNT2|BCAT2|STX12|SIK2|NDUFS3|CYB5R1|MRPS18B	down
GAO_SMALL_INTESTINE_24W_C6_GOBLET_CELLS	0.955257	1	0.0189288	-0.297586	-0.635812	32	MYO1F|FCGBP|SRP72|FAM193B	down
DESCARTES_MAIN_FETAL_HORIZONTAL_CELLS	0.946893	1	0.0201218	-0.306727	-0.637506	26	TLE4|MALT1|TANC1	down
DESCARTES_FETAL_ADRENAL_SLC26A4_PAEP_POSITIVE_CELLS	0.953591	1	0.0182442	-0.296851	-0.646538	37	BAK1|ZC3H12A|VMO1|MTERF2|MRGBP|ZNF683|EXOC3-AS1|PBDC1|ZNF786|USP51|IL1A|ZNF747|SPINK8|ELAC1|CCT6B|ZNF597|NPHP4|LINC00887|AMIGO1|MYCBPAP|RXYLT1|GALNT9|TTLL9|ZNF296|ZNF845|KDM4A-AS1|F2RL1|ATP2A1|TNFRSF10C	down
HAY_BONE_MARROW_ERYTHROBLAST	1	1	0	-0.256604	-0.64815	1195	SLC25A37|USP15|PDCD4|SNRNP70|SRSF2|SPTLC2|G3BP1|GLRX|RIF1|ZNF451|CCDC14|U2SURP|PTBP1|HSP90AA1|LBR|NASP|SRSF1|VCP|ZMYND8|DNMT1|NELFCD|PRPF40A|TFRC|HNRNPF|HSPH1|STOM|KATNBL1|BAZ1A|SNRPB|SLC11A2|CSNK2A1|PPIP5K2|ILF3|TCERG1|COA1|ATP5IF1|WAPL|SMARCA5|ECH1|RFC1|SPECC1|CYTOR|USP48|NOP56|DDB1|ELAVL1|CLTC|PTCD3|NOP58|RBBP4|ABCE1|EIF3I|AP2A1|CAT|PSMA4|MRPL42|DNAJA4|PSMC6|SLC1A5|IMMT|HNRNPAB|KHSRP|ENY2|RPA2…	down
DESCARTES_FETAL_PANCREAS_ERYTHROBLASTS	0.981347	1	0.0108944	-0.278633	-0.653492	88	SLC25A37|TFRC|CAT|MAP2K3|GCLC|STEAP3|SLC25A39|SLC2A1|UROS|XPO7|SNCA|FAM104A|UBE2O|CPOX|TANGO2|UROD|CDC27|FAM117A|SNX22|ERMAP|EIF2AK1|ABCB10|DCAF12|TSPAN32|YOD1|EPOR|STAM|FECH|TFDP1|SLC38A5|ICAM4|RGS6|YPEL4	down
DESCARTES_FETAL_EYE_SMOOTH_MUSCLE_CELLS	0.962527	1	0.0153676	-0.288079	-0.654598	53	ARID5B|LAT|CDH19|MYO5A|MARF1|P2RX7|KCNAB2|CPEB2|METTL9|LRRC47|VMA21|ZNF384|AP5Z1|C12orf76|PPP2R5A|NUDT16L1|DLGAP1-AS1|SLC12A4	down
FAN_EMBRYONIC_CTX_BRAIN_ENDOTHELIAL_1	0.999001	1	0.0014427	-0.264659	-0.660514	428	IL32|ANXA1|FXYD5|BST2|AHNAK|SLC2A3|GIMAP7|KLF4|CLEC2B|CD27|RGCC|ARHGAP18|SPOCK2|SLC39A10|ITM2A|ACTN4|PRKCH|PDE4B|GPCPD1|INSR|CHST12|CCDC186|UTRN|TFRC|SERINC5|TMEM50B|ISG15|MALT1|IFI44|IFI44L|OCIAD2|CPD|PECAM1|PRCP|MGST2|GBP4|CD93|ABLIM1|SNTB2|PTPRG|ABHD17A|PHLDB1|OXR1|IGF2BP2|CD82|KLHL5|FN1|PPA1|SLC7A5|SERPINH1|CAPN2|HDAC7|ITGA5|PLXND1|SLC2A1|DLC1|LIFR|HIP1R|ANGPT2|PXN|SCARB1|SESTD1|CLDN5|NOTCH1|…	down
DESCARTES_FETAL_PANCREAS_VASCULAR_ENDOTHELIAL_CELLS	0.954048	1	0.017548	-0.298764	-0.66179	45	CD93|TCIM|IFI27|FLT1|SEMA6B|NOTCH4|HSPG2|CLEC14A|CD109|ESAM|COL13A1|CD34|TM4SF18|COL15A1|TMEM88|CYYR1|PLVAP|JAG2|MMRN2|BTNL9|NOSTRIN	down
MANNO_MIDBRAIN_NEUROTYPES_HPROGM	0.997003	1	0.00250132	-0.26997	-0.665978	268	PLXDC2|ZFP36L2|DDIT4|UCP2|ARHGAP24|CEMIP2|RBMS1|HMGB2|ARAP2|IQGAP2|WEE1|RPGR|CD47|MAML2|ALCAM|MAGOH|PBXIP1|JADE1|FNDC3B|ARL4A|HK2|MAGT1|CHN2|PDLIM5|ZFP36L1|FAM13A|ERF|NECTIN3|SRF|FREM2|AGO1|SLF1|PDGFC|MMP2|KCNMA1|WNT5A|TCIM|COL27A1|CTHRC1|GNG5|PON2|MIR99AHG|MCM5|GTF2F2|ARHGEF26|HEATR5A|SULF1|FZD1|FAT1|HES1|ITGB3BP|KIF2A|TRAM2|RALGPS2|HMGA1|ITGA6|CFAP44|FAT3|ITGB8|HILPDA|DSC2|IFT88|HMGA2|CEP152|TA…	down
HAY_BONE_MARROW_CD34_POS_LMPP	0.92602	1	0.0280811	-0.406244	-0.666744	6	NPTX2|NREP|ACY3|SDK2	down
DESCARTES_FETAL_PLACENTA_TROPHOBLAST_GIANT_CELLS	0.942203	1	0.0181675	-0.301945	-0.667643	43	AFF1|ERV3-1|ZNF117|RYBP|NECTIN3|ANGPT2	down
DESCARTES_FETAL_HEART_LYMPHATIC_ENDOTHELIAL_CELLS	0.922197	1	0.0224414	-0.33331	-0.670894	20	CNTNAP3B|C6orf141|PTX3|C20orf204|GPR146|TNFAIP8L3|PROX1|MFSD4A|MPP7|P4HA3	down
DESCARTES_FETAL_CEREBRUM_VASCULAR_ENDOTHELIAL_CELLS	0.998002	1	0.0020413	-0.27149	-0.678428	459	ANXA1|ETS1|AHNAK|KLF2|GIMAP7|RUNX3|KLF4|CLEC2B|GIMAP4|CD27|RGCC|ICAM3|SLC39A10|ITM2A|SLFN5|ACTN4|ARF6|GIMAP1|SOCS1|PRKCH|ITGA4|MTRNR2L12|DUSP6|SIGIRR|FOSL2|JAML|TFRC|ISG15|SNRPB|MCAM|SOCS3|EIF3I|CD93|TCF7|SLC40A1|ITGA1|FN1|SLC7A5|PIM3|KLF10|SERPINH1|CRIP1|FGR|SLC2A1|DLC1|SLFN12L|CDKN2B|ANGPT2|GIMAP6|ZAP70|TTN|SLC30A1|DKK1|RHOC|C1orf54|UNC5B|HELZ2|COL18A1|S1PR4|OSMR|ZNF503|MYD88|NPIPB4|ACTA2|NIP7|…	down
DESCARTES_FETAL_SPLEEN_VASCULAR_ENDOTHELIAL_CELLS	0.932018	1	0.0192297	-0.308698	-0.68048	42	SIPA1L1|SNTG1|MAGI1|DGKE|MIR34AHG|ADGRL4|CALCRL|PTPRB|UNC80|KIAA1671|THSD7A|CYYR1|MECOM|LRIG3|HECW2|BTNL9|NOSTRIN|GALNT18|ERG	down
DESCARTES_FETAL_PANCREAS_LYMPHATIC_ENDOTHELIAL_CELLS	0.931072	1	0.0191547	-0.30874	-0.680744	41	PTGS2|RALGAPA2|CCL20|CTHRC1|ELMOD1|NFATC1|TNFRSF11A|DHODH|FAM189A2|ANO9|TNFRSF9|PGM5|C20orf204|INO80C|LRRC69|TFPI|TRMT9B|LINC01252|TNFAIP8L3|MMRN1|BMPER|IRX3|MPP7	down
DESCARTES_MAIN_FETAL_ADRENOCORTICAL_CELLS	0.941737	1	0.0161937	-0.29708	-0.683016	63	DCAF10|SH3BP5|POR|GNS|PPP2R1A|SCARB1|NPC1|LDLR|SLC46A3|FDX1|BBS2|GRAMD1B|CYB5B|SCAP|ALDH3A2|HMGCR|FDXR|USB1|ZNF275|GALC|TNXB|PAPSS2|FOXK2|PLB1|SH3BP5-AS1|MOB4|ALAS1	down
DESCARTES_FETAL_PANCREAS_ISLET_ENDOCRINE_CELLS	0.958377	1	0.0134462	-0.293859	-0.687357	83	CACNA1A|ERO1B|NKX2-2|KCNMA1|CEP126|MLXIPL|GRIA3|HADH|GHRL|GPR158|QPCT|PTPRN|ARX|LINC02197|PTPRN2|NOL4|TPD52|ABCC8|RGS4	down
MANNO_MIDBRAIN_NEUROTYPES_HRGL1	0.999001	1	0.0014427	-0.277574	-0.687925	318	ZFP36L2|AHNAK|PIK3IP1|CD44|IL18|ATXN1|PREX1|CEMIP2|PTK2B|EFHD2|WEE1|DNAJB4|TMEM123|RPGR|MAML2|STOM|AFF1|B3GNT5|TES|REST|CTDSP1|PBXIP1|NOTCH2|CREB5|TCF12|NUDT4|PDLIM3|NFATC2|HK2|GABPB2|CXCL2|SOX6|ITPKB|CHN2|GCA|PDLIM5|ECHDC2|BCO2|WLS|ZFP36L1|INTU|ERF|SNTG1|NOTCH1|XPO4|FJX1|TRIM9|CDK6|FREM2|SLC19A2|ELOVL1|TAGLN2|COL18A1|LRP2BP|PDGFC|PLIN3|KMT2E-AS1|NINJ1|WNT5A|NFIB|SOX9|CSPP1|ID3|CEP126|PON2|MIR99A…	down
GAO_LARGE_INTESTINE_ADULT_CG_GOBLET_CELL_SUBTYPE_2	0.918949	1	0.020048	-0.313769	-0.689833	40	FYB1|MNDA|KLRD1|FERMT2|GAN|VWF	down
DESCARTES_MAIN_FETAL_CCL19_CCL21_POSITIVE_CELLS	0.986961	1	0.00599657	-0.285465	-0.694305	183	TNFAIP3|ZFP36L2|NFKBIZ|IER3|TYMP|CTSH|FOS|JUNB|LINC00324|HNRNPA0|SOCS3|SERTAD1|LAP3|KRTCAP2|DERL1|SF3A3|SF3B2|COMMD2|SMU1|NFKBIA|C1orf35|NFIL3|SF3A2|TP53BP2|WAC-AS1|AHDC1|NFKB2|FBXW5|ABHD13|STX10|EFTUD2|MICALL2|GRINA|ZNF500	down
TRAVAGLINI_LUNG_CILIATED_CELL	1	1	0	-0.277153	-0.698391	940	ANXA1|CTSS|SMAP2|KCTD12|AKNA|ACAP1|DDX3Y|CMTM6|UCP2|ANXA11|CD4|CD164|CNPY3|SYNE1|ADGRE5|DNAJB6|CNDP2|GCC2|SYNE2|METTL7A|CNTRL|ARHGAP18|SYTL3|ETNK1|SLFN5|CCDC66|HMGB2|PDK4|SCPEP1|SOAT1|HSP90AA1|TMF1|SIGIRR|RILPL2|DUSP4|EZR|ANAPC5|INTS10|IQGAP2|RNF130|EFHD2|MFSD10|SRGAP3|ODF2L|PLSCR1|LDLRAD4|RPGR|AKAP9|CDKN2A|HNRNPF|ATP6V0D1|AZI2|HSPH1|C5AR1|STOM|GABPB1-AS1|RCAN3|LBH|BHLHE41|IFI44L|WDR73|B3GNT5|IRF…	down
DESCARTES_MAIN_FETAL_MESANGIAL_CELLS	0.906699	1	0.0258332	-0.368641	-0.69876	14	TRERF1|PRICKLE1|FLRT2|CLDN11|MOXD1|PTK7|TMTC1|RN7SL832P	down
DESCARTES_FETAL_HEART_ENDOCARDIAL_CELLS	0.893785	1	0.0235085	-0.33786	-0.699442	25	CDH11|QSOX1|CA12|LEPR|SMOC1|FOXC1|SALL1|MPZL2|APCDD1|TMEM100|HS3ST1|TMEM132C	down
DESCARTES_FETAL_PLACENTA_SMOOTH_MUSCLE_CELLS	0.930085	1	0.0170763	-0.305522	-0.702426	63	PAG1|CDH19|PDLIM3|PLCB1|LZTS1|SEMA5B|ADGRB1|PELO|SCN7A|HAS2|OLFM2|NOTCH3|PGM5|COL13A1|CCDC102B|CSPG4|ABCC8|ITGA9|CACNA1C|BMPER|LIPG|ARHGAP44|COL5A3	down
CUI_DEVELOPING_HEART_C6_EPICARDIAL_CELL	0.978894	1	0.00759591	-0.289561	-0.702839	170	C3|SGK1|RSRP1|VSIR|NFKBIZ|IL18|KLF6|SAT1|CARD16|SPOCK2|PTK2B|ARID5B|EZR	down
MANNO_MIDBRAIN_NEUROTYPES_HSERT	0.997003	1	0.00250132	-0.282675	-0.704698	395	CD2|ANKRD44|MYCBP2|SH3KBP1|ZFHX3|SPOCK2|POU2F2|CACNA1A|LONRF2|PRKCB|LPIN2|RUFY3|CADM1|CD47|RIPOR2|GRIA2|YPEL2|SCN9A|KLC1|PRKACB|NCOA7|ABR|SMARCD3|ABLIM1|RGS17|GFOD1|BASP1|MYO5A|ABHD17A|SPINT2|GNG2|SH3BP5|PRRT2|MAPRE2|SLC4A8|SORCS3|RALGDS|YWHAG|NFASC|IL27RA|PLXNC1|YWHAH|AKAP7|PI4KA|RETREG1|TARBP1|SNX1|PGM2L1|GATA3|KCNQ3|RASA4|ANK2|CACNG8|PAQR8|HSPA12A|MCF2L|LRP1B|XPR1|MAP2K4|SLC22A17|DNAJC5|SNCA|R…	down
DESCARTES_FETAL_INTESTINE_LYMPHATIC_ENDOTHELIAL_CELLS	0.888128	1	0.0244269	-0.347096	-0.707181	22	RALGAPA2|ADRB2|ELMOD1|PLA2G4C|TFPI|PLSCR4|TNFAIP8L3|PROX1|MMRN1|MPP7|CRACR2B	down
TRAVAGLINI_LUNG_PROXIMAL_CILIATED_CELL	1	1	0	-0.28305	-0.715643	1569	NEAT1|ANXA1|CTSS|SMAP2|VAMP8|EVL|CYBA|KCTD12|SAMHD1|LENG8|FOXP1|AKNA|ELF1|EMB|TYMP|PHIP|SMARCA2|FOXO3|ACAP1|TBL1XR1|RASGEF1B|DDX17|CKLF|PSMB9|CMTM6|CEP350|PTBP3|LCOR|UCP2|ANXA11|CD4|CD164|CELF1|SYNE1|MAP3K2|SPTLC2|DNAJB6|CNDP2|MLXIP|GCC2|SYNE2|PYCARD|METTL7A|ATXN2|CNTRL|XPO1|ARHGAP18|SYTL3|ETNK1|LEPROTL1|SETX|DAZAP2|PCNX4|PDCD6IP|CCAR1|STX16|BPTF|KDM2A|CCDC66|HMGB2|FAM120A|FAM107B|SOAT1|ABI1|HSP9…	down
DESCARTES_FETAL_SPLEEN_ERYTHROBLASTS	0.891447	1	0.0219398	-0.325693	-0.717943	42	TFRC|DNAJA4|ST8SIA1|CPOX|SLC29A1|FAM117A|ERMAP|ACHE|ABCB10|EPOR|SLC38A5|ICAM4	down
DESCARTES_MAIN_FETAL_STELLATE_CELLS	0.892189	1	0.0220834	-0.330412	-0.7195	36	HMBOX1|ANKS1A|BMPR2|HGF|LAMB1|ADAMTS9|HS3ST3B1|ECM1|RBMS3|IGFBP3|ADAMTS13|CCBE1|GRK5|EHBP1|ABCA10|RPS6KA6|NEURL1B	down
DESCARTES_FETAL_EYE_CORNEAL_AND_CONJUNCTIVAL_EPITHELIAL_CELLS	0.971859	1	0.00855469	-0.296511	-0.71971	170	ANXA1|NR4A2|VAMP8|IER3|CXCL8|ATF3|CD55|SERPINA1|MCL1|JUNB|SERPINB1|RNPEPL1|CDKN2A|RAB11FIP1|LITAF|SPINT2|CLIC3|CD82|NFKBIA|CRIP1|SYTL1|SLC9A3R1|TSTD1|CDKN2B|AGTRAP|PLAC8|TLR5|LY6E|PPP1R3B|GBP3	down
MANNO_MIDBRAIN_NEUROTYPES_HNBM	0.985	1	0.00581458	-0.292559	-0.719993	253	CD2|LCOR|POU2F2|ST6GAL1|EPB41|SLC38A1|GABARAPL1|RUFY3|NOVA1|CADM1|TES|FAM214A|ADA2|KLC1|MIAT|CDC42EP3|ZNF33A|AUTS2|PDE4DIP|CHML|NAV1|CASD1|PTPRG|GNG2|CBFA2T2|CADPS|ADGRG1|PRKX|ZNF117|C1orf35|SLC4A8|PDP1|CHN2|RALGDS|ZFHX4|MICAL1|NFASC|DIS3L2|JPT1|KCNQ3|ANK2|SOX4|MAPK8|MCF2L|ZNF195|SLC46A3|LRRTM2|VAV3|MAML3|STXBP5|KIF21B|NCAM1|LPAR2|CCSAP|GSE1|LZTS1|SEC31B|PBX3|RND3|PCBP4|MACO1|ZNF738|PHTF1|POU3F2|…	down
MANNO_MIDBRAIN_NEUROTYPES_HDA	0.997003	1	0.00250132	-0.290777	-0.726164	439	CD2|NR4A2|SRGAP1|ROCK1|FNBP1|PARP8|LYST|BIN1|GPRIN3|ZFHX3|POU2F2|TRIM38|ZBTB38|PTK2B|PRKCB|KLF7|DOCK4|APOL6|CPEB4|PLEKHA1|CADM1|RIPOR2|RASSF5|YPEL2|SCN9A|ADA2|SHTN1|UGCG|MIAT|CDC42EP3|PRKACB|PDE4DIP|BASP1|ANKRD36B|NTM|MYO5A|MAP3K11|SPINT2|GNG2|ACSL4|CTTNBP2|SH3BP5|ARHGEF3|CADPS|PRKCA|COL8A1|NLK|PRKX|C1orf35|PRRT2|SLC4A8|MAGI2|RALGDS|DPP6|YWHAG|DAAM1|PLXNC1|HIVEP3|FJX1|RETREG1|PGM2L1|ATP8A1|KCNQ3|…	down
MANNO_MIDBRAIN_NEUROTYPES_HDA2	0.995005	1	0.00323244	-0.293593	-0.73313	438	CD2|NR4A2|ANKRD44|PIK3R1|MYCBP2|RASGEF1B|GPRIN3|ZFHX3|POU2F2|CACNA1A|LONRF2|PRKCB|GNPTAB|DUSP4|GABARAPL1|CMIP|RUFY3|REV3L|GOLGA8B|GRIA2|FADS3|PACS1|SCN9A|RNF125|SHTN1|KLC1|MIAT|PRKACB|GOLGA3|DPP7|PDE4D|BASP1|NTM|IPCEF1|ANKH|MYO5A|ATP1B1|SPINT2|CALHM6|SH3BP5|ARHGEF3|CADPS|PRKCA|C1orf35|ZNFX1|PRRT2|SOX6|MAPRE2|PDP1|ENPP4|RALGDS|DPP6|NFASC|PLXNC1|SNTG1|RETREG1|JPT1|SNX1|PGM2L1|PIK3CD|RASA4|TMCC3|CAC…	down
DESCARTES_FETAL_KIDNEY_ERYTHROBLASTS	0.947208	1	0.0123167	-0.308157	-0.733491	116	SLC25A37|CAT|UBR2|MAP2K3|GCLC|ARL4A|NARF|SLC25A39|FBXO9|SOX6|TENT5C|SLC2A1|UROS|TSPAN5|ARRDC2|XPO7|ATG14|SNCA|UBE2O|TCP11L2|CPOX|TANGO2|TMOD1|HAGH|AMMECR1|TMEM63B|SNX22|NCEH1|AEN|ERMAP|ACHE|ABCB10|RSAD2|DCAF12|PIGQ|TBCEL|SLC36A1|YOD1|EPOR|TBC1D22B	down
GAO_SMALL_INTESTINE_24W_C3_ENTEROCYTE_PROGENITOR_SUBTYPE_1	0.868009	1	0.0245678	-0.343388	-0.733671	32	RNASE6|ENPP4|SLC2A1|SLC35C2|COMMD1|PCYOX1L|TATDN1|MGST1|GCNT1|DRG2|PEX14|ZNF586|DUS3L|DNAJC14|SLC35A4|HDDC3|VPS26B	down
DESCARTES_FETAL_KIDNEY_MEGAKARYOCYTES	0.927919	1	0.0140757	-0.311049	-0.739784	102	KLF9|CDK9|ABCC3|KIAA0513|DGKG|EREG|MLYCD|CNST|CXCL3|PTGS1|ZNF32|SRPRB|PPIF|INAFM2|MED12L|PIP5K1C|RUFY1|SLC39A3|INPP5E|F5|TCEAL1|RPS6KL1|SLC37A1|ASB2|DGKI|ZNF234|EFCAB13|INTS5|P2RY1|ZFP3|HPSE|RYR3|MYH7B|ZNF543|EEF2KMT|TTC4|LGALSL|MMRN1|TXNL4B|PDE6A|XYLT2|MTURN|GABRE|NRGN|MAST1|FMO5	down
DESCARTES_FETAL_MUSCLE_VASCULAR_ENDOTHELIAL_CELLS	0.891142	1	0.0203426	-0.327406	-0.744789	54	GRIA2|PRCP|CD93|EFCAB14	down
DESCARTES_MAIN_FETAL_AMACRINE_CELLS	0.857311	1	0.0280107	-0.386909	-0.749226	16	MEIS2|MIR181A1HG|VPS41|BMT2|C1QL2|ADCY8	down
DESCARTES_FETAL_STOMACH_SQUAMOUS_EPITHELIAL_CELLS	0.852403	1	0.0267457	-0.372563	-0.749905	20	S100A9|AQP3	down
DESCARTES_MAIN_FETAL_LYMPHATIC_ENDOTHELIAL_CELLS	0.891949	1	0.0198261	-0.326463	-0.750442	64	ARL4A|MAP3K1|PIEZO1|ELK3|CNTNAP3B|NRP2|SELENON|MAP4K2|PLEKHO2|SHC1|RHOJ|ANKDD1A|NFATC1|TNFRSF11A|TCTN3|GJA1|TMEM140|PRR5L|SLC35E4|GNG11|PGM5|PTX3|TMEM255B|CYP46A1|INO80C|KLHL3|GRAP|TIE1|GIMAP5|PPFIBP1|SMAD1|TFPI|PLSCR4|UBTD1|TNFAIP8L3	down
MANNO_MIDBRAIN_NEUROTYPES_HNBML1	0.97003	1	0.00801916	-0.309616	-0.763715	282	CD2|SRGAP1|PER1|RASGEF1B|LCOR|BIN1|GPRIN3|POU2F2|ST6GAL1|ZBTB38|EPB41|DOCK4|SLC38A1|CMIP|RUFY3|FNIP2|RIPOR2|ZC3H8|GRIA2|ADA2|OCIAD2|TRMT13|KLC1|MIAT|PRKACB|BASP1|MYO5A|NAV1|TULP4|SPINT2|GNG2|CADPS|C1orf35|PRRT2|SLC4A8|MICAL1|YWHAG|NFASC	down
DESCARTES_MAIN_FETAL_CORNEAL_AND_CONJUNCTIVAL_EPITHELIAL_CELLS	0.953862	1	0.010461	-0.313217	-0.763765	201	NR4A2|TRIM22|TSC22D3|KLF4|CXCL8|DAZAP2|NR4A1|PSME2|SERPINB1|RNPEPL1|CDKN2A|SYNGR2|TM9SF2|STAT2|JDP2|DUSP5|LRP10|ALOX5|SPINT2|TMEM127|METTL17|PBX2|CDKN2B|AGTRAP|CMPK1|DTX3L|MNT|TLR5|CD2BP2|NSUN2|MIS12|ELMOD2|GBP3|S100A9|SUPT7L|ATP13A1|CCDC28A|IRF5|DMAP1|S100A8|ZDHHC12|COMMD4|BATF|LTV1|TIMM29|GXYLT1|ZNF766|COPG1|DHX38|GPR108|LINC00342|SEH1L|COIL|CASP7|SLC12A2|NUP85|TEPSIN	down
DESCARTES_FETAL_INTESTINE_MESOTHELIAL_CELLS	0.865815	1	0.0219398	-0.3362	-0.765581	55	C3	down
TRAVAGLINI_LUNG_DIFFERENTIATING_BASAL_CELL	0.926978	1	0.0140757	-0.322567	-0.77234	128	ANXA1|SORL1|CTSC|DDIT4|FOXN3|CLEC2B|TSPO|PYCARD|ATP1B3|ALDH2|CAMK1D|PPP1CA|CMTM7|CSTA|AKR1A1	down
HAY_BONE_MARROW_CD34_POS_EO_B_MAST	0.846535	1	0.0310618	-0.449248	-0.773804	8	DTWD2|HPGDS|EXD3|HPGD|LMO4	down
DESCARTES_MAIN_FETAL_CLC_IL5RA_POSITIVE_CELLS	0.939698	1	0.0121213	-0.319641	-0.774859	163	PTGS2|GTF3A|ZNF302|SMIM8|EIF2AK4|NDUFS2|BECN1|NXF1|NSL1|HMGN2|ACBD6|LYRM7|PPP1CC|AFG3L2|ZNF605|SNRPA1|WDR75|TMED7|TOPORS|RLIM|WDR55|ZNF22|SHARPIN|LINC02256|MRPL3|PPM1M|SF3B4|ENTR1|COMMD8|ZNF32|LINC00847|ZDHHC24|ING3|IMP3|CNEP1R1|ARFIP2|SLC52A2|OSM|TRAPPC2B|CCDC115|DBP|MRPS16|CRIPT|STRN4|RBM15|MKRN2|C1orf174|FRAT2|HENMT1|CAMTA2|CC2D1B|SDHAF3|POLR3K|DCUN1D5|POLRMT|USP39|PLEKHA3|CRELD1|DHX16|PARP2|A…	down
GAO_LARGE_INTESTINE_24W_C5_LGR5POS_STEM_CELL	0.832044	1	0.0261842	-0.360168	-0.780428	35	RNF157|SOX9|PTGDR|PLAGL2|PLEKHH1|ACAD10|PKP2|ITPKC|MGST1|CLDN15	down
DESCARTES_MAIN_FETAL_GRANULE_NEURONS	0.806024	1	0.0321428	-0.420272	-0.786251	13	CCSER2|SYNJ2	down
DESCARTES_FETAL_SPLEEN_MESOTHELIAL_CELLS	0.932663	1	0.0127959	-0.324308	-0.786339	161	ANXA1|DUSP1|HSPA1B|IER3|OLR1|MAF|ATF3|FOS|SPOCK2|ZFP36|EZR|JUNB|SOCS3|CSRNP1|MGP|CLIC3|COL8A1|CRIP1|PPP1R15A|NFASC	down
GAUTAM_EYE_CORNEA_MELANOCYTES	0.952	1	0.0103505	-0.320724	-0.789122	254	RSRP1|FXYD5|CYBA|GPSM3|MEF2C|GRN|RASGEF1B|CMTM6|IFRD1|POGZ|MT-ND1|RBBP6|NR3C1|ETNK1|DNAJB1|ATP6V1B2|KLF9|ERP29|ARID5B|RPN2|ABL2|PTPN18|LHFPL2|SAP30|PLIN2|CCSER2|LAMP2|PPM1B|STAT2|PPP1CA|ECH1|MGA|SLC25A36|CTSA|TMEM87A|ADD3|PRCP|JADE1|NT5C|KIAA0930|SERTAD1|CMTM3|ELOVL5|FUS|LAP3|PRMT2|ZNF24|DOCK7|RPL17|NFATC2|CLASP2|SRFBP1|NEU1|DDOST|DNAJC8|MOB1B|PRPF6|UQCRC2|HPS1|TP53BP2|POLDIP3|XRCC6|ARHGDIA|UBALD…	down
DESCARTES_MAIN_FETAL_SQUAMOUS_EPITHELIAL_CELLS	0.840785	1	0.0249197	-0.355152	-0.789915	46	TIPARP|CTNND1|CSTA|GAN|GLTP|SRPX2|BCAS2|TMEM80|THOC3|SLK|DUOX1|PIGA	down
DESCARTES_MAIN_FETAL_RETINAL_PROGENITORS_AND_MULLER_GLIA	0.820372	1	0.0264649	-0.361655	-0.795112	40	DDHD1|KLHL8|NOTCH1|MYBL1|PKD2|ARHGEF26|CNTLN|ILDR2|SORCS1	down
DESCARTES_MAIN_FETAL_ENS_NEURONS	0.798414	1	0.0295645	-0.387888	-0.799351	24	TNPO1|GRK3	down
GAO_STOMACH_24W_C6_PIT_CELL	0.795181	1	0.0327971	-0.427405	-0.799595	13	GALNT7|MBD1|RBL1|DCUN1D3|NTN1|ZNF747|ADAMTS6|FAHD2B|BLOC1S3|TMEM135	down
MANNO_MIDBRAIN_NEUROTYPES_HRN	0.946054	1	0.0108944	-0.323899	-0.801078	296	CD2|SMAP2|ANKRD44|ZFHX3|POU2F2|LONRF2|EPB41|GPR155|SLC38A1|DUSP4|NOVA1|FNIP2|GOLGA8B|LPIN1|RSBN1|GRIA2|TES|ADA2|OCIAD2|LPGAT1|KLC1|MIAT|CDC42EP3|ZNF91|AUTS2|TBC1D2B|PDE4DIP|CHML|BASP1|MYO5A|GNG2|SH3BP5|CADPS|C1orf35|MAPRE2|SORCS3|ZFHX4|YWHAG|NFASC|HIVEP3|TSC1|CERS6|PGM2L1|KCNQ3|ANK2|SOX4|MAPK8	down
MURARO_PANCREAS_PANCREATIC_POLYPEPTIDE_CELL	0.893617	1	0.0167582	-0.334351	-0.80178	130	NR4A2|ID2|MALAT1|KCNQ1OT1|MAF|FGD4|FOS|SREK1|CACNA1A|NR4A1|SERPINA1|MDFIC|REV3L|YPEL2|PRKACB|EGR2|SLC40A1|CTTNBP2|MEIS2|CHN2|NKX2-2|ZXDC|CSGALNACT1|ATP8A1	down
TRAVAGLINI_LUNG_PLATELET_MEGAKARYOCYTE_CELL	0.986014	1	0.00543352	-0.322006	-0.805745	526	CCL5|ARPC1B|TMSB4X|RGS10|MYH9|RAP1B|HLA-E|CAP1|TGFB1|TAOK3|MOB1A|SH3BGRL|CMTM6|CCND3|IFRD1|ARHGAP45|SAT1|PIP4K2A|SEMA4D|DNAJB6|MFSD1|RBBP6|ARHGAP18|TMEM50A|PSTPIP2|PLEK|FLNA|PLEKHO1|DAB2|ACTB|BIN2|ABI1|ZYX|ARPC4|FRMD4B|NCK2|FERMT3|ANAPC5|RABGAP1L|CMIP|SNAP23|TUBA4A|PTPN18|LAT|CD47|NCOA4|WDR1|STOM|SIAH2|VCL|DIAPH1|F13A1|RIOK3|LEPROT|DUSP22|SEC14L1|USF2|TM6SF1|YPEL5|CYTOR|NSMCE3|CTSA|PTPRJ|CAPZA2|R…	down
FAN_EMBRYONIC_CTX_EX_2_EXCITATORY_NEURON	0.802632	1	0.031998	-0.426529	-0.808486	14	HSPA1B|EZR|MEIS2|ZFHX4|NFIB|MLLT3|NFIA|POU3F2|ENC1|PHLDA1	down
HU_FETAL_RETINA_RPE	0.924	1	0.0131702	-0.330263	-0.812936	257	NEAT1|SGK1|ZFP36L2|B2M|CTSH|MT-ND3|MT-ND1|NPIPB5|MT-ATP6|MT-CYB|CPVL|TPP1|TNFRSF14|MTRNR2L12|STT3B|CPEB4|MT-CO1|EZR|UTRN|IQGAP2|NCOR2|FNIP2|ITGAV|MT-ND2|PLXNB2|PBXIP1|NOTCH2|RBM47|MT-ND5|RAB27A|MT-CO3|SESN3|GALNT1|MT-CO2|DPP7|TMEM245|MT-ND4|PHACTR2|ABHD2|LITAF|COL8A1|TACC1|SLC7A5|ABCC5|SERPINH1|ITPKB|GNS|PDLIM5|ECHDC2|GALNT10|WLS|FAM13A|SLC2A1|SLC9A3R1|PRNP|SLC7A6|DHRS3|SCARB1	down
DESCARTES_FETAL_STOMACH_LYMPHATIC_ENDOTHELIAL_CELLS	0.801663	1	0.0317091	-0.426411	-0.813502	15	PTGS2|NFATC1|TMEM140|SLC41A1|SULF2|CTSL	down
DESCARTES_FETAL_ADRENAL_CSH1_CSH2_POSITIVE_CELLS	0.878296	1	0.0180135	-0.340919	-0.816281	128	ANXA1|OLR1|ATF3|SERPINE1|SCIN|PKIB	down
DESCARTES_FETAL_SPLEEN_STROMAL_CELLS	0.785795	1	0.030133	-0.387979	-0.819378	30	CADPS|MAPK10|LRRC4C|CACNA1D|LINC00632|GLIS3|NPAS3	down
DESCARTES_MAIN_FETAL_STC2_TLX1_POSITIVE_CELLS	0.776173	1	0.0338984	-0.443626	-0.81973	12	ANGEL2|TNFRSF4|PPM1N|IFIT1	down
HAY_BONE_MARROW_PRO_B	0.922078	1	0.0132626	-0.332345	-0.820027	276	APBB1IP|HP1BP3|MIS18BP1|SRSF10|CCND3|EWSR1|EPB41L2|HNRNPA2B1|RNASEH2B|FAM111A|HMGB2|PSMB8|AKR1B1|BUB3|CD47|CDKN2A|TMPO|CAMK2D|MAGOH|HNRNPA0|PPP1CA|LAT2|KHDRBS1|HNRNPM|RBM8A|DCK|N4BP2|NONO|HNRNPU|TERF1|TP53I13|PARP1|SMARCA4|RALY|UBE2I|FUS|BARD1|PAIP2|HNRNPR|HSPB11|DEK|SF3B2|SFPQ|TRA2B|HMGN2|DCLRE1C|PIM1|PPP1CC|TFDP2|TTC7A|MSI2|CTCF|HMGN3|SMARCE1|PRPSAP1|SLC25A5|SMC4|SSBP2|APOLD1|SMC1A|TXNDC12|GDI2…	down
TRAVAGLINI_LUNG_GOBLET_CELL	0.858883	1	0.0195288	-0.344642	-0.820335	116	C3|SORL1|CTSC|CYBA|KLF4|SAT1|LGALS9|GLRX|ST6GAL1|ALDH2|XBP1|RRBP1|RER1|SLC26A2|KDELR2|FKBP11|CLINT1|TNFSF10|CD82|SLC25A39|B4GALT4|PDLIM5|REEP3|DNAJC3|FBXW5|CMPK1|PODXL|RHOC|GLIPR2	down
DESCARTES_MAIN_FETAL_DUCTAL_CELLS	0.78671	1	0.0275183	-0.366357	-0.820999	48	GSTK1|ATP1A1|GMCL1|PUF60|ANXA4|RASSF7|CHDH|CITED4|SLC4A4|LZTS3|HHEX|ACBD4|IFFO2|ZBED3|SUCLG1|ADORA1|ID4|VASH1-AS1|ISYNA1|MPND|FBXO21	down
DESCARTES_FETAL_CEREBELLUM_VASCULAR_ENDOTHELIAL_CELLS	0.964036	1	0.00881183	-0.330065	-0.825288	510	IL32|ANXA1|ETS1|AHNAK|KLF2|IQGAP1|TSC22D3|GIMAP7|RUNX3|KLF13|KLF4|CLEC2B|SLC38A2|IFITM2|CD27|RGCC|ARHGAP18|SLC39A10|ITM2A|SLFN5|ACTN4|GIMAP1|PRKCH|SERPINE1|DUSP6|SIGIRR|FOSL2|ERAP2|IQGAP2|JAML|TFRC|ISG15|PDGFB|CNN2|SLC26A2|MCAM|SERTAD1|GBP4|CD93|TCF7|ABHD17A|CD82|ITGA1|FN1|SLC7A5|PIM3|KLF10|SERPINH1|CRIP1|FGR|TENT5C|SLC2A1|DLC1|SLFN12L|CDKN2B|ANGPT2|GIMAP6|CLDN5|ZAP70|ENG|TTN|PODXL|GBP1|RHOC|C1or…	down
DESCARTES_FETAL_THYMUS_THYMIC_EPITHELIAL_CELLS	0.879639	1	0.0171554	-0.34115	-0.829662	179	SYNE1|MGMT|GGA2|DPP6|ANKRD22|MAPK10|FMN1|HSPA4L|SNX29|KCNQ3|LRRC4C|HSPA12A|MCF2L|FAS|MICALL2|ACTA2|COL27A1|LINC00511|CMYA5|ANK3|CACNB4|PLEKHH3|PITRM1|L3MBTL4|PTPN13|BCAS4|DSC2|SLC6A1|ACO1|TMEM63B|DEPTOR|PATJ|TP53I3|MTCL1|ZNF483|SORCS1|CDC14B|SEZ6L|C1RL-AS1|DANT2|ACHE|SYNDIG1|PTPRF|BNC2|SLC36A1|ARHGAP42|B3GAT2|LMO3|ANO9|OXCT1|KANK1|EARS2|EYA4|ATP10B|PASK|ESRRG|MOB3B|NHS|CSRNP3|PLXDC1|SLC46A1|RBMS3…	down
CUI_DEVELOPING_HEART_LEFT_ATRIAL_CARDIOMYOCYTE	0.776722	1	0.0332359	-0.438874	-0.837277	15	RABGAP1L|PIM1|BCO2	down
GAO_LARGE_INTESTINE_24W_C2_MKI67POS_PROGENITOR	0.827273	1	0.0215076	-0.351167	-0.837363	110	GIMAP7|INPP5D|GIMAP4|RGCC|RHOH|SEC14L1|ARHGEF6|PECAM1|CD93|NRP1|F2R|GIMAP6|CLDN5|LRRC8C|ENG|PODXL|APOLD1|HIP1|VWF	down
DESCARTES_FETAL_THYMUS_THYMOCYTES	0.753114	0.984842	0.0324331	-0.4082	-0.841209	24	CD96|THEMIS|LINC01934|CD40LG|PXYLP1|UBIAD1|LIG4|FBXO41	down
GAUTAM_EYE_IRIS_CILIARY_BODY_CRYAA_HIGH_CILIARY_BODY_CELLS	0.797297	1	0.025201	-0.360916	-0.842248	77	S100A4|SLC20A1|RERE|MKNK2|SERPINE1|FRMD4B|BRD2|CSNK1E|EGR2|MXD1|ENY2|GGA2|HK2|KLF10|SLC36A4|DGKG|PPP1R15A|ZDHHC2|CDK6|TXNDC12|CREG1|MAST4|SLC16A1|PMEPA1|NCAM1|PLP2|MIR4435-2HG|BCL2L13|FAT1	down
HAY_BONE_MARROW_CD34_POS_MEP	0.733758	0.974519	0.0391956	-0.530667	-0.8456	5	ABCC4|DEPTOR	down
DESCARTES_FETAL_PLACENTA_VASCULAR_ENDOTHELIAL_CELLS	0.791449	1	0.025763	-0.363652	-0.847967	78	KLF2|FCGR2B|CD93|EXOC6|RALGAPA2|CLDN5|LRP6|RHOJ|ARHGEF26|AFF3|SHANK3|PCSK5|PCDH17|ADGRL4|NOTCH4|HACE1|ADGRF5|EGFL7|CLEC14A|JAM3|ROBO4|PDE1C|TMEM255B|S1PR1|TIE1|CD34|TM4SF18|CYYR1|ECSCR|CDH13|PLVAP|LDB2|KDR|THSD1|RAMP2-AS1|NNAT|CDH5|NRARP|IGSF9B|HECW2|TMC7	down
MENON_FETAL_KIDNEY_9_ENDOTHELIAL_CELLS	0.785351	1	0.0248494	-0.358956	-0.852873	99	NEAT1|TMSB4X|GMFG|ETS1|A2M|CD74|TGFBR2|B2M|HLA-B|MEF2C|HLA-E|MSN|IFITM2|LPP|CDC37|RRBP1|HLA-A|PECAM1|PRCP|NIN	down
BUSSLINGER_DUODENAL_LATE_IMMATURE_ENTEROCYTES	0.822042	1	0.0219398	-0.357201	-0.853185	123	SLC25A37|CD74|HLA-DRA|MAF|SLC4A7|SAT1|CNDP2|GLRX|ATP1B3|HLA-DRB1|PDK4|IQGAP2|ATP1A1|NCOA4|PLIN2|RBM47|GALM|DNASE1|HSD17B11|ACAA1|ATP1B1|DHRS7|GK|LIPA|SAR1B|REEP3|SLC2A5|HADHB|HADHA|SLC25A5	down
DESCARTES_MAIN_FETAL_INTESTINAL_EPITHELIAL_CELLS	0.730387	0.974519	0.0327242	-0.396657	-0.863916	37	ZBTB38|LPGAT1|WHAMM|DGAT1|ACSL5|POFUT1	down
CUI_DEVELOPING_HEART_TRABECULAR_ATRIAL_CARDIOMYOCYTE	0.822111	1	0.0215798	-0.356244	-0.864697	170	MALAT1|B2M|GRN|DDX17|CD164|ETNK1|KIAA1109|CPVL|INSR|KIDINS220|RNPC3|ATP13A3|REEP5|SLC38A1|PKN2|RPN2|WSB1|SLC8A1|ATP2A2|ATP1A1|AKAP9|MYSM1|VCL|TM9SF2|MACF1|SLC11A2|LAMP2|LEPROT|TCERG1|PLXNB2|GOLGA8A|CCNL1|TMEM41B|NPTN|TMEM245|RDH11|SURF4|PRKDC|ATP1B1|SPINT2|ATP11A|IGF2BP2|NEU1|ABCC5|TRA2B|JAG1|SUCO|GPAA1|LMAN1|WLS|SLC2A1|PRNP|ANKRD26|TTN|CDH2|BCAP29|FREM2|AGL	down
GAUTAM_EYE_IRIS_CILIARY_BODY_PUTATIVE_STEM_CELLS	0.874126	1	0.017313	-0.350757	-0.865324	279	MYH9|MALAT1|SMARCA2|PABPC4|SLC38A2|SNRNP70|PPP2R5C|SH3KBP1|RSBN1L|SPCS3|LGALS9|FAM120A|TPP1|FAR1|ERP29|REEP5|MTRNR2L12|STT3B|CPEB4|CCNL2|DUSP6|ACAP2|RNF130|SRSF1|ZMYND8|CADM1|TMEM50B|TBC1D1|PRMT9|SELENOS|SYNGR2|TRIO|VCL|TM9SF2|ATP5IF1|FCGRT|SEL1L|PLXNB2|PBXIP1|SIPA1L1|MCAM|PDCD7|HMOX1|TMEM248|CDC42EP3|RBM47|UBR4|HERPUD1|ZNF91|RAB27A|PDXDC1|ABR|MGST2|PDE4DIP|NUDT4|MAP2K3|TMEM245|CIB1|ACTN1|ARL4A|S…	down
CUI_DEVELOPING_HEART_5TH_WEEK_ATRIAL_CARDIOMYOCYTE	0.721186	0.970786	0.0330163	-0.396765	-0.868378	39	S100A4|TMSB4X|HNRNPL|EIF2S3|LBH|CMTM7|VCAN	down
HAY_BONE_MARROW_PLATELET	0.83651	1	0.020416	-0.35649	-0.868534	198	RGS10|RAP1B|ARHGAP18|PSTPIP2|PLEKHO1|DAB2|FRMD4B|FERMT3|SNAP23|TUBA4A|PTPN18|NCOA4|WDR1|VCL|F13A1|CTSA|RGS18|PDCD10|AHCTF1|ABCC3|SPOCD1|ENDOD1|MAX|ILK|LYPLAL1|DAPP1|CD226|CLDN5|SPNS1|CAPN1|R3HDM4|GRAP2|LYL1|UBAC2|RNF11|CNST|XPNPEP1|TPM4|TAGLN2|MLH3|TMBIM1|EMC3|PTGS1|RASGRP2|BCL2L1|CAVIN2|CERS2|ICAM2|CENPT	down
GAUTAM_EYE_IRIS_CILIARY_BODY_MGP_HIGH_FIBROBLASTS	0.758585	0.989937	0.0278699	-0.373656	-0.874006	83	SAT1|RORA|ELL2|RBMS1|CBLB|FILIP1L|NASP|PLSCR1|CREM|TGFBI|PTP4A2|REV3L|LPIN1|PFKFB3|OTULINL|IFNAR1|TOP1|CTTNBP2|IFNGR2|LARP4|RBM17|SQOR|MTHFD2|AK3|SOX4	down
MANNO_MIDBRAIN_NEUROTYPES_HDA1	0.904096	1	0.0148593	-0.352271	-0.881034	515	CD2|NR4A2|ANKRD44|PIK3R1|SRGAP1|TAOK3|SSH2|RORA|ZFHX3|POU2F2|LONRF2|ZBTB38|YPEL3|EPB41|GNAQ|GNPTAB|DOCK4|CPEB4|SLC38A1|DUSP4|PRKAG2|CMIP|RUFY3|CADM1|SLC8A1|PTPN18|AKAP9|REV3L|ZC3H8|LPIN1|RASSF5|FADS3|TES|SCN9A|RNF125|SHTN1|KLC1|FBXO11|MIAT|RGS17|PDE4DIP|PDE4D|BASP1|ANKRD36B|NAV1|TULP4|CCDC88A|ATP1B1|CLASP2|SPINT2|GNG2|ACSL4|SH3BP5|ARHGEF3|NECAP1|CADPS|PRKCA|ZSWIM6|C1orf35|PRRT2|SLC4A8|MYEF2|ENPP4…	down
GAO_SMALL_INTESTINE_24W_C9_ENTEROENDOCRINE_CELL	0.713971	0.965781	0.0336033	-0.40482	-0.88153	36	PPP1R18|SACS|RASA1|TTLL3|SLC36A4	down
FAN_OVARY_CL15_SMALL_ANTRAL_FOLLICLE_GRANULOSA_CELL	0.916084	1	0.0138083	-0.354069	-0.886511	620	SGK1|STK17B|CLK1|HSPA1B|HSPA1A|SKIL|CHORDC1|PRPF38B|CD83|PABPN1|C16orf72|THUMPD3-AS1|HSPA6|SRSF10|ZC3HAV1|KDM5A|SRSF2|TRA2A|KLF6|AFF4|DDX5|IFRD1|CD164|ARID4B|DNAJB6|NUFIP2|PRDM1|TOB1|SYNE2|MT-ND3|RBMS1|EWSR1|ATF3|FGD4|RBBP6|FUBP1|ARHGAP18|CD55|HNRNPA2B1|MIDN|CTNNB1|ETNK1|LEPROTL1|MED13L|NR4A1|KHDC4|YME1L1|DNAJB1|MARK3|IVNS1ABP|MCL1|GNAI3|WAC|RNF19A|ACTB|U2SURP|NRIP1|RBM39|IST1|MTRNR2L12|HSP90AA1|…	down
TRAVAGLINI_LUNG_CAPILLARY_AEROCYTE_CELL	0.684962	0.939603	0.0354665	-0.406225	-0.889083	39	S100A4|IL32|CD74|B2M|CD83|SERPINE1	down
DESCARTES_FETAL_THYMUS_VASCULAR_ENDOTHELIAL_CELLS	0.739086	0.978706	0.0279403	-0.373179	-0.889811	118	A2M|FGD4|STOM|MCAM|PRCP|CDK9|MEG8|ELK3|CLDN5|PODXL|TEFM|ASNS|VWF|NUAK1|CAVIN2|RNF220|LRMDA|RHOJ|EDEM2|GLIS3|KALRN|ITGA6|PTPN14|BCAM|SHANK3|FLT1|NFATC1|PCDH17|ADAMTS9|ADGRL4|NECTIN2|DLGAP1|RASGRP3|TNFRSF11A|DOCK9|COL4A1|TGM2|PRR5L|CALCRL|HIF3A|PTPRB|ADGRF5|ID1|EGFL7|PALMD|ARHGAP29|CD36|PGM5|SCARF1|EMCN|INO80C|RGS6|EPAS1|MYO1B|PPARG|TIE1|COL15A1|PPFIBP1|THSD7A|PDIA5|ECSCR|MPDZ|HOXB3|TFPI|MECOM|PREL…	down
FAN_OVARY_CL5_HEALTHY_SELECTABLE_FOLLICLE_THECAL_CELL	0.826174	1	0.0209276	-0.361673	-0.895431	305	SGK1|APOC1|CTSC|CLK1|RGS2|DDIT4|CHORDC1|KLF4|CLEC2B|SLC38A2|SRSF11|PPP1R12A|JUN|DDX5|ARID4B|DNAJB6|RBMS1|GLRX|RBBP6|ARF6|NR4A1|SRSF6|MCL1|TLE4|SCPEP1|JMJD1C|FILIP1L|ATP2B1|DNAJB4|ANKRD10|ISG15|CLK4|EPS8|PPP3CA|HSPH1|NME3|RRBP1|LAMP2|TMOD3|HNRNPA0|CITED2|ECH1|AKAP17A|CYTOR|SLC25A36|NOP58|BAG3|CAT|CCNL1|PPP2CA|IP6K2|IRF8|NONO|GBP4|SUSD3|OSTC|ACAA1|C1orf52|AHSA1|ZFAND5|RBM22|STAT1|RSRC2|TRA2B|KLF10|…	down
MENON_FETAL_KIDNEY_0_CAP_MESENCHYME_CELLS	0.72367	0.970786	0.0303467	-0.38459	-0.896791	78	BST2|SNRNP70|SYNE2|BAZ2B|RIF1|NKTR|BPTF|HMGB2|CCDC14|NASP|DNMT1|TIA1|GABPB1-AS1|BDP1|ILF3|CUX1|NOP56|SPEN|ZKSCAN1|SMC3|CCDC88A|DEK|SF3B2|BAZ1B|NUDT3|MEIS2|CHD4|PPM1G|SMC4|GOLGA4|SMC1A|SOX4	down
ZHONG_PFC_C1_MICROGLIA	0.794	1	0.0232958	-0.364758	-0.89734	250	PCSK7|HSPA1B|PAXX|VPS36|ICAM3|NFATC2IP|FAM111A|HMGB2|ANAPC5|PSME2|NASP|SRSF1|VCP|BUB3|OFD1|SAP30|DDX46|TMPO|SNRPB|DR1|CYTOR|CREB5|ABCE1|MRPL42|DNAJA4|PCID2|SLC35F5|BARD1|CD58|ARL4A|DEK|SS18L2|ORMDL2|GTF2B|TBCD|HMGN2|SRSF7|IDH2|PPP1R15A|ASAP1|CREBL2|PHF12|WDFY1|CBWD3|DUSP11|TMEM170A|GLUD1|RNF168|PNPT1|ABHD13|NUDT21|TMEM107|ILF2|PPP2R3C|BHLHE40|DDX39A|POLE3|PCNA|GART|POP4|MGAT2|NSMCE4A|CDC123|AK2|T…	down
RUBENSTEIN_SKELETAL_MUSCLE_PCV_ENDOTHELIAL_CELLS	0.793794	1	0.0233667	-0.366132	-0.897616	224	HLA-DQA1|TMSB4X|HLA-DQB1|CTSC|HLA-DMA|FXYD5|KCTD12|MYH9|ZFP36L2|CD74|FOXP1|KLF2|TGFBR2|HLA-B|SLC2A3|HLA-DPA1|GIMAP7|HLA-E|HLA-DRA|KLF4|CLEC2B|GIMAP4|LYST|SAT1|HLA-DPB1|SYNE2|IFITM2|ITM2A|GIMAP1|HLA-DRB1|NEDD9|HMGB2|GNAQ|ETS2|PSME2|PLSCR1|OCIAD2|HLA-A|CAPZA2|SOCS3|PRCP|FLI1|MGST2|GBP4|CD93|UBXN1|ABLIM1|MAP3K11|RPS6|RPL17|ACTN1|ARL4A|SH3BP5|NFKBIA|PIM3|RPL11|SUN1|ELK3	down
DESCARTES_FETAL_LIVER_ERYTHROBLASTS	0.694656	0.945755	0.0344919	-0.407643	-0.901357	43	SLC25A37|TFRC|DNAJA4	down
HAY_BONE_MARROW_CD34_POS_PRE_PC	0.719797	0.970786	0.0292811	-0.379345	-0.902115	101	LAPTM5|MDM4|TSPAN14|MLXIP|ATP1B3|ANKRD10|GABPB1-AS1|SIAH2|HPS4|SLC35E3|CMTM7|CHD9|SELENOF|MTF2|GBP4|NAV1|TP53INP1|SH3TC1|ERO1B|FAM215B|ELK3|AHDC1|ERGIC1|SEMA6A|ZNF22|S1PR4|RIMKLB|PLIN3|GAB1|LINC00426|SYNE3|ABHD17B|ABCG2|PPP3CC|GABPB1|ZCCHC7|BLNK	down
TRAVAGLINI_LUNG_CD4_NAIVE_T_CELL	0.725152	0.970786	0.0288568	-0.377464	-0.902144	125	IL32|CD3D|CD3E|IL7R|TXNIP|PIK3IP1|GIMAP7|TRAF3IP3|GIMAP4|OXNAD1|CD27|LCK|SPOCK2|TMC8|SERINC5|BCL11B|TC2N|RCAN3|DGKA|ITK|FAM102A|CD6|TCF7|ABLIM1|SUSD3|SELL|AAK1|RPS6|RPS29|PRKCA|THEM4|RPL11	down
DESCARTES_MAIN_FETAL_VASCULAR_ENDOTHELIAL_CELLS	0.668508	0.922576	0.0369161	-0.418036	-0.905819	35	SLC39A10|FCGR2B|SNRK|TCIM|RFLNB|EGLN1|ABCB1|DGKE|SHANK3|ADGRL4|NOTCH4|PTPRB	down
DESCARTES_FETAL_LUNG_CSH1_CSH2_POSITIVE_CELLS	0.741224	0.979474	0.027167	-0.373334	-0.907802	177	NUFIP2|CHD8|AKR1B1|CCNDBP1|WAPL|KAT7|GTF2H2|TP53I13|UPP1|ZNF587|PGP|MBD6|USP14|PPIL2|P2RX4|SLC2A1|TFAM|SNRPA1|ANGPT2|ZFYVE28|LSM10|ALG2|EED|TMEM192|C15orf40|ILF2|PSMD3|TXNDC15|MAP3K12|OGDH|ZNF333|CNOT3|SLC25A32|EVA1B|TEX261|SUPV3L1|ATXN1L|TRAFD1|FAM131A|POLR2D|SLC39A9|ZNF268|HSF2|CCAR2|ZFAND1|GABPB1|TTPAL|C21orf91|A2M-AS1|ZNF703|ZNF138|MSH6|RNF14|UEVLD|SGPP1|P2RY11|TMEM101|SLC35B2|TNFRSF12A|EBI3|…	down
FAN_OVARY_CL16_LYMPHATIC_ENDOTHELIAL_CELL	0.763764	0.993802	0.0254821	-0.371488	-0.910746	224	LAPTM5|NEAT1|ARPC1B|GMFG|RSRP1|FXYD5|KCTD12|A2M|MALAT1|DUSP1|TXNIP|TGFBR2|B2M|HLA-B|GIMAP7|HLA-E|GRN|KLF4|DDX17|GIMAP4|N4BP2L2|KLF6|TSPO|JUN|DDX5|PPP1R2|FOS|FOSB|TMEM50A|NKTR|MT-CYB|PTPRE|LAMP1|REEP5|SLC38A1|MT-CO1|DUSP6|VGLL4|ODF2L|JUNB|TMEM123|STOM|DOCK5|LAMP2|LEPROT|FCGRT|SPSB3|HLA-A|MT-ND5|MAN1A1|DEGS1|PECAM1|EXOC1|ADD3|PRCP|MGST2|EPSTI1|TNFSF10|KRTCAP2|HEXB|ARL4A|CRBN|SYPL1|FN1|SDF4|PIM3|KLF…	down
MURARO_PANCREAS_MESENCHYMAL_STROMAL_CELL	0.869131	1	0.0177038	-0.363361	-0.911002	654	ANXA1|STK17B|ARPC1B|TMSB4X|HCLS1|RGS10|ETS1|CTSC|MYH9|A2M|AHNAK|DDIT4|SKIL|JAK1|IER3|RAP1B|SLC2A3|MYADM|MSN|CAP1|KLF13|PABPC4|WIPF1|SLC38A2|C16orf72|ATXN1|PAG1|COPA|SLC4A7|TMEM165|SH3KBP1|PRDM1|IFITM2|RBMS1|ATP1B3|NR3C1|CBLB|DSE|TMEM50A|CTNNB1|PTPRE|FMNL3|DDX21|FLNA|ZBTB38|PLEKHO1|PHC2|MCL1|DAB2|PLAUR|KLF9|ACTB|PTGS2|AKAP13|SERPINE1|ARID5B|ZYX|DUSP6|NCK2|PPP1R18|MDFIC|KPNA4|LHFPL2|RUNX1|TGFBI|EPS…	down
MURARO_PANCREAS_BETA_CELL	0.892108	1	0.0158662	-0.362534	-0.913333	892	SORL1|HSPA1B|HSPA1A|ROCK1|IER3|MAFB|FKBP5|FOXN3|MGAT4A|KLF13|DDX3Y|TBL1XR1|MYCBP2|C16orf72|MIS18BP1|ZNF292|CREBRF|PTBP3|SESN1|SLC4A7|ZNF331|KMT2C|ELMO1|AFF4|LYST|ASH1L|TANC2|MAP3K2|RORA|GCC2|SYNE2|G3BP1|ATXN2|TGOLN2|PPP1R2|USP34|EPM2AIP1|NCOA3|NR3C1|RANBP2|PRRC2B|DICER1|RERE|BBX|ETNK1|LONRF2|PRKCH|YME1L1|SUSD6|IRF2BP2|DNAJB1|ATP6V0A1|ZBTB38|PTPN1|ATP6V1B2|PRPF8|PHC2|DOCK10|KIDINS220|WAC|U2SURP|TP…	down
DESCARTES_FETAL_EYE_AMACRINE_CELLS	0.632979	0.880849	0.0479259	-0.596228	-0.917742	4	MEIS2	down
CUI_DEVELOPING_HEART_TRABECULAR_VENTRICULAR_CARDIOMYOCYTE	0.68937	0.940594	0.0322153	-0.390799	-0.919252	92	SKIL|TOB1|HNRNPL|ARRDC3|DNAJB1|SRSF6|RC3H1|BUB3|HBEGF|HERPUD1|EPSTI1|VCAN|PRKDC|SPINT2|PPP1R15A|SLC2A1|HAMP|TRAPPC3|DENR|RCAN1|EXOSC8|EBP|RTCB|B3GNT2|RASD1|HES1|HMGCR|KPNA2|PIP4P2|GEM|ABHD12|IER2|TNFRSF12A|VPS33A|HMGA2|INSIG1|SIGMAR1|MGST1|RGS3|XRCC4|WDR12|SQLE|LRPAP1|DEPP1	down
TRAVAGLINI_LUNG_BASOPHIL_MAST_1_CELL	0.752	0.984842	0.0262543	-0.373631	-0.919615	256	RGS1|ANXA1|CD69|RGS10|SRGN|FXYD5|RGS2|RAC2|DUSP1|FOXP1|NFKBIZ|MYADM|CD44|ALOX5AP|CAPG|IL18|SAMSN1|ANXA11|JUN|AREG|LPCAT2|FOS|FOSB|ARHGAP18|SYTL3|SOCS1|CPM|GNPTAB|PTGS2|AKAP13|CPEB4|DUSP6|RNF130|LTC4S|PHF20|SERPINB1|GPR65|PLIN2|SCIN|SLC11A2|SWAP70|RHOH|LAT2|OSBPL8|SLC26A2|RPS6KA5|TM6SF1|ARHGEF6|SLC1A5|ACER3|NTM|ATP6V0A2|VMP1|SERINC3|SPINT2|ACSL4|CTTNBP2|CD82|PRKX|NFKBIA|FERMT2|MEIS2|CHN2|PPP1R15A|…	down
TRAVAGLINI_LUNG_PERICYTE_CELL	0.685656	0.939603	0.0317813	-0.38956	-0.926699	105	ARHGDIB|GMFG|ANKRD44|TXNIP|B2M|PAG1|PRDM1|CPM|NCK2|DUSP4|EZR|EFHD2|CADM1|STOM|MCAM|CDH19|SORT1|ITGA1|TACC1|DGKG|WLS|ETV5|F2R	down
LAKE_ADULT_KIDNEY_C6_PROXIMAL_TUBULE_EPITHELIAL_CELLS_FIBRINOGEN_POS_S3	0.683099	0.939603	0.0314209	-0.383053	-0.928497	167	RNF213|NEAT1|ATM|HLA-E|CTSH|SKAP2|ZNF292|PARP14|CHD1|ASH1L|NUFIP2|CNDP2|BTG1|SYNE2|GLRX|DICER1|SERPINA1|ZBTB38|AHI1|RNF19A|RASSF4|HSP90AA1|APOL6|EZR|SPAG9|PLEKHA1|PLSCR1|FNIP2|EPS8|MAML2|RRBP1|MACF1|GBP2|VPS13A|TRPS1|FCHO2|LPGAT1|SIPA1L1|UGCG|SOD2|LRRK2|ASCC3|CCNL1|C6orf62|SNX13|FAM135A|VMP1|TNFSF10|CIB1|CAB39|GCLC|ZFAND5|ATP11A|ARHGEF3	down
DESCARTES_FETAL_LUNG_VASCULAR_ENDOTHELIAL_CELLS	0.627081	0.874576	0.0400846	-0.430193	-0.928973	34	RGCC|CD93|VWF|TCIM|PLK2	down
GAO_ESOPHAGUS_25W_C4_FGFR1HIGH_EPITHELIAL_CELLS	0.700803	0.950011	0.0300618	-0.383092	-0.931785	188	ARHGAP30|CSAD|TRIO|ATP9B|ZZEF1|EGR2|CMTM3|ZNF587|ACOT9|DOCK11|U2AF2|METTL17|GABBR1|ZFHX4|NRP1|DLC1|PLXNC1|RIC1|SNHG15|STAT5B|IKBIP|NOM1|PTBP2|MED29|LINC02256|MMP2|GALT|NCBP1|STARD9|POLL|CDK5RAP1|IFFO1|ATXN1L|ZNF512|FBXO44|ZDHHC8|FURIN|CRKL|TPGS1|FBXO4|SEH1L|FKBP10|COL16A1|ABHD8|ADGRL3|ZNF700|TMEM144|TRERF1|KLHL21|ARHGAP10|USP49|TADA2B|SYT1|CDC23|TRIM65|TGFBR3|CISD3|FLRT2|BMP1|HIC1|SOCS2|SNX21|GAR…	down
FAN_EMBRYONIC_CTX_BIG_GROUPS_BRAIN_ENDOTHELIAL	0.748252	0.984624	0.0264649	-0.375968	-0.935252	358	IL32|ANXA1|ETS1|FXYD5|MYH9|BST2|IQGAP1|JAK1|TGFBR2|B2M|SLC2A3|GIMAP7|HLA-E|KLF4|IFITM2|RGCC|ARHGAP18|NR3C1|SLC39A10|ITM2A|ACTN4|PRKCH|FLNA|GPCPD1|PSMB8|XAF1|ETS2|DUSP6|UTRN|TFRC|TMEM50B|ISG15|SIPA1|PDGFB|PALD1|STOM|CNN2|VCL|IFI44L|TES|MCAM|CYTOR|GSDMD|CPD|HLA-A|PECAM1|TMEM109|PRCP|FLI1|MGST2|EPSTI1|SERTAD1|CD93|ABLIM1|PHACTR2|SLC40A1|ACTN1|SYPL1|CD82|ITGA1|SNRK|FN1|TACC1|SLC7A5|STAT1|SERPINH1|JAG…	down
GAO_LARGE_INTESTINE_ADULT_CE_OLFM4HIGH_STEM_CELL	0.733267	0.974519	0.0275183	-0.378669	-0.93527	287	HLA-DQB1|MS4A7|LTB|ARRB2|CTSZ|PREX1|LST1|PLEK|ACSL1|KLF7|FILIP1L|RIPOR2|ADAP2|C5AR1|ST3GAL5|BCL6|SKI|OGFR|FPR1|NIN|ELOVL5|ABCG1|EPG5|DGKG|PLXNC1|HSPA4L|CBX7|SAP25|DHX57|HIVEP1|DLST|ZNF324|SLC1A2|ZNF740|CPED1|CMYA5|ARNTL|KIF21B|TLR1|ENTPD1-AS1|CD28|PRPF4|AP3M2|ZNF618|MLXIPL|PCED1B|ATP1A2|TMEFF2|PRR12|SLC12A4|RAB11FIP3|BCAM|HEG1|PPP1R37|CEP152|ZFPM1|BLM|MSANTD4|NFATC1|LYRM9|C2orf74|ZNF316|KRBOX4|C1…	down
BUSSLINGER_GASTRIC_MATURE_PIT_CELLS	0.655968	0.908819	0.0332359	-0.390649	-0.950214	187	NEAT1|TMSB4X|VAMP8|PCSK7|AHNAK|KLF2|KLF4|FCGBP|CD164|MIDN|ETNK1|ACTN4|VASP|ACTB|ALDH2|EZR|EFHD2|RIOK3|EHBP1L1|DNM2|FCGRT|CSTA|PLXNB2|PKIB|RBM47|FAM102A|RAB27A|MXD1|ABLIM1|LRP10|STK24|TENT5A|BASP1|KLF3|ABHD2|DHRS7|SPINT2|EPN1|ABCC3|ABCC5|TCF7L2|CRIP1|SH3BGRL3|PNPLA2|ARHGEF2|MX2|PRKCD|IBTK|YWHAH|PLAC8|JPT1|RHOC|SYNJ2|CES2|UNC5B|TPM4|TAGLN2	down
MANNO_MIDBRAIN_NEUROTYPES_HNBML5	0.696304	0.94595	0.030133	-0.3824	-0.953037	404	CD2|CTSC|ANKRD44|TAOK3|ZFHX3|POU2F2|DICER1|LONRF2|EPB41|PRKCB|GNPTAB|KLF7|APOL6|CPEB4|SLC38A1|DUSP4|CMIP|NOVA1|RIPOR2|BCL11B|GOLGA8B|HERC1|LPIN1|TRIM13|GRIA2|UBN2|FAM214A|TCERG1|KLC1|MIAT|PDS5B|PRKACB|POU2F1|AUTS2|ZBTB43|BASP1|NAV1|BICD1|GNG2|TMCC1|SH3BP5|CADPS|ZNF117|C1orf35|PDP1|CHN2|ZFHX4|YWHAG|NFASC|HDAC1|PLXNC1|NKX2-2|AASDHPPT|HIVEP3|CPEB2|PGM2L1|ATP8A1|TMEM192|GATA3|PCGF3|CCDC112|ANK2|KDM5B…	down
DESCARTES_MAIN_FETAL_LENS_FIBRE_CELLS	0.636089	0.883223	0.0349401	-0.39564	-0.95505	145	MALAT1|HSPA6|HERC4|ADAM17|PELI1|LPIN1|CMTM7|SIPA1L1|UBR4|NPLOC4|ARGLU1|FBXO34|DCTN5|NMRK1|SUCO|CAMK2A|KDM3A|MEGF9|BCO2|IQSEC1|USPL1|HDAC6|EPS15L1|SQOR|CYB5R4|FBXO3|KNOP1|CERK|SNX1	down
ZHONG_PFC_HES1_POS_C1_NPC	0.582166	0.830345	0.0497903	-0.599529	-0.955328	5	ZFP36L1|HES1|HMGA2	down
DESCARTES_FETAL_EYE_LENS_FIBRE_CELLS	0.605573	0.851387	0.0400846	-0.426857	-0.956577	48	HSPA6|UPP1|CAMK2A|SQOR|CERK|PITHD1|CAPRIN2|GSS|LNPK|MYO18A	down
GAO_ESOPHAGUS_25W_C2_KRT6BPOS_SECRETORY_PROGENITOR_CELLS	0.600849	0.851203	0.0400032	-0.420686	-0.96232	57	ADAM28|HDAC9|ISG15|CDKN2A|GIT2|DUSP5|GBP4|GK|MBD6|PDP1|GAN|KYNU|MCPH1|OAS1|DUSP10|ZFAND2A|S100A8|USP6NL|BLNK|MANSC1|AGFG2|SPNS2|HTRA2|GPRC5A|TGM2|ZNF710|BAHD1|VCPKMT|CALHM2|GPR160|CACNB1|GPT2|NTHL1|VASN|ATP10B	down
BUSSLINGER_GASTRIC_TUFT_CELLS	0.574655	0.823367	0.0496901	-0.57069	-0.963729	7	PTPN18|SOX4|ATP2A3	down
DESCARTES_FETAL_INTESTINE_ERYTHROBLASTS	0.606275	0.851387	0.0373806	-0.404169	-0.966082	121	SLC25A37|ZNF451|EPB41|CPEB4|SPECC1|DCK|CAT|SLC1A5|UBR2|PDCD10|HECTD4|MOB1B|SLC25A39|PIM1|SLC2A1|UROS|TSPAN5|ARRDC2|XPO7|RBM38|ATG14|ISCA1|SNCA|FAM210B|BCL2L1|SGMS1|UBE2O|TTPAL|TCP11L2|CPOX|FAM214B|TANGO2|MED8|TMOD1|NPL|UROD|AMMECR1|CHST2|FAM117A|SNX22|NCEH1|HTRA2|GBGT1|ERMAP|EIF2AK1|RSAD2|DCAF12|TSPAN32|PIGQ|TBCEL|YOD1|EPOR	down
DESCARTES_MAIN_FETAL_ERYTHROBLASTS	0.617854	0.865545	0.036073	-0.397898	-0.967771	186	SLC25A37|USP15|EP300|ZNF451|MARK3|TFRC|SLC11A2|FCHO2|RSRC1|SPECC1|DENND4A|MORC3|AP2A1|CAT|MAP2K3|CD58|E2F4|UGGT1|HECTD4|TOP1|GCLC|NARF|FBXO7|DDI2|MOB1B|STEAP3|SLC25A39|FBXO9|TMEM120B|LARP1|GAPVD1|UROS|TSPAN5|SEC22C|NAPEPLD|DCUN1D1|DCAF11|HK1|EZH1|ARRDC2|XPO7|RBM38|MRPS9|ATG14|SNCA|GYPC|USP32|KMT5A|AKAP8L|KIAA1586|WNK1|FAM104A|DBF4|TCP11L2|CPOX|MBOAT2|MACO1|PIGC|TANGO2|WRN|ABCA7|ST3GAL2|RAPGEF2|UR…	down
GAO_SMALL_INTESTINE_24W_C7_SECRETORY_PROGENITOR	0.577093	0.82498	0.0435378	-0.442881	-0.967859	38	OGFRL1|CHM|MX1|EZH1|CACNB4|SRPX2|GLIS3|ABCA7|PTPN13|BCAM	down
AIZARANI_LIVER_C39_EPCAM_POS_BILE_DUCT_CELLS_4	0.593373	0.844416	0.0380056	-0.399932	-0.971343	172	IL32|MYH9|AHNAK|HSPA1B|HSPA1A|KDM6B|MYADM|KLF6|CXCL8|SAT1|SYNE2|ATF3|ACTN4|CPM|BIRC3|FLNA|NEDD9|RNF19A|SCARB2|HSP90AA1|ZYX|EZR|WEE1|ATP1A1|CD47|ALCAM|NFKB1|BAZ1A|RRBP1|VCL|LAMP2|MCAM|UGCG|HBEGF|NCOA7|SOD2|CREB5|CCNL1|TNFRSF10B|TENT5A|VMP1|RAB11FIP1|SPINT2|IFNGR2|NFKBIA|PIM3|TNFAIP2	down
GAO_ESOPHAGUS_25W_C1_CILIATED_EPITHELIAL_CELLS	0.606394	0.851387	0.036762	-0.393349	-0.978415	361	PLCG2|OTUD1|SYNE1|ADGRE5|ATXN2|ARHGAP18|SYTL3|STX7|NOVA1|ITGAL|CHST11|C5AR1|MACF1|SSBP4|USP24|SNX13|CEBPA|CCDC88C|OSGEP|SLC25A29|BASP1|PLCB2|MOB1B|EFHC1|ENPP4|GCA|CPLANE1|NRP2|SNX29|TRMT1|PRUNE2|TIMM10B|TXNDC11|LRIG1|RASA3|CEP97|ANKRD54|NBEA|APH1B|RBM38|ARHGEF11|DYNC2H1|KCNE1|ZNF688|SPEF2|CSPP1|P4HTM|WDR54|ALMS1|DZIP3|DPY19L1|RABL2B|INPP5B|UBXN11|QTRT1|MLLT1|AP3M2|C12orf76|GALNS|TMEM67|BCAS3|CD38…	down
GAO_STOMACH_24W_C5_PUTATIVE_PIT_CELL_PROGENITOR	0.556503	0.804691	0.0437126	-0.434193	-0.982855	51	BCL2|OLR1|TNFAIP8|GBP2|KCNMB1|P2RX4|CORO1C|SRF|RPRD1B|RASSF3	down
DESCARTES_FETAL_LUNG_MESOTHELIAL_CELLS	0.559701	0.807459	0.0434507	-0.431099	-0.98574	59	C3|OLR1|MGP|DKK1|CRIM1|GFPT2|SULF1|LIF|GSDME|GEM|WNT2B	down
DESCARTES_MAIN_FETAL_PDE11A_FAM19A2_POSITIVE_CELLS	0.526953	0.767253	0.0476387	-0.454962	-0.990719	36	RASGEF1B|FILIP1L|ANKRD28|CCDC88A|DAAM1|ERCC6|CACNB4	down
DESCARTES_MAIN_FETAL_SLC26A4_PAEP_POSITIVE_CELLS	0.536537	0.777607	0.0425023	-0.404688	-0.99423	232	DDX3Y|MAT2A|LSM8|POLK|CCNL2|CREM|SREK1IP1|SIAH2|SRP19|ATP9B|PHF11|PTCD3|ZBTB43|SDF2|SPTLC1|GPATCH2|HIBCH|TOMM40|SRFBP1|DHX29|ABCG1|DERL2|MED23|KLHDC2|PDE12|PNPLA2|TENT4B|RAD51D|BABAM2|TRMU|ARFGAP2|MRPL20|REXO1|TOR1A|C2CD2|WDR43|FAM32A|SLC35C2|RNF7|SELENOH|CACNA1D|NSMCE4A|CDC123|SLC25A28|RANBP3|VPS54|TRMT10B|ATF1|SDHAF2|BAK1|QTRT1|RMDN1|LRIG2|ZC3H12A|ARAF|RABEP2|VMO1|PYROXD1|DPH6|SELENOO|LIG3|NIFK…	down
TRAVAGLINI_LUNG_ALVEOLAR_EPITHELIAL_TYPE_1_CELL	0.521479	0.762814	0.0437126	-0.400186	-0.995423	361	S100A4|IL32|RNF213|NEAT1|TMSB4X|CFLAR|GLS|AHNAK|MALAT1|DUSP1|KLF2|TGFBR2|B2M|SLC2A3|MYADM|ISG20|IRF1|IL18|KLF6|OTUD1|PARP14|RGCC|ATF3|ATP1B3|CD55|SPOCK2|PTPRE|ZFP36|CPM|CELF2|DNAJB1|FLNA|NEDD9|PTPN1|PLEKHO1|SRGAP2B|ARAP2|CXCL16|ACTB|PTGS2|DENND3|DOCK4|PLEKHA1|SNAP23|CADM1|TUBA4A|SERINC5|CD47|TSC22D2|B4GALT1|SYNGR2|VCL|FADS3|TES|TMOD3|CUX1|ABCA1|GOLGA8A|HBEGF|ATP2B4|PFKFB3|TMEM109|JADE1|ABLIM1|N4B…	down
DESCARTES_FETAL_STOMACH_ERYTHROBLASTS	0.525601	0.76706	0.0454059	-0.428845	-0.996372	75	SLC25A37|USP15|SPECC1|CAT|MAP2K3|GCLC|SLC25A39|TENT5C|UROS|XPO7|RBM38|SNCA|USP32|UBE2O|CPOX|ABCA7|NPL|UROD|CDC27|FAM117A|SNX22|ERMAP|EIF2AK1|ABCB10|DCAF12|TSPAN32|YOD1|CDKN2D|FECH|SLC38A5|STRADB	down
DESCARTES_FETAL_STOMACH_VASCULAR_ENDOTHELIAL_CELLS	0.534463	0.776391	0.048215	-0.484107	-1.0022	25	A2M	down
FAN_EMBRYONIC_CTX_BIG_GROUPS_EXCITATORY_NEURON	0.520174	0.76268	0.04783	-0.454337	-1.0046	43	SLA|GOLGA8B|GRIA2|MIAT|FBXW7|PRRT2|MEIS2|R3HDM1|CACNG8|ICA1L	down
BUSSLINGER_GASTRIC_PREZYMOGENIC_CELLS	0.5	0.738263	0.0486034	-0.446674	-1.01111	51	FOXP1|NFKBIZ|PABPC4|JUN|METTL7A|FOS|FOSB|ARHGAP18|ADAM28|AKAP9	down
CUI_DEVELOPING_HEART_VASCULAR_ENDOTHELIAL_CELL	0.486459	0.723364	0.04707	-0.416493	-1.01299	183	TNFAIP3|FXYD5|MYH9|BST2|KLF2|TXNIP|DDIT4|TRIM22|HSPA1B|HSPA1A|SKIL|GRN|PER1|KLF4|FGL2|ITSN2|JUN|TOB1|CARD16|FOSB|GLG1|ZFP36|PDE4B|MAP3K8|SERPINE1|GABARAPL1|LTC4S|JUNB|SYNGR2|SWAP70|CDC42EP3|CREB5|MGP|PIGT|DPP7|ATP6AP1|TENT5A|ANKRD36B|CD58|HEXB|KCNMB1|CLIC3|METRNL|SDF4|CXCL2|NFKBIA|IER5L	down
FAN_EMBRYONIC_CTX_IN_2_INTERNEURON	0.478316	0.713144	0.0589694	-0.618351	-1.01486	6	MAF	down
DESCARTES_FETAL_LUNG_BRONCHIOLAR_AND_ALVEOLAR_EPITHELIAL_CELLS	0.493771	0.731294	0.0519512	-0.488315	-1.01845	27	CPM|ATP11A|ETV5|RNF220	down
AIZARANI_LIVER_C20_LSECS_3	0.446553	0.683411	0.0508054	-0.413461	-1.01988	280	SGK1|SLC25A37|SRGAP1|KDM6B|SLC2A3|DDX3Y|ARHGAP26|SLC4A7|AFF4|SLC20A1|CEMIP2|RBMS1|RBBP6|CD14|DDX21|PTPN1|IVNS1ABP|PHC2|DAB2|KLF7|PLAUR|INSR|CXCL16|JMJD1C|NRIP1|SERPINE1|ETS2|DUSP6|FOSL2|SPAG9|WSB1|CSNK1E|CDC37|PRKD3|RPGR|HIF1A|HERC1|CEP170|BAZ1A|RRBP1|VCL|MACF1|BDP1|TCERG1|SEC14L1|MCAM|UGCG|NCOA7|SOCS3|LUZP1|ZNF160|PRCP|DUSP5|CHD7|CCDC144A|TNFRSF10B|GALNT1|ARGLU1|UPP1|CD93|AHCTF1|STAB1|TANC1|NAV1…	down
CUI_DEVELOPING_HEART_VALVAR_ENDOTHELIAL_CELL	0.462475	0.698152	0.0498907	-0.427448	-1.02346	128	CCL4|S100A4|NEAT1|NR4A2|EVL|DUSP2|HLA-B|CD44|CXCL8|CEMIP2|ATF3|CD55|IER5|NR4A1|ACSL1|TIPARP|MCL1|KLF9|PTGS2|AKR1B1|FOSL2|GABARAPL1|NR4A3|SERPINB1|PLIN2|CHMP1B|HBEGF|SOD2|SOCS3|DUSP5|ARID5A|SELL|VCAN|PDLIM3	down
FAN_EMBRYONIC_CTX_OLIG	0.374625	0.605757	0.0589694	-0.407781	-1.02367	694	ANKRD44|PCSK7|IFNGR1|TSC22D3|PIK3IP1|FNBP1|KLF13|PICALM|SSH2|RASGEF1B|CDC42SE1|SESN1|COPA|LCOR|CYLD|RICTOR|PREX1|CD164|MAN2A1|BIN1|PIP4K2A|SPTLC2|SH3KBP1|SEMA4D|ELL2|FRYL|EPB41L2|OSTF1|TMEM50A|BBX|ATP6V0B|CPM|ACSL1|SUSD6|RAP1A|LAMP1|PHC2|FAM107B|DOCK10|SUN2|SCARB2|FAR1|KLHL24|HOOK3|GPR155|FRMD4B|EPS15|PLEKHA1|RNF130|CLN8|PRDM2|PDE3B|LDLRAD4|TMEM123|EVI2A|SERINC5|NCOR2|CD47|MBP|PTP4A2|SPATA13|FNIP…	down
DESCARTES_FETAL_CEREBRUM_SKOR2_NPSR1_POSITIVE_CELLS	0.478453	0.713144	0.0522693	-0.470709	-1.0252	37	RORA|ITPR1|HSPA12A	down
DESCARTES_MAIN_FETAL_SYNCYTIOTROPHOBLASTS_AND_VILLOUS_CYTOTROPHOBLASTS	0.465336	0.700231	0.0512184	-0.445488	-1.02652	68	SMARCA2|DNMT1|ZFX|FAM118A|EPB41L3|USP25|ATP10D|RCOR1|NFE2L3|HOMER1|SND1|CAMK2G|CCDC32|ACSS1|SLC38A9|TRIM5|HIC2|POLI|RP2|RPIA|ZNF354B|ITGB4|TPK1|CROT|MBNL3|LATS2|SPINDOC|CNNM2|ZNRF3	down
TRAVAGLINI_LUNG_SIGNALING_ALVEOLAR_EPITHELIAL_TYPE_2_CELL	0.462845	0.698152	0.0519512	-0.449371	-1.02794	57	TMSB4X|CD74|TXNIP|CD44|CPM|AKAP13|FNIP2|LRRK2|ATP11A|ETV5|DLC1|ATP8A1|QSOX1|RFTN1|SNX30|MTUS1|MBIP|SECISBP2L|PPP2R5A|DRAM1|FBP1	down
ZHONG_PFC_C4_PTGDS_POS_OPC	0.450405	0.68714	0.0510114	-0.428026	-1.02824	139	SGK1|ANKRD44|RASGEF1B|RICTOR|SEMA4D|EPB41L2|FRMD4A|CPM|ITPR2|SCARB2|FRMD4B|PLEKHA1|CADM1|MAP4K5|EVI2A|SERINC5|MBP|RNF216|SYNGR2|TM9SF2|FYN|STAT2|SEL1L|FAM102A|MPZL1|NTM|MYO5A|TCF7L2|REEP3|NFASC|SCARB1|KIAA0319L|OSBPL9|SLC25A5|CORO1C|SLC44A1|TM7SF3|SH3YL1|GRINA|STRN	down
LAKE_ADULT_KIDNEY_C24_ENDOTHELIAL_CELLS_AEA_AND_DVR	0.421212	0.656143	0.0540088	-0.428226	-1.03443	151	TMSB4X|SRGN|SP100|KCTD12|MYH9|A2M|AHNAK|CD74|DUSP1|IQGAP1|B2M|HLA-B|MEF2C|HLA-E|HLA-DRA|CD46|ARHGAP26|ELMO1|SYNE1|IFITM2|MBNL1|FOS|HLA-DRB1|DOCK4|AKAP13|HSP90AA1|UTRN|PIK3C2A|DPYD|HSPH1|STOM|MACF1|PECAM1|ARGLU1|CD93|ROCK2|FCHSD2|RPS6|PTPRG|TACC1|NFKBIA|EXOC6|RPL11|MEF2A|MEIS2|PDLIM5|EMP1|RASAL2|RALGAPA2	down
HAY_BONE_MARROW_CD34_POS_ERP_EARLY	0.451174	0.68714	0.0602484	-0.589072	-1.03479	9	SLC40A1|ATF7IP2|PHTF1|PDZD8|CCNG1|ZNF385D	down
GAUTAM_EYE_CORNEA_CYTOTOXIC_T_CELLS	0.419028	0.656052	0.0543434	-0.431156	-1.03576	139	PTPRE|LONRF1|DELE1|ATP9B|SLF2|ATAD2B|AUTS2|CCDC144A|ANKS3|FNDC3B|GPATCH2|ACSL4|CLIC3|ZFP14|ZNF621|NXPE3|FAM13A|INTS1|ATG7|TTL|TECPR1|TRMT1|MLYCD|SLC12A9|PLOD3|MDN1|ZNF248|CLASP1|FBXL4|NAPEPLD|TOPBP1|ZNF236|ANKRD54|CASP2|ZNF44|CEBPZOS|EIF2B1|LDB1|SH2B1|BAG4|SNIP1|VPS35L|QRICH1|CSKMT|UBE2O|DNAJC27|MLKL|ZNF827|MRRF|MCOLN2|SLC2A11|RGS16|MED25|CAVIN3|AMDHD2|COG7|CEP152|THOC6|TMED8|ZNF92|PIP5K1C|RAD17|…	down
HU_FETAL_RETINA_FIBROBLAST	0.374625	0.605757	0.0589694	-0.418135	-1.03956	355	ETS1|CTSC|FXYD5|CYBA|KCTD12|SLC25A37|MYH9|RGS2|ZFP36L2|AHNAK|WASF2|FOXP1|KLF2|NFKBIZ|TXNIP|IQGAP1|B2M|SLC2A3|MEF2C|SMARCA2|HLA-E|MSN|KCNQ1OT1|IRF1|KLF4|JUN|IFITM2|LPAR6|RBMS1|EML4|FOS|FOSB|EPB41L2|NR3C1|DSE|ITM2A|FRMD4A|ZFP36|FAM111A|DNAJB1|FLNA|MCL1|DAB2|ETS2|UTRN|MDFIC|JUNB|ISG15|TGFBI|EPS8|ALCAM|CYFIP1|STOM|RRBP1|SCIN|LEPROT|FCGRT|MCAM|KDELR2|NOTCH2|CDC42EP3|HLA-A|NCOA7|SOCS3|HERPUD1|LUZP1|CRE…	down
DESCARTES_MAIN_FETAL_CSH1_CSH2_POSITIVE_CELLS	0.422477	0.656143	0.0552496	-0.445989	-1.04143	82	NPIPB5|CCNDBP1|WAPL|AKAP17A|GTF2H2|DNAJC8|ALG2|ZNF432|TRAPPC3|TNIP2|SLC25A32|RNFT1|SIAH1|SNIP1|DNAJC17|DPH7|SLC39A9|GZF1|ZNF268|FBXO33|TMEM175|KCMF1|TOM1|NSUN3|EIPR1|TOR2A|CTDP1|SPIN3|NPRL2|COQ7|TJAP1|GTF2H2C|MRPL48|PDCD6|ALKBH1|ZNF354A|ZBTB14|ELP1|SARS2|AKIP1|PCDHGB7|ZNF317|FAM71F2|KBTBD8|ZNF280C|PREB	down
GAUTAM_EYE_CHOROID_SCLERA_FIBROBLASTS	0.399198	0.629311	0.0561767	-0.427763	-1.04178	193	PCSK7|NFKBIZ|DDIT4|SKIL|SMARCA2|ZBTB16|FOXO3|ANXA11|ATXN2|ATP1B3|ZFHX3|DSE|BBX|NSD3|CD302|DAB2|AHI1|PTGS2|ARID5B|PNISR|APOL6|NPEPPS|CCNL2|VCP|ATP2A2|RUNX1|B4GALT1|LPIN1|AZI2|STOM|RRBP1|ITGAV|IRF2|CCNDBP1|ZSCAN18|KDELR2|TRIB1|SEC61A1|CHD9|SMARCD3|MINDY2|ABLIM1|BASP1|LAP3|OSTC|TNFRSF1A|SLC40A1|PTPRG|STAT6|SERINC3|SLC16A7|IFNGR2|MVP|MAP3K5|DERL2|STAT1|SFXN1|LMAN1|WLS|YWHAG|NFASC	down
DESCARTES_MAIN_FETAL_HEMATOPOIETIC_STEM_CELLS	0.446035	0.683411	0.0553643	-0.477076	-1.04259	38	TAOK3|IRAK3|NRIP1|STAT5A|TRIM27|TARBP1|TM7SF3|PRAM1|TRIM66|SPNS3	down
ZHENG_CORD_BLOOD_C1_PUTATIVE_MEGAKARYOCYTE_PROGENITOR	0.421762	0.656143	0.0551352	-0.445005	-1.04262	86	CCL5|FYB1|TMSB4X|FCGR2A|ARHGAP18|PLEK|BIN2|FERMT3|PDGFB|STOM|VCL|F13A1|RGS18|ACTN1|ABCC3|DAAM1|GRAP2|SLC44A1|TPM1|THBS1|VWF|CXCL3	down
DURANTE_ADULT_OLFACTORY_NEUROEPITHELIUM_PERICYTES	0.428571	0.660714	0.0546808	-0.447156	-1.04268	78	FXYD5|KCTD12|A2M|CD74|KLF2|TXNIP|TGFBR2|GIMAP7|HLA-E|LPAR6|ITM2A|SOCS3|PECAM1|PRCP|CD93|EMP1|LIFR|CLDN5|PLAT|ENG|PODXL|APOLD1	down
ZHENG_CORD_BLOOD_C2_PUTATIVE_BASOPHIL_EOSINOPHIL_MAST_CELL_PROGENITOR	0.417957	0.656052	0.0553643	-0.444955	-1.04625	90	LAPTM5|S100A4|ANXA1|MALAT1|PABPC4|ALOX5AP|IFITM2|PSME4|FOSB|POU2F2|PLEK|VASP|FLNA|NEDD9|TFRC|TOB2|PLIN2|LYAR|TES|NDEL1|SPTY2D1|TENT5A|SLC40A1|RAB11FIP1|CCDC88A|CD82|SEC24D|FBXO7|TSPYL2|SLC6A6|STAT5A|PPP1R15A|CHPT1|SLC2A1	down
MANNO_MIDBRAIN_NEUROTYPES_HNBGABA	0.291708	0.498599	0.0711327	-0.418812	-1.04878	624	CD2|ANKRD44|GLS|RUNX3|FNBP1|MYCBP2|RASGEF1B|ZNF292|CNTRL|ZFHX3|POU2F2|DICER1|CACNA1A|LONRF2|FRMD4A|CELF2|ZBTB38|YPEL3|PRKCB|GNPTAB|DENND3|DOCK4|GPR155|APOL6|CPEB4|FRMD4B|SLC38A1|ERAP2|PLEKHA1|CMIP|ANKRD13D|ATP2B1|TNRC6C|RUFY3|CADM1|SLC8A1|ARID4A|PTPN18|AKAP9|REV3L|RIPOR2|BCL11B|GOLGA8B|LPIN1|CSAD|GABPB1-AS1|BDP1|GRIA2|RASSF5|UBN2|YPEL2|SCN9A|RNF125|KLC1|GOLGA8A|MIAT|PRKACB|CCDC144A|GRK3|PDE4DIP|P…	down
TRAVAGLINI_LUNG_PLASMACYTOID_DENDRITIC_CELL	0.419289	0.656052	0.0544556	-0.44063	-1.04888	104	RNASET2|GPR183|PLD4|CD4|SLC20A1|NR3C1|RNASE6|RUNX2|DAB2|RNF130|TGFBI|RRBP1|GAPT|SCN9A|UGCG|NUP210|SYK|DUSP5|IRF8|UNC93B1|SEL1L3|CCDC88A|EIF2AK4|C12orf75|SLC7A5|CYB561A3|SH2B3|NRP1|CORO1C|CDYL	down
GAO_LARGE_INTESTINE_24W_C10_ENTEROCYTE	0.426211	0.65869	0.0574877	-0.483559	-1.05675	38	RNPC3|IGF2BP2|ZNF264|NBEAL1|LRRC57|DGAT1|LPAR5|GPANK1|HTATIP2|MLXIPL|PARP12|MCF2L2|SLC35D2	down
DESCARTES_MAIN_FETAL_THYMIC_EPITHELIAL_CELLS	0.376387	0.606774	0.0592219	-0.440513	-1.05839	135	SYNE1|ETNK1|NFKB1|CUX1|TMEM131|MGMT|TBC1D2B|GGA2|TRAPPC12|PIKFYVE|ATL2|DDB2|ANKRD22|RIC1|NSMAF|UBA7|PEX1|TYK2|RBAK-RBAKDN|MCF2L|FAS|FLVCR1|STARD9|QTRT2|SMG6|LY75|COL27A1|D2HGDH|RTCB|DDX58|TYW3|BCAS4|SLC22A23|PLGRKT|MOV10|MTG1|ZCWPW1|CUL9	down
CUI_DEVELOPING_HEART_C4_ENDOTHELIAL_CELL	0.358224	0.586778	0.0615707	-0.439777	-1.05996	144	ETS1|FXYD5|HLA-E|MSN|TSPAN14|IFITM2|ST6GAL1|SCARB2|ENTPD1|ALDH2|DUSP6|STOM|LEPROT|FCGRT|MCAM|PECAM1|PRCP|MGST2|CD93|TNFRSF1A|SPINT2|SNRK|ITPR1|ELK3|ITGA5|PLXND1|CHSY1|NRP1|NRP2|F2R|NOTCH1|ENG|CDH11|PODXL|RHOC|C1orf54|QSOX1|LY6E|COL18A1|VWF	down
MURARO_PANCREAS_ACINAR_CELL	0.226773	0.406383	0.0843144	-0.424349	-1.06408	658	IL32|RNF213|NEAT1|LYZ|C3|SGK1|TMSB4X|TNFAIP3|VAMP8|HLA-DMA|USP53|SP100|SLC25A37|MYH9|IFNGR1|CD74|NFKBIZ|HLA-F|SKIL|PDCD4|B2M|HLA-B|CD44|MSN|HLA-DRA|STK17A|CAPZA1|PABPC4|SLC38A2|LTB|TAPBP|IL18|ARHGAP26|TMEM165|KLF6|ANXA11|CXCL8|JUN|MAN2A1|SAT1|CASP4|MLXIP|TOB1|BTG1|CEMIP2|SPCS3|METTL7A|LGALS9|GLRX|EML4|ATF3|TNFAIP8|ARHGAP18|SLFN5|ACTN4|ARRDC3|CPM|HLA-DRB1|BIRC3|MKNK2|MCL1|FAM107B|INSR|CXCL16|RNF19…	down
TRAVAGLINI_LUNG_MUCOUS_CELL	0.378958	0.608073	0.059476	-0.450345	-1.06744	98	HLA-DQA1|C3|CTSC|TMEM165|FCGBP|CXCL8|SAT1|IRAK3|INSR|ADAM28|ANKRD36C|STT3B|XBP1|LYN|ERO1A|SLC26A2|CPD|SOD2|DUSP5|ST3GAL1|TNFSF10	down
ZHENG_CORD_BLOOD_C3_MEGAKARYOCYTE_ERYTHROID_PROGENITOR	0.377184	0.606774	0.0599892	-0.453041	-1.06882	94	S100A4|APOC1|PDCD4|PABPC4|PIP4K2A|PSTPIP2|FLNA|HSP90AA1|TFRC|PLIN2|SIAH2|LYAR|CYTOR|CAT|PARP1|SLC40A1|RAB11FIP1|ARL4A|ACSL4|FBXO7|MBD4|HDAC7|STAT5A|LMAN1|SLC2A1|EREG|CCDC112|SOX4|TRIB2	down
AIZARANI_LIVER_C13_LSECS_2	0.284715	0.49335	0.0723571	-0.434797	-1.0726	263	SGK1|MS4A6A|A2M|BST2|KLF2|TGFBR2|HLA-E|KLF4|MAF|MXD4|TSPAN14|CD4|RNF115|LPAR6|CD14|ZNF451|NEDD9|PDK4|DAB2|KLF7|INSR|CXCL16|ATP13A3|WSB1|RPGR|AFF1|FCGR2B|IFI44L|FCGRT|SEC14L1|ZNF160|PECAM1|ADD3|PRCP|DUSP5|CSRNP1|GBP4|CD93|SNTB2|BSDC1|STAB1|TRIOBP|PHACTR2|ACTN1|ARHGEF7|TACC1|ZNF117|PIM3|NXPE3|TBC1D4|SERPINH1|ITPRIP|HDAC7|ELK3|MEIS2|SLC16A1-AS1|PLXND1|ASAP1|RASAL2|NRP1|NRP2|DAAM1|DLC1|F2R|IL4R|LIFR|…	down
DESCARTES_MAIN_FETAL_PAEP_MECOM_POSITIVE_CELLS	0.337715	0.561965	0.0645031	-0.450786	-1.07337	112	NABP1|CNDP2|ARID5B|ERN1|UBE2D2|TC2N|USP47|RNF144B|SOD2|SLC25A29|PARP4|MAP3K5|PRKX|SLC6A6|RAPH1|SESTD1|ADAMTS9-AS2|RAD54L2|VPS13D|SLC44A1|HAP1|ZNF383|ANAPC4|RIMKLB|MYOF|KIZ|ZHX3|MAPK8IP3|G0S2	down
TRAVAGLINI_LUNG_CAPILLARY_CELL	0.383133	0.610102	0.0668966	-0.573838	-1.07354	13	IL7R|RGCC|DUSP6|RNF144B|TNFSF10	down
DESCARTES_FETAL_CEREBELLUM_PURKINJE_NEURONS	0.388143	0.614967	0.0626618	-0.504576	-1.07806	32	RORA|ITPR1|HSPA12A	down
LAKE_ADULT_KIDNEY_C1_EPITHELIAL_CELLS_UNASSIGNED	0.393182	0.621385	0.0628004	-0.514612	-1.0787	28	ZBTB16|CMC2|TAOK1|MEIS2|EPB41L3|FARP1|PTPRD|MAST4|GMDS-DT|LRMDA|RAPGEF2|CPQ|NPAS3|PBX1|DLGAP1	down
TRAVAGLINI_LUNG_ADVENTITIAL_FIBROBLAST_CELL	0.260739	0.458115	0.0768737	-0.437121	-1.0788	284	S100A4|IL32|C3|ANXA1|RGS10|LSP1|ZFP36L2|CD74|DUSP1|KLF2|NFKBIZ|SKIL|TGFBR2|CD44|CTSH|KLF4|CLEC2B|FGL2|ZC3HAV1|JUN|SLC20A1|FOS|FOSB|CD55|PLK3|ITM2A|CFD|NR4A1|CPVL|ZFP36|TIPARP|DNAJB1|MCL1|DAB2|PLAUR|SCPEP1|XBP1|GABARAPL1|NOVA1|JUNB|ABL2|ATP1A1|TSC22D2|B4GALT1|HSPH1|LAMP2|FCGRT|NCOA7|SOCS3|BAG3|ADD3|PRCP|AHR|CSRNP1|SERTAD1|MGP|LRP1|ABLIM1|MPZL1|NTM|TNFSF13B	down
DESCARTES_FETAL_EYE_VASCULAR_ENDOTHELIAL_CELLS	0.336798	0.561926	0.0659816	-0.462107	-1.08209	85	GIMAP4|RGCC|GIMAP1|PRKCH|DUSP6|VASH1|SMAD7|ELK3|PLXND1|CLDN5|ENG|PODXL|VWF|TCIM|CAVIN2|ICAM2|ABCG2|ABCB1|APOL3|MLKL	down
BUSSLINGER_DUODENAL_K_CELLS	0.386792	0.614375	0.0653834	-0.559292	-1.08304	16	KCTD12|CACNA1A|SOCS3|BCL9L|HAP1|PRRG4|ZMIZ2|PLPP5	down
GAO_STOMACH_24W_C2_TFF2POS_MULTIPOTENT_PROGENITOR	0.373902	0.605757	0.0701132	-0.641974	-1.08411	7	ECE1|TBC1D15|SUPT7L|TCIM|UBE2D1|PTP4A3	down
GAO_LARGE_INTESTINE_24W_C4_PROM1LOW_PROGENITOR	0.370138	0.604719	0.0706196	-0.644825	-1.08892	7	ALCAM	down
DESCARTES_MAIN_FETAL_CARDIOMYOCYTES	0.371429	0.605255	0.0658312	-0.539773	-1.09114	21	SLC8A1|USP28|PPP1R12B	down
GAUTAM_EYE_IRIS_CILIARY_BODY_PIGMENTED_CILIARY_BODY_CELLS	0.287159	0.496217	0.0725352	-0.457747	-1.09334	123	LENG8|TTC14|FNBP4|ADPGK|TOB1|MT-ND1|TNFAIP8|MT-CYB|LONRF2|KHDC4|FLNA|PNISR|NUMA1|PPM1K|RUFY3|CGGBP1|TIA1|FNIP1|VCL|TRIM33|ITGAV|GOLGA8A|CLTC|ZNF91|SNX13|DPP7|PDE4DIP|REV1|CDK5RAP3|PDLIM3|ATF7IP2|PTPRG|ECHDC2|EPB41L3|CHD4|FAM13A|MSI2|WDFY1|SCARB1|CAPN7|TTC37|CYP4V2|PRPSAP1	down
FAN_OVARY_CL11_MURAL_GRANULOSA_CELL	0.164835	0.304051	0.102822	-0.438375	-1.09425	425	SGK1|STK17B|RGS10|CTSC|CLK1|SLC25A37|FOXP1|HSPA1B|HSPA1A|CHORDC1|KCNQ1OT1|C16orf72|SLC5A3|DDX17|CMTM6|ATXN1|SRSF11|HSPA6|KDM5A|SRSF2|KLF6|AFF4|CELF1|DNAJB6|PRDM1|SYNE2|RBMS1|ATF3|FGD4|MT-ND1|RBBP6|ARHGAP18|CD55|DSE|CTNNB1|BBX|ETNK1|LEPROTL1|MT-ATP6|MED13L|MT-CYB|DNAJB1|BRD4|MARK3|IVNS1ABP|MCL1|INSR|WAC|RNF19A|KLHL24|HSP90AA1|FILIP1L|MT-CO1|PKN2|FOSL2|TNPO1|LPP|DNAJB4|ARIH1|LHFPL2|PPHLN1|TIA1|AKAP…	down
ZHENG_CORD_BLOOD_C8_PUTATIVE_LYMPHOID_PRIMED_MULTIPOTENT_PROGENITOR_2	0.316062	0.532984	0.0689567	-0.466883	-1.09501	88	HCST|S100A4|CD52|TMSB4X|RNASET2|CD48|CD74|PIK3R1|TSC22D3|B2M|HLA-B|CD44|HLA-DRA|RCSD1|MT-ND3|CSF3R|MT-CYB|MAP3K8|ARHGAP30|MT-CO1|RILPL2|RUNX1|HLA-A|MT-CO3|SELL|MT-ND4|VMP1|ARHGAP25|CALHM6	down
DESCARTES_FETAL_STOMACH_MESOTHELIAL_CELLS	0.349315	0.575859	0.0687943	-0.540817	-1.10187	22	C3	down
FAN_EMBRYONIC_CTX_EX_1_EXCITATORY_NEURON	0.334184	0.559047	0.0766747	-0.671463	-1.10203	6	SLA|MEIS2	down
DESCARTES_MAIN_FETAL_UNIPOLAR_BRUSH_CELLS	0.330664	0.554633	0.0716527	-0.551336	-1.10974	20	KIAA1109|GRIA2|CNKSR2|DPY19L3|EOMES	down
GAO_SMALL_INTESTINE_24W_C4_ENTEROCYTE_PROGENITOR_SUBTYPE_2	0.289474	0.498599	0.0741759	-0.485923	-1.11869	65	IL32|EMB|GLRX|ATP1B3|ABRACL|OCIAD2|CTSA|IFI30|SLC7A7|SLC46A3|S100A9|GCHFR|PON2|G0S2|ZDHHC12|ANXA4|FBP1|PNP|DPP4|NPL|PLAGL2|TMEM144|ACP5|FAH	down
GAO_STOMACH_24W_C1_PROCRPOS_MULTIPOTENT_PROGENITOR	0.305066	0.517214	0.0738053	-0.512115	-1.11916	38	SGK1|MAML2|ANKRD37|DTX3L|LRRC57|C2CD2|MTA1|PPIH|CASP3|KIAA1586|RPE|ZFAND1|C7orf26|MTOR|SLC25A38|TRAF4|SLX4IP	down
TRAVAGLINI_LUNG_TREM2_DENDRITIC_CELL	0.0609391	0.130376	0.179782	-0.448733	-1.12338	553	TYROBP|HLA-DQA1|ITGB2|AIF1|NEAT1|C1QA|C1QB|LYZ|SGK1|ARPC1B|CTSS|C1QC|TMSB4X|MS4A6A|HLA-DQB1|APOC1|VAMP8|CTSC|PLXDC2|FCER1G|HLA-DRB5|HLA-DMA|MS4A7|CYBA|KCTD12|A2M|IFNGR1|CD74|HSPA1A|C1orf162|TYMP|CSF1R|MAFB|HLA-DPA1|CD44|HLA-DMB|CD84|OLR1|HLA-DRA|FCGR2A|CTSH|GRN|SLC11A1|CYBB|KLF4|CAPG|TREM2|SH3BGRL|IL18|CLEC7A|CD68|NCF1|CTSZ|MGAT1|TSPO|CD4|IL13RA1|LAIR1|MFSD1|HLA-DPB1|PYCARD|RGCC|NAGK|LGALS9|GLRX|…	down
CUI_DEVELOPING_HEART_5TH_WEEK_VENTRICULAR_CARDIOMYOCYTE	0.277311	0.483182	0.0762797	-0.487942	-1.12448	66	DUSP2|SH3KBP1|FOS|EPM2AIP1|ITM2A|ZFP36|CREB3L2|RABGAP1L|ATP2A2|EGR2|DUSP5|PDLIM3|SHISA5|FAM78A	down
AIZARANI_LIVER_C32_MVECS_3	0.228745	0.408752	0.0845557	-0.471194	-1.12524	122	IL32|SGK1|CFLAR|BST2|KLF2|NFKBIZ|B2M|HLA-B|HLA-E|KLF4|SLC38A2|GIMAP4|PARP14|IRAK3|KLF9|TRIM56|ZMYND8|AFF1|FCGR2B|IFI44L|HLA-A|NCOA7|SOCS3|PECAM1|PRCP|CSRNP1|GBP4|TIAM1|SNTB2|TNFSF10|ACTN1|ARL4A|TACC1|KRAS|ITPRIP|HDAC7|NRP2|LIFR|ANKRD26|ENG|APOLD1|BHLHE40|VWF|SPRY4|PELI2|CRIM1	down
DESCARTES_MAIN_FETAL_RETINAL_PIGMENT_CELLS	0.233503	0.416071	0.0835991	-0.475036	-1.1298	102	ATXN1|SGK3|STIM2|ITGAV|TRPM7|RAB27A|DOCK7|DMXL1|COL8A1|ABCC5|APOLD1|APC|SLC7A6OS|ECHDC1|SMC6|SCAI|NBEA|BEST1|FAM126A|SEC14L2|PLCE1|PRMT7|MITF|TTLL4|PIP4P2|ACOT11|GEM|COL9A2|CYP27A1|ZNF92|ZBED3-AS1|ACP6	down
DESCARTES_FETAL_MUSCLE_MEGAKARYOCYTES	0.15346	0.286429	0.107554	-0.463112	-1.13132	214	FXYD5|RAP1B|SLC2A3|CD84|FCGR2A|CMTM6|ARHGAP45|PLEK|GNAQ|BIN2|NMT1|SERPINE1|ZYX|CSNK1D|ZNF431|PSME2|APMAP|TUBA4A|WDR1|PMAIP1|VCL|ABI3|DR1|KLHL6|HBEGF|CTSA|SOCS3|MTMR9|RGS18|SORT1|MAFG|STK24|SPINT2|DCTN5|NFKBIA|RAP2B|DGKG|MAX|ATP2C1|ILK|PANK2|MRPL43|PPP1R15A|CHERP|DAPP1|CD226|ANKRD37|YWHAH|TMCO1|UBE2J1|LYL1|RIT1|MAPKAPK3|CDC16|OARD1|ARMCX3|CNST|XPNPEP1|MKRN1|RAB32|THBS1|COQ10B|SLC30A5|UNC13D|DCUN1D…	down
CUI_DEVELOPING_HEART_RIGHT_ATRIAL_CARDIOMYOCYTE	0.281909	0.489836	0.0782955	-0.526602	-1.13716	34	NR4A2|DUSP2|UCP2|NR4A1|DAGLB|MTMR9	down
TRAVAGLINI_LUNG_ALVEOLAR_EPITHELIAL_TYPE_2_CELL	0.205466	0.370309	0.0905429	-0.478717	-1.14026	113	C3|CD74|CD83|CD44|MSN|CTSH|AREG|CSF3R|HLA-DRB1|SERPINA1|TMEM243|AKAP13|DUSP6|SERPINB1|PLIN2|HMOX1|SOD2|LRRK2|RAB27A|CAT|ACSL4|LTA4H|CXCL2|NFKBIA	down
DESCARTES_MAIN_FETAL_EXTRAVILLOUS_TROPHOBLASTS	0.219938	0.395261	0.0875697	-0.484478	-1.14299	94	GLIPR1|SERPINE1|RPN2|ISG15|FADS3|GAA|TNFSF10|FNDC3B|CXCR6|HEXB|DDX60L|SHISA5|TCF7L2|ITGA5|IL2RB|PXN|FOXJ3|TEAD1|QSOX1|MBNL2|CLN5|PLOD3|ASPSCR1|MGAT5|ITM2B|ARFGAP1|IL1RAP	down
DESCARTES_FETAL_ADRENAL_ERYTHROBLASTS	0.239061	0.424772	0.0850427	-0.501268	-1.14559	58	SLC25A37|EPB41|SPECC1|CAT|HECTD4|GCLC|NARF|SLC25A39|SOX6|TENT5C|TSPAN5|XPO7	down
AIZARANI_LIVER_C9_LSECS_1	0.0889111	0.178674	0.146416	-0.464857	-1.14834	289	SGK1|MS4A6A|SLC25A37|BST2|KDM6B|SLC2A3|MYADM|MEF2C|MAF|ARHGAP26|PARP14|AFF4|CD4|CEMIP2|RBMS1|SREK1|EPB41L2|CD14|ZNF451|DDX21|PTPN1|PHC2|KLF7|INSR|CXCL16|JMJD1C|DUSP6|FOSL2|NASP|WSB1|CDC37|PRKD3|EIF4G3|RPGR|HIF1A|PDGFB|HERC1|CEP170|PELI1|AFF1|RRBP1|MACF1|ME2|IFI44L|VASH1|TMOD3|FCGRT|SEC14L1|MCAM|UGCG|NCOA7|CAPZA2|SOCS3|LUZP1|ZNF160|PRCP|DUSP5|CHD7|TNFRSF10B|GALNT1|ARGLU1|UPP1|GBP4|CD93|AHCTF1|BSDC…	down
HAY_BONE_MARROW_DENDRITIC_CELL	0.121364	0.23203	0.123257	-0.475079	-1.15548	183	HLA-DQA1|HLA-DQB1|HLA-DRB5|HLA-DMA|LSP1|CD74|GPR183|HLA-DPA1|HLA-DMB|HLA-DRA|CSF2RA|ALOX5AP|PLD4|SLC20A1|HLA-DPB1|PARVG|RNASE6|CIITA|HLA-DRB1|PHACTR1|RUNX2|SSR1|ALDH2|CLN8|JAML|LILRB4|OFD1|TGFBI|PALD1|ALCAM|B4GALT1|RRBP1|TM9SF2|GAPT|SCN9A|SFT2D2|UGCG|PKIB|TMEM109|DUSP5|IRF8|UNC93B1|MAPKAPK2|OSTC|CCDC88A|EIF2AK4|SPINT2|C12orf75|SLC7A5|CBX6|CD2AP	down
HAY_BONE_MARROW_CD34_POS_CLP	0.259724	0.457609	0.0894367	-0.684777	-1.15639	7	LAIR1|ADA|AGPS	down
TRAVAGLINI_LUNG_BASOPHIL_MAST_2_CELL	0.03996	0.0934382	0.224966	-0.463043	-1.15706	468	ARHGDIB|REL|SGK1|RGS1|ANXA1|STK17B|CD69|TNFAIP3|NR4A2|SRGN|USP53|FXYD5|RGS2|ID2|MALAT1|FOXP1|NFKBIZ|DDIT4|ELF1|SKIL|KDM6B|PDCD4|SLC2A3|MYADM|CD83|CD44|CAPG|MAT2A|RASGEF1B|CKLF|PAG1|CCNH|SRSF2|ZNF331|SAMSN1|KLF6|ANXA11|LYST|DDX5|SH3KBP1|DNAJB6|ELL2|AREG|LPCAT2|VPS37B|FOSB|ARHGAP18|HNRNPA2B1|SYTL3|PLK3|CTNNB1|ITM2A|NR4A1|SOCS1|ZFP36|CPM|TIPARP|BIRC3|DNAJB14|MAP3K8|SRSF6|NFKBID|NEDD9|MCL1|FAM107B|GN…	down
DESCARTES_MAIN_FETAL_TROPHOBLAST_GIANT_CELLS	0.177305	0.322326	0.0992333	-0.486303	-1.15769	107	LNPEP|RBBP6|DAB2|MTRNR2L12|SLC38A1|PPP1R15B|PLIN2|KATNBL1|AFF1|FNDC3A|MTMR4|SLC43A2|TENT5A|MAN1A2|SIN3B|ZNF117|RYBP|NECTIN3|ANGPT2|CEBPB|STK3|KYNU|CRIM1|MFSD12|MYLIP|CLIP4|LRIF1|BET1|RHOBTB3|CCSAP|DVL3|PLCL2|FURIN|GRAMD2B|ZNF703|DDX59	down
DESCARTES_MAIN_FETAL_MESOTHELIAL_CELLS	0.245349	0.434717	0.0883594	-0.587104	-1.15832	18	MAP3K8|NFATC2|RPRD1B|GFPT2|PLCB1	down
DESCARTES_FETAL_CEREBRUM_MEGAKARYOCYTES	0.0509491	0.113642	0.197822	-0.469528	-1.16493	334	S100A4|CD69|FXYD5|RAP1B|CMTM6|CCND3|TNFAIP8|CD55|PSTPIP2|PLEK|THOC2|CD96|BTN3A2|FERMT3|IQGAP2|CLEC12A|ABRACL|TUBA4A|LAT|SKAP1|STOM|DOCK5|DIAPH1|F13A1|SIRT7|OCIAD2|MTERF4|CTSA|CD6|NLRC5|TAP1|PPP1R35|AHR|RGS18|HACD4|KLRD1|CD58|RHOF|DOK2|CALHM6|NUDT16|ABCC3|KIAA0513|CDKN2AIP|IER5L|DGKD|RAP2B|MAX|CTR9|PIM1|TENT5C|IL27RA|SDHA|DAPP1|CD226|CBWD3|BBC3|GRAP2|LYL1|TUBGCP4|SRF|CNST|MFSD4B|ENDOV|ZNF770|THBS1…	down
DESCARTES_FETAL_PLACENTA_MEGAKARYOCYTES	0.123742	0.235861	0.122108	-0.481286	-1.16574	159	RAP1B|TGFB1|PSTPIP2|TBXAS1|PRKCB|BIN2|ZNF431|FERMT3|ZMYND8|MAVS|TUBA4A|VCL|RGS18|PDCD10|IPCEF1|LINC00667|KIAA0513|NLK|RFFL|DGKG|MAX|ATP2C1|ILK|DAPP1|DAAM1|CD226|CNST|THBS1|RASA3|TNIK|RBM38|TBC1D20|PTGS1|HNRNPLL|SNCA|BCL2L1|RNF24|CAVIN2|STXBP5|NOL9|CENPT|FHOD1|SAV1|LRRC8B|PYCR2|FN3K|SEC31B|ZBED4|MBOAT2|LINC01089|LRP12|MKRN2|ABCC4|LMO2|VPS11|ZFPM1|DNAJB2|SLC7A11|LRRC14	down
FAN_OVARY_CL7_ANGEIOGENIC_ENDOTHELIAL_CELL	0.085	0.171913	0.15017	-0.475317	-1.16878	249	ARPC1B|TMSB4X|HLA-DQB1|RSRP1|HLA-DRB5|HLA-DMA|FXYD5|KCTD12|A2M|BST2|IFNGR1|ZFP36L2|WASF2|ID2|CD74|DUSP1|TXNIP|HSPA1B|ELF1|TSC22D3|INTS6|TGFBR2|B2M|HLA-B|SLC2A3|MEF2C|HLA-DPA1|GIMAP7|HLA-E|HLA-DRA|GRN|KLF4|PSMB9|GIMAP4|N4BP2L2|TSPO|JUN|SAT1|HLA-DPB1|IFITM2|MT-ND3|LPAR6|FOS|FOSB|GSTK1|ITM2A|DAZAP2|NKTR|GIMAP1|ARRDC3|CPVL|ZFP36|HLA-DRB1|PSMB8|ETS2|DUSP6|TMBIM4|PSME2|NASP|JUNB|CDC37|ISG15|DDX3X|STOM|…	down
MANNO_MIDBRAIN_NEUROTYPES_HPERIC	0.00524251	0.015196	0.407018	-0.465936	-1.17008	724	ARHGDIB|HCST|RNF213|TNFAIP3|GMFG|ETS1|VAMP8|CYBA|ANKRD44|GLS|MYH9|A2M|WASF2|TXNIP|TRIM22|IQGAP1|JAK1|TSC22D3|TGFBR2|B2M|SLC2A3|MYADM|MEF2C|FKBP5|CD44|RUNX3|MSN|GRN|PER1|IRF1|TGFB1|SLC38A2|CMTM6|PAG1|LCP2|ARHGAP26|ZC3HAV1|RCSD1|KLF6|PPP1R12A|ARHGAP24|PARP14|JUN|CD4|CD164|SH3KBP1|CASP4|ELL2|IFITM2|LPAR6|RBMS1|GLRX|ATF3|FOS|ATP1B3|FOSB|EPB41L2|NR3C1|GSTK1|ARHGAP15|OSTF1|TRIM38|NR4A1|M6PR|FMNL3|ZFP36…	down
TRAVAGLINI_LUNG_LIPOFIBROBLAST_CELL	0.10404	0.203867	0.135002	-0.490734	-1.18098	141	REL|C3|SGK1|NR4A2|RGS2|CD74|KDM6B|TYMP|CTSH|PABPC4|KLF4|MAT2A|CDC42SE1|ELL2|SLC20A1|MIDN|LONRF2|TIPARP|DDX21|PTPN1|MCL1|PLAUR|KLF9|ATP13A3|PPP1R15B|NR4A3|PLSCR1|CREM|B4GALT1|PLIN2|TRIB1|NCOA7|SOCS3|ELOVL5|MAPKAPK2|SPRY2|HK2|ZFAND5|ACSL4|SH3BP5	down
BUSSLINGER_DUODENAL_MATURE_ENTEROCYTES	0.0772317	0.158237	0.158514	-0.485169	-1.18121	190	IL32|SGK1|SLC25A37|AHNAK|CD74|HLA-DRA|KLF4|MAF|SLC4A7|KLF6|HERC4|PAXBP1|ACTN4|HLA-DRB1|SERPINA1|YPEL3|GPCPD1|CSNK1D|EZR|LPIN2|ATP2B1|PLEC|PLIN2|MIA2|DGKA|RIOK3|PLXNB2|MXD1|LRP1|TENT5A|AAK1|TNFRSF1A|SLC40A1|DNASE1|ACAA1|STAT6|IL6R|ABCC3|ATG4B|ATP8B2|POR|ABHD3|ECHDC2|PNPLA2|SLC2A5|MICAL1|FBXW5|SCARB1|HOOK2|ARHGAP27|RHOC|CES2|ZSWIM8|ACADVL|FLVCR1|MICALL2|OGDH|INF2|AGPAT2|SREBF1|ITSN1|DGAT1|EPS8L2|AN…	down
DESCARTES_FETAL_HEART_ERYTHROBLASTS	0.0609391	0.130376	0.179782	-0.479321	-1.18211	264	TRIM22|PIK3IP1|DDX3Y|DDX39B|GCC2|TBC1D10C|STX16|ORMDL1|HSP90AA1|SRSF1|APMAP|UVSSA|CLK4|RB1CC1|ESCO1|STMP1|KATNBL1|HBP1|KRIT1|AKR1A1|TRIM52|AP1M1|GSDMD|ATP9B|CLTC|SELENOF|CAT|SPTY2D1|INTS3|SERTAD2|DBNL|PGGHG|TOX4|ADIPOR2|ANKRD49|POM121|UBQLN1|C11orf54|SRFBP1|EIF3B|SPPL2B|ASCC2|GIMAP2|RSRC2|HERPUD2|AIDA|KLHL28|PIEZO1|ENPP4|SMARCD2|SLC2A1|GRK6|LYPLAL1|MED1|PGLS|ETFDH|DGCR6L|BRI3BP|RAD54L2|PRKAB1|OAR…	down
FAN_OVARY_CL9_PUTATIVE_APOPTOTIC_ENDOTHELIAL_CELL	0.026973	0.0655059	0.276501	-0.480131	-1.19433	359	NEAT1|ANXA1|ARPC1B|RSRP1|HLA-DRB5|HLA-DMA|FXYD5|SP100|SLC25A37|CFLAR|A2M|IFNGR1|CD74|FOXP1|ELF1|HSPA1A|JAK1|IER3|B2M|HLA-B|SLC2A3|MEF2C|GIMAP7|HLA-E|MSN|IRF1|CLEC2B|SLC38A2|PICALM|MAT2A|CREBRF|GIMAP4|TMEM165|SRSF2|KLF6|SRSF4|PARP14|MGAT1|SAT1|ARID4B|DNAJB6|BTG1|SYNE2|IFITM2|MT-ND3|G3BP1|MBNL1|LPAR6|RBMS1|MT-ND1|CD55|ITM2A|ACTN4|ARRDC3|ATP6V0B|HLA-DRB1|DDX21|PLEKHO1|DAB2|PSMB8|ETS2|SAFB2|WTAP|BRD2…	down
MANNO_MIDBRAIN_NEUROTYPES_HGABA	0.000196119	0.000721395	0.518848	-0.476477	-1.2016	989	CD2|ANKRD44|SRGAP1|TTC14|FOXN3|FNBP1|KCNQ1OT1|TAOK3|MYCBP2|SSH2|RASGEF1B|SLC5A3|CREBRF|TUT4|PTBP3|CYLD|ARHGAP24|RICTOR|LYST|CELF1|TANC2|MAP3K2|SH3KBP1|RORA|IKZF3|CNOT6L|GPRIN3|ZFHX3|SPOCK2|POU2F2|PRRC2B|DICER1|CACNA1A|MED13L|MSR1|ZMAT1|RBM26|TNRC6A|LONRF2|RBM33|PILRB|CELF2|DNAJB14|ZBTB38|EPB41|GNAQ|PDE7A|PRKCB|GNPTAB|KLF7|CYTH1|DOCK4|MIA3|GPR155|ETS2|SUGP2|CPEB4|INPP4A|FRMD4B|SLC38A1|CCDC186|DUSP…	down
DESCARTES_FETAL_ADRENAL_MEGAKARYOCYTES	0.137895	0.258913	0.117766	-0.524201	-1.20622	67	CMTM6|PLEK|ZYX|FERMT3|SERPINB1|LAT|RGS18|ACTN1|KCNMB1|CXCL2|CNST|THBS1|CXCL3|PTGS1	down
TRAVAGLINI_LUNG_VASCULAR_SMOOTH_MUSCLE_CELL	0.138741	0.259726	0.118288	-0.534546	-1.216	54	ARHGDIB|MYH9|EZR|LPP|EPS8|MCAM|ACTN1|ITGA1|JAG1|INPP4B|TPM4|TPM1|CRIM1|ACTA2	down
GAUTAM_EYE_IRIS_CILIARY_BODY_CYTOTOXIC_T_CELLS	0.10334	0.203128	0.138022	-0.522478	-1.21786	79	ARPC1B|ADGRE5|APOBEC3G|STK10|TRAPPC10|RASSF5|ADA2|DR1|PPP1CA|USP48|THUMPD1|CDC40|CD86|ANKZF1|TLK2|RCOR3|LRBA|CYP20A1|RAB5IF|DMXL1|NPAT|HIBCH|TBRG1|NAA50|GRIPAP1|FGD3|LINC00513|MITD1|SSNA1|SS18L2|SINHCAF|PPTC7|GCA|RNF168|TRIM4|TMEM63A|S1PR4|MAP4K2|SETDB2|ZNF107|RBM38|HDAC10|STK38	down
BUSSLINGER_DUODENAL_GOBLET_CELLS	0.164604	0.304051	0.116739	-0.707398	-1.21845	8	LYZ|FCGBP	down
FAN_EMBRYONIC_CTX_IN_3_INTERNEURON	0.172194	0.313942	0.115734	-0.742796	-1.21911	6	MAF|PDE4DIP|BOD1L1	down
DESCARTES_FETAL_HEART_MEGAKARYOCYTES	0.113089	0.219546	0.131458	-0.529662	-1.22408	69	SLC2A3|PSTPIP2|PLEK|SERPINE1|FERMT3|TUBA4A|RGS18|ABCC3|EREG|LYL1|CNST|THBS1	down
ZHONG_PFC_C2_ASCL1_POS_ASTROCYTE	0.168367	0.308755	0.11725	-0.747645	-1.22707	6	DDIT4|PPP4R3B|TRIB2	down
ZHONG_PFC_C4_UNKNOWN_INP	0.0924195	0.184546	0.146416	-0.524031	-1.22717	84	DDIT4|HSPA1B|HSPA1A|SLC4A7|PRMT9|RSBN1|RPAP2|NFATC3|OCIAD2|COA1|DENND1B|KIN|MRPL42|CIR1|PSMC6|BRD7|UBE2I|S100PBP|DOCK7|DPF2|CADPS|ATG3|ACTR10|MFNG|ZNF605|CFAP298|MTHFD2|GMIP|RPAP3|EXOSC1|UBAP2|MPHOSPH10|ZNF254|GNL3|LDB1|TTF1|NUMBL|ARHGEF26|PCBP4|EOMES|MRTO4|RGS16|RNF138|SUPT16H|GADD45G|EIF2S1|ZFP82	down
DESCARTES_FETAL_LIVER_MEGAKARYOCYTES	0.0671414	0.140773	0.172324	-0.516515	-1.22871	105	RAP1B|TGFB1|ARHGAP18|PLEK|FLNA|ZYX|FERMT3|TUBA4A|LAT|F13A1|RGS18|ACTN1|KIAA0513|NLK|CXCL2|DGKG|CD226|GNB5|CNST|THBS1|CXCL3|CD40LG|NBEAL2|CASS4|FHOD1|SMIM12	down
MURARO_PANCREAS_ENDOTHELIAL_CELL	0.00919171	0.0250285	0.38073	-0.495021	-1.2299	349	ARHGDIB|SGK1|GMFG|ETS1|SRGN|CXCR4|MYH9|A2M|ZFP36L2|ID2|JAK1|TGFBR2|HLA-B|SLC2A3|MEF2C|GIMAP7|HLA-E|MSN|KLF13|SLC38A2|SKAP2|SPG7|GIMAP4|TSPAN14|PREX1|SH3KBP1|PRDM1|IFITM2|RGCC|LPAR6|RBMS1|ATP1B3|CBLB|CTNNB1|PTPRE|FMNL3|FRMD4A|RAP1A|NEDD9|PLEKHO1|RB1|DAB2|INSR|KLHL24|DOCK4|SERPINE1|ETS2|DUSP6|RILPL2|UTRN|PPP1R18|SNAP23|CDC37|LHFPL2|TBC1D1|PDGFB|RAPGEF1|CEP170|WDR1|STOM|LBH|MACF1|ITGAV|VASH1|ABI3|SW…	down
ZHONG_PFC_C7_ORG_UNDERGOING_NEURONAL_DIFFERENTIATION	0.110169	0.215207	0.134273	-0.535136	-1.23033	63	RNF213|SORL1|SLA|SRGAP1|TTC14|MEF2C|LONRF2|DOCK4|IQGAP2|GRIA2|MIAT|ATAD2B|NIN|NTM	down
FAN_EMBRYONIC_CTX_IN_4_INTERNEURON	0.136752	0.257536	0.128789	-0.688838	-1.23283	10	CXCR4|MAF|PDE4DIP	down
ZHONG_PFC_C3_ASTROCYTE	0.00769716	0.021257	0.407018	-0.496961	-1.23622	363	CCL5|NEAT1|EVL|KCTD12|ANKRD44|MEF2C|SMARCA2|KCNQ1OT1|RPS6KA3|KMT2A|SLC4A7|BIN1|AGO2|POU2F2|CACNA1A|RERE|SETX|NFATC2IP|RBM33|CELF2|BPTF|PDE7A|PRKCB|MGRN1|SLC38A1|DUSP4|BAZ2A|ZNF721|ANKRD13D|CSK|PRDM2|DPYD|ZNF37A|NCOR2|ANKRD36|GOLGA8B|PHACTR4|FADS3|CTTNBP2NL|UBN2|PACS1|SCN9A|SHTN1|SEL1L|GOLGA8A|PDCD7|TMEM131|MIAT|ATAD2B|PKD1|AUTS2|GOLGA3|GRK3|MAFG|EDEM3|BFAR|SLC25A29|BASP1|NLK|SIN3B|ABCC5|PRRT2|FAM…	down
TRAVAGLINI_LUNG_BRONCHIAL_VESSEL_2_CELL	0.011445	0.0301209	0.38073	-0.502385	-1.23837	260	LYZ|RGS1|NR4A2|SRGN|A2M|ELF1|KDM6B|RAP1B|SLC2A3|MEF2C|IRF1|PICALM|MAT2A|CDC42SE1|ZC3HAV1|DDX5|PRDM1|IFITM2|RGCC|LPAR6|ATF3|ATP1B3|FOSB|HNRNPA2B1|MIDN|CTNNB1|ITM2A|ARF6|NR4A1|ZFP36|C1orf56|DDX21|SRSF6|VASP|NEDD9|IVNS1ABP|MCL1|GNAI3|PLAUR|ACTB|JMJD1C|ETS2|ZYX|FOSL2|PLSCR1|WSB1|JUNB|ABL2|DDX3X|HNRNPF|TSC22D2|STOM|B3GNT5|SWAP70|MAGOH|HNRNPM|RBM8A|UGCG|TRIB1|CDC42EP3|HBEGF|SOCS3|PFKFB3|BAG3|TAP1|EIF3I…	down
FAN_EMBRYONIC_CTX_EX_4_EXCITATORY_NEURON	0.0433905	0.0988864	0.216543	-0.515285	-1.24096	142	RNF213|KCNQ1OT1|SYNE1|SERPINB9|POU2F2|CACNA1A|CELF2|DAB2|AHI1|PLEC|ANKRD36|GOLGA8B|FADS3|SCN9A|GOLGA8A|MIAT|DGKH|PKD1|FBXW7|NIN|ANKRD36B|FOXK1|ITPR1|SLC27A1|R3HDM1|TNK2|CC2D1A|MYO6|TARBP1|CSGALNACT1|ABCA5|DMWD|EEF2K|LRRC4C|AP1G2|ACADVL|KCNMA1|MYLIP|RASGRP2|STX3|NTRK3|LTBP4|LAMA5|MYO1C|NRBP2|SEC31B|LINC00342|HIC2|ELMOD1|PLXNA3|LMO7|PTPN13	down
GAUTAM_EYE_CORNEA_CONJUNCTIVAL_CELLS	0.0650155	0.137998	0.176694	-0.528157	-1.24235	92	CTSS|CFLAR|WASF2|PDCD4|HLA-B|TMEM165|DNAJB6|MT-ND1|MIDN|ARF6|IRF2BP2|MAP3K8|SPAG9|TOB2|TC2N|RASSF5|B3GNT5|RIOK3|CCDC6|AKR1A1|HMOX1|CD82|RPS29|CBX6|SH3BGRL3|PDLIM5|RALGDS|NT5C2|DAPP1|BID|TSTD1|SLC25A5|TMEM154|LDLR|ZNF593|RCOR1|GLTP|SELENOH	down
LAKE_ADULT_KIDNEY_C22_ENDOTHELIAL_CELLS_GLOMERULAR_CAPILLARIES	0.0443996	0.100098	0.213928	-0.517848	-1.24398	136	PLXDC2|HSPA1A|TGFBR2|FKBP5|HLA-E|ZBTB16|ARHGAP26|ELMO1|SYNE1|PIP4K2A|MBNL1|RBMS1|FOS|ST6GAL1|MED13L|NKTR|DNAJB1|PIAS1|GNAQ|JMJD1C|DOCK4|HSP90AA1|UTRN|PIK3C2A|RABGAP1L|DYRK1A|LDLRAD4|DPYD|HERC1|PAN3|HSPH1|MACF1|SEC14L1|NCOA1|ARGLU1|FCHSD2|PTPRG|HIBCH|ARHGEF3|SBF2|ITGA1|PRKCA|TACC1|ZSWIM6|MEF2A|MEIS2|RFX3|ASAP1|RASAL2|LIFR|HIVEP3|ANKS1A|PLAT|ARHGEF12|PEAK1	down
LAKE_ADULT_KIDNEY_C29_UNKNOWN_NOVEL_PT_CFH_POS_SUBPOPULATION_S2	0.0667362	0.140392	0.175204	-0.534016	-1.24522	78	BCL2|ZBTB16|KLF6|SYNE1|RORA|FRMD4A|NEDD9|MBD5|UTRN|DPYD|MACF1|AUTS2|ARGLU1|BICD1|CTTNBP2|PALLD|MAGI2|ZDHHC14|PRUNE2|TPM1|CRIM1|MYO9A	down
CUI_DEVELOPING_HEART_CORONARY_VASCULAR_ENDOTHELIAL_CELL	0.117127	0.225722	0.132846	-0.57492	-1.25217	37	GMFG|A2M|CD74|HLA-B|MEF2C|GIMAP7|GIMAP4|RGCC|ARHGAP18|UTRN|PDGFB	down
ZHENG_CORD_BLOOD_C7_PUTATIVE_LYMPHOID_PRIMED_MULTIPOTENT_PROGENITOR_1	0.0536636	0.119273	0.195789	-0.533035	-1.25383	92	CYTIP|IFNGR1|ZFP36L2|MALAT1|GLIPR1|ZRANB2|PIK3R1|TAOK3|MIS18BP1|ZC3HAV1|CHD1|CASP4|CSF3R|PTPRE|MAP3K8|CCDC14|ANKRD36C|RILPL2|USP36|ARID4A|GTF3A|RUNX1|HIF1A|EIF2S3|ANKRD36|SPN|GNB4|TCERG1|MT-ND5|C6orf62|CALCOCO2|GBP4|SELL|ANKRD28|VPS35|DEK|TCF7L2|KRAS|SFXN1	down
DESCARTES_MAIN_FETAL_PDE1C_ACSM3_POSITIVE_CELLS	0.0120434	0.0312615	0.38073	-0.510762	-1.25592	246	PLCG2|FOXP1|MUC20-OT1|ELF1|PER1|SRSF11|CHD2|PHC3|INO80D|TUT7|WDR11|KLHL24|IST1|RTF1|FAM53B|ZNF397|ARIH1|SERINC5|CCNT2|CREBBP|MYSM1|POLR2A|DUSP22|BRD9|MAN2C1|TERF1|PSMC6|ZNF274|DIS3|MAPKAPK5|LSM6|GRIPAP1|MED17|UBAP2L|RLF|TRA2B|TTC39B|CPSF7|CD2AP|LACTB|AIDA|VPS51|SLMAP|PET100|TRAPPC2|VPS45|TAF8|LRRC57|ZNF667|TNPO3|PIP4P1|VIRMA|SOX4|LSG1|KANSL2|RFXANK|TRNT1|ECD|DPM1|CCNK|POP4|USP42|HNRNPLL|DDX19B|ZN…	down
DURANTE_ADULT_OLFACTORY_NEUROEPITHELIUM_BOWMANS_GLAND	0.119767	0.229676	0.135002	-0.637384	-1.25752	18	LYZ|XBP1	down
DESCARTES_MAIN_FETAL_GOBLET_CELLS	0.125576	0.237914	0.130777	-0.630568	-1.26101	19	LYZ|FAR1|ERO1A|CXCL3|FBXW11|PRKCI	down
LAKE_ADULT_KIDNEY_C2_PODOCYTES	0.0113294	0.0299419	0.38073	-0.518938	-1.26394	194	PLXDC2|FTX|MYH9|AHNAK|SRGAP2|SRGAP1|ROCK1|KCNQ1OT1|PICALM|RBMS1|EML4|SRGAP2C|SPOCK2|CBLB|ACTN4|PCNX4|TET2|KLF7|DOCK4|MBD5|CPEB4|UTRN|RABGAP1L|IQGAP2|TBC1D1|ANKRD36|PAN3|PHACTR4|DOCK5|BACH1|MACF1|FYN|ITGAV|SIK3|CDC14A|ADD3|NCOA1|KIF1B|TMEM245|TANC1|FNDC3B|FCHSD2|BICD1|CTTNBP2|ARHGEF3|PALLD|SBF2|ITGA1|NLK|VTI1A|ZSWIM6|SOX6|MAGI2|PDLIM5|DPP6|NFASC|MSI2|ADAMTS9-AS2|RETREG1|SSBP2|CDK6|PODXL|ARHGEF12|C…	down
HAY_BONE_MARROW_CD34_POS_PRE_B	0.0552083	0.121651	0.193813	-0.541357	-1.264	80	LIMD2|RCSD1|RB1|TRABD|TMEM243|ERP29|BAZ2A|CSNK1E|LDLRAD4|TBC1D1|STIM2|PLEKHA2|KIN|SYK|CDC40|UBXN1|MPZL1|CCDC69|EFHC1|TRAM1|MIR181A1HG|CCDC112|SOX4|HIP1|BTK|TAX1BP3|SYF2|NEIL1|LAMA5|MYO1C|RUBCNL|CD38|TMEM131L|GSDME|AFF3|CDC25B	down
TRAVAGLINI_LUNG_MACROPHAGE_CELL	0.0119296	0.0311357	0.38073	-0.519031	-1.26454	198	TYROBP|HLA-DQA1|C1QA|C1QB|LYZ|CTSS|C1QC|HLA-DQB1|APOC1|CTSC|PLXDC2|FCER1G|HLA-DRB5|MS4A7|CD163|CD74|IL1B|C1orf162|TYMP|OLR1|FCGR2A|CTSH|GRN|SLC11A1|CYBB|KLF4|ALOX5AP|CAPG|TREM2|RASGEF1B|OTUD1|TSPO|CXCL8|CNDP2|RGCC|SLCO2B1|MSR1|ACSL1|HLA-DRB1|SERPINA1|ATP6V1B2|DAB2|PLAUR|CXCL16|SCARB2|ALDH2|C3AR1|PPT1|IGSF6|PLSCR1|ABL2|PLEC|VSIG4|LHFPL2|ISG15|TGFBI|RNF13|FCGRT|CSTA|HBEGF|MS4A4A|BCL2A1|SOD2|FPR1|LR…	down
RUBENSTEIN_SKELETAL_MUSCLE_T_CELLS	0.0330367	0.0784154	0.321776	-0.520417	-1.26545	177	ARHGDIB|LAPTM5|HCST|CD52|IL32|FYB1|CORO1A|CD37|CD2|ARPC1B|CD3D|CD69|TMSB4X|PTPRC|GMFG|CD48|ETS1|EVL|FXYD5|CD3E|CYBA|CXCR4|CD3G|ZFP36L2|IL7R|TSC22D3|CD44|ISG20|LTB|LIMD2|TRAF3IP3|CDC42SE1|PPP2R5C|CD7|GIMAP4|BTG1|PPP1R2|LCK|LEPROTL1|SLFN5|C1orf56|IL2RG|ERP29|APRT|ABRACL|JUNB|TMEM123|UBE2D2	down
FAN_EMBRYONIC_CTX_BIG_GROUPS_INHIBITORY	0.0989011	0.196242	0.154191	-0.709321	-1.26949	10	CXCR4|PDE4DIP	down
GAO_LARGE_INTESTINE_24W_C8_GOBLET_CELL	0.101695	0.201151	0.145516	-0.610824	-1.26954	26	SORL1|HLA-F|ZMYND8|SBNO1	down
DESCARTES_MAIN_FETAL_LIMBIC_SYSTEM_NEURONS	0.117347	0.225722	0.143759	-0.774292	-1.2708	6	POU2F2	down
BUSSLINGER_DUODENAL_TUFT_CELLS	0.0589474	0.128297	0.188204	-0.552825	-1.27208	67	FYB1|PLCG2|KCTD12|ID2|PHIP|ALOX5AP|SKAP2|KMT2C|ZFHX3|PSTPIP2|SERPINA1|BRD4|ITPR2|SIGIRR|PTPN18|PBXIP1|CHD9|TMEM87A|ALOX5|ACTN1|MATK|CRIP1|PIK3R5	down
GAO_STOMACH_24W_C4_PARIETAL_PROGENITOR	0.112923	0.219546	0.145516	-0.756605	-1.27769	7	ANXA1|H6PD	down
LAKE_ADULT_KIDNEY_C16_COLLECTING_SYSTEM_PRINCIPAL_CELLS_CORTEX	0.0253293	0.0617524	0.287857	-0.53346	-1.27771	127	FTX|GLS|SMARCA2|SSH2|ATXN1|PTBP3|TANC2|BAZ2B|ARID1B|ST6GAL1|MED13L|NFAT5|AHI1|MBD5|SLC38A1|PRKAG2|BRAF|RABGAP1L|WSB1|SLC8A1|REV3L|AFF1|SCIN|TRPS1|FNDC3A|TGFBR1|SIK3|MAN1A1|MTR|LRBA|PDE4D|FNDC3B|ROCK2|PRKCA|NLK|CD2AP|ZFAND3	down
DESCARTES_MAIN_FETAL_BRONCHIOLAR_AND_ALVEOLAR_EPITHELIAL_CELLS	0.0813559	0.165608	0.164406	-0.616728	-1.28182	26	CPM|GOLGA8B|SMARCA5|ATP11A|ETV5	down
ZHONG_PFC_C1_NEUROD1_POS_EXCITATORY_NEURON	0.0937143	0.186539	0.153159	-0.6341	-1.28182	21	DDIT4|HSPA1A|ABRACL|CADPS|CFAP298|MYO6	down
RUBENSTEIN_SKELETAL_MUSCLE_ENDOTHELIAL_CELLS	0.0252781	0.0617524	0.287857	-0.534103	-1.28213	133	IL32|NEAT1|TMSB4X|ETS1|HLA-DMA|SRGN|MYH9|A2M|BST2|AHNAK|CD74|KLF2|TXNIP|B2M|HLA-B|MEF2C|HLA-DPA1|FOXN3|GIMAP7|HLA-E|HLA-DRA|DDX17|GIMAP4|KLF6|HLA-DPB1|SYNE2|IFITM2|RGCC|LPAR6|ITM2A|NKTR|HLA-DRB1|WSB1|ISG15|STOM|SEC14L1|HLA-A|MGST2|ARGLU1|CD93|LAP3|TNFSF10|PHACTR2	down
DESCARTES_FETAL_SPLEEN_MEGAKARYOCYTES	0.0310559	0.073993	0.261664	-0.547979	-1.28491	87	FXYD5|RAP1B|SLC2A3|PLEK|LAT|VCL|F13A1|RGS18|ACTN1|KIAA0513|NLK|TTC39B|DGKG|CD226|GNB5|CNST|THBS1|MCF2L|RASA3|ING5|NBEAL2	down
DESCARTES_MAIN_FETAL_ANTIGEN_PRESENTING_CELLS	0.0277207	0.0665509	0.276501	-0.544463	-1.28613	95	HLA-DQB1|CD74|HLA-DPA1|ERICH1|HLA-DPB1|NUB1|EVI2A|SAMD9L|TANK|DENND1B|EPSTI1|IRF8|ARHGAP22|FCHSD2|N4BP2L1|VOPP1|POGLUT1|ATG3|RAB8B|NMI|C1orf54|TMCC3|PDCD11|NDE1|TOR3A|KDM2B|SEMA4A|RFTN1|TRAF1|ZMIZ2|NAAA|ATG16L1|C2orf69|MIR155HG|WDFY4|NUP62	down
LAKE_ADULT_KIDNEY_C21_COLLECTING_DUCT_INTERCALATED_CELLS_TYPE_B	0.0274669	0.0661943	0.276501	-0.543055	-1.29029	99	PLCG2|FOXP1|PICALM|IL18|KMT2C|RORA|ARHGAP18|CELF2|LPP|IQGAP2|SKAP1|EPS8|PPP3CA|HERC1|SDCCAG8|SCIN|TBC1D5|NCOA7|PTPRJ|SIK3|JADE1|PDE4D|MAP3K5|OSBPL3|TBC1D4|NCOA2|SOX6|MEF2A|FOXO1|GLCCI1|RALGAPA2|MSI2	down
GAO_SMALL_INTESTINE_24W_C1_TUFT_PROGENITOR	0.0741656	0.153455	0.181383	-0.744802	-1.30835	9	IER3|ZNF609|NECAP1	down
GAUTAM_EYE_IRIS_CILIARY_BODY_SCHWANN_CELLS	0.0219677	0.0546154	0.352488	-0.559323	-1.31181	88	VSIR|CHORDC1|NSD1|N4BP2L2|PNISR|LBR|APOL6|FNIP2|NRDE2|SFSWAP|NCBP3|TRMT13|CREB1|ARHGEF6|KAT2B|CAT|CCDC12|ANKZF1|NTM|CD58|SYT11|MAP3K11|CRK|LIPA|WWP1|RIN2|WDFY1|G2E3|CCP110|MAP2K7|LYSMD2|GAB1|IFNAR2|TOM1L2|FAM126A|MOB2|ZC2HC1A|PPP1R12C|COMMD3|ADGRB3|ADGRG6|HLA-C|PPP3CC|SNX4|GOLT1B	down
GAO_LARGE_INTESTINE_24W_C6_SECRETORY_PROGENITOR	0.0613208	0.130748	0.195789	-0.678593	-1.31405	16	TYMP|SYNE1|ARHGAP4|ITGAX|MBTPS1|WASHC1|STAB1|SFXN1|PLXND1	down
LAKE_ADULT_KIDNEY_C15_CONNECTING_TUBULE	0.00407719	0.0122121	0.407018	-0.54222	-1.31442	163	GLS|SSH2|ATXN1|LCOR|KMT2C|TANC2|RORA|ADAM10|MED13L|RALGAPA1|NFAT5|GNAQ|AHI1|RNPC3|ARID5B|BRAF|RABGAP1L|WSB1|SLC8A1|EIF4G3|MAML2|ITGAV|FNDC3A|JPX|SIK3|MAN1A1|TCF12|LRBA|PDE4D|AAK1|FNDC3B|ATP1B1|SLC16A7|SBF2|PRKCA|NLK|OSBPL3|ITPR1|CD2AP|MEF2A|ZFAND3|EPB41L3|MAPK10|RASAL2|USP25|SNTG1|DLG1|ADAMTS9-AS2|CDK6|CSGALNACT1|SCAPER|BABAM2|MAPK8|LRP1B|FAF1|DYNC2H1|MAP4K3|KLF12|PCCA|VAV3|ANK3|LRMDA|MLLT3|RHOBT…	down
GAUTAM_EYE_IRIS_CILIARY_BODY_FIBROBLASTS	0.0175889	0.0442538	0.352488	-0.555848	-1.32069	99	NR4A2|LSP1|SLC25A37|KLF2|DDIT4|DDX17|TMEM165|JUN|CEMIP2|FOS|ZFHX3|MIDN|NKTR|ETS2|PNISR|CREB3L2|FOSL2|LPP|WEE1|WSB1|LDLRAD4|HIF1A|MAML2|PLIN2|STOM|BCL6|SOD2|MAN1A1|ADD3|ARGLU1|ELOVL5|OTULINL|PHACTR2|SF1|SH3BP5|FN1|ACSL3|ITPRIP|ECHDC2|PPP1R15A	down
MURARO_PANCREAS_DUCTAL_CELL	5.41057e-11	5.21058e-10	0.851339	-0.523199	-1.3215	1182	ARHGDIB|LAPTM5|TYROBP|HLA-DQA1|FYB1|ITGB2|RNF213|NEAT1|C1QA|C1QB|LYZ|C3|RGS1|ANXA1|STK17B|ARPC1B|CTSS|CD53|CCL3|C1QC|TMSB4X|PTPRC|LCP1|TNFAIP3|RNASET2|HLA-DQB1|APBB1IP|VAMP8|CTSC|FCER1G|SLA|HLA-DMA|SRGN|MS4A7|SP100|CFLAR|MYH9|A2M|ZFP36L2|AHNAK|ID2|CD74|RAC2|DUSP1|NFKBIZ|TXNIP|DDIT4|HLA-F|IQGAP1|ELF1|HSPA1A|PIK3R1|SKIL|SRGAP1|IER3|TGFBR2|B2M|PIK3IP1|HLA-B|BCL2|CSF1R|MYADM|HLA-DPA1|CD44|HLA-DMB|CD8…	down
TRAVAGLINI_LUNG_ARTERY_CELL	0.00629728	0.0178423	0.407018	-0.551742	-1.3215	127	ARHGDIB|PLCG2|CTSC|SRGN|KCTD12|PDCD4|GIMAP7|FNBP1|RASGEF1B|LPCAT2|GIMAP1|TIPARP|ITPR2|ATP13A3|ENTPD1|ARHGAP4|ATP1A1|HIF1A|EPS8|IFI44L|CTTNBP2NL|OCIAD2|TM6SF1|CDC42EP3|RNF144B|HERPUD1|MGP|ARGLU1|GFOD1|TMEM245|ZFAND5|CLIC3|PALLD|FN1|CXCL2|PRKX|TACC1|EXOC6	down
ZHONG_PFC_C7_SST_LHX6_POS_PUTATIVE_MIGRATING_INTERNEURON	0.0662651	0.139868	0.190023	-0.709531	-1.3274	13	CXCR4|MAF	down
ZHONG_PFC_C1_DLX5_POS_INTERNEURON	0.0651596	0.137998	0.202072	-0.863362	-1.32893	4	BTG1|PRKCA	down
LAKE_ADULT_KIDNEY_C5_PROXIMAL_TUBULE_EPITHELIAL_CELLS_STRESS_INFLAM	0.0001213	0.000473898	0.538434	-0.537183	-1.33628	363	PLCG2|LENG8|RBM6|BCL2|PRPF38B|FKBP5|CTSH|OGA|ZBTB16|WIPF1|RASGEF1B|SRSF11|ARHGAP26|CHD2|CCND3|RNF115|TANC2|SEMA4D|RORA|METTL7A|FGD4|FOS|SREK1|USP8|ZMAT1|TNRC6A|FRMD4A|CCAR1|THOC2|BRD4|KDM2A|INSR|CYTH1|RASSF4|NUMB|RBM39|AKAP13|SAFB2|PNISR|FRMD4B|BAZ2A|PRKAG2|ADD1|NCOR1|TNRC6C|PHF20|ARID4A|UPF2|ATP2A2|TOB2|ZNF708|RUNX1|CHD6|ZFC3H1|LUC7L|GON4L|CREBBP|DNM2|CUX1|PPP2R5E|UBN1|BRD9|RBM47|CLTC|PPP6R2|XPC…	down
DESCARTES_MAIN_FETAL_MEGAKARYOCYTES	0.00425675	0.0126896	0.407018	-0.55488	-1.33991	149	MYH9|RAP1B|SLC2A3|TGFB1|PHKB|PSTPIP2|PLEK|THOC2|VASP|BIN2|ZYX|FERMT3|TUBA4A|LAT|DNM1L|VCL|DIAPH1|NRDC|FLI1|RGS18|MAFG|SUSD3|GFOD1|STXBP2|ROCK2|TAOK1|ACTN1|KIAA0513|DGKD|RAP2B|DGKG|MAX|GSAP|ATP2C1|ILK|CD226|TPST2|INPP4B|LYL1|GNB5|KCNK6|RAB8A|CNST|THBS1|SLC30A5|UNC13D|RASA3|BTK|PTGS1|RASGRP2|YIF1B|ING5|ATP2A3|NBEAL2|THUMPD2|STXBP5|CENPT|FHOD1|SMIM12|CTTN|DOK1	down
DESCARTES_FETAL_LUNG_MEGAKARYOCYTES	0.00464284	0.0137106	0.407018	-0.562778	-1.34505	125	RAP1B|SLC2A3|CD84|TGFB1|PLEK|FLNA|ZYX|FERMT3|LAT|VCL|CTSA|RGS18|KIAA0513|NLK|ENDOD1|DGKD|DGKG|MAX|ATP2C1|ILK|CD226|F2R|BBC3|LYL1|CNST|THBS1|CXCL3|PLEKHF2	down
LAKE_ADULT_KIDNEY_C17_COLLECTING_SYSTEM_PCS_STRESSED_DISSOC_SUBSET	0.000358435	0.00125253	0.498493	-0.548233	-1.34637	231	NEAT1|GLS|AHNAK|DUSP1|NFKBIZ|IQGAP1|HSPA1A|RAP1B|SMARCA2|HLA-E|SSH2|ZNF292|ATXN1|TRA2A|KLF6|AFF4|JUN|IFRD1|SAT1|TANC2|RORA|ATF3|FOS|ATP1B3|FOSB|RANBP2|ARID1B|ST6GAL1|MED13L|ACTN4|NR4A1|ZFP36|DNAJB1|RALGAPA1|NFAT5|PDK4|AHI1|RNF19A|JMJD1C|MBD5|SLC38A1|EZR|PRKAG2|BRAF|SPAG9|DYRK1A|WSB1|SLC8A1|ARIH1|FNIP2|HIF1A|TSC22D2|HERC1|HSPH1|BACH1|AFF1|VCL|SCIN|ITGAV|TRPS1|FNDC3A|RBM47|NCOA7|SIK3|PFKFB3|CCNL1|T…	down
HAY_BONE_MARROW_NAIVE_T_CELL	1.27129e-05	5.71175e-05	0.593325	-0.541774	-1.34842	382	FYB1|CD2|CD3D|CD69|STK4|TNFAIP3|CD48|ETS1|EVL|ATM|TRAC|TRBC2|FXYD5|CD3E|ANKRD44|CD3G|ZFP36L2|MALAT1|FOXP1|KLF2|IL7R|ELF1|PIK3R1|TSC22D3|GPSM3|PIK3IP1|BCL2|MGAT4A|GIMAP7|FNBP1|CDC42SE2|ISG20|ACAP1|TRBC1|SMCHD1|LTB|TRAF3IP3|ARHGEF1|TUT4|PAG1|GIMAP4|ZC3HAV1|ZNF331|CYLD|N4BP2L2|TTC19|CLEC2D|ARHGAP45|PTGER4|BIN1|RORA|TOB1|GCC2|BTG1|OXNAD1|CD27|RGCC|PPP1R2|EML4|LCK|CNOT6L|TNFAIP8|SPOCK2|CORO1B|GSTK1|IC…	down
MANNO_MIDBRAIN_NEUROTYPES_HENDO	5.34269e-10	4.09824e-09	0.801216	-0.535615	-1.34875	845	IL32|SGK1|ANXA1|ARPC1B|PLCG2|TMSB4X|GMFG|ETS1|GZMA|SRGN|USP53|FXYD5|CYBA|CFLAR|MYH9|A2M|ZFP36L2|AHNAK|WASF2|DUSP1|KLF2|TXNIP|IQGAP1|ELF1|JAK1|TSC22D3|TGFBR2|B2M|PIK3IP1|SLC2A3|MEF2C|SMARCA2|FKBP5|FOXN3|GIMAP7|MSN|FCGR2A|KLF13|GRN|PER1|IRF1|KLF4|CLEC2B|WIPF1|TGFB1|SLC38A2|RPS6KA3|INPP5D|PICALM|ARHGEF1|ITSN2|LCP2|GIMAP4|ZC3HAV1|TSPAN14|RCSD1|KLF6|PARP14|MGAT1|ANXA11|CXCL8|JUN|CD4|PREX1|CD164|SAT1|C…	down
LAKE_ADULT_KIDNEY_C30_IMMUNE_CELLS_MACROPHAGES	0.041514	0.0960012	0.245042	-0.754903	-1.35107	10	PTPRC|CD163|SP100|IL7R|FKBP5|ARHGAP15|MED13L|DPYD|TCF12	down
LAKE_ADULT_KIDNEY_C11_THIN_ASCENDING_LIMB	0.00288755	0.00890329	0.431708	-0.558375	-1.35217	158	NEAT1|USP53|FOXP1|NIPBL|SLC4A7|TRA2A|ARHGAP24|DDX5|MKLN1|SAT1|TANC2|GCC2|ADAM10|RBMS1|MED13L|CPM|SERPINA1|NFAT5|IVNS1ABP|ITPR2|AHI1|BRWD1|LPP|PLEKHA1|ELF2|ZMYND8|RUFY3|EIF4G3|ATP1A1|RUNX1|FNIP2|HIF1A|SDCCAG8|TRIO|AFF1|TRPS1|KIAA2026|PACS1|BCL6|FCHO2|VPS13C|TBC1D5|RBM47|NCOA7|SOD2|SIK3|ASCC3|PFKFB3|NCOA1|LRBA|FAM135A|ETV6|VMP1|PTPRG|SLC16A7|PIBF1|ARHGEF3|OSBPL3|ZSWIM6|NCOA2|ZFAND3|RFX3|RALGAPA2|MS…	down
LAKE_ADULT_KIDNEY_C27_VASCULAR_SMOOTH_MUSCLE_CELLS_AND_PERICYTES	0.00163026	0.00517895	0.45506	-0.560016	-1.35296	150	NEAT1|FTX|MYH9|A2M|DUSP1|HSPA1B|HSPA1A|ROCK1|MEF2C|PPP1R12A|JUN|MBNL1|ATF3|FOS|ZFHX3|FOSB|CBLB|ARID1B|MED13L|ACTN4|NR4A1|ZFP36|DNAJB1|FLNA|DOCK4|AKAP13|ARID5B|UTRN|PTEN|LPP|DYRK1A|WSB1|SLC8A1|ARIH1|JUNB|TBC1D1|EPS8|ANKRD36|PAN3|HSPH1|VCL|CAMK2D|MCAM|DGKH|SIK3|AUTS2|ROCK2|FCHSD2|PTPRG|UBR3|ARHGEF7|PALLD|ITGA1|MAP3K5|TACC1|DGKG|MEIS2|PDLIM5|ZFP36L1|RASAL2|NBEAL1|DLC1	down
DESCARTES_FETAL_HEART_CLC_IL5RA_POSITIVE_CELLS	0.0346535	0.0816368	0.271289	-0.790295	-1.36124	8	RGS2	down
GAUTAM_EYE_IRIS_CILIARY_BODY_CILIARY_BODY_ENDOTHELIAL_CELLS	5.63396e-06	2.62501e-05	0.610527	-0.551443	-1.3692	345	RNF213|TMSB4X|CAPZA1|MLLT6|PTBP3|ZC3HAV1|KMT2C|ELMO1|DDX5|SPTLC2|EWSR1|GLRX|RBBP6|NEMF|AGO3|OSTF1|SETX|PDCD6IP|CDK12|DDX21|RALGAPA1|BRD4|KLF7|HCG18|STT3B|CREB3L2|FRMD4B|RILPL2|MED13|BRAF|DYRK1A|CTNND1|ANKRD13D|ELK4|MFSD10|XRN2|ARHGAP4|ATXN2L|TUBA4A|ATP2A2|FNIP2|SREK1IP1|PPP3CA|PDS5A|SELENOS|BTBD7|PMAIP1|IFI44|UHRF2|CNN2|KMT5B|TRIM33|CSNK2A1|TMOD3|ILF3|ZNF800|ADA2|RAB14|STAG1|SLC38A10|ECH1|SKI|VPS…	down
ZHONG_PFC_C6_DLX5_GAD1_GAD2_POS_INTERNEURON	0.041866	0.0964606	0.24134	-0.722767	-1.37	14	ID2|MAF|ARRDC3|PDE4DIP	down
AIZARANI_LIVER_C30_HEPATOCYTES_4	1.9089e-06	9.68305e-06	0.627257	-0.552034	-1.37556	391	SORL1|SLC25A37|A2M|ID2|INTS6|CHORDC1|FKBP5|UBE2G2|FOXO3|YIPF4|SRSF11|KLF6|RNF115|ELL2|MLXIP|ATF3|TNRC6A|ACSL1|MKNK2|NEDD9|TUT7|ITPR2|AHI1|PNISR|SUGP2|CPEB4|FBXO22|CCNL2|MAVS|LONP2|ZNF397|CAMK1D|APMAP|LRCH3|RNF216|GOLGA8B|CMC2|CSAD|PHACTR4|GABPB1-AS1|UBN2|RIOK3|NCBP3|BCL6|SLC35E3|ABCA1|PLEKHA2|MIGA1|RPS6KA5|AP1M1|DGKH|UBR4|TMEM87A|PPP6R2|LRRC58|RAB27A|SCML1|ZBTB25|MTMR9|NSUN6|GTF2H2|GPR82|SLC43A2|…	down
TRAVAGLINI_LUNG_ALVEOLAR_FIBROBLAST_CELL	0.00124026	0.00400062	0.45506	-0.571642	-1.38039	149	S100A4|ANXA1|PLXDC2|SRGN|USP53|A2M|SAMHD1|DUSP1|SRGAP1|MYADM|CD44|NABP1|UCP2|CD8A|ELMO1|SAT1|CASP4|METTL7A|RGCC|SERPINB9|CD14|DOCK4|ZYX|DUSP6|SERINC5|LBH|MACF1|SLC1A5|PLEKHH2|LITAF|SPINT2|CD82|FN1|COL8A1|OLFML3|NRP1|MRC2|HIVEP3|DHRS3|ZDHHC14	down
GAUTAM_EYE_CORNEA_MONOCYTES	3.62376e-05	0.000152976	0.557332	-0.56181	-1.3821	248	FYB1|ATM|VSIR|EMB|TGFBR2|GIMAP7|SMCHD1|ATF6B|ADGRE5|MLXIP|HM13|SLC39A10|PILRB|KLF7|WDR11|NUMB|RBM39|SAFB2|ZYX|LBR|FERMT3|BRAF|YTHDC2|HDAC9|UPF2|GALNT2|CREBBP|SPATA13|PCNX2|DEF6|SLC35E1|ZMYM5|CTDSP1|IL16|MED6|TRIP11|CTSA|SIK3|TENT2|PRCP|POU2F1|CBWD1|ZSWIM7|BCL2L11|SPTY2D1|PPWD1|ASXL2|SUSD3|CHML|KIF1B|CNOT1|ARAP1|TENT5A|ATP11B|C19orf25|ZNF224|ZNF75A|MARF1|DMXL1|MAPKAPK5|ACSL4|FGD3|ITCH|DCAF16|TMEM1…	down
HAY_BONE_MARROW_MONOCYTE	6.51243e-05	0.000262585	0.538434	-0.567393	-1.38657	215	AIF1|C1QA|C1QB|ARPC1B|TMSB4X|SMAP2|RNASET2|FCER1G|MS4A7|CYTIP|VSIR|NFKBIZ|CSF1R|FCGR3A|FMNL1|ARRB2|WAS|SH3BGRL|CMTM6|CD68|LST1|SAT1|TNFRSF1B|NAGK|LGALS9|SPI1|RNF149|POU2F2|MSR1|NR4A1|GRK2|SERPINA1|CACUL1|VASP|TBXAS1|FGD2|PDK4|CXCL16|C3AR1|UTRN|PSME2|RABGAP1L|LYN|RGS19|ISG15|SELPLG|SPN|RNF13|ADAP2|C5AR1|DOCK5|SYNGR2|RHOG|GBP2|ST3GAL5|CAPZB|ABI3|YPEL2|ITGAX|SEC14L1|CUX1|PTPN6|PLXNB2|RNF144B|SOD2|CA…	down
LAKE_ADULT_KIDNEY_C14_DISTAL_CONVOLUTED_TUBULE	0.000137721	0.000525008	0.518848	-0.569807	-1.38771	193	FTX|KANSL1|ATXN1|ARHGAP24|RORA|FGD4|ZNF518A|CBLB|RERE|TNRC6A|RALGAPA1|IVNS1ABP|AHI1|RNPC3|MBD5|PNISR|CPEB4|BRAF|RABGAP1L|PTPN4|WSB1|CADM1|SLC8A1|SKAP1|WDFY2|MAML2|TSC22D2|TRPM7|JPX|TBC1D5|ATP9B|USP24|SIK3|MAN1A1|TCF12|MTR|NCOA1|LRBA|ABLIM1|FNDC3B|PTPRG|ATP1B1|UBR3|HIBCH|OXR1|ACSL4|SBF2|OSBPL3|TACC1|ITPR1|SOX6|MEF2A|MSI2|USP25|FMN1|ADAMTS9-AS2|INPP4B|SNX29|ANKRD26|SCAPER|AK3|MAPK8|ABCA5|EXOC4|CLAS…	down
LAKE_ADULT_KIDNEY_C20_COLLECTING_DUCT_INTERCALATED_CELLS_TYPE_A_CORTEX	0.000719152	0.00236831	0.477271	-0.580261	-1.39395	139	PLCG2|DOCK8|FOXP1|PICALM|IL18|ATXN1|MBNL1|FGD4|ARHGAP18|RERE|PCNX4|RALGAPA1|GNAQ|ITPR2|PNISR|CPEB4|EZR|BRAF|RUFY3|TBC1D1|AKAP9|SKAP1|EPS8|PPP3CA|BDP1|SCIN|ITGAV|FNDC3A|NRDC|PTPRJ|MTR|NCOA1|PDE4D|CAB39|UBR3|OXR1|SBF2|MOB1B|PRKCA|OSBPL3|ITPR1|ZSWIM6|TBC1D4|NCOA2|FOXO1|GLCCI1|WWP1|CLIP1|MSI2|DLG1|SCAPER|STK3|MAPK8|ABCA5|KIAA1328	down
TRAVAGLINI_LUNG_OLR1_CLASSICAL_MONOCYTE_CELL	3.61356e-11	3.72611e-10	0.851339	-0.556987	-1.39842	708	TYROBP|AIF1|NEAT1|LYZ|CTSS|CD53|CCL3|LCP1|TNFAIP3|HCLS1|RGS10|FCER1G|SLA|SRGN|MS4A7|CD163|KCTD12|SLC25A37|CFLAR|MYH9|DUSP1|IQGAP1|SKIL|IL1B|KDM6B|JAK1|ROCK1|IER3|SLC2A3|TYMP|MAFB|GPR183|FKBP5|CD83|CD44|OLR1|MSN|FCGR2A|CTSH|NABP1|SLC11A1|CYBB|DDX3Y|CSF2RA|ALOX5AP|PICALM|MAT2A|ARRB2|CMTM6|CLEC7A|LCP2|TMEM165|SAMSN1|OTUD1|PARP14|CXCL8|IL13RA1|LAIR1|CHD1|LST1|SAT1|CASP4|DNAJB6|ELL2|TNFRSF1B|SPCS3|PTP…	down
LAKE_ADULT_KIDNEY_C13_THICK_ASCENDING_LIMB	0.0014124	0.00450963	0.45506	-0.588409	-1.40056	116	USP53|KANSL1|FKBP5|DDX17|SLC4A7|ARHGAP24|FGD4|TNRC6A|PHACTR1|RNPC3|PNISR|CPEB4|BRAF|PTPN4|ATP1A1|SKAP1|MAML2|LRBA|ABLIM1|ATP1B1|OXR1|OSBPL3|TACC1|TBC1D4|CYFIP2|NCOA2|SOX6|MSI2|USP25|ADAMTS9-AS2|ANKRD26|SSBP2|AK3|BABAM2|ANK2|HIP1|MYO9A|LRP1B|FAF1|KLF12|PCCA|VAV3|ZHX3|GMDS-DT|RHOBTB3|AUH|WNK1|IGF1R|DPH6|PLCB1|BCAS3	down
FAN_EMBRYONIC_CTX_IN_1_INTERNEURON	0.0225796	0.0559155	0.352488	-0.776263	-1.40071	11	CXCR4|MAF|FOS|PDE4DIP	down
ZHONG_PFC_MAJOR_TYPES_INTERNEURON	0.0294621	0.0704627	0.352488	-0.734453	-1.40118	15	CXCR4|MEF2C|MAF|PDE4DIP	down
LAKE_ADULT_KIDNEY_C3_PROXIMAL_TUBULE_EPITHELIAL_CELLS_S1_S2	6.05941e-05	0.000249109	0.557332	-0.575878	-1.40205	190	NEAT1|PLXDC2|FTX|RBM6|BCL2|FKBP5|OGA|ZBTB16|KCNQ1OT1|SRSF11|N4BP2L2|ASH1L|RORA|SYNE2|FGD4|SREK1|RERE|TNRC6A|CPM|THOC2|ZBTB38|PDE7A|INSR|MBD5|AKAP13|SAFB2|PNISR|FRMD4B|LPP|SPAG9|RABGAP1L|CWF19L2|VPS13A|TRPS1|CUX1|SIPA1L1|RBM47|PTPRJ|CHD9|ABLIM1|PDE4D|WDFY3|ENOSF1|PTPRG|HIBCH|PUM3|TACC1|EPB41L3|TFDP2|MAPK10|NRP1|SNX29|ANKRD26|MYO6|TEAD1|PRUNE2|SCAPER|GOLGA4|MSRA|ANK2|EXOC4|FARP1|CNKSR3|PPP1R21|PDE8…	down
FAN_EMBRYONIC_CTX_IN_6_INTERNEURON	0.0112417	0.0298355	0.38073	-0.953034	-1.40218	3	HSPA1A|BTG1	down
LAKE_ADULT_KIDNEY_C28_INTERSTITIUM	0.00275548	0.00858019	0.431708	-0.600534	-1.4023	82	TMSB4X|PLXDC2|USP53|A2M|ROCK1|ZBTB16|FOXO3|SYNE1|RBMS1|CBLB|MED13L|UTRN|PTEN|LPP|DPYD|EPS8|REV3L|DGKH|TCF12|AUTS2|MGP|VMP1|FNDC3B|ROCK2|PALLD|SBF2|ITGA1|PRKCA|MAP3K5|TACC1|MEIS2|PDLIM5|RASAL2|INPP4B|SSBP2|STK3|TPM1|THBS1|UGGT2|TNC	down
HAY_BONE_MARROW_NEUTROPHIL	4.30452e-08	2.7628e-07	0.719513	-0.565057	-1.41083	436	S100A4|TYROBP|ANXA1|STK17B|MS4A6A|LCP1|GMFG|OGFRL1|PLXDC2|SRGN|CYBA|CD163|KCTD12|MYH9|RGS2|IFNGR1|AHNAK|LENG8|GLIPR1|DUSP1|IQGAP1|EMB|C1orf162|SLC2A3|TYMP|MYADM|CD44|MSN|CTSH|GRN|SLC11A1|CYBB|KLF4|TGFB1|MOB1A|FGL2|CAPG|SKAP2|CKLF|NCF1|ARHGAP26|SAMSN1|KLF6|OTUD1|CTSZ|TSPO|CXCL8|LYST|CNPY3|MFSD1|PYCARD|MT-ND3|TGOLN2|CSF3R|FGD4|FOS|CARD16|CD14|CD55|TLR2|NAIP|MIDN|DAZAP2|MED13L|P2RY13|PTPRE|ATP6V0B|A…	down
LAKE_ADULT_KIDNEY_C4_PROXIMAL_TUBULE_EPITHELIAL_CELLS_S2	0.000240684	0.000870057	0.518848	-0.584576	-1.41764	162	RNF213|NEAT1|PLXDC2|FTX|GLS|KANSL1|BCL2|FKBP5|ZBTB16|PICALM|SSH2|ARHGAP26|KLF6|RORA|SYNE2|RERE|ZBTB38|GNAQ|PDE7A|MBD5|AKAP13|LPP|EIF4G3|EPS8|MAML2|TRIO|BDP1|ITGAV|VPS13A|CUX1|SIPA1L1|DGKH|CREB5|TCF12|ARGLU1|ABLIM1|PDE4D|WDFY3|PTPRG|OXR1|SBF2|SOX6|MEF2A|ZFAND3|PDLIM5|MAPK10|RASAL2|NRP1|DLG1|ANKRD26|RETREG1|PRUNE2|BABAM2|EXOC4|TPM1|COL18A1|FARP1|CNKSR3|CRIM1|PDE8A|TNIK|NBEA|FAF1|NFIB|PTPRD|MAST4|ER…	down
ZHONG_PFC_MAJOR_TYPES_EXCITATORY_NEURON	0.0187724	0.0470431	0.352488	-0.890997	-1.41977	5	SLA	down
TRAVAGLINI_LUNG_NEUTROPHIL_CELL	7.19457e-07	4.11399e-06	0.659444	-0.573512	-1.42126	319	TYROBP|CORO1A|RNF213|NEAT1|CTSS|SORL1|TNFAIP3|HCLS1|SMAP2|SLA|SRGN|SLC25A37|ANKRD44|RGS2|VSIR|DUSP1|KLF2|EMB|KDM6B|HLA-B|EPC1|SLC2A3|FKBP5|FCGR2A|SLC11A1|SMCHD1|MYO1F|PER1|ALOX5AP|TAPBP|ARRB2|ARHGEF1|DDX17|WAS|CDC42SE1|ZBTB7A|CLEC7A|ZNF638|LCP2|NCF1|SAMSN1|CXCL8|PREX1|IFRD1|SAT1|IFITM2|CSF3R|FGD4|FOS|SPI1|ZNF518A|RNF149|POU2F2|TLR2|PLK3|MIDN|P2RY13|ACSL1|IL2RG|MKNK2|VASP|BRD4|YPEL3|IRAK3|PHC2|MCL…	down
TRAVAGLINI_LUNG_NATURAL_KILLER_T_CELL	0.007103	0.0199455	0.407018	-0.666361	-1.42874	33	RGS1|CD69|DUSP2|CXCR4|ID2|NKG7|B2M|CD7|CTSW|SOCS1|GNLY|KLRD1|PRF1|ITGA1	down
GAUTAM_EYE_IRIS_CILIARY_BODY_ACTIVATED_T_CELLS	0.00022833	0.000830171	0.518848	-0.598636	-1.42986	123	RNF213|MYH9|VSIR|IQGAP1|ROCK1|PRPF38B|MGAT4A|CAP1|RPS6KA3|MAF|ATXN1|SH3KBP1|RORA|TNFRSF1B|ATF7IP|MBNL1|SYNRG|GLRX|DGKZ|RBL2|PRKCB|SUN2|AOAH|CHST12|EZR|LPIN2|RGS19|ODF2L|ATP2B1-AS1|OFD1|SAP30|PRMT9|CYBC1|RIPOR2|GOLGA8B|SPN|RASA2|C9orf78|OCIAD2|SNRNP200|GOLGA8A|CDC42EP3|NUP210|CDC14A|FLI1|ST3GAL1|TCF7|ARID5A|PDE4D|NAP1L4|IPCEF1|DGLUCY|RPL17|ANKRD49|FGD3|SFI1|BTN3A1|CYFIP2|HERPUD2|ABHD3|DDB2|TENT5C|…	down
ZHENG_CORD_BLOOD_C4_PUTATIVE_EARLY_ERYTHROID_COMMITMENT	0.00118974	0.00385745	0.45506	-0.60866	-1.4313	91	CD69|STK4|PLXDC2|SLA|NFKBIZ|ELF1|SKIL|CD84|ZBTB16|FOXO3|SLC38A2|ELMO1|JUN|EWSR1|ARHGAP15|PSTPIP2|CELF2|DDX21|ITGA4|HSP90AA1|ETS2|RNF130|ZMYND8|SERPINB1|PHACTR4|RSBN1|BMP2K|LEPROT|RHOH|ABCA1|PRKACB|NOP58|SESN3|SPTY2D1|GALNT1|ATP6V0A2|SLC40A1|G3BP2|MOB1B|NLK|TSPYL2	down
GAUTAM_EYE_CHOROID_SCLERA_ACTIVATED_T_CELLS	0.000419101	0.00144052	0.498493	-0.601492	-1.4317	116	MXD4|LAIR1|SYNRG|SLC39A10|MFSD14C|PILRB|KDM2A|TUT7|GPR155|INPP4A|MT-CO1|ZNF431|FERMT3|ERAP2|ZNF721|RGS19|ZBTB37|SAP30|SPN|ZNF276|DIAPH1|PTPN6|MTERF4|MIAT|N4BP2|KAT7|CHD7|PAPOLG|CD58|SNX14|ITFG2|HELB|PCYT1A|THEMIS|ZC3H18|SIT1|MAEA|CCM2|RAPGEF6|DDB2|IL27RA|ZNHIT6|RNF157|TENT4B|GIMAP6|BRD1|KLHDC4|CERK|TMEM154|PDCD2|CNST|BCL7B|INO80E|RINL|CAMK2G|ABTB1|ORC4|NIPAL3|CCR5|PARP11|ZNF266|ATP2A3|MIR155HG|RA…	down
TRAVAGLINI_LUNG_MYELOID_DENDRITIC_TYPE_1_CELL	0.0147367	0.0376803	0.38073	-0.717075	-1.434	19	HLA-DQA1|HLA-DRB5|CTSH|KLF4|FGL2|CTSZ|DSE|CXCL16|ALDH2|AXL|SPINT2	down
BUSSLINGER_DUODENAL_PANETH_CELLS	0.00330301	0.00998843	0.431708	-0.975116	-1.43467	3	LYZ|FCGBP	down
HAY_BONE_MARROW_PRE_DENDRITIC	0.0117209	0.0307185	0.38073	-0.905704	-1.44321	5	SAMHD1|AREG|AXL	down
RUBENSTEIN_SKELETAL_MUSCLE_B_CELLS	2.82056e-05	0.000120689	0.57561	-0.598295	-1.45281	171	LAPTM5|CD52|HLA-DQA1|CD37|CTSS|CD53|CD69|PTPRC|STK4|GMFG|RNASET2|HLA-DQB1|CD48|RSRP1|HLA-DMA|CLK1|CYBA|CXCR4|CD74|RAC2|TRIM22|TSC22D3|C1orf162|GPR183|CD83|HLA-DPA1|EVI2B|HLA-DRA|LTB|LIMD2|ALOX5AP|CMTM6|ITSN2|NCF1|ARHGAP24|CASP4|HLA-DPB1|BTG1|PPP1R2|CARD16|OSTF1|TBC1D10C|C1orf56|HLA-DRB1|TMEM243|LY86|SSR1|ERP29|MT-CO1|JUNB|GTF3A|B4GALT1|GAPT|RHOH	down
CUI_DEVELOPING_HEART_RIGHT_VENTRICULAR_CARDIOMYOCYTE	0.00678608	0.019141	0.407018	-0.709116	-1.46133	24	S100A4|TXNIP|BIN1|GPRIN3|LBH|CMTM7|VCAN	down
RUBENSTEIN_SKELETAL_MUSCLE_MYELOID_CELLS	3.69516e-09	2.6412e-08	0.774939	-0.59381	-1.47419	341	ARHGDIB|LAPTM5|HCST|S100A4|CD52|TYROBP|FYB1|ITGB2|CORO1A|CD37|AIF1|LYZ|ARPC1B|CTSS|CD53|CCL3|TMSB4X|MS4A6A|PTPRC|LCP1|HCLS1|GMFG|SMAP2|RNASET2|RGS10|CD48|NR4A2|VAMP8|FCER1G|HLA-DMA|SRGN|LSP1|MS4A7|FXYD5|CYBA|DUSP2|RGS2|SAMHD1|ID2|GLIPR1|CD74|DUSP1|NFKBIZ|HSPA1A|IL1B|TSC22D3|IER3|GPSM3|C1orf162|TYMP|CD83|HLA-DPA1|CD44|HLA-DRA|CTSH|CAPZA1|CYBB|KLF4|FCGR3A|CLEC2B|CSF2RA|LIMD2|MOB1A|FGL2|ARRB2|CKLF|C…	down
FAN_OVARY_CL18_B_LYMPHOCYTE	2.49798e-11	2.61872e-10	0.863415	-0.594352	-1.48256	416	ARHGDIB|LAPTM5|HCST|TYROBP|HLA-DQA1|CORO1A|CD37|REL|ARPC1B|CTSS|CD53|MS4A6A|STK4|LCP1|HCLS1|RNASET2|HLA-DQB1|VAMP8|CTSC|FCER1G|HLA-DRB5|HLA-DMA|SRGN|LSP1|FXYD5|CYBA|CFLAR|CXCR4|RGS2|CYTIP|IFNGR1|GLIPR1|CD74|HSPA1B|ELF1|HSPA1A|B2M|GPSM3|CHORDC1|HLA-B|TYMP|GPR183|CD83|HLA-DPA1|CD44|HLA-DMB|EVI2B|CDC42SE2|HLA-DRA|CAP1|RBM5|ISG20|CAPZA1|GRN|TGFB1|FMNL1|LTB|LIMD2|ALOX5AP|MOB1A|CAPG|TAPBP|CMTM6|PLD4|PA…	down
HAY_BONE_MARROW_NK_CELLS	3.76087e-10	3.11262e-09	0.814036	-0.601005	-1.49322	348	CCL4|ARHGDIB|HCST|ITGB2|CORO1A|RNF213|CD53|CCL3|RSRP1|GZMA|CTSC|CFLAR|PCSK7|ID2|RAC2|NKG7|AKNA|DDIT4|HLA-F|JAK1|B2M|PRPF38B|RUNX3|HLA-E|ZBTB16|CAP1|MYO1F|IRF1|KLRB1|WIPF1|MLLT6|TAPBP|CDC42SE1|PSMB9|CD7|UCP2|PAXX|CST7|DDX5|SYNE1|PIP4K2A|ADGRE5|IFITM2|CEMIP2|APOBEC3G|CTSW|VPS37B|RNF166|SYTL3|CBLB|OSTF1|DDX6|GZMM|ACTN4|DIP2A|DGKZ|PRKCH|TBC1D10C|C1orf56|PILRB|IL2RG|LAMP1|STK10|YPEL3|ARHGAP30|GNPTAB|C…	down
TRAVAGLINI_LUNG_NONCLASSICAL_MONOCYTE_CELL	5.86158e-07	3.38251e-06	0.659444	-0.617179	-1.4997	176	TYROBP|CTSS|FCER1G|MS4A7|DUSP1|NFKBIZ|C1orf162|TYMP|CSF1R|MAFB|SLC11A1|CYBB|KLF4|FCGR3A|FGL2|CMTM6|CLEC7A|PAG1|TSPAN14|MGAT1|LYST|CD4|LST1|SAT1|TNFRSF1B|LGALS9|ATP1B3|SPI1|SFMBT2|POU2F2|P2RY13|CPVL|SERPINA1|IRAK3|TBXAS1|FGD2|INSR|CXCL16|ETS2|DUSP6|UTRN|CLEC12A|LYN|RGS19|ISG15|ATP1A1|CASP1|RNF13|C5AR1|ABI3|EHBP1L1|FCGRT|ITGAX|CUX1|PTPN6|PLXNB2|HMOX1|RNF144B|BCL2A1|PECAM1|SIGLEC10|KIAA0930|CD86|SH3…	down
GAO_ESOPHAGUS_25W_C3_FGFR1LOW_EPITHELIAL_CELLS	0.000819625	0.00267121	0.477271	-0.667699	-1.50203	49	LAPTM5|CD52|CD69|CYTIP|SLC2A3|PIP4K2A|SH3KBP1|RNF166|IL10RA|LPXN|PWWP2A|TCF7|ACSF3|NUP160|PHTF2|DNAJC4|CLOCK|IRGQ|TET1|ZNF462|ARRDC2|TRAF1|FAM126A	down
HAY_BONE_MARROW_FOLLICULAR_B_CELL	9.63286e-06	4.35904e-05	0.593325	-0.631344	-1.50798	123	CD52|CD37|REL|SP100|MEF2C|CD83|ARHGAP24|IKZF3|NCOA3|RHBDF2|BIRC3|NFKBID|PTPN1|SP110|ADAM28|PNISR|EZR|STX7|PPM1K|PRDM2|FCGR2B|SWAP70|DUSP22|HLA-DOA|TMEM156|CHD7|ZDHHC21|SEL1L3|GGA2|ARHGAP25|TRAF5|VOPP1|ISCU|ORAI2|CYB561A3|SP140|DRAM2|NFKB2|TCOF1|KDM4B|GNB5|TMEM154	down
LAKE_ADULT_KIDNEY_C25_ENDOTHELIAL_CELLS_UNASSIGNED	0.00167238	0.00528607	0.45506	-0.694033	-1.51132	36	MYH9|FOXP1|SSH2|ZFHX3|UTRN|PPP3CA|ZFC3H1|DOCK5|TCF12|FCHSD2|KMT2E|ZFAND3|ASAP1|RALGAPA2	down
TRAVAGLINI_LUNG_EREG_DENDRITIC_CELL	1.09217e-16	1.80783e-15	1.05746	-0.604246	-1.51189	566	TYROBP|HLA-DQA1|AIF1|NEAT1|LYZ|REL|SGK1|SORL1|C1QC|MS4A6A|TNFAIP3|HCLS1|HLA-DQB1|RGS10|NR4A2|VAMP8|PLXDC2|FCER1G|HLA-DRB5|HLA-DMA|SRGN|MS4A7|USP53|CD163|KCTD12|SLC25A37|RGS2|A2M|IFNGR1|AHNAK|GLIPR1|CD74|DUSP1|IQGAP1|SKIL|IL1B|KDM6B|IER3|C1orf162|SLC2A3|TYMP|CSF1R|MAFB|GPR183|FKBP5|CD83|HLA-DPA1|CD44|HLA-DMB|OLR1|HLA-DRA|FCGR2A|CTSH|SLC11A1|CYBB|KLF4|DDX3Y|CSF2RA|PICALM|FGL2|SKAP2|MAT2A|ARRB2|CMTM…	down
HAY_BONE_MARROW_IMMATURE_NEUTROPHIL	2.36056e-07	1.38765e-06	0.690132	-0.62126	-1.51317	191	NEAT1|SGK1|CTSS|TXNIP|IL1B|KDM6B|IER3|MAFB|EVI2B|FCGR2A|FOXO3|PICALM|C16orf72|EP300|CLEC7A|LCP2|MGAT1|CD4|IL13RA1|MAP3K2|NLRP3|MYO9B|ZFHX3|DSE|CTNNB1|ZFYVE16|IER5|GRB2|ARF6|ARRDC3|CPVL|IL10RA|SUSD6|IRF2BP2|MAP3K8|GPCPD1|NUMB|CPEB4|PPT1|DUSP6|PRKAG2|GABARAPL1|ATP2B1|PLSCR1|ATP2B1-AS1|SLC8A1|EVI2A|HIF1A|PTP4A2|DDX3X|CEP170|RNF145|PELI1|PLIN2|BACH1|B3GNT5|RIOK3|SHTN1|FCGRT|ABCA1|HMOX1|NOTCH2|GNA13|H…	down
GAUTAM_EYE_IRIS_CILIARY_BODY_MEG3_HIGH_FIBROBLASTS	5.90995e-05	0.000244563	0.557332	-0.637171	-1.51618	106	DUSP1|HSPA1B|HSPA1A|NABP1|NIPBL|ZC3HAV1|TTC19|RICTOR|JUN|TANC2|BAZ2B|ETNK1|MT-ATP6|MT-CYB|PTPRE|TIPARP|THOC2|MKNK2|ZNF37A|CEP95|CSAD|AFF1|BTAF1|HPS4|POLR2A|MT-ND2|FNDC3A|ZNF302|DUSP5|ZKSCAN1|BSDC1|MT-ND4|NAV1|PTPRG|STAT6|ASXL1|IFNGR2|PRKCA|SSH1|SFXN1|ZFHX4|MAPK10|IBTK|HOOK2|ADAMTS9-AS2|GBP1|TPM4|HELZ2|BHLHE40|ACADVL|ZNF10|MMP2|SBNO2|SHC1|ITSN1|ALPK1|COL27A1|PLEKHG2|CLIP4|ARID3A|ETV3|CH25H|RHOBTB3…	down
GAUTAM_EYE_CHOROID_SCLERA_MONOCYTES	5.1374e-06	2.44805e-05	0.610527	-0.631212	-1.51672	134	CD69|SRGAP2|GLIPR1|GPSM3|CTSH|PICALM|PREX1|SPCS3|ARHGAP15|DOCK2|PTPN1|ARHGAP30|PTK2B|ARAP2|NUMB|STX7|IGSF6|FAM53C|CLN8|DPYD|LILRB4|SIPA1|CYBC1|SPATA13|GAPT|DGKA|PURB|DCP2|EHBP1L1|ARL5A|ADA2|PPP1CA|PLEKHA2|OTULIN|HECA|KLHL6|ARHGAP9|NECAP2|TRIM14|CHD7|RGS18|ARHGEF40|SERTAD2|DOCK11|TNFSF13B|ARHGAP25|ABHD2|CIB1|PSTPIP1|VOPP1|RAPH1|CRIP1|MSL2|ITGA5|ILF3-DT|RALGDS|SNX27|C9orf72|SNX5|IL27RA|THAP9-AS1|SF…	down
LAKE_ADULT_KIDNEY_C26_MESANGIAL_CELLS	1.2813e-06	6.71612e-06	0.643552	-0.624705	-1.51694	171	NEAT1|TMSB4X|ETS1|PLXDC2|USP53|FTX|DOCK8|MYH9|A2M|AHNAK|DUSP1|HSPA1B|HSPA1A|ROCK1|B2M|MEF2C|HLA-E|ZBTB16|SLC38A2|PPP1R12A|JUN|SYNE1|RORA|ELL2|RBMS1|FOS|FOSB|EPB41L2|CBLB|ACTN4|NKTR|NR4A1|FRMD4A|CPM|DNAJB1|DOCK4|HSP90AA1|ARID5B|UTRN|PTEN|LPP|SPAG9|DPYD|TBC1D1|AKAP9|EPS8|MAML2|HERC1|HSPH1|CAMK2D|PDS5B|DGKH|ASCC3|NCOA1|MGP|ARGLU1|ROCK2|FCHSD2|PTPRG|TOP1|UBR3|PALLD|SBF2|ITGA1|PRKCA|MAP3K5|TACC1|ITPR1…	down
DESCARTES_FETAL_KIDNEY_LYMPHOID_CELLS	1.12764e-06	6.01091e-06	0.643552	-0.630014	-1.52784	162	CD52|CD2|CD3D|CD69|GZMA|TRBC2|CD3E|GZMK|DUSP2|CXCR4|CD3G|NKG7|IL7R|HLA-F|RUNX3|STK17A|ISG20|ACAP1|KLRB1|LTB|CD7|CST7|CD8A|CD27|IKZF3|APOBEC3G|CTSW|LCK|GZMM|SLFN5|IL2RG|CD247|SUN2|SKAP1|BCL11B|DGKA|RHOH|PBXIP1|ITK|RASGRP1|DENND2D|PTPN22|TCF7|PYHIN1|SASH3|SAMD3|CLIC3|PRF1|MYO1G|MATK|SH2D1A|THEMIS|CRIP1|SIT1|IL2RB|SLFN12L|ZAP70|GPR171|TTN|ZNF101|LINC00861|LINC01934|ICOS|SCML4|S1PR4|SIRPG|SLAMF6|TNFS…	down
TRAVAGLINI_LUNG_CAPILLARY_INTERMEDIATE_1_CELL	8.88411e-07	4.81733e-06	0.659444	-0.632897	-1.53014	152	S100A4|IL32|HLA-DQA1|SGK1|ANXA1|RNASET2|HLA-DQB1|RSRP1|HLA-DRB5|IFNGR1|WASF2|CD74|IL7R|TSC22D3|PIK3IP1|HLA-B|TYMP|MYADM|FKBP5|CD83|KCNQ1OT1|ISG20|IRF1|MXD4|ZNF331|RCSD1|CCND3|PREX1|RGCC|CD14|HLA-DRB1|DNAJB1|NEDD9|TBXAS1|KLF7|SERPINE1|SERPINB1|PDGFB|PALD1|SAMD9L|PLIN2|SYNGR2	down
DESCARTES_MAIN_FETAL_THYMOCYTES	0.000168682	0.000627817	0.518848	-0.656409	-1.53183	77	TRBC2|CD3G|MDM4|SSH2|CD8A|CCND3|CHD1|LCK|RNASEH2B|PDE7A|CD247|CD96|TNRC6C|LDLRAD4|BCL11B|NFATC3|DGKA|RHOH|CEP85L|CD8B|TCF12|TCF7|ACSF3|PGGHG|ATF7IP2|SPOCD1|SH2D1A|THEMIS|HDAC7|TFDP2|SATB1|GRAP2|LINC01934|CAMK4|MCPH1|IKZF2	down
DESCARTES_FETAL_SPLEEN_MYELOID_CELLS	1.90975e-05	8.34191e-05	0.57561	-0.643405	-1.53253	113	LYZ|RGS1|MS4A6A|MS4A7|CD163|IL1B|NABP1|CSF2RA|CLEC7A|SAMSN1|NLRP3|NAIP|PTPRE|IL10RA|RASSF4|C3AR1|IGSF6|SLC8A1|VSIG4|LILRB4|ADAP2|IFI44L|ITGAX|MNDA|MS4A4A|CD86|FCGR1A|MKNK1|LRRK1|THEMIS2|CLEC9A|WWP1|CHN2|EPB41L3|FMN1|DMXL2	down
DESCARTES_FETAL_LIVER_LYMPHOID_CELLS	5.38516e-06	2.52781e-05	0.610527	-0.656382	-1.55969	100	IL32|CD2|CD3D|GZMA|TRBC2|CD3E|CD3G|NKG7|IL7R|KLRB1|LTB|ALOX5AP|CD8A|IKZF3|LCK|GZMM|CD247|CD96|BCL11B|GNLY|ITK|RASGRP1|PYHIN1|PRF1|SH2D1A|THEMIS|IL2RB|SLFN12L|ZAP70|LINC00861|LINC01934|SLAMF6|IKZF2|IGKC|TIGIT|FCMR|LINC00426	down
ZHENG_CORD_BLOOD_C5_SIMILAR_TO_HSC_C6_PUTATIVE_ALTERED_METABOLIC_STATE	0.000118894	0.0004674	0.538434	-0.679586	-1.56187	61	CD52|NEAT1|CD69|HLA-DQB1|DUSP2|ZFP36L2|ID2|CD74|DUSP1|NFKBIZ|MEF2C|HLA-DRA|CLEC2B|CXCL8|JUN|AREG|LPAR6|ATF3|FOS|NR4A1|ZFP36|HLA-DRB1|JAML|JUNB|SKAP1	down
RUBENSTEIN_SKELETAL_MUSCLE_NK_CELLS	4.32239e-10	3.39968e-09	0.814036	-0.638288	-1.56268	221	CCL4|ARHGDIB|LAPTM5|CCL5|HCST|S100A4|CD52|TYROBP|FYB1|ITGB2|CORO1A|CD37|ANXA1|ARPC1B|CD53|CCL3|CD69|TMSB4X|PTPRC|STK4|LCP1|GMFG|CD48|ETS1|VAMP8|GZMA|CTSC|EVL|FCER1G|SRGN|CYBA|ZFP36L2|ID2|RAC2|NKG7|DDIT4|JAK1|TSC22D3|B2M|GPSM3|C1orf162|RAP1B|MSN|STK17A|CAP1|FCGR3A|KLRB1|CLEC2B|SLC38A2|LIMD2|ALOX5AP|CKLF|CDC42SE1|PSMB9|PPP2R5C|GZMH|CD7|GIMAP4|UCP2|PAXX|CST7|CCND3|JUN|CD164|CASP4|BTG1|IFITM2|GLRX|CT…	down
TRAVAGLINI_LUNG_B_CELL	9.05663e-08	5.64022e-07	0.704976	-0.649408	-1.56817	147	LAPTM5|CD52|CD37|PLCG2|SP100|CXCR4|CD74|TXNIP|MEF2C|SMCHD1|LIMD2|MYCBP2|SESN1|ITSN2|NCF1|RCSD1|ARHGAP24|IKZF3|METTL7A|NCOA3|POU2F2|ST6GAL1|BIRC3|RB1|FGD2|PRKCB|SP110|ADAM28|TMEM243|LY86|ARID5B|EZR|STX7|PPM1K|CAMK1D|LBH|FCGR2B|CAMK2D|SWAP70|DUSP22|PTPN6|TMEM156|IRF8|PARP1|SEL1L3|ELOVL5|SELL|GGA2|SYPL1|KLHL5|TRAF5|MBD4|ORAI2|SCIMP|CYB561A3|CHPT1|DAPP1|SP140|IL4R|HIP1R|DRAM2|PLAC8	down
HAY_BONE_MARROW_CD8_T_CELL	2.70183e-05	0.000116401	0.57561	-0.678398	-1.57153	71	CCL5|IL32|RGS1|PTPRC|NR4A2|SLA|GZMK|DUSP2|CXCR4|HLA-B|STK17A|CLEC2B|PPP2R5C|GZMH|CCNH|PARP8|CD8A|PRDM1|SYNE2|PTPN7|ARAP2|RNF19A|MFSD10|RASAL3|FYN|LYAR|CD8B|LINC01871|MIAT|KLRG1|PTPN22|CXCR6|SON|GBP5|SH2D1A|HERPUD2|CAPN2|SRSF7	down
ZHENG_CORD_BLOOD_C10_MULTILYMPHOID_PROGENITOR	6.43614e-06	2.95499e-05	0.610527	-0.66774	-1.57534	94	HCST|CD52|TYROBP|CORO1A|RNASET2|RSRP1|EVL|TRBC2|MALAT1|CD74|VSIR|PIK3R1|LTB|ARRB2|TRAF3IP3|DDX17|PAG1|PREX1|LAIR1|LST1|RERE|MED13L|PRKCB|CYTH1|ACAP2|IQGAP2|USP36|JAML|ITGAL|CD47|LPIN1|AFF1|C9orf78|CYTH4|NCOA7|SYK|NIN|IRF8|GFOD1|SASH3|ARHGAP25|IL6R|ARHGEF7|SH3TC1|OSBPL3|TNFAIP2|CYFIP2|MEF2A|SLC2A5|SLC9A3R1|RBM17|SATB1	down
FAN_OVARY_CL4_T_LYMPHOCYTE_NK_CELL_1	4.4911e-11	4.41391e-10	0.851339	-0.64184	-1.57759	244	CCL4|ARHGDIB|LAPTM5|CCL5|HCST|S100A4|CD52|IL32|ITGB2|CORO1A|CD37|CD2|ANXA1|ARPC1B|CD53|CD3D|CD69|TMSB4X|PTPRC|STK4|LCP1|HLA-DQB1|GZMA|SRGN|LSP1|TRAC|TRBC2|FXYD5|CD3E|CYBA|GZMK|DUSP2|CXCR4|CYTIP|ZFP36L2|ID2|NKG7|AKNA|DDIT4|ELF1|HSPA1A|PIK3R1|JAK1|TSC22D3|PDCD4|B2M|RAP1B|HLA-B|PRPF38B|CD44|GIMAP7|RUNX3|HLA-E|FNBP1|MSN|CDC42SE2|CAP1|ISG20|CAPZA1|TRBC1|IRF1|KLRB1|WIPF1|TGFB1|LIMD2|ALOX5AP|CDC42SE1|PS…	down
FAN_EMBRYONIC_CTX_MICROGLIA_2	0.000573007	0.00191714	0.477271	-0.918371	-1.58184	8	CCL4|CCL3|IL1B|IER3|CD83|FOSB	down
DESCARTES_FETAL_LUNG_LYMPHOID_CELLS	2.25558e-07	1.33846e-06	0.690132	-0.661205	-1.58368	127	CD52|CORO1A|CD2|CD3D|GZMA|TRBC2|CD3E|GZMK|CD3G|NKG7|IL7R|STK17A|KLRB1|LTB|GZMH|CD7|CST7|CD8A|CD27|IKZF3|LCK|GZMM|TBC1D10C|IL2RG|CD247|SKAP1|GNLY|DGKA|RHOH|CD8B|ITK|RASGRP1|TCF7|PYHIN1|SAMD3|CXCR6|PRF1|STAT4|MATK|SH2D1A|THEMIS|SIT1|IL2RB|ZAP70|GPR171|LINC00861|XCL2|LINC01934|ICOS|SCML4|S1PR4|SIRPG|SLAMF6	down
DURANTE_ADULT_OLFACTORY_NEUROEPITHELIUM_RESPIRATORY_EPITHELIAL_CELLS	0.000510908	0.00172914	0.477271	-0.920669	-1.5858	8	LYZ|IER3	down
DESCARTES_FETAL_SPLEEN_LYMPHOID_CELLS	8.25483e-07	4.55464e-06	0.659444	-0.667435	-1.5887	103	CD52|CD37|CD2|PLCG2|CD3D|CD3G|EMB|STK17A|ACAP1|ALOX5AP|NCF1|CD8A|CD27|IKZF3|LCK|GZMM|CD247|TAGAP|CD96|BCL11B|RHOH|CD8B|RASGRP1|PTPN22|PYHIN1|SAMD3|ALOX5|SH2D1A|THEMIS|CYFIP2|SYTL1|IL2RB|SP140|HIP1R|PLAC8|TMEM154|LINC00861|SCML4|SIRPG|SLAMF6|IGKC|TIGIT|PARP15|FCMR|LINC00426	down
DESCARTES_FETAL_INTESTINE_LYMPHOID_CELLS	5.46073e-08	3.46949e-07	0.719513	-0.661594	-1.59069	140	CD52|CD2|CD3D|CD69|GZMA|TRBC2|CD3E|GZMK|CD3G|NKG7|IL7R|ZBTB16|ACAP1|KLRB1|LTB|CD7|CST7|CD8A|IKZF3|CTSW|LCK|GZMM|TBC1D10C|IL2RG|PTPN7|PDE7A|CD247|CD96|SKAP1|GNLY|LINC01871|ITK|CD6|DENND2D|PTPN22|KLRD1|TCF7|PYHIN1|CXCR6|PRF1|GBP5|STAT4|MYO1G|MATK|SH2D1A|THEMIS|SIT1|SYTL1|IL2RB|SLFN12L|RGL4|ZAP70|GPR171|GATA3|LINC01934|ICOS|SCML4|S1PR4|SIRPG|SLAMF6	down
DESCARTES_FETAL_HEART_LYMPHOID_CELLS	1.86535e-06	9.53907e-06	0.643552	-0.676549	-1.5914	92	CD52|CD3D|GZMA|TRBC2|GZMK|CD3G|NKG7|ISG20|ACAP1|KLRB1|GZMH|CD7|CST7|CD27|IKZF3|LCK|GZMM|CD96|SKAP1|CDKN2A|GBP2|GNLY|CD8B|ITK|RASGRP1|TCF7|SELL|SAMD3|CXCR6|PRF1|MATK|SH2D1A|THEMIS|SIT1|IL2RB|ZAP70|GPR171|LINC00861|LINC01934|ICOS|SCML4|SIRPG|SLAMF6|IGKC|TIGIT|FCMR|LINC00426	down
FAN_OVARY_CL13_MONOCYTE_MACROPHAGE	1.05438e-18	2.45632e-17	1.11466	-0.638113	-1.59439	450	ARHGDIB|LAPTM5|HCST|S100A4|CD52|TYROBP|HLA-DQA1|ITGB2|CORO1A|CD37|AIF1|NEAT1|C1QA|LYZ|REL|RGS1|ANXA1|ARPC1B|CTSS|CD53|TMSB4X|MS4A6A|PTPRC|STK4|LCP1|HCLS1|GMFG|RNASET2|HLA-DQB1|RGS10|CD48|VAMP8|CTSC|FCER1G|HLA-DRB5|HLA-DMA|SRGN|LSP1|MS4A7|FXYD5|CYBA|CFLAR|CXCR4|RGS2|CYTIP|IFNGR1|GLIPR1|CD74|DUSP1|IQGAP1|ELF1|HSPA1A|IER3|B2M|GPSM3|C1orf162|RAP1B|HLA-B|TYMP|MAFB|GPR183|CD83|HLA-DPA1|CD44|HLA-DMB|OLR…	down
FAN_EMBRYONIC_CTX_MICROGLIA_3	0.000550716	0.00185241	0.477271	-0.792646	-1.59546	20	C1QB|C1QC|CTSC|ALOX5AP|TREM2|GPR34|CD68|SLCO2B1|TBXAS1|ADAM28	down
DESCARTES_FETAL_PANCREAS_LYMPHOID_CELLS	6.2218e-08	3.91351e-07	0.704976	-0.670975	-1.60708	127	CD2|CD3D|CD69|GZMA|TRBC2|CD3E|GZMK|CD3G|NKG7|KLRB1|GZMH|CST7|CD8A|OXNAD1|CD27|IKZF3|CTSW|LCK|GZMM|TBC1D10C|CD247|CD96|LAT|SKAP1|BCL11B|GNLY|DGKA|RHOH|CD8B|LINC01871|ITK|CD6|DENND2D|TCF7|PYHIN1|PRF1|MATK|SH2D1A|THEMIS|SIT1|GPR174|IL2RB|EPHA1-AS1|ZAP70|GPR171|GATA3|LINC00861|XCL2|LINC01934|ICOS|SCML4	down
DESCARTES_FETAL_LIVER_MYELOID_CELLS	5.19998e-10	4.03801e-09	0.801216	-0.661565	-1.60809	175	TYROBP|HLA-DQA1|C1QA|C1QB|RGS1|CTSS|C1QC|MS4A7|CD163|SAMHD1|IFNGR1|C1orf162|TYMP|CSF1R|MAFB|NABP1|CYBB|FCGR3A|CSF2RA|FGL2|CLEC7A|CD68|CXCL8|MSR1|CFD|RNASE6|P2RY13|CPVL|IL10RA|FGD2|PDK4|RASSF4|C3AR1|IGSF6|VSIG4|LILRB4|ADAP2|ITGAX|HMOX1|RBM47|MS4A4A|AXL|FPR1|CD86|OTULINL|PILRA|GAA|CALHM6|LIPA|TNFAIP2|THEMIS2|SCIMP|SLC15A3|EPB41L3|C9orf72|MX2|SLC31A2|FMN1|PLBD1|DMXL2	down
DESCARTES_FETAL_MUSCLE_LYMPHOID_CELLS	2.10553e-07	1.26131e-06	0.690132	-0.67784	-1.61366	107	CD2|SORL1|CD69|GZMA|CD3E|NKG7|IL7R|RUNX3|ZBTB16|ACAP1|KLRB1|LTB|CD7|CD8A|IKZF3|ICAM3|TBC1D10C|IL2RG|CD247|CD96|SKAP1|RIPOR2|BCL11B|TC2N|GNLY|RHOH|ITK|CD6|RASGRP1|KLRG1|TRIM14|PTPN22|TCF7|CHMP4A|PYHIN1|SAMD3|C12orf75|MATK|SH2D1A|SFI1|THEMIS|FGR|IL27RA|SYTL1|IL2RB|SLFN12L|PLAC8|GATA3|LRRC57|SCML4	down
FAN_EMBRYONIC_CTX_BRAIN_MYELOID	1.24594e-08	8.51841e-08	0.74774	-0.674668	-1.6207	136	HCST|S100A4|CD52|NEAT1|LYZ|ANXA1|CTSS|MS4A6A|HLA-DQB1|CD48|HLA-DMA|LSP1|FXYD5|CXCR4|CD74|KLF2|NFKBIZ|TXNIP|IQGAP1|C1orf162|HLA-B|TYMP|MAFB|HLA-DPA1|CD44|HLA-DRA|KLF13|MYO1F|IRF1|KLF4|CLEC2B|FGL2|PSMB9|CLEC7A|CHD1|LST1|ADGRE5|HLA-DPB1|IFITM2|ATF3|CARD16|SPI1|POU2F2|IER5|ARF6|CFD|GRK2|HLA-DRB1|SERPINA1|PLEKHO1|PLAUR|PTGS2|TNFRSF14|UTRN|CLEC12A|EFHD2|JAML|CSK|ITGAL|ISG15|TGFBI|PTP4A2|RIPOR2|C5AR1|IF…	down
DURANTE_ADULT_OLFACTORY_NEUROEPITHELIUM_RESPIRATORY_SECRETORY_CELLS	0.000302174	0.0010678	0.498493	-0.810769	-1.62137	19	LYZ|ANXA1|CXCL8|CD55|NR4A1|IVNS1ABP|NCOA7|VMP1|CXCL2	down
DESCARTES_FETAL_ADRENAL_LYMPHOID_CELLS	5.64214e-10	4.27579e-09	0.801216	-0.682222	-1.6418	141	CD52|IL32|CD2|CD3D|GZMA|TRBC2|CD3E|GZMK|DUSP2|CYTIP|CD3G|NKG7|IL7R|RUNX3|ISG20|ACAP1|KLRB1|LTB|TRAF3IP3|GZMH|CD7|CST7|CD8A|CD27|IKZF3|LCK|SYTL3|GZMM|SLFN5|TBC1D10C|IL2RG|BIRC3|CD247|CD96|SKAP1|GNLY|RHOH|CD8B|ITK|RASGRP1|PTPN22|TCF7|SELL|CCDC88C|PYHIN1|PRF1|GBP5|MYO1G|MATK|SH2D1A|THEMIS|CRIP1|SIT1|SYTL1|IL2RB|SLFN12L|PLAC8|ZAP70|GPR171|TMEM154|LINC00861|LINC01934|ICOS	down
AIZARANI_LIVER_C31_KUPFFER_CELLS_5	2.82817e-08	1.85304e-07	0.733762	-0.689694	-1.64302	108	TYROBP|AIF1|REL|CTSS|FCER1G|MS4A7|SLC25A37|RGS2|IL1B|ROCK1|MAFB|EVI2B|SLC11A1|CYBB|FCGR3A|CLEC7A|PAG1|LST1|SAT1|TNFRSF1B|ATP1B3|POU2F2|NKTR|TNRC6A|IRAK3|PTK2B|PLAUR|LYN|ATP2B1|LONP2|ADAP2|C5AR1|BAZ1A|ITGAX|JARID2|RNF144B|SH3BP2|NSUN6|SLC43A2|ZKSCAN1|ACOT9|VCAN|TENT5A|VMP1|CCDC88A|IL6R|H6PD|MIRLET7BHG|TCF7L2|KCNAB2|FGR|ECHDC2|MEGF9	down
DESCARTES_FETAL_CEREBRUM_MICROGLIA	1.03726e-20	2.83667e-19	1.17789	-0.662468	-1.649	386	TYROBP|ITGB2|CORO1A|CD37|AIF1|C1QA|LYZ|RGS1|CTSS|PLCG2|C1QC|MS4A6A|HCLS1|SMAP2|CD48|APOC1|APBB1IP|CTSC|MS4A7|CD163|DOCK8|CYTIP|GLIPR1|CD74|IL7R|TRIM22|IL1B|TYMP|CSF1R|GPR183|CD83|HLA-DMB|MGAT4A|EVI2B|SLC11A1|CYBB|MYO1F|FCGR3A|FMNL1|CSF2RA|MAF|CAPG|TREM2|ARRB2|ADPGK|TRAF3IP3|IL18|GPR34|CLEC7A|PLD4|HSPA6|CD68|NCF1|SAMSN1|ARHGAP24|CD4|IL13RA1|LAIR1|BIN1|ELL2|LPCAT2|CSF3R|SPI1|SFMBT2|RNF149|TLR2|ARHG…	down
BUSSLINGER_DUODENAL_IMMUNE_CELLS	1.26798e-42	1.13937e-40	1.70268	-0.656441	-1.65299	882	CCL4|ARHGDIB|LAPTM5|CCL5|HCST|S100A4|CD52|TYROBP|IL32|FYB1|ITGB2|CORO1A|CD37|CD2|IKZF1|RGS1|ANXA1|STK17B|ARPC1B|CD53|CD3D|CD69|TMSB4X|PTPRC|STK4|LCP1|TNFAIP3|HCLS1|GMFG|SMAP2|RNASET2|RGS10|CD48|NR4A2|ETS1|APBB1IP|GZMA|CTSC|EVL|ATM|FCER1G|SLA|CLK1|SRGN|LSP1|FXYD5|CD3E|CYBA|DUSP2|ANKRD44|CXCR4|DOCK8|MYH9|RGS2|CYTIP|CD3G|ZFP36L2|ID2|GLIPR1|RAC2|NKG7|DUSP1|AKNA|IL7R|TXNIP|DDIT4|HLA-F|TRIM22|IQGAP1|EL…	down
DESCARTES_FETAL_PLACENTA_LYMPHOID_CELLS	8.06747e-10	6.041e-09	0.801216	-0.690175	-1.65505	130	CD52|IL32|CD2|CD3D|CD69|GZMA|TRBC2|CD3E|GZMK|CD3G|NKG7|AKNA|RUNX3|ISG20|KLRB1|LTB|ALOX5AP|TRAF3IP3|GZMH|CD7|CST7|CD8A|CD27|IKZF3|CTSW|LCK|TBC1D10C|IL2RG|PTPN7|GNPTAB|CD247|CD96|RASAL3|CDKN2A|BCL11B|GNLY|RHOH|ITK|CD6|RASGRP1|KLRG1|SAMD3|PRF1|PSTPIP1|MYO1G|TRAF5|SH2D1A|THEMIS	down
AIZARANI_LIVER_C34_MHC_II_POS_B_CELLS	1.08905e-09	8.05894e-09	0.788187	-0.694349	-1.66307	127	LAPTM5|CD52|HLA-DQA1|CORO1A|CD37|SMAP2|RNASET2|HLA-DQB1|HLA-DRB5|CXCR4|FOXP1|KLF2|MDM4|CD83|EVI2B|HLA-DRA|ISG20|CYBB|LTB|LIMD2|NCF1|UCP2|RCSD1|CLEC2D|LYST|HLA-DPB1|ATF7IP|CNTRL|NCOA3|POU2F2|DDX6|RNASE6|CIITA|HLA-DRB1|BIRC3|MAP3K8|MKNK2|PDE7A|PRKCB|STX7|PPM1K|CLN8|LYN|ATP2B1|CAMK1D|RIPOR2|GABPB1-AS1|SWAP70|PTPN6|PLEKHA2|SYK|IRF8|PARP1|SELL	down
DESCARTES_FETAL_KIDNEY_MYELOID_CELLS	2.25313e-12	2.62448e-11	0.898671	-0.686051	-1.66715	173	AIF1|C1QA|C1QB|C1QC|MS4A6A|HLA-DQB1|HLA-DRB5|MS4A7|CD163|RGS2|IER3|C1orf162|CSF1R|GPR183|HLA-DMB|OLR1|CYBB|CSF2RA|TREM2|GPR34|CLEC7A|CD68|NCF1|CXCL8|LPCAT2|HLA-DPB1|NLRP3|SPI1|SLCO2B1|MSR1|RNASE6|CIITA|P2RY13|CPVL|RHBDF2|FGD2|PLAUR|PTGS2|RASSF4|C3AR1|IGSF6|HAVCR2|VSIG4|LILRB4|ADAP2|CYTH4|B3GNT5|SCN9A|ABCA1|CSTA|HMOX1|MNDA|MS4A4A|CD86|FCGR1A|SLC43A2	down
DESCARTES_MAIN_FETAL_MICROGLIA	2.28958e-10	2.0002e-09	0.826657	-0.693758	-1.66802	140	SORL1|SMAP2|APBB1IP|PLXDC2|DOCK8|IFNGR1|CSF1R|MGAT4A|OLR1|FCGR2A|SLC11A1|FCGR3A|CSF2RA|ALOX5AP|TREM2|SH3BGRL|GPR34|SAMSN1|IL13RA1|SRGAP2C|SLCO2B1|SFMBT2|ST6GAL1|P2RY13|FMNL3|RHBDF2|RAP1A|SRGAP2B|PDK4|ITPR2|ADAM28|LY86|DOCK4|ENTPD1|NCK2|STX7|HAVCR2|VSIG4|LILRB4|LHFPL2|MAML2|LINC01736|PALD1|GNB4|BHLHE41|CAPZB|B3GNT5|DAGLB|ITGAX|ST8SIA4|TM6SF1|TNF|TGFBR1|PTPRJ|CX3CR1|FPR1|IL17RA|ABR|SIGLEC10|EGR2|FC…	down
DESCARTES_MAIN_FETAL_LYMPHOID_CELLS	1.1063e-09	8.09143e-09	0.788187	-0.698203	-1.66872	125	ARHGDIB|CD52|CORO1A|CD37|STK17B|CD69|CD48|GZMA|GZMK|CXCR4|CYTIP|NKG7|IL7R|JAK1|GPSM3|GIMAP7|RUNX3|STK17A|ISG20|KLRB1|FMNL1|LIMD2|ARHGEF1|GZMH|CD7|CYLD|CD27|GZMM|TBC1D10C|SP110|TAGAP|BTN3A2|RIPOR2|RNF125|LINC01871|SLC25A45|SP140L|TMEM156|APOBEC3C|ARHGAP9|DENND2D|PYHIN1|RHOF|PRF1|GBP5|STAT4|MYO1G|MATK|GIMAP2|GPR174|GRK6|SLFN12L|ESYT1|RGL4|GPR171|SH3BP1|LINC00861|XCL2|S1PR4|PSMB8-AS1|SLAMF6|TNFRSF25…	down
TRAVAGLINI_LUNG_CD4_MEMORY_EFFECTOR_T_CELL	8.81822e-07	4.81733e-06	0.659444	-0.724296	-1.66897	68	CD52|IL32|CORO1A|CD2|CD3D|ETS1|EVL|CD3E|IL7R|TXNIP|GPR183|GIMAP7|TRAF3IP3|CLEC2D|RORA|PRDM1|SYNE2|LCK|SPOCK2|GSTK1|ICAM3|ARHGAP15|SLFN5|IL10RA|IL2RG|SLC38A1|CD96|TMEM123|SKAP1|BCL11B|RCAN3|CNN2|PBXIP1|MIAT|HLA-A|ITK|CD6|RASGRP1|CDC14A	down
TRAVAGLINI_LUNG_NATURAL_KILLER_CELL	1.99912e-10	1.79635e-09	0.826657	-0.703213	-1.68374	128	CCL5|ITGB2|ETS1|GZMA|DUSP2|ID2|RAC2|NKG7|AKNA|DDIT4|B2M|RAP1B|GIMAP7|RUNX3|ZBTB16|ISG20|FCGR3A|KLRB1|CLEC2B|PPP2R5C|GZMH|CD7|CST7|SYNE1|PIP4K2A|PRDM1|AREG|APOBEC3G|CTSW|CNOT6L|SYTL3|OSTF1|GZMM|PRKCH|IL2RG|CD247|BIN2|AOAH|CHST12|MAPK1|HAVCR2|PTPN4|EFHD2|APMAP|ITGAL|SELPLG|GPR65|SPN|GNLY|ABI3|FKBP11|CX3CR1|KLRD1|GFOD1|PYHIN1|SAMD3|LITAF|ABHD17A|DHRS7|CD300A|GNG2|CLIC3|PRF1|C12orf75|ADGRG1|MATK|MAPR…	down
TRAVAGLINI_LUNG_CD8_MEMORY_EFFECTOR_T_CELL	1.57936e-05	6.94698e-05	0.57561	-0.801268	-1.68824	29	CCL5|IL32|CD3D|GZMK|DUSP2|CD3G|MALAT1|IL7R|CDC42SE2|CD8A|PIP4K2A|PRDM1|SYNE2|IKZF3|TC2N|FYN|CD8B|PYHIN1|CXCR6|RPS29|SH2D1A	down
DESCARTES_FETAL_LUNG_MYELOID_CELLS	2.61649e-12	2.99231e-11	0.898671	-0.700411	-1.69491	154	HLA-DQA1|C1QA|C1QB|LYZ|C1QC|MS4A6A|HLA-DQB1|HLA-DRB5|HLA-DMA|MS4A7|CD163|CD74|IL1B|CD83|HLA-DPA1|HLA-DRA|CYBB|CSF2RA|FGL2|GPR34|CLEC7A|PLD4|HLA-DPB1|NLRP3|SPI1|CD14|NAIP|RNASE6|CIITA|P2RY13|CPVL|HLA-DRB1|FGD2|PTGS2|C3AR1|IGSF6|HAVCR2|VSIG4|LILRB4|TGFBI|CYTH4|ITGAX|MNDA|MS4A4A|BCL2A1|FPR1|EGR2|CD86|IRF8|FCGR1A	down
DESCARTES_MAIN_FETAL_MYELOID_CELLS	1.81766e-08	1.20348e-07	0.733762	-0.724391	-1.6972	86	TYROBP|AIF1|C1QA|C1QB|CTSS|C1QC|MS4A6A|SRGN|MS4A7|CD163|SAMHD1|C1orf162|GPR183|CLEC7A|PYCARD|NLRP3|SPI1|CD14|RNASE6|PLAUR|FRMD4B|RILPL2|JAML|ABI3|HMOX1|HBEGF|MS4A4A|CD86|STAB1|SNX6|NCF4|THEMIS2|SCIMP|WWP1|SH2B3|IFI30|DMXL2	down
TRAVAGLINI_LUNG_CLASSICAL_MONOCYTE_CELL	2.19624e-18	4.76357e-17	1.10534	-0.688651	-1.69883	263	S100A4|TYROBP|NEAT1|LYZ|STK17B|CTSS|MS4A6A|PLXDC2|FCER1G|CD163|KCTD12|IFNGR1|AHNAK|USP15|IQGAP1|C1orf162|TYMP|MAFB|MEF2C|EVI2B|FCGR2A|SLC11A1|CYBB|MYO1F|PER1|KLF4|PICALM|FGL2|SKAP2|MIS18BP1|ARRB2|CLEC7A|NCF1|TSPO|CD4|IL13RA1|SAT1|SPTLC2|MFSD1|TNFRSF1B|PYCARD|METTL7A|NLRP3|LGALS9|CSF3R|FGD4|FOS|CARD16|SPI1|CD14|RNF149|POU2F2|TLR2|DICER1|RNASE6|P2RY13|PTPRE|CPVL|ATP6V0B|ACSL1|SERPINA1|TET2|ATP6V1B2…	down
DESCARTES_FETAL_CEREBELLUM_MICROGLIA	1.39728e-32	7.32406e-31	1.48157	-0.680573	-1.70307	525	LAPTM5|S100A4|TYROBP|FYB1|ITGB2|CORO1A|CD37|AIF1|C1QA|C1QB|LYZ|C3|IKZF1|RGS1|CTSS|PLCG2|SORL1|CD53|CD69|C1QC|MS4A6A|PTPRC|LCP1|HCLS1|SMAP2|RNASET2|RGS10|APOC1|APBB1IP|CTSC|PLXDC2|FCER1G|HLA-DMA|MS4A7|CD163|DOCK8|CYTIP|IFNGR1|GLIPR1|CD74|RAC2|IL7R|NFKBIZ|TRIM22|IL1B|TYMP|CSF1R|MAFB|GPR183|CD83|HLA-DMB|CD84|OLR1|EVI2B|FCGR2A|NABP1|SLC11A1|CYBB|MYO1F|FCGR3A|FMNL1|CSF2RA|MAF|ALOX5AP|NCKAP1L|CAPG|TREM…	down
DESCARTES_FETAL_MUSCLE_MYELOID_CELLS	9.5506e-11	8.83431e-10	0.839089	-0.71522	-1.70381	117	HLA-DQA1|AIF1|C1QA|LYZ|CTSS|C1QC|MS4A6A|HLA-DQB1|HLA-DMA|MS4A7|CD163|CYTIP|GLIPR1|CD74|CSF1R|CD83|HLA-DPA1|HLA-DRA|CYBB|CSF2RA|CLEC7A|PLD4|HLA-DPB1|SPI1|CD14|TLR2|CIITA|P2RY13|IL10RA|HLA-DRB1|FGD2|LY86|C3AR1|IGSF6|JAML|VSIG4|CASP1|ADAP2|CYTH4|HMOX1|MNDA|RBM47|MS4A4A|CD86|IRF8|UNC93B1	down
DESCARTES_FETAL_THYMUS_ANTIGEN_PRESENTING_CELLS	3.44016e-13	4.32772e-12	0.932595	-0.703381	-1.7061	164	TYROBP|C1QA|C1QB|LYZ|RGS1|CTSS|MS4A6A|FCER1G|HLA-DRB5|SRGN|MS4A7|ID2|CD74|MAFB|CD83|HLA-DPA1|HLA-DMB|CD84|HLA-DRA|CTSH|NABP1|CYBB|MYO1F|CSF2RA|FGL2|RASGEF1B|IL18|CLEC7A|PLD4|CD68|CST7|SAMSN1|HLA-DPB1|SPI1|CD14|TLR2|P2RY13|CPVL|IL10RA|PLEK|ACSL1|HLA-DRB1|BIRC3|FGD2|PLAUR|RASSF4|LY86|IGSF6|SLC8A1|ADAP2|TFEC|F13A1|ITGAX|CYTOR|MNDA|LRRK2|SIGLEC10|CD86|EPSTI1|IRF8|UNC93B1|OTULINL|ARHGAP22|PLCB2|IL6R|A…	down
DESCARTES_FETAL_PANCREAS_MYELOID_CELLS	6.97836e-17	1.21927e-15	1.05746	-0.705251	-1.71994	202	TYROBP|HLA-DQA1|C1QA|C1QB|LYZ|C1QC|MS4A6A|HLA-DQB1|OGFRL1|FCER1G|HLA-DRB5|SRGN|MS4A7|CD163|IL1B|C1orf162|CSF1R|CD83|HLA-DPA1|FCGR2A|CYBB|MYO1F|CSF2RA|FGL2|GPR34|CLEC7A|PLD4|CD68|NCF1|CTSZ|CXCL8|LST1|NLRP3|CSF3R|SPI1|CD14|MSR1|RNASE6|P2RY13|CPVL|PLEK|HLA-DRB1|TBXAS1|FGD2|ADAM28|C3AR1|CLEC12A|IGSF6|JAML|VSIG4|LILRB4|C5AR1|TFEC|F13A1|PADI2|ITGAX|CSTA|HMOX1|MNDA|MS4A4A|BCL2A1|CX3CR1|FPR1|SIGLEC10|CD8…	down
DESCARTES_FETAL_PLACENTA_MYELOID_CELLS	5.53819e-12	6.12751e-11	0.887075	-0.717579	-1.72175	132	TYROBP|HLA-DQA1|C1QA|C1QB|LYZ|C1QC|MS4A6A|HLA-DQB1|HLA-DRB5|HLA-DMA|MS4A7|CD163|CD74|C1orf162|MAFB|CD83|HLA-DPA1|HLA-DRA|SLC11A1|CYBB|FCGR3A|FGL2|CLEC7A|CTSZ|LAIR1|LST1|HLA-DPB1|NLRP3|CD14|TLR2|RNASE6|CIITA|CPVL|HLA-DRB1|FGD2|CXCL16|RASSF4|LY86|C3AR1|IGSF6|VSIG4|LILRB4|ADAP2|C5AR1|TFEC|PADI2|HLA-DOA|MNDA|BCL2A1|SIGLEC10|EGR2|CD86|FCGR1A|STAB1|ARHGAP22|P2RX7	down
GAO_LARGE_INTESTINE_ADULT_CI_MESENCHYMAL_CELLS	2.47624e-24	8.19766e-23	1.27903	-0.6946	-1.72333	328	ARHGDIB|LAPTM5|HCST|S100A4|CD52|FYB1|ITGB2|CORO1A|CD37|CD2|IKZF1|RGS1|CD53|CD3D|CD69|C1QC|PTPRC|LCP1|HCLS1|GMFG|CD48|APBB1IP|SLA|SRGN|LSP1|FXYD5|CD3E|ANKRD44|DOCK8|CYTIP|BST2|GLIPR1|NKG7|IL7R|EMB|GPSM3|SLC2A3|MEF2C|GPR183|HLA-DPA1|RUNX3|EVI2B|MSN|ISG20|ACAP1|CYBB|CLEC2B|WIPF1|TGFB1|LIMD2|ALOX5AP|INPP5D|NCKAP1L|FGL2|TRAF3IP3|WAS|CD7|NCF1|GIMAP4|CST7|RCSD1|SAMSN1|ELMO1|PRDM1|CD27|RGCC|APOBEC3G|CTSW…	down
DESCARTES_FETAL_ADRENAL_MYELOID_CELLS	2.15458e-13	2.76577e-12	0.943632	-0.71269	-1.72781	160	HLA-DQA1|C1QA|C1QB|LYZ|RGS1|C1QC|MS4A6A|RNASET2|HLA-DQB1|HLA-DMA|MS4A7|CD163|IFNGR1|IER3|TYMP|CSF1R|HLA-DPA1|HLA-DMB|HLA-DRA|SLC11A1|CYBB|TREM2|GPR34|CLEC7A|CD68|CTSZ|CXCL8|CD4|HLA-DPB1|NLRP3|SPI1|CD14|SLCO2B1|TLR2|NAIP|MSR1|CFD|RNASE6|P2RY13|CPVL|HLA-DRB1|FGD2|PLAUR|ADAM28|C3AR1|IGSF6|VSIG4|LILRB4|ADAP2|C5AR1|CYTH4|ITGAX|HLA-DOA|HMOX1|MNDA|MS4A4A|FPR1|SIGLEC10|CD86|FCGR1A|UNC93B1	down
FAN_OVARY_CL12_T_LYMPHOCYTE_NK_CELL_2	1.14529e-13	1.50081e-12	0.943632	-0.715969	-1.73576	160	ARHGDIB|LAPTM5|CCL5|S100A4|CD52|IL32|CORO1A|CD2|ANXA1|ARPC1B|CD53|CD3D|CD69|TMSB4X|PTPRC|STK4|TNFAIP3|SRGN|TRAC|TRBC2|FXYD5|CYBA|DUSP2|CXCR4|CYTIP|ZFP36L2|MALAT1|GLIPR1|IL7R|DDIT4|ELF1|JAK1|TSC22D3|PDCD4|B2M|RAP1B|HLA-B|GPR183|CD44|GIMAP7|HLA-E|FNBP1|EVI2B|MSN|CDC42SE2|STK17A|ISG20|TRBC1|KLRB1|WIPF1|TGFB1|LTB|ALOX5AP|PPP2R5C|CD7|SRSF2|CST7|SAMSN1|KLF6|CLEC2D|RORA|BTG1|RGCC|PPP1R2|EML4|ATP1B3|NR3C…	down
AIZARANI_LIVER_C23_KUPFFER_CELLS_3	5.67795e-18	1.15207e-16	1.09593	-0.710266	-1.73629	216	LAPTM5|S100A4|CD52|TYROBP|FYB1|ITGB2|CD37|AIF1|LYZ|ANXA1|CTSS|HCLS1|GMFG|SMAP2|PLXDC2|FCER1G|SLA|SRGN|CD163|KCTD12|SLC25A37|RGS2|SAMHD1|VSIR|USP15|HSPA1B|HSPA1A|IL1B|ROCK1|C1orf162|SLC2A3|TYMP|MAFB|CD44|EVI2B|FCGR2A|GRN|SLC11A1|CYBB|MYO1F|FGL2|SKAP2|ARRB2|WAS|CLEC7A|SAMSN1|TSPO|CXCL8|PREX1|LST1|SAT1|SPTLC2|AREG|TNFRSF1B|CSF3R|CNTRL|CD14|CD55|POU2F2|TLR2|NAIP|TRIM38|GRB2|PARVG|CFD|PTPRE|CPVL|ATP6V…	down
BUSSLINGER_GASTRIC_REG3A_POSITIVE_CELLS	1.32855e-06	6.90627e-06	0.643552	-0.799673	-1.74136	36	TYROBP|HLA-DQA1|HLA-DQB1|HLA-DMA|CD74|B2M|HLA-B|HLA-DPA1|HLA-DRA|SAT1|HLA-DPB1|HLA-DRB1|BIRC3|ALDH2|PSME2|HLA-A|SOD2	down
BUSSLINGER_ESOPHAGEAL_DENDRITIC_CELLS	8.07409e-18	1.58706e-16	1.08644	-0.718189	-1.75252	205	ARHGDIB|LAPTM5|S100A4|CD52|TYROBP|HLA-DQA1|ITGB2|CD37|AIF1|SGK1|RGS1|STK17B|ARPC1B|CTSS|TMSB4X|MS4A6A|PTPRC|LCP1|TNFAIP3|HLA-DQB1|RGS10|NR4A2|SLA|HLA-DRB5|HLA-DMA|SRGN|LSP1|FXYD5|DUSP2|ANKRD44|RGS2|CD74|TXNIP|HSPA1A|SKIL|IL1B|KDM6B|B2M|HLA-B|SLC2A3|CSF1R|MYADM|GPR183|CD83|HLA-DPA1|HLA-DMB|RUNX3|EVI2B|HLA-DRA|CTSH|CAP1|CYBB|PER1|LTB|ALOX5AP|INPP5D|FGL2|CKLF|CMTM6|UCP2|ZNF331|FCGBP|CD4|IL13RA1|LST1…	down
TRAVAGLINI_LUNG_IGSF21_DENDRITIC_CELL	2.03619e-07	1.2315e-06	0.690132	-0.794099	-1.75587	43	C1QA|C1QB|C1QC|MS4A6A|MS4A7|CSF1R|MAFB|CD83|ATF3|ARHGAP18|SLCO2B1|MSR1|CPM|PDK4|DAB2|CXCL16|VSIG4|TGFBI|FCGR2B|F13A1|MS4A4A|CD93|STAB1	down
DESCARTES_FETAL_STOMACH_LYMPHOID_CELLS	4.32392e-10	3.39968e-09	0.814036	-0.755778	-1.76124	76	CD52|CORO1A|CD2|CD3D|CD69|GZMA|TRBC2|CD3E|CD3G|RAC2|NKG7|IL7R|GPSM3|KLRB1|LTB|TRAF3IP3|CD7|CD27|CTSW|LCK|ICAM3|GZMM|TBC1D10C|PTPN7|CD247|TMC8|LAT|RASAL3|SKAP1|BCL11B|ITK|CD6|TCF7|SELL|PYHIN1|SASH3|SAMD3|STAT4|MYO1G|MATK|SH2D1A|FAM78A|THEMIS|TAP2|IL2RB|MFNG|EPHA1-AS1|ZAP70|GATA3|LINC01934|ICOS|SCML4	down
GAUTAM_EYE_IRIS_CILIARY_BODY_MONOCYTES	2.12309e-12	2.52485e-11	0.898671	-0.737474	-1.76278	121	C3|CD48|CXCR4|HLA-F|MDM4|PRPF38B|GIMAP7|CAP1|DDX3Y|LIMD2|INPP5D|NCKAP1L|PTBP3|PAG1|SESN1|ITSN2|NCF1|UCP2|ARHGAP24|CD4|SPTLC2|AREG|GPRIN3|CD55|FRMD4A|PSTPIP2|SERPINA1|DOCK2|STK10|ARHGAP30|TUT7|ITPR2|ITGA4|GPR155|CLN8|TMC8|JAML|ABRACL|HDAC9|DPYD|CDC37|FNIP2|TMC6|SDCCAG8|GNB4|IL16|HLA-A|TGFBR1|JDP2|FLI1|SIGLEC10|SYK|TBC1D2B|CEBPA|ARID5A|MT-ND4|DOCK11|PGP|AAK1|VPS35|ALOX5|CCDC88B|SPRED1|JAK3|RIPK2|NX…	down
ZHENG_CORD_BLOOD_C6_HSC_MULTIPOTENT_PROGENITOR	4.42979e-11	4.41391e-10	0.851339	-0.74854	-1.7643	93	HLA-DQA1|NEAT1|PTPRC|HLA-DQB1|NR4A2|HLA-DRB5|SRGN|DUSP2|CXCR4|ZFP36L2|ID2|CD74|DUSP1|DDIT4|TSC22D3|SLC2A3|MEF2C|HLA-DPA1|HLA-DMB|HLA-E|HLA-DRA|SMCHD1|IRF1|CCNH|ZNF331|SAMSN1|SAT1|AREG|TNFRSF1B|HLA-DPB1|LPAR6|RANBP2|NR4A1|PRKCH|HLA-DRB1|MAP3K8|IRAK3|RILPL2|EZR|FOSL2|USP36|KAT6A|TUBA4A|HIF1A|PELI1|MT-ND2|RNF125|MT-ND5|GBP4|MAFG|RIPK2|CCNY|TACC1|NFKBIA|STAT1|PIM3|TSPYL2|THEMIS2|FOXO1	down
DESCARTES_FETAL_HEART_MYELOID_CELLS	1.58103e-12	1.94994e-11	0.91012	-0.738986	-1.76639	121	TYROBP|HLA-DQA1|C1QA|C1QB|LYZ|C1QC|MS4A6A|HLA-DRB5|MS4A7|CD163|CD74|CSF1R|HLA-DPA1|HLA-DMB|HLA-DRA|SLC11A1|CYBB|CSF2RA|TREM2|GPR34|CLEC7A|PLD4|SPI1|CD14|SLCO2B1|TLR2|CIITA|P2RY13|HLA-DRB1|FGD2|ADAM28|C3AR1|IGSF6|JAML|VSIG4|LILRB4|C5AR1|PADI2|ITGAX|CSTA|MNDA|RBM47|MS4A4A|FPR1|EGR2|CD86|IRF8	down
BUSSLINGER_GASTRIC_IMMUNE_CELLS	4.42729e-102	2.78476e-99	2.6417	-0.699706	-1.76915	1443	CCL4|ARHGDIB|LAPTM5|CCL5|HCST|S100A4|CD52|TYROBP|IL32|FYB1|ITGB2|CORO1A|CD37|RNF213|CD2|IKZF1|RGS1|ANXA1|STK17B|ARPC1B|CTSS|SORL1|CD53|CD3D|CD69|TMSB4X|PTPRC|STK4|LCP1|TNFAIP3|HCLS1|GMFG|SMAP2|RGS10|CD48|NR4A2|ETS1|APBB1IP|GZMA|EVL|ATM|FCER1G|SLA|CLK1|SRGN|LSP1|FXYD5|CD3E|CYBA|SMG1|GZMK|DUSP2|ANKRD44|CXCR4|GLS|DOCK8|MYH9|RGS2|KANSL1|CYTIP|BST2|PSMA3-AS1|CD3G|ZFP36L2|AHNAK|ID2|CDK13|GLIPR1|RAC2|NK…	down
CUI_DEVELOPING_HEART_C7_MAST_CELL	6.82125e-15	1.02156e-13	0.996986	-0.736833	-1.77452	142	ARHGDIB|LAPTM5|S100A4|TYROBP|CD37|RGS1|ANXA1|CD53|CD69|LCP1|TNFAIP3|HCLS1|GMFG|VAMP8|FCER1G|SRGN|FXYD5|RGS2|BST2|RAC2|NFKBIZ|ELF1|HSPA1A|TSC22D3|C1orf162|SLC2A3|CD83|CD44|CD84|CAP1|NABP1|ALOX5AP|CAPG|PAG1|SAMSN1|LYST|LAIR1|LPCAT2|IFITM2|FOSB|ARHGAP18|ARHGAP15|ZFP36|PLEK|PTPN7|DNAJB1|DOCK10|BIN2|SYAP1|BRD2|XBP1|RNF130|ABRACL|LTC4S|CREM|LAT|GPR65|HSPH1|PLIN2|RHOG|GAPT|LPXN|RHOH|LAT2|GNA13|ARHGEF6|C…	down
DESCARTES_FETAL_INTESTINE_MYELOID_CELLS	4.83597e-20	1.16993e-18	1.16018	-0.733601	-1.78731	198	TYROBP|HLA-DQA1|AIF1|C1QA|C1QB|LYZ|CTSS|C1QC|MS4A6A|RNASET2|HLA-DQB1|FCER1G|HLA-DRB5|HLA-DMA|MS4A7|CD163|SAMHD1|CD74|IL1B|C1orf162|TYMP|CSF1R|MAFB|GPR183|CD83|HLA-DPA1|HLA-DMB|HLA-DRA|FCGR2A|CYBB|FCGR3A|CSF2RA|FGL2|GPR34|CLEC7A|PLD4|NCF1|CXCL8|CD4|HLA-DPB1|NLRP3|CSF3R|SPI1|CD14|RNASE6|CIITA|P2RY13|CPVL|IL10RA|PLEK|HLA-DRB1|TBXAS1|FGD2|ITPR2|AOAH|LY86|C3AR1|RILPL2|IGSF6|VSIG4|LILRB4|ADAP2|C5AR1|F1…	down
TRAVAGLINI_LUNG_CD8_NAIVE_T_CELL	7.71495e-16	1.21318e-14	1.02767	-0.748085	-1.79864	140	CCL5|HCST|IL32|ITGB2|CD2|CD3D|ETS1|GZMA|LSP1|CD3E|CD3G|ZFP36L2|MALAT1|NKG7|KLF2|AKNA|HLA-F|EMB|B2M|RAP1B|HLA-B|RUNX3|CDC42SE2|ISG20|PPP2R5C|GZMH|CD7|CST7|CD8A|CCND3|BIN1|SYNE1|PIP4K2A|RORA|PRDM1|TOB1|SYNE2|IKZF3|APOBEC3G|CTSW|LCK|CNOT6L|SPOCK2|SYTL3|GZMM|SLFN5|PRKCH|TBC1D10C|IL10RA|ZBTB38|SUN2|CHST12|CD96|SIGIRR|BTN3A2|PTPN4|APMAP|TUBA4A|ITGAL|RASAL3|SKAP1|MBP|PTP4A2|BCL11B|SPN|TC2N|FYN|GNLY|LYAR…	down
MENON_FETAL_KIDNEY_10_IMMUNE_CELLS	2.52012e-10	2.17145e-09	0.814036	-0.778045	-1.81568	77	ARHGDIB|LAPTM5|S100A4|TYROBP|FYB1|CORO1A|AIF1|NEAT1|ARPC1B|TMSB4X|PTPRC|LCP1|RGS10|VAMP8|SRGN|CYBA|SAMHD1|ZFP36L2|CD74|IQGAP1|B2M|HLA-B|MEF2C|HLA-DPA1|HLA-E|HLA-DRA|CAP1|CYBB|MAF|FGL2|KLF6|LST1|CNPY3|SAT1|HLA-DPB1|FOS|GRB2|HLA-DRB1|DAB2|ACTB|IGSF6	down
FAN_EMBRYONIC_CTX_BRAIN_NAIVE_LIKE_T_CELL	1.10821e-17	2.11232e-16	1.08644	-0.752707	-1.81849	150	ARHGDIB|CD52|IL32|CORO1A|CD2|ANXA1|STK17B|CD3D|CD69|PTPRC|STK4|TNFAIP3|GMFG|CD48|ETS1|LSP1|FXYD5|CD3E|CXCR4|CYTIP|CD3G|RAC2|IL7R|TXNIP|HLA-F|TSC22D3|PDCD4|GPSM3|PIK3IP1|HLA-B|CD44|GIMAP7|CDC42SE2|ISG20|ACAP1|LTB|LIMD2|TRAF3IP3|ARHGEF1|PSMB9|CD7|GIMAP4|CCND3|CLEC2D|TOB1|OXNAD1|CD27|RGCC|LCK|TNFAIP8|GSTK1|ICAM3|ARHGAP15|LEPROTL1|PRKCH|TBC1D10C|IL2RG|FAM107B|PSMB8|CD96|BTN3A2|JAML|APRT|ABRACL|TUBA4A…	down
DURANTE_ADULT_OLFACTORY_NEUROEPITHELIUM_MAST_CELLS	6.38918e-12	6.92896e-11	0.887075	-0.800687	-1.84243	67	CCL4|TYROBP|CD37|SGK1|RGS1|CD69|TNFAIP3|NR4A2|FCER1G|SRGN|DUSP2|RGS2|RAC2|NFKBIZ|DDIT4|HSPA1B|ELF1|CD83|CD44|ALOX5AP|CAPG|CKLF|ZNF331|SAMSN1|AREG|ARHGAP18|SOCS1|BIRC3|DNAJB1|PLAUR|PTGS2|DUSP6|NR4A3|LTC4S|CREM|GPR65|PLIN2	down
AIZARANI_LIVER_C12_NK_NKT_CELLS_4	4.15727e-10	3.39601e-09	0.814036	-0.823099	-1.85161	49	CCL5|CD69|PTPRC|LCP1|GZMA|CD3E|GZMK|DUSP2|RAC2|NKG7|TXNIP|HSPA1B|HSPA1A|RUNX3|STK17A|KLRB1|WIPF1|ALOX5AP|CD7|HSPA6|CST7|IKZF3|SYTL3|IL2RG|DNAJB1|CD247|HSP90AA1|ITGAL|HSPH1|GNLY|BAG3|DNAJA4|KLRD1|PYHIN1	down
DESCARTES_FETAL_STOMACH_MYELOID_CELLS	2.12746e-12	2.52485e-11	0.898671	-0.798055	-1.85369	74	TYROBP|HLA-DQA1|C1QA|C1QB|C1QC|MS4A6A|HLA-DQB1|FCER1G|HLA-DRB5|HLA-DMA|MS4A7|CD74|IL1B|CD83|HLA-DPA1|HLA-DMB|CD84|HLA-DRA|CYBB|MYO1F|CSF2RA|CLEC7A|PLD4|CD4|TNFRSF1B|HLA-DPB1|CSF3R|SPI1|CD14|CIITA|CPVL|PLEK|HLA-DRB1|TBXAS1|FGD2|PLAUR|LY86|RILPL2|IGSF6|JAML|NR4A3|ADAP2|ITGAX|CD86|IRF8|HACD4	down
DURANTE_ADULT_OLFACTORY_NEUROEPITHELIUM_DENDRITIC_CELLS	9.8946e-17	1.68208e-15	1.05746	-0.781444	-1.86004	116	LAPTM5|S100A4|CD52|TYROBP|FYB1|ITGB2|CORO1A|CD37|AIF1|NEAT1|CTSS|CCL3|MS4A6A|PTPRC|LCP1|TNFAIP3|GMFG|CD48|CCL3L1|FCER1G|SRGN|LSP1|MS4A7|CYBA|RGS2|DUSP1|NFKBIZ|IL1B|C1orf162|TYMP|CD44|EVI2B|HLA-DRA|SLC11A1|CYBB|FCGR3A|FGL2|CLEC7A|CD68|NCF1|SAMSN1|CXCL8|LST1|TNFRSF1B|IFITM2|PYCARD|NLRP3|CSF3R|CARD16|SPI1|CD14|RNF149|POU2F2|CFD|PTPRE|CPVL|PLEK|SERPINA1|PHACTR1|PLAUR|ACTB|PTGS2|CLEC12A|IGSF6|LYN|JAML…	down
FAN_EMBRYONIC_CTX_BRAIN_B_CELL	2.15037e-14	2.9404e-13	0.975995	-0.794939	-1.86483	89	CD52|CORO1A|CD37|CD69|HLA-DQB1|CD48|HLA-DMA|LSP1|CXCR4|CYTIP|CD74|RAC2|TXNIP|ELF1|HLA-B|HLA-DPA1|HLA-DMB|HLA-DRA|ISG20|ACAP1|LTB|LIMD2|PSMB9|NCF1|CLEC2D|HLA-DPB1|BTG1|IKZF3|CD55|ARHGAP15|PDE4B|HLA-DRB1|IL2RG|BIRC3|SP110|ARID5B|SLC38A1|UTRN|PSME2|CD47|RIPOR2|SWAP70|RHOH|PTPN6|PLEKHA2|HLA-A|ADD3	down
FAN_EMBRYONIC_CTX_BRAIN_EFFECTOR_T_CELL	2.5165e-18	5.27627e-17	1.10534	-0.783246	-1.87197	125	CCL4|HCST|S100A4|CORO1A|STK17B|CD69|PTPRC|LCP1|GMFG|CD48|GZMA|SRGN|LSP1|CD3E|DUSP2|CYTIP|ID2|RAC2|NKG7|AKNA|TXNIP|HLA-F|IQGAP1|RAP1B|HLA-B|CD44|GIMAP7|RUNX3|MSN|CDC42SE2|ACAP1|IRF1|KLRB1|CLEC2B|LIMD2|PSMB9|GZMH|CD7|GIMAP4|CST7|CCND3|SYNE1|PIP4K2A|ADGRE5|BTG1|IFITM2|APOBEC3G|CTSW|LCK|CARD16|ICAM3|PRKCH|TBC1D10C|PLEK|IL2RG|STK10|CD247|CHST12|CD96|BTN3A2|IQGAP2|PTPN4|ITGAL|SKAP1|RIPOR2|GPR65|FYN|RAS…	down
MANNO_MIDBRAIN_NEUROTYPES_HMGL	2.59617e-60	5.4433e-58	2.02489	-0.748602	-1.8741	552	CCL4|ARHGDIB|LAPTM5|HCST|TYROBP|FYB1|ITGB2|CD37|RNF213|NEAT1|C1QA|C1QB|REL|C3|SGK1|IKZF1|RGS1|STK17B|ARPC1B|CTSS|PLCG2|SORL1|CD53|CCL3|CD69|C1QC|PTPRC|LCP1|TNFAIP3|HCLS1|GMFG|RNASET2|CD48|NR4A2|APOC1|APBB1IP|VAMP8|CTSC|OGFRL1|PLXDC2|FCER1G|SLA|SRGN|MS4A7|CYBA|CD163|KCTD12|DUSP2|ANKRD44|DOCK8|CYTIP|A2M|SAMHD1|IFNGR1|ZFP36L2|WASF2|GLIPR1|CD74|DUSP1|KLF2|IL7R|NFKBIZ|TXNIP|TRIM22|ELF1|IL1B|TGFBR2|B2M…	down
ZHONG_PFC_MAJOR_TYPES_MICROGLIA	8.09255e-48	1.01804e-45	1.80309	-0.752546	-1.87841	427	CCL4|ARHGDIB|LAPTM5|HCST|TYROBP|FYB1|ITGB2|CORO1A|CD37|AIF1|RNF213|NEAT1|C1QA|C1QB|C3|SGK1|IKZF1|RGS1|ARPC1B|CTSS|SORL1|CD53|CCL3|C1QC|PTPRC|LCP1|HCLS1|GMFG|SMAP2|RNASET2|RGS10|NR4A2|APOC1|APBB1IP|VAMP8|CTSC|PLXDC2|ATM|FCER1G|SRGN|MS4A7|CCL4L2|CYBA|SP100|KCTD12|DOCK8|MYH9|RGS2|A2M|BST2|IFNGR1|ZFP36L2|WASF2|GLIPR1|CD74|VSIR|DUSP1|KLF2|HSPA1B|ELF1|HSPA1A|TSC22D3|IER3|B2M|GPSM3|HLA-B|CSF1R|GPR183|CD…	down
DESCARTES_FETAL_EYE_MICROGLIA	4.4888e-21	1.28339e-19	1.18665	-0.787039	-1.89405	141	LAPTM5|FYB1|ITGB2|CD37|C1QA|C1QB|IKZF1|RGS1|C1QC|MS4A6A|PTPRC|LCP1|SMAP2|RNASET2|APBB1IP|HLA-DMA|MS4A7|DOCK8|GLIPR1|CD74|CSF1R|GPR183|CD83|HLA-DPA1|CD84|OLR1|HLA-DRA|CYBB|MYO1F|FMNL1|CSF2RA|INPP5D|NCKAP1L|TRAF3IP3|GPR34|CLEC7A|PLD4|LPCAT2|CSF3R|SRGAP2C|SPI1|CD14|SLCO2B1|TLR2|ARHGAP15|NAIP|PLK3|ST6GAL1|IL10RA|PLEK|RHBDF2|HLA-DRB1|DOCK2|TBXAS1|FGD2|ARHGAP30|RUNX2|ITPR2|CD247|ADAM28|AOAH|LY86|ITGAL|…	down
GAO_LARGE_INTESTINE_24W_C11_PANETH_LIKE_CELL	7.24641e-40	5.69749e-38	1.64704	-0.765267	-1.89685	311	CCL4|ARHGDIB|LAPTM5|HCST|TYROBP|HLA-DQA1|FYB1|ITGB2|CD37|AIF1|C1QA|C1QB|LYZ|SGK1|IKZF1|PLCG2|CD53|CCL3|C1QC|MS4A6A|PTPRC|LCP1|TNFAIP3|HCLS1|GMFG|HLA-DQB1|CD48|NR4A2|CTSC|OGFRL1|FCER1G|SLA|HLA-DMA|SRGN|LSP1|MS4A7|CD163|DUSP2|SLC25A37|CXCR4|IFNGR1|CD74|RAC2|IL1B|GPSM3|CSF1R|MAFB|CD83|HLA-DPA1|HLA-DMB|CD84|RUNX3|EVI2B|HLA-DRA|FCGR2A|CYBB|FCGR3A|CLEC2B|WIPF1|FMNL1|MAF|INPP5D|NCKAP1L|FGL2|RASGEF1B|ARR…	down
AIZARANI_LIVER_C18_NK_NKT_CELLS_5	1.73594e-18	3.89967e-17	1.10534	-0.795788	-1.89748	118	LAPTM5|TYROBP|CD37|AIF1|LYZ|SGK1|ANXA1|CTSS|HCLS1|HLA-DQB1|FCER1G|HLA-DMA|MS4A7|CD163|KCTD12|RGS2|SAMHD1|KLF2|HSPA1B|HSPA1A|IL1B|IER3|C1orf162|CSF1R|MAFB|GPR183|CD83|HLA-DPA1|EVI2B|HLA-DRA|FCGR2A|SLC11A1|PABPC4|CYBB|KLF4|FCGR3A|FGL2|CLEC7A|HSPA6|NCF1|CXCL8|LST1|SAT1|AREG|TNFRSF1B|HLA-DPB1|FGD4|POU2F2|TLR2|IER5|RNASE6|PTPRE|CPVL|PLEK|DNAJB1|TET2|ATP6V1B2|IRAK3|PHACTR1|PTK2B|PLAUR|HSP90AA1|C3AR1|RI…	down
FAN_EMBRYONIC_CTX_BIG_GROUPS_MICROGLIA	2.52974e-45	2.65201e-43	1.75655	-0.763965	-1.89999	360	CCL4|ARHGDIB|LAPTM5|HCST|TYROBP|FYB1|ITGB2|CORO1A|CD37|AIF1|RNF213|NEAT1|C1QA|C1QB|C3|IKZF1|RGS1|ARPC1B|CTSS|SORL1|CD53|CCL3|C1QC|PTPRC|LCP1|HCLS1|GMFG|RNASET2|RGS10|APOC1|APBB1IP|VAMP8|CTSC|PLXDC2|FCER1G|SRGN|MS4A7|CYBA|SP100|KCTD12|DOCK8|RGS2|A2M|BST2|IFNGR1|ZFP36L2|WASF2|GLIPR1|CD74|VSIR|DUSP1|KLF2|NFKBIZ|DDIT4|HSPA1B|ELF1|HSPA1A|IER3|TGFBR2|B2M|GPSM3|HLA-B|CSF1R|GPR183|CD83|CD84|MGAT4A|OLR1|H…	down
AIZARANI_LIVER_C3_NK_NKT_CELLS_2	8.06389e-25	2.81788e-23	1.29512	-0.795082	-1.9258	159	ARHGDIB|LAPTM5|S100A4|CD52|IL32|FYB1|CORO1A|CD2|IKZF1|ANXA1|STK17B|CD53|CD3D|CD69|TMSB4X|PTPRC|STK4|LCP1|TNFAIP3|CD48|ETS1|GZMA|SLA|TRAC|TRBC2|CD3E|GZMK|DUSP2|CXCR4|CYTIP|CD3G|ZFP36L2|RAC2|AKNA|IL7R|TXNIP|HLA-F|EMB|TSC22D3|PDCD4|B2M|PIK3IP1|HLA-B|BCL2|CD44|GIMAP7|RUNX3|FNBP1|TRBC1|KLRB1|WIPF1|LTB|RPS6KA3|PAG1|SESN1|ZC3HAV1|PARP8|CD8A|CLEC2D|PTGER4|PIP4K2A|ADGRE5|SEMA4D|RORA|PRDM1|BTG1|SYNE2|IKZF3…	down
AIZARANI_LIVER_C6_KUPFFER_CELLS_2	1.70655e-33	1.07342e-31	1.50239	-0.792839	-1.94105	221	CCL4|LAPTM5|TYROBP|HLA-DQA1|FYB1|ITGB2|AIF1|C1QA|C1QB|LYZ|SGK1|RGS1|ARPC1B|CTSS|C1QC|MS4A6A|HCLS1|RNASET2|VAMP8|CTSC|OGFRL1|PLXDC2|FCER1G|SLA|HLA-DMA|MS4A7|CCL4L2|CYBA|CD163|KCTD12|RGS2|SAMHD1|WASF2|VSIR|IL1B|SRGAP1|IER3|C1orf162|TYMP|CSF1R|MAFB|CD83|HLA-DPA1|HLA-DMB|CD84|EVI2B|HLA-DRA|FCGR2A|GRN|SLC11A1|CYBB|KLF4|FCGR3A|MAF|NCKAP1L|FGL2|SKAP2|ARRB2|IL18|GPR34|CLEC7A|UCP2|FCGBP|MGAT1|CD4|LAIR1|LS…	down
DURANTE_ADULT_OLFACTORY_NEUROEPITHELIUM_NK_CELLS	3.6021e-17	6.47349e-16	1.06721	-0.83719	-1.95492	82	CCL4|ARHGDIB|CCL5|HCST|CD52|TYROBP|IL32|ITGB2|CORO1A|CD53|CCL3|CD69|TMSB4X|PTPRC|LCP1|CD48|GZMA|EVL|FCER1G|SRGN|LSP1|CCL4L2|CYBA|DUSP2|CXCR4|RAC2|NKG7|B2M|RAP1B|HLA-B|TRBC1|MYO1F|FCGR3A|KLRB1|LIMD2|TRAF3IP3|PSMB9|PPP2R5C|GZMH|CD7|UCP2|CST7|CCND3|IFITM2|APOBEC3G|CTSW|GZMM|TBC1D10C|PLEK|IL2RG|CD247|BIN2|EFHD2|GPR65|SPN|GNLY	down
AIZARANI_LIVER_C5_NK_NKT_CELLS_3	1.20831e-22	3.80013e-21	1.2295	-0.821243	-1.96117	122	CCL4|ARHGDIB|CCL5|HCST|TYROBP|FYB1|ITGB2|CORO1A|CD2|IKZF1|CD53|CD69|PTPRC|LCP1|NR4A2|ETS1|GZMA|FCER1G|SLA|SRGN|CCL4L2|TRBC2|CD3E|GZMK|DUSP2|CXCR4|CYTIP|ZFP36L2|RAC2|NKG7|AKNA|HLA-F|PIK3R1|TSC22D3|PIK3IP1|RUNX3|STK17A|KLRB1|WIPF1|ALOX5AP|CD7|CST7|PARP8|PTGER4|PIP4K2A|ADGRE5|PRDM1|AREG|BTG1|IKZF3|CTSW|CNOT6L|SYTL3|CBLB|SLFN5|PRKCH|PLEK|CELF2|IL2RG|PDE7A|GNPTAB|CD247|TAGAP|BIN2|AOAH|SLC38A1|CD96|MAP…	down
AIZARANI_LIVER_C25_KUPFFER_CELLS_4	6.6793e-29	2.80085e-27	1.39519	-0.810099	-1.96632	170	LAPTM5|TYROBP|HLA-DQA1|ITGB2|AIF1|LYZ|REL|SGK1|RGS1|ANXA1|STK17B|CTSS|HCLS1|RNASET2|HLA-DQB1|NR4A2|OGFRL1|FCER1G|HLA-DRB5|HLA-DMA|SRGN|MS4A7|CD163|KCTD12|CXCR4|RGS2|SAMHD1|IL1B|KDM6B|IER3|C1orf162|CSF1R|MAFB|GPR183|CD83|HLA-DPA1|HLA-DMB|EVI2B|HLA-DRA|FCGR2A|GRN|SLC11A1|PABPC4|CYBB|KLF4|FGL2|MIS18BP1|ARRB2|CMTM6|CLEC7A|PLD4|HSPA6|ZNF331|SAMSN1|CXCL8|IL13RA1|LST1|SAT1|AREG|TNFRSF1B|HLA-DPB1|RGCC|NL…	down
AIZARANI_LIVER_C2_KUPFFER_CELLS_1	9.24072e-33	5.28401e-31	1.48854	-0.810788	-1.97391	195	LAPTM5|TYROBP|HLA-DQA1|ITGB2|CD37|AIF1|C1QA|C1QB|LYZ|REL|SGK1|RGS1|ANXA1|STK17B|ARPC1B|CTSS|C1QC|TMSB4X|MS4A6A|HCLS1|SMAP2|RNASET2|HLA-DQB1|RGS10|OGFRL1|PLXDC2|FCER1G|HLA-DRB5|HLA-DMA|SRGN|MS4A7|CD163|KCTD12|RGS2|SAMHD1|IFNGR1|VSIR|IL1B|SRGAP1|ROCK1|IER3|C1orf162|CSF1R|MAFB|GPR183|CD83|HLA-DPA1|HLA-DMB|CD84|EVI2B|HLA-DRA|FCGR2A|CTSH|GRN|PABPC4|CYBB|KLF4|FCGR3A|FGL2|MIS18BP1|ARRB2|IL18|GPR34|CLEC7…	down
DURANTE_ADULT_OLFACTORY_NEUROEPITHELIUM_B_CELLS	1.12855e-14	1.61331e-13	0.986546	-0.937182	-2.0094	33	LAPTM5|CD52|HLA-DQA1|CORO1A|CD37|REL|CD53|CD69|HLA-DQB1|CXCR4|CD74|GPR183|CD83|HLA-DMB|EVI2B|HLA-DRA|LTB|LIMD2|HLA-DPB1|POU2F2|HLA-DRB1|BIRC3|NFKBID|TAGAP	down
HU_FETAL_RETINA_MICROGLIA	3.05958e-61	9.62239e-59	2.04524	-0.808651	-2.01325	370	ARHGDIB|LAPTM5|HCST|TYROBP|FYB1|ITGB2|CORO1A|CD37|AIF1|RNF213|NEAT1|C1QA|C1QB|C3|SGK1|IKZF1|RGS1|ARPC1B|CTSS|SORL1|CD53|C1QC|TMSB4X|PTPRC|STK4|LCP1|HCLS1|GMFG|SMAP2|RNASET2|RGS10|NR4A2|APBB1IP|VAMP8|CTSC|OGFRL1|PLXDC2|FCER1G|SLA|HLA-DMA|SRGN|LSP1|MS4A7|CCL4L2|CYBA|SP100|KCTD12|DOCK8|MYH9|RGS2|A2M|SAMHD1|IFNGR1|ZFP36L2|SRGAP2|GLIPR1|CD74|VSIR|DUSP1|KLF2|NFKBIZ|TXNIP|HSPA1B|ELF1|HSPA1A|TGFBR2|B2M|G…	down
AIZARANI_LIVER_C1_NK_NKT_CELLS_1	1.40064e-30	6.29289e-29	1.43903	-0.833494	-2.01626	153	ARHGDIB|CCL5|HCST|IL32|FYB1|ITGB2|CORO1A|CD2|IKZF1|RGS1|CD53|CD3D|TMSB4X|PTPRC|STK4|LCP1|CD48|ETS1|GZMA|EVL|ATM|SLA|TRAC|TRBC2|CD3E|GZMK|DUSP2|CXCR4|CYTIP|CD3G|ZFP36L2|RAC2|NKG7|AKNA|TXNIP|HLA-F|PIK3R1|EMB|B2M|PIK3IP1|HLA-B|CD44|GIMAP7|RUNX3|STK17A|ISG20|TRBC1|WIPF1|MLLT6|ALOX5AP|PPP2R5C|GZMH|CD7|CST7|PARP8|CD8A|CLEC2D|LYST|LNPEP|ARHGAP45|PIP4K2A|SH3KBP1|ADGRE5|SEMA4D|PRDM1|TNFRSF1B|BTG1|IKZF3|AP…	down
DURANTE_ADULT_OLFACTORY_NEUROEPITHELIUM_CD4_T_CELLS	4.67021e-16	7.53222e-15	1.02767	-0.956543	-2.02014	30	ARHGDIB|HCST|CD52|IL32|FYB1|CORO1A|CD2|CD3D|CD69|PTPRC|STK4|TNFAIP3|GMFG|CD48|TRAC|TRBC2|CD3E|CXCR4|CD3G|IL7R|TSC22D3|GPR183|ACAP1|TRBC1|KLRB1|LTB|CLEC2D|RORA	down
AIZARANI_LIVER_C28_NK_NKT_CELLS_6	2.66138e-22	7.97147e-21	1.22105	-0.852393	-2.02041	98	ARHGDIB|CD52|RGS1|ANXA1|STK17B|CD53|CD69|PTPRC|STK4|LCP1|TNFAIP3|SMAP2|ETS1|SLA|SRGN|TRAC|TRBC2|CXCR4|CYTIP|ZFP36L2|AKNA|IL7R|TXNIP|PIK3R1|EMB|TSC22D3|PDCD4|CD44|RUNX3|FNBP1|CDC42SE2|STK17A|SMCHD1|KLRB1|WIPF1|MAF|PPP2R5C|ZC3HAV1|ZNF331|PARP8|SAMSN1|PTGER4|PRDM1|AREG|BTG1|RGCC|PPP1R2|EML4|CNOT6L|GPRIN3|ATP1B3|NR3C1|SPOCK2|SYTL3|LEPROTL1|CELF2|IL2RG|PDE7A|SLC38A1|DUSP4|USP36|CREM|JUNB|EVI2A|BCL11B|…	down
FAN_EMBRYONIC_CTX_BIG_GROUPS_BRAIN_IMMUNE	2.20767e-31	1.06817e-29	1.45334	-0.846229	-2.03961	144	ARHGDIB|HCST|S100A4|CD52|IL32|FYB1|ITGB2|CORO1A|CD37|RNF213|NEAT1|ANXA1|STK17B|ARPC1B|CD69|PTPRC|LCP1|HCLS1|GMFG|CD48|ETS1|VAMP8|GZMA|FCER1G|SRGN|LSP1|FXYD5|CD3E|SP100|DUSP2|MYH9|CYTIP|ZFP36L2|CD74|RAC2|DUSP1|KLF2|AKNA|TXNIP|HLA-F|IQGAP1|ELF1|TSC22D3|B2M|GPSM3|RAP1B|HLA-B|CD44|GIMAP7|HLA-E|EVI2B|MSN|HLA-DRA|ISG20|ACAP1|IRF1|CLEC2B|LTB|LIMD2|TAPBP|ARHGEF1|PSMB9|CD7|GIMAP4|UCP2|RCSD1|CCND3|ANXA11|C…	down
DURANTE_ADULT_OLFACTORY_NEUROEPITHELIUM_MONOCYTES	2.09681e-17	3.87909e-16	1.07687	-0.937089	-2.05096	39	TYROBP|HLA-DQA1|AIF1|C1QA|C1QB|REL|SGK1|RGS1|CCL3|C1QC|MS4A6A|HLA-DQB1|RGS10|CCL3L1|FCER1G|HLA-DRB5|HLA-DMA|SRGN|MS4A7|CCL4L2|RGS2|CD74|IL1B|GPR183|CD83|HLA-DPA1|HLA-DMB|HLA-DRA|FGL2|LST1|HLA-DPB1|HLA-DRB1|PHACTR1	down
CUI_DEVELOPING_HEART_C9_B_T_CELL	1.55372e-36	1.08588e-34	1.56979	-0.86372	-2.08569	149	ARHGDIB|LAPTM5|CCL5|HCST|CD52|IL32|FYB1|ITGB2|CORO1A|CD37|RNF213|RGS1|STK17B|ARPC1B|CD53|CD3D|CD69|PTPRC|STK4|LCP1|TNFAIP3|HCLS1|GMFG|CD48|ETS1|GZMA|EVL|FCER1G|CLK1|SRGN|LSP1|FXYD5|CD3E|DUSP2|CXCR4|CYTIP|CD3G|ZFP36L2|RAC2|NKG7|IL7R|TXNIP|HLA-F|ELF1|JAK1|TSC22D3|PDCD4|GPSM3|PIK3IP1|HLA-B|SLC2A3|GPR183|CD44|GIMAP7|RUNX3|HLA-E|CDC42SE2|ISG20|ACAP1|IRF1|KLRB1|CLEC2B|WIPF1|LTB|LIMD2|TAPBP|ARHGEF1|PSMB…	down
CUI_DEVELOPING_HEART_C8_MACROPHAGE	1.74392e-59	2.74231e-57	2.01464	-0.846121	-2.08682	271	ARHGDIB|LAPTM5|HCST|S100A4|TYROBP|FYB1|ITGB2|CORO1A|CD37|AIF1|NEAT1|C1QA|C1QB|LYZ|REL|SGK1|IKZF1|RGS1|STK17B|ARPC1B|CTSS|CD53|CCL3|C1QC|MS4A6A|PTPRC|LCP1|HCLS1|GMFG|SMAP2|RNASET2|HLA-DQB1|RGS10|NR4A2|APBB1IP|VAMP8|CTSC|FCER1G|SLA|HLA-DMA|SRGN|LSP1|MS4A7|CYBA|CD163|DUSP2|CXCR4|DOCK8|RGS2|A2M|BST2|ZFP36L2|GLIPR1|CD74|RAC2|VSIR|DUSP1|IQGAP1|ELF1|HSPA1A|IER3|GPSM3|C1orf162|HLA-B|SLC2A3|CSF1R|MAFB|MEF…	down
DURANTE_ADULT_OLFACTORY_NEUROEPITHELIUM_MACROPHAGES	1.74785e-25	6.46705e-24	1.31101	-0.894791	-2.09243	81	LAPTM5|TYROBP|HLA-DQA1|ITGB2|AIF1|C1QA|C1QB|C3|SGK1|RGS1|CTSS|CCL3|C1QC|MS4A6A|RNASET2|HLA-DQB1|RGS10|NR4A2|APOC1|CCL3L1|FCER1G|HLA-DRB5|HLA-DMA|SRGN|MS4A7|CCL4L2|CYBA|CXCR4|RGS2|CD74|DUSP1|IL1B|TYMP|CSF1R|GPR183|CD83|HLA-DPA1|HLA-DMB|HLA-DRA|FCGR2A|GRN|FCGR3A|CSF2RA|FGL2|TREM2|GPR34|CLEC7A|PLD4|CD68|ZNF331|LST1|HLA-DPB1|SPI1|CD14|MSR1|RNASE6|P2RY13|HLA-DRB1|PHACTR1|PLAUR|CXCL16|LY86|C3AR1|IGSF6	down
DURANTE_ADULT_OLFACTORY_NEUROEPITHELIUM_CD8_T_CELLS	5.56323e-26	2.18704e-24	1.31889	-0.911348	-2.11285	73	CCL4|ARHGDIB|LAPTM5|CCL5|HCST|CD52|IL32|FYB1|CORO1A|CD2|RGS1|STK17B|CD3D|CD69|TMSB4X|PTPRC|STK4|LCP1|TNFAIP3|GMFG|CD48|GZMA|EVL|LSP1|CCL4L2|TRAC|TRBC2|CD3E|DUSP2|CXCR4|CYTIP|CD3G|ZFP36L2|ID2|RAC2|NKG7|IL7R|TSC22D3|RUNX3|STK17A|ACAP1|TRBC1|KLRB1|ALOX5AP|TRAF3IP3|CKLF|CD7|CST7|SAMSN1|CD8A|CLEC2D|PTGER4|RORA|BTG1|CTSW|LCK|SYTL3|LEPROTL1|GZMM|TBC1D10C|IL2RG|TAGAP|CD96|JAML	down
AIZARANI_LIVER_C10_MVECS_1				0.290202		262	NDRG1|SPARC|CD9|SPARCL1|CPE|APP|VIM|PTGDS|TUBA1A|GNAS|GSN|NES|SERPINB6|ANXA2|CD59|WWTR1|SPTBN1|FXYD6|FKBP1A|YBX3|PEA15|CAV2|IL6ST|LMNA|DPYSL3|NRN1|AIF1L|TSC22D1|CAVIN1|TSPAN7|SRPX|SLC9A3R2|RPS6KA2	up
AIZARANI_LIVER_C11_HEPATOCYTES_1				0.427908		198	MT1X|MT2A|CLU|PEBP1|ATP5PF|PTMS|UQCRQ|SOD1|BNIP3|IGFBP2|SCD|MT1E|APOE|MT1M|PTGR1|TMBIM6|CALD1|RGN|AGT|CMBL|ATF5|LINC00844|AZGP1|MAOB|TF|PCBD1|ALDH6A1|F12|GATM	up
AIZARANI_LIVER_C21_STELLATE_CELLS_1				0.470612		184	MAP1B|CRYAB|PTN|IGFBP5|TIMP1|SPARC|LGALS1|DSTN|MXRA7|CD63|CCNI|VIM|DYNLL1|PTGDS|GSN|ITM2C|DPYSL2|TCEAL4|NFIX|CD81|ITGB1|RBP1|MARCKS|MT1M|DKK3|SOD3|FHL1|GPX3|LMNA|CALD1|EGR1|TSC22D1|CAVIN1|SRPX	up
AIZARANI_LIVER_C24_EPCAM_POS_BILE_DUCT_CELLS_3				0.480231		159	CRYAB|LGALS3|CLU|S100A10|DSTN|CD63|PRDX5|BEX3|ANXA5|S100A6|PPDPF|GSTP1|CAMK2N1|SPP1|TXN|ANXA2|CD59|CALM2|SPTBN1|RAC1|CLIC1|ITGB1|GOLM1|ACTG1|MYL12B|MYL6|CAV2|ENAH|LMNA	up
AIZARANI_LIVER_C29_MVECS_2				0.314119		301	NDRG1|TIMP1|S100A10|AKAP12|YWHAE|CD9|DSTN|SPARCL1|CPE|APP|VIM|MDK|HSP90AB1|PTGDS|TUBA1A|GNAS|GSN|SERPINB6|ANXA2|DPYSL2|CD59|WWTR1|SPTBN1|FXYD6|FLOT1|FKBP1A|YBX3|PEA15|GNAI2|S100A16|CAV2|DKK3|GPM6A|GPX3|LMNA|DPYSL3|NRN1|AIF1L|TSC22D1|CAVIN1|TSPAN7|TMSB10|SRPX	up
AIZARANI_LIVER_C4_EPCAM_POS_BILE_DUCT_CELLS_1				0.380429		165	CRYAB|CLU|DSTN|BEX3|ANXA5|HSP90AB1|VEGFA|CAMK2N1|SPP1|CD59|CALM2|WWTR1|CKB|GOLM1|MGLL|CAV2|SOD3|RAB3IP|EGR1|AGT|TMEM97	up
AIZARANI_LIVER_C7_EPCAM_POS_BILE_DUCT_CELLS_2				0.380057		194	CRYAB|DSTN|BEX3|ANXA5|S100A6|PPDPF|GSTP1|VEGFA|CAMK2N1|SPP1|ANXA2|PLEKHB1|CD59|CALM2|WWTR1|SPTBN1|CKB|ITGB1|GOLM1|ACTG1|CAV2|SOD3|ENAH|RAB3IP|EGR1|AGT|CTNND2	up
BUSSLINGER_DUODENAL_DIFFERENTIATING_STEM_CELLS				0.722093		285	MT1X|MT2A|DBI|CLU|GAPDH|CD9|ZFAS1|COX8A|PKM|COX5B|CCND2|VDAC1|NPM1|APP|CANX|NDUFA4|UQCRQ|CHCHD2|COX7A2|SOD1|COX6C|COX6A1|HSP90AB1|ARL6IP1|COX7B|NDUFS5|GSTP1|NUCKS1|NCL|ATP5PD|HSP90B1|ENO1|SET|COX7C|EIF3E|PTGES3|ATP5F1B|SRP9|EIF4B|HINT1|RPL7|RACK1|MT1E|HSPD1|COX4I1|ATP5MF|CYCS|YBX1|SNHG8|HNRNPA1|RPS5|TXN|EIF5B|RAN|ANXA2|RPLP0|RPL23|BTF3|PPIA|ATP5MC3|CALM2|HNRNPC|EIF1AX|EEF2|HSPE1|RPL24|RPL3|ATP5MC…	up
BUSSLINGER_DUODENAL_STEM_CELLS				0.516121		289	CLU|YWHAE|CD9|DSTN|ZFAS1|CCND2|BEX3|SELENOW|NPM1|APP|CANX|CHCHD2|HSP90AB1|GSTP1|NUCKS1|NCL|SET|COX7C|EIF3E|PTGES3|SRP9|EIF4B|RPL7|RACK1|TTC3|HSPD1|CNBP|YBX1|SNHG8|HNRNPA1|RPS5|TXN|EIF5B|RAN|TOMM7|EIF4A2|RPL23|BTF3|PPIA|ATP5MC3|EIF3H|HNRNPC|EIF1AX|EEF2|HNRNPDL|HSPE1|RPL24|RPL3|ATP5MC2|RPL31|RPL4|RPL8|RPS20|ANP32B|RPS4X|HNRNPD|XRCC5|NSA2|GOLM1|RPL12|CBX3|MARCKS|RPL10A|ACTG1|RPL27|UBXN4|RPL18|RPS15|…	up
BUSSLINGER_DUODENAL_TRANSIT_AMPLIFYING_CELLS				0.819646		184	MT2A|DBI|GAPDH|TPI1|COX8A|COX5B|NPM1|CANX|UQCRQ|CHCHD2|COX7A2|COX6C|COX6A1|HSP90AB1|ARL6IP1|COX7B|NDUFS5|NDUFA1|GSTP1|NUCKS1|NCL|ATP5PD|HSP90B1|UQCR10|ENO1|COX7C|ATP5ME|COX6B1|PTGES3|ATP5F1B|HINT1|RPL7|RACK1|HSPD1|COX4I1|ATP5MF|CYCS|YBX1|HNRNPA1|RPS5|TXN|CHCHD10|RAN|RPLP0|RPL23|PPIA|ATP5MC3|ATP5MG|HNRNPC|EEF2|HSPE1|RPL24|RPL3|PRDX1|ATP5MC2|EIF3K|RPL4|CLIC1|RPL8|SLC25A3|ATP5F1C|RPS20|ANP32B|RPS4X|…	up
BUSSLINGER_GASTRIC_ISTHMUS_CELLS				0.4197		413	LGALS3|DBI|TIMP1|S100A10|GAPDH|PEBP1|SEC61G|COX8A|CD63|CANX|CHCHD2|S100A6|DYNLL1|HSP90AB1|PPDPF|KIF5B|ARL6IP1|GSTP1|NUCKS1|NCL|GSN|HSP90B1|ENO1|RPL36AL|ATP5ME|COX6B1|PTGES3|SCD|POMP|PDIA6|SEM1|HSPD1|CALR|YBX1|TXN|EIF5B|RAN|ANXA2|FKBP2|PPIA|EIF2S2|CALM2|RHOA|SPTBN1|PRDX1|RAC1|CLIC1|MGST3|PSMA7|SNRPG|ITGB1|BCAS1|CSTB|TCEAL9|TUBA1B|SERF2|SRSF3|HSPA5|HDLBP|RBM3|MARCKS|ACTG1|P4HB|MTDH|MYL6|ARF1|MGLL|T…	up
BUSSLINGER_GASTRIC_PARIETAL_CELLS				0.650888		228	IGFBP5|GAPDH|COX8A|PKM|ATP5PF|VDAC2|PRDX5|COX5B|LDHB|PRDX2|VDAC1|TBCA|NDUFA4|UQCRQ|CHCHD2|COX7A2|SOD1|COX6C|COX6A1|HOPX|IGFBP2|COX7B|NDUFA1|NDUFB4|CALM1|ATP5PD|NDUFC1|UQCR10|ATP5F1D|COX7C|ATP5ME|COX6B1|SLC25A4|NDUFB2|ATP5F1B|NDUFB8|UQCRB|FTH1|HSPA9|COX4I1|ATP5MF|CYCS|YBX1|UQCR11|CHCHD10|CD59|ATP5MC3|MPC1|ATP5MG|FAM162A|CKB|SLC25A3|ATP5F1C|NDUFA6|SERF2|NDUFAB1|FTL|NDUFB7|HIGD1A|ARRDC4|ATP5PO|TMBIM…	up
BUSSLINGER_GASTRIC_X_CELLS				0.385202		169	MAP1B|IGFBP5|CLU|PKM|CCNI|BEX3|CPE|PCSK1N|MDK|TUBA1A|CALM1|SSR4|CIRBP|BEX1|SERPINB6|VAMP2|IDS|RTN4|RBP1|GNAI2|DST|QDPR|ARRDC4|KIF5C|GPX3|EIF4G2|CALD1|EGR1	up
CUI_DEVELOPING_HEART_C5_VALVAR_CELL				0.387542		197	MT2A|IGFBP5|CLU|S100A10|LGALS1|SCRG1|TUBB2B|S100B|CD9|ZFAS1|NTRK2|SELENOM|PTPRZ1|S100A6|ARL6IP1|TUBA1A|BEX1|NFIX|MTRNR2L1|EIF5|APOE|GOLM1|TCEAL7|FHL1|ENAH|LMNA|DPYSL3|EGR1|GADD45B|TUBB2A|FAM114A1|UCHL1|TSC22D1|SRPX|LSAMP	up
DESCARTES_FETAL_LIVER_HEPATOBLASTS				0.472119		252	MT1X|MT2A|DBI|PEBP1|SCD|MT1E|CAMK2N1|APOE|PEG10|MT1M|RGN|AGT|ATF5|CTNND2|AZGP1|MAOB|TMEM54|TF|ALDH6A1|F12|ALDOC|RIDA|MT1G|MYH14|APOM	up
DESCARTES_FETAL_LIVER_MESOTHELIAL_CELLS				0.378407		243	CRYAB|LGALS3|IGFBP5|S100A10|HTRA1|C1QL1|LOX|EGR1|PHLDA3|CAVIN1|PDPN|LSAMP|CYSTM1|TMEM132A|RTL8A|LY6H|RASSF8|CTXN1|NBL1|CA11|COL9A3|TMSB15A|GSTM3|C1QTNF1	up
DESCARTES_FETAL_LUNG_CILIATED_EPITHELIAL_CELLS				0.110141		326	CETN2|SPAG16|MORN2|FAM229B|IFT22|DPCD|MNS1|KIF9|TPPP3|ENKUR|C5orf49|PIFO|TEX26|MOBP|C9orf116|PPIL6|FANK1|DRC1|C2orf50|B9D1|SPACA9|NME5|CCDC74A|PIH1D2|DYNLRB2|LMO1|C1orf194|KIF6|CCDC113|PACRG|RIIAD1|CCDC160|CC2D2A|OSCP1|C15orf65|LRRC73|CABCOCO1|RIBC1|DNAH9|CCDC74B|NEK11	up
DESCARTES_FETAL_LUNG_VISCERAL_NEURONS				0.58805		168	MAP1B|GAP43|SCRG1|TUBB2B|GPM6B|OLFM1|EEF1A2|LINC00461|CADM4|CHL1|BCAN|TUBB2A|FGF1|VAT1L|ATCAY|STMN4|ADD2|NEFM|MLLT11|SLC7A14	up
DURANTE_ADULT_OLFACTORY_NEUROEPITHELIUM_MATURE_NEURONS				0.568041		163	MAP1B|GAP43|TUBB2B|SERPINE2|COX5B|GABARAPL2|PCSK1N|TUBA1A|CALM1|OLFM1|BEX1|VAMP2|ENO2|PLEKHB1|ATP6V1G1|CALM2|FXYD6|MGST3|CKB|ATOX1|SARAF|NDFIP1|TERF2IP|CETN2|IFI27L2|ARL3|CALM3|SPAG16|NEFL|MORN2|TMBIM6|APLP1|NDUFA5|ATF5|UCHL1|TSPAN7|MNS1|CYSTM1|KIF9|TSPAN3|CUTA|PSAP|STMN4	up
FAN_EMBRYONIC_CTX_BIG_GROUPS_CAJAL_RETZIUS				0.583996		435	CRYAB|IGFBP5|CLU|LGALS1|GAP43|TPI1|MXRA7|COX8A|PKM|PRDX5|COX5B|LDHB|PRDX2|SELENOW|CPE|PCSK1N|SOD1|BNIP3|COX6C|COX6A1|APLP2|COX7B|NDUFA1|GSTP1|ATP5PD|UQCR10|COX7C|ATP5ME|GUK1|SLC25A4|MAP4|ATP5F1B|NDUFB8|NDUFA13|HINT1|PGAM1|ITM2C|COX4I1|CYCS|OLFM1|UQCR11|TXN|FKBP2|POLR2L|ENO2|ATP5MC3|NUPR1|BEX2|SCG5|LAPTM4A|FAM162A|MGST3|PSMA7|ATP5F1C|NDUFAB1|NOL3|INAFM1|NDUFB7|S100A16|DDT|HIGD1A|PFKP|CALM3|SNCB|AT…	up
FAN_EMBRYONIC_CTX_BRAIN_ENDOTHELIAL_2				0.415607		287	APOD|PTN|TIMP1|SPARC|LGALS1|AKAP12|GPM6B|CD9|LDHB|SPARCL1|CPE|SELENOM|VIM|MDK|COX7B|ATP5F1D|ZEB1|ANXA2|FXYD6|ITGB1|TCEAL9|ATP1B2|RBP1|MGLL|LMNA|CALD1|SEMA5A	up
FAN_EMBRYONIC_CTX_NSC_2				0.32557		228	LGALS1|LDHA|COX8A|KIF5B|ARL6IP1|NUCKS1|RAN|ANP32E|CLIC1|PTTG1|CALM3|MRPL51|UBE2T|SKA2|UBE2C|NSRP1|TOP2A|CKS1B|NUSAP1|MKI67|CCNB2|UBE2S|CEP70|CCNB1|CDK1|TMSB15A|CENPF|RBMX|GGH|CDKN3|BIRC5|PLK1|RHEB|AAMDC|KIFC1|HJURP|CDCA2|ASPM|DLGAP5|DIAPH3|SHCBP1|CEP55|KNL1|TROAP|NCAPG|SGO2|TK1|HMGB3|CENPA|CDC20|RRM2|HMMR|FBXO5|SGO1|CDCA5|GTSE1|CDCA3|TPX2|CKAP2L|KIF2C|KIF15|CDCA8|TMSB15B|KIF11|MELK|SAPCD2|EMC9|NE…	up
FAN_OVARY_CL10_PUTATIVE_EARLY_ATRESIA_GRANULOSA_CELL				0.787883		264	DBI|S100A10|GAPDH|PEBP1|TPI1|YWHAE|SERPINE2|COX8A|PKM|ATP5PF|PRDX5|COX5B|RPS27L|LDHB|PHPT1|SKP1|PRDX2|VDAC1|BEX3|MZT2B|TBCA|NDUFA4|UQCRQ|ERH|COX7A2|TMEM258|MDK|DYNLL1|PPDPF|ELOB|TUBA1A|NDUFS5|NDUFA1|GSTP1|NDUFB4|NEDD8|NDUFC1|MORF4L1|UBL5|UQCR10|COX7C|ATP5ME|COX6B1|NDUFB2|ATP5F1B|PARK7|SRP9|NDUFB8|COPE|NDUFA13|HINT1|POMP|TRMT112|SEM1|HSBP1|COX4I1|ATP5MF|SUMO2|BEX1|UQCR11|COPS9|HNRNPA1|RBX1|NDUFA3|…	up
FAN_OVARY_CL14_MATURE_SMOOTH_MUSCLE_CELL				0.538844		299	MAP1B|CRYAB|PTN|MT2A|IGFBP5|DBI|SPARC|LGALS1|PEBP1|CD9|DSTN|COX8A|COX5B|NTRK2|PHPT1|SPARCL1|PTMS|DYNLRB1|EID1|CCNI|SELENOW|CPE|SELENOM|NDUFA4|UQCRQ|COX7A2|S100A6|COX6C|DYNLL1|COX6A1|PPDPF|ELOB|APLP2|SPCS1|TUBA1A|NDUFA1|GSTP1|NUCKS1|CALM1|GNAS|C4orf3|ATP5PD|GSN|UBL5|ATP5F1D|ATP5ME|COX6B1|RAB13|CIRBP|PARK7|NDUFA13|BRK1|UQCRB|MT1E|UQCR11|CHCHD10|NDUFA3|TOMM7|VAMP2|ATP5MC3|CALM2|RHOA|OST4|FXYD6|RAC1|…	up
FAN_OVARY_CL17_PUTATIVE_APOPTOTIC_SMOOTH_MUSCLE_CELL				0.430418		226	MAP1B|CRYAB|PTN|MT2A|LGALS1|AKAP12|CD9|DSTN|LDHA|CD63|SELENOK|CCNI|CPE|SELENOM|SOD1|HSP90AB1|CALM1|RPL36AL|SBDS|PTGES3|HSPA9|HSPD1|CALR|CYCS|YBX1|RAN|SQSTM1|CD59|CALM2|EIF1|EEF2|HSPE1|PRDX1|FXYD6|SLC25A3|EIF5|YBX3|PLEKHA4|TUBA1B|PEA15|MYL6|FAU|NDRG2|DNAJB9|SOD3|SLC3A2|HSPA8|FXYD1|GPX3|LMNA|EIF4A1|ATF4|GADD45B|BAG1|TSC22D1	up
FAN_OVARY_CL1_GPRC5A_TNFRS12A_HIGH_SELECTABLE_FOLLICLE_STROMAL_CELL				0.397673		371	MAP1B|LGALS3|IGFBP5|TIMP1|AKAP12|ST13|LDHA|CD63|MRFAP1|CCNI|CPE|SELENOM|NPM1|APP|VIM|SAP18|ANXA5|HSP90AB1|KIF5B|TUBA1A|NCL|GSN|ENO1|SBDS|EIF3E|RACK1|HSPA9|HSPD1|CNBP|CYCS|YBX1|HNRNPA1|RPS5|EIF5B|RAN|SNU13|RPLP0|NOP53|SQSTM1|TRIR|NAP1L1|EIF3H|HNRNPC|EIF1AX|EEF2|HNRNPDL|HSPE1|RPL24|PRDX1|NME1|RPL4|RTN4|RPL8|VAPA|NACA|EIF5|YBX3|PA2G4|HNRNPA3|RPSA|PEA15|MORF4L2|RPL10A|PEG10|ACTG1|MTDH|UBB|RPL18|CAMLG…	up
FAN_OVARY_CL3_MATURE_CUMULUS_GRANULOSA_CELL_1				0.50614		244	DBI|HTRA1|S100B|SERPINE2|ATP5PF|COX5B|CCND2|PHPT1|PRDX2|BEX3|MZT2B|TBCA|UQCRQ|TMEM258|MDK|HOPX|PPDPF|ELOB|IGFBP2|NDUFS5|GSTP1|NEDD8|UQCR10|COX7C|ATP5ME|COX6B1|CST3|SRP9|NDUFA13|SCD|TTC3|HSBP1|ATP5MF|BEX1|UQCR11|KTN1|NDUFA3|SRI|PRDX4|ATP5MC2|CD99|CLIC1|MGST3|CKB|ITGB1|PCBP2|POLR2I|RBP1|HNRNPD|NDUFC2|NDFIP1|NME4|CBX3|MARCKS|ACTG1|NDUFB7|MYL6|DST|SNRPD2|RPS25|ENAH|GPX3|DPYSL3|PLP1|GTF2H5|TSPAN7|TMSB…	up
FAN_OVARY_CL6_PUTATIVE_EARLY_ATRETIC_FOLLICLE_THECAL_CELL_2				0.417497		292	CRYAB|LGALS3|IGFBP5|TIMP1|SPARC|LGALS1|HTRA1|AKAP12|PEBP1|ST13|DSTN|SPARCL1|EID1|CCNI|SELENOW|CPE|SELENOM|APP|VIM|S100A6|BNIP3|MDK|TUBA1A|NUCKS1|C4orf3|GSN|EIF3E|CIRBP|TTC3|BNIP3L|SERPINB6|EIF4A2|RPLP0|NOP53|TCEAL3|TCEAL4|PRDX4|LAPTM4A|FXYD6|FAM162A|MPHOSPH8|NENF|VKORC1|APOE|CTSD|MORF4L2|P4HB|NDRG2|IFI27L2|RABAC1|ATP6AP2|FXYD1|CALD1|EGR1|TCEAL8	up
FAN_OVARY_CL8_MATURE_CUMULUS_GRANULOSA_CELL_2				0.551702		621	MT1X|DBI|S100A10|HTRA1|S100B|SERPINE2|SEC61G|COX8A|ATP5PF|PRDX5|COX5B|RPS27L|CCND2|LDHB|PHPT1|PRDX2|VDAC1|DYNLRB1|BEX3|MZT2B|TBCA|NDUFA4|UQCRQ|DAD1|ERH|COX7A2|TMEM258|MDK|DYNLL1|COX6A1|HOPX|PPDPF|ELOB|IGFBP2|TUBA1A|NDUFS5|NDUFA1|GSTP1|NDUFB4|NUCKS1|NEDD8|NDUFC1|UBL5|UQCR10|SET|COX7C|ATP5ME|COX6B1|NDUFB2|ATP5F1B|PARK7|SRP9|NDUFB8|COPE|NDUFA13|HINT1|SCD|POMP|PDIA6|TRMT112|SEM1|UQCRH|HSBP1|PPIB|ATP5…	up
GAO_LARGE_INTESTINE_ADULT_CA_ENTEROENDOCRINE_CELLS				0.422677		245	APOD|MAP1B|TUBB2B|CPE|PCSK1N|BNIP3|HOPX|TUBA1A|BEX1|RAMP1|TCEAL3|SCG5|VGF|PEG10|KIF5C|NEFL|APLP1|CTNND2|KIF1A|SCRN1|C3orf14|VAT1L|SCAMP5|SCG2|PRAF2	up
GAO_LARGE_INTESTINE_ADULT_CJ_IMMUNE_CELLS				0.266032		471	APOD|MAP1B|PTN|IGFBP5|SPARC|HTRA1|MXRA7|SPARCL1|CXCL14|NES|OLFM1|ZEB1|QKI|WWTR1|FXYD6|ZCCHC24|APOE|PLEKHA4|RBP1|IGFBP6|LOX|CAV2|DKK3|FHL1|FXYD1|GPX3|DPYSL3|C14orf132|CALD1|CHL1|AGT|CAVIN1|PDPN|ALDH1A3	up
GAUTAM_EYE_CORNEA_FIBROBLASTS				0.351795		161	AKAP12|NCL|RPL36AL|RAB13|EIF4B|EPB41L4A-AS1|RACK1|ITM2C|HNRNPA1|RPS5|DPYSL2|HNRNPDL|SPTBN1|RPL4|RTN4|RPL8|CD81|RPS20|RPS4X|TUBA1B|FTL|MTDH|RPL18|RPS15|FBXO32|IL6ST|RPS13|RPL21|RPS25|RPL35A|RPL29|RPL36|SLC25A6|FAM3C|CCDC85B|RPS16|ESD|RBPJ|RSL1D1|PABPC1|EFEMP2|RPL35|RPL10|RPL13A|VAMP5	up
GAUTAM_EYE_IRIS_CILIARY_BODY_MELANOCYTES				0.480502		236	ST13|COX8A|COX5B|MRFAP1|SKP1|CCNI|BEX3|SAP18|TOMM20|COX7A2|DYNLL1|COX6A1|ARL6IP1|NDUFS5|NDUFA1|NEDD8|ATP5PD|NDUFC1|COX7C|SBDS|COX6B1|ATP5F1B|HINT1|BRK1|RACK1|UQCRH|CNBP|ATP5MF|YBX1|COPS9|SERPINB6|CHCHD10|ANXA2|VAMP2|PPIA|PLEKHB1|ATP5MC3|NUPR1|EIF1|ATP5MG|ARL6IP4|TCEAL4|RAC1|MPHOSPH8|PSMA7|VAPA|RPS4X|CLTA|TAX1BP1|CAMLG|QDPR|ARL2|ATP5PO|PSMB7|SMIM10|PHB|NDUFA5|MARCKSL1|ESD|SMS|NDUFB5|PABPC1|SCCPDH|…	up
GAUTAM_EYE_IRIS_CILIARY_BODY_SMOOTH_MUSCLE_CELLS				0.360898		255	SEC61G|SELENOK|LDHB|PHPT1|SAP18|KIF5B|NDUFS5|C4orf3|NDUFC1|UBL5|HINT1|PDIA6|PSMD8|COX4I1|CYCS|COPS9|MPC1|TCEAL3|ZCRB1|AP1S2|ATP5MC2|EIF3K|PSMA7|SLC25A3|ATP5F1C|SERF2|RPL27|CETN2|PCM1|OAZ1|PPP2CB|PPP1R3C|ATP5PO|CSNK1A1|NDUFS6|EIF4G2|MT-ATP8|PHB|PSMB5|CCDC85B|MXI1|PIN1|NFE2L1|BANF1|ARPC1A|BSG|NDUFA11|POLR2J|MDH2|PNKD|UQCRC1|TIMM13	up
HAY_BONE_MARROW_STROMAL				0.364385		650	APOD|CRYAB|PTN|MT2A|IGFBP5|HTRA1|GPM6B|CD63|NTRK2|SPARCL1|SELENOM|CXCL14|MDK|IGFBP2|PTGDS|GSN|MT1E|NUPR1|WWTR1|LAPTM4A|CD81|ZCCHC24|APOE|PLEKHA4|RBP1|MARCKS|MT1M|IGFBP6|S100A16|LOX|CAV2|IL6ST|SOD3|FHL1|ENAH|PPP1R3C|DOK5|SGCB|GPX3|LMNA|DPYSL3|CALD1|EGR1|PHLDA3|GADD45B|CHL1|AGT|FAM114A1|CAVIN1|ALDH1A3|FGF1|SRPX|SLC9A3R2|TMEM54|EFEMP2|TF|ARHGEF25|PCGF2|ANTXR1|TMEM45A|NBL1|TUSC3|TM4SF1|THY1|MAP1LC3A|…	up
HU_FETAL_RETINA_BLOOD				0.334951		255	MT1X|MT2A|LGALS1|PRDX5|PRDX2|SEC62|S100A6|ELOB|SNX3|COX7B|GSTP1|RPL36AL|GUK1|COX6B1|FTH1|MT1E|ATP5MF|YBX1|RBX1|POLR2L|BTF3|EIF1|EIF3K|ANP32B|YBX3|SERF2|FTL|UBB|MYL6|TMA7|OAZ1|MIR4458HG|PTTG1|CALM3|ATP5F1E|RPL29|BLVRB|GLRX5	up
HU_FETAL_RETINA_RGC				0.48992		412	MAP1B|DBI|S100A10|GAPDH|GAP43|TUBB2B|SEC61G|DSTN|LDHA|VDAC2|PRDX5|PGK1|DYNLRB1|GABARAPL2|PCSK1N|BNIP3|COX6A1|TUBA1A|MAP4|SRP9|NDUFB8|SCD|PGAM1|FEZ1|BNIP3L|CYCS|OLFM1|BEX1|RBX1|TXN|SEC11C|DPYSL2|ENO2|CALM2|SRI|DYNC1LI2|SCG5|FXYD6|FAM162A|NME1|MGST3|RTN4|VKORC1|MORF4L2|MYL12B|CETN2|VBP1|TBCB|ARPC5|TMOD2|TCEAL7|ARL3|FHL1|RABAC1|CALM3|ETFB|ATP5PO|KIF5C|NEFL|PFDN2|ARPP19|SGCB|DPYSL3|C14orf132|DYNC1H1|…	up
[truncated: 34 more rows]

## Sheet: cluster02
pathway	pval	padj	log2err	ES	NES	size	leadingEdge	type
[truncated: 700 more rows]

## Sheet: cluster03
pathway	pval	padj	log2err	ES	NES	size	leadingEdge	type
[truncated: 700 more rows]

## Sheet: cluster04
pathway	pval	padj	log2err	ES	NES	size	leadingEdge	type
[truncated: 700 more rows]

## Sheet: cluster05
pathway	pval	padj	log2err	ES	NES	size	leadingEdge	type
[truncated: 700 more rows]

## Sheet: cluster06
pathway	pval	padj	log2err	ES	NES	size	leadingEdge	type
[truncated: 700 more rows]

## Sheet: cluster07
pathway	pval	padj	log2err	ES	NES	size	leadingEdge	type
[truncated: 700 more rows]

[truncated: 6 more sheets: cluster08, cluster09, cluster10, cluster11, cluster12, cluster13]
