# Supplementary material for: Ganglioglioma deep transcriptomics reveals primitive neuroectoderm neural precursor-like population
Source: Acta Neuropathol Commun. 2023 Mar 25;11:50. doi: 10.1186/s40478-023-01548-3 (PMC10039537; doi:10.1186/s40478-023-01548-3)
Supplement: Supplementary file 12 — Additional file 12: Supplementary Table 11. CITE-seq cell MSigDB cell type neural signature UCell. [file 40478_2023_1548_MOESM12_ESM.xlsx]

## Sheet: ggsc_MSigDBC8_brain_UCell
	ASGHARZADEH_NEUROBLASTOMA_POOR_SURVIVAL_DN	BYSTRYKH_HEMATOPOIESIS_STEM_CELL_AND_BRAIN_QTL_CIS	BYSTRYKH_HEMATOPOIESIS_STEM_CELL_AND_BRAIN_QTL_TRANS	CAHOY_ASTROCYTIC	CAHOY_ASTROGLIAL	CAHOY_NEURONAL	CAHOY_OLIGODENDROCUTIC	CHEN_NEUROBLASTOMA_COPY_NUMBER_GAINS	CHESLER_BRAIN_D6MIT150_QTL_CIS	CHESLER_BRAIN_D6MIT150_QTL_TRANS	CHESLER_BRAIN_HIGHEST_EXPRESSION	CHESLER_BRAIN_HIGHEST_GENETIC_VARIANCE	CHESLER_BRAIN_QTL_CIS	CHESLER_BRAIN_QTL_TRANS	COLIN_PILOCYTIC_ASTROCYTOMA_VS_GLIOBLASTOMA_DN	COLIN_PILOCYTIC_ASTROCYTOMA_VS_GLIOBLASTOMA_UP	DESCARTES_FETAL_CEREBELLUM_ASTROCYTES	DESCARTES_FETAL_CEREBELLUM_GRANULE_NEURONS	DESCARTES_FETAL_CEREBELLUM_INHIBITORY_INTERNEURONS	DESCARTES_FETAL_CEREBELLUM_OLIGODENDROCYTES	DESCARTES_FETAL_CEREBELLUM_PURKINJE_NEURONS	DESCARTES_FETAL_CEREBRUM_ASTROCYTES	DESCARTES_FETAL_CEREBRUM_EXCITATORY_NEURONS	DESCARTES_FETAL_CEREBRUM_INHIBITORY_NEURONS	DESCARTES_FETAL_CEREBRUM_LIMBIC_SYSTEM_NEURONS	DESCARTES_FETAL_CEREBRUM_OLIGODENDROCYTES	DESCARTES_FETAL_EYE_ASTROCYTES	DESCARTES_FETAL_HEART_VISCERAL_NEURONS	DESCARTES_FETAL_INTESTINE_ENS_NEURONS	DESCARTES_FETAL_LUNG_NEUROENDOCRINE_CELLS	DESCARTES_FETAL_LUNG_VISCERAL_NEURONS	DESCARTES_FETAL_PANCREAS_ENS_NEURONS	DESCARTES_FETAL_STOMACH_ENS_NEURONS	DESCARTES_FETAL_STOMACH_NEUROENDOCRINE_CELLS	DESCARTES_MAIN_FETAL_ASTROCYTES	DESCARTES_MAIN_FETAL_ENS_NEURONS	DESCARTES_MAIN_FETAL_EXCITATORY_NEURONS	DESCARTES_MAIN_FETAL_GRANULE_NEURONS	DESCARTES_MAIN_FETAL_INHIBITORY_INTERNEURONS	DESCARTES_MAIN_FETAL_INHIBITORY_NEURONS	DESCARTES_MAIN_FETAL_LIMBIC_SYSTEM_NEURONS	DESCARTES_MAIN_FETAL_NEUROENDOCRINE_CELLS	DESCARTES_MAIN_FETAL_OLIGODENDROCYTES	DESCARTES_MAIN_FETAL_VISCERAL_NEURONS	DURANTE_ADULT_OLFACTORY_NEUROEPITHELIUM_B_CELLS	DURANTE_ADULT_OLFACTORY_NEUROEPITHELIUM_BOWMANS_GLAND	DURANTE_ADULT_OLFACTORY_NEUROEPITHELIUM_CD4_T_CELLS	DURANTE_ADULT_OLFACTORY_NEUROEPITHELIUM_CD8_T_CELLS	DURANTE_ADULT_OLFACTORY_NEUROEPITHELIUM_DENDRITIC_CELLS
AAACCCAAGGAACGTC_1	0.0616818	0.0616127	0.109078	0.0746601	0.0609373	0.0503564	0.0797261	0.064098	0	0	0.134171	0.0633077	0.0811216	0	0.152448	0.108086	0.0771098	0	0.0147143	0.0443038	0.0472897	0.0781378	0.00976	0.0165833	0	0.0349913	0.0169649	0.0384508	0.0642857	0.0485678	0.0979859	0.0849797	0.0376756	0.0369412	0.0571667	0.0509147	0.0487292	0.011	0	0.00783333	0	0	0.0642678	0.028845	0	0	0.0612043	0.0698423	0.0977853
AAACCCACATATGGCT_1	0	0.13674	0.109063	0.0607129	0.054033	0.0486964	0	0.0588039	0	0	0.141403	0.124521	0.0932973	0	0.153517	0.199914	0.0650059	0	0.0283413	0.0482419	0	0	0	0	0	0.041342	0.0544474	0	0.0648178	0.0367729	0.0851346	0.0693659	0.0411022	0	0.0407051	0	0	0	0	0	0	0	0.0301038	0.0392093	0.207769	0.0362353	0.154097	0.165977	0.232172
AAACCCAGTTGGTACT_1	0.0823333	0.0661127	0.0766603	0.0562772	0.0646502	0.0468383	0.0552706	0.0812941	0	0	0.10214	0.024812	0.0422432	0	0.0550345	0.134095	0.0644765	0	0.0299048	0.0475605	0	0	0	0	0	0.0314848	0.0247982	0	0.0562754	0	0.0783161	0.0642683	0	0	0.0483333	0	0	0.038	0	0	0	0	0.0355082	0	0.156833	0	0.315742	0.262	0.188446
AAACCCAGTTGTAAAG_1	0.0412197	0.146765	0.105612	0.0623564	0.072396	0	0.0528647	0.0664118	0	0	0.164171	0.043	0.0999685	0.0583333	0.090954	0.127676	0.0586529	0	0	0	0	0	0	0	0	0	0	0	0	0	0.0743693	0	0	0	0.0245833	0	0	0	0	0	0	0	0.0393934	0.0329186	0.188944	0	0.588796	0.521032	0.193845
AAACCCATCGGTTCAA_1	0.0474167	0.17049	0.0884008	0.0593762	0.0531749	0.0341089	0.0424785	0.0884967	0.0131905	0.0186667	0.205403	0.0915128	0.121748	0.111571	0.0703333	0.115486	0.0608451	0	0	0	0.0358651	0.0723109	0	0	0.0127812	0	0	0	0	0	0.0710344	0.0552886	0	0	0	0	0	0.0105606	0	0.012125	0	0.0167029	0.0438634	0.030155	0.157046	0	0.503882	0.369185	0.188503
AAACGAATCTTCGTAT_1	0	0.121373	0.0898186	0.065505	0.0685215	0.0470462	0	0.0579281	0	0	0.193209	0.0771026	0.0977703	0	0.137494	0.196895	0.059651	0	0.0270952	0.0538319	0	0	0	0	0	0.0422208	0.0515789	0	0.0638427	0.0361978	0.0839061	0.0680894	0.0397067	0	0.0386923	0	0	0	0	0	0	0	0.0384918	0.0387597	0.21638	0.0351471	0.0883333	0.131617	0.221853
AAACGCTCAAGCTACT_1	0.0637121	0.107069	0.114707	0.0511155	0.0689142	0.0426634	0.0674653	0.0416601	0	0	0.119109	0.0683761	0.108207	0.0661429	0.0557816	0.138019	0.0616157	0	0	0.0413068	0.0330119	0.0711587	0	0	0	0.0311645	0.0359649	0	0.058911	0.0349341	0.0727746	0.0570711	0	0.0254706	0.0342692	0.0348837	0	0	0	0	0	0	0	0.0335543	0.14063	0	0.109054	0.130617	0.240218
AAACGCTGTAACAAGT_1	0.0300682	0.103426	0.0895949	0.0578878	0.0853069	0.042033	0.0401881	0.0492549	0	0	0.175031	0.0722222	0.0925811	0	0.115299	0.138571	0.0595549	0	0	0.0421799	0	0	0	0	0	0.0324459	0.0371316	0	0.056735	0	0.0758091	0.0610122	0	0	0.0380641	0	0	0	0	0	0.0613611	0	0	0	0.156	0	0.0853333	0.0906351	0.208802
AAACGCTGTGTGGTCC_1	0.0286061	0.11977	0.0966962	0.0476007	0.0669142	0.0395512	0	0.0458824	0.131905	0	0.172899	0.0609744	0.0752523	0	0.122356	0.112295	0	0	0	0	0	0	0	0	0	0	0.0380088	0.033697	0.0559006	0.0369011	0.0726072	0.0606829	0	0.0289804	0	0.0382171	0	0	0.0231919	0	0	0.0286522	0	0.0520465	0.248315	0.0371569	0.116022	0.118604	0.287969
AAAGAACAGGTATTGA_1	0	0.113882	0.0980654	0.0669802	0.0671947	0.0478383	0.0633531	0.0453922	0	0	0.128868	0.0925385	0.0823108	0	0.118264	0.179095	0.0641627	0	0	0.0424041	0	0.0726442	0	0	0	0.0327749	0.0573684	0	0.0568923	0	0.0760469	0.0613211	0	0	0.0536154	0	0	0	0	0	0	0	0.0324262	0	0.20487	0	0.110978	0.155761	0.232062
AAAGAACCAATGAAAC_1	0.0590227	0.107495	0.103196	0.0544026	0.0566964	0.0411221	0.052802	0.0663922	0	0	0.14493	0.0933333	0.0950225	0	0.0771379	0.0941143	0.0586471	0	0	0	0	0.070891	0	0	0	0	0	0.0334697	0.0582174	0.0343223	0.0743599	0	0	0.0243791	0	0	0	0	0	0	0	0.0321014	0.0393443	0	0.23038	0	0.538323	0.554721	0.21172
AAAGGATGTCCATACA_1	0.0369924	0.136123	0.129196	0.045901	0.0534257	0.0414125	0.046495	0.0818758	0	0	0.151186	0.0647009	0.0824685	0	0.0845287	0.0936095	0	0	0	0	0.031623	0	0	0	0	0	0	0	0	0.0374982	0.0722269	0.0613354	0	0.0300458	0	0	0	0	0	0	0	0.0298333	0.0311858	0	0.148491	0	0.455086	0.434104	0.205904
AAAGGATGTTATTCTC_1	0.0283636	0.104309	0.119302	0.0637822	0.0655974	0.0451287	0.0725215	0.0838954	0	0	0.14338	0.0707692	0.0757432	0	0.113885	0.124771	0.0599647	0	0	0.0400649	0	0.0719679	0	0	0	0	0.0436842	0.0325076	0.0638427	0.0502271	0.0786103	0.0665325	0.0389956	0.0316863	0.0229359	0	0	0	0	0	0	0.0316522	0	0.0355116	0.154722	0.0460392	0.119645	0.120703	0.307525
AAAGGGCAGCTGAGTG_1	0	0.101716	0.0730211	0.0496931	0.0563696	0	0.047604	0.0351373	0	0	0.190698	0	0.0535495	0.104952	0.108736	0.144752	0.0615412	0	0	0	0.036246	0.0732564	0	0	0	0	0.0368509	0	0	0.0379194	0	0	0	0	0	0	0	0	0	0	0.0637222	0.0306667	0.0318142	0	0.300639	0.0401765	0.506914	0.36045	0.517494
AAAGGTAGTCGAATTC_1	0.0295152	0.0657696	0.0878565	0.0531749	0.0633399	0.0399472	0.0417228	0.0613268	0.0974286	0	0.128845	0.0700513	0.0726306	0	0.142897	0.113638	0	0	0	0	0	0	0	0	0	0	0.0363684	0	0	0	0	0	0	0	0	0	0	0	0	0	0	0	0	0.0361008	0.239907	0.0381275	0.0623871	0.0775135	0.260737
AAAGGTAGTCGATTCA_1	0.0190606	0.0843284	0.0807932	0.0613135	0.115356	0.0422739	0.0667063	0.0404967	0	0	0.13569	0.0871111	0.0980766	0.11119	0.133172	0.158352	0.0783098	0	0.0153175	0.0465516	0.0494722	0.0825865	0	0	0	0.037961	0.0579035	0.0321515	0.0898427	0.0420256	0.0998607	0.0858659	0.05724	0.0193856	0.0580833	0.0156124	0	0.0464848	0.0169697	0	0	0.0165072	0.0393497	0.0388333	0	0.0130392	0.041	0.0651892	0.13841
AAAGTCCAGCGTCTCG_1	0.0376667	0.1215	0.0898502	0.0504323	0.0622838	0.0434983	0.0526931	0.045451	0	0	0.174589	0.0324103	0.0671306	0.0753333	0.0358851	0.101248	0.0578431	0	0	0.0418761	0	0.070234	0	0	0.0183542	0.032	0	0	0	0.0328205	0	0.0590285	0	0.0216993	0	0	0	0.0186667	0.0184444	0	0	0.0261594	0.0360273	0.0313178	0.303611	0.0353922	0.660839	0.619315	0.252472
AAAGTCCCATCGCTCT_1	0	0.0950392	0.0917511	0.0717756	0.060066	0.0542112	0	0.0606667	0	0	0.153496	0.0472821	0.0665495	0	0.133287	0.16159	0.0615922	0	0	0.0425664	0	0	0	0	0	0.033013	0.0377719	0	0.0570062	0	0.0762191	0.0631829	0	0.0341961	0.0397436	0	0	0	0	0	0	0	0	0.037155	0.257722	0	0.127419	0.157631	0.254881
AAAGTCCGTGTTGAGG_1	0.0319167	0.120245	0.104958	0.0650561	0.0609967	0.0426733	0.0660231	0.0795686	0	0	0.162349	0.0368547	0.0498288	0	0.0418621	0.0925905	0.0636588	0	0	0.0415074	0	0.0712676	0	0	0	0	0	0.0343598	0	0.0351832	0	0.0594085	0	0.025915	0	0	0	0	0	0	0	0.0252536	0.0277322	0	0.316574	0	0.582785	0.568446	0.19328
AAAGTGACAATTGAGA_1	0.0248561	0.128598	0.0956055	0.0496172	0.0732442	0.0425017	0.0470858	0.0934902	0	0	0.14262	0.0675812	0.0932027	0.0681429	0.0343793	0.111562	0	0	0.0246905	0	0	0	0	0	0	0	0	0	0.0590849	0	0.0750141	0.065626	0	0	0	0.0247674	0	0	0	0	0	0.0250652	0	0	0.231509	0	0.444312	0.477311	0.19189
AAAGTGAGTCTTACAG_1	0	0.0712941	0.0969008	0.066264	0.0599241	0	0.0475512	0.0989281	0	0	0.125271	0.0722735	0.0654505	0.104571	0.0571839	0.107933	0.0635118	0	0	0.0544867	0.039131	0.0724519	0	0	0	0.0505065	0.0255526	0	0.0653727	0	0.0854961	0.0648374	0.0438133	0	0.0363205	0	0	0	0	0	0	0	0.0360984	0	0.139389	0	0.295828	0.250243	0.157201
AAATGGAAGATGTTGA_1	0.0624015	0.119299	0.0735591	0.0526964	0.0949802	0.0498317	0.038066	0.0570719	0.013381	0	0.185496	0.0635641	0.0728829	0	0.0768276	0.0981143	0	0	0	0.0380383	0	0.069383	0	0	0	0	0.0383509	0	0.054323	0.0326264	0.0710407	0.0600528	0.0257289	0.0182288	0	0	0	0	0.0130808	0	0	0.0184638	0	0.0364612	0.343981	0.0399804	0.22028	0.206041	0.371339
AAATGGAGTACAGTAA_1	0.0329621	0.0941225	0.0815084	0.0604488	0.0550066	0.0401122	0	0.0486863	0	0	0.177023	0.0512393	0.0631667	0	0.136092	0.1788	0.0603608	0	0	0.0433923	0	0	0	0	0	0.0342251	0.0384035	0	0.0575859	0	0.0770955	0.0626829	0	0	0.0433333	0	0	0	0	0	0	0	0	0.0389419	0.238148	0.0378333	0.190527	0.148694	0.246647
AACAAAGAGCTGGTGA_1	0.0361364	0.108534	0.088846	0.0545512	0.058769	0	0.0466601	0.0648301	0	0	0.134349	0.0423248	0.0512658	0	0.0836897	0.109276	0.0591784	0	0	0.0475693	0.0463294	0	0	0	0	0.040355	0.0250614	0	0.0563375	0	0.0752081	0.0602317	0	0	0.0356026	0.0296512	0	0	0	0	0	0	0.0310328	0	0.15987	0	0.450269	0.37823	0.138517
AACAAAGGTGTGTACT_1	0.0473788	0.111186	0.0924409	0.0788944	0.0643993	0.0380693	0.0662508	0.0639346	0	0	0.134698	0.0544872	0.0718063	0	0.0918046	0.139457	0.0591471	0	0	0.0415664	0	0	0	0	0	0.0315455	0.0249211	0	0.0589482	0.037989	0.0771565	0.0627622	0	0.0309216	0.0353974	0	0	0.0400455	0	0	0	0.0308043	0.031918	0.0367868	0.156648	0	0.374935	0.292279	0.162192
AACAACCGTCCGTACG_1	0.0259242	0.117809	0.098711	0.0530759	0.0488647	0	0.0449967	0.0521634	0	0	0.148163	0.0528889	0.0898333	0.128048	0.0386437	0.0981143	0.0605608	0	0	0	0	0	0.0148	0	0	0	0	0	0.0543892	0	0.0722629	0.059752	0	0	0.0308205	0	0.015625	0	0	0	0	0	0.0345683	0.0303101	0.22413	0.016	0.615591	0.517878	0.197534
AACAAGAAGACAACAT_1	0.0449242	0.124691	0.0875549	0.0768713	0.0601485	0.0355545	0.0533069	0.084902	0	0	0.19014	0.0241709	0.0579009	0.0660952	0.0872529	0.113133	0.0602922	0	0.0190079	0.0393186	0.0363968	0.0700785	0	0	0	0	0	0	0.0547267	0.0349304	0.0717199	0.0570691	0.0276578	0.0254641	0.0256282	0	0	0.017197	0.0174646	0	0	0.0247536	0.0236776	0.0309419	0.165296	0.017598	0.437505	0.255378	0.185955
AACAAGAAGGATTTAG_1	0.0420606	0.112436	0.106283	0.0472277	0.0507591	0.0493564	0.0594719	0.0616993	0	0	0.159504	0.0680085	0.110365	0.0648571	0.0245057	0.106476	0.0589216	0	0	0	0	0	0	0	0	0	0	0.034	0.0587992	0	0.0747981	0.065065	0.0305333	0	0.0254615	0.0242326	0	0	0	0	0	0.0245652	0.0344262	0.0385659	0.2205	0	0.542409	0.524027	0.185438
AACAAGAAGTCCGCGT_1	0.0353182	0.13927	0.0928228	0.0473135	0.0637129	0.0379043	0.0470462	0.0536144	0	0.0491667	0.191287	0.0600171	0.0607793	0.133905	0.0252529	0.107248	0	0	0	0	0.0331627	0	0	0	0	0	0	0	0	0.0350733	0	0.0595183	0	0.025719	0	0	0	0.0279848	0	0	0	0.0250362	0	0.0337016	0.166657	0.0245784	0.610495	0.556878	0.225729
AACAAGACACTCATAG_1	0.028197	0.087348	0.0843481	0.0486601	0.0654818	0.0413234	0.047363	0.0477516	0	0	0.196589	0.0283077	0.0626306	0.117286	0.0303678	0.0935714	0.0599216	0	0	0	0	0.0719327	0	0	0	0	0	0	0	0	0	0.0592541	0	0	0	0	0	0	0	0	0	0	0	0	0.212176	0	0.543656	0.518023	0.215028
AACACACTCAACTTTC_1	0.0346061	0.0756814	0.0864536	0.0550561	0.0795974	0.0392739	0.0590462	0.0497843	0.0877143	0	0.143814	0.0280513	0.0373739	0	0.131149	0.109895	0	0	0.0279524	0	0	0	0	0	0	0	0.0379123	0	0	0.0387582	0	0.0579919	0	0	0	0.0497132	0	0	0	0	0	0.0323261	0	0.0376008	0.242833	0.0372353	0.190677	0.165523	0.27704
AACCAACAGAGGGTAA_1	0.0255076	0.0952696	0.0907152	0.0539076	0.0606106	0.0362541	0.0411221	0.0489869	0.0160476	0.0128333	0.141589	0.0500085	0.0857703	0.0300952	0.0521264	0.0964381	0.0569118	0	0	0	0	0.0694728	0	0	0.0134062	0	0.0149211	0	0	0.0310806	0.07159	0.0596159	0	0	0.018891	0	0	0.0114697	0	0	0	0.0171377	0.0248361	0.0317636	0.204546	0.0138922	0.610409	0.505631	0.221116
AACCAACAGGGCGAGA_1	0.0203636	0.109221	0.094116	0.0470132	0.0636535	0	0.0638647	0.0595882	0.132429	0	0.135922	0.0548974	0.0867973	0.0209524	0.113644	0.102695	0.0613392	0	0	0	0	0.0724535	0	0	0.0144792	0	0.0405614	0	0.0541573	0.0314579	0	0.0551423	0	0	0.0308141	0.0170853	0	0	0	0	0	0.0178841	0	0.036686	0.411917	0.0188039	0.199613	0.205604	0.388822
AACCAACTCATGCAGT_1	0	0.0917843	0.0720675	0.0606007	0.071264	0.04067	0	0.035732	0	0	0.150581	0.0291538	0.0663739	0	0.111414	0.141762	0.0601157	0	0	0.0430236	0	0	0	0	0	0.033684	0.0372018	0	0.0573271	0	0.0767042	0.0621748	0	0	0.0417308	0.033186	0	0	0	0	0	0	0	0.0379264	0.257981	0	0.0975806	0.113216	0.256562
AACCACAAGGTCCAGA_1	0.025197	0.0950637	0.0981962	0.0583729	0.0791716	0.0356997	0.0520561	0.0718235	0	0.0269	0.198287	0.0475556	0.0701532	0.0361429	0.200908	0.12401	0.0577392	0	0	0	0.0305119	0.070149	0	0	0.0178021	0	0.036693	0	0	0.0326264	0	0	0	0.0213529	0	0.0357442	0	0	0	0	0	0.0201957	0	0.0366705	0.422778	0.0401961	0.341118	0.278023	0.524831
AACCACAGTGGCTTAT_1	0	0.100431	0.0794916	0.0623201	0.0581419	0.0400825	0.0415611	0.049	0	0	0.130101	0.0651026	0.0921847	0	0.135218	0.207305	0.0603431	0	0.0298968	0.0493982	0	0	0	0	0	0.043039	0.054114	0	0.0660352	0.0466227	0.0866682	0.0709593	0.0428444	0	0.0432179	0	0	0	0	0	0	0	0.0311749	0	0.233685	0.0354412	0.216935	0.181495	0.24159
AACCACATCTAGACAC_1	0	0.118162	0.0842194	0.059802	0.0552178	0.0490231	0.0414785	0.0486797	0	0	0.135101	0.131068	0.110477	0	0.133506	0.204819	0.0602647	0	0.0295794	0.0491622	0	0	0	0	0	0.0426926	0.0540351	0	0.0657867	0.0373443	0.0863552	0.0706341	0.0424889	0	0.0427051	0	0	0	0	0	0	0	0.0309563	0	0.141926	0	0.16571	0.129694	0.240664
AACCATGAGACATACA_1	0.0227273	0.118657	0.0976603	0.05167	0.0513663	0.0369901	0.0566007	0.0748366	0	0	0.169884	0.0356923	0.0753514	0.130286	0.0883908	0.0981619	0.0585059	0	0	0.0452802	0.0383571	0.0707756	0	0	0	0.0369957	0.017193	0.0406515	0.0544803	0	0.0724006	0.0598089	0.0271289	0	0	0	0.0165417	0	0.0162626	0	0	0	0.0260546	0.0304806	0.207981	0	0.553484	0.566284	0.21209
AACCCAATCTGCGGAC_1	0.0459621	0.101363	0.09823	0.0478746	0.061495	0.0360891	0.0611815	0.0907124	0	0	0.148372	0.0400342	0.0619459	0.114714	0.0583333	0.0909524	0.0612451	0	0	0	0.0309802	0.0716763	0	0	0	0	0.0269825	0.0321629	0	0	0.0743709	0.063376	0	0	0	0	0	0.032303	0	0	0.0268611	0	0.0329344	0.0315698	0.190139	0	0.649505	0.48941	0.21874
AACCCAATCTGTCTCG_1	0.053303	0.123363	0.109038	0.0523399	0.0665413	0	0.040264	0.0718497	0	0	0.147775	0.0597009	0.0781622	0	0	0.0861524	0.0632137	0	0	0.045177	0.0318333	0.0746234	0	0	0	0.0368442	0.0215439	0	0	0	0	0.0614654	0	0	0	0	0.026875	0	0	0	0	0	0.0308962	0.036062	0.235769	0	0.535688	0.521023	0.233949
AACCTGAAGTCCGTCG_1	0	0.122765	0.0838882	0.0604851	0.0626865	0.039429	0	0.0479281	0	0	0.14445	0.100333	0.110599	0	0.127632	0.182143	0.0599549	0	0.0283254	0.0482301	0	0	0	0	0	0.0413247	0.0546228	0	0.0609814	0	0.0822285	0.0655955	0.0328756	0	0.0406795	0	0	0	0	0	0	0	0.0300929	0.0374729	0.212852	0.0386569	0.191753	0.144757	0.283257
AACCTTTAGATGACAT_1	0.0796818	0.131216	0.0708186	0.103521	0.0943927	0.0853696	0.0489043	0.0448562	0	0.0254667	0.27245	0.080453	0.125865	0.157571	0.116356	0.128238	0.0718431	0.0201135	0.0243651	0.0432979	0.0303413	0.0733205	0.0169867	0.0495833	0	0.0370043	0.0828596	0.105277	0.156358	0.0631026	0.135836	0.142124	0.117609	0.0386928	0.0446474	0.0369845	0	0.0274242	0.0406162	0	0	0.0247681	0.0472514	0.0624884	0	0.0176078	0.0406237	0.0864099	0.131556
AACCTTTAGCTGCCAC_1	0.0640985	0.129853	0.104705	0.0422871	0.0528086	0.0361155	0.0464158	0.0807059	0	0	0.146279	0.0342821	0.0626486	0.126048	0.0548966	0.1096	0.0579863	0	0	0.0440531	0.0310119	0.070351	0	0	0	0	0.0197281	0.0353864	0	0.0330879	0	0.0659715	0.0284133	0.0221765	0	0.0205349	0	0.0325455	0	0	0	0.0272174	0.0495027	0.0316008	0.209981	0.0192647	0.643366	0.504027	0.182314
AACCTTTAGTCCTGCG_1	0.0681742	0.13275	0.0936498	0.0476634	0.0656601	0	0.0582244	0.0846928	0	0	0.162372	0.0642051	0.0971036	0	0.0997471	0.108562	0.0592863	0	0	0	0.0306548	0.0702067	0	0	0.0181771	0	0	0	0	0	0.0718451	0.0573943	0	0	0	0.0198372	0.0206875	0	0	0	0	0	0.0241148	0.0341705	0.209426	0.0363824	0.570688	0.538113	0.198709
AACGAAAAGTGCGTCC_1	0.0235152	0.11975	0.10912	0.0537393	0.0687987	0.0373333	0.0573333	0.0596601	0	0.0884	0.176178	0.086359	0.100293	0	0.0232644	0.0923048	0.0587098	0	0	0.0448909	0	0.0709423	0	0	0	0.0364242	0	0	0	0.0344396	0.0725634	0	0.0300533	0.0245882	0	0.0233953	0	0.0253636	0	0	0	0.0237826	0	0.0377287	0.182481	0.0339706	0.395667	0.477023	0.227395
AACGAAACAGGCTACC_1	0.0224091	0.128191	0.109359	0.0463069	0.0618317	0.04067	0.0403696	0.0634902	0	0	0.15776	0.0453333	0.0763919	0.0527619	0.0406092	0.103419	0.0573784	0	0.0178968	0.0449735	0.0364881	0	0	0	0	0	0	0	0	0.0319524	0	0.059935	0	0	0	0	0	0	0.0160505	0	0	0.0188623	0.0321475	0.0369496	0.267333	0.0162255	0.714516	0.48827	0.21178
AACGAAACATGACGTT_1	0	0.118461	0.0901076	0.0730594	0.0673036	0	0.0710165	0.0851242	0	0	0.12593	0.0509744	0.0651712	0	0.0312069	0.105533	0	0	0	0.0410383	0	0	0	0	0	0.0390087	0.0233509	0	0	0.0369707	0	0.0582012	0	0.0291046	0	0	0	0	0	0	0	0.0287899	0	0.0357093	0.124204	0	0.407043	0.340761	0.183384
AACGAAAGTCGTGGTC_1	0.0226288	0.115725	0.0907595	0.042	0.0634191	0.0441749	0.0405611	0.0640784	0	0	0.14293	0.063188	0.0890541	0.0541429	0.0617241	0.0941524	0	0	0	0.0405634	0.0320119	0	0	0	0	0.0300736	0	0	0.0556004	0.042685	0.0758075	0.0658232	0.0295333	0.0393007	0	0.0224884	0	0	0	0	0	0.0321594	0.0319672	0.0325775	0.232296	0	0.618914	0.577545	0.183686
AACGAAAGTCTAACTG_1	0.0717576	0.0825637	0.0804346	0.0535479	0.0412541	0.0359736	0.0491749	0.0515621	0	0	0.168566	0.0331795	0.0965495	0.124476	0.0628966	0.113905	0.0594706	0	0	0	0.0308413	0	0	0	0	0	0	0	0.0549896	0	0	0.0589268	0	0	0	0	0	0.0191212	0	0	0	0.0313768	0.0427978	0.0314341	0.153167	0	0.524785	0.430104	0.190788
AACGGGAAGTGAGTTA_1	0	0.0790686	0.075211	0.0420165	0.0923663	0.0399472	0	0.035366	0.0974286	0	0.164884	0.0469231	0.0423874	0	0.164644	0.113676	0	0	0	0	0	0	0	0	0	0	0.0380877	0	0	0	0	0	0	0	0	0	0	0	0.0309091	0	0	0	0	0.0462984	0.287602	0.038098	0.141301	0.127541	0.299588
AACGGGACACTAACGT_1	0.0302803	0.115402	0.0807785	0.0495809	0.055769	0	0.0402805	0.0494771	0	0	0.144457	0.0707692	0.0666126	0.102238	0	0.0923429	0	0	0	0	0	0	0	0	0	0	0	0	0	0	0	0	0	0	0	0	0	0	0	0	0	0	0	0	0.216509	0	0.611667	0.606378	0.170678
AACGGGACAGAAGCTG_1	0	0.0688235	0.0856962	0.0420198	0.0571122	0.0492706	0	0.0354379	0	0	0.177031	0.0351624	0.0365	0	0.0412529	0.117495	0	0	0	0	0	0	0	0	0	0	0.0375263	0	0	0.0380476	0	0	0	0	0	0	0	0	0	0	0.0646944	0.0309203	0	0.0385349	0.348519	0.0382255	0.201839	0.186829	0.376771
AACGGGAGTTAGGGAC_1	0	0.131495	0.0934599	0.0874686	0.0669109	0.041604	0.0406865	0.0976405	0	0	0.19938	0.0660513	0.0870586	0	0.165138	0.258667	0.0621039	0	0.0269286	0.0576431	0.0376111	0	0	0	0	0.0551385	0.0449912	0	0.0793043	0.0391795	0.0975102	0.0903984	0.0576089	0	0.0691538	0	0	0	0	0	0	0	0.0671749	0.0480271	0.182065	0.0355686	0.0945806	0.116405	0.170884
AACGGGATCGAACCTA_1	0	0.0903725	0.108348	0.0502244	0.0562904	0	0.0645578	0.0356797	0.135429	0	0.161395	0.107812	0.079536	0	0.133954	0.176038	0.0596784	0	0	0.0455988	0	0	0	0	0	0.0374632	0.0353158	0	0.0568654	0.0373553	0.0760063	0.0634329	0	0.0297908	0.0388718	0	0	0	0	0	0	0	0.0327923	0	0.0748519	0.0306863	0.0714086	0.110509	0.138463
AACGTCACAGGCGAAT_1	0.026	0.136799	0.105188	0.0420561	0.0699208	0.0384158	0.0485809	0.12185	0	0	0.177349	0.10012	0.106108	0.106714	0.0700115	0.0925143	0.0593529	0	0	0	0	0.070234	0	0	0	0	0	0.0319167	0	0.035641	0.0730767	0.0574634	0	0.0216993	0	0	0	0	0	0	0	0.0205797	0.0242077	0.0368566	0.202843	0.018549	0.668065	0.611419	0.221412
AACGTCAGTCCCGCAA_1	0.0673333	0.102637	0.101219	0.0870363	0.0574125	0	0.0567096	0.039719	0.169952	0.0418667	0.146961	0.0325983	0.0613604	0	0.0945977	0.152429	0.0586196	0	0.0370476	0.0442124	0.0322937	0.0708686	0	0	0	0.030381	0.0430175	0	0.0557474	0.0429194	0.0724914	0	0	0.032098	0.0319487	0.0434419	0	0	0	0	0	0.040558	0.0471257	0.0328527	0.254037	0.0368039	0.156989	0.184595	0.325192
AACGTCATCCGAGTGC_1	0.0705455	0.104299	0.104205	0.0566106	0.0591518	0.0364488	0.0520264	0.0629346	0	0.0344667	0.203543	0.0671709	0.077964	0	0.0635862	0.0929429	0.0581843	0	0	0.0509941	0	0.0705128	0	0	0	0.045381	0	0	0	0	0.072144	0.056252	0	0	0	0	0	0.0478636	0	0	0	0	0.0325355	0.0319922	0.294935	0.0202549	0.531645	0.483878	0.218167
AACTTCTCAGTCGAGA_1	0.0473712	0.1115	0.0992278	0.0604092	0.0618812	0.0403234	0.0625281	0.0894706	0	0	0.149465	0.0339658	0.0676622	0.0316667	0.0408391	0.119143	0.059998	0	0	0.0454189	0.0376548	0.0699984	0	0	0	0.0371991	0.0309123	0	0.0546232	0.0377582	0.0749562	0.0586382	0	0.0305098	0	0.0188295	0	0.0164394	0	0	0	0.0348623	0.0451913	0	0.217611	0	0.671516	0.600968	0.225325
AACTTCTGTTCGGTAT_1	0.0356288	0.0939069	0.106557	0.0640297	0.0627096	0.0426106	0.057495	0.084732	0	0	0.130233	0.0261709	0.0767658	0.0772381	0.0274943	0.11101	0.0618451	0	0.0262063	0.0466549	0	0	0	0	0	0.0321732	0	0.0315038	0.0560704	0	0.0717011	0.0690102	0	0	0.0271282	0.019124	0	0	0.0266263	0	0	0	0.0427377	0.0308953	0.223009	0.0264902	0.530226	0.468932	0.169472
AAGAACACAGATAAAC_1	0.0333636	0.115887	0.104068	0.0429406	0.0773498	0.0354059	0.0606436	0.0690523	0.0319048	0.0714667	0.154031	0.0551026	0.0718919	0.0319048	0.0808391	0.0996952	0.0628235	0	0	0.0410383	0.0326508	0.0743045	0	0	0	0.0280519	0	0	0.0559337	0	0.0755806	0.061061	0.0302489	0	0	0	0	0	0.0314141	0	0	0	0.0346557	0.0307674	0.262648	0.0311373	0.473774	0.439144	0.226828
AAGACAACAAAGCACG_1	0	0.0936078	0.102772	0.0675941	0.0989472	0	0.0549472	0.054451	0	0	0.20331	0.0653675	0.0643468	0	0.148667	0.141314	0.0582686	0	0	0	0	0	0	0	0	0	0.0376579	0	0	0.0336154	0	0.0563394	0	0	0	0.0216512	0	0	0	0	0.0652778	0	0.0253934	0.0369302	0.487398	0.0498235	0.302645	0.289041	0.512825
AAGACAACATCCTTGC_1	0.0413258	0.0811765	0.100977	0.0452409	0.0840693	0.0432739	0.0452409	0.0493791	0.133952	0	0.151419	0.0357949	0.0572072	0	0.0837816	0.119448	0.0572176	0	0	0	0.0294563	0.0697228	0	0	0	0	0.0379561	0	0	0.0418645	0.0713725	0.0561667	0.0266711	0.0348889	0	0.0174961	0	0	0	0	0.0161944	0.0182681	0.0224645	0.0335775	0.324537	0.0427549	0.210129	0.197401	0.311429
AAGACTCTCGCCCAGA_1	0.0350076	0.0936814	0.0953122	0.0596601	0.0944257	0.0391749	0.0409208	0.062817	0	0	0.149628	0.0625726	0.082527	0	0.156057	0.179581	0.0598039	0	0.0277143	0.0477758	0	0	0	0	0	0.040658	0.043386	0	0.0606625	0	0.0817465	0.065126	0.0325333	0	0.0396923	0	0	0	0	0	0	0	0.0296721	0.0372442	0.182944	0.0377549	0.147527	0.138536	0.224006
AAGATAGAGATGCAGC_1	0.0620379	0.10725	0.0967532	0.0408812	0.0843168	0.0377393	0.054099	0.0702549	0	0	0.182132	0.0354872	0.0661441	0.0655714	0.0860575	0.0940857	0.058951	0	0	0.0446519	0	0	0	0	0	0	0	0	0	0.0397802	0.0727559	0.0570467	0	0.0341176	0	0	0	0.0272273	0	0	0	0.0343478	0.0335574	0	0.236787	0	0.533957	0.477387	0.19898
AAGATAGAGGGTATAT_1	0.0534091	0.11275	0.101219	0.0581947	0.0455215	0.0455215	0.037396	0.0819935	0.060619	0.0440333	0.153217	0.0547521	0.0924189	0.178952	0.0487586	0.0931905	0	0	0	0.0409646	0.0325516	0	0	0	0.0231562	0.0306623	0	0	0	0	0.0779609	0.0593374	0	0	0.0310962	0	0	0.0446515	0	0	0	0	0	0.0331047	0.224194	0	0.481828	0.495599	0.180997
AAGCATCGTCATCACA_1	0	0.158578	0.0981751	0.046835	0.0844851	0	0	0.0756471	0	0	0.175783	0.0439231	0.0703919	0.099381	0.0702299	0.124333	0.0594941	0	0.0298968	0.0420885	0	0	0	0.0298681	0	0.0323117	0.0380877	0	0.0566708	0	0.0757121	0.0576098	0	0	0.0376667	0	0	0	0	0	0	0	0	0.044186	0.186407	0.0378824	0.129763	0.14932	0.294364
AAGCCATAGGGTCTTT_1	0.0523561	0.0767745	0.0879388	0.0447591	0.0924158	0.0428548	0.0441386	0.037902	0.129857	0	0.181643	0.0404359	0.0631486	0.0109524	0.0938506	0.164514	0.0601725	0	0	0.0378879	0.0284127	0.0721378	0.0105067	0	0	0	0.0552281	0.0297121	0.0537226	0	0.074025	0.0586951	0.0342044	0	0.0307564	0.034814	0	0	0	0	0	0	0	0.0373798	0.309778	0.0146863	0.197097	0.196703	0.349251
AAGCCATTCTCATTTG_1	0.0227652	0.103779	0.0932954	0.0516337	0.0757228	0.0412442	0.0558416	0.0790196	0	0	0.167705	0.056812	0.0771351	0.055	0.0620115	0.116362	0.0585157	0	0	0.0506785	0.0291389	0.0701891	0	0	0	0.0341039	0	0	0	0	0.0712473	0.0550874	0	0	0	0	0	0.0448485	0	0	0	0	0.0240546	0	0.209593	0	0.611753	0.608739	0.230853
AAGCGAGAGCCAGAGT_1	0.0658561	0.0813725	0.101909	0.0567855	0.0920726	0.0548812	0.0598053	0.0621176	0	0.0244333	0.0907209	0.0537436	0.0624324	0.032619	0.0776092	0.0495333	0.0613765	0.0198936	0	0.0460147	0.0484722	0.0777324	0.0165733	0.0201319	0	0.03529	0	0.0426288	0.0606211	0.0528755	0.0837997	0.0941626	0.0403111	0.053281	0.0358654	0.0401085	0	0.0515909	0.0236566	0	0	0.0347464	0.0705683	0.0333178	0.0176204	0	0	0.0498649	0.0900508
AAGCGAGTCTTCGACC_1	0.0471742	0.0884657	0.116044	0.0561155	0.0553003	0.0476403	0.0581947	0.0872026	0	0	0.130674	0.0604444	0.0871937	0.22581	0.0583448	0.0920286	0.0626039	0	0	0	0	0.0724167	0	0	0	0	0	0	0	0	0	0.0586667	0	0	0.0238333	0.0222636	0.0272083	0.0459091	0	0	0	0.0227246	0.0378634	0	0.303972	0	0.569204	0.573716	0.226768
AAGCGTTGTCTGTTAG_1	0.0320833	0.0995	0.081289	0.0643927	0.0531254	0.039363	0	0.0461634	0.132714	0	0.184558	0.0483077	0.0908468	0	0.156747	0.192638	0.0599157	0	0	0.0427227	0	0	0	0	0	0.0332424	0.0283596	0	0.0571159	0	0.076385	0.0617602	0	0	0.0404231	0	0	0	0	0	0	0	0	0	0.245667	0	0.131495	0.148644	0.237712
AAGCGTTTCGCAATGT_1	0.0345758	0.0811176	0.0937405	0.0605083	0.0844653	0.0506271	0.0649175	0.0435752	0.102619	0	0.14569	0.092641	0.086009	0.102619	0.148851	0.1282	0.0644059	0	0	0.0393038	0	0.0745272	0	0	0	0	0.0429474	0	0.0547164	0.0348938	0.0717121	0.0556911	0.0276356	0	0.0255641	0.0387984	0	0	0	0	0.0739722	0.0198406	0.038847	0	0.348546	0.0506569	0.231269	0.255257	0.421398
AAGGAATAGTGTTCAC_1	0.043303	0.120475	0.1005	0.060066	0.0782475	0.0367921	0.0540858	0.0421176	0	0	0.13186	0.100325	0.113153	0.0519048	0.0358046	0.102762	0.0645529	0	0	0.0549912	0	0.0740385	0	0	0	0.0367403	0	0	0.0576729	0	0.0739468	0.0636911	0.0293244	0	0	0	0.0486667	0	0.0212525	0	0	0	0.0257268	0.0364574	0.148852	0	0.461538	0.480829	0.227381
AAGGAATCACGTAGTT_1	0.037697	0.0669167	0.0795675	0.0633333	0.0819604	0.0499637	0.0468845	0.0687255	0.00895238	0	0.138078	0.0418291	0.0757568	0.107143	0.0634483	0.13781	0.0626275	0.0163688	0	0.0442773	0.0399167	0.0704038	0	0	0.013375	0.0361558	0.0407895	0.0306591	0.0591946	0.0572674	0.0850391	0.0651687	0.0378978	0.031098	0.06875	0.0151318	0.00804167	0	0.0136162	0.00841667	0.00772222	0	0.0475355	0.030031	0.0157222	0.0124314	0.0422043	0.0621667	0.104438
AAGGAATTCCGAGGCT_1	0.0409015	0.0788676	0.113962	0.0504323	0.058901	0	0.0449076	0.0729477	0	0.1246	0.146961	0.0226581	0.0460315	0	0.0865632	0.1022	0.0609176	0	0	0	0	0.0746202	0	0	0	0	0	0	0.0557536	0	0.0724961	0.0586423	0	0	0.0244936	0.023062	0	0	0	0	0	0	0.0315847	0.0365504	0.211222	0	0.460194	0.513162	0.224619
AAGGTAAAGATGAAGG_1	0	0.0740392	0.0847511	0.0644884	0.06233	0.0467129	0.0613861	0.0343464	0	0	0.173713	0.0679915	0.0471937	0	0.123034	0.142438	0	0	0	0	0	0	0	0	0	0	0.0373246	0	0	0	0	0	0	0	0	0	0	0	0	0	0.0708611	0	0	0	0.384685	0.0403333	0.239441	0.244464	0.561876
AAGGTAAAGCCGTAAG_1	0.0356212	0.0845441	0.109089	0.07467	0.0753069	0.0576304	0.0600198	0.0548235	0	0	0.149798	0.0769744	0.0701351	0.114238	0.163046	0.164486	0.0857902	0	0	0.0423068	0.0505397	0.0882708	0.0154933	0	0	0.0277662	0.0426053	0.0415568	0.0810062	0.0566813	0.102023	0.0874329	0.0765778	0.0383333	0.0693397	0	0.0167083	0.0600758	0.0401515	0.02575	0	0.0190725	0.0825082	0.0418256	0.0730556	0.0165098	0.0831183	0.0733018	0.148695
AAGTACCAGTGCAACG_1	0	0.121005	0.0908692	0.0574917	0.0715809	0.0417954	0.0489175	0.0739739	0	0	0.198163	0.0595897	0.0853423	0	0.174713	0.201914	0.0599216	0	0.0281905	0.0481298	0	0	0	0	0	0.0411775	0.0479035	0	0.0646998	0.0367033	0.0886808	0.0692114	0.0409333	0	0.0555962	0	0	0	0	0	0	0	0.03	0	0.196444	0.0361373	0.165237	0.134554	0.214136
AAGTACCCATTCACAG_1	0	0.0955686	0.122903	0.0598944	0.0715842	0.0469043	0.0762739	0.0581176	0.126952	0.0467333	0.165705	0.0590256	0.0490901	0.0644762	0.0581954	0.101562	0	0	0	0	0	0	0	0	0	0	0	0	0	0.0348059	0.0727199	0.057	0.0304978	0.0252418	0	0.0343411	0	0	0	0	0	0.0245072	0	0.0334186	0.0946852	0	0.0793656	0.146284	0.272384
AAGTCGTAGTTAGTGA_1	0.0174545	0.0925098	0.0754705	0.048231	0.0673795	0.0418548	0.0500132	0.0607778	0.021619	0	0.126574	0.0337949	0.0625676	0	0.0330115	0.0935905	0.0571412	0	0	0.0385487	0.0293016	0.0696603	0	0	0	0	0	0	0.0541863	0.0315092	0.0713114	0.0551707	0	0.0193595	0	0.0203876	0.0135833	0	0	0	0	0.020971	0	0	0.237352	0.0150392	0.684989	0.552144	0.214263
AAGTCGTCACGCAAAG_1	0	0.0712157	0.0801371	0.0417987	0.080297	0.043165	0.0755281	0.0564379	0	0	0.160163	0.059641	0.0719685	0.207952	0.0295632	0.250943	0.0714667	0	0.0276349	0.0513569	0	0.0737596	0	0	0	0.0405714	0.0644737	0.0356667	0.0777329	0.0464469	0.0961362	0.0804126	0.0483733	0.0281699	0.0761026	0.0276434	0	0	0.0284444	0	0	0.0277536	0.0555956	0.0450969	0.0461296	0.0738529	0.0414194	0.0488243	0.132921
AAGTCGTCACTGAGGA_1	0.0323333	0.0998529	0.090519	0.058363	0.0628416	0.0395908	0	0.0480654	0.136238	0	0.157767	0.0450769	0.0755766	0	0.169563	0.191648	0.060051	0	0.0287143	0.0485192	0	0	0	0	0	0.0417489	0.054693	0	0.0611843	0	0.0825352	0.0658943	0.0330933	0	0.0413077	0	0	0	0	0	0	0	0.0303607	0	0.208824	0	0.109419	0.111414	0.271285
AAGTCGTCAGACGCTC_1	0.0409848	0.135382	0.0839578	0.0539604	0.116898	0.0565545	0.0529175	0.0511569	0	0	0.142519	0.0577692	0.106392	0.0857619	0.17577	0.196733	0.0731529	0	0.027627	0.055292	0.0393968	0.080774	0	0.0278819	0	0.0481775	0.0599298	0.0356629	0.07	0.0503663	0.0943286	0.076248	0.0477289	0	0.0520321	0	0	0	0.0528384	0	0	0	0.0628798	0.0351512	0	0	0.0412581	0.0691982	0.114616
AAGTCGTCAGCTTTGA_1	0.0325909	0.105475	0.0788608	0.0582574	0.0457954	0.0395644	0.0412871	0.0481307	0	0	0.14576	0.0834017	0.107396	0	0.117839	0.201657	0.0600353	0	0.0286508	0.048472	0	0	0	0	0	0.0416797	0.0748772	0	0.06506	0.0464835	0.0892113	0.0696829	0.0414489	0.0337386	0.0412051	0	0	0	0	0	0	0.0339275	0.0303169	0	0.21013	0.0346275	0.182925	0.141694	0.250201
AAGTGAATCGCGTGCA_1	0.0255152	0.125745	0.103293	0.0423696	0.058429	0.0349571	0.0462706	0.0593203	0	0.0112	0.128984	0.0231795	0.0627072	0	0.0457816	0.096819	0.0621843	0	0	0	0.0286429	0.0697885	0	0	0.0128958	0	0.0144912	0.0299318	0.0538427	0.0389121	0.0714366	0.0548333	0	0.0325686	0.0201538	0.015907	0	0.0107273	0	0	0	0.0308478	0	0.040624	0.286778	0.0367941	0.660806	0.41495	0.249381
AAGTGAATCGTTCTAT_1	0.0330606	0.103691	0.117549	0.0608416	0.0687954	0	0.0496502	0.0733856	0	0	0.201442	0.0623419	0.0794369	0.10219	0.124379	0.0870476	0.0604588	0	0	0	0	0	0	0	0	0	0	0	0.0558923	0.037707	0	0.0593354	0	0.0304183	0	0	0	0.0257273	0	0	0	0.0302464	0.0449454	0	0.196417	0	0.527108	0.523383	0.204808
AAGTTCGCACGCAAAG_1	0.0175909	0.0698529	0.098538	0.0368812	0.0705446	0.0399769	0.0558515	0.0640131	0.0978571	0	0.14676	0.0808205	0.0790135	0.14219	0.0975402	0.165457	0.0602804	0	0.015373	0.0379676	0	0.0725705	0	0	0	0	0.0555614	0	0.0537785	0.0373736	0.0749468	0	0.0368222	0.0180719	0.0299038	0.0173333	0	0	0	0	0.00963889	0.029587	0.0223497	0.0291667	0.368157	0.0173235	0.259581	0.203626	0.368992
AAGTTCGCACTACCGG_1	0	0.10202	0.110346	0.0799736	0.0639043	0	0.0425281	0.0460131	0.143714	0	0.143248	0.0680256	0.0760586	0.130857	0.165345	0.131305	0	0.0294255	0	0.0431947	0.0375992	0	0	0	0	0	0	0	0.0574472	0	0.0737762	0.058372	0	0.0356275	0	0.0294031	0	0.0371061	0	0	0	0	0	0	0.0532407	0.0355392	0.0313656	0.0763559	0.111486
AAGTTCGGTCGTAATC_1	0	0.11699	0.0768903	0.0589439	0.0741617	0.039736	0	0.0609869	0	0	0.153217	0.0624103	0.0855045	0	0.160425	0.199724	0.0601373	0	0.0290635	0.0487788	0	0	0	0	0	0.0421299	0.0542982	0	0.065383	0.0371062	0.0858466	0.0701057	0.0419111	0	0.0418718	0	0	0	0	0	0	0	0.0306011	0.0377442	0.151981	0	0.111516	0.115829	0.212689
AATAGAGCAGATCATC_1	0.0349697	0.127505	0.066597	0.0625611	0.0812706	0.0400792	0.041505	0.0483987	0	0	0.17331	0.0724615	0.0742613	0	0.164736	0.172124	0.0603412	0	0	0.0433628	0	0	0	0	0	0.0341818	0.0369912	0	0.0626915	0	0.0770642	0.0626423	0	0	0.0432051	0.0331938	0	0	0	0	0	0	0	0.0379302	0.236352	0.0380686	0.117065	0.131473	0.220169
AATCACGTCTGGGCCA_1	0.0287576	0.120784	0.0941899	0.0539208	0.0686403	0.045901	0.0521848	0.0891503	0.0473333	0.0347333	0.155078	0.0614872	0.0784459	0.0473333	0.0725977	0.10199	0	0	0	0	0	0	0	0	0	0	0	0	0.0572754	0	0.0736463	0.0601382	0.0288978	0	0	0	0	0	0	0	0	0.0218986	0.0304044	0.0394031	0.253333	0.0296667	0.63	0.41864	0.208556
AATCGACAGGCTAACG_1	0.0313561	0.121559	0.105513	0.0704356	0.0537855	0.038901	0.0407492	0.0763529	0	0	0.120357	0.0691368	0.0825721	0	0.116667	0.157257	0.0596412	0	0	0.0423097	0	0	0	0	0	0.0326364	0.0357807	0	0.0614783	0.0382308	0.0794632	0.0657581	0	0	0.0386282	0	0	0	0	0	0.0660833	0.0312826	0	0	0.250056	0.0386765	0.126129	0.127955	0.272189
AATCGACGTTGGTAGG_1	0.0264015	0.153995	0.0931477	0.0800627	0.0961617	0.0597987	0.0570957	0.0628235	0	0	0.159116	0.131812	0.15095	0	0.16931	0.179695	0.0751529	0	0	0.0566608	0.042869	0.0835272	0	0.0331458	0	0.0399048	0.0639035	0.0438068	0.0779151	0.0430513	0.0867606	0.0858943	0.0842889	0	0.051641	0	0	0.0311364	0	0	0.068	0	0.0287049	0.0472636	0	0	0.0576989	0.090473	0.138938
AATCGTGCAACCGGAA_1	0.0536061	0.115529	0.0869852	0.0458614	0.0797756	0.0699274	0.0504422	0.0461307	0	0	0.130062	0.136915	0.121329	0.0842857	0.129552	0.142857	0.0789725	0	0.027381	0.0505782	0	0.0773077	0	0	0	0.0447706	0.0529825	0.0355455	0.0831097	0.0363297	0.108538	0.0825041	0.0565644	0	0.0544359	0	0	0.0331818	0.0281212	0	0	0	0.0294426	0.0621008	0.0761481	0	0.0211183	0.0603604	0.145734
AATCGTGGTGAAGCGT_1	0.0510682	0.130574	0.0832426	0.0594521	0.0572904	0.0412871	0.0487426	0.0672092	0	0	0.169388	0.033265	0.0742072	0.059381	0.0370345	0.094819	0.0586961	0	0	0	0	0.0709311	0	0	0	0	0	0	0	0	0	0.0592317	0.0300222	0	0	0	0	0	0	0	0.0371389	0	0.0397541	0.0417597	0.210731	0.0228137	0.553473	0.453131	0.223178
AATGCCACAAGTGCAG_1	0.0290076	0.0532451	0.0922447	0.0493861	0.0763498	0	0.0742145	0.0336993	0	0	0.12314	0.033453	0.0440135	0	0.154621	0.163705	0	0	0	0	0	0	0	0	0	0	0.0375789	0	0	0.0370952	0	0	0	0	0	0	0	0	0.0302323	0	0.0574722	0.0290362	0	0	0.271954	0.0403725	0.255968	0.258932	0.594929
AATGGCTGTGCGCTCA_1	0.0449015	0.0761618	0.115006	0.0627558	0.0466502	0.0366898	0.0581683	0.120222	0	0.0369	0.125791	0.0506239	0.0735045	0	0.072069	0.0867905	0.0635314	0	0	0	0.0413849	0.074883	0	0	0	0	0	0.0328523	0.0554389	0.0337253	0.0769812	0.0634268	0.0291867	0	0.0298269	0	0	0	0	0	0	0	0.0364918	0	0.381583	0	0.627118	0.49418	0.212339
AATGGCTTCATCACAG_1	0.0332576	0.089598	0.118348	0.0456997	0.0511716	0.0497261	0.0579703	0.0409673	0.14281	0	0.210442	0.0337692	0.071045	0	0.151115	0.157638	0.061702	0	0	0	0	0.0733878	0	0	0	0	0.0580088	0	0.0559193	0.0400293	0.0770501	0.0638963	0.0553733	0	0.0345513	0.0333643	0	0	0	0	0	0.0348406	0.0268251	0.0379031	0.292593	0.0352059	0.200656	0.155063	0.25246
AATTCCTTCCTTGGAA_1	0.0180833	0.0602157	0.0845232	0.0771254	0.0737591	0.040495	0.0648416	0.0464248	0.12019	0.0063	0.162333	0.0152051	0.0390811	0.00671429	0.152184	0.1152	0	0	0	0	0.0280595	0.0691587	0	0	0	0	0.037	0	0.0537433	0.040663	0.0708216	0.0547358	0.0251067	0.0173137	0.0176346	0.0155349	0	0.0085	0	0	0.0556944	0.0353768	0.0341038	0.0302519	0.31312	0.0392059	0.234355	0.219824	0.345121
AATTTCCGTTGCCAAT_1	0	0.0932647	0.0872068	0.0494884	0.0632739	0.0475314	0.0404323	0.0650261	0	0.0747	0.172946	0.0539658	0.0482072	0	0.0641609	0.140143	0	0	0	0	0	0	0	0	0	0	0.037386	0	0	0	0.0740329	0	0	0	0	0.0347829	0	0	0	0	0	0	0	0.0366705	0.312157	0.0606176	0.249376	0.255707	0.378932
ACAAAGAAGGGTGAGG_1	0.0288409	0.0793725	0.119863	0.0651881	0.0623762	0.047571	0.0676502	0.0474052	0.144095	0	0.160326	0.0617692	0.0437658	0.275571	0.18623	0.116067	0.0610373	0.0335674	0	0	0	0	0	0	0	0	0.0291316	0	0	0	0	0.0582256	0	0.0323464	0	0	0	0	0	0	0	0	0.0331093	0.0376318	0.0338796	0.0390392	0.0667527	0.0767252	0.129203
ACAAAGACAGGCGATA_1	0.0357879	0.138118	0.0900443	0.0677162	0.0677525	0	0.0426799	0.0744771	0	0	0.153814	0.0693419	0.0808829	0.0357143	0.053	0.100105	0.0577216	0	0	0.0394218	0.0304762	0.0701346	0	0	0	0.0314632	0.0185439	0	0.0547992	0.0325934	0.0717746	0.0557724	0	0.0212941	0.0215385	0.0194884	0	0	0	0	0	0.0201304	0.0277377	0.0338217	0.231352	0	0.583129	0.485775	0.210602
ACAAAGACAGTTGGTT_1	0.044197	0.0947745	0.0863755	0.048099	0.0566172	0.035967	0.050033	0.0483333	0	0	0.127163	0.0698205	0.0842207	0.059	0.0276782	0.100552	0.057898	0	0	0	0.02925	0.0696394	0	0	0.0144896	0	0	0	0	0.0329231	0.0719155	0.0551443	0.02644	0.0192745	0	0.017093	0	0	0	0	0.01475	0.0207826	0.0221803	0.0329729	0.201741	0.0149118	0.643731	0.494986	0.234243
ACAAAGAGTAGGAAAG_1	0.0369242	0.136863	0.106023	0.0851881	0.059429	0.0487525	0.0490528	0.0745948	0	0	0.166008	0.0815983	0.0716351	0	0.0873333	0.116543	0.0582824	0	0	0	0	0.0705929	0	0	0	0	0.0377807	0	0	0.033641	0	0.0563537	0	0	0.0347885	0.0480078	0	0	0	0	0.0831667	0.0222029	0.0308634	0.032186	0.265954	0.0497255	0.142344	0.171405	0.313997
ACAAAGAGTATGCGGA_1	0	0.0760196	0.062903	0.0452541	0.0685446	0.0421419	0.0405743	0.0503007	0.106476	0	0.151202	0.0509145	0.0342162	0.106476	0.114483	0.140305	0.0598745	0	0	0.0426608	0	0	0	0	0	0.0331515	0.0281754	0	0.0570725	0.0380366	0.0763192	0.0580041	0	0.0310065	0.0401538	0	0	0	0	0	0	0.0308986	0	0.0368372	0.20913	0.0325098	0.0654946	0.0936396	0.241153
ACAAAGATCATGCTAG_1	0.0460606	0.0892647	0.10489	0.0540957	0.0593498	0.0367888	0.075967	0.107863	0	0.0379	0.129977	0.0484615	0.0727432	0.0518571	0.0809655	0.0910667	0.0689725	0	0	0	0	0.0793301	0	0	0	0	0.0448158	0	0.055501	0.0338352	0.0723052	0.0564614	0	0	0.0559359	0	0	0.0429242	0	0	0	0	0.0459126	0.0405078	0.17775	0.0342451	0.45043	0.422167	0.178842
ACAACCACACTGTCCT_1	0.127045	0.0798333	0.105895	0.0523729	0.0523729	0.0386733	0.0536832	0.0354183	0	0.0569333	0.0743411	0.0481453	0.077964	0	0.0384483	0.0348	0.0644725	0	0	0	0	0	0	0	0	0	0	0	0.0585776	0	0.0816526	0.0594817	0	0	0.0273718	0	0	0.0513939	0.0362525	0	0	0	0.044153	0	0.0950463	0	0.242011	0.237928	0.110904
ACAACCAGTCACCACG_1	0.046947	0.0850637	0.0845359	0.0744257	0.103092	0.036396	0.0607558	0.0652549	0.144762	0.0107333	0.200729	0.061641	0.0690766	0.236238	0.192264	0.138533	0.0572431	0.0169787	0.0173492	0	0.0285873	0.0745032	0	0.0172778	0.0151667	0	0.0384035	0	0.0552547	0.0316996	0.0755884	0.0552764	0.0267289	0.0196993	0.0184872	0	0	0.0140303	0	0	0	0.0183623	0.0263388	0.042	0.015963	0.0387451	0.0476344	0.0554685	0.135681
ACAACCATCACCCATC_1	0.0715606	0.0976618	0.104776	0.0490924	0.0640363	0.0395842	0.0489604	0.0798954	0	0	0.157752	0.0678974	0.0858694	0.0470952	0.0528736	0.10241	0.0600471	0	0	0	0.0314246	0.0705176	0	0	0	0	0	0	0	0	0.074241	0.0648577	0	0	0	0.0213411	0	0	0	0	0	0.0218623	0.0376557	0.0481977	0.213111	0	0.489527	0.528248	0.213825
ACAACCATCTTCGGTC_1	0.0633106	0.0793235	0.101017	0.0642475	0.0871386	0.0799538	0.0471485	0.0563268	0	0.0229333	0.0733876	0.0703932	0.0601441	0.0304762	0.0431839	0.0577333	0.0787863	0.0195745	0	0.0508525	0.0375079	0.0847564	0.0410667	0	0.0165625	0.0330996	0.0445789	0.0335303	0.0729089	0.0474725	0.101731	0.0802154	0.0352978	0.0439346	0.0463782	0.0378605	0.0174583	0.0251212	0	0	0	0.0395435	0.0921421	0.032969	0.0388426	0.0168627	0.0537849	0.0592342	0.109229
ACAAGCTAGTAGTCTC_1	0.0288561	0.0952598	0.112684	0.0801386	0.0603762	0.0517789	0.0789835	0.0535163	0	0	0.165527	0.0691111	0.0571802	0.10581	0.10654	0.14159	0.0575863	0	0	0	0	0.070024	0	0	0.0169896	0	0	0	0	0.0323407	0.0716667	0.0587642	0	0.0208431	0.0210962	0.0308992	0	0	0	0	0.07425	0.0196304	0.0269836	0.0308101	0.331769	0	0.242774	0.230252	0.308672
ACAAGCTTCGTGGGAA_1	0.0292576	0.135525	0.103508	0.059165	0.077967	0.039835	0.0495875	0.0806732	0	0	0.18193	0.0547607	0.0789189	0.0489048	0.0432989	0.112114	0	0	0	0.0440236	0	0	0	0	0	0.0351515	0	0	0	0.0336081	0	0.0609451	0	0.0231046	0.0296282	0	0	0.0413636	0	0	0	0.0221377	0.0323934	0.0321512	0.263806	0	0.710161	0.576554	0.222427
ACACAGTTCACTGTTT_1	0.0273788	0.118392	0.0816097	0.0797162	0.0683498	0.0390165	0.0465941	0.0683725	0.084	0.0604	0.205426	0.0576752	0.0736847	0.131238	0.125264	0.191257	0.0632843	0	0	0.0524425	0.0367778	0	0	0	0	0.0475065	0.0705439	0	0.064236	0.0510256	0.0892926	0.0703577	0.0348711	0.0429281	0.0616026	0.0317984	0	0.0417879	0	0	0	0.0441159	0.0545027	0.0388527	0.0579259	0.0278824	0.0658817	0.100541	0.128573
ACACCAAAGTGGATTA_1	0.0800606	0.123015	0.114555	0.0766436	0.0684818	0.0527162	0.0476502	0.0509085	0.105286	0	0.148868	0.0961624	0.114464	0	0.223724	0.185943	0.0662569	0	0.0343651	0.052059	0	0	0	0	0	0.0469437	0.0374211	0.0372159	0.0681594	0	0.0876698	0.0790346	0.0439467	0	0.0366795	0	0	0	0	0	0	0	0.0437049	0.0367403	0.113611	0	0.0720538	0.0897027	0.14296
ACACCAACAACTGGTT_1	0.0586364	0.113123	0.122407	0.0489274	0.0668218	0.0398383	0.0677294	0.0461373	0.0958571	0.0183	0.140395	0.0334359	0.0610045	0.0457143	0.116586	0.0708571	0.0572333	0	0	0.0386873	0.0354881	0.0697356	0	0	0	0.0273203	0.020386	0	0.0574141	0.0372198	0.0728216	0.0552663	0	0	0	0.0347209	0	0	0.015303	0	0	0.0292826	0.0421311	0	0.248602	0	0.170516	0.15059	0.223458
ACACCAAGTTAGGCTT_1	0.0303561	0.0759216	0.0746435	0	0.0680891	0.0414917	0.0647888	0.0775359	0.126333	0	0.159124	0.0699487	0.064982	0	0.116379	0.160086	0	0	0	0	0	0	0	0	0	0	0.0358333	0	0	0	0	0	0	0	0	0	0	0	0	0	0	0	0	0	0.356306	0.0389412	0.154731	0.168518	0.351534
ACACTGAGTACTCGTA_1	0.0478636	0.143446	0.120838	0.0719076	0.0619736	0.0368647	0.0625479	0.0703725	0	0	0.200426	0.0779316	0.0908829	0.212762	0.0585287	0.0936286	0	0	0.0221587	0	0.0409841	0	0	0.0230972	0	0	0.032386	0	0.0555487	0.0339194	0.0740156	0.0633293	0	0	0.023859	0	0	0.0232121	0.0214747	0	0	0.0227536	0.0470328	0.0324806	0.195343	0.0214902	0.584258	0.384536	0.194294
ACACTGAGTGCCGGTT_1	0.0244697	0.149034	0.120979	0.0600957	0.0634917	0	0.0502442	0.0532092	0	0.0476	0.139744	0.0241026	0.0594685	0.129429	0.0554713	0.0932667	0	0	0	0	0.0329762	0	0	0	0	0	0	0	0	0	0	0.0615528	0	0	0	0	0	0.0272727	0	0	0	0	0.034623	0	0.257519	0	0.565086	0.515806	0.204734
ACACTGATCGGCTTGG_1	0.0357727	0.0702696	0.12596	0.0485182	0.0483069	0	0.0681188	0.055902	0	0	0.10214	0.0272564	0.0397117	0	0.028954	0.0200762	0.0618824	0	0	0.0449705	0.0388968	0.0762708	0	0	0.0373021	0.0293074	0	0	0.055234	0	0	0.0578028	0	0	0	0.0272326	0	0.0328636	0	0	0	0	0.0341475	0	0.0548796	0	0.266312	0.238613	0.118494
ACAGAAACACAGCCAC_1	0.0406515	0.0984363	0.0850338	0.0426997	0.0840726	0.0375314	0.0715116	0.0504706	0.170619	0.0242	0.182535	0.0398462	0.0632838	0.0928571	0.0984253	0.146771	0	0	0	0	0.0301905	0.0700192	0	0	0	0	0.0409649	0.0314091	0	0	0.0726573	0.0601016	0.0274933	0	0	0.0310698	0	0.0166364	0	0	0.0766667	0.0196087	0.0234754	0.0368682	0.329435	0.0325882	0.190817	0.168464	0.260316
ACAGCCGAGGGTCAAC_1	0.0327424	0.112588	0.0927869	0.062703	0.112182	0.0498647	0.0413531	0.0575294	0	0	0.138922	0.128581	0.132491	0.0159048	0.112713	0.232	0.0741588	0	0.0183016	0.0573658	0.0402778	0.0775865	0	0.0176944	0.0164167	0.040697	0.0367105	0	0.0747101	0.0499011	0.092025	0.0849289	0.03892	0.0185752	0.0550897	0.0283101	0.0110833	0.0114242	0.0136162	0	0	0	0.0409071	0.0457054	0	0	0.0407097	0.0980405	0.115288
ACAGCCGCAATGTGGG_1	0.0659015	0.0612647	0.0833059	0.0364125	0.0659241	0.042736	0.0449835	0.0651699	0.122857	0	0.168101	0.0977863	0.0697252	0	0.14446	0.152133	0.0569431	0	0	0	0	0	0.0121467	0	0	0	0.0380614	0	0.0546211	0.0311392	0.0726135	0.0549654	0.0260489	0	0.0189936	0	0	0.0117121	0.0138081	0	0.0795	0.0172536	0	0	0.460926	0.0387353	0.292667	0.237793	0.437398
ACAGCCGGTTAGGGTG_1	0	0.116152	0.0877848	0.0577822	0.0574917	0.0472871	0.0490165	0.0923007	0	0	0.174512	0.0804615	0.0827297	0	0.127414	0.200181	0.0599647	0	0.0283651	0.0482596	0	0	0	0	0	0.041368	0.0540877	0	0.0648364	0.0367839	0.0851581	0.0693902	0.0411289	0	0.0407436	0	0	0	0	0	0	0	0.0301202	0.0483643	0.236741	0	0.154774	0.142545	0.30124
ACAGCCGTCTACTGCC_1	0.0362045	0.102284	0.113445	0.0428614	0.0819439	0.0442244	0.0482805	0.0724837	0.127048	0.0167667	0.166605	0.0267863	0.0576937	0.0216667	0.148989	0.118905	0.0571431	0.0182624	0	0	0	0.0696619	0	0	0	0	0.0382105	0	0.0550435	0	0	0.0551728	0	0.019366	0.0196474	0.0204031	0	0	0	0	0	0	0	0.0331357	0.318833	0.0473725	0.206032	0.183527	0.314695
ACAGGGACAAATGCGG_1	0.0489318	0.0939853	0.11197	0.0688779	0.0900066	0.0397558	0.0590231	0.0357908	0	0	0.199341	0.0411453	0.0730541	0.12681	0.110057	0.140505	0.059051	0	0	0.0414218	0	0	0	0	0	0.0313333	0.0381053	0	0.0562029	0	0.0750047	0.0622093	0.0333156	0	0.0347692	0	0	0	0	0	0	0	0	0.035876	0.20662	0.0400392	0.162688	0.154189	0.283828
ACAGGGAGTGAATGTA_1	0.0144773	0.0705931	0.0919262	0.0579373	0.0889703	0.0335215	0.0495644	0.0352092	0	0	0.138829	0.036	0.0482297	0.00471429	0.067	0.164657	0	0	0	0	0	0	0	0	0	0	0.0384561	0	0.053412	0.0300696	0	0.054372	0	0	0	0.0309612	0	0	0.0108586	0	0.00419444	0	0.0202077	0.028407	0.384148	0.0404412	0.256237	0.238815	0.501551
ACATCCCCACAAGGTG_1	0.0531515	0.119387	0.0838713	0.0845512	0.133112	0.067835	0.0521056	0.0685229	0	0.0504	0.165171	0.089359	0.124441	0.144429	0.158322	0.1922	0.0795824	0	0	0.0478201	0.0509762	0.0862147	0	0	0	0.037645	0.0590877	0.0518826	0.0753685	0.057337	0.101753	0.0854776	0.0535822	0.0427451	0.0622628	0.0250233	0	0.0523182	0.0250303	0	0.0234167	0.0201522	0.0698033	0.0310891	0.01825	0.0179706	0.0691183	0.0996712	0.130559
ACATCCCCATCGAACT_1	0.0294848	0.116255	0.0913481	0.0494653	0.0850396	0.0366337	0.0483927	0.0748301	0.049619	0	0.191023	0.0748547	0.0796081	0.144857	0.0732759	0.10221	0	0	0	0.0469971	0.0356032	0	0	0	0	0.0395152	0	0.0327879	0.0554037	0	0.0722316	0.0583984	0	0	0	0	0	0.0221515	0	0	0	0	0.0363934	0.0360853	0.229204	0.0208039	0.653527	0.63459	0.248305
ACATCCCCATGACACT_1	0.0275606	0.126775	0.114475	0.0543498	0.0666964	0	0.053198	0.0725686	0	0	0.140744	0.105504	0.0991351	0.0435714	0.110632	0.0924381	0.0580451	0	0	0	0.031131	0.070399	0	0	0	0	0.0199912	0	0	0.0392564	0.0733991	0.0678943	0	0.033183	0.0225962	0	0	0	0	0.0387083	0.0279167	0.0333116	0.032153	0	0.209176	0	0.626677	0.535225	0.241607
ACATCCCGTTCCAGGC_1	0.0227424	0.0962941	0.0992785	0.0572277	0.0716502	0.0369967	0.0502244	0.0464967	0	0.0215	0.130395	0.0716923	0.0863018	0.0284286	0.0598161	0.0931238	0.0574216	0	0	0.0389705	0.0369643	0.0698894	0	0	0.0161146	0.0277359	0	0.0311023	0	0.032033	0.0724038	0.0554614	0	0.0202941	0	0	0	0.0154091	0.0162727	0	0	0.036	0.0260656	0.0383411	0.178639	0	0.639925	0.526378	0.213503
ACATCGACATGAAGCG_1	0.0506818	0.0847206	0.0875063	0.064604	0.062429	0.0391716	0.0570858	0.0554706	0	0	0.189411	0.042906	0.0893243	0	0.111	0.197705	0.0753863	0	0.0505556	0.06541	0	0.0843782	0	0	0	0.0433766	0.0790351	0	0.0731594	0	0.0959296	0.0773923	0.0487022	0	0.0550577	0	0	0	0	0	0	0	0.0623443	0.0376318	0.136157	0.0345196	0.0782151	0.0816622	0.157904
ACATCGAGTTTCCATT_1	0.0811591	0.0368627	0.118019	0.0671221	0.0685413	0.0455611	0.0743036	0.0512092	0.14781	0.105067	0.167581	0.0497179	0.0638874	0.0372857	0.0785977	0.166724	0.0712471	0	0.0320873	0.0581711	0.0335476	0.0770192	0	0	0	0.0534113	0.045693	0.0623598	0.0658095	0.0452564	0.090989	0.0832033	0.0345467	0.0390458	0.0592949	0	0	0.0614545	0.0256364	0	0	0.0406232	0.128869	0	0	0	0.0480215	0.0552568	0.0908757
ACATGCACAGACTGCC_1	0.0272424	0.120431	0.0902342	0.064505	0.0816634	0.048165	0.0648185	0.0439804	0.0831429	0	0.191907	0.065641	0.0899054	0	0.100575	0.136019	0	0	0	0	0	0	0	0	0.0280833	0	0.0382281	0	0	0	0	0	0	0	0	0	0	0	0	0	0	0	0	0	0.241398	0.0277059	0.205151	0.177523	0.293339
ACATTTCGTACAGGTG_1	0.052053	0.140289	0.11347	0.0577261	0.052462	0.0371815	0.0563102	0.066183	0	0	0.181752	0.0325983	0.0669414	0.0575238	0.0531609	0.104829	0.0608392	0	0	0	0	0.0726827	0	0	0	0	0	0	0.0557474	0.0342711	0	0	0.0298489	0.0242876	0	0	0	0.0246667	0	0	0	0.0234493	0.0263716	0.0328527	0.234407	0	0.507591	0.499239	0.235062
ACATTTCGTACGCGTC_1	0.0247652	0.0780245	0.107639	0.0511584	0.186026	0.0348482	0.0659076	0.0562353	0.0675714	0.0183	0.151287	0.0509829	0.0893468	0.124238	0.216437	0.209571	0.0667902	0	0.0598016	0.0619381	0.0396746	0.0704712	0.01412	0.0352986	0	0.0594545	0.0567895	0	0	0.0578315	0	0.0645122	0	0.0364444	0.0386026	0.0338992	0.0145625	0	0	0	0	0.0302754	0.0473661	0.0318915	0.179426	0.0406863	0.0991398	0.0996126	0.223644
ACATTTCTCCTCAGGG_1	0.0570833	0.0554265	0.0921688	0.0527756	0.0844785	0.052297	0.082231	0.0416209	0	0	0.156907	0.0221368	0.0465225	0.107524	0.147425	0.157714	0.0641863	0	0	0	0	0.0707756	0	0	0	0	0	0.033197	0	0.0340586	0	0.0565854	0	0.0239085	0	0	0	0	0	0	0.0825556	0.023029	0.0260546	0.0369225	0.303037	0.0218627	0.201548	0.185892	0.332935
ACATTTCTCTCAATCT_1	0.0421061	0.114319	0.100439	0.0570594	0.0675017	0.0431254	0.0477393	0.0969412	0	0.0263	0.147264	0.0425385	0.0912027	0	0.0595057	0.093219	0.0590745	0	0	0.0393953	0	0.0723606	0	0	0.0176146	0	0	0.0316477	0	0.0351209	0.0717606	0.0638232	0.03088	0.0212353	0.0214808	0	0.0195625	0.0281818	0	0	0	0.0200652	0.0400328	0.0337519	0.27163	0.0247059	0.661269	0.544212	0.233387
ACCAAACAGTGCACTT_1	0.0656515	0.0807402	0.10985	0.0544686	0.0590429	0.0515215	0.0574158	0.0400131	0.177952	0	0.160829	0.0400342	0.0404234	0.111952	0.085046	0.169067	0.0580843	0	0	0.0399676	0.0312103	0	0	0	0	0	0	0.0323826	0.0607288	0.0332711	0.0720642	0.0579634	0.0286356	0	0	0.0526667	0	0	0	0	0.0678056	0.021471	0	0.0372829	0.24263	0.0197549	0.178849	0.12432	0.221548
ACCAAACTCAAGCTGT_1	0.0538788	0.119377	0.112359	0.0486865	0.0682508	0.036264	0.0663762	0.084902	0	0	0.139845	0.0354359	0.084491	0.0442857	0.0297471	0.102019	0	0	0	0	0.0311905	0	0	0	0	0	0	0	0	0.0332527	0.0720563	0	0	0.0224706	0.0226923	0	0	0.0204545	0	0	0	0.0214348	0	0.0352171	0.211074	0.0329216	0.638054	0.512288	0.230172
ACCAAACTCTATACTC_1	0.026697	0.0545196	0.0920232	0.0523333	0.0387195	0	0.0780693	0.0326209	0	0.0957333	0.0993333	0.0266154	0.0576171	0	0.115023	0.0909333	0.0627333	0	0	0.0397198	0	0.0716154	0	0	0	0.0288355	0.0337456	0	0.0567122	0	0.0732207	0.0660346	0	0	0	0	0	0	0	0	0	0	0.0352022	0.0346589	0.0907315	0	0.282882	0.28741	0.146568
ACCAACAGTACGAGTG_1	0.0487424	0.0565931	0.096903	0.0537228	0.0775875	0.039769	0.0697954	0.0474118	0.0562381	0.068	0.158124	0.0293333	0.0967342	0.0948571	0.0848391	0.140495	0	0	0	0.0449794	0.0321865	0	0	0	0	0	0.0364912	0.0333144	0	0.0371429	0.0724491	0.0582967	0	0	0	0.034093	0	0	0	0	0.0846667	0.0291304	0.0413115	0.0383798	0.25738	0.0301176	0.240839	0.18264	0.316065
ACCAACAGTATACCCA_1	0.0418788	0.0628775	0.100631	0.0525809	0.0583168	0	0.0630693	0.0687778	0	0	0.0974574	0.0372479	0.0372883	0.0885714	0.0214943	0.132362	0.0584078	0	0	0.0458171	0	0	0	0	0	0.0299134	0.021614	0	0.0607391	0	0.0779202	0.0746768	0.0358622	0	0.0305641	0	0	0	0	0	0.0541667	0	0.0299344	0	0.172222	0	0.322624	0.304167	0.183068
ACCAACAGTTTACGAC_1	0.0505152	0.0822157	0.0806983	0.059363	0.0602112	0	0.0666568	0.0588889	0	0	0.120519	0.0474701	0.0426757	0	0.145897	0.137076	0.0643176	0	0	0.0423009	0	0	0	0	0	0.0326234	0.0271053	0	0.0568199	0	0.0759374	0.0611789	0	0	0.0385897	0	0	0	0	0	0	0	0.0330492	0	0.118259	0	0.192839	0.194734	0.146073
ACCACAACAATGTTGC_1	0.0183333	0.0851324	0.0907131	0.0525875	0.0514554	0.042132	0.0489769	0.0584183	0.0522857	0.0906	0.133124	0.0171795	0.0465225	0	0.0827586	0.14999	0.0584039	0	0	0.0404484	0.0297619	0.0706923	0	0	0.0158333	0.0299048	0.0215965	0.031	0.0544265	0.0474579	0.071493	0.0554065	0.0270133	0.0306405	0.0374744	0.0384651	0	0	0	0	0	0.0340435	0.0286557	0.0344729	0.225806	0.0319608	0.115602	0.135631	0.313944
ACCACAATCTACACAG_1	0.0374242	0.104446	0.107323	0.0452079	0.0725116	0	0.0581683	0.0825621	0	0	0.104519	0.0427094	0.100428	0	0.0728161	0.0931905	0.057951	0	0	0	0.0364881	0	0	0	0	0.0289048	0	0	0	0.033022	0.0719577	0	0	0.0220588	0	0	0	0	0	0	0	0.0209783	0	0.031531	0.240519	0.0190882	0.663527	0.48714	0.213664
ACCATTTCATGGGTTT_1	0	0.0636422	0.0826371	0.0449505	0.0791683	0.0421518	0	0.0666144	0	0	0.120008	0.050547	0.0525766	0	0.0295632	0.15121	0.0597843	0	0	0.0425251	0	0	0	0	0	0.0329524	0.037	0	0.0569772	0.037674	0.0794538	0.0614878	0	0	0.0395641	0	0	0	0.0318283	0	0	0.0301812	0	0	0.237963	0	0.174247	0.140095	0.255356
ACCCAAAAGCGGACAT_1	0.088947	0.0842255	0.109044	0.0901518	0.0529703	0.0507063	0.0849109	0.0388889	0.119286	0	0.205171	0.072188	0.0683423	0.0424762	0.139011	0.0541429	0.058	0.0213617	0	0	0.0387579	0.0703622	0	0	0	0	0	0	0.0636894	0	0.076144	0.0662276	0.0442844	0	0.0420449	0	0.0227083	0	0	0	0	0	0.0519781	0.0349225	0.0344722	0.0193333	0.0756774	0.0595045	0.0880141
ACCCTCACAGAGTGTG_1	0.0233333	0.101877	0.0838186	0.0632013	0.0848152	0.0447426	0.0450957	0.0608562	0.110048	0.0228	0.146775	0.0380513	0.0575541	0.0302857	0.0934253	0.158686	0	0	0	0	0	0	0	0	0.0165208	0	0.037386	0	0.0545631	0.0343516	0	0	0	0.020549	0	0.0232093	0	0	0.0166667	0	0.0201667	0.0236087	0	0.0306357	0.346565	0.0430098	0.267914	0.236698	0.40926
ACCCTCATCTCTGACC_1	0	0.131657	0.10931	0.0647393	0.0870792	0.0387822	0.0494587	0.0840392	0.118333	0	0.172093	0.055	0.121122	0.118333	0.151276	0.215171	0.0620784	0	0.0497381	0.0878791	0	0.0729151	0	0	0	0.0771342	0.0529912	0	0.0773251	0.0360476	0.108556	0.0852907	0.0796889	0	0.0466218	0	0	0	0.0353434	0	0.0715278	0	0.110667	0.0472713	0.125102	0	0.0860538	0.11209	0.179364
ACCCTTGAGTCAAGCG_1	0.082053	0.13327	0.109557	0.0472442	0.0548713	0.0503465	0.0514323	0.0890196	0	0	0.160016	0.0829744	0.0980811	0	0.0528276	0.106438	0	0	0	0	0	0	0	0	0	0	0	0	0.0590104	0	0.0728122	0.0595589	0.03076	0	0	0	0	0	0.0245152	0	0	0	0	0	0.23475	0	0.51614	0.534667	0.200915
ACCCTTGCAGGTTCAT_1	0.062697	0.122525	0.0886835	0.0549703	0.0727525	0.0385215	0.0488977	0.0511176	0	0	0.13862	0.0516239	0.0696486	0.0768571	0.0468276	0.0902476	0.0621882	0	0	0.0396519	0.0307857	0.0725256	0	0	0	0.0287359	0	0.0319773	0.056588	0.0328791	0.0755869	0.0607236	0	0.0218039	0	0	0	0	0	0	0	0.0206957	0.0285902	0.0374729	0.248759	0.0376765	0.566172	0.51673	0.23628
ACCCTTGGTACTAACC_1	0.0515152	0.110049	0.108023	0.0620825	0.0730363	0.0395413	0.0416931	0.0769739	0	0	0.198752	0.105137	0.0962613	0.122619	0.17977	0.20081	0.0600216	0	0.0285952	0.0496313	0	0	0	0	0	0.043381	0.054307	0	0.0650166	0.0368901	0.085385	0.069626	0.0413867	0	0.0411154	0	0	0	0	0	0	0	0.0302787	0	0.166046	0	0.15686	0.141685	0.197257
ACCTACCGTATAGGGC_1	0.0284242	0.0604461	0.106854	0.0654422	0.0807426	0.0370165	0.0849934	0.0606471	0.0197143	0.0154	0.157884	0.0631197	0.0509775	0	0.123425	0.124019	0.0744176	0	0	0.0496106	0.0291429	0.0833013	0	0.01825	0	0.0301645	0.058307	0.0373144	0.0671387	0.0448095	0.103449	0.092	0.0427822	0.0357974	0.0519551	0.0396667	0	0.0126364	0.0144242	0.0178333	0.014	0.0309058	0.0855464	0.0297752	0	0.0146471	0.0376022	0.0397297	0.104483
ACCTACCTCGCACGGT_1	0.0421742	0.127132	0.104901	0.0501452	0.0666238	0.0357591	0.0673927	0.068915	0	0	0.151822	0.0692906	0.103045	0.037	0.106368	0.121286	0.0621176	0	0	0.0416696	0	0.0737276	0	0	0	0.0285152	0	0	0.0548551	0	0.0729671	0.058815	0	0	0.0217115	0	0	0	0	0	0	0.0203261	0	0.0311822	0.25387	0	0.663624	0.585248	0.194277
ACCTGAACAGAAGCGT_1	0	0.127951	0.116173	0.0511848	0.0895743	0.0392838	0	0.0583791	0.132667	0	0.192729	0.0588974	0.109068	0.173714	0.176483	0.0949143	0	0	0	0	0	0	0	0	0	0	0.0384123	0	0.0570663	0.0432088	0.0734883	0	0	0.028451	0	0	0	0	0	0	0	0.0411304	0.0298525	0.0456589	0.317954	0.0548235	0.0997204	0.115626	0.316172
ACCTGAAGTGAGCAGT_1	0.0599242	0.0941716	0.0941582	0.0689373	0.0620924	0	0.0424125	0.0516993	0	0	0.163194	0.0413333	0.0510946	0.0975238	0.135218	0.119029	0.0629098	0	0	0.0413097	0.035627	0	0	0	0	0.0311688	0.0241579	0	0.0602774	0	0.078025	0.0664085	0	0	0.047141	0.0295504	0	0	0	0	0	0	0	0	0.148852	0	0.381398	0.350392	0.169638
ACCTGAATCTATCGGA_1	0	0.0929902	0.0996962	0.0754719	0.0627195	0.0392079	0	0.0458889	0.112857	0	0.135225	0.0653248	0.0841577	0	0.138391	0.1858	0.0598235	0	0.0277937	0.0478348	0	0	0	0	0	0.0407446	0.0515526	0	0.0607039	0	0.0818091	0.065187	0.0325778	0	0.0398205	0	0	0	0	0	0	0	0.0297268	0	0.213148	0.0338235	0.153355	0.127302	0.264983
ACCTGTCCAACTACGT_1	0.0586061	0.142559	0.100272	0.0617657	0.0679868	0.0358185	0.0457591	0.0596536	0	0	0.199605	0.0887265	0.103905	0.133048	0.0526092	0.0929048	0.0592863	0	0	0	0.0414643	0.0714135	0	0	0	0	0	0	0	0	0.0718451	0.0558638	0	0	0	0	0	0.0184091	0	0	0	0	0.0282295	0	0.241278	0.0322647	0.66457	0.504928	0.226203
ACCTGTCGTACAGAAT_1	0.0551742	0.126975	0.1022	0.0459307	0.0567822	0	0.053802	0.102111	0	0	0.132062	0.0811111	0.11355	0.045	0.0612299	0.0923619	0	0	0	0	0	0	0	0	0	0	0	0	0	0.0333077	0	0.0580041	0	0.0225686	0.0227885	0	0	0.0206818	0	0	0	0.0215435	0.0249344	0.0318333	0.212509	0	0.662108	0.569248	0.184791
ACCTGTCTCTGGTTGA_1	0.0195606	0.0925637	0.0790802	0.0500264	0.0602244	0.0416832	0.0365215	0.0384052	0.136333	0	0.163341	0.0437265	0.0550225	0.00857143	0.132494	0.137781	0.0568745	0	0	0	0	0.0692212	0	0	0	0	0.0382018	0	0.0539048	0.033033	0.0710986	0.0546138	0	0.0184706	0	0.0182791	0	0	0	0	0.0075	0.017	0.0215082	0.0294031	0.34025	0.0400098	0.186624	0.180572	0.347401
ACGATGTGTACCGGAA_1	0.0212424	0.112931	0.103209	0.0551221	0.133561	0.0353399	0.0559769	0.0451046	0	0.0131333	0.172186	0.112162	0.113072	0.0164762	0.164529	0.203581	0.0864137	0.0174894	0	0.0515339	0.0300794	0.0882003	0	0	0	0.0474892	0.0618158	0.031303	0.0823478	0.0497289	0.0972879	0.0898069	0.0652978	0.0206405	0.0562564	0.0301628	0	0	0	0	0	0.0172029	0.0249836	0.0637713	0	0.0169608	0.0384731	0.048509	0.133237
ACGATGTTCTTAGCTT_1	0.0312803	0.0832647	0.0852068	0.0620198	0.0596403	0.0384785	0.0407162	0.0524444	0	0.0976333	0.174186	0.0618376	0.0783378	0	0.149379	0.206962	0.0637765	0	0.0260397	0.0704631	0	0.0797548	0	0	0	0.0642684	0.050193	0	0.067648	0.0357106	0.0989452	0.0715549	0.0484667	0	0.0675128	0	0	0.0408939	0.0332626	0	0	0	0.0529672	0.0370039	0.0838426	0	0.0804839	0.0938198	0.14709
ACGCACGAGGCATCTT_1	0.0217121	0.109706	0.0970316	0.0458251	0.0595314	0.0365479	0.0602013	0.0545098	0	0	0.161961	0.0459658	0.082027	0.0947619	0.0205287	0.113019	0.0620627	0	0	0.050885	0.0315317	0.0705609	0	0	0	0.0352771	0	0	0	0	0	0.0609817	0.0289956	0	0.0232436	0.0215504	0	0	0	0	0	0	0.0253224	0	0.203537	0.030098	0.658215	0.621986	0.21411
ACGCACGTCATGCGGC_1	0.0156439	0.0990392	0.0696603	0.0624422	0.0778119	0.0350462	0.0511452	0.0533856	0.135952	0	0.129364	0.0200598	0.0442568	0.101667	0.159264	0.125457	0	0	0	0.0378437	0	0	0	0	0.0121354	0	0.0374737	0	0.0536915	0.0312674	0.0739421	0.054685	0.0347378	0	0	0.0153411	0	0.00962121	0	0	0	0.0162536	0.0209454	0.030345	0.317463	0.035902	0.205613	0.192495	0.340051
ACGGGTCGTTGGTGTT_1	0.051697	0.136588	0.0850401	0.0606403	0.0531551	0.0391749	0.0414719	0.0398039	0	0	0.121225	0.0699487	0.0673333	0	0.111057	0.150343	0.0751078	0	0	0.0425546	0.0374524	0.0775561	0	0	0	0.0329957	0.0278596	0	0.0569979	0	0.0795603	0.0636118	0	0	0.0396923	0	0	0.0443636	0	0	0	0	0.0334754	0	0.125935	0	0.22328	0.274671	0.169285
ACGGTCGAGATCCCAT_1	0.0483939	0.104882	0.0866245	0.0736238	0.122703	0.0634521	0.0518812	0.0616209	0	0.0404667	0.153899	0.0877949	0.117586	0.0555238	0.137379	0.212571	0.0936412	0	0	0.0521239	0.0438452	0.0836971	0	0	0	0.0421732	0.0824474	0.0574242	0.0689213	0.0709231	0.0887058	0.0809451	0.0631244	0.0322353	0.0687308	0.0432713	0	0.0240303	0.0220202	0	0	0	0.0601202	0.0419225	0	0.0220196	0.065871	0.0987973	0.160251
ACGGTCGAGTGATGGC_1	0	0.102505	0.0906751	0.0678284	0.0790891	0.0393993	0	0.0520654	0	0	0.142899	0.0798376	0.104532	0	0.161471	0.213781	0.0599373	0	0.028254	0.048177	0	0	0	0	0.0347604	0.0412468	0.0543947	0	0.0609441	0.0367326	0.0821721	0.0655407	0.0328356	0	0.0405641	0	0	0	0	0	0	0	0.0300437	0	0.255741	0.0339902	0.181538	0.129468	0.262737
ACGGTTAGTACTCGTA_1	0.0349924	0.121113	0.105916	0.0487723	0.0785776	0.0438944	0.0543333	0.0411961	0	0	0.171481	0.0437436	0.0776712	0	0.0605287	0.0938571	0.059898	0	0	0	0.0312738	0.0704567	0	0	0	0	0.020307	0	0	0.0383919	0.0749343	0.0580285	0	0.0316405	0.0228269	0	0	0	0	0	0	0.0381884	0	0	0.290704	0.0199118	0.702441	0.54359	0.224811
ACGGTTATCATGTCTT_1	0.0202652	0.113809	0.123091	0.04367	0.0999802	0.04367	0.0580924	0.0585752	0.125667	0.0291	0.176264	0.0514188	0.0637973	0.0765714	0.11477	0.136695	0.0594039	0	0	0.0396431	0.0307738	0.0727644	0	0	0	0	0.0425439	0	0.0565756	0.0328681	0.0731174	0.0559248	0.0281467	0	0	0.030938	0	0	0.0185758	0	0.0254167	0.0263478	0.0242787	0.0344031	0.38037	0.0186765	0.268043	0.231365	0.379017
ACGGTTATCTGCTCTG_1	0.044303	0.117123	0.113207	0.0424884	0.0529175	0.0463564	0.057495	0.0610392	0	0	0.132783	0.108573	0.0811261	0.0961905	0.0775402	0.0864286	0.0602118	0	0	0	0	0.0721699	0	0	0	0	0.0546754	0	0	0	0.0737621	0.059878	0	0	0.0296795	0	0	0	0.0306465	0	0	0	0	0.041376	0.226833	0.0303922	0.19229	0.198306	0.262503
ACGTAACGTCATAAAG_1	0.0353182	0.073799	0.0978017	0.0413036	0.0665083	0.0498548	0.0343729	0.0361242	0.132429	0	0.159209	0.055	0.0579369	0.00366667	0.0988506	0.0944	0.056402	0	0	0	0	0	0	0	0.0106979	0	0.0382982	0	0.0535507	0.0383333	0.0708858	0.0544045	0.0249778	0.0310784	0.0311346	0	0	0.0075303	0.0110202	0	0.00463889	0.0155072	0.0201913	0.0368798	0.222972	0.0393627	0.181495	0.180995	0.340774
ACGTAACTCAACACGT_1	0.0385833	0.0976176	0.0977764	0.0426535	0.0509406	0.0403762	0.0594191	0.0857255	0	0	0.185845	0.0400256	0.0693919	0	0.0461264	0.0930476	0.0605176	0	0	0	0	0	0	0	0	0	0	0.0330417	0	0.0339084	0	0	0	0.0236405	0.0238397	0	0.0272292	0.0231667	0	0	0	0.0227319	0	0.032469	0.243	0	0.534194	0.567527	0.193486
ACGTAACTCGAAGGAC_1	0.0519242	0.127294	0.106521	0.0574752	0.0959076	0.0389472	0	0.0533595	0	0	0.192589	0.0860684	0.0870135	0	0.138184	0.201324	0.0596686	0	0.0271667	0.0538938	0	0	0	0	0	0.0422727	0.0518509	0	0.0638986	0.0362308	0.0839765	0.0681626	0.0397867	0	0.0388077	0	0	0	0	0	0	0	0.0385902	0.0493023	0.180102	0	0.157161	0.153032	0.223718
ACGTACAAGGTTCTAC_1	0.0297879	0.0997745	0.0985738	0.060264	0.0709472	0	0.0669967	0.0833333	0.0991429	0	0.141287	0.0344274	0.0484054	0	0.112701	0.145781	0	0	0	0.043351	0	0	0	0	0	0	0.0302281	0	0	0.0449451	0	0	0	0.03	0	0.029814	0	0.0379091	0	0	0.0603333	0.0297826	0	0	0.2995	0	0.201925	0.183725	0.326147
ACGTAGTTCAGCCTCT_1	0.0577879	0.11326	0.10865	0.0501221	0.0658482	0.0367855	0.0573861	0.0695752	0.125714	0	0.189891	0.0484274	0.0940766	0.0518095	0.0479195	0.0921333	0	0	0	0	0.0379762	0	0	0	0	0	0	0	0	0.0338315	0	0.0564593	0	0.0235033	0	0	0	0.0228485	0	0	0	0.0301594	0.0314317	0	0.170056	0.0364706	0.553688	0.468009	0.215268
ACGTCCTCAGCTGAAG_1	0.0860985	0.0970539	0.0840802	0.0583795	0.0457492	0	0.0796436	0.055183	0.132762	0	0.140442	0.0775299	0.0621216	0	0.0525747	0.0704286	0.074902	0	0	0.0516195	0.0460278	0.0750288	0	0	0	0.030013	0.0383158	0	0.0555714	0	0.0723584	0.0603537	0	0	0.0290577	0	0	0	0	0	0	0	0.0405574	0	0.08425	0	0.200011	0.212122	0.131048
ACGTCCTGTTGAATCC_1	0.0246515	0.133838	0.111932	0.0473036	0.0593927	0	0.0690429	0.0708954	0	0	0.199891	0.0475897	0.0785225	0	0.0374713	0.105667	0	0	0	0.0453687	0.0330714	0	0	0	0	0	0	0	0.0561532	0	0.0727981	0.0616748	0.03072	0	0	0.0245581	0	0	0	0	0	0	0	0.0388915	0.189065	0	0.630484	0.524779	0.220613
ACGTCCTTCAAACGTC_1	0	0.0566373	0.0917173	0.0549373	0.0757756	0.0405347	0.0549373	0.0471699	0.131286	0	0.127512	0.0499658	0.0564234	0	0.0968276	0.119038	0	0	0	0	0	0	0	0	0	0	0.038	0	0	0.0379927	0.0740814	0	0.0343644	0	0.0329295	0.0309147	0	0	0	0	0	0.0308116	0	0	0.355056	0.0383922	0.173011	0.155811	0.328537
ACGTTCCCAAACCGGA_1	0	0.0653775	0.0915485	0.0402409	0.0658812	0.0507195	0.0540561	0.0440261	0.137048	0	0.142682	0.0351795	0.0463874	0.101667	0.147402	0.120952	0	0	0	0	0	0	0	0	0	0	0.0376228	0	0	0.0376667	0	0	0	0	0	0.0302248	0	0	0	0	0.0618056	0.0301667	0.0314372	0.0364457	0.390583	0.0355294	0.301624	0.252793	0.389992
ACGTTCCCAGATTAAG_1	0.0600152	0.115926	0.0986709	0.0500957	0.0608647	0	0.0562244	0.0803529	0	0	0.150341	0.022547	0.0675676	0.167143	0.0624828	0.093181	0.0608667	0.0235319	0	0.0577935	0	0	0	0	0	0.0453506	0.0224737	0	0.0557267	0	0.0724757	0.0566829	0	0	0	0	0	0	0	0	0	0.0233768	0	0.032814	0.27262	0	0.651043	0.605595	0.206746
ACGTTCCTCGAACCTA_1	0.0327576	0.132324	0.0842911	0.060967	0.0503036	0.0389901	0	0.0736209	0	0	0.16662	0.067188	0.0893333	0.129333	0.194483	0.214095	0.0596941	0	0.0365952	0.0539086	0	0	0	0	0	0.0422381	0.0465877	0	0.081646	0.0362784	0.0990595	0.0757256	0.06152	0	0.0523077	0	0.0556667	0	0.0352323	0	0	0	0.0520219	0	0.132806	0	0.0888495	0.121505	0.174031
ACTACGAGTGGCTCTG_1	0.0560909	0.102049	0.109513	0.0601617	0.0379505	0.0425677	0.0598779	0.052098	0	0.0496333	0.146047	0.0455385	0.0605631	0.201238	0.0254138	0.120771	0.0590765	0	0	0.0414602	0.0332183	0.071242	0	0	0	0.0333333	0	0.036	0.0542629	0	0.0713693	0.063063	0.0266622	0	0	0.0174806	0	0	0	0	0	0	0.0410164	0.0337558	0.289565	0.0247157	0.587011	0.535122	0.235986
ACTATGGCAAACGAGC_1	0.0334773	0.113799	0.10303	0.0820825	0.0583663	0.0489175	0.0405776	0.0762157	0	0	0.130349	0.0808632	0.104608	0	0.181046	0.345286	0.0710431	0	0.0438571	0.0536077	0.0376944	0.0725176	0	0	0	0.0492165	0.058886	0.0456288	0.0778054	0.0564908	0.105368	0.0882967	0.0642	0.0453595	0.0536474	0.048031	0	0	0	0	0	0	0.0609945	0.0466357	0.109704	0	0.110151	0.103108	0.151014
ACTATGGCAGAAGCGT_1	0.047303	0.122294	0.0919388	0.0504917	0.069802	0.0431914	0.0560528	0.0642288	0	0.0181667	0.155202	0.0498632	0.0822523	0.244667	0.104552	0.13601	0.067549	0	0.0301508	0.0448024	0	0.0704583	0	0	0	0	0.0203158	0	0.0542754	0.0333333	0.0746291	0.0552581	0.0287111	0.0196405	0.0361474	0.0175271	0	0	0	0	0	0	0.0388087	0.0318605	0.184287	0.0154608	0.550022	0.468014	0.215492
ACTATTCAGGGCATGT_1	0.0169394	0.0721225	0.0709536	0.0414356	0.0604158	0.0411518	0.0508845	0.0507124	0.13519	0	0.147202	0.0524274	0.0482883	0.00609524	0.104529	0.119552	0	0	0	0	0	0	0	0	0	0	0.0373333	0	0.0535114	0.030315	0.0709358	0	0	0	0.0175513	0.0153333	0	0.00830303	0	0	0.0736389	0.0156232	0.0209399	0.0453643	0.328713	0.0333824	0.221333	0.199243	0.341277
ACTATTCCAGACGCTC_1	0.0476667	0.0867745	0.0995211	0.0556106	0.051736	0.0346271	0.0559307	0.0961111	0	0	0.147434	0.0327692	0.0591081	0.058	0.0273563	0.0972571	0.057102	0	0	0.045708	0.0292222	0.0702564	0	0	0	0.0270303	0	0	0	0	0	0	0	0	0.0195128	0	0	0	0	0	0	0.0178406	0.0264262	0.0298527	0.172194	0.0186863	0.633054	0.604851	0.199514
ACTCCCACACAGAAGC_1	0	0.127064	0.0843165	0.0609439	0.0718614	0.0398647	0.0418218	0.0606732	0	0	0.180837	0.0634103	0.0867342	0	0.15554	0.2172	0.0602137	0	0.029373	0.056174	0	0	0	0	0	0.0444156	0.0547807	0	0.0656253	0.0372491	0.0861518	0.0704228	0.0422578	0	0.0423718	0	0	0	0	0	0	0	0.0416284	0	0.179222	0	0.158989	0.137568	0.2355
ACTCCCATCATGAGTC_1	0.035947	0.0914657	0.0947173	0.0808383	0.100977	0.0669934	0.0565941	0.0720327	0	0	0.115992	0.0511282	0.097964	0.123333	0.140632	0.0677429	0.0751627	0.0334043	0	0.0439705	0	0.0825865	0	0.0234792	0	0	0.0222018	0.0514356	0.0732008	0.0591172	0.0941362	0.0744573	0.0459911	0.0499739	0.0660449	0	0	0.0502273	0.0333939	0	0	0	0.0462186	0.0501357	0	0	0.0220968	0.039536	0.124703
ACTCCCATCATGCATG_1	0	0.118608	0.0858017	0.0595677	0.0678086	0.0392541	0	0.0623072	0	0	0.146512	0.028	0.0853333	0	0.142356	0.170752	0.059851	0	0	0.0426254	0	0	0	0	0	0.0330996	0.0357281	0	0.0570476	0.0383736	0.0762817	0.061626	0	0.0316078	0.04	0	0	0	0	0	0	0.0315652	0	0.0392752	0.176889	0.0377941	0.111301	0.130131	0.24924
ACTCCCATCTGTGCGG_1	0	0.111701	0.0871224	0.0599538	0.0542508	0.0479571	0	0.0763987	0	0	0.201775	0.0615641	0.084464	0	0.149805	0.203819	0.0600725	0	0.0288016	0.0555015	0	0	0	0	0	0.0437403	0.0536316	0	0.0651781	0.0369853	0.0855884	0.0698374	0.0416178	0	0.0414487	0	0	0	0	0	0	0	0.0546339	0	0.154148	0	0.130452	0.139869	0.218314
ACTCTCGAGCGCCCAT_1	0.0287273	0.113686	0.119418	0.0364686	0.0563795	0.0364686	0.0585248	0.0481895	0	0	0.163705	0.0479915	0.0867703	0.0472381	0.0568391	0.0883905	0.0607118	0	0	0	0.0314365	0	0	0	0	0	0.0319211	0	0	0	0.0736401	0.0562642	0	0	0.0230897	0.0287287	0	0	0	0	0	0	0	0	0.291148	0	0.580817	0.482306	0.204681
ACTGATGCAATTGAAG_1	0	0.116196	0.0836962	0.0628614	0.0523729	0.0396799	0	0.0612222	0	0	0.192721	0.0619744	0.0999595	0	0.141954	0.204876	0.0601039	0	0.0289286	0.055764	0	0	0	0	0	0.0440563	0.0502719	0.0386667	0.0705611	0.037044	0.0897074	0.0751545	0.04176	0	0.0416538	0	0	0	0	0	0	0	0.0410164	0	0.149324	0	0.189688	0.253266	0.191579
ACTGATGGTTGTTGTG_1	0.0333485	0.116049	0.0776835	0.0896073	0.0823399	0.066231	0.0553597	0.0302745	0	0	0.177101	0.0519145	0.107797	0.12919	0.0724138	0.223705	0.0758725	0	0.0522857	0.0517935	0.0394762	0.0768958	0	0	0	0	0.117035	0.0730227	0.0894658	0.0544469	0.111681	0.0966911	0.0818222	0	0.0704295	0.0301395	0	0	0.0527273	0.0890833	0	0	0.0888142	0.0655891	0	0	0.0403226	0.0718874	0.106421
ACTGATGTCTGTAAGC_1	0.0314015	0.0640931	0.127842	0.0742277	0.0441815	0.0401584	0.0938713	0.0369412	0	0.0781	0.0956977	0.0391795	0.0636757	0	0.0947241	0.0972667	0.0603882	0	0.021873	0.0403835	0.0317698	0.0723141	0	0	0	0.0298095	0.0214035	0	0	0.0403626	0.0722848	0.0615813	0	0.0351569	0.0236282	0.0359302	0	0	0	0	0.0323889	0	0.0313005	0	0.289824	0	0.190355	0.181766	0.221684
ACTGCAAGTTAAGAAC_1	0.0702727	0.0766275	0.09727	0.0663465	0.0759802	0.0394257	0.0516106	0.0407974	0	0	0.123512	0.06	0.0895045	0.0899048	0.0843333	0.145952	0.0655961	0	0	0	0	0.0736122	0	0	0	0	0.0375789	0	0	0.0367619	0.0735556	0.0636931	0	0.028732	0.0472821	0.0649302	0	0	0	0	0.0836111	0	0.0300874	0	0.233306	0	0.129677	0.124392	0.200746
ACTGCAATCTGTCTCG_1	0	0.102877	0.087692	0.0452409	0.0768053	0	0.0419967	0.0509216	0.11781	0	0.120287	0.0669573	0.0748559	0	0.119241	0.147781	0.0598706	0	0	0.0426549	0	0	0	0	0	0.0331429	0.0380175	0	0.0570683	0	0.0796244	0.0616667	0.0340711	0	0.0401282	0	0	0	0	0	0	0	0	0	0.237324	0	0.0967312	0.0990541	0.258376
ACTGTCCAGAGAGGGC_1	0.0411818	0.142564	0.0859789	0.0485842	0.0608449	0.0391815	0.0567855	0.0635425	0	0	0.205504	0.0544786	0.0919009	0.086381	0.0297011	0.102076	0.0580706	0	0	0	0.0311825	0.0704199	0	0	0	0	0.0201053	0	0	0.0381832	0	0.0561341	0	0.031268	0	0	0	0.0408485	0	0.03925	0	0.0311884	0.0388197	0	0.176583	0.0196863	0.664312	0.520581	0.231359
ACTGTCCAGCAAATGT_1	0.0273485	0.087799	0.115962	0.0475083	0.0888878	0.0450066	0.0491287	0.0464379	0.121619	0.0316333	0.185496	0.075906	0.0513514	0.0429048	0.0782759	0.150952	0	0	0	0	0	0.0703766	0	0	0	0	0.0369211	0	0.0551118	0.0331465	0.072011	0.0560793	0	0.022281	0.0225064	0	0	0	0.0193434	0	0	0	0	0.0413992	0.332472	0.0278431	0.176882	0.192779	0.380144
ACTGTCCCACACACGC_1	0	0.0811324	0.104249	0.0588647	0.0763036	0	0.0403927	0.0631176	0	0	0.196217	0.123154	0.0985766	0.103857	0.100989	0.13459	0.0597235	0	0	0.0424336	0	0	0	0	0	0.0328182	0.0377895	0	0.056913	0.0378352	0.0733725	0.0578476	0	0.0306471	0.0280833	0	0	0	0.0322727	0	0	0.0305	0	0.036624	0.22263	0.0529412	0.087043	0.126144	0.301791
ACTGTCCGTACGGTTT_1	0.0498636	0.0760392	0.094597	0.0858812	0.0898119	0.0407624	0.0585347	0.0492941	0.144048	0	0.175884	0.0364872	0.0374099	0.242571	0.176977	0.129676	0.0698	0	0.0301508	0	0	0.0691859	0	0.0300903	0.0121458	0.0255844	0.0310614	0	0.0578737	0.0403626	0.0819139	0.0590264	0.0341556	0.0351569	0.0306859	0.0144496	0.00620833	0.00875758	0.0112525	0	0	0.0330942	0.0442842	0.0487558	0.0353241	0.057402	0.0678925	0.0713423	0.118412
ACTGTCCTCACCCATC_1	0.0754167	0.0693676	0.117734	0.0967855	0.0841089	0.060934	0.060066	0.0349673	0.0686667	0.0496667	0.0979225	0.0576496	0.0857117	0	0.161	0.0913333	0.0755902	0	0.0335079	0.0496136	0.038631	0.082258	0.0266667	0.04275	0	0.0372944	0.050693	0.0490758	0.0729255	0.0591795	0.105056	0.0981951	0.0482222	0.0523922	0.0517244	0.0465581	0	0.0660909	0.0248081	0	0	0.0432609	0.0873279	0	0.0348148	0	0.0637634	0.0594685	0.129421
ACTGTGATCATCGCTC_1	0	0.0905882	0.0858882	0.0643531	0.0863894	0.0440825	0.0613597	0.0531699	0.106619	0	0.161907	0.0244274	0.0687838	0.0347619	0.155782	0.157724	0.0613706	0	0	0	0	0.073117	0	0	0	0	0.0605088	0	0.0547578	0.0325201	0	0	0	0	0.0378782	0.0445814	0	0.0174242	0	0	0.0792778	0.0199855	0.035765	0.0415504	0.235481	0.0391667	0.178194	0.196748	0.307452
ACTGTGATCCTAAACG_1	0.0554394	0.105936	0.115023	0.0655083	0.0571419	0.0446964	0.0520726	0.0803856	0.0445714	0	0.153488	0.0422906	0.0454369	0	0.105471	0.128933	0.0572098	0	0.0172143	0.0386519	0.0312143	0.0697163	0	0	0	0.0272684	0.0201754	0	0	0.0349121	0.0713662	0.0552419	0	0.0225098	0.0198654	0.0174651	0	0	0.0151818	0	0.0751111	0.0214783	0.0478579	0	0.347944	0.0362157	0.181946	0.15509	0.305367
ACTTAGGAGATGACAT_1	0.0341515	0.1385	0.101222	0.0764488	0.114228	0.0666469	0.0502706	0.0690588	0	0.105833	0.170736	0.112897	0.130207	0.12181	0.141471	0.217457	0.0886686	0	0	0.0515782	0.031127	0.0816042	0.0196267	0.0310347	0.0194167	0.0462381	0.0531404	0.0517424	0.0902609	0.0746154	0.113967	0.0912012	0.0722667	0.0502092	0.0799359	0.0207597	0	0	0.0506364	0.0386667	0.0735556	0.0213188	0.0342951	0.0504302	0.0321574	0	0.0489355	0.0723333	0.134859
ACTTCGCCACGGTCTG_1	0.0419697	0.127	0.0912574	0.0569142	0.0592013	0.0476634	0.0473795	0.0778562	0	0.0232667	0.139465	0.0571026	0.0736847	0.0599048	0.0840575	0.0932952	0.0575255	0	0	0	0.0300794	0.0699744	0	0	0	0	0	0	0.0598054	0	0.0774617	0	0.0273689	0	0.0208974	0.0187132	0	0	0	0	0.0205556	0	0.0266448	0	0.205111	0	0.670613	0.546347	0.219726
ACTTCGCCATCGAACT_1	0.0429924	0.0766618	0.106352	0.0544191	0.0549142	0.0412706	0.0503663	0.0413922	0	0	0.162667	0.0244444	0.0475811	0.067619	0.104517	0.1184	0	0	0	0	0	0.0712083	0	0	0	0	0	0	0	0.0449744	0	0.0596301	0	0	0.0258333	0.0246822	0	0	0	0	0.0704722	0.0346377	0.0275301	0	0.214037	0.0245098	0.111613	0.0901486	0.29896
ACTTTCACAGATAAAC_1	0.0421667	0.0986176	0.0964979	0.0495611	0.0660462	0.039396	0.0454587	0.0478889	0.124095	0	0.157078	0.0389915	0.061482	0	0.117471	0.103476	0.0587706	0	0	0.0464189	0	0	0	0	0	0.0307143	0.0370789	0	0.0559068	0	0.0726119	0.0605935	0	0	0	0.0282403	0	0	0	0	0.0748889	0	0	0.0453915	0.219981	0.0558333	0.147785	0.143333	0.245254
ACTTTCATCAACCTTT_1	0.0292803	0.0868971	0.0858439	0.054462	0.0764422	0.0423927	0.0552145	0.0295621	0.118952	0	0.157248	0.0571197	0.0642342	0	0.112632	0.0911714	0.060202	0	0	0	0	0.0721619	0	0	0	0	0.0375965	0	0	0.0372271	0	0	0	0	0	0	0	0	0	0	0	0.0292971	0	0	0.282935	0.0544216	0.181043	0.143914	0.333161
ACTTTGTCAATTGTGC_1	0	0.133716	0.0882616	0.0591452	0.0619736	0.0476535	0.0415677	0.0600458	0	0	0.175124	0.102598	0.104955	0	0.174805	0.213238	0.059949	0	0.0283016	0.0549646	0	0	0	0	0	0.0432251	0.0543772	0	0.0647867	0.0367546	0.0850955	0.0711138	0.0410578	0	0.040641	0	0	0	0.0358687	0	0	0	0.040153	0	0.161528	0	0.128022	0.136995	0.255525
ACTTTGTCATATGGCT_1	0.0196061	0.0952745	0.105911	0.0522508	0.0799736	0.0527228	0.0530495	0.0615098	0.120762	0	0.200217	0.0786581	0.0718333	0.0351429	0.180816	0.129019	0	0	0	0	0	0	0	0	0	0	0.0375439	0	0.0562153	0.0325495	0	0.0587439	0	0	0	0.0416124	0	0	0	0	0.023	0.0200435	0	0.046093	0.32875	0.0522549	0.263054	0.211716	0.40139
ACTTTGTGTCGAATTC_1	0	0	0.0926392	0.101373	0.110271	0.0403531	0.0558449	0.0305686	0	0.159467	0.0947674	0.0625556	0.0776847	0	0.151126	0.21319	0.0733627	0	0.0305476	0	0.050131	0.0782051	0	0.0304375	0	0	0.0555789	0	0.0764182	0.051381	0.0960172	0.0774756	0.0627822	0.0355948	0.0357308	0.0357287	0	0.0515606	0	0	0.141944	0.0336014	0.0498525	0	0.0368519	0.0376667	0	0.0496306	0.148638
ACTTTGTTCCTGGGTG_1	0.0231061	0.0708039	0.0925169	0.0618977	0.0749769	0.0371551	0.0681023	0.0356144	0.0571429	0	0.139783	0.0324615	0.056982	0	0.106701	0.1028	0.0586039	0	0	0.0407493	0.0368571	0	0	0	0	0.0303463	0.0224912	0	0.0557308	0	0	0.0590407	0	0	0.0244231	0	0	0.0245455	0	0	0	0.0401739	0.0263279	0.0328217	0.240546	0	0.702419	0.430068	0.232839
ACTTTGTTCTAGTGAC_1	0.0297879	0.126015	0.0764684	0.0610726	0.0758878	0	0	0.0622157	0	0	0.195969	0.0514444	0.0638018	0	0.115897	0.141895	0.0594529	0	0	0.0420265	0	0	0	0	0	0.0322208	0.0382018	0	0.0585031	0	0.0770642	0.0644837	0	0	0.0373974	0	0	0	0	0	0	0	0	0	0.225796	0.0368235	0.0853441	0.12905	0.28963
AGAAATGGTTACTCAG_1	0	0.0872647	0.111352	0.0516172	0.0427723	0.0394191	0.0488581	0.0480523	0	0	0.132419	0.0519744	0.0690856	0	0	0.0853048	0.067002	0	0	0.0406195	0	0.0735833	0	0	0	0.0301558	0.0221053	0	0	0	0.0820673	0.0618293	0	0	0.0288205	0	0.0434167	0	0	0	0	0	0.0451311	0	0.132861	0	0.245398	0.263815	0.134822
AGAAATGGTTGCAACT_1	0.0337121	0.0921716	0.0951034	0.0495545	0.0411122	0.0417756	0.0657756	0.0591373	0	0.0456333	0.189326	0.076641	0.069518	0.175143	0.0387356	0.093619	0.0588412	0	0	0	0	0	0	0	0	0	0.0376667	0	0	0.0433187	0	0	0	0	0	0	0	0	0	0	0.0391944	0	0.0409672	0.0424264	0.362046	0.0612745	0.17629	0.205806	0.312316
AGAACAACAGATGCGA_1	0	0.0971422	0.0876519	0.0570957	0.075604	0.0392739	0.0409307	0.0622614	0	0	0.159434	0.0477265	0.0943108	0	0.125506	0.169752	0.0598627	0	0	0.0426431	0	0	0	0	0	0.0331255	0.0357982	0	0.05706	0	0.079903	0.0616504	0	0	0.0400769	0.031845	0	0	0	0	0	0	0.0325792	0.0372558	0.229472	0	0.115495	0.12345	0.247636
AGAACAATCTTTGCAT_1	0.0337424	0.0385784	0.0703038	0.0417888	0.0752706	0.0426535	0.0522145	0.0368693	0	0.00456667	0.182969	0.0380085	0.0362973	0	0.041069	0.0913524	0.0564255	0	0	0	0	0.0690753	0	0	0	0	0.0379211	0	0.0579565	0.0301722	0.0707402	0.0546199	0	0	0.0173013	0.0143643	0	0	0	0	0	0	0	0.0383062	0.28912	0.0386569	0.207473	0.174811	0.347186
AGAACCTAGGGCAACT_1	0.0325	0.116475	0.0905105	0.0516898	0.0626568	0	0	0.0352549	0.13081	0	0.151922	0.0695043	0.0758919	0	0.100828	0.152962	0.0599686	0	0	0.0428024	0.0384008	0	0	0	0	0.0333593	0.0378333	0	0.0571718	0	0.0764695	0.0618699	0	0	0.0407692	0	0	0.0433333	0	0	0	0	0	0	0.23113	0	0.0930323	0.107698	0.248729
AGAAGCGAGCTGACTT_1	0.0562803	0.120172	0.100783	0.0581287	0.0672277	0.0403795	0.0616337	0.0550131	0	0.0536333	0.130395	0.0256496	0.0741667	0.121	0.0575402	0.0737524	0	0	0	0.046295	0	0	0	0	0	0	0	0	0	0	0.0777981	0	0	0	0	0.0257752	0	0	0	0	0.0458611	0	0.0283005	0	0.296954	0	0.417495	0.380248	0.159138
AGAAGCGCAACAAGTA_1	0	0.103676	0.0874789	0.0640561	0.0527624	0.0389802	0.0509901	0.0741373	0	0	0.128605	0.0565385	0.112896	0.119381	0.119655	0.177571	0.0596882	0	0.027246	0.0474277	0	0	0	0	0	0.0401472	0.0423509	0	0.0639607	0.0362674	0.0840548	0.0682439	0.0398756	0	0.0389359	0	0	0	0	0	0	0	0.0293497	0	0.11638	0	0.157667	0.187333	0.150014
AGAAGTATCCACAGCG_1	0	0.112324	0.0924916	0.0403135	0.0490924	0.0403135	0.0472937	0.0494771	0.12481	0	0.139589	0.0488205	0.0842568	0	0.111908	0.124381	0	0	0	0	0	0	0	0	0	0	0.0365789	0	0	0	0	0	0	0	0	0.0303953	0	0	0	0	0	0	0	0.0447287	0.217639	0.0732059	0.0977957	0.0928604	0.24304
AGACAAATCGCTGCGA_1	0.0311591	0.0984755	0.0904093	0.0704191	0.0716436	0.0554422	0.0462541	0.0666863	0	0	0.162116	0.104368	0.105631	0.188429	0.11677	0.213076	0.0681686	0	0.0489206	0.0657729	0	0.0717147	0	0	0	0.0478398	0.0240351	0	0.0858344	0	0.0924257	0.0833659	0.07168	0	0.0667949	0.0271318	0	0	0	0	0	0	0.0321366	0.0348992	0.0610741	0.0327745	0.0650538	0.0643829	0.126209
AGACACTCACCTCAGG_1	0.043	0.0742255	0.0944747	0.0482277	0.0701353	0.0482277	0.0583102	0.0450784	0.0920952	0.0660667	0.119496	0.0674103	0.0713784	0	0.137759	0.14299	0	0	0	0	0	0	0	0	0	0	0.0370526	0	0	0.0369304	0	0.0593232	0	0	0	0.0286667	0	0	0	0	0	0.0287101	0.0303388	0	0.30687	0.0382255	0.214968	0.188419	0.364997
AGACACTTCTTTGCGC_1	0.0495152	0.0689706	0.0764705	0.0578977	0.069835	0.0486601	0	0.0337516	0	0	0.139682	0.0471026	0.0657252	0	0.135149	0.146705	0.0596804	0	0	0.0423687	0	0	0	0	0	0.0327229	0.0382456	0	0.0568675	0	0.0760094	0.0612724	0	0	0.0388846	0	0	0	0	0	0	0	0	0	0.237009	0.030598	0.14543	0.160477	0.272754
AGACAGGCAGCTGTTA_1	0.0203561	0.0696912	0.0844114	0.053462	0.0854389	0.0447096	0.0628746	0.0437255	0.014619	0	0.139729	0.0466581	0.0500495	0.014619	0.0807356	0.122333	0	0	0	0.038115	0	0	0.0115333	0	0	0	0.0378246	0	0.0544306	0.0383407	0.0719108	0.0600386	0	0	0	0.037814	0	0	0.0133434	0	0.0110278	0.0353406	0.0214481	0.0480465	0.305139	0.0392059	0.188849	0.168104	0.330859
AGACAGGCATGGAGAC_1	0.0355833	0.135363	0.105764	0.0456766	0.077396	0.0527129	0.0456766	0.0536405	0.132857	0	0.160868	0.0788376	0.0778514	0.0910476	0.105103	0.149676	0	0	0	0.0400914	0	0	0	0	0	0	0.0377544	0	0	0	0	0.0614329	0	0	0.0315449	0.0212481	0	0	0.0201111	0	0.0296389	0	0.0251093	0.0319574	0.300759	0.0560392	0.200032	0.209491	0.294167
AGACAGGGTCCTGGTG_1	0.0300303	0.109652	0.100376	0.0425512	0.0744059	0.0401716	0.042396	0.0353007	0	0	0.206922	0.0550598	0.0715901	0	0.0331494	0.0930095	0.0618098	0	0	0	0	0	0	0	0	0	0	0	0	0	0	0	0	0	0	0.0332248	0	0	0	0	0	0	0.0335519	0	0.22138	0	0.575269	0.384878	0.245308
AGACAGGTCAGTAGGG_1	0.0339848	0.0760784	0.0788481	0.0477294	0.0599571	0	0.0368383	0.0494902	0.123238	0.00693333	0.133667	0.0377778	0.0819054	0	0.153437	0.205276	0	0	0	0.0432448	0.0281349	0	0	0	0	0.0340087	0.0557632	0	0	0.0373407	0.0741721	0.054813	0.0251911	0.0297647	0.0177564	0.0158295	0	0.00878788	0	0	0.00694444	0	0.0419016	0.0365581	0.316935	0.0408529	0.163484	0.213203	0.375921
AGACCATAGCAGATAT_1	0	0.145456	0.0991498	0.0772871	0.0624455	0.0476799	0.0479736	0.0744837	0	0	0.18686	0.117564	0.0957793	0	0.115115	0.183105	0.0594451	0	0.0262619	0.0550531	0	0	0	0	0	0.0390736	0.0522982	0	0.0631905	0.0358132	0.0830845	0.0672358	0.0387733	0	0.0373462	0	0	0	0	0	0	0	0.0286721	0.038155	0.28312	0.0358431	0.136452	0.17023	0.228119
AGACCATCAGCTGAGA_1	0.0345606	0.105255	0.0828312	0.0548086	0.0670693	0.0377393	0.0450825	0.0609281	0.0231905	0.0326667	0.122256	0.043094	0.0827027	0.044381	0.034908	0.1012	0.0626745	0	0	0.0399587	0.0294325	0	0	0	0	0.0272597	0	0.0378788	0.0560973	0.03163	0.0748451	0.0597602	0.0306	0.0195752	0	0.0174496	0	0	0	0	0.0160278	0.0182246	0.0297268	0.0317829	0.181685	0.0153627	0.545774	0.497878	0.221234
AGACCATCAGTTCCAA_1	0.0587348	0.13973	0.100935	0.0551221	0.0691881	0.0370099	0.0406865	0.0909085	0	0	0.124783	0.0269487	0.0599775	0.219667	0.0285402	0.0977238	0	0	0	0	0.029877	0	0	0	0	0	0	0.0311098	0.0556398	0.0320403	0.0715383	0.0577297	0	0	0	0	0	0.0154394	0	0	0	0.0190362	0.0291311	0.0304922	0.317657	0	0.539409	0.59045	0.245076
AGACCCGAGCACCGAA_1	0	0.153265	0.0927764	0.0658152	0.0619043	0.0362277	0.0784653	0.0638693	0.0437619	0	0.169256	0.102521	0.0775225	0.0855238	0.106793	0.153238	0	0.0215532	0	0	0	0.0704054	0	0	0	0	0.0362544	0	0	0.047967	0.0720391	0.0561159	0	0.0281307	0	0.0275969	0	0	0	0	0	0.0314783	0	0.0317326	0.42963	0.0395686	0.248656	0.238005	0.502153
AGACCCGTCACCTTAT_1	0.038197	0.0845	0.0871793	0.0760363	0.0891782	0.0448482	0.0678779	0.0576928	0.127238	0	0.167752	0.0604359	0.0806036	0.052	0.136069	0.151867	0.063549	0	0	0.0507227	0	0.0765801	0	0	0	0.0404372	0.0694386	0	0.0555072	0.0338462	0.0739531	0.0564675	0.034	0	0.033859	0.032907	0.026875	0	0	0	0	0.0226087	0.0448033	0.0364729	0.276815	0.0383333	0.193333	0.181261	0.338839
AGACCCGTCGGCATCG_1	0.0516061	0.0869314	0.108808	0.0592772	0.0510561	0.0413795	0.0633003	0.0567908	0.12019	0	0.0725581	0.0439231	0.0429189	0.0600476	0.065954	0.0667905	0.0641412	0.0239787	0.0233413	0	0.0375159	0.0753814	0	0	0	0	0.0230263	0	0	0.0344652	0.0725743	0.059378	0	0.024634	0	0.0328992	0	0	0	0	0	0.0238333	0.0350984	0	0.244306	0.022951	0.164742	0.175811	0.240576
AGACTCACACTCTAGA_1	0.019697	0.0791471	0.0907954	0.0430693	0.0814488	0.0341122	0.0455248	0.0548039	0.121714	0	0.180736	0.0358632	0.0613333	0.00761905	0.106333	0.116114	0.0565647	0	0	0	0	0.0691891	0	0	0	0	0.0375439	0	0.0538219	0.0312967	0.0712207	0.0545732	0.0251911	0.0174379	0	0.0158295	0	0	0.0130505	0	0	0.0158551	0.0212896	0.0385349	0.336083	0.0368039	0.206602	0.169419	0.313836
AGACTCACATCGAGCC_1	0.0341212	0.0801569	0.118369	0.0571617	0.0657822	0.0452475	0.0631188	0	0	0.0900667	0.0929612	0.0658462	0.0493604	0.0879524	0.122345	0.115952	0.0598725	0	0	0	0	0.0718926	0	0	0	0	0.0281667	0	0	0	0.0734914	0.058002	0	0	0.0285705	0.0279922	0	0	0	0	0.0538056	0	0	0.0353295	0.304343	0	0.11572	0.122207	0.270695
AGACTCACATCGTGGC_1	0.0812803	0.106064	0.088616	0.100363	0.0873135	0.0846568	0.0481518	0.0840523	0	0.0829333	0.216798	0.0519915	0.0719189	0	0.0791494	0.195714	0.0749294	0	0.0370159	0.0444071	0.0594444	0.0764792	0	0.0323194	0.0294792	0.0357143	0.0581842	0.076322	0.106209	0.040685	0.139272	0.117187	0.11312	0	0.0540962	0.0282481	0	0	0.0534545	0	0	0	0.0531913	0.0447519	0	0	0.0654946	0.0887252	0.103472
AGACTCATCAGCAGAG_1	0.0415455	0.0721863	0.0898017	0.048363	0.0738251	0.052033	0.0680297	0.0365098	0.0260952	0.0536	0.11324	0.0649915	0.0747027	0.0260952	0.0720575	0.0995048	0.0693294	0	0.0176825	0.0418112	0.0392817	0.0738654	0	0.0191806	0	0	0.0256491	0.0398826	0.0597226	0.0439451	0.083493	0.0766728	0.0269156	0.041549	0.0497564	0.0179225	0	0.0570152	0.026	0	0	0.0373623	0.0668579	0.0361783	0.0688148	0.0159608	0.0416344	0.0537658	0.0918107
AGAGAATGTGTCATCA_1	0.0472955	0.108152	0.0946118	0.0693201	0.0476931	0.0476931	0.0671551	0.0636797	0	0	0.174093	0.0711453	0.0884685	0.183	0.0454713	0.102895	0.0583882	0	0	0.0501681	0.0318254	0.0706795	0	0	0	0.0298701	0	0	0	0	0.0723067	0.0589167	0	0	0	0	0.0519792	0	0	0	0	0	0.0335956	0.0323953	0.186194	0	0.532452	0.517248	0.192548
AGAGAGCAGACCAAGC_1	0.0422727	0.124054	0.10303	0.0594785	0.0574983	0.0447162	0.0677855	0.0654248	0.0459048	0	0.138318	0.0363077	0.0783243	0.177619	0.0305287	0.0942095	0	0	0	0.0454926	0.0313254	0	0	0	0	0.0373074	0	0	0	0	0	0	0	0	0	0.0211473	0	0.0415152	0	0	0	0.0216812	0.0348087	0.031907	0.17612	0.0200392	0.499871	0.509586	0.229189
AGAGAGCGTGTCATCA_1	0.0333182	0.094348	0.0721435	0.0448086	0.0601254	0.034033	0.0368317	0.0516993	0	0	0.143124	0.0377094	0.0413514	0.00704762	0.0381379	0.120914	0.0569569	0	0.0145079	0	0.0280873	0.0693397	0	0	0	0	0.0132632	0	0	0.0307766	0	0.0545488	0	0.0173595	0.0176795	0.0156434	0	0.00860606	0	0	0	0.0165362	0.033694	0	0.25312	0	0.639602	0.429311	0.31791
AGAGAGCTCACTCACC_1	0.0641742	0.0632941	0.125319	0.0514224	0.0578218	0.048099	0.0548482	0.0527582	0.089	0	0.097062	0.0282821	0.0407928	0	0.0303333	0.090181	0.0599157	0	0	0.0427227	0.0465238	0.0719279	0	0	0	0	0	0.0359205	0	0	0	0.0617602	0	0	0	0.0281628	0	0.0346818	0	0	0	0	0.0359836	0.0354147	0.0984907	0	0.301731	0.247117	0.126525
AGAGAGCTCTATCGCC_1	0.0238333	0.109431	0.084884	0.0498878	0.0644356	0.0496172	0.0785875	0.0596797	0.121429	0.0448	0.180271	0.0869915	0.0817928	0	0.0713448	0.12981	0.061251	0	0	0.0410324	0.0326429	0.0710096	0	0.024375	0	0	0.0599123	0	0.0636335	0.0437802	0.0764898	0.0593476	0.03024	0.0330588	0.0250385	0.0528837	0.031125	0	0	0	0	0.0331739	0	0.0331938	0.290009	0.0509314	0.237247	0.213833	0.389898
AGAGCAGCACTTGTGA_1	0.0333712	0.128152	0.0956857	0.066396	0.0491089	0.0421419	0.0424323	0.0585556	0	0	0.150155	0.0868376	0.100122	0	0.148437	0.244705	0.0676294	0	0.0281587	0.0703363	0.0478135	0.0735272	0	0	0	0.0411429	0.0726053	0.0473068	0.0646749	0.0628901	0.0888873	0.079002	0.0408978	0.0469935	0.0585192	0.0514651	0	0	0.0360505	0	0	0	0.0595355	0	0.116759	0	0.100473	0.105414	0.170737
AGAGCAGGTGTCTTAG_1	0.0277803	0.0715735	0.0870886	0.0495347	0.0808515	0.034505	0.0427063	0.0391961	0.0189048	0	0.17138	0.0438205	0.0625766	0	0.0530345	0.120943	0.0570294	0	0.0313254	0	0.0290754	0	0	0	0	0	0.0373421	0	0.0540683	0.0313004	0	0.0588557	0	0	0	0.0195039	0	0	0.0142525	0	0.0135278	0.0175725	0	0.0310853	0.351759	0.0398824	0.239656	0.206626	0.405093
AGAGCAGTCCGTGTAA_1	0.0447273	0.154868	0.101281	0.0579802	0.0730561	0.0361848	0.0579802	0.0527059	0	0	0.160752	0.061906	0.1045	0	0.0753103	0.0932286	0	0	0	0	0.0310952	0	0	0	0.0193333	0.0290736	0	0	0	0.0383663	0	0.0578455	0	0.0315948	0	0	0	0	0	0	0	0.0315507	0.0324809	0.047314	0.240926	0	0.65743	0.487806	0.224506
AGAGCCCGTTCATCGA_1	0.0350455	0.123147	0.0783629	0.0551155	0.0522706	0.0387789	0	0.0771111	0	0	0.166915	0.075812	0.0873423	0	0.123126	0.174	0.0595686	0	0.0267619	0.0470678	0	0	0	0	0	0.039619	0.0412807	0	0.0635818	0.036044	0.0880876	0.067748	0.0393333	0	0.0381538	0	0	0.0484242	0	0	0	0	0.0290164	0	0.104454	0	0.177914	0.137887	0.144073
AGAGCCCTCGAATCCA_1	0.0440076	0.0746569	0.0993333	0.0553135	0.0555446	0.0406601	0.0482178	0.0384314	0	0	0.0678915	0.031641	0.0443333	0	0.110793	0.10761	0.0585098	0	0	0.0406077	0	0	0	0	0	0.0301385	0.0220702	0.0376742	0.0580745	0.0482088	0.0759875	0.0589878	0.0348444	0.0341895	0	0.0611395	0.028125	0	0	0	0.0672778	0.0315942	0.0321311	0.0326357	0.242333	0.033451	0.209247	0.165126	0.225105
AGATAGAAGGACGCAT_1	0.0325833	0.0788676	0.0957489	0.0586964	0.0491881	0.0346403	0.0534059	0.0662745	0.0208571	0	0.177698	0	0.0332523	0.0978571	0.135954	0.146448	0.0619588	0	0.0168095	0.0446637	0.0308095	0.0735978	0	0	0	0.0360909	0.0376053	0	0	0.0417949	0.0745556	0	0	0.0192549	0	0.0326744	0	0	0	0	0	0.0354638	0.0471585	0.0298682	0.246722	0.0392451	0.133806	0.186631	0.383941
AGATAGATCCTCGATC_1	0.0472652	0.0978725	0.0899536	0.0499076	0.0749109	0.0352508	0.0539208	0.0575163	0.0296667	0.0223667	0.17838	0.0510855	0.0622117	0	0.0676782	0.0915429	0	0	0	0.0454513	0	0.0699311	0	0.0197014	0	0.0278485	0	0	0.056942	0.0321282	0.0743036	0.0631687	0	0.0204641	0.0207244	0.0185039	0	0.015803	0	0	0	0.0192101	0.0318634	0.0328372	0.209704	0	0.699656	0.526932	0.222201
AGATCCAAGGTTGGAC_1	0.0538106	0.0984608	0.09823	0.0632442	0.0430033	0.0481419	0.0690462	0.0614248	0.101714	0.0225333	0.110612	0.0276923	0.0478604	0	0.10992	0.125733	0.0574824	0	0.0183175	0.046528	0.0359762	0.0708782	0	0	0	0.03629	0.0396754	0	0.0545466	0.0399963	0.0788216	0.0585894	0.0272711	0	0	0.0302326	0	0.0387273	0.0165859	0	0	0.0347754	0.040235	0.032876	0.202333	0.0315294	0.102774	0.174428	0.314737
AGATCCATCAAACCTG_1	0.0436364	0.083652	0.0994979	0.088703	0.063604	0.0510693	0.0563564	0.0509739	0.144857	0	0.173969	0.0544359	0.0637703	0.312476	0.172276	0.0936952	0.0616706	0	0.0290159	0	0	0	0	0.0290972	0	0	0.0362105	0	0.058824	0	0.0736933	0.0597236	0.0364533	0	0	0	0	0	0	0	0	0	0	0	0	0.0299608	0.0821183	0.0879595	0.14413
AGATGAAAGGCAGTCA_1	0.0207045	0.0768431	0.0844135	0.0645512	0.0744587	0.0409637	0.0672673	0.0517843	0.0420476	0	0.157938	0.0719487	0.0603153	0	0.0593678	0.1402	0.0579824	0	0	0.044944	0.031004	0	0	0	0	0.0365022	0.0598596	0	0.0550745	0	0.0747042	0.0560427	0	0	0	0.0449612	0	0	0	0	0.0790278	0.0271884	0.0340984	0.0405543	0.36487	0.0419118	0.23957	0.268131	0.351328
AGATGAAAGGTTATAG_1	0.0432424	0.129877	0.0901055	0.0576304	0.128399	0.0438284	0.0576304	0.0476144	0	0	0.181705	0.111547	0.131536	0.124333	0.159713	0.158019	0.0772078	0	0.0187143	0.0448378	0.041873	0.0833494	0	0	0	0.0363463	0.0649298	0.0362273	0.0730373	0.0653883	0.0929139	0.0754309	0.0540311	0.0398431	0.0563269	0	0	0.0166364	0	0	0.0213333	0.0288261	0.0498033	0.0420775	0.0327222	0.0172353	0.0650323	0.0661486	0.143508
AGATGCTCAAGCGCTC_1	0	0.0573824	0.0809494	0.0474455	0.0825281	0.0557162	0.041604	0.0330458	0.121333	0	0.194031	0.052359	0.0582928	0.129143	0.0915172	0.118838	0	0	0	0	0	0	0	0	0	0	0.0372895	0	0	0	0.0745884	0	0.0358044	0	0	0.0305736	0	0	0	0	0	0	0	0	0.352463	0.0396961	0.16914	0.198527	0.325232
AGATGCTCAGGCTCTG_1	0	0.0724412	0.0676603	0.0561848	0.0587294	0.0420759	0.0418152	0.0354248	0	0	0.150938	0.0323932	0.0484955	0	0.0889195	0.156095	0.0616784	0	0	0.0517227	0.0386706	0	0	0.0345972	0	0.0464502	0.0325789	0	0.063853	0	0.08223	0.0702012	0.0369911	0	0.0465897	0	0	0	0	0	0	0	0.0340437	0	0.0971481	0	0.0413656	0.091027	0.129042
AGATGCTGTCTCGCGA_1	0	0.105623	0.0687173	0.0544521	0.0544521	0	0.0474521	0.034915	0	0	0.156519	0.0277094	0.0515315	0	0.111506	0.132781	0.0597843	0	0	0.0425251	0	0.0724279	0	0	0	0.0329524	0.0376667	0	0.0569772	0	0.0795227	0.0658354	0	0	0.0395641	0	0	0	0	0	0	0	0.0316885	0	0.235972	0.0319706	0.121151	0.153225	0.267251
AGATGCTTCTAGATCG_1	0.0466818	0.106059	0.106781	0.0619076	0.0864455	0.0413531	0.0488779	0.0459608	0	0	0.169512	0.0781197	0.0856937	0.0195238	0.105448	0.142133	0.0626824	0	0	0.0434159	0	0.0701795	0	0	0	0.0342597	0.058807	0	0.0540952	0.032696	0.0776964	0.0558293	0.0263022	0	0.019359	0.0197054	0	0	0	0	0.0609444	0.0176667	0.0352896	0	0.284083	0.0146078	0.160484	0.167374	0.365124
AGCATCACATGGATCT_1	0.0609621	0.0996275	0.111118	0.0795743	0.134122	0.0696667	0.0624554	0.0699608	0.0347143	0.0488	0.190574	0.043547	0.0880405	0.153762	0.0992874	0.185952	0.0794588	0.0202057	0.0389603	0.0474661	0.0476151	0.0813638	0.0365333	0.0204375	0	0.0342554	0.0737895	0.0451894	0.0718903	0.0375495	0.10343	0.0843963	0.0645022	0.0211569	0.0705385	0.0246512	0	0.0174091	0	0.0309583	0	0	0.0854262	0.0486744	0	0	0.0411828	0.073991	0.144223
AGCATCAGTCTTACTT_1	0.0302727	0.0892647	0.092327	0.0599274	0.0569703	0.0508284	0.0796403	0.0235425	0	0.0205333	0.120178	0.0554274	0.0501081	0	0.0898966	0.15139	0	0	0	0	0	0.0698429	0	0	0	0	0	0.0309924	0.0544224	0.037337	0.072313	0.0564715	0	0	0.0298397	0.0436434	0	0	0.0212929	0	0.0823333	0.0295145	0.0363934	0.0303721	0.235824	0	0.0828495	0.160158	0.266181
AGCATCAGTGCATACT_1	0.0259545	0.116093	0.109568	0.0409274	0.0858878	0.038396	0.0513498	0.0550523	0.165381	0	0.133093	0.0747692	0.0867252	0.0385238	0.134943	0.153219	0.0593412	0	0	0.0395959	0.0307103	0.0702292	0	0	0.0183229	0.0286537	0.0512895	0.0319053	0	0.0328095	0.0730673	0.0590102	0.0280756	0	0.0219167	0	0	0	0	0	0	0.020558	0.0241913	0.0431977	0.281769	0.0395	0.136	0.143333	0.343206
AGCATCAGTGGACAGT_1	0	0.135804	0.0900612	0.0671749	0.0732376	0.0477228	0	0.0586536	0	0	0.175403	0.10112	0.115225	0	0.135057	0.197857	0.0599078	0	0.0281349	0.0493422	0	0	0	0	0	0.0429567	0.0533333	0	0.0646563	0.0366777	0.0849311	0.0691545	0.0408711	0	0.0403718	0.0336667	0	0	0	0	0	0	0.0299617	0.0381667	0.22912	0.0382353	0.155237	0.150248	0.271712
AGCATCAGTTCAAAGA_1	0.055053	0.101029	0.0777046	0.0542244	0.0697393	0.0463828	0.0683696	0.0583464	0.0356667	0.0265667	0.18324	0.0768974	0.074536	0.0356667	0.116563	0.167162	0.0613137	0	0	0.0394189	0	0.0742035	0	0	0.0176979	0.0283939	0.0630965	0	0.0577246	0.0431319	0.0739859	0.0586443	0.0309511	0.0212876	0.0332821	0.0336899	0	0	0	0	0	0.0358551	0.0277268	0.0393217	0.374028	0.0248627	0.225226	0.221631	0.373845
AGCCACGTCTCCGTGT_1	0.0429394	0.119422	0.0858354	0.0592046	0.0590132	0.0377393	0.0634191	0.0934248	0	0	0.128357	0.0354872	0.0363604	0.118238	0.0246782	0.088219	0	0	0	0.0412714	0.0373532	0	0	0	0	0	0	0	0	0.0348901	0.0748451	0.0592947	0	0	0.0255577	0	0.0328125	0.0272273	0	0	0	0	0.0345902	0.0335078	0.185407	0	0.520452	0.451698	0.200588
AGCCAGCCAAATGCGG_1	0.0402197	0.089848	0.0973228	0.0494191	0.0375644	0	0.0422211	0.0495621	0	0.0457333	0.144488	0.0236239	0.0539955	0.130238	0.0338736	0.106238	0.0588471	0	0	0	0	0	0	0	0.0236875	0	0	0.0338561	0	0.0378205	0	0.0595447	0	0.0306209	0	0	0	0.0264242	0	0	0	0.030471	0.0316667	0	0.279278	0	0.560129	0.483797	0.210833
AGCGATTTCACTCGAA_1	0	0.0818382	0.088943	0.0502772	0.079396	0.0425347	0	0.0517451	0	0	0.138915	0.0894872	0.0682613	0.195333	0.0598161	0.112324	0.0593765	0	0	0.0419115	0	0	0	0	0	0.0320519	0.0371579	0	0.0565466	0	0.0755243	0.0666667	0	0	0.0368974	0	0	0	0	0	0	0	0	0.0362016	0.209963	0	0.0633441	0.125883	0.255288
AGCGCCAGTGGTACAG_1	0	0.104059	0.0888502	0.0698548	0.071132	0.0398581	0	0.0638497	0	0	0.120078	0.0295641	0.0724955	0	0.130517	0.191848	0.0649784	0	0.0293571	0.0431652	0	0.0728974	0	0	0	0.0338918	0.0573772	0	0.0574265	0	0.0768545	0.0623699	0	0	0.0579359	0	0	0	0	0	0	0	0	0	0.229194	0.0393529	0.13671	0.116432	0.270678
AGCGCTGCATGTGCCG_1	0.055447	0.142005	0.0770928	0.052198	0.076703	0.0356469	0.0495314	0.0719869	0	0	0.157326	0.0486239	0.0835225	0.035381	0.0415632	0.0947143	0.0618333	0	0	0	0.0380754	0.0723718	0	0	0	0	0	0	0	0.037707	0.0717637	0.0557581	0	0.0304183	0	0.0331783	0.0196042	0.0176212	0.0177475	0	0	0.0505725	0.0353279	0.0310504	0.379324	0.0178725	0.66071	0.455059	0.235525
AGCGCTGGTCCCTGAG_1	0.0210152	0.111667	0.105679	0.0493729	0.0703861	0.0347888	0.0562904	0.069366	0	0	0.151271	0.0352821	0.0675856	0.125619	0.0144023	0.102762	0.0622882	0	0	0.0399351	0.0362183	0	0	0	0	0.0291515	0.0162018	0.0306705	0.0560725	0.0332308	0.0713568	0.0605061	0.0266267	0.019549	0.0198269	0.0307054	0	0	0.0151212	0	0	0.0181957	0.0341858	0	0.304954	0	0.659892	0.604342	0.228342
AGCGCTGTCCCATAGA_1	0.0272879	0.0728431	0.0899852	0.0723432	0.0589571	0.0389769	0.0559076	0.0955163	0.0834286	0	0.137426	0.0489915	0.0672342	0.12981	0.0289885	0.101819	0.0579608	0	0	0.0476991	0.0390397	0	0	0	0	0.0289264	0.019614	0	0.0550518	0	0.0732645	0.0673801	0	0	0.0448462	0	0	0.0329091	0	0	0.0832778	0.0273913	0	0	0.120148	0	0.321613	0.284275	0.151492
AGCGCTGTCGAGGCAA_1	0.0307879	0.114583	0.0927996	0.0490924	0.0642607	0.0405017	0.0553135	0.0641373	0	0	0.168186	0.0405128	0.0556261	0.0537143	0.0717471	0.104	0	0	0	0	0	0	0	0	0	0	0	0.0331136	0.0578302	0	0.0723662	0.0609553	0.0294933	0	0	0	0.027625	0	0	0	0	0	0	0.0367519	0.12938	0.0216471	0.483237	0.553662	0.204452
AGCGTATTCCGGTAGC_1	0.0428333	0.11125	0.097384	0.0504785	0.0742178	0.0466205	0.0416106	0.108059	0	0	0.136527	0.0341026	0.0752117	0.121429	0.0382644	0.102686	0.061251	0	0	0	0	0.0730192	0	0	0	0	0	0	0	0.0345934	0	0.0568821	0	0.0248627	0.0250385	0.0237209	0.0609792	0	0	0	0	0.024087	0.0611639	0.0331938	0.130509	0	0.490742	0.450144	0.170802
AGCGTCGAGCAGGCTA_1	0.0439697	0.0994608	0.0870148	0.0730462	0.0488548	0.0488548	0.0462442	0.0378105	0	0	0.143744	0.0528632	0.0631396	0	0	0.115676	0.0693902	0	0	0.0584159	0	0.0734022	0	0	0	0.0308701	0.0235526	0	0	0.0371648	0	0	0	0	0	0	0	0	0	0	0.0826944	0.0291739	0.0350109	0	0.183954	0	0.148194	0.147919	0.277319
AGCTACAAGCGGTAGT_1	0.0395758	0.132735	0.0989283	0.064264	0.0659175	0.0360825	0.0388317	0.0551176	0	0	0.167085	0.0524444	0.0781396	0	0.0572069	0.094019	0.0579667	0	0	0.0422478	0	0	0	0	0	0.0289394	0	0	0	0	0.0719703	0.0577195	0	0	0	0	0	0.0196212	0	0	0	0	0.031776	0.036686	0.208046	0	0.662484	0.625405	0.226325
AGCTACAGTGTAAATG_1	0	0.0713922	0.0776582	0.0748845	0.0616172	0	0.0475908	0.0357059	0	0	0.183643	0.028265	0.0436351	0.222	0.0834138	0.126181	0.0599118	0	0.0308095	0.0427168	0	0	0	0	0	0.0332338	0.0353158	0	0.0571118	0	0.0763787	0.061752	0	0	0.0403974	0	0	0	0.0324848	0	0	0	0	0	0.231778	0.0373235	0.144237	0.144333	0.208573
AGCTACATCAACACGT_1	0.0753333	0.0966569	0.101593	0.0670264	0.0492574	0.0419109	0.0777525	0.0546275	0	0.0778	0.148589	0.0291624	0.0642252	0	0.155782	0.0975333	0.0582255	0.0221773	0	0	0	0	0	0	0.0337083	0	0.0207982	0	0	0.0395201	0.0751972	0	0.0289556	0.0229739	0	0.0538372	0.0251042	0	0.0204141	0	0	0.0338333	0.0252732	0.035814	0.231861	0.0299216	0.120516	0.153104	0.262017
AGCTCAACAGGTAGTG_1	0.0229545	0.121039	0.111082	0.0501089	0.0576997	0.0370891	0.0486667	0.0735752	0	0	0.154186	0.0815556	0.0883468	0.114857	0	0.104067	0.0632118	0	0	0.0456785	0	0.0708237	0	0	0.0221875	0.0375801	0	0	0	0.0341685	0	0.0566463	0	0.0241046	0	0	0	0	0	0	0	0.0232464	0	0.0327442	0.208324	0	0.473237	0.464946	0.2215
AGCTCAAGTACGATCT_1	0.0456364	0.0785294	0.0712131	0.0615743	0.0649967	0.0401518	0.0469703	0.0877647	0	0	0.117876	0.0252991	0.0373874	0.198762	0.040954	0.109029	0.0673333	0	0	0.0477876	0.03925	0.0723109	0	0	0	0.0317316	0.0252982	0	0.0563934	0	0.0752926	0.0573374	0	0	0.0359487	0	0	0	0	0	0	0	0	0.0363411	0.171574	0	0.251742	0.273009	0.175596
AGCTCAATCGGTCGGT_1	0	0.127583	0.093557	0.066429	0.0636997	0.0396172	0.0419076	0.0606536	0	0	0.159721	0.0614872	0.0843694	0	0.157897	0.198457	0.0600667	0	0.0287778	0.0485664	0	0	0	0	0	0.0418182	0.0532368	0	0.0651594	0.0458095	0.0855649	0.069813	0.0415911	0	0.0414103	0.0341395	0	0	0	0	0	0.0324783	0.0304044	0	0.183907	0.0364706	0.159075	0.14373	0.210556
AGCTTCCTCCCTATTA_1	0.0675076	0.128642	0.107926	0.068165	0.0678482	0.0360528	0.0533696	0.061732	0	0.0839333	0.166349	0.0369573	0.0812703	0.200905	0.0869195	0.0916095	0	0	0	0	0	0	0	0	0.0189167	0	0	0	0	0.0364066	0.0719562	0.0592683	0	0.028098	0	0.0392093	0.0221667	0	0	0	0.0265556	0.0276739	0.0428251	0.0351124	0.179	0.0281471	0.381677	0.398221	0.198751
AGCTTCCTCCGGGACT_1	0.0428561	0.0850196	0.0919515	0.0451683	0.0651452	0.0351551	0.0612376	0.063634	0	0	0.139178	0.0221026	0.0663514	0.12019	0.0926897	0.105305	0.058498	0	0	0.0389617	0	0.0698846	0	0	0	0.0277229	0.0353158	0	0.055619	0.032022	0.0715305	0.0619024	0	0	0.0305192	0	0	0	0	0	0	0	0.0260328	0.0326124	0.342935	0.0378627	0.506086	0.489329	0.224169
AGGAATACAAACCGGA_1	0.0622727	0.0876716	0.11497	0.0569571	0.0663696	0.0366865	0.057571	0.0867908	0	0.0368667	0.163713	0.0493846	0.0711441	0.050381	0.0964138	0.0937143	0.0603176	0	0	0	0.038246	0.0722564	0	0	0	0	0	0	0.0575404	0.038293	0.0738466	0.0625935	0	0.0314641	0	0.021876	0	0.0223939	0	0	0	0.0387681	0.0311038	0.0322713	0.243139	0.0209608	0.738355	0.469	0.219619
AGGACTTAGGTACAGC_1	0	0.136275	0.0925781	0.061297	0.0636007	0.03967	0.0413135	0.092902	0	0	0.207295	0.0618974	0.0848739	0	0.207437	0.2038	0.060098	0	0.0289048	0.0486608	0	0	0	0	0	0.0419567	0.0540614	0	0.0652588	0.037033	0.0856901	0.0699431	0.0417333	0	0.0416154	0	0	0	0	0	0	0	0.0304918	0	0.260685	0.0643529	0.128441	0.134059	0.242975
AGGACTTCAGGTCAAG_1	0.0407424	0.0841569	0.0916435	0.105485	0.0626799	0.0520594	0.107271	0.0280588	0	0	0.19769	0.0795128	0.12395	0.0296667	0.0725172	0.190181	0.0631686	0	0.0560079	0.0986018	0.0299722	0.0717933	0	0.0197014	0	0.119848	0.0516754	0.0536553	0.0862008	0.0609927	0.118592	0.0841626	0.0760533	0.0398366	0.0657756	0.0674496	0	0.0938636	0	0	0	0.0495362	0.234907	0.0443256	0.0553796	0	0.0644731	0.0652928	0.0864407
AGGACTTGTCTGTGGC_1	0.08325	0.101123	0.114454	0.0546271	0.0747558	0.036835	0.0489043	0.0784575	0	0	0.162736	0.068812	0.100432	0	0.089092	0.114657	0.0625745	0	0	0	0.031877	0.0724006	0	0	0	0	0.0216404	0	0.0577267	0.0338864	0.0739875	0.063372	0	0.0236013	0.0238013	0	0	0	0	0	0	0.0226884	0	0.0324457	0.281454	0	0.565763	0.460518	0.194963
AGGACTTTCCGTTGGG_1	0	0.0820784	0.109108	0.0565578	0.0848779	0.0423564	0.0513795	0.0532876	0	0.0485667	0.127194	0.0360342	0.0546622	0	0.0407586	0.106933	0.0590137	0	0	0.0413658	0	0.0711907	0	0	0	0	0	0	0	0	0.0728059	0	0	0	0.0257628	0	0	0	0	0	0	0	0.0274699	0	0.192759	0	0.543527	0.493536	0.16974
AGGAGGTAGCATGAAT_1	0.0336742	0.0860784	0.104568	0.0463267	0.0639703	0.0491353	0.0706898	0.059085	0.148952	0.0313667	0.151729	0.0390427	0.0599144	0	0.131655	0.152324	0.058002	0	0.0204206	0.042354	0.0310437	0.0703638	0	0	0	0	0.044693	0	0.0550952	0.0381868	0	0	0	0.0312745	0.0224551	0.0271938	0	0	0.0192626	0	0.0273056	0	0.0293005	0	0.344213	0.0193431	0.186258	0.194977	0.28059
AGGAGGTGTCTACACA_1	0.0350152	0.131025	0.0891582	0.060505	0.0666997	0.0390957	0.0654521	0.0583856	0.104286	0	0.184233	0.0509231	0.0797342	0.0574286	0.0831264	0.120562	0.0628529	0	0	0	0	0.0743285	0	0	0	0.0278528	0.0552368	0	0	0	0.0715775	0.0586992	0.0272533	0	0.0383141	0	0	0	0	0	0.0198333	0	0	0.0373566	0.247889	0.0583627	0.568785	0.405779	0.217198
AGGAGGTTCACATTGG_1	0.049	0.0932647	0.116538	0.0446535	0.0608482	0	0	0.0556732	0	0	0.179829	0.0748547	0.0898829	0.101143	0.014069	0.1184	0.0616275	0	0	0	0.0359286	0.0693301	0	0	0.0320208	0	0	0	0.0537598	0.0307546	0.070989	0.0589837	0.0255822	0	0	0.0155969	0	0.0132424	0	0	0	0	0.0222514	0	0.263963	0.0130196	0.618667	0.455995	0.221311
AGGAGGTTCACCATAG_1	0.0582955	0.123279	0.0937996	0.0442772	0.0503927	0.0601353	0.0546073	0.0852549	0	0	0.23531	0.066641	0.0542072	0.105333	0.0890805	0.120076	0	0	0	0.0437345	0.0309563	0	0	0	0	0	0.0352982	0	0	0.044022	0.071964	0.0560183	0	0.022085	0.0223141	0.0308217	0	0	0.0274141	0	0.0266944	0.0210072	0.0245301	0	0.409685	0.0579412	0.194677	0.199649	0.247226
AGGAGGTTCACTCACC_1	0.0435	0.117422	0.119297	0.0549274	0.0638317	0	0.0583861	0.075085	0	0	0.156984	0.0643846	0.0971982	0.127857	0.0535862	0.101962	0	0	0	0.0447935	0	0	0	0	0	0	0	0.0319167	0	0	0.0741111	0.0594736	0	0	0	0	0	0.0453182	0	0	0	0	0.0242077	0.0343023	0.210056	0.018549	0.662323	0.61723	0.216415
AGGCATTAGTGCTCGC_1	0.0178864	0.130995	0.0918523	0.0763531	0.118125	0.0379769	0.0531584	0.0544052	0	0	0.17031	0.130162	0.139014	0.0243333	0.201494	0.223705	0.0768941	0.0186596	0.0361508	0.0461711	0.0411706	0.0792179	0.0142533	0.0418542	0	0.0362727	0.0813333	0.0307765	0.077029	0.063707	0.0935603	0.082189	0.0507156	0.0258627	0.0537308	0.0176357	0	0	0	0	0	0.0183986	0.0328142	0.0337868	0	0.015598	0.0452796	0.081045	0.145475
AGGCATTTCGCTTGCT_1	0.0494242	0.0770441	0.09973	0.0586304	0.0599802	0.0371551	0.0537459	0.0743333	0	0	0.11007	0.0720513	0.0827568	0.112286	0.0608736	0.105333	0.0586039	0	0	0.0441652	0	0	0	0.0237083	0	0.0303463	0	0	0.0557308	0.0342418	0.0724789	0.0610935	0	0.0242353	0	0	0	0	0	0	0	0.0233913	0.0389836	0.0328217	0.344074	0	0.511183	0.483995	0.236458
AGGCCACGTATCGTTG_1	0.0538561	0.119657	0.113173	0.0597921	0.053429	0	0.0390726	0.045098	0	0	0.0849845	0.0944359	0.0941937	0.133095	0.0493103	0.0941905	0.0597431	0	0	0.0424631	0	0.0717869	0	0	0	0.0328615	0	0	0	0	0.0733881	0.0578679	0	0	0	0	0	0	0	0	0	0	0	0.0384535	0.231296	0	0.535237	0.470887	0.218059
AGGCTGCAGCTACTGT_1	0.0280833	0.12751	0.0910844	0.0429175	0.0794191	0.0393234	0.0429175	0.0729346	0.148667	0	0.152589	0.0510342	0.0414775	0.0192857	0.074908	0.116924	0.0577569	0	0	0	0.0291071	0	0	0	0.0141146	0	0.0408421	0	0.0540849	0.0326593	0.0718028	0.0604065	0.0278933	0	0	0.016814	0	0	0.0143333	0	0.01375	0.0202609	0	0	0.353231	0.0602941	0.183828	0.191824	0.427944
AGGCTGCGTAGCACGA_1	0.0458182	0.116265	0.130306	0.0631386	0.0537327	0.0452343	0.0555215	0.0521242	0.132	0	0.190217	0.098735	0.0805811	0.0514762	0.118747	0.166	0	0	0	0.0403982	0	0	0	0	0	0.0298312	0.041693	0.0329356	0	0.0338059	0.0775305	0.0564451	0.0349244	0.0234575	0.0236603	0.0399457	0.0266458	0.0227424	0	0	0	0	0.0313552	0.0404147	0.350157	0.0438137	0.267548	0.212432	0.335421
AGGCTGCTCGACGAGA_1	0.0331818	0.112995	0.0841013	0.0543267	0.0609637	0.0364125	0.0489538	0.0518497	0	0	0.161674	0.0720513	0.0846306	0.229905	0.0387126	0.0932952	0.0651373	0	0	0.0382507	0	0.0725978	0	0	0.0135729	0.0266797	0.0150614	0	0	0.0311392	0	0.0562297	0.0260489	0.0186993	0	0.0164109	0	0	0	0	0	0.0172536	0.0250984	0.0295388	0.230741	0	0.630333	0.610847	0.233226
AGGGAGTCAGTAGATA_1	0.0332424	0.0895833	0.090597	0.0546436	0.0961749	0.041571	0.0513168	0.0406209	0.041619	0.0307333	0.173085	0.0825812	0.0649279	0.041619	0.180218	0.13759	0.0595961	0	0	0.0397876	0.0309683	0.0716667	0	0	0.019	0	0.0373947	0	0	0.0408168	0	0	0	0	0	0.0268992	0	0	0	0	0.0267778	0.0303696	0.0290929	0.0409612	0.450685	0.0612059	0.337849	0.290234	0.563918
AGGGAGTTCACAATGC_1	0.0491515	0.115167	0.0905654	0.0638746	0.0649967	0.0403036	0.0435809	0.0548235	0.203143	0.0237	0.13131	0.0285897	0.0534279	0.0315714	0.113046	0.138562	0.0642353	0	0	0.0391652	0.0360476	0.0764535	0	0	0	0.0280216	0.0417544	0	0.0559048	0.0399121	0.0726103	0.0598882	0.0274267	0	0.0373013	0.0397907	0.0179375	0	0.0169394	0	0	0.0346087	0.0406995	0.0331473	0.289843	0.0292647	0.169462	0.216662	0.268537
AGGGAGTTCCATATGG_1	0.0208561	0.0876569	0.0947932	0.0494719	0.0917888	0.0434125	0.0409109	0.0525098	0.152857	0	0.152016	0.0486496	0.0591396	0.0156667	0.158989	0.135771	0	0	0.0159444	0.0381799	0.0288056	0.0694599	0	0	0	0	0.0381491	0	0	0.0321026	0.0759077	0.0588069	0.0344489	0.0185425	0.0188397	0.0184496	0	0	0	0	0	0.0170797	0	0.0350078	0.360926	0.0194412	0.20057	0.234144	0.349644
AGGGCCTAGACTCAAA_1	0.0232879	0.111314	0.0989578	0.0892673	0.112422	0.0525347	0.0466139	0.0579935	0	0.0227	0.139031	0.0879658	0.108473	0.150857	0.117437	0.252686	0.0919451	0.0195248	0.0183571	0.0601681	0.0530675	0.0877965	0.01588	0.0279792	0.0164896	0.0562857	0.0892982	0.0357159	0.0812899	0.0469048	0.110643	0.0975122	0.0634089	0.0205294	0.0850833	0.0511008	0	0.0159545	0	0	0	0	0.0426066	0.0370581	0	0.0225882	0.0477527	0.0867252	0.152308
AGGGCCTAGGTAGCCA_1	0.0315076	0.117471	0.0892089	0.0606502	0.0528548	0.0389142	0.0408152	0.0712092	0	0	0.150527	0.0825983	0.101869	0	0.151897	0.271829	0.0640941	0.0314113	0.0270873	0.0748053	0	0.072633	0	0	0	0.0705108	0.0729561	0	0.0638364	0.0454725	0.0869264	0.070189	0.0497733	0.0332222	0.0526923	0	0	0	0	0	0	0.0333551	0.0338415	0	0.11962	0.0358333	0.0960753	0.0966712	0.161607
AGGGCCTGTGGCTGCT_1	0.050947	0.140162	0.116473	0.0666865	0.0736568	0.0362112	0.0464059	0.0780261	0	0	0.157977	0.0499316	0.0937928	0.0850476	0.0648851	0.114905	0.0606804	0	0	0.0399056	0.031127	0.0725529	0	0	0.0194167	0	0.0317807	0	0.0551387	0.0331941	0	0	0	0.022366	0.0312115	0.0207597	0	0	0	0	0	0.0213188	0.0416448	0	0.203019	0	0.642785	0.499275	0.244121
AGGGCCTGTGGCTTGC_1	0.0284015	0.10624	0.0958439	0.0570132	0.0726733	0.039462	0.039462	0.0670915	0	0.0236333	0.148093	0.0487179	0.0734865	0.12919	0.092069	0.0916	0.0587608	0	0	0.0409853	0.030123	0.070984	0	0	0	0.0306926	0.0177632	0	0	0	0.0716354	0.0568496	0	0.0207124	0	0.0187984	0	0	0	0	0	0.0194855	0.026765	0.035531	0.180796	0	0.52672	0.451626	0.207523
AGGGCCTTCGCCGATG_1	0.0301364	0.0879069	0.0936456	0.0512607	0.0737723	0.0402178	0.0471023	0.0508758	0	0.0725333	0.147395	0.0447949	0.0318694	0	0.0934713	0.115867	0.0596137	0	0	0.0422684	0	0	0	0	0	0.0325758	0.0270088	0	0.0567971	0	0.075903	0.0611341	0	0	0.0384487	0	0	0	0	0	0	0	0	0.0445039	0.181509	0.031451	0.115989	0.15818	0.245678
AGGGCTCAGTCGCCAC_1	0.0390152	0.112833	0.0966034	0.0717954	0.0405017	0	0.04767	0.0816144	0	0	0.129225	0.0312308	0.0861892	0	0.0862414	0.103562	0.0584627	0	0	0.0437404	0	0.0707404	0	0	0	0.0347359	0	0.0331136	0.0555818	0	0.0723662	0.0565407	0.0294933	0	0	0.0224186	0	0	0	0	0	0	0.0387596	0.0374302	0.277083	0	0.472312	0.504712	0.204218
AGGGTGATCCAACACA_1	0.0337652	0.0690098	0.0984325	0.0579208	0.0721254	0.0355149	0.0806568	0.0523987	0.0964286	0.0470667	0.168271	0.0183162	0.0492252	0	0.11131	0.155457	0.0576294	0	0.0189127	0.0437109	0.0302897	0	0	0	0	0.0346926	0.0370965	0	0.0560704	0.0324212	0.0750845	0.0556768	0	0	0.0212372	0.0242481	0	0.0170152	0.0173434	0	0.0749167	0.0197899	0.0472404	0.0392752	0.27075	0.0321961	0.166409	0.219221	0.311184
AGGGTTTCAGAATGTA_1	0.0414848	0.0893676	0.0850443	0.0411056	0.0913267	0.0392475	0.0680627	0.0825882	0	0	0.159233	0.0327949	0.0745315	0	0.177954	0.1364	0.0614118	0	0	0	0	0	0	0	0	0	0.0379737	0	0	0.0365641	0	0	0	0	0	0.0278915	0	0	0	0	0	0.0279855	0	0.0352791	0.280019	0.0363922	0.205946	0.173842	0.349266
AGGGTTTCAGTGCCTG_1	0.0312803	0.0948529	0.0789747	0.0792607	0.0811782	0.0387987	0	0.046268	0.108524	0	0.136364	0.0459402	0.0616577	0	0.220115	0.177952	0.0595804	0	0	0.0422183	0	0	0	0	0	0.0325022	0.0381667	0	0.0567619	0.0398278	0.0758498	0.061065	0	0	0.0382308	0	0	0	0	0	0	0.034442	0	0	0.239657	0.0378333	0.106097	0.142806	0.28146
AGGGTTTGTACGGCAA_1	0	0.143044	0.082327	0.0573465	0.0546436	0.0393366	0.0504851	0.0427124	0.115238	0	0.167411	0.0796325	0.120072	0.115238	0.161667	0.20541	0.0599	0	0.0281032	0.0480649	0	0	0	0	0	0.0410823	0.0689737	0	0.0646315	0.036663	0.0848998	0.069122	0.0408356	0	0.0403205	0	0	0	0	0	0.0697222	0	0.0299399	0	0.274361	0.0343137	0.126301	0.118667	0.222706
AGGTAGGAGTACCATC_1	0.0534545	0.118485	0.110021	0.0518977	0.0649175	0	0.0476964	0.0540784	0.0357143	0	0.138403	0.0749573	0.089991	0.0357143	0.0674943	0.099819	0.0577216	0	0	0	0.0332857	0.0701346	0	0	0	0.0283983	0	0	0	0	0.0717746	0	0	0	0	0.0194884	0	0	0.0178182	0	0	0.0201304	0.0360437	0.036969	0.205713	0.0179412	0.707495	0.574095	0.224751
AGGTAGGGTCACTCGG_1	0	0.116279	0.105232	0.0594125	0.0711254	0	0.0582178	0.0727516	0	0.0913	0.12324	0.0395641	0.0582973	0.0917619	0.031	0.106943	0.0588078	0	0	0.041056	0	0	0	0	0	0.0307965	0.0234035	0	0.0559462	0	0.0726416	0.0607297	0	0	0.0250897	0	0	0	0	0	0	0	0.0303005	0	0.198907	0	0.457312	0.458667	0.181418
AGGTCATAGCGTACAG_1	0.0563485	0.084549	0.100989	0.0677888	0.054637	0.0441518	0.0810924	0.0568758	0	0	0.149822	0.055359	0.0694595	0	0.104954	0.114733	0.0577196	0	0	0.0394189	0.0304722	0.070133	0	0	0	0	0.0185351	0	0.0592836	0.0405275	0.0740579	0.0557703	0	0.0212876	0	0	0	0	0	0	0	0.0307029	0.0379126	0.0310736	0.206574	0	0.164688	0.174689	0.263085
AGGTCATAGGAAGAAC_1	0.0230076	0.145623	0.0959916	0.0579109	0.0560066	0.0457492	0.0600627	0.0504837	0	0	0.137961	0.0721026	0.0983919	0.169571	0.0356552	0.103505	0	0	0	0	0.0370873	0	0	0	0	0	0	0	0	0	0.0742504	0	0	0	0.0243397	0	0.0288542	0.0243485	0	0	0	0	0.0325137	0.0327713	0.197815	0	0.602591	0.500203	0.210703
AGGTCATGTATCCCTC_1	0.0583939	0.152436	0.0981857	0.0820528	0.107241	0.0674587	0.0574587	0.0428431	0	0.0362	0.188349	0.0908291	0.160014	0.145286	0.174644	0.218381	0.0771667	0	0	0.0643982	0.0639484	0.0833702	0	0.0515694	0	0.042671	0.0502719	0.0346591	0.0768944	0.0605018	0.103451	0.0828679	0.0471822	0.0526993	0.0670128	0.0255814	0	0.0450455	0.015697	0	0	0	0.0773115	0.0463605	0.036287	0.0158824	0.0732151	0.0715946	0.169771
AGGTCATTCGGTATGT_1	0.033197	0.0936618	0.0958481	0.0534356	0.066	0.0360726	0.0470297	0.0839608	0	0	0.191829	0.0759829	0.0884775	0.117619	0.037954	0.0913619	0	0	0	0.0422301	0	0	0	0	0	0	0	0.0321439	0	0.0330403	0	0.0560203	0	0.0220915	0	0.0204341	0	0.0563636	0	0.0369167	0	0.0210145	0.0245355	0	0.156167	0.0365882	0.611215	0.462257	0.187435
AGGTCTAGTTAGTCGT_1	0.0574697	0.117417	0.0919219	0.0407063	0.0532343	0.0395974	0.0458614	0.0581307	0	0.0935333	0.144674	0.0926581	0.105198	0.092381	0.0439885	0.109857	0.0585235	0	0	0.0406283	0	0	0	0	0	0.0301688	0.0221316	0	0.055646	0	0.0741628	0.0627317	0	0	0.0434872	0	0.0445417	0	0	0	0	0	0.0303716	0.0356899	0.144157	0	0.214688	0.201081	0.141672
AGGTCTATCCGTGTAA_1	0	0.05825	0.0775591	0.0454389	0.0616568	0	0	0.035281	0.132524	0	0.134357	0.0283419	0.054045	0	0.153586	0.129076	0.0599294	0	0	0.0427434	0	0	0	0	0	0.0332727	0.0378158	0	0.0571304	0	0.0764069	0.0617886	0	0	0.0405128	0	0	0.0405152	0	0	0	0	0	0	0.196861	0.0390392	0.0891183	0.105689	0.279997
AGGTGTTTCAGCGTCG_1	0.0382121	0.133333	0.0877426	0.0848878	0.113495	0.0611551	0.0623003	0.0620065	0	0.0292667	0.20131	0.108701	0.124689	0.119762	0.184747	0.254124	0.0774804	0.020922	0	0.0469528	0.039381	0.0853942	0	0	0	0.0394502	0.0670614	0.0443371	0.0836025	0.0477179	0.0968435	0.0830041	0.0543289	0.021817	0.0688846	0	0	0.0189394	0	0	0.0255556	0.0264203	0.0448306	0.0436047	0	0.0323725	0.0416452	0.0789955	0.151059
AGGTTACAGATGGTCG_1	0	0.139814	0.11004	0.06267	0.0458284	0.0455182	0.0458284	0.0761699	0	0	0.114419	0.0342393	0.0632793	0.0620952	0.0982529	0.106438	0.0588078	0	0	0.0445015	0.0388929	0.0710224	0	0	0	0	0	0	0	0	0.0726416	0.0568984	0	0	0	0	0	0.0452424	0	0.0549167	0	0	0.0401749	0.0332248	0.253259	0	0.553108	0.401009	0.221695
AGGTTACCAAGCGGAT_1	0.0542273	0.109382	0.08377	0.0548218	0.0624158	0	0.0420231	0.0751373	0	0	0.154798	0.0728291	0.0560405	0.127381	0.0803563	0.128495	0.0598098	0	0	0.0425634	0	0	0	0	0	0.0330087	0.027886	0	0.0570041	0	0.076216	0.0615407	0	0	0.0397308	0	0	0.0468939	0	0	0	0	0	0	0.147111	0.0368137	0.254441	0.200797	0.157814
AGGTTACCAAGTGTCT_1	0.0668333	0.117593	0.113365	0.0602442	0.0526766	0	0.0555413	0.068915	0	0.0694333	0.12324	0.057547	0.0733198	0	0.0656092	0.0843143	0.0681	0	0	0.046944	0.0391865	0.0733958	0	0	0.0310937	0.0308095	0.0234298	0	0.0559524	0	0.074626	0.0569045	0	0	0.0332179	0	0	0.037197	0	0	0	0	0	0	0.122556	0	0.216882	0.188167	0.13991
AGGTTACCATCGCTAA_1	0.0439924	0.104431	0.0973481	0.0504884	0.0593069	0.0372739	0.0412145	0.0651373	0	0	0.150109	0.0512308	0.0554144	0.0588571	0.0611954	0.0998571	0.0575039	0	0	0	0	0	0	0	0	0	0	0	0.0558054	0	0.0716009	0.0598638	0	0	0	0	0	0	0.016697	0	0	0.0333406	0.0348689	0.0306473	0.180037	0	0.537204	0.571266	0.204446
AGGTTACTCGACGCGT_1	0.0335606	0.144196	0.116878	0.0497096	0.0643036	0	0.0387789	0.0621438	0	0	0.137349	0.0555128	0.0891937	0.0412857	0.101793	0.0993238	0.0595686	0	0	0.039767	0	0.0703221	0	0	0	0.0384545	0	0	0.0550414	0	0	0.0560102	0	0	0	0.0203953	0	0.0195	0	0	0	0.0209783	0.0245082	0.0347287	0.280454	0.0358824	0.600785	0.458671	0.247503
AGGTTACTCTTAGCCC_1	0.0361742	0.115088	0.0970021	0.0568416	0.0594323	0.0410495	0.0791584	0.0349608	0.143714	0	0.15662	0.0856496	0.0806712	0.242	0.169046	0.093981	0	0	0	0	0	0	0	0	0	0	0	0	0.0581739	0.0385641	0.0779844	0.0590854	0	0.028634	0	0	0	0	0	0	0	0	0	0.0373953	0	0.0384412	0.087172	0.0772793	0.093226
AGGTTGTAGAGTCCGA_1	0.0282424	0.116554	0.098519	0.0588812	0.0498581	0	0.0468284	0.0657451	0	0.0781	0.172481	0.0554615	0.0914099	0.153	0.0596322	0.123076	0.0631137	0	0	0.0502419	0.0313095	0.0704712	0	0	0	0.036329	0	0	0	0	0	0.0561992	0	0	0	0	0	0.0209091	0	0	0	0	0.0423443	0.0318915	0.155824	0	0.402903	0.481779	0.23124
AGGTTGTGTTGATGTC_1	0.0353182	0.0938382	0.105363	0.0564125	0.0589241	0.0424752	0.0607591	0.0352157	0	0.0491667	0.177078	0.0600171	0.0912613	0.12919	0.0730115	0.105533	0.059049	0	0	0	0	0	0	0	0	0	0	0	0	0	0.0728341	0.0593984	0	0	0	0	0	0	0	0	0	0	0.0275683	0.0337016	0.198685	0	0.544247	0.48932	0.19639
AGTAACCGTTATCTTC_1	0.0773409	0.138574	0.104424	0.0571485	0.050297	0.0367261	0.045495	0.0557582	0	0	0.132922	0.047812	0.108189	0.148857	0.0496092	0.102629	0.0607706	0	0	0.0403658	0	0.0726266	0	0	0	0.0297835	0	0	0.0554617	0	0.0722754	0.0564228	0	0	0	0	0	0.0225758	0	0	0	0	0.0391475	0.0363023	0.277981	0.0210784	0.559667	0.494266	0.193209
AGTACCAAGATCCCGC_1	0.0529242	0.11773	0.0830105	0.0740957	0.0707888	0.0502244	0.0445413	0.0514444	0	0	0.116605	0.11059	0.107707	0.0828571	0.140057	0.2396	0.0614922	0	0	0.0610944	0	0.0717212	0	0	0	0.0528528	0.0374825	0.0354318	0.0758571	0	0.0920094	0.0907642	0.0604933	0	0.0418654	0	0	0	0	0	0	0.0273043	0.0756721	0.0594186	0.050963	0.0276471	0.0565484	0.0919955	0.12637
AGTACCAGTCGTATGT_1	0.0255303	0.0957059	0.0971097	0.0430891	0.0571914	0.0382112	0.070231	0.0359869	0.072381	0.0522667	0.209264	0.0379316	0.0642793	0	0.121552	0.115876	0	0	0	0.0416932	0.0335317	0.0713686	0	0	0	0	0	0	0	0.0408278	0	0.0573374	0	0	0.0264744	0.0356667	0	0	0	0	0.0447222	0.0257101	0.0335137	0	0.234472	0.0254902	0.14329	0.151955	0.272915
AGTACTGAGCAGTAAT_1	0.0246288	0.128863	0.0826013	0.0378185	0.0695611	0.0452871	0.0499109	0.0708824	0	0	0.157558	0.0942991	0.0655045	0	0.0828046	0.119581	0.0572216	0	0	0	0	0.069726	0	0	0	0	0.0369123	0	0.0542712	0.0316593	0	0.0552541	0	0	0	0.0175116	0	0	0	0	0.01625	0	0.0249508	0.0407791	0.289352	0.0439608	0.248731	0.208703	0.415845
AGTACTGCACTACGGC_1	0	0.123118	0.0993544	0.0676733	0.0620594	0.0395875	0.0495512	0.061902	0	0	0.156659	0.0612564	0.0840856	0	0.140023	0.206019	0.060049	0	0.0287063	0.0554071	0	0	0	0	0	0.0436537	0.0494561	0.0385871	0.0651035	0.0369414	0.0854945	0.0748841	0.0415111	0	0.0412949	0	0	0	0	0.120042	0	0	0.0407104	0	0.191343	0	0.41228	0.260329	0.193814
AGTAGCTTCTCGTGAA_1	0.0324924	0.114103	0.0704262	0.0695479	0.0735413	0.0397129	0	0.0637778	0	0	0.17086	0.0496752	0.0817838	0	0.130759	0.172876	0.0601235	0	0	0.0430354	0	0	0	0	0	0.0337013	0.0375789	0	0.0573354	0	0.0767167	0.0621911	0	0	0.0417821	0	0	0	0	0	0	0	0	0.037624	0.19012	0.0385686	0.134731	0.124324	0.221661
AGTAGTCCAGGTGACA_1	0.0529697	0.133995	0.0817004	0.0599967	0.0613894	0.0395875	0	0.0598431	0	0	0.216798	0.0859829	0.120698	0	0.151138	0.20321	0.060049	0	0.0287063	0.0555752	0	0	0	0	0	0.0439004	0.0543333	0	0.0651035	0.0369414	0.0854945	0.0697398	0.0415111	0	0.0412949	0.0337674	0	0	0	0	0	0	0.0407104	0	0.219954	0	0.164032	0.168396	0.243138
AGTAGTCTCGTGCACG_1	0.0452955	0.0977059	0.109783	0.0698779	0.0692244	0.038	0.0794224	0.0259085	0.0356667	0	0.167496	0.0638291	0.0843153	0	0.0980345	0.11921	0.0577196	0	0.0333968	0	0.0304722	0.070133	0	0	0	0	0.0185351	0	0	0.037641	0	0.0572073	0	0	0	0.0301705	0	0.0177121	0.0178081	0	0.0779167	0.0301159	0.0460055	0.0364186	0.343565	0.0179314	0.217108	0.246162	0.372206
AGTCAACAGACGATAT_1	0.0626061	0.117475	0.115008	0.0468152	0.0677129	0.0376898	0.0594719	0.0958693	0	0	0.179822	0.0465128	0.0827658	0.246619	0.0851954	0.0927905	0	0	0	0	0	0	0	0	0	0	0	0	0.0560663	0.0348352	0	0.0596992	0	0.0252941	0	0	0	0	0	0	0	0.0245652	0.0414973	0.0334496	0.225611	0	0.547161	0.490486	0.234412
AGTCAACCACTAGAGG_1	0.023447	0.109284	0.0953333	0.0588482	0.0648416	0.0412739	0.0643333	0.0678824	0	0	0.211853	0.0723846	0.077482	0.0592857	0.0231609	0.0944667	0.0586922	0	0	0	0	0	0	0	0	0	0	0.0335568	0.055824	0.0344066	0	0.0615122	0.0300133	0.0245294	0.0247115	0	0	0	0	0	0	0	0.0265738	0.0376589	0.156167	0	0.600871	0.498158	0.209136
AGTCACAAGACTGAGC_1	0	0.116069	0.0777658	0.0568713	0.0706766	0.0419175	0	0.0470784	0	0	0.172783	0.0583846	0.0946982	0.112571	0.150736	0.17899	0.0598294	0	0.0278175	0.0478525	0	0	0	0	0	0.0407706	0.0527632	0	0.0607164	0.0385055	0.0818279	0.0652053	0.0325911	0.0318431	0.039859	0	0	0.0421818	0	0	0	0	0.0297432	0.0373333	0.188509	0.0337647	0.106699	0.101631	0.218181
AGTCACAAGATTTGCC_1	0.0553636	0.108931	0.0877046	0.0706898	0.089505	0.0486535	0.0779109	0.0408954	0.0142857	0.0116	0.174062	0.0523419	0.0972252	0.0265714	0.146908	0.188438	0.0716196	0	0.0351587	0.082587	0.0404524	0.0754696	0	0	0.0130208	0.0699307	0.0655263	0.0348636	0.0674099	0.0347253	0.0926964	0.0790142	0.0491511	0.0217255	0.0570256	0.0765504	0.010375	0.0187273	0.0132727	0	0	0	0.0874317	0.0303333	0.0140556	0.0135294	0.045086	0.0618423	0.120571
AGTCACAAGCGAGTAC_1	0.0729394	0.109995	0.106359	0.0427525	0.057538	0.0368977	0.0745941	0.071366	0	0	0.0773256	0	0.0766757	0.132952	0.0217471	0.0855905	0	0	0	0	0.0353413	0.0707308	0	0	0	0	0	0	0.0555694	0	0.0723568	0.0604593	0.0294667	0	0	0.0223721	0	0	0	0	0	0	0.0305683	0	0.275741	0	0.581989	0.52841	0.198833
AGTCACACATGTCAGT_1	0.0234545	0.105691	0.0867046	0.0602772	0.0776172	0.0456337	0.0607129	0.0410261	0.138143	0	0.187512	0.0845556	0.0628153	0	0.165034	0.128114	0	0	0	0	0	0	0	0	0	0	0.0381404	0	0	0.043652	0.0725509	0.0567805	0.0300178	0.0245359	0.0247179	0.0316434	0	0	0	0	0	0.0332826	0.0265792	0.0418217	0.403028	0.0346078	0.235452	0.230734	0.465811
AGTCACAGTACGGATG_1	0	0.114657	0.085538	0.0452145	0.0711188	0.0405083	0.0476832	0.0520915	0	0	0.136822	0.102376	0.0860991	0	0.0841379	0.150457	0.0598627	0	0	0.0426431	0	0	0	0	0	0.0331255	0.0369035	0	0.05706	0	0.0797027	0.0616504	0.0439911	0.0340065	0.0400769	0.0308527	0	0	0	0	0	0	0	0	0.236065	0.0381275	0.0697742	0.0987658	0.258435
AGTCACAGTCATCCCT_1	0	0.130235	0.0955274	0.0607624	0.0612277	0.048297	0.0418317	0.0612549	0	0	0.179744	0.0628974	0.101027	0	0.144437	0.235438	0.0601745	0	0.0292143	0.0560708	0	0	0	0	0	0.0443506	0.0544737	0	0.065501	0.0371758	0.0874992	0.0702602	0.04208	0	0.0482756	0	0	0	0	0	0	0	0.0414098	0.0387868	0.170602	0	0.132882	0.159743	0.230025
AGTCACAGTCCCACGA_1	0.0498106	0.0850882	0.102597	0.0456469	0.0812178	0.0441947	0.0625182	0.103405	0.161905	0	0.173837	0.0926923	0.0542838	0.106476	0.104747	0.136733	0.0584843	0	0.022373	0	0.0320198	0	0	0	0	0	0.0474561	0	0.0556046	0.0340183	0	0.056563	0	0	0.0240321	0.0225039	0	0.0236212	0	0	0	0.0229493	0	0.0422326	0.430926	0.0483627	0.297344	0.278698	0.440986
AGTCACATCCTCTCTT_1	0.0182424	0.0567745	0.0854072	0.0445017	0.0563927	0.0502772	0.0367393	0.0404118	0.130381	0	0.126519	0.0781197	0.0647928	0.0101905	0.13669	0.0942952	0	0	0	0.0378407	0	0.0692756	0	0	0	0	0.0394035	0	0.0536894	0.0318901	0.071205	0	0.0254311	0.0177908	0	0.0328992	0	0	0	0	0.0737778	0.0174928	0.0218798	0.0394496	0.299278	0.0387353	0.160946	0.16482	0.327977
AGTCATGAGACTTCCA_1	0.0232879	0.101103	0.0983122	0.050934	0.0613828	0	0.0814389	0.0586536	0.0582857	0.0843	0.143473	0.0537179	0.0814775	0	0.0752874	0.100971	0.0611157	0	0	0.0512802	0.0323571	0	0	0	0	0.0355671	0	0	0.0582277	0.0343297	0.0725164	0.0567358	0.02992	0	0.0321538	0	0.0558125	0	0	0	0	0.0321304	0.026459	0.0374961	0.113657	0	0.319925	0.484356	0.220568
AGTCATGCACCCATAA_1	0	0.135044	0.0832785	0.0613036	0.0769571	0.0396106	0.0415974	0.0608954	0	0	0.189357	0.085547	0.108293	0	0.180011	0.203457	0.0600627	0	0.0287619	0.055469	0	0	0	0	0	0.0437143	0.053307	0	0.065147	0.036967	0.0894679	0.0697967	0.0415733	0	0.0413846	0	0	0	0	0	0	0	0.0407869	0	0.173093	0.035549	0.156462	0.144986	0.222376
AGTCTCCAGCTAGTTC_1	0.0270909	0.104181	0.0948523	0.0529208	0.070066	0.0361122	0.0632046	0.0637124	0	0	0.180426	0.0642393	0.0803739	0.125619	0.0335287	0.105733	0.0579843	0	0	0	0	0.0696747	0	0	0	0	0	0	0	0.0395092	0.0713255	0.0596098	0	0.0308824	0	0.0172636	0	0	0	0	0	0.0307609	0.0364863	0.0299651	0.193454	0	0.687677	0.511486	0.193895
AGTCTCCGTACGAGTG_1	0.0488561	0.122137	0.0963354	0.0564851	0.0720891	0.0358416	0.0533993	0.0751176	0.0381905	0	0.177194	0.051641	0.0756712	0.16781	0.0355402	0.122381	0.0637784	0	0	0.0395752	0.0336984	0.072649	0	0	0	0	0.0389737	0.0318788	0	0.0327839	0	0.0589614	0	0.021634	0.0364679	0.0198915	0	0.0185152	0	0	0	0.0205072	0.024153	0.0312791	0.19887	0	0.507194	0.461626	0.210816
AGTGACTAGCCGATCC_1	0	0.0952157	0.0755105	0.0527096	0.0488977	0	0.0490561	0.0477451	0.130429	0	0.131767	0.0497521	0.0546081	0.115429	0.163046	0.161552	0.0601706	0	0	0.0431062	0	0	0	0	0	0.0338052	0.0368772	0	0.0573851	0	0.0767919	0.0622886	0	0	0.0420897	0	0	0	0	0	0	0	0	0	0.166824	0.0577059	0.143462	0.137081	0.204907
AGTGATCCAAATAGCA_1	0.0216667	0.0930392	0.106169	0.0727921	0.114046	0.0365281	0.0634455	0.0438627	0.0250476	0.0191333	0.156721	0.0617436	0.093973	0	0.199471	0.164219	0.078502	0	0.0175079	0.0453628	0.0484563	0.0789679	0	0.036	0	0.0350216	0.0665439	0.0326667	0.0727785	0.0517143	0.0929343	0.0744065	0.0396178	0.0198301	0.0741218	0.0177519	0.0150833	0.0409091	0.0204444	0	0	0.0185072	0.0252896	0.0426357	0.209231	0.0430588	0.107946	0.148955	0.259201
AGTGATCGTGTTCGAT_1	0.036697	0.0917206	0.103922	0.0463234	0.0863069	0.0407228	0.049571	0.0627582	0.108619	0.0358	0.153271	0.0654444	0.0741261	0	0.0899195	0.109857	0	0	0	0.0431386	0	0	0	0	0	0.0295931	0.0459211	0	0.0553706	0.0372088	0.0722066	0	0	0.023098	0.0233077	0	0	0	0.0305455	0	0	0.0221304	0.0307541	0.0408256	0.277093	0.0302941	0.221935	0.196856	0.351525
AGTGCCGAGTCCCAGC_1	0.0679621	0.097152	0.123557	0.0467624	0.0697624	0.0372013	0.0501122	0.104693	0	0	0.121992	0.0631538	0.0791216	0.0578095	0.0497471	0.0943238	0	0	0	0.0442478	0	0	0	0	0	0	0.022614	0	0	0	0	0.0591931	0.0298756	0	0	0	0	0	0	0.0511667	0	0	0.0264044	0	0.213815	0.0224902	0.532892	0.459414	0.244867
AGTGTTGAGGATGTTA_1	0.0329621	0.139265	0.0904958	0.0691188	0.0826766	0.0389604	0	0.0533333	0	0	0.168031	0.0774017	0.109545	0	0.12692	0.24001	0.0621745	0	0.0271984	0.0560619	0	0	0	0	0	0.0454372	0.0681579	0.0476288	0.0791967	0.0461355	0.101074	0.0731931	0.06168	0.0343137	0.0614744	0	0	0	0	0	0	0.0345652	0.0655082	0	0.126759	0	0.0957527	0.132324	0.171322
AGTGTTGAGTGGACGT_1	0.0618788	0.0933971	0.0939114	0.0777261	0.0461947	0.0463135	0.0639835	0.0807124	0	0.0685667	0.0824496	0.0209145	0.0418874	0	0.0430345	0.0893143	0	0.0221773	0	0	0	0	0	0	0	0	0	0	0	0	0	0	0	0.0229739	0	0.0292481	0	0	0	0	0	0	0	0	0.124426	0	0.067871	0.117707	0.129379
AGTGTTGCATCATCCC_1	0.0149242	0.0704069	0.0793692	0.0421518	0.0506898	0.0417228	0.0497195	0.0367908	0.134571	0	0.177922	0.053547	0.0368649	0.0032381	0.123138	0.116981	0.0563843	0	0	0.0374867	0.0277698	0.0690417	0	0	0.0106042	0.0255584	0.0355965	0	0.0533872	0.0301905	0.070748	0.054439	0.0250133	0.0168366	0	0.0335039	0	0.00739394	0	0	0.0766111	0.0153768	0.0201421	0.0369186	0.336222	0.0544314	0.194473	0.159635	0.349384
AGTGTTGGTCCGTACG_1	0.0476364	0.119353	0.11373	0.0499868	0.0478416	0.0405875	0.0478416	0.0651307	0	0	0.158287	0.0701538	0.097027	0	0.0598621	0.0929905	0	0	0	0.0405752	0.0363889	0	0	0	0.0217812	0	0	0	0	0	0.0723865	0.0588008	0	0	0	0	0	0.0236515	0	0	0	0	0.0260055	0.0411124	0.164148	0	0.643978	0.551748	0.224079
AGTGTTGTCTGGAAGG_1	0.073447	0.129848	0.10369	0.0856172	0.112135	0.054736	0.0543531	0.0560719	0	0.05	0.178171	0.119658	0.128847	0.103857	0.0985862	0.207076	0.082749	0	0	0.0435723	0.0420278	0.0892452	0.0174	0	0.0176771	0.0314372	0.105675	0.0535644	0.0824079	0.0546667	0.108336	0.0888923	0.0843956	0.0429935	0.0630513	0.0249302	0	0.0283636	0.0391515	0.0317083	0.0763889	0.0356087	0.0315574	0.0562364	0.0181944	0.0351765	0.0476129	0.0739279	0.144186
AGTTAGCGTGCGAGTA_1	0	0.0905931	0.0865844	0.0427558	0.0729175	0.0388779	0.0610561	0.0686405	0	0	0.171101	0.128547	0.132847	0.082	0.058954	0.110533	0.0662157	0	0	0.0422891	0	0.0743846	0	0	0	0	0.0270702	0	0	0	0.0732958	0.0632663	0	0	0.0385385	0	0	0	0	0	0.0503333	0	0.0383607	0	0.215056	0	0.533742	0.501608	0.203141
AGTTCGACATCTTTCA_1	0.0290909	0.0892794	0.108116	0.0457558	0.0666766	0.0365479	0.0666172	0.0569412	0	0	0.186008	0	0.0784865	0.11119	0.0317241	0.0933333	0.0582431	0	0	0.0498437	0	0	0	0	0	0.0394762	0.0208772	0	0	0	0	0.0615285	0	0	0	0	0	0	0	0	0	0	0.0359672	0.0321085	0.247769	0.020549	0.60171	0.563595	0.195585
AGTTCGATCGTTAGTG_1	0.0174848	0.0840735	0.0867426	0.0529802	0.0793102	0.0353927	0.0525809	0.0463529	0	0.00993333	0.150209	0.0426496	0.0558333	0.0119048	0.132874	0.120619	0.0567412	0	0	0.0379469	0	0	0	0	0	0	0.0379561	0	0	0.0387766	0	0	0	0	0	0.0156124	0	0.0101515	0	0	0.00944444	0.0308551	0.0211366	0.0315581	0.368352	0.0422647	0.259258	0.245563	0.503703
ATACCGAAGCGCGTTC_1	0.100341	0.124225	0.100977	0.0647228	0.0537162	0	0.0805512	0.0662092	0	0	0.119535	0.0555641	0.0773829	0	0.052069	0.0997143	0.0677235	0	0	0.0407463	0	0.0720946	0	0	0	0.030342	0.0394211	0.0363144	0.0597267	0	0.0742879	0.0629614	0	0.0292876	0.0442115	0	0	0.0362576	0	0	0.0573056	0	0.0516557	0	0.13187	0	0.190376	0.258536	0.113076
ATACCGACATAGGTTC_1	0	0.104064	0.0809916	0.057967	0.0611419	0.0394917	0.0410792	0.0676601	0	0	0.138899	0.0605128	0.0831712	0.113762	0.124563	0.200638	0.0599922	0	0.0284762	0.0483422	0	0	0	0	0	0.0414892	0.0548158	0	0.0649234	0.0368352	0.0852676	0.0695041	0.0412533	0	0.0409231	0	0	0	0	0	0	0	0.0301967	0	0.262917	0.0385	0.164161	0.138045	0.256619
ATACCGAGTGTCATGT_1	0	0.0643971	0.0918165	0.0468317	0.0645644	0.0400825	0.0549043	0.0337974	0.099381	0	0.141465	0.0301453	0.0457162	0	0.143655	0.143162	0	0	0	0	0	0	0	0	0	0	0.0380877	0	0	0.0374908	0	0	0	0	0	0.0501705	0	0	0	0	0	0.0298188	0.0311749	0.0362597	0.426546	0.0384118	0.248172	0.201378	0.402444
ATACCTTAGGTCCCGT_1	0.027447	0.123784	0.107932	0.0545479	0.0698779	0	0.0742013	0.0506928	0	0.0222333	0.114457	0.0516154	0.0679865	0.164048	0.0424943	0.0954095	0.0597275	0	0	0	0.0299563	0.0708494	0	0	0.0163438	0	0.0275175	0	0	0.0363407	0	0	0	0	0	0.0184729	0	0.0157424	0.0164949	0	0.0196944	0.0354783	0.029459	0	0.347019	0	0.682785	0.446113	0.269859
ATACCTTCAAACCACT_1	0	0.108265	0.0857532	0.065231	0.0616238	0.0392508	0.0510561	0.0768039	0	0	0.130612	0.0820427	0.105536	0	0.112379	0.1968	0.0647373	0	0.0278968	0.0479115	0	0.0729952	0	0	0	0.0408571	0.0437895	0	0.06447	0.0365678	0.0846964	0.0790447	0.0516844	0	0.0399872	0	0	0	0	0	0	0	0.0297978	0	0.108861	0	0.245333	0.233189	0.185636
ATACCTTGTCGCAGTC_1	0	0.12623	0.0939979	0.0592211	0.0547723	0.039462	0	0.0724444	0	0	0.197845	0.0602821	0.110842	0	0.137402	0.199724	0.0599745	0	0.0284048	0.0495162	0	0	0	0	0	0.0432121	0.0536316	0	0.0648675	0.0368022	0.0851972	0.0711443	0.0411733	0	0.0408077	0	0	0	0	0	0	0	0.0301475	0.0382054	0.183565	0	0.136419	0.124937	0.192209
ATACCTTGTGGAACAC_1	0.0381288	0.105113	0.0874515	0.0543102	0.0418218	0.0575314	0.0571023	0.0546667	0	0.00566667	0.169457	0.0669915	0.0464234	0.0978095	0.0734483	0.110495	0.0564902	0	0	0	0.0279841	0.0691282	0	0	0	0	0.0357719	0	0.0578302	0.0382491	0.0711674	0.0544959	0.0250222	0.0182353	0.0175128	0.0314574	0	0	0.0114747	0	0	0.0161594	0	0.0292636	0.380833	0.0307255	0.238613	0.193973	0.257588
ATACTTCAGAGCCTGA_1	0	0.103225	0.073211	0.0638977	0.0457294	0.0395314	0.0490693	0.0480784	0	0	0.140023	0.0694701	0.0689099	0	0.12608	0.148914	0.0600157	0	0	0.0428732	0	0	0	0	0	0.0334632	0.0476579	0	0.0572215	0	0.0765446	0.0619675	0	0	0.0410769	0	0	0	0	0	0	0	0	0	0.157954	0	0.252161	0.254973	0.192232
ATACTTCAGGTTCCAT_1	0.0307197	0.109132	0.0865063	0.0435776	0.0679769	0.0335149	0.0492343	0.0375359	0	0.00483333	0.145163	0.0832991	0.0744324	0.326429	0.0112299	0.0928286	0.0564412	0	0	0.0430649	0	0	0	0	0	0.0258095	0.0128158	0.0292083	0.0534472	0.0302015	0.0708388	0.0544451	0	0.0170261	0.0173526	0	0	0	0	0	0	0.0153986	0.0350164	0.0285465	0.157944	0	0.658022	0.676748	0.186311
ATACTTCGTCTCAAGT_1	0.0583333	0.0687647	0.107251	0.0659109	0.0709835	0.0362376	0.0612145	0.0339216	0.0439048	0	0.116496	0	0.0687973	0.0439048	0.061931	0.152571	0.0625451	0	0	0.0477611	0.0311587	0.0704103	0	0	0	0.0368268	0.0600439	0.041	0.0551553	0.0416044	0.0748216	0.0607724	0.0285778	0	0.022641	0.0276434	0	0	0	0	0.0774167	0.0379565	0.0441257	0.0474341	0.244796	0	0.17172	0.18714	0.309718
ATACTTCTCTACAGGT_1	0.0791439	0.115554	0.111848	0.0674257	0.0870099	0.0450858	0.0694026	0.0485033	0.0585238	0.0425667	0.224574	0.0959316	0.115302	0	0.0926092	0.179076	0.0739882	0	0	0.056823	0.032377	0.0747067	0.0238267	0	0	0.0431255	0	0.0379924	0.0658758	0.0445714	0.096651	0.0876423	0.0299422	0.0504248	0.0507051	0.0356357	0	0.0628182	0	0	0	0.0322029	0.0562295	0	0.0336481	0	0.0410108	0.0592658	0.111311
ATAGACCAGCCACAAG_1	0.0623333	0.0933873	0.0885316	0.0489637	0.0584884	0.0367096	0.0581386	0.0893333	0	0.0659667	0.152085	0.0375556	0.080491	0.140667	0.0527586	0.121305	0	0	0	0.0429056	0	0	0	0	0	0.0335108	0.0289035	0	0.0554513	0	0.0736228	0.0636768	0	0	0.0235577	0	0	0	0	0	0	0.022413	0.0443005	0.0429767	0.297417	0	0.589699	0.549905	0.21976
ATAGACCCATAACAGA_1	0.0416061	0.0913529	0.104485	0.0510363	0.066396	0	0.0493663	0.068451	0	0.0449333	0.12845	0.0864444	0.0759099	0	0.0382529	0.105581	0.0588	0	0	0	0.0326587	0	0	0	0	0	0	0	0	0	0	0.0590935	0	0	0	0	0	0	0	0	0	0.0241159	0.0268743	0.0380853	0.19912	0.0233333	0.626763	0.592441	0.189169
ATAGACCGTCTTGAGT_1	0	0.0784608	0.0758312	0.06	0.080099	0.04	0	0.0528627	0	0	0.134705	0.0299316	0.0736036	0	0.13254	0.163571	0.0602941	0	0	0.043292	0	0	0	0	0	0.0340779	0.0381316	0	0.0575155	0	0.076989	0.0625447	0	0	0.0428974	0	0	0	0	0	0	0	0	0.0377868	0.229981	0.0349118	0.108839	0.137968	0.255206
ATAGAGAAGCGTTCAT_1	0.0443485	0.113015	0.107011	0.0585017	0.0609736	0.0479439	0.0398713	0.0997059	0.0963333	0	0.163543	0.0592906	0.0784009	0	0.142414	0.132657	0.0631451	0	0	0.0417375	0	0	0	0	0	0.0317965	0.0380614	0	0.0564244	0	0.0753396	0.0644289	0	0	0.036141	0.0293566	0	0	0	0	0	0	0	0.037814	0.318222	0.0388235	0.116581	0.110955	0.273314
ATAGAGACAGTAACCT_1	0.0707727	0.127824	0.0926329	0.058495	0.04833	0.0396931	0.04833	0.0792288	0.00857143	0	0.129318	0.0560513	0.088045	0.125667	0.107218	0.122638	0.0568745	0	0	0.0377404	0	0.0692212	0	0	0	0	0	0	0.053619	0.0305055	0	0.0548943	0	0.0175686	0	0.0150698	0.007875	0.00909091	0	0	0	0.016	0.0215082	0.0378643	0.214852	0.0298922	0.588839	0.434203	0.188847
ATAGGCTTCATCGCTC_1	0.019	0.110873	0.111099	0.073901	0.0438152	0.0543399	0.0606799	0.0608235	0.0166667	0	0.153845	0.0875641	0.0756216	0.0166667	0.0953103	0.0939333	0	0.0175177	0.0161111	0	0.0288889	0	0	0	0	0	0.0150351	0	0.0579959	0.0322564	0	0.060685	0	0.0206928	0	0.0525349	0	0.0116667	0.0137778	0	0.0576667	0	0.0356721	0.037062	0.351694	0.0140196	0.144978	0.203838	0.314107
ATATCCTAGGCGACAT_1	0.0343333	0.127794	0.111179	0.052604	0.0539868	0	0.0420462	0.073281	0	0	0.193783	0.0502735	0.0816667	0.0439048	0.059908	0.0937619	0.0597843	0	0	0	0.0365913	0.0704103	0	0	0	0	0	0	0.0551553	0.0364469	0.0755634	0.0579106	0	0.0224183	0	0	0	0.0203333	0	0	0	0.0277536	0	0	0.241074	0.0196275	0.547301	0.541536	0.221068
ATATCCTGTCAACGCC_1	0.0405303	0.0859804	0.101386	0.0502178	0.070132	0.0599736	0.069967	0.058085	0.151762	0	0.183372	0.0722051	0.0748919	0.0314762	0.110805	0.1296	0.0599745	0.0197234	0	0	0.030123	0.069992	0	0	0	0	0.0427105	0.0313447	0	0.0368022	0	0.0555915	0	0.0288039	0.0209679	0.0360078	0.0178958	0	0	0	0	0.023971	0	0.0441357	0.344991	0.0398725	0.20528	0.208968	0.360554
ATATCCTTCAACTACG_1	0.0323636	0.0658873	0.0884789	0.0664983	0.0726601	0	0.0704818	0.0322222	0.144048	0	0.164155	0.072735	0.0438829	0.261048	0.184126	0.134962	0	0.029234	0.0292222	0	0.0354444	0.0737804	0.0341333	0.0292778	0	0	0.0350088	0	0	0	0	0	0	0.0354641	0	0	0	0	0	0	0	0	0.0307104	0.045155	0	0.0302157	0.0799462	0.0668694	0.120107
ATCACAGCAACCGTAT_1	0.0489545	0.0898578	0.0906055	0.08233	0.0726634	0.0431683	0.0576271	0.0512876	0.144667	0	0.169643	0.0549231	0.0669234	0.264524	0.132989	0.115495	0.0658333	0	0.0145	0	0.0280833	0.0723253	0	0.0163958	0.0114271	0	0.0132544	0.0293977	0.0578468	0.0311538	0.0739139	0.0545467	0.0251333	0.035902	0.0316474	0	0	0.0101818	0.0117273	0	0	0.0157609	0.0205738	0.0295543	0.0603611	0.0376863	0.0883656	0.083027	0.141421
ATCACAGGTGAACCGA_1	0.0303939	0.10649	0.0978586	0.0473267	0.0689505	0.0441914	0.0594389	0.0625686	0.121048	0	0.171116	0.0870256	0.110414	0.0524762	0.173402	0.139495	0.0584118	0	0	0.0404602	0	0.0706987	0	0.0230278	0	0	0.0381842	0	0	0	0	0	0	0	0	0	0	0	0	0	0.0331111	0	0.0257923	0.0410853	0.412833	0.0481373	0.306065	0.270095	0.505884
ATCACAGGTGTCCGGT_1	0.0213561	0.102147	0.110508	0.0517756	0.063033	0	0.0425116	0.092719	0	0.0339	0.164302	0.0555983	0.0793018	0.152905	0.0564138	0.093019	0	0	0	0.0400678	0	0	0	0	0	0.0333593	0	0	0	0.0393223	0	0.0562175	0	0.0333007	0	0	0	0	0	0	0	0.033442	0.0351967	0.0319264	0.253093	0.0200882	0.527086	0.573005	0.206992
ATCACAGTCGGCATCG_1	0.0327727	0.0720931	0.0791646	0.0431749	0.0588812	0.0491551	0.0424059	0.0357908	0.137667	0	0.178488	0.0796068	0.0613108	0.005	0.0768391	0.121086	0.0565804	0	0	0	0	0.069101	0	0	0.0109896	0	0.0367719	0.0292386	0.0537246	0.0302308	0.0746432	0.0548455	0.03568	0	0	0.0154651	0	0	0.0119394	0	0.00716667	0.0154565	0	0.0487907	0.280463	0.0359118	0.172731	0.175662	0.389576
ATCACGACAATTGAGA_1	0.0253333	0.11975	0.11658	0.0602739	0.0558515	0.0381254	0.0525017	0.0829608	0.0711429	0	0.185031	0.0747179	0.0943108	0	0.076092	0.106371	0	0	0	0	0.0334286	0	0	0	0	0	0	0	0	0	0.072939	0	0	0	0	0	0	0	0	0	0.044	0	0.0279344	0.0339612	0.503667	0	0.341409	0.222059	0.214285
ATCACGATCATTGGTG_1	0.030447	0.173706	0.0847152	0.0840231	0.0937657	0.0560528	0.0473729	0.0576667	0	0	0.151488	0.0960513	0.142689	0.135762	0.180034	0.239486	0.0621706	0	0.0536825	0.0610059	0.0361071	0.0724087	0	0	0	0.0475108	0.0384474	0	0.0695673	0	0.0937105	0.0848963	0.0372978	0.0305686	0.0565128	0.0304884	0	0	0.0321515	0	0	0.030413	0.0976995	0	0.0891389	0	0.0711398	0.0933514	0.143653
ATCACTTGTCCGCAGT_1	0.0665985	0.11402	0.0959536	0.0601617	0.0652706	0.0476799	0.0561023	0.0864771	0	0.108567	0.132798	0.0644103	0.0719009	0.0908571	0.0504023	0.101905	0.0599922	0	0	0.0400855	0	0	0	0	0	0	0	0.0325341	0.055265	0	0	0.0600224	0	0	0.0313205	0	0	0.0211364	0	0	0.0295833	0	0.0250984	0	0.24163	0.0201471	0.523043	0.519653	0.188472
ATCACTTTCGTGTGAT_1	0.0605455	0.0606275	0.095	0.058297	0.0385017	0.0457129	0.075967	0.0463007	0.0392857	0	0.0931318	0.0482479	0.0501396	0.162952	0.0704483	0.173724	0.0621529	0	0.019881	0.0437788	0	0.0737564	0	0	0	0.0347922	0.0506667	0	0.0549545	0.0400989	0.0765368	0.0559248	0.0316267	0	0.0310064	0.0341318	0	0	0.0264848	0	0	0.0349783	0.0438798	0.0313682	0.275204	0.0186765	0.188473	0.154401	0.243777
ATCAGGTAGGGAGATA_1	0.0332348	0.130225	0.0913502	0.0599208	0.0553498	0.0399802	0	0.0488758	0	0	0.147031	0.0868974	0.113815	0	0.13231	0.211133	0.0602824	0	0.0296508	0.0492153	0	0	0	0	0	0.0427706	0.0562281	0	0.0658427	0.0373773	0.0864257	0.0707073	0.0425689	0	0.0428205	0	0	0	0	0	0	0	0.0310055	0	0.193889	0.0383922	0.190656	0.170131	0.27302
ATCAGGTCATGAAGGC_1	0.0327045	0.104137	0.0779156	0.0800363	0.0580891	0.0510165	0.0493399	0.0802353	0	0	0.174225	0.0644872	0.0821306	0	0.159276	0.273533	0.0696588	0	0.0366825	0.0561475	0	0	0	0	0	0.045619	0.0730263	0	0.0638427	0.0408205	0.0839061	0.0757154	0.0397067	0	0.0465064	0	0	0	0.0351616	0	0	0	0.0384918	0	0.125713	0.0347745	0.0952581	0.133392	0.188684
ATCAGGTTCGGCAGTC_1	0.019303	0.144368	0.102831	0.0788812	0.0992673	0.0502772	0.0623729	0.0813856	0	0	0.179349	0.0802564	0.121257	0.0332381	0.149322	0.166152	0.0738922	0	0	0.0478083	0.0416746	0.0797564	0	0.041	0	0.0378658	0.0779561	0.0339697	0.0648447	0.0430073	0.089011	0.0797683	0.0534978	0	0.0521603	0.0343411	0	0.0169394	0	0	0	0	0.0307541	0.0385039	0	0.0174314	0.0476452	0.0840495	0.139285
ATCAGGTTCTGAGATC_1	0.0452424	0.0570392	0.0954852	0.0430924	0.0649934	0.0403498	0.0727261	0.0444575	0.140381	0.00443333	0.137822	0.0719573	0.059455	0.00404762	0.0972069	0.137143	0.0603333	0	0	0.0432242	0.0278373	0.0722692	0	0	0	0	0.0298509	0	0.0536894	0.04463	0.0709358	0.0627134	0	0.029719	0.0172756	0.0146667	0	0	0	0	0.0591389	0.029471	0.0311475	0	0.368398	0.031	0.140935	0.210896	0.34789
ATCATTCCAATACAGA_1	0	0.156338	0.0665105	0.0492706	0.073505	0.0401386	0.0401386	0.0485294	0	0	0.162	0.0915556	0.119973	0	0.121149	0.201543	0.0662353	0	0.0342698	0.0461829	0.0387937	0.0723045	0	0	0	0.0383203	0.0548684	0	0.0634265	0.0470623	0.0847496	0.0693435	0.0371689	0.0301438	0.0434359	0.0334574	0	0	0	0	0	0.029942	0.0312678	0.0363256	0	0	0.0409355	0.0673288	0.10609
ATCATTCCAGACTGCC_1	0	0.0564706	0.0837932	0.067868	0.0423564	0.0401056	0.0427822	0.0623987	0.0997143	0.0714	0.132333	0.0418889	0.0489775	0.0997143	0.112322	0.103095	0.0644392	0	0	0.0413658	0	0.0734343	0	0	0	0.0312511	0.0243246	0	0.0561636	0	0.0749452	0.0598902	0	0	0.0476795	0	0	0	0	0	0	0	0.0454208	0	0.108528	0	0.23229	0.234491	0.149051
ATCATTCGTGGGAGAG_1	0.0525	0.0662696	0.0887194	0.0538383	0.0539406	0.0403729	0.0698053	0.0604183	0	0	0.123403	0.0268205	0.0414009	0	0.100874	0.118571	0.0637627	0	0	0.0422183	0	0	0	0	0	0.0325022	0.0268596	0	0.0611781	0	0.0758498	0.061065	0	0	0.0519038	0.0305349	0	0.0495606	0	0	0	0	0.033765	0.0366008	0.119269	0.0319118	0.224011	0.265117	0.167732
ATCATTCTCCGCAAAT_1	0.033	0.100176	0.0743354	0.0537723	0.0472739	0.0356568	0.0529967	0.094085	0.0187619	0.0147333	0.135721	0.0411368	0.0857387	0.0355238	0.0295632	0.0974095	0	0	0	0	0.0290635	0	0	0	0	0.0351818	0	0	0.0540621	0	0.0712175	0.0603882	0	0	0.0192564	0.0167287	0	0	0	0	0.0134444	0	0	0.0296977	0.202852	0.014451	0.744194	0.551117	0.219449
ATCCACCAGTGGACGT_1	0.0322955	0.0684951	0.0811097	0.0513432	0.0757162	0	0	0.0493856	0.136	0	0.159488	0.0484786	0.0432072	0	0.149207	0.165648	0.0599	0	0	0.0426991	0	0	0	0	0	0.0332078	0.0382807	0	0.0570994	0	0.0763599	0.0617276	0	0	0.0403205	0	0	0	0	0	0	0	0	0.0375233	0.195111	0.0342451	0.118204	0.111937	0.243675
ATCCATTAGCTTTCCC_1	0.0614015	0.095902	0.0987257	0.0480066	0.0553564	0.0385941	0.0512079	0.0811765	0	0	0.109457	0.0331026	0.0756532	0.0399524	0.0441034	0.108781	0	0	0	0.0396844	0.0365079	0	0	0	0	0	0	0	0	0.0329194	0	0.0595244	0	0.0218758	0	0.0337984	0	0	0	0	0	0.0265507	0.0383115	0.0314225	0.254296	0	0.732118	0.583734	0.193418
ATCCATTAGGTATTGA_1	0	0.123157	0.103278	0.0986106	0.0557393	0.0459142	0	0.0512222	0	0	0.168233	0.0542821	0.0901171	0	0.252	0.203676	0.0617706	0	0.0265476	0.0507109	0	0.0764663	0.0371867	0	0	0.0544416	0.0514737	0	0.0656522	0.0359451	0.10144	0.0821037	0.0438978	0	0.0533718	0.0331473	0	0	0.0356162	0	0	0	0.0408306	0	0.105704	0.0324608	0.0928817	0.0980225	0.166556
ATCCATTGTAAGCAAT_1	0.0500303	0.136162	0.10015	0.0541551	0.0642739	0	0.0488845	0.0659281	0	0	0.123783	0.0760342	0.0667703	0	0.0845402	0.11959	0.0643686	0	0	0.0414425	0	0.0733349	0	0	0	0.0313636	0.0245526	0	0.0562174	0	0.0750266	0.0599959	0	0	0.034859	0.0295581	0	0	0	0	0	0	0.0457486	0	0.20663	0	0.440849	0.358068	0.177449
ATCCGTCAGCAGCGAT_1	0.0509015	0.103123	0.119158	0.0467327	0.0572112	0	0.0532376	0.0512876	0	0	0.141419	0.0538291	0.0786667	0	0.0897931	0.116743	0	0	0	0.0444366	0.0324444	0	0	0	0	0.0305455	0.0228947	0.0381212	0	0.0344103	0.0725509	0.0567805	0	0.0245359	0	0	0	0	0	0	0.0371111	0.0237246	0.0265792	0	0.282759	0	0.627151	0.589144	0.241147
ATCCGTCGTTCTCAGA_1	0.0600985	0.102441	0.097635	0.0687426	0.0677162	0.0424092	0.0511188	0.0683464	0.0151905	0.0122333	0.136085	0.040906	0.0664865	0.132952	0.0617241	0.0953238	0.060802	0	0	0	0.0298651	0.0726522	0	0	0	0	0	0	0	0	0.0711002	0.0634289	0	0	0.0298333	0	0	0	0	0	0	0.0170072	0.024541	0.029407	0.132528	0.0164314	0.577032	0.458171	0.148636
ATCCTATAGACACACG_1	0.0470455	0.11975	0.108487	0.0504455	0.0575347	0.039967	0.0697525	0.0651895	0	0.0365	0.189124	0.0608974	0.0904054	0.172048	0.067092	0.104533	0.0628294	0	0	0.0402979	0.0316548	0.0726987	0	0	0	0	0	0	0.0554141	0	0.0722394	0.0651524	0	0	0.0234423	0	0	0	0	0	0	0	0.0395137	0	0.298157	0	0.622032	0.516698	0.215294
ATCCTATCACTCCTGT_1	0	0.10675	0.101924	0.0624257	0.0808449	0.0465116	0.0407954	0.0602288	0	0	0.175	0.0661197	0.106464	0	0.154264	0.159581	0.0641627	0	0	0.0424425	0	0.0726234	0	0	0	0.0328312	0.0380351	0	0.0616004	0	0.0760876	0.0630894	0	0	0.0392051	0	0	0	0	0	0	0	0	0.0370969	0.199028	0.0331667	0.127301	0.119901	0.272017
ATCCTATCATTACTCT_1	0.0215	0.110029	0.0817468	0.0756139	0.129531	0.0507987	0.0671122	0.0405882	0	0.0345333	0.160372	0.0952137	0.13	0.108714	0.0942644	0.208267	0.0824922	0	0.0174206	0.0639263	0.0413373	0.0771394	0	0.0189514	0	0.0505628	0.0572105	0.0307917	0.0806729	0.0617509	0.103665	0.0866687	0.0519733	0.034817	0.057359	0.0213333	0	0	0.0202222	0.0220417	0.0168056	0	0.0451694	0.0301667	0	0.0156373	0.0398602	0.069982	0.145675
ATCCTATGTATGCAAA_1	0	0.146623	0.082884	0.0591353	0.063132	0.0486304	0	0.0723268	0	0.0878667	0.18262	0.0838718	0.0826036	0	0.183483	0.199152	0.0599569	0	0.0283333	0.0494926	0	0	0	0	0	0.0431775	0.0534211	0	0.0648116	0.0367692	0.0851268	0.0693577	0.0410933	0	0.0406923	0	0	0	0	0	0	0	0.0300984	0	0.19275	0	0.155559	0.160068	0.255963
ATCGATGCACTCTCGT_1	0.0502121	0.135324	0.10027	0.0525743	0.0752541	0.0372409	0.0450561	0.0426209	0.131048	0.0424667	0.198659	0.125761	0.093955	0	0.139172	0.141095	0.0586549	0	0	0.040826	0	0.0708974	0	0	0	0	0.0369474	0	0.058236	0.034337	0.0799311	0.0591463	0.0351911	0.0244052	0	0.0231783	0	0	0	0	0.0669444	0.0235797	0.0264699	0.0329225	0.426528	0.0473333	0.257	0.231599	0.436992
ATCGATGGTTGGACCC_1	0.0320758	0.119108	0.117462	0.0465644	0.0701056	0.0373069	0.0452541	0.0587843	0	0	0.173326	0.0738462	0.107644	0.0593333	0.0370115	0.0932952	0.0656471	0	0	0	0	0.0766122	0	0	0	0	0	0	0.0583188	0	0.0744351	0.0567805	0.0353689	0	0	0.0233333	0	0.0252424	0	0	0	0	0.0331585	0.0376667	0.33438	0.0228039	0.576946	0.577703	0.243184
ATCGATGTCACGTAGT_1	0.0517955	0.128838	0.0970169	0.0569142	0.0606271	0.0405941	0.0466997	0.0618497	0.0791429	0	0.172	0.0472821	0.0816622	0.0791429	0.0465747	0.0936952	0.0579216	0	0	0.0462124	0.0408611	0.0702981	0	0	0	0.0383636	0	0	0	0.0359341	0	0.0559797	0	0.0219608	0.0221923	0	0	0	0	0	0	0.0208696	0.0288525	0	0.259926	0.0189412	0.696387	0.661914	0.231455
ATCGGATAGACTGTTC_1	0.0237879	0.101882	0.0860738	0.0369373	0.0543828	0.0495083	0.0459274	0.038634	0.14181	0	0.181132	0.0563675	0.0635	0.00942857	0.0791379	0.122229	0.0566392	0	0	0.0377935	0.0282857	0.06925	0	0	0	0	0.0382456	0	0	0.0311429	0.0709108	0.0600996	0	0.0176863	0.018	0.0188372	0	0	0	0	0.008	0.0161304	0	0.0388915	0.300426	0.0386961	0.131462	0.154532	0.357364
ATCGTAGAGCTTTCTT_1	0.0413561	0.131176	0.094981	0.0620099	0.0560396	0.0412871	0.0569835	0.0742876	0	0	0.106031	0.0591368	0.112239	0.130381	0.0751149	0.101067	0	0	0	0	0.0323849	0	0	0	0	0	0	0.0335038	0.055795	0.0388278	0	0.0591667	0	0.0324183	0	0.0232171	0	0.0469091	0	0	0	0.0410797	0.0329945	0	0.214407	0	0.663204	0.528239	0.223102
ATCGTCCGTACCTAAC_1	0.033053	0.101363	0.0853354	0.0547624	0.0663399	0.0346205	0.0367657	0.0391046	0	0.00733333	0.159636	0.0596752	0.0865405	0.129476	0.0168046	0.0928857	0.0565882	0	0	0.0463805	0.0375714	0	0	0	0	0.0258961	0	0	0.0536025	0.0314286	0	0.0590915	0	0.0175163	0.0311731	0.0160155	0	0.0089697	0	0	0	0.0178261	0.0335027	0.0293411	0.226694	0.0122745	0.672978	0.527748	0.232319
ATCGTCCTCTGTCGCT_1	0.0643409	0.12152	0.100011	0.0567195	0.0674587	0.0364455	0.0501848	0.0627778	0	0	0.115767	0.0587436	0.084018	0	0.0463448	0.0921524	0	0	0	0	0	0	0	0	0	0	0.0206053	0.032572	0	0	0	0.0627947	0	0	0	0.0213101	0	0	0	0	0	0	0.034	0	0.219509	0.0333235	0.58757	0.594446	0.228669
ATCGTGAAGAGTCACG_1	0.0465455	0.106838	0.111996	0.0553729	0.0822805	0.0403498	0.0543828	0.0656732	0.122857	0	0.232767	0.0697436	0.0608378	0	0.0751609	0.145867	0.0628804	0	0	0	0	0.074351	0	0	0	0	0.0577807	0	0	0	0	0	0	0	0.0315897	0	0	0	0.021404	0	0.0331944	0	0	0.0412752	0.314917	0.0437353	0.188366	0.214117	0.327486
ATCTCTATCGAGCCTG_1	0.0719015	0.0821029	0.101004	0.0506997	0.0615182	0	0.0405908	0.0446863	0	0	0.131837	0.046453	0.0421396	0.122619	0.0698161	0.12279	0.0597725	0	0	0.0425074	0	0	0	0	0	0.0329264	0.0277193	0	0.0569648	0	0.0761565	0.0614634	0	0	0.0394872	0	0	0	0	0	0	0	0	0	0.12963	0	0.260301	0.227518	0.13922
ATCTTCACAGAGGACT_1	0.0563939	0.157681	0.114707	0.04267	0.0684257	0	0.0618317	0.0627778	0	0	0.167147	0.114915	0.131658	0	0.09	0.0932	0.0581941	0	0	0	0	0	0	0	0.0202188	0	0	0	0	0	0.0721518	0.0628232	0	0	0	0.0213566	0	0	0	0	0	0	0.0251858	0.0382558	0.229565	0	0.633172	0.537018	0.245277
ATCTTCAGTAGCTGCC_1	0.0582424	0.12002	0.111464	0.0472574	0.0690297	0.0428977	0.0521386	0.0636863	0	0	0.152581	0.0553846	0.0907883	0.0353333	0.0587356	0.0933714	0	0	0	0.0393982	0.0391667	0	0	0	0	0	0	0.0316515	0	0	0	0.0571789	0	0	0	0	0.0195833	0.0176061	0	0	0	0.0200725	0.0276503	0.0337597	0.250287	0.032549	0.659441	0.490203	0.252062
ATCTTCATCTCCGAAA_1	0.0356364	0.0891029	0.0852342	0.0519901	0.0609769	0.0379736	0.0534092	0.0630261	0	0	0.169465	0.0552906	0.0818604	0.0689524	0.0335747	0.105971	0.0577118	0	0	0.045823	0.0362976	0.0712532	0	0	0	0.0377922	0.0185	0	0	0.0351502	0.0717668	0	0	0.0212614	0	0	0	0.0176515	0	0	0	0.0200942	0.0276831	0.0407558	0.159546	0	0.587398	0.552847	0.194308
ATCTTCATCTCGACCT_1	0.0614545	0.135377	0.0961603	0.0560363	0.0518845	0	0.0538614	0.0556275	0.0760476	0	0.143984	0.0838974	0.0828874	0	0	0.092	0.0593824	0	0	0	0.0338373	0	0	0	0	0	0.0259737	0	0	0.035696	0	0.0574939	0	0.0268301	0	0	0	0	0	0	0	0.0262681	0.0539891	0	0.16413	0	0.414753	0.327919	0.169435
ATGACCACAGTGGGTA_1	0.034	0.0650588	0.0885696	0.0401716	0.0720891	0.0532541	0.0404092	0.0302876	0.13581	0	0.162674	0.047265	0.046018	0.00257143	0.0725977	0.185057	0.0563569	0	0	0	0.0277143	0.0690192	0	0	0	0	0.0377281	0	0.0533582	0.0300879	0.0738341	0.0544065	0.0336089	0	0	0.014093	0	0	0.0107879	0	0.0595556	0.015087	0.0311913	0	0.338676	0.0308431	0.147484	0.169919	0.289319
ATGACCACATCGCTAA_1	0.0318788	0.109907	0.0894304	0.0478911	0.0736733	0	0.056264	0.060634	0	0	0.16955	0.0647179	0.0861667	0	0.035954	0.0929714	0.0578471	0	0	0	0.0383056	0.0702372	0	0	0	0	0	0.0319242	0	0	0.0718748	0.0611687	0	0	0	0	0	0.0531364	0	0	0	0	0.0242186	0.0371434	0.168204	0.036402	0.570667	0.427126	0.179497
ATGACCATCCATCTGC_1	0.0719167	0.106588	0.0939008	0.0467723	0.0683102	0.0393729	0.0574389	0.0709608	0	0	0.181349	0.023094	0.0627297	0.124	0.0528046	0.0984857	0	0	0	0.0409322	0.038369	0	0	0	0	0	0	0.0313106	0.0545963	0.0322344	0.0716213	0.0580528	0	0.0206536	0	0.0234574	0.0493125	0.0254848	0	0	0	0.0194203	0.0233333	0.033062	0.205676	0	0.665903	0.469595	0.204839
ATGAGGGCACAAGTGG_1	0.020303	0.0471765	0.0877194	0.0577327	0.0625875	0.0426733	0.0385347	0.0727712	0.130571	0	0.144202	0.0635299	0.0558784	0.0301429	0.134391	0.111552	0.0567196	0	0	0.0384956	0.0284484	0	0	0	0	0	0.0381754	0.0304924	0.0541491	0.0328864	0	0.0555346	0.0255422	0.0179542	0	0.0351395	0	0	0.0126566	0	0	0.0178551	0	0.0395775	0.356065	0.0387451	0.110527	0.167536	0.290599
ATGAGGGCACCCTAAA_1	0	0.129676	0.0842785	0.0621287	0.0949043	0.0526106	0.0476238	0.0382484	0	0	0.108496	0.110111	0.115991	0	0.193989	0.2224	0.0621314	0.0306879	0.0361905	0.0601681	0	0	0	0	0	0.0588442	0.0484211	0	0.0872567	0.0379304	0.106135	0.0819065	0.0747244	0.030817	0.045641	0	0	0	0.0325354	0	0	0.0306884	0.0815464	0.0451163	0.0930556	0.0322255	0.0720215	0.090527	0.140376
ATGAGGGCACGCTGCA_1	0.0241212	0.117304	0.0911118	0.0552673	0.0755677	0.0375974	0.0619406	0.0518954	0.116095	0.0460667	0.180783	0.0662735	0.0818649	0.125048	0.141575	0.1534	0.0588667	0	0.0239206	0	0	0.0710705	0	0	0	0	0.049386	0	0	0.0347326	0	0.0592033	0	0.0251111	0.0252821	0.0240155	0	0	0.0237172	0	0	0	0	0.0526434	0.371556	0.0642353	0.236054	0.208054	0.342508
ATGAGGGTCACTACGA_1	0	0.0847647	0.10131	0.0639901	0.0751815	0.0577327	0.0545776	0.0339542	0.144333	0	0.165171	0.118068	0.0606486	0.221762	0.214747	0.1088	0.0615196	0	0	0	0	0	0	0	0	0	0	0	0.0621739	0	0	0.0591585	0.0352178	0.0339542	0.0291538	0	0	0	0	0	0	0	0	0.0388721	0.0336481	0.0390784	0.0648387	0.0572613	0.149508
ATGAGTCAGTAAGACT_1	0.0486061	0.116034	0.105376	0.0504389	0.0567921	0.037066	0.037066	0.0664183	0	0	0.159054	0.0817094	0.0832793	0.117381	0.0761839	0.104943	0.0610843	0	0	0.0406696	0	0.0746955	0	0	0	0.0302294	0	0	0	0	0	0.0566321	0	0	0	0	0	0	0	0	0	0	0.0261803	0.0327171	0.214361	0	0.605108	0.559968	0.20915
ATGAGTCTCACTGGTA_1	0.0332197	0.134098	0.0817806	0.0594092	0.0517492	0.0394719	0	0.059268	0	0	0.170984	0.0816667	0.105441	0	0.148736	0.200505	0.0599804	0	0.0284286	0.0551534	0	0	0	0	0	0.0434329	0.0539912	0	0.0648861	0.0459451	0.0852207	0.0694553	0.0412	0.0329608	0.0408462	0	0	0	0	0	0	0	0.0403279	0	0.229231	0	0.165817	0.166739	0.265593
ATGAGTCTCGCATAGT_1	0	0.0744314	0.0868312	0.048934	0.0565743	0.0476634	0.0404983	0.0493725	0	0	0.171566	0.0901795	0.0802072	0	0.0697471	0.142314	0.0732941	0	0	0.0523776	0	0.0724792	0	0	0	0.0457835	0.0703596	0.0357992	0.0626398	0.0365751	0.0792911	0.0653089	0.0463156	0.0283987	0.0489359	0.048845	0	0	0.032596	0	0	0.0280072	0.0318634	0	0.0518704	0	0.041129	0.0474775	0.0967966
ATGAGTCTCTCTCCGA_1	0.0432424	0.0743382	0.0907321	0.0507426	0.0522244	0.0427888	0.0548977	0.0934248	0	0.0666	0.114364	0.0621538	0.0623604	0.0928571	0.0312644	0.0851429	0.0642333	0	0	0.040767	0	0	0	0	0	0.0303723	0.0392807	0	0.0557433	0	0.0754742	0.0605772	0	0	0	0	0	0.0359091	0	0	0	0	0.0304262	0	0.0760556	0	0.233774	0.258482	0.119638
ATGATCGCACTGGATT_1	0.0278333	0.0840833	0.0974367	0.0619472	0.0984917	0.0444455	0.046495	0.0604771	0.125476	0	0.191488	0.0414444	0.0443559	0	0.142069	0.163486	0.0580804	0	0.0207381	0.0399617	0	0.0718558	0.01988	0	0	0.0291905	0.0450526	0	0.0570228	0.0380806	0.0734554	0.0579553	0	0	0	0.027814	0	0	0.0376667	0	0.0649444	0.0309855	0.0248689	0.0368837	0.391222	0.0364216	0.179796	0.220401	0.418816
ATGATCGGTGGATTTC_1	0.021197	0.109265	0.0872215	0.0705644	0.11463	0.0444752	0.0604488	0.0494771	0	0	0.156155	0.107709	0.118194	0.124619	0.0823793	0.221829	0.0819412	0	0	0.0459558	0.0421944	0.0817692	0	0	0.0150521	0.037987	0.0824474	0.0307159	0.0839586	0.0501392	0.0965258	0.0828984	0.0662178	0.0305359	0.0624231	0.0504109	0	0.0512879	0.0401919	0	0.01625	0	0.0274262	0.0449302	0.0387315	0.0198824	0.0408602	0.0853468	0.13613
ATGCATGCAAACGTGG_1	0	0.0744412	0.0800401	0.0403498	0.0706964	0	0.0473663	0.0583529	0.128524	0	0.194419	0.0522308	0.0574865	0.12119	0.150943	0.158438	0	0	0	0	0	0.0724071	0	0	0	0	0.038193	0	0	0.0377875	0.0745837	0	0.0357911	0	0	0.0519922	0	0	0	0	0	0.0304058	0	0	0.351889	0.037049	0.162022	0.172838	0.34496
ATGCATGGTCGTGATT_1	0.0318712	0.0852304	0.0848291	0.062802	0.118855	0.050802	0.0595974	0.0528497	0	0.0184333	0.141775	0.109128	0.123811	0.106857	0.189759	0.271095	0.077702	0.018617	0.0173413	0.0487935	0.0395159	0.0839279	0	0	0.0151562	0.0401472	0.0608772	0.0443561	0.0868965	0.0595971	0.100632	0.0879187	0.0864267	0.0568693	0.0704038	0.0211783	0	0.0403636	0	0	0.0735278	0.0183551	0.0388033	0.0440465	0.0320556	0.0155392	0.0692151	0.0988739	0.13052
ATGCATGGTTGCTGAT_1	0.0335	0.0975196	0.0998713	0.0897294	0.118743	0.0591881	0.0566964	0.0366536	0	0.0778667	0.110535	0.121803	0.147405	0.010381	0.198287	0.227476	0.101412	0	0.0150635	0.0621681	0.0394921	0.103006	0.0103467	0.0181111	0	0.0491212	0.101711	0.0506515	0.0751242	0.0587033	0.113014	0.102829	0.0602	0.0313464	0.0702949	0.0377209	0	0.0545909	0.0142222	0	0.0788889	0.03	0.0649617	0.0493876	0	0.014451	0	0.0507072	0.109607
ATGCCTCAGTGACCTT_1	0.0531515	0.117196	0.0981582	0.0543531	0.0640297	0.0389703	0.0476073	0.0579542	0	0.0599333	0.141364	0.0207009	0.0703243	0	0.0289655	0.0848381	0.0615255	0	0	0.0401062	0	0.0717372	0	0	0	0.0294026	0.0205789	0	0.0552795	0	0.0721377	0.0597154	0	0	0	0	0	0.0328788	0.0279192	0	0	0	0.0293333	0	0.220407	0	0.50643	0.524622	0.198573
ATGCCTCAGTTGCTGT_1	0.0253939	0.102181	0.0932975	0.0641419	0.0846205	0.0514257	0.0621947	0.0586928	0.0367619	0.0273333	0.198488	0.0968291	0.0629369	0.0367619	0.142839	0.128486	0	0	0.0194603	0	0	0	0	0	0	0	0.0371667	0	0	0.039011	0	0.0587541	0	0	0	0.0421783	0	0	0.0180404	0	0.0239444	0.0328261	0.0239891	0.039593	0.450833	0.0402353	0.286839	0.267252	0.546418
ATGCCTCCAGATCCAT_1	0	0.144569	0.0956603	0.0588152	0.0682376	0.039033	0.0408944	0.0571373	0	0	0.124628	0.0765299	0.0824505	0	0.144264	0.203	0.0597196	0	0.027373	0.0475221	0	0	0	0	0	0.0402857	0.0528421	0	0.0704865	0.036326	0.0890376	0.0700264	0.0436311	0	0.039141	0	0	0	0	0	0	0	0.0294372	0	0.187102	0	0.127677	0.104914	0.260316
ATGCGATAGAGAACCC_1	0.0221818	0.0948088	0.0940823	0.0545644	0.0860132	0.0401716	0.0697591	0.0631438	0.132952	0	0.164752	0.0520171	0.0572883	0	0.0969655	0.148448	0	0	0	0	0	0.0706603	0	0	0	0	0.0381404	0.0329242	0	0.0467692	0.0739092	0.0606504	0	0.0316275	0	0	0	0	0.0211313	0	0.074	0.031587	0	0.0403798	0.384056	0.0593431	0.252785	0.206991	0.379802
ATGCGATAGATGCGAC_1	0.0441515	0.0599167	0.091116	0.0620792	0.0463234	0	0.0398284	0.061	0	0	0.10176	0.0246154	0.0632027	0.127667	0.031954	0.125571	0.0590745	0	0	0.0414572	0.0354762	0	0	0	0	0.0313853	0.0245965	0	0.0562277	0	0.0728545	0.0571748	0	0	0	0	0	0	0	0	0	0	0.0307541	0	0.214352	0	0.471086	0.42005	0.19528
ATGCGATGTCTGGTTA_1	0.0315606	0.113015	0.104319	0.0536601	0.0713267	0.0408383	0.0445908	0.0881111	0	0	0.16314	0.0515385	0.0674414	0.0561429	0.0791034	0.0929905	0.0609314	0	0	0	0	0	0	0	0	0	0	0	0	0.0341648	0.072446	0.0566443	0.02972	0	0	0	0	0	0	0	0.03525	0	0.0324262	0.0371473	0.276713	0	0.540151	0.508077	0.209011
ATGCGATGTTGCTCAA_1	0	0.10701	0.0843629	0.0598086	0.0880957	0.0417624	0.0525347	0.0362288	0	0.00773333	0.151589	0.0744786	0.103599	0.103333	0.133874	0.177038	0.0750608	0.0173475	0.0159206	0.0431917	0.0396984	0.0758446	0	0.018625	0.0354167	0.0351602	0.0651404	0.03975	0.0730642	0.0455897	0.0864695	0.0774512	0.0618533	0.0305752	0.051891	0.0491938	0	0.011303	0.012101	0	0.0776944	0.016029	0.0215519	0.0415853	0.0129815	0.0318627	0.0430108	0.0524099	0.123734
ATGCGATTCGCAAGAG_1	0	0.111701	0.076789	0.0616205	0.0544026	0.0397096	0.0416502	0.0600588	0.13619	0	0.169202	0.0622051	0.0852523	0	0.212356	0.210457	0.0601216	0	0.029	0.0556962	0	0	0	0	0	0.0439177	0.0549649	0	0.0653333	0.0370769	0.085784	0.0700407	0.04184	0	0.0417692	0	0	0	0	0	0	0	0.0411148	0	0.242852	0	0.13714	0.154842	0.223641
ATGGAGGAGCAAATGT_1	0.0272197	0.0615147	0.120793	0.0389472	0.098363	0.0389472	0.0445611	0.0897124	0	0	0.176155	0.0417436	0.0779685	0	0.0603908	0.100105	0.0630039	0	0	0	0	0	0	0	0	0	0.0380614	0	0.0568551	0	0.0759906	0.061248	0.0322267	0	0	0	0	0	0	0	0	0	0	0.0473023	0.280704	0.0385686	0.140258	0.136815	0.281138
ATGGAGGAGCTAGAAT_1	0.0462121	0.0770833	0.0986456	0.0427492	0.0563696	0.0498251	0.0611089	0.0537124	0.11181	0	0.16155	0.0519231	0.0639775	0	0.106069	0.10219	0	0	0	0	0	0	0	0	0	0	0.036807	0	0	0.0384469	0.0721549	0.0622195	0	0.0317386	0	0.0213721	0	0	0.0298788	0	0.0300833	0	0	0.0357054	0.294093	0	0.115914	0.144829	0.290359
ATGGAGGGTTGCTTGA_1	0.0318106	0.0892598	0.0955	0.0427723	0.0728944	0.0459736	0.0402079	0.049281	0.13881	0	0.186202	0.0515641	0.0675721	0	0.130966	0.161019	0.0566627	0	0	0	0	0.0690897	0	0	0.0109167	0	0.0375351	0	0.0537971	0.0370147	0.0709296	0.0549024	0.0249156	0	0	0.0436899	0	0	0.0112323	0	0.00677778	0.0288768	0	0.0436124	0.279769	0.0362941	0.189957	0.196725	0.340475
ATGGATCAGCCTCATA_1	0.0231742	0.118294	0.102002	0.0500231	0.0481056	0	0.0617888	0.059085	0	0	0.132736	0.0608974	0.0940766	0.113143	0.0510115	0.0898952	0.0609098	0	0	0	0	0.0727404	0	0	0	0	0.0225702	0.0334205	0	0.0342747	0	0.0593313	0	0.0242941	0	0	0	0.0246818	0	0	0	0.0234565	0.0461913	0	0.231843	0.0224412	0.534903	0.493896	0.199025
ATGGATCCATCTGCGG_1	0	0.13726	0.0833734	0.0726964	0.0813201	0.041538	0.0474587	0.0792288	0	0	0.132729	0.0837949	0.120306	0.120381	0.141207	0.236057	0.0662216	0	0.0365159	0.0534867	0	0.0724295	0	0	0	0.049039	0.0831228	0	0.0686749	0.0391062	0.0886166	0.0754309	0.0444578	0.0306536	0.0868526	0	0	0	0	0	0	0	0.0335847	0	0.0877407	0	0.0814194	0.0937297	0.155669
ATGGATCGTTACTCAG_1	0.0362348	0.0981127	0.0925359	0.0434389	0.0831287	0.044066	0.0581023	0.0391634	0.0944286	0	0.177504	0.073641	0.0728288	0.138762	0.151138	0.118895	0.0612196	0	0	0.0378938	0	0.0729936	0	0	0	0	0.0379035	0	0	0.0402161	0.070964	0	0	0	0.0182179	0.0154729	0.00895833	0	0.0125859	0	0.00894444	0.0352101	0.0210383	0.0441163	0.343639	0.0128627	0.193011	0.182473	0.338689
ATGGGAGGTACACTCA_1	0	0.109181	0.0856203	0.05967	0.0639802	0.0399175	0	0.0614967	0	0	0.133202	0.0638205	0.090518	0	0.131494	0.204743	0.0602451	0	0.0295	0.0564838	0	0	0	0	0	0.0534372	0.0541053	0	0.0657246	0.0373077	0.086277	0.0705528	0.0424	0	0.0425769	0	0	0	0	0	0	0	0.0309016	0	0.203565	0	0.135602	0.140707	0.223271
ATGGGAGTCGCTCTAC_1	0.0400303	0.105824	0.0940738	0.0484785	0.0715776	0.0417294	0.0533465	0.0466013	0	0.0783667	0.152349	0.0416581	0.0650766	0.042381	0.0808046	0.101543	0	0	0	0	0.0310317	0	0	0	0	0.0290043	0	0	0	0	0	0.0560569	0	0	0	0	0	0	0	0	0	0.0211449	0	0.034907	0.204917	0	0.605108	0.518284	0.231201
ATGGGTTAGGTTTACC_1	0.0449015	0.143642	0.0956329	0.0529538	0.0658152	0.0417624	0.0512739	0.0565621	0	0	0.161643	0.0384359	0.0769414	0.117286	0.081092	0.0926667	0.0649922	0.0210567	0	0.0420944	0	0.0725385	0	0	0	0.0288268	0	0	0.0566749	0.032956	0.0757183	0.0637419	0.03184	0.0219412	0	0.0202558	0	0	0.0188182	0	0	0.0208478	0.0452951	0	0.243343	0	0.56528	0.565599	0.206373
ATGGTTGAGTGGGAAA_1	0	0.0894755	0.0961266	0.0596832	0.071462	0.0404983	0	0.0357124	0.119476	0	0.158713	0.0538376	0.0423964	0	0.122115	0.195333	0.0599392	0	0	0.0427581	0	0	0	0	0	0.0332944	0.0379298	0	0.0588116	0	0.0776854	0.0634492	0	0	0.0405769	0	0	0	0	0	0	0	0	0.038814	0.166602	0	0.0973763	0.109694	0.261613
ATGGTTGCAGACACAG_1	0.0548258	0.0811324	0.0909557	0.0569835	0.0473432	0.0380033	0.051571	0.0723595	0.069381	0	0.147829	0	0.0605541	0.136762	0.0358046	0.117648	0.0591078	0	0	0	0.0388968	0.0712676	0	0	0	0	0.0325351	0	0.0562629	0.0351832	0.0750955	0.0600854	0.0309556	0.025915	0	0	0.0344792	0	0	0	0	0.0252536	0.0277322	0	0.141269	0	0.503968	0.491541	0.200415
ATGGTTGTCAATGCAC_1	0	0.112309	0.0672342	0.0607756	0.0829538	0	0.0477162	0.0351111	0	0	0.160589	0.065359	0.0619189	0	0.0629885	0.147324	0.0598765	0	0	0.0426637	0	0	0	0	0	0.0331558	0.0379825	0	0.0570745	0	0.0763224	0.0635041	0	0	0.0401667	0	0	0	0	0	0	0	0.0319071	0.0367791	0.286167	0.0368529	0.135527	0.122824	0.292415
ATGTCTTCAGATACTC_1	0.0374697	0.132294	0.101011	0.0594719	0.0868911	0.0366931	0.0602112	0.0563333	0.174	0	0.191047	0.068906	0.0620811	0.0504762	0.12823	0.136905	0	0.0225532	0	0	0.0317063	0	0	0	0	0	0.0381842	0	0	0	0.0722598	0.0630894	0.0337156	0	0	0.0218915	0	0	0	0	0	0	0	0.0380194	0.371185	0.0491275	0.261591	0.227059	0.432449
ATTACCTCACATGAAA_1	0.0398182	0.0973186	0.0899409	0.0568614	0.0635017	0.0361089	0.0416601	0.0463856	0	0	0.156961	0.0414188	0.0770901	0.0820952	0.0383333	0.0968476	0.0629294	0	0	0	0	0.0730433	0	0	0	0	0	0	0	0	0.0719828	0.0594614	0	0	0.022391	0	0	0	0	0	0	0.0210942	0.0322842	0.0348527	0.239111	0	0.61057	0.511419	0.236446
ATTACTCCAGCAATTC_1	0.0843485	0.0840245	0.09127	0.0492871	0.0462508	0.0421254	0.0615017	0.0934118	0	0	0.133775	0.0293932	0.0331486	0	0	0.0758952	0.0640078	0	0	0.0468732	0	0.0721362	0	0	0	0.0393333	0.0235351	0	0	0	0.0737293	0.058311	0	0	0.0295449	0	0.0457708	0	0	0	0	0	0	0	0.114093	0	0.24757	0.192685	0.121907
ATTACTCGTAGAGATT_1	0.0622727	0.0906667	0.110481	0.077901	0.0794026	0.0362244	0.0774389	0.0574771	0.143524	0.0176	0.173047	0.0388718	0.0624369	0.247429	0.203138	0.127476	0.0636608	0.0323972	0.0335635	0.0386254	0	0.0783045	0	0.0187083	0.0148958	0.0272294	0.0555789	0.0306591	0.0560538	0.0316044	0.0752754	0.0561138	0.02856	0.0345752	0.0437628	0.0173953	0	0	0.0315657	0	0	0	0.0271803	0.030031	0.0339444	0.036951	0.0905484	0.0931712	0.14478
ATTCACTGTGCTCTTC_1	0.0215606	0.0981618	0.0911477	0.0563762	0.0610396	0.0364818	0.0641881	0.125216	0	0	0.141992	0.0673846	0.0933919	0.125143	0.0621839	0.089019	0.0659118	0	0	0.0429617	0.0314524	0.0731442	0	0	0	0	0	0	0	0.0334945	0.0736526	0.0598313	0	0	0.0317372	0	0	0	0	0	0	0	0.0429891	0.0409419	0.20538	0.0363529	0.56386	0.512761	0.230297
ATTCACTTCCTAGAGT_1	0.0425455	0.14177	0.0837595	0.0492442	0.0547558	0.0394785	0.0579142	0.0946536	0.0906667	0	0.129814	0.0444957	0.0746577	0.179333	0.0307356	0.0998571	0.0727118	0	0	0.0460973	0.0350556	0.0779519	0	0	0	0.0301342	0.0220614	0	0.0571884	0	0	0.0619024	0.0329422	0	0	0.0498837	0	0	0	0	0	0.0284928	0	0	0.196917	0	0.493204	0.39036	0.193887
ATTCAGGGTCAAAGAT_1	0	0.118882	0.0852194	0.0612772	0.045934	0.0396337	0	0.0598366	0	0	0.165961	0.0616154	0.096027	0.11619	0.149908	0.210543	0.0600765	0	0.0288175	0.0497699	0	0	0	0	0	0.0435844	0.0544298	0	0.0651905	0.0369927	0.0856041	0.0698537	0.0416356	0	0.0414744	0	0	0	0	0	0	0	0.0304317	0	0.192343	0.0360294	0.131129	0.141464	0.22209
ATTCAGGGTCGAGCAA_1	0	0.127088	0.0857553	0.0586535	0.0485842	0.0396634	0	0.0471699	0	0	0.12986	0.0825983	0.0957477	0	0.129621	0.198076	0.0600941	0	0.0288889	0.048649	0	0	0	0	0	0.0419394	0.0547193	0	0.0652464	0.0370256	0.0856745	0.0699268	0.0525067	0	0.0415897	0	0	0	0	0	0	0	0.0304809	0	0.260806	0.0625392	0.240355	0.168041	0.260511
ATTCATCAGGGCTGAT_1	0.0313106	0.0658824	0.0935738	0.0621419	0.0625743	0.038264	0.0505908	0.0641699	0	0	0.168124	0.0318205	0.0663243	0.108714	0.0265057	0.0935619	0.0621922	0	0	0.0395369	0	0.0737885	0	0	0	0.0285671	0	0	0	0.0327363	0.0718357	0.0558516	0	0	0	0	0	0	0.0182121	0	0	0.020413	0	0.0312287	0.171398	0	0.582602	0.59673	0.207921
ATTCATCAGGGTCACA_1	0.0227045	0.0765784	0.0953017	0.0528185	0.0770429	0.0418779	0.0664785	0.0646928	0.054619	0	0.184116	0.0315556	0.0716351	0.125286	0.113195	0.0998857	0.0585	0	0	0	0.0408214	0.0707708	0	0	0.0218438	0	0	0	0	0.0384542	0	0.0642866	0	0.0317516	0	0	0	0.0237424	0	0	0	0.0317246	0.032612	0	0.169731	0	0.628161	0.475793	0.219418
ATTCATCTCACTAGCA_1	0.0298561	0.0780147	0.100414	0.0579604	0.0667624	0.0554488	0.0468581	0.0649346	0	0	0.126116	0.0445556	0.0612928	0	0.144494	0.150886	0.0596314	0	0	0.042295	0	0	0	0	0	0.0326147	0.0371667	0	0.0568157	0	0.0759311	0.0611707	0	0.0300588	0.0385641	0	0.0476875	0	0	0	0	0	0	0	0.185111	0	0.0940753	0.132423	0.227251
ATTCCATGTAAGTCAA_1	0	0.122137	0.0813418	0.0657294	0.0572607	0.0470891	0.0494653	0.0535817	0	0	0.16038	0.0669231	0.105045	0	0.139287	0.21979	0.0717098	0	0.0273492	0.0629617	0	0.0729167	0	0.0326389	0	0.0449004	0.068193	0.0382576	0.0684679	0.0461538	0.0875023	0.0726951	0.0442667	0.0342222	0.0391026	0	0	0	0.0334545	0	0	0.0344638	0.0388415	0	0.127815	0	0.0962151	0.122063	0.176452
ATTCCATGTCAGGCAA_1	0.0343864	0.130956	0.0814515	0.0608284	0.0512838	0.0393168	0	0.073098	0	0	0.178	0.104402	0.105347	0	0.134368	0.198743	0.0598882	0	0.0280556	0.0549941	0	0	0	0	0	0.0434026	0.0489474	0	0.0645942	0.036641	0.0848529	0.0690732	0.0407822	0	0.0402436	0.0345194	0	0	0	0	0	0	0.0398142	0	0.127917	0	0.191398	0.2065	0.184983
ATTCCCGCAGGAAGTC_1	0.062553	0.112529	0.0956835	0.0512211	0.0637624	0	0.0470792	0.0813333	0	0	0.131876	0.048265	0.0743063	0	0.0545057	0.0937238	0.058902	0	0	0.0411976	0.0302659	0	0	0	0	0.0281688	0	0	0	0	0	0	0	0	0	0.0190775	0	0	0	0	0	0.030942	0.0412459	0.0308721	0.216824	0.0174216	0.702892	0.499937	0.221031
ATTCCCGCATCGGAAG_1	0.0507576	0.110779	0.106137	0.0546337	0.0445479	0	0.0571353	0.0594052	0	0	0.173752	0.0455897	0.0699324	0.116476	0	0.0944381	0.0634333	0	0	0	0	0.0748029	0	0	0	0	0	0	0	0	0.0741033	0.0567764	0	0	0.0310769	0	0	0.0252121	0	0	0	0	0.0483934	0.0377093	0.236667	0	0.56929	0.408604	0.21185
ATTCCCGGTCACCGAC_1	0.0313636	0.101328	0.0979937	0.053604	0.0705776	0.0403564	0.044462	0.0605425	0	0.0739333	0.152	0.0174701	0.0674459	0.0555238	0.0402529	0.0988286	0.0574353	0	0	0.040649	0	0.0699006	0	0	0	0	0.0172632	0	0.0544969	0	0.0715462	0.0577602	0.0271644	0	0	0.0183566	0	0.0155152	0	0	0	0	0.0292131	0.0365814	0.248176	0.0410686	0.585667	0.454644	0.221412
ATTCCCGTCACTTCTA_1	0.0487045	0.0809853	0.0943565	0.0515479	0.052538	0.0438185	0.0675809	0.0423137	0.129571	0	0.187457	0.0376923	0.0481396	0.129571	0.0703103	0.0848095	0.0573098	0	0.0156429	0.0429233	0.0382976	0.069399	0	0	0	0	0.0145175	0	0	0.0369414	0.0710563	0.0548394	0	0	0.0307436	0.0433798	0.0101875	0	0.0402424	0	0.0563056	0.0287319	0.0317158	0	0.22712	0	0.142183	0.170698	0.209246
ATTCCTAAGGTTGAGC_1	0.0332803	0.0606373	0.0801561	0.0374257	0.071505	0.0432244	0.0382442	0.0988889	0.109286	0	0.123512	0.0596581	0.0423018	0	0.0953793	0.121067	0	0	0	0	0	0.0693974	0	0	0.0129167	0	0.0372895	0	0	0.0465055	0.0710548	0.0589126	0.0257689	0.0330131	0	0	0	0	0	0	0.0105556	0.0313261	0.0227104	0.0380271	0.348704	0.0643922	0.214312	0.200599	0.376963
ATTCCTAAGTGTCATC_1	0.0612424	0.113701	0.0957257	0.0666139	0.082198	0.0618482	0.0588779	0.0731242	0	0	0.20545	0.0999402	0.12191	0.0757143	0.172034	0.290143	0.0620686	0	0.0382381	0.0721534	0	0.0714808	0	0	0	0.0635801	0.0625789	0.0624621	0.081824	0.0356703	0.116321	0.0819553	0.0659467	0	0.0503077	0	0	0	0.0373535	0	0.0466667	0	0.102055	0.0343333	0.0676296	0.0261765	0.0414516	0.0696712	0.133706
ATTCCTATCGTTGTAG_1	0	0.120784	0.0737637	0.0633333	0.0622871	0.0395578	0	0.0631634	0	0	0.151124	0.0876496	0.101901	0	0.128103	0.196857	0.0600314	0	0.0286349	0.0484602	0	0	0	0	0	0.0416623	0.0536053	0	0.0650476	0.0369084	0.0854241	0.0696667	0.0414311	0	0.0411795	0	0	0	0	0	0	0	0.030306	0.0391434	0.185639	0	0.15614	0.138572	0.214734
ATTCGTTCAGGCGTTC_1	0.0343712	0.0898676	0.105475	0.0550792	0.0437888	0.0547822	0.0464026	0.0908954	0	0	0.167519	0.0837949	0.0827477	0.0397143	0.0366437	0.100829	0.0594392	0	0	0	0	0	0	0	0	0	0	0	0	0	0.0731455	0.0591626	0	0	0.0220769	0.0201395	0.0215	0.019	0	0	0.0667222	0	0.0243279	0.0314031	0.592	0	0.349548	0.255649	0.242076
ATTCGTTTCATGCCGG_1	0.0331439	0.0692941	0.077308	0.0404818	0.0643135	0.0404818	0	0.050366	0.129286	0	0.160589	0.0496923	0.0461306	0	0.0967356	0.118457	0	0	0	0	0	0	0	0	0	0	0.0382895	0	0.0578178	0	0.0740563	0.0587358	0.0342933	0	0	0	0	0	0	0	0	0	0	0.045124	0.323676	0.0353431	0.203011	0.167203	0.313494
ATTCGTTTCTCTCCGA_1	0.0468409	0.107044	0.0916287	0.0632442	0.0405545	0.0338944	0.047495	0.0634575	0	0.00583333	0.16586	0.071094	0.105311	0.135333	0.0656897	0.0950095	0	0	0	0	0.028004	0	0	0	0	0	0	0.029322	0	0.0373919	0.0707997	0.0545061	0	0.0298562	0	0.0146589	0	0.0375758	0	0	0.0597222	0.0302391	0.0319563	0.0286628	0.167065	0	0.494946	0.479144	0.18326
ATTCTACTCCGTCAAA_1	0.0502652	0.0794608	0.119255	0.0618878	0.0607855	0.0489868	0.0768152	0.0864444	0.0417143	0.0308	0.172969	0.0682735	0.052036	0	0.154805	0.115219	0.0596039	0	0	0.043944	0.0309762	0.0703365	0	0	0	0	0.0269649	0	0.0596998	0.0382088	0	0	0	0	0.0223462	0.0269302	0.022375	0	0.0275152	0	0	0.0312391	0.0245574	0	0.245759	0.0378725	0.173226	0.17941	0.328215
ATTCTTGGTGTACAGG_1	0.0204545	0.119569	0.109454	0.0477855	0.0546667	0.036	0.0473366	0.0669281	0	0	0.197264	0.0522393	0.102374	0.0404762	0.087908	0.0926571	0.059502	0	0	0.0397168	0	0.0702949	0	0	0	0.0288312	0	0	0.0550062	0	0	0.0604593	0	0	0	0	0	0.0192424	0	0	0	0	0.0320546	0	0.363093	0.0189216	0.608699	0.550198	0.240393
ATTGTTCAGGTAGATT_1	0.0522424	0.101936	0.108209	0.0427228	0.0643927	0	0.052769	0.070719	0	0.0586	0.122938	0.0269231	0.0543874	0.254	0.0983333	0.0631905	0	0	0	0.0522419	0.0342857	0	0	0	0	0.0361602	0.0196404	0	0.0602402	0	0.0758873	0.0645041	0	0	0	0	0.03975	0.0575455	0	0	0.0745833	0.027087	0.0291148	0	0.112926	0	0.302032	0.308887	0.123031
ATTGTTCAGTCACGAG_1	0.0195303	0.0772255	0.0949494	0.0367294	0.0660759	0.0429307	0.0508548	0.0356732	0.134857	0	0.134721	0.0747265	0.0642342	0.10781	0.110885	0.121381	0.0619235	0	0.0163889	0.0383451	0	0.0695497	0	0	0	0	0.0406404	0	0.0547536	0.0312564	0.0712034	0.0564248	0.0277156	0.0189085	0.0191987	0.0312248	0	0	0.0141313	0	0	0.0174855	0.0237486	0.0409341	0.379704	0.0620098	0.171355	0.205405	0.370376
ATTGTTCCAGAATCGG_1	0.0245985	0.0515245	0.081384	0.0413828	0.0614158	0.0342277	0.0479043	0.0595686	0.132381	0.0120333	0.172062	0.0196154	0.0417793	0.109	0.109011	0.0990857	0	0	0	0.0381327	0.0287421	0	0	0	0	0.0276797	0.0405702	0	0	0.0319853	0.0723631	0.0548841	0.0258711	0	0.0187372	0	0	0.0111061	0	0	0.0111944	0.0169638	0.0229617	0.0402519	0.309315	0.0384902	0.132699	0.158225	0.326088
ATTGTTCGTCAACCTA_1	0	0.0855588	0.119951	0.0539241	0.0594785	0.0393069	0.0512541	0.0472288	0.120667	0	0.15907	0.0958462	0.0763243	0	0.112138	0.0930667	0	0	0	0	0	0	0	0	0	0	0.0376404	0	0.0570807	0	0.0734992	0.0580122	0.0300089	0	0	0	0	0	0	0	0	0	0	0.0483876	0.208028	0.0372941	0.204667	0.2025	0.300175
ATTGTTCGTTCTCTAT_1	0.023803	0.0949951	0.123205	0.044868	0.0607162	0.035396	0.0529637	0.0628235	0	0.0238333	0.180566	0.0409145	0.0661441	0.0317619	0.118977	0.124448	0.0612196	0	0	0.0410206	0.0301468	0	0	0	0.0233542	0	0	0	0	0.0424615	0.0716448	0	0	0.0207516	0.0301731	0.0430078	0	0	0.0169798	0	0.06075	0.0351232	0.0438634	0.0418798	0.350019	0.0171275	0.110882	0.130892	0.27989
ATTGTTCTCAGACAAA_1	0	0.0749412	0.0944072	0.0511254	0.0532607	0	0.0575314	0.0537386	0	0	0.137085	0.0280256	0.0324279	0	0.112609	0.14199	0.0617588	0	0	0.0426342	0.0373651	0	0	0	0	0.0331126	0.0372105	0	0.0570538	0	0.0762911	0.0616382	0	0	0.0400385	0	0	0	0	0	0	0	0	0	0.177722	0	0.263097	0.194739	0.144946
ATTGTTCTCGTAGCTA_1	0.0598106	0.0865245	0.0847278	0.0439439	0.0754092	0.0433366	0.0646502	0.0705425	0.0112857	0.0095	0.134008	0.016	0.0667342	0.118476	0.0160575	0.0930762	0.057098	0	0	0.0461917	0.0284405	0.069625	0	0	0	0.0261775	0	0	0	0.0307143	0	0.0597012	0	0.0179412	0.01825	0	0.0090625	0.0440606	0	0	0	0	0.036918	0.029845	0.153898	0	0.547108	0.504486	0.188816
ATTTACCAGGTGCCAA_1	0.0309621	0.0793039	0.081903	0.0566667	0.0663498	0.0405776	0.0561056	0.0494575	0.106524	0	0.177318	0.050188	0.0653018	0	0.0952874	0.118743	0	0	0	0	0	0	0	0	0	0	0.0380175	0	0	0.0380403	0.0741017	0	0.0344222	0.0310131	0	0	0	0	0	0	0.0793889	0	0	0.0368411	0.318639	0.0325196	0.222538	0.216081	0.28448
ATTTACCGTTCCGCTT_1	0.0282424	0.124922	0.0876224	0.052901	0.055835	0	0.0512211	0.0677908	0	0	0.166171	0.0892308	0.094018	0.378667	0.056046	0.0945714	0.0599333	0	0	0.0400413	0	0.0719423	0	0	0	0	0	0.0324773	0	0.0367253	0.0721033	0.0607276	0.0287467	0.0286667	0	0.0211163	0	0	0	0	0.0291667	0.0216522	0.0371913	0	0.261898	0	0.555323	0.550437	0.249359
ATTTACCTCCCTCTCC_1	0.0288712	0.0669167	0.0985949	0.0713333	0.0735446	0.0523333	0.046	0.0668366	0.132381	0	0.127992	0.0454701	0.0502658	0	0.0732299	0.126105	0.0638588	0	0	0	0	0.0720753	0	0	0	0	0.0375175	0	0	0	0.0736698	0	0.0331956	0	0	0.028876	0	0	0	0	0.0569722	0	0	0	0.297611	0.0298137	0.189118	0.199063	0.340565
ATTTCACTCTGACGCG_1	0.0308182	0.137539	0.101105	0.0459208	0.0562673	0	0.0515842	0.063915	0	0	0.161372	0.031265	0.080545	0	0.0468506	0.0933048	0	0	0	0	0.0319841	0	0	0	0	0	0	0	0	0	0	0.0587561	0	0	0.0239744	0	0.0276667	0	0	0	0	0.0228841	0.0383279	0.0325504	0.216769	0	0.526742	0.46445	0.185531
ATTTCTGGTAGGTGCA_1	0.0332273	0.13499	0.107937	0.0628812	0.0583531	0	0.0534092	0.0516797	0	0	0.183953	0.0659573	0.0973559	0	0.094954	0.0926095	0.0587784	0	0	0.0517316	0.0326151	0.0709984	0	0	0	0.0464632	0	0.0337235	0	0.0345678	0	0.0568679	0	0.024817	0	0	0	0.0258939	0	0	0	0.0240362	0.0327978	0	0.254731	0	0.662882	0.626541	0.211237
ATTTCTGTCCGTGGCA_1	0.0329091	0.133172	0.0838945	0.076637	0.0681023	0.0429373	0.065703	0.0801046	0	0	0.169659	0.0989231	0.117081	0	0.177356	0.243705	0.0644275	0	0.0269683	0.0705015	0.0373968	0.0729295	0	0	0	0.0667532	0.0744912	0.0382879	0.0812712	0.0361392	0.106441	0.0951341	0.06136	0	0.053609	0	0	0	0.0354343	0	0	0	0.0651148	0.0378372	0.168648	0.0350392	0.121043	0.121707	0.166048
CAACAACGTGAACGGT_1	0.0625606	0.111907	0.0961329	0.050495	0.0630231	0.0406832	0.0437459	0.0503856	0	0	0.155403	0.0615214	0.0845586	0.007	0.0593218	0.113	0.0604941	0	0	0.0379528	0.0385913	0	0	0	0	0	0	0.0370379	0.0535507	0.0377729	0.070831	0.0584329	0	0.0298497	0.0176731	0.014814	0	0.00859091	0	0	0.00658333	0.0303768	0.0321694	0.0361512	0.196509	0.0120294	0.448161	0.323446	0.200028
CAACAGTAGCTAAGTA_1	0	0.103887	0.0980464	0.0577624	0.0803696	0.0501353	0.0489142	0.0574771	0	0	0.172233	0.0642479	0.0963333	0	0.176023	0.2212	0.0620412	0	0.0337063	0.0684543	0.0394087	0.0725192	0	0	0	0.0584719	0.0602193	0	0.0814617	0.0437656	0.109676	0.0847541	0.0525911	0	0.0459808	0	0	0	0	0	0	0.030913	0.0616175	0.0381202	0.120519	0	0.0911613	0.110752	0.181325
CAACAGTCATAGCTGT_1	0.0329318	0.127917	0.0959873	0.0563135	0.0607294	0.0404323	0.0485347	0.0647582	0	0	0.127264	0.043641	0.0547703	0.12781	0.0757126	0.111552	0.0582588	0	0.0175635	0.0451268	0.0296151	0.0705737	0	0	0	0.0367706	0.0166404	0.0308598	0	0.0317985	0.0714351	0.0607012	0	0.0198758	0	0.0178062	0	0.0144394	0	0	0	0.0221159	0.0366393	0.0385736	0.222426	0.0158137	0.55928	0.575698	0.206862
CAACCAAGTAGGCTCC_1	0.0404242	0.112681	0.114671	0.0446997	0.0617492	0	0	0.0851765	0	0.0604	0.144891	0	0.0553604	0.084	0.0291264	0.0833714	0.0597098	0	0	0	0.0379683	0.0717596	0	0	0	0	0	0	0	0	0.0733615	0.0598618	0	0	0.0280385	0	0	0.0330909	0	0	0	0	0.0435956	0	0.169639	0	0.457688	0.457914	0.156777
CAACCAAGTTAGGGTG_1	0.0451591	0.128775	0.096443	0.0425017	0.0837822	0.0437063	0.0601914	0.0462092	0.107571	0	0.186628	0.0776325	0.0675405	0.0460952	0.150218	0.14741	0	0.0219007	0	0	0	0	0	0	0	0	0.0381316	0	0.0552505	0.0333919	0	0.0562154	0	0.022719	0	0.031186	0	0	0	0	0	0.0217101	0	0.0319225	0.375546	0.0481961	0.22514	0.240703	0.434232
CAACCTCAGTTCCTGA_1	0.0375606	0.1215	0.0895865	0.0535116	0.0577558	0.0434521	0.0510099	0.0557843	0	0.0370667	0.145721	0.0543932	0.0658468	0.125429	0.0854713	0.0913714	0	0	0	0	0.0317222	0	0	0	0.0209792	0	0	0	0.0575652	0	0.0738654	0.0641321	0	0	0	0	0	0	0	0	0	0	0.0311694	0.0322946	0.233759	0.0210196	0.587312	0.51632	0.211847
CAACCTCCATTACTCT_1	0	0.0910637	0.0773207	0.0454191	0.070703	0	0.0405083	0.0494902	0	0	0.140295	0.0682393	0.0746622	0.105524	0.0623678	0.120324	0.0612294	0	0	0.0427345	0	0	0	0	0	0.0332597	0.0377018	0	0.0571242	0	0.0763975	0.0617764	0	0	0.0404744	0	0	0	0	0	0	0	0	0.0380116	0.189926	0.0323137	0.0911828	0.0865811	0.231127
CAACCTCGTCTTCGAA_1	0.0272652	0.0767696	0.0967595	0.0446007	0	0.038967	0.047505	0.096719	0	0.0892333	0.0783953	0	0.0397117	0	0.028954	0.054019	0.0619216	0	0.0272143	0.0458997	0.0412143	0.0735673	0	0	0	0	0	0	0	0	0	0.0578028	0	0	0	0	0	0	0.036798	0	0	0	0.0386557	0	0.163963	0.0277353	0.281452	0.30741	0.121994
CAACCTCGTGGCTTGC_1	0.0560682	0.145093	0.0885021	0.063901	0.0535479	0.0405941	0.0565545	0.0272941	0	0	0.139597	0.0904274	0.0771892	0.106762	0.072	0.104248	0.0595216	0	0	0.0421298	0	0	0	0	0	0.0323723	0.0265965	0	0.0566998	0	0.0757559	0.0609431	0	0	0.0378462	0	0	0	0	0	0	0	0.0584481	0	0.0922593	0	0.170398	0.214414	0.160497
CAACCTCTCGAATCCA_1	0.0298182	0.0881029	0.0943333	0.0623267	0.0808647	0.0406799	0.0541716	0.0479216	0.124286	0	0.165853	0.121675	0.0759099	0.0506667	0.145322	0.143876	0.0583373	0	0	0.0403481	0	0.0706378	0	0	0	0	0.038	0	0.0554493	0.0337436	0.072266	0.0564106	0.0292089	0	0	0.029845	0	0	0	0	0	0.0298116	0	0.0369612	0.374667	0.0489706	0.287011	0.254455	0.472359
CAACGATAGAGACAAG_1	0	0.118804	0.0914726	0.0592673	0.0909439	0.0472376	0.0416403	0.0763072	0.121857	0	0.187822	0.0603846	0.0830135	0	0.19446	0.240543	0.0657588	0	0.0284365	0.0495339	0	0.0737212	0	0	0	0.0432381	0.0795088	0	0.0648923	0.0368168	0.0889092	0.0694634	0.0412089	0	0.0597436	0	0	0	0	0	0	0	0.0301694	0.0472054	0.252843	0	0.176355	0.166383	0.229602
CAACGATGTAGCGTCC_1	0	0.0926471	0.12489	0.0595941	0.0635083	0.0421254	0.040868	0.0361242	0.0654286	0	0.182078	0.0468205	0.0835901	0.128857	0.0705747	0.0902667	0.0589451	0	0	0	0.0329524	0.0711346	0	0	0	0	0.0323596	0	0	0	0.0742394	0.0570407	0	0	0	0	0	0	0	0	0	0	0.0397541	0.0334961	0.219769	0	0.518054	0.49359	0.218172
CAACGGCGTGCTGTCG_1	0.027553	0.120471	0.0821667	0.043505	0.0600528	0.0367888	0.0553069	0.048366	0.219333	0	0.181039	0.033547	0.0581441	0.0352381	0.0798851	0.103343	0	0	0.0164365	0	0.0367222	0.0695593	0	0	0	0	0.0365088	0	0	0.0338352	0	0	0	0.0212288	0	0.0221163	0	0	0.0141919	0	0	0.0251159	0	0.029686	0.324259	0.045902	0.216925	0.17727	0.354212
CAAGAGGTCGCTTGCT_1	0.0204848	0.135647	0.112646	0.0551848	0.0593531	0	0.0619274	0.0642484	0.0406667	0	0.177426	0.0473675	0.0860135	0.145429	0.087908	0.101629	0.0606471	0	0	0	0.0428413	0.0703013	0	0	0	0	0	0	0	0.0359487	0	0	0.0282756	0.027281	0	0	0	0	0	0	0	0.0208841	0.0288743	0.0444419	0.223352	0.0189608	0.664237	0.446288	0.214839
CAAGGGAAGGAAAGTG_1	0.0247424	0.0760686	0.0900992	0.0611518	0.0904455	0.0436139	0.0511716	0.0553595	0.120714	0	0.146798	0.053547	0.0612342	0.0238095	0.0948506	0.12321	0.0572314	0	0	0	0	0	0	0	0	0	0.0381842	0.0307348	0	0.0333553	0.0721002	0	0.0267022	0.0196601	0	0.0175504	0	0	0	0	0.0163889	0.0216377	0	0	0.392287	0.0422745	0.261366	0.239351	0.413463
CAAGGGATCACGGTCG_1	0	0.119902	0.0919789	0.0427591	0.0644026	0	0.0626007	0.049366	0	0	0.184891	0.030547	0.0912432	0.211	0.0718046	0.103905	0.0583843	0	0	0	0.0318175	0	0	0	0.0212292	0.0352771	0	0.0329621	0.055499	0	0	0.0585854	0	0	0.0237051	0	0	0	0	0	0	0	0.0257158	0.0323876	0.197972	0.0212549	0.647817	0.683266	0.240008
CAAGGGATCGCACGGT_1	0.0204015	0.115402	0.111806	0.0596073	0.0875149	0.0434026	0.0566205	0.0506732	0.134286	0.0297	0.192884	0.0840513	0.0937387	0.109143	0.143126	0.162429	0	0	0	0.0463333	0	0.0702837	0	0	0	0.0350736	0.0639737	0.0320341	0.0599669	0	0.0741878	0.0559614	0	0	0	0.0500698	0	0	0.0187576	0	0.0259167	0	0.0322951	0.0345426	0.341176	0.0468431	0.187054	0.186991	0.365525
CAATACGCACTCCTTG_1	0.0265152	0.109598	0.10285	0.0581155	0.0503366	0.0351023	0.0359868	0.0387582	0.0147619	0	0.178822	0.0760085	0.0935135	0.111905	0.0185747	0.0972286	0.0579098	0	0	0.043351	0.0395476	0.069859	0	0	0.013125	0	0	0.0300152	0.0538882	0	0.0710861	0.054878	0.0258578	0	0	0.029814	0.0530833	0.0379091	0	0	0	0	0.0368142	0.0372791	0.197417	0	0.695731	0.527045	0.2125
CAATACGGTGACCTGC_1	0.0211212	0.0501569	0.0911709	0.0720033	0.0695743	0.0454389	0.0624851	0.0385621	0	0	0.146155	0.0192308	0.0318288	0.112762	0.143885	0.160971	0.0838804	0.0171489	0	0.0445723	0.0394087	0.0903061	0	0.0174444	0.0116667	0.0354026	0.0542632	0.0399848	0.0667536	0.0590733	0.0949844	0.0737398	0.0391556	0.0533399	0.0868974	0.0520465	0.00766667	0.00893939	0.0119596	0	0.0107778	0.0159275	0.0788907	0.0298217	0	0.0122549	0	0.0496847	0.108393
CAATCGACATCAGTGT_1	0.0385379	0.147721	0.0966329	0.0565446	0.0585842	0.0368482	0.0550693	0.0849542	0	0	0.160031	0.0715812	0.0912297	0.12419	0.0705402	0.089381	0.0584216	0	0	0.0404749	0	0	0	0	0	0	0	0	0	0.0339011	0	0.0612256	0	0	0	0	0	0	0	0	0	0.0227174	0.037459	0.0324612	0.239019	0	0.535097	0.488338	0.222412
CAATCGAGTTGGTAGG_1	0	0.14374	0.103861	0.054033	0.061462	0	0.0506007	0.0700915	0.0850476	0.0611333	0.163085	0.102103	0.118923	0	0.0895172	0.109229	0.0597529	0	0	0	0	0.0717949	0	0	0	0	0.0216667	0	0	0.0394469	0.0748576	0	0	0.0335229	0	0	0	0	0	0	0	0.0336884	0	0.0450891	0.146009	0	0.356968	0.290959	0.192506
CAATTTCAGCTCGGCT_1	0.0460985	0.0719118	0.0844684	0.0483201	0.0711683	0.0358218	0.0483201	0.0401176	0.129857	0	0.160992	0.0223333	0.0413153	0.0379048	0.110253	0.18081	0	0	0	0	0	0.0696042	0	0	0	0	0.0377544	0	0.0548944	0.0327619	0.0724366	0.0550996	0.0263422	0.0191307	0	0.0169225	0	0	0.0144747	0	0.0141389	0.0177319	0.0220601	0.0413953	0.244398	0.0414804	0.125032	0.168527	0.358124
CAATTTCCACCGTGCA_1	0.0374015	0.109789	0.101074	0.0646832	0.0593399	0	0.0535875	0.0766471	0	0	0.15914	0.051547	0.0846712	0.031	0.0971609	0.104248	0	0	0	0	0.038119	0	0	0	0	0	0	0	0	0.0322308	0.0735258	0.0598659	0	0.0206471	0.0209038	0	0.059875	0	0	0	0	0.0238261	0.0382022	0	0.188269	0.0169706	0.636441	0.520905	0.195983
CACAACAAGGGAACAA_1	0.0461515	0.14102	0.0959747	0.0416502	0.0633696	0.0361056	0.0577657	0.0695163	0.114524	0	0.205093	0.0961368	0.094509	0	0.0964368	0.136057	0.0612745	0	0	0.0398112	0	0.0703462	0	0	0	0.0289697	0.0376842	0	0.0550725	0.0386557	0.0719812	0	0	0.0321111	0	0	0	0	0	0	0.027	0	0.0245902	0.034845	0.224139	0.0192353	0.143677	0.174117	0.290198
CACAACACACACCAGC_1	0	0.16275	0.087481	0.0774323	0.0541221	0.0395017	0	0.059	0	0	0.182884	0.0724188	0.123279	0	0.15708	0.196429	0.059998	0	0.0285	0.0483599	0	0	0	0	0	0.0415152	0.0484825	0	0.064942	0.0368462	0.0852911	0.0695285	0.04128	0	0.0409615	0	0	0	0	0	0	0	0.0302131	0.0392519	0.172398	0.0361078	0.166634	0.12768	0.222879
CACAACACACCCAACG_1	0.0494848	0.108069	0.103945	0.0556766	0.055429	0.037868	0.0484488	0.0984444	0	0	0.197589	0.0204957	0.0658649	0.0238095	0.102207	0.0945429	0	0	0	0	0.0294841	0.069734	0	0	0	0	0	0	0	0.0392454	0.0713834	0.0552642	0	0.0331634	0	0	0	0.0139394	0.0152929	0	0	0.0332899	0.0314262	0.0301085	0.280083	0.0154902	0.731839	0.553473	0.238624
CACAACAGTGTTACTG_1	0	0.0753431	0.0753734	0.0535578	0.0673201	0	0.041165	0.0356275	0	0	0.154233	0.047906	0.074973	0	0.101115	0.143895	0.0597647	0	0	0.0424956	0	0	0	0	0	0.0329091	0.0382982	0	0.0569565	0	0.076144	0.0614472	0	0	0.0394359	0	0	0	0	0	0	0	0	0.037531	0.242148	0.058902	0.0718172	0.141041	0.255542
CACAACATCTGCGTCT_1	0.0421288	0.137294	0.119641	0.0510264	0.0466205	0.0554785	0.0498713	0.075634	0	0.0477333	0.139837	0.089906	0.0830405	0	0.0710345	0.119371	0.0589647	0	0	0.041292	0.0329921	0	0	0	0	0	0	0	0	0	0	0.057061	0.0365956	0	0.0256026	0	0.0329583	0.0422576	0	0	0	0	0.0346667	0.0335349	0.254685	0.0241569	0.591688	0.504486	0.16374
CACACAAAGCAACCAG_1	0.0217045	0.0797598	0.0740759	0.0515248	0.0767459	0.0423102	0.0517294	0.04	0.124905	0	0.194217	0.0358718	0.0494414	0.0152381	0.0782529	0.120943	0.0568784	0	0.0147698	0	0	0.0692228	0	0	0	0	0.0386053	0	0.0539089	0.0399634	0.0711017	0.0548984	0.0252844	0.0335359	0	0	0	0	0.0120707	0	0	0.0170145	0.0215191	0.0299496	0.35987	0.0396765	0.205183	0.21086	0.352124
CACACAAGTAAGTCAA_1	0.0262273	0.0890931	0.0847025	0.0364422	0.0773531	0.0354059	0.0436964	0.0771111	0.120571	0	0.133047	0.042	0.0525766	0	0.111345	0.145905	0.056949	0	0.0161587	0.0382596	0	0.0695032	0	0	0	0.0266926	0.0379123	0	0.0539834	0.0403956	0	0.0549715	0.0260622	0.0311111	0	0.0164341	0	0	0.0138384	0	0.0123889	0.0355652	0.0217158	0.0368992	0.304639	0.042049	0.224935	0.185779	0.39315
CACACAAGTTTGTGGT_1	0.0432727	0.0594804	0.10396	0.0566502	0.083571	0.0541881	0.0459406	0.0660915	0.21681	0	0.156388	0.0503504	0.0532568	0	0.13877	0.159695	0	0	0	0.0412714	0.035246	0	0	0	0	0.0311126	0.0380351	0	0	0	0	0.0582154	0	0	0	0.0341628	0	0	0	0	0	0	0	0.0357364	0.23363	0.0297255	0.174237	0.128815	0.30128
CACAGGCAGTACGAGC_1	0.0294091	0.0985147	0.0786709	0.0661122	0.0425281	0.0346469	0.0671452	0.0512549	0	0.0162667	0.136419	0.0579316	0.0793333	0.0209524	0.0322069	0.093381	0.0578941	0	0	0.0385074	0	0.0696378	0	0	0	0	0	0.0320152	0.0594596	0	0.0748106	0	0	0	0	0.0170853	0	0	0	0	0	0.0178841	0.0243497	0.0314186	0.241056	0	0.509731	0.418284	0.218045
CACAGGCGTGACAGGT_1	0.0513182	0.109461	0.0741561	0.0765182	0.068462	0.0426997	0.0413894	0.0345163	0	0	0.136287	0.0827778	0.070491	0	0.0435402	0.107086	0.0774824	0	0	0	0.0373532	0.0768237	0	0	0	0	0	0.0382462	0.0648634	0.0389414	0.10918	0.0706138	0.0368044	0.0326209	0.0345064	0.0329225	0	0	0.0382525	0	0	0	0.0749399	0.0377946	0	0	0	0.0481126	0.0854096
CACAGGCTCCGAACGC_1	0	0.15223	0.0722173	0.0568185	0.0702673	0.0392046	0	0.0470458	0	0	0.155674	0.0862222	0.138694	0	0.147379	0.193819	0.0598216	0	0.0277857	0.0478289	0	0	0	0	0	0.0407359	0.0531053	0	0.0606998	0	0.0818028	0.0651809	0.0325733	0	0.0398077	0	0	0	0	0	0	0	0.0297213	0	0.250278	0.0386471	0.132591	0.162333	0.258751
CACAGGCTCGGACAAG_1	0	0.146995	0.0801414	0.057901	0.0548713	0.0487294	0	0.0781634	0	0	0.187977	0.104624	0.104383	0	0.162506	0.208952	0.0599824	0	0.0284365	0.0483127	0	0	0	0	0	0.0414459	0.054114	0	0.0610393	0.0368168	0.0860282	0.0656809	0.0329378	0	0.040859	0	0	0	0	0	0	0	0.0301694	0	0.237481	0.0396471	0.195978	0.160901	0.283994
CACAGGCTCTGCTGAA_1	0.0630152	0.0914069	0.0994051	0.0576535	0.0730759	0	0.0513597	0.0778824	0	0.057	0.153047	0.0334359	0.0778829	0.146381	0.0465747	0.1008	0.0579216	0	0	0	0.030881	0.0702981	0	0	0	0	0	0	0.0550104	0	0	0.0615915	0	0	0	0.0265581	0	0	0	0	0	0	0.0244262	0.0314729	0.237889	0.0189412	0.726548	0.439527	0.241912
CACATGAAGAACAGGA_1	0	0.0902598	0.0918418	0.0547294	0.063462	0.0402805	0.0402805	0.0441373	0.102238	0	0.129798	0.0492821	0.0555495	0	0.0741034	0.104962	0.0591275	0	0	0.0477463	0.0360198	0	0	0	0	0.0406147	0.0248333	0	0.0562836	0	0.0751268	0.0644045	0	0	0.0352692	0	0	0	0	0	0	0	0.0315027	0.0364922	0.171917	0.0316373	0.364753	0.37082	0.148726
CACCGTTCACAACCGC_1	0.0415227	0.0892598	0.106816	0.0428416	0.0563828	0.0408416	0.0700264	0.0720196	0.0645714	0	0.182209	0.0433419	0.0685045	0.141619	0.0958736	0.121248	0.0576216	0	0	0.0440442	0.0366944	0.0700529	0	0	0	0	0.0180965	0	0.0546936	0.0324066	0.0716948	0.0556687	0	0.0209608	0.0212115	0	0	0.0269091	0	0	0	0.0362464	0.0271803	0.0308798	0.286667	0	0.655914	0.471203	0.222701
CACCGTTGTACTCGAT_1	0.0206667	0.0851471	0.0905886	0.0488977	0.0696139	0.0462607	0.0578086	0.0459085	0.130619	0	0.173395	0.0532906	0.054536	0.0219048	0.115667	0.130543	0	0.0182979	0	0	0	0	0.0135733	0	0	0	0.0409035	0.0305833	0	0.0345934	0.0726291	0.0551829	0.0283822	0.0193987	0	0.0172403	0	0	0.0191111	0	0.0152778	0.018029	0	0.0299535	0.343287	0.0419706	0.182226	0.186347	0.373542
CACGAATAGTCGGGAT_1	0.0524545	0.117657	0.0952152	0.0471881	0.0536436	0	0.041637	0.0687124	0	0.0823333	0.136698	0.0449231	0.0589009	0.12181	0.0656092	0.0925048	0.0588	0	0	0.0410442	0	0.071016	0	0	0	0.0307792	0	0	0	0.0346081	0	0.0591707	0	0.0248889	0.0250641	0	0	0	0	0	0	0.0241159	0.0474426	0.0332093	0.23062	0	0.579022	0.537131	0.209274
CACGAATCATGGCACC_1	0.0304242	0.126819	0.106901	0.0523663	0.100521	0.0368383	0.0485182	0.0415882	0.128048	0	0.190752	0.106564	0.104581	0.0525714	0.12223	0.154505	0	0	0	0	0	0	0	0	0	0	0.0369386	0.0330227	0.0577308	0.0498974	0.0739906	0	0.0293867	0.030549	0	0	0	0	0	0	0.0724722	0.038971	0.0316066	0.041155	0.43788	0.049402	0.259527	0.237455	0.465525
CACGGGTAGAAATTGC_1	0.0976515	0.0798088	0.0794557	0.0731881	0.0599538	0.0438218	0.115347	0.0545621	0	0.0196667	0.234837	0.0825556	0.110743	0.0258095	0.0573563	0.363076	0.0645255	0	0.0522063	0.0987817	0.033619	0.0706026	0	0.0342639	0.0155417	0.129411	0.0737105	0.0632197	0.10372	0.068707	0.138793	0.10027	0.0980622	0.0341699	0.0985513	0.0347597	0	0.0145758	0.0157172	0	0.0314444	0.0369783	0.231311	0.0562829	0.0162963	0.0323529	0.0408495	0.041545	0.10796
CACGGGTCATGACGAG_1	0.0483258	0.0928039	0.10693	0.0681584	0.0887393	0.0457525	0.0650033	0.0438105	0.0475238	0.0348667	0.153217	0.0639829	0.0783108	0.0475238	0.0792069	0.0740095	0.0644765	0	0.0314524	0	0.0314603	0.0705321	0	0	0	0	0	0	0	0	0.0721628	0	0	0	0.0231282	0.0487829	0	0	0	0	0	0	0.0400929	0.0320388	0.255861	0	0.0848387	0.138761	0.272952
CACGTGGGTTCCTAGA_1	0.0237727	0.104059	0.0915549	0.0428614	0.0755248	0.0415578	0.04567	0.0760131	0	0	0.153388	0.0647949	0.0862117	0.173762	0.0673563	0.0935429	0.0587765	0	0	0.0410088	0	0	0	0	0	0.0355541	0	0	0	0.0391282	0.0745665	0.0568659	0	0.0329542	0.0249872	0	0	0	0.0232525	0	0	0.024029	0.0404262	0.0374845	0.266194	0	0.587602	0.546378	0.211226
CACGTGGTCGCTGTCT_1	0.0250227	0.158676	0.10135	0.0473597	0.0723597	0.0379901	0.0426469	0.0631569	0	0	0.150357	0.0654957	0.0771712	0	0.0711494	0.1056	0.0618667	0	0	0	0	0.0712612	0	0	0	0	0	0.0343447	0	0.0351685	0.0728748	0.062937	0	0.0258889	0	0.024938	0	0	0	0	0	0.0252246	0.0484536	0.0392713	0.22587	0	0.473376	0.462243	0.218879
CACGTTCAGCTAAACA_1	0	0.160471	0.110747	0.0649208	0.0537063	0.0483663	0.0409868	0.0685948	0.112429	0	0.161512	0.10241	0.110622	0	0.160126	0.218705	0.0644353	0	0.0280556	0.0480295	0	0.0727163	0	0	0	0.0410303	0.0735877	0	0.0645942	0.036641	0.0848529	0.0690732	0.0407822	0	0.055109	0	0	0	0	0	0	0	0.0299071	0.0391279	0.195565	0	0.154387	0.130374	0.218051
CACGTTCAGTACCCTA_1	0.0678258	0.0863627	0.0620506	0.0827954	0.0464686	0.0492805	0.0829439	0.0477974	0	0.0693333	0.166589	0.0730171	0.116207	0.0967619	0.0550805	0.370848	0.0614627	0	0.045254	0.0955398	0	0	0	0.0465347	0	0.110398	0.0616491	0.053375	0.0960704	0.0541612	0.147825	0.0972825	0.09872	0	0.0949167	0.0294264	0.0464583	0	0.0307677	0	0	0	0.207093	0.0437597	0	0.0350686	0.0414731	0.0605631	0.102935
CACTAAGGTCAGTTTG_1	0.0160152	0.0751275	0.107116	0.0541023	0.0727921	0.0410891	0.0547063	0.0434837	0.120762	0	0.165357	0.0509402	0.0515045	0	0.18346	0.157162	0.0605059	0	0.0154286	0.0436106	0	0	0.01096	0	0	0.0345455	0.0558421	0	0	0.0386081	0.0739969	0.0586585	0	0.0181176	0	0.0157209	0	0.0103636	0.0151515	0	0	0.032029	0.0316284	0.0309147	0.379648	0.0175294	0.284849	0.210788	0.403907
CACTGAAAGATCCTAC_1	0.052197	0.116353	0.0985549	0.0727195	0.0562673	0.0388317	0.0553267	0.0634641	0	0	0.133093	0.0944444	0.0993784	0.160667	0.10908	0.236924	0.0653922	0	0.0486905	0.0557286	0	0.0770096	0	0	0	0.0451169	0.0345789	0	0.0696936	0.0404176	0.0875164	0.0754797	0.04688	0	0.0514038	0.0398295	0	0	0.0274949	0	0	0	0.0473115	0.0715504	0.0509444	0.0273333	0.0395376	0.065036	0.126172
CACTGAAAGCTGACTT_1	0.0446591	0.0586814	0.103093	0.047769	0.0541254	0.0437294	0.062571	0.0484052	0.042619	0	0.149527	0.0468803	0.0708423	0.042619	0.0387471	0.057581	0.0580059	0.021383	0	0.0398496	0	0.070367	0	0	0.0192187	0	0	0	0	0.0397729	0.0720016	0	0.0284578	0	0.0224679	0.045031	0	0	0.0192828	0	0	0.0343333	0.0246612	0.0316395	0.149991	0	0.122667	0.146432	0.218347
CACTGAAAGGTGAGAA_1	0.0307576	0.0811373	0.0819093	0.0491914	0.0667393	0.0404884	0.0487129	0.0347647	0.120667	0	0.155775	0.0311966	0.0459775	0.120667	0.0986897	0.134371	0	0	0	0	0	0	0	0	0	0	0.0379561	0	0	0	0	0	0	0	0	0	0	0	0	0	0	0	0	0.0367364	0.387787	0.0386961	0.260011	0.20618	0.371977
CACTGAATCCATCTGC_1	0.045	0.115382	0.104344	0.0543003	0.0859208	0.0451287	0.0533729	0.0982614	0	0	0.211721	0.0213162	0.0845901	0	0.0325977	0.0935048	0.0583176	0	0	0	0.0366706	0.0706218	0	0	0	0	0	0	0	0.0393846	0.0722504	0	0	0.0334118	0	0	0	0.0223333	0	0	0	0.0335652	0.037929	0.0361783	0.208481	0	0.68129	0.539932	0.237042
CACTGGGCAGCGTTTA_1	0.066697	0.0748873	0.094403	0.0544587	0.0478185	0.0416205	0.0481518	0.0570392	0	0	0.105116	0.0274359	0.0399009	0	0.0291954	0.101276	0.0680333	0	0	0.0402625	0.0345238	0.0717692	0	0	0	0.029632	0.0210439	0	0	0	0	0	0	0	0.0280769	0	0	0.0488485	0	0	0	0	0.034541	0	0.1865	0	0.585613	0.476036	0.178859
CACTGGGGTACACGCC_1	0.0467955	0.120794	0.106715	0.0505875	0.0592376	0	0.0616172	0.0616405	0	0.0361333	0.138233	0.0577863	0.0759054	0.158714	0.0550345	0.101857	0.0627863	0	0	0	0.0355556	0.0726811	0	0	0.0206875	0	0	0	0.0553913	0	0.0722222	0.058374	0.0290844	0	0	0	0	0.0459394	0	0	0	0	0.0352295	0	0.231509	0	0.473452	0.455455	0.212768
CACTGGGTCAAATAGG_1	0.0568788	0.106706	0.111487	0.0639934	0.0426007	0.0426007	0.0565017	0.0889673	0	0	0.138775	0.0246667	0.0824865	0.0688571	0.0254713	0.133048	0.0645922	0	0	0.0414749	0	0.07125	0	0	0	0	0.0246491	0	0.059147	0.0392271	0.0728638	0	0.0309067	0	0.026	0.0571628	0	0	0	0	0.0736389	0.0332536	0.0276721	0	0.346111	0.0247647	0.128559	0.121108	0.260757
CACTGTCAGCGACATG_1	0.0380152	0.124103	0.097481	0.0524587	0.0637162	0.0367723	0.0617855	0.0425752	0.051619	0	0.187264	0.0393846	0.0986577	0.051619	0.0332874	0.102524	0.0583765	0	0	0	0.0359365	0.0706699	0	0	0	0	0	0	0	0.0338168	0.073928	0.0564512	0	0.0234771	0.0236795	0	0	0	0	0	0	0.0225507	0.0386393	0.0415543	0.273694	0	0.466839	0.478338	0.219528
CACTGTCAGGTCCGAA_1	0.0241742	0.124701	0.093192	0.0549142	0.0626337	0	0.0626337	0.0758431	0	0	0.0964806	0.0459744	0.0926126	0.189048	0.0665862	0.104	0.0588804	0	0	0	0.037123	0.0710817	0	0	0	0	0	0	0.0560228	0.0347582	0	0.0569736	0	0.0251569	0.0253269	0.0240698	0	0	0	0	0	0.024413	0.0414645	0	0.234315	0	0.697366	0.44805	0.222672
CACTGTCGTTACGCCG_1	0.0467045	0.0387255	0.0914198	0.0507195	0.0668746	0	0.0710495	0.0641176	0.129238	0.0065	0.155674	0.0340684	0.0490676	0.007	0.108138	0.142781	0	0	0.0145	0	0.0280833	0	0	0	0.0114271	0	0.0560789	0	0	0.0405568	0.0742567	0.0545467	0.0339289	0.0180392	0.0176731	0.030969	0	0	0	0	0.0615556	0.0343623	0.0205738	0.0386899	0.424435	0.038549	0.244946	0.197212	0.407136
CACTGTCGTTGGACTT_1	0.0277273	0.132706	0.0984262	0.0589472	0.0598779	0	0.0685941	0.0524967	0	0.0324667	0.142845	0.0353333	0.0879324	0.0440952	0.0711724	0.114086	0.0580667	0	0	0.0491799	0.0346825	0.0718333	0	0	0	0	0	0.0323485	0.0551636	0	0	0	0	0	0	0	0	0	0	0	0	0	0.0296612	0.0317597	0.201685	0.0196667	0.594323	0.63941	0.217359
CACTGTCTCATCTACT_1	0.0299545	0.0825686	0.090981	0.0540561	0.0537492	0.0401386	0	0.0492745	0	0	0.131589	0.0302906	0.0336216	0.10019	0.0330345	0.12259	0	0	0	0.0419941	0.0358492	0	0	0	0	0.0321732	0.0373772	0	0	0.0375531	0.0738936	0.0585244	0.0338311	0	0	0	0	0	0	0	0	0.029942	0	0.0443178	0.224157	0.0582941	0.107774	0.121797	0.277537
CACTTCGAGGCGAACT_1	0.0355985	0.0858627	0.0979726	0.0485908	0.0681683	0.0438911	0.060033	0.0323137	0.116	0	0.159031	0.0795214	0.0756667	0.00985714	0.0733218	0.0879429	0.064751	0	0	0.0378201	0.0358571	0.0725721	0	0	0	0	0.0572719	0	0.0540166	0.0408864	0.0753177	0.0550041	0.0371422	0.0188235	0.0312885	0.0383178	0	0	0.0123333	0	0.061	0.0341449	0.0218033	0.0289729	0.240407	0.0514706	0.175118	0.158495	0.260282
CAGAGCCAGAAGCCAC_1	0.0291894	0.0763873	0.0788861	0.0529373	0.0932442	0.042132	0.0475644	0.035183	0.113952	0	0.126271	0.0693162	0.0721937	0.113952	0.106287	0.137543	0.0594922	0	0	0.0420855	0	0	0	0	0	0.0323074	0.0380965	0	0.0566687	0	0.0787778	0.0608821	0.0420978	0	0.0376538	0	0	0	0	0	0	0	0	0	0.214648	0.034049	0.142129	0.131928	0.270737
CAGAGCCCACCCTATC_1	0.0440379	0.109039	0.108226	0.0705446	0.0479802	0.0373399	0.0544026	0.0873595	0.0598095	0	0.0962248	0.0630598	0.0619865	0.119286	0.105747	0.0489524	0.0587137	0	0	0	0.044246	0.0709455	0	0	0	0	0	0	0	0.0344469	0.0725665	0.0623028	0	0.0246013	0	0	0	0.0253939	0.0229293	0	0.0373889	0.0237971	0.0556448	0	0.107028	0	0.352581	0.287009	0.145011
CAGAGCCTCGGCAGTC_1	0.0433561	0.0859951	0.122584	0.0588779	0.0708614	0.0499901	0.0661518	0.0733137	0.123619	0	0.186682	0.0448889	0.0643243	0	0.0724828	0.112457	0	0	0	0.0411003	0.0327341	0	0	0	0	0	0.0383684	0	0	0.0346777	0	0.0626524	0	0.0250131	0	0.0238992	0	0	0.0235657	0	0	0	0.0269781	0.0332829	0.282472	0.0756471	0.137581	0.20686	0.308093
CAGATCATCTTGTTAC_1	0.0162803	0.0766324	0.111542	0.0384224	0.0799967	0.0430429	0.0570825	0.0591569	0.232762	0.0674667	0.144798	0.0501197	0.0671937	0.0142381	0.0931724	0.143114	0.0573412	0	0	0	0.0353413	0.0698237	0	0	0	0	0.0361228	0.0299735	0.0538654	0.0318828	0.0740955	0.0548557	0.0332622	0	0.0186474	0.0289922	0.0103542	0	0	0	0.0573889	0.0168623	0.0360765	0.0293295	0.418833	0	0.269301	0.188	0.35939
CAGATTGGTGAGACGT_1	0	0.100711	0.0719705	0.0493432	0.0487888	0	0.0405479	0.0354444	0.106095	0	0.155209	0.0500342	0.0763694	0	0.149552	0.114752	0	0	0	0	0	0	0	0	0	0	0.0352895	0	0	0	0	0.0587764	0	0	0	0	0	0	0	0	0.0643889	0	0.0319454	0	0.299861	0	0.449323	0.336941	0.305082
CAGCAATCATATGAAG_1	0.0620227	0.0877794	0.112935	0.0505347	0.0584092	0.0498086	0.0834851	0.0563725	0.115619	0	0.130481	0.0679658	0.0657613	0.0640476	0.109989	0.132019	0.0588882	0	0	0.041177	0.0371349	0.0710881	0	0	0	0	0	0	0	0.0347729	0	0	0	0.025183	0.0322949	0.0241008	0	0	0	0	0	0.024442	0.0401585	0	0.283463	0.0237745	0.209785	0.19273	0.347619
CAGCAATGTGGCACTC_1	0	0.127113	0.082443	0.0586799	0.0539769	0.03967	0.0413036	0.0800392	0	0	0.123907	0.0677778	0.0988514	0	0.155345	0.208495	0.060098	0	0.0289048	0.0486608	0	0	0	0	0	0.0419567	0.0552982	0	0.0652588	0.037033	0.0856901	0.0715386	0.0417333	0	0.0416154	0	0	0	0	0	0	0.0325	0.0304918	0	0.161806	0.0346765	0.13129	0.143514	0.23074
CAGCAATGTGTCGATT_1	0.0327348	0.133946	0.100129	0.0683465	0.0775248	0.038835	0.0427822	0.113503	0	0.0839667	0.170426	0.0761709	0.0973784	0	0.135977	0.273914	0.059602	0	0.0268968	0.0787021	0	0.0728926	0	0	0	0.0788268	0.0531316	0.0382008	0.0758489	0.0496557	0.0971017	0.0775691	0.0547956	0.0342026	0.0464038	0	0	0	0.0377677	0	0	0.034442	0.0926995	0.0489961	0.141889	0	0.0945591	0.138725	0.18839
CAGCAATTCCGTATAG_1	0.0314091	0.0885784	0.0965549	0.0467624	0.0668086	0.0422838	0.0555281	0.0575294	0	0	0.179124	0.0333932	0.0622568	0.117476	0.101552	0.118371	0.0629627	0	0	0	0	0.0708061	0	0	0	0	0	0	0	0	0.0741941	0.0638435	0	0	0	0	0	0.0240758	0	0	0	0	0.0394098	0.0412946	0.251343	0	0.578882	0.587225	0.253545
CAGCCAGTCATGCAGT_1	0.0749091	0.1665	0.0898312	0.0550462	0.0730396	0.0441122	0.0426997	0.0716078	0	0.0345333	0.187907	0.0773504	0.113009	0.157524	0.0468736	0.0938762	0	0	0	0.0401239	0.0314206	0	0	0	0	0	0.0289298	0	0	0	0.0721471	0.0581789	0.0288711	0	0	0	0.0247083	0.0473182	0	0	0	0	0.0402787	0.032	0.206056	0	0.66728	0.501261	0.215271
CAGGGCTAGCCTGTGC_1	0.0401818	0.0675539	0.11034	0.069429	0.0712871	0.0574191	0.0558548	0.0420654	0.0424762	0.0758667	0.163628	0.0513333	0.0670541	0	0.0288736	0.170495	0	0	0	0.0437817	0.0310397	0.0725032	0	0	0	0.0384762	0.0506842	0	0.056853	0	0.0754178	0.056061	0	0	0	0.0271783	0	0	0.0278384	0	0.0643889	0	0.0578251	0	0.331241	0.0276667	0.128301	0.176387	0.340229
CAGGGCTGTTGACGGA_1	0.0275606	0.0770735	0.0747363	0.0535446	0.0863267	0.0442178	0.0460297	0.0378889	0.122095	0.00946667	0.137527	0.0441709	0.0652568	0.0112381	0.106678	0.120838	0	0	0	0	0	0.0699327	0	0	0	0	0.0375789	0	0	0.0307106	0	0	0	0	0.0194872	0.0155039	0	0	0.0126263	0.0104167	0	0.0164058	0.0210601	0.0394845	0.322111	0.0382647	0.206269	0.197243	0.310243
CAGGGCTTCCGCTAGG_1	0.039697	0.0926225	0.083192	0.0847855	0.0458152	0.0388581	0.0755908	0.0785686	0.144381	0.0588	0.14645	0.0589487	0.0796802	0.111	0.160828	0.123048	0.0661706	0	0	0.0453805	0	0	0	0	0	0.0298961	0.0492982	0	0.0607743	0.0459744	0.0765853	0.0620203	0	0.0359935	0.0305128	0	0	0	0	0	0	0	0	0.0452364	0.0507037	0.0274118	0.113097	0.100824	0.12026
CAGGTATGTCTCTCAC_1	0.0249091	0.128142	0.088827	0.0379406	0.0867888	0.0425479	0.0563696	0.0601176	0.114714	0	0.169938	0.0686923	0.0896757	0.114714	0.204322	0.128629	0	0	0	0	0	0	0	0.0253611	0	0	0.0373947	0	0	0	0	0	0	0	0	0	0	0	0	0	0.0424444	0	0	0.0337442	0.334843	0.0342059	0.183194	0.17	0.302418
CAGGTATGTCTGTTAG_1	0.0227652	0.0700098	0.0968354	0.0458647	0.0516997	0.0577129	0.0717987	0.068732	0.055	0	0.157403	0.0427009	0.0655811	0.169333	0.110563	0.0954476	0	0	0	0	0.0427341	0	0	0	0	0	0	0.0332159	0	0	0.0724085	0.0588577	0	0	0	0.0226279	0	0	0	0	0.0703611	0	0.0452842	0	0.545259	0	0.264849	0.232482	0.195376
CAGTTAGAGCATCAGG_1	0.0627121	0.132049	0.103667	0.0471155	0.0791221	0.0544092	0.054835	0.0609216	0	0	0.126132	0.0895214	0.089018	0.126095	0.0524943	0.0938286	0.0588882	0	0	0	0	0.0710881	0	0	0	0	0	0.0339356	0.0560311	0	0.0747449	0.0596301	0	0	0	0	0	0	0	0	0	0	0.0342404	0.0333837	0.256593	0.0237745	0.529634	0.465712	0.177014
CAGTTAGGTAACACCT_1	0.0307652	0.11475	0.0928692	0.0864719	0.0625908	0.0456073	0.0691254	0.0656797	0	0	0.158	0.0628889	0.0653333	0.105286	0.233621	0.284333	0.0620961	0	0.0342778	0.0876637	0.0362738	0	0	0	0	0.0682208	0.0487105	0.0372159	0.0702443	0.0474579	0.112826	0.0861768	0.0573911	0.0308431	0.0435833	0	0	0.0727273	0.0325758	0.0927083	0	0	0.0851421	0.0451473	0.0943796	0.0322647	0.096043	0.0890676	0.161316
CAGTTCCAGCCATATC_1	0	0.142422	0.0845084	0.0619967	0.0548911	0.0398218	0	0.0610065	0	0	0.173977	0.0630769	0.0863243	0	0.155828	0.218124	0.0601882	0	0.0292698	0.0502153	0	0	0	0	0	0.0442381	0.0548421	0	0.0655445	0.0372015	0.0860501	0.0703171	0.0421422	0	0.0422051	0	0	0	0	0	0	0	0.0307432	0	0.264398	0.0352647	0.132043	0.135815	0.209607
CAGTTCCAGGTCATTC_1	0.0411667	0.151382	0.0948017	0.0623267	0.0562277	0.0470198	0.0528647	0.0585882	0	0	0.195457	0.097	0.116023	0	0.0986552	0.21059	0.0618882	0	0.0354683	0.0677021	0.0346944	0.0734022	0	0	0	0.0456104	0.0232807	0.0424167	0.0700952	0.0451905	0.0898263	0.0733252	0.0553067	0	0.0511538	0	0.0418958	0	0	0	0	0	0.0453279	0.0351977	0.0839444	0.0342941	0.0385484	0.0753649	0.127808
CATAAGCAGCGGACAT_1	0.0541136	0.0926324	0.0898186	0.0551848	0.0779109	0.0378548	0.0597063	0.0524837	0	0	0.097155	0.0360855	0.0560946	0	0.0884828	0.104752	0.0612569	0	0	0.0454159	0	0	0	0	0	0.0312641	0.0363684	0	0	0.0405751	0.0728106	0	0	0	0.0257821	0.0352403	0	0	0.0245051	0	0	0.0359203	0.0274863	0.048686	0.139824	0	0.0934624	0.112311	0.187316
CATAGACCAAGGTCGA_1	0.0299697	0.0956373	0.0815021	0.0446535	0.0888482	0	0.0605809	0.0513595	0	0	0.20538	0.0856239	0.0627838	0	0.086954	0.179533	0.0596961	0	0	0.0423923	0	0	0	0	0	0.0327576	0.0381053	0	0.0568841	0	0.0760344	0.0613049	0	0	0.0389872	0	0	0	0	0	0	0	0	0.0470698	0.225806	0.061098	0.0697849	0.0949279	0.215124
CATAGACTCCAATCTT_1	0.0326364	0.0944951	0.0891519	0.0590363	0.0644719	0.0397591	0.0413069	0.0528366	0	0	0.143713	0.0499573	0.061527	0	0.149	0.160848	0.060151	0	0	0.0430767	0	0	0	0	0	0.0337619	0.0294123	0	0.0573644	0	0.0767606	0.062248	0	0	0.0419615	0	0	0	0	0	0	0	0	0	0.202194	0	0.412183	0.358739	0.184788
CATAGACTCTCAACGA_1	0	0.120907	0.0995063	0.0607789	0.0626865	0.0480099	0.0492805	0.0762614	0.117048	0	0.179682	0.0822991	0.0826667	0	0.149172	0.207581	0.0599608	0	0.0283492	0.049531	0.037254	0	0	0	0	0.0432338	0.0697982	0	0.064824	0.0367766	0.0851424	0.069374	0.0411111	0	0.0407179	0	0	0	0.0350707	0	0	0	0.0301093	0.0484651	0.178333	0	0.127935	0.131108	0.207062
CATCAAGAGGAGGCAG_1	0.0406061	0.117338	0.104888	0.0504191	0.0714851	0.0412772	0.056538	0.0577843	0	0.0415333	0.115372	0.0324274	0.084045	0	0.035908	0.0942952	0	0	0	0.0478437	0.032254	0	0	0	0	0.0303377	0.0312193	0.0333788	0	0	0.0742848	0	0	0	0.0244103	0	0	0.0245152	0	0	0	0.0233768	0.0394699	0.0372946	0.189704	0	0.545602	0.504113	0.217466
CATCAAGTCATTACGG_1	0.0470909	0.0903578	0.104905	0.0619043	0.0724257	0.0362244	0.0890594	0.0871634	0	0.0887333	0.136271	0.0351282	0.0737432	0.151571	0.0756437	0.0999238	0.0614863	0	0	0.0399174	0.0311429	0.0718077	0	0	0	0.0291255	0.0200175	0	0.0569607	0.0364176	0	0.0561138	0	0.0223922	0.0226154	0.0275814	0	0	0	0	0	0.0213478	0.0295738	0.0317287	0.19988	0	0.619656	0.523009	0.191192
CATCCACCAGACCAGA_1	0.0626439	0.0968627	0.0986857	0.0396634	0.0618185	0.0396634	0.066967	0.0629673	0	0.0349667	0.183093	0.0875726	0.0795766	0.156619	0.0687011	0.160524	0.0613157	0	0	0	0	0	0	0	0	0	0.037114	0	0	0.0393077	0.0742473	0.0601809	0	0.0332745	0	0.0214341	0	0	0	0	0	0	0	0.0409186	0.300324	0.0298039	0.20371	0.203883	0.267059
CATCCACTCAGAGTGG_1	0.0427045	0.154074	0.108091	0.0571221	0.0674455	0.0405842	0.0646898	0.0559477	0	0.0762333	0.206938	0.099359	0.11864	0.106619	0.0917701	0.105819	0.0606412	0	0	0.0418997	0	0	0	0	0	0.0320346	0.0191228	0	0	0.0380476	0.0743005	0.0559065	0	0.0310261	0	0	0	0.0187273	0	0	0	0.0309203	0.038082	0.0343333	0.302778	0	0.581667	0.499937	0.243331
CATCCGTCATTACTCT_1	0.0222803	0.0985931	0.0847511	0.0603333	0.0728548	0.0367954	0.0709175	0.0560327	0	0	0.122558	0.0305983	0.0668604	0.101905	0.0575632	0.103095	0	0	0.0219921	0.0472596	0.0318294	0	0	0	0	0.0353593	0	0	0.057677	0	0.0723083	0.0611728	0	0	0	0	0	0.0420909	0.0318586	0	0	0	0.038388	0.0323992	0.225398	0	0.549441	0.522653	0.165918
CATCGCTCAAGCGAAC_1	0.0400303	0.0928873	0.107439	0.0530825	0.0968548	0.0520528	0.0592079	0.0496275	0.125952	0	0.164891	0.0896581	0.0807477	0	0.12131	0.135086	0.0585137	0	0	0	0	0.0743462	0	0	0	0	0.0476667	0	0	0.0424249	0.0724069	0	0.0296089	0.0315686	0.0241282	0	0	0	0.0331313	0	0	0.0315217	0	0.0427326	0.326722	0.0386373	0.195634	0.172905	0.423444
CATCGCTTCGGCATTA_1	0.0276515	0.115333	0.10143	0.0433597	0.0614125	0.0343003	0.0401023	0.0450392	0	0.0127667	0.121891	0.0444188	0.0886532	0.0438571	0.0711609	0.0929333	0.0569078	0	0	0	0	0.0694696	0	0	0	0	0	0	0	0.0310733	0.0711252	0.0600732	0	0	0	0	0	0.0114394	0	0	0	0	0	0	0.231333	0.0407843	0.697785	0.516613	0.197325
CATCGGGAGGGCCAAT_1	0	0.0952108	0.0671899	0.0608416	0.0821947	0.040396	0.040396	0.0938954	0	0	0.147736	0.0674359	0.0531982	0.103905	0.0958506	0.153171	0.0597882	0	0	0.042531	0	0	0	0	0	0.032961	0.0377807	0	0.0569814	0.0456777	0.0795305	0.0614959	0.0341778	0.0306536	0.0395897	0.0471783	0	0	0.0322828	0	0	0.0460145	0	0	0.221574	0.0319804	0.114591	0.125739	0.242799
CATCGGGAGGTAGTCG_1	0.0222576	0.129412	0.117949	0.0461782	0.0659901	0.0409406	0.0574983	0.0576471	0.0518095	0.0378667	0.152264	0.10753	0.11505	0.101619	0.0478506	0.10301	0.0583843	0	0	0.0404189	0.0385198	0.0706763	0	0	0	0	0	0	0	0.0384432	0.0723036	0.0564593	0	0	0	0	0	0.0228485	0	0	0	0.0225797	0.0314317	0.0323876	0.19062	0	0.559785	0.503122	0.207124
CATGAGTTCATGCCAA_1	0.0327121	0.102025	0.104169	0.0493564	0.0755776	0	0.0641716	0.0582614	0	0.0434333	0.146481	0.0847179	0.0905901	0	0.0771724	0.091581	0.0607373	0	0	0.0480678	0	0.0725994	0	0	0	0.0358355	0.0229737	0	0	0.0344432	0	0.0617642	0	0.0245948	0.0337244	0	0	0	0	0	0.0373611	0.0325797	0	0.0384457	0.175093	0.0228922	0.281376	0.417883	0.247398
CATGAGTTCGGAACTT_1	0.0340758	0.128029	0.0829937	0.0448416	0.087264	0.0405413	0.0540429	0.0442614	0	0	0.135977	0.0536068	0.0669459	0.182429	0.106563	0.0932762	0	0	0	0	0	0	0	0	0	0	0	0	0	0.0347729	0	0.0614207	0	0.025183	0	0	0	0	0	0	0	0.0338841	0	0.0418488	0.271769	0.0237745	0.585871	0.519941	0.19374
CATGAGTTCGTGGAAG_1	0.0299242	0.0991324	0.101772	0.0485116	0.0900297	0	0	0.0359673	0	0	0.166891	0.0270085	0.0492838	0.1	0.0286207	0.125352	0.0596235	0	0	0.0422832	0	0	0	0	0	0.0325974	0.0270526	0	0.0568075	0	0.0791393	0.066876	0	0	0.0385128	0	0	0	0	0	0	0	0	0.0377713	0.220722	0	0.304151	0.355595	0.224322
CATGAGTTCTAGTTCT_1	0.0463788	0.0656127	0.0771835	0	0.0593762	0.0415314	0.0554917	0.0581373	0.130762	0	0.142264	0.0338974	0.0365135	0.102714	0.131425	0.188305	0.0604804	0	0	0	0	0.0723894	0	0	0	0	0.0567105	0	0	0.0377473	0	0	0	0	0.0464808	0.0303953	0	0	0	0	0	0.0303261	0	0	0.364361	0.038098	0.190505	0.18295	0.400054
CATGCAAAGCAAACAT_1	0.0506894	0.136181	0.112928	0.0543663	0.0666535	0	0.0606337	0.0722026	0.0230476	0	0.203271	0.0680256	0.0907703	0.125286	0.0245747	0.0981143	0.0572	0	0	0.039941	0.0379405	0.0697083	0	0	0	0	0	0	0	0.0332381	0	0.0552317	0.0266311	0.0224444	0	0	0	0.0462273	0	0	0	0.0182029	0.0481475	0.0300465	0.209324	0	0.743548	0.516212	0.222636
CATGCAAAGGCGATAC_1	0.0429242	0.104265	0.0969008	0.0588383	0.0710528	0.0374851	0.041637	0.0770392	0	0.0449333	0.186023	0.0539231	0.103865	0.0619048	0.0795172	0.0940381	0.0588	0	0	0	0	0.071016	0	0	0	0	0	0	0	0	0.0726354	0.0601321	0	0	0.0250641	0	0	0	0	0	0	0	0.0268743	0	0.201963	0	0.521882	0.510009	0.220059
CATGCAACAAATGGTA_1	0.0477348	0.089152	0.1065	0.0628779	0.166855	0.0351848	0.0650033	0.0486209	0.13119	0	0.211612	0.0736496	0.0813874	0.0554286	0.262586	0.203105	0.0784059	0.0193121	0.0459921	0.0477552	0	0.0836058	0.01548	0.0361597	0.0161771	0.0406277	0.0615702	0.0504621	0.0624617	0.0528681	0.0830454	0.0676951	0.0367822	0.0203333	0.0241923	0.0438295	0.0166875	0.0155	0.0163333	0	0.0348333	0.0190652	0.0348962	0.052469	0.182889	0	0.0696559	0.079982	0.186023
CATGCAACAACTTGCA_1	0.0287879	0.132245	0.0957785	0.0521914	0.0862937	0.0452508	0.0644719	0.0531046	0.136	0	0.183132	0.0989744	0.131441	0.0474286	0.151851	0.258676	0.0640863	0	0.0461667	0.0598024	0.0363452	0.0725048	0	0.0374792	0	0.0465628	0.0462105	0.0326136	0.0657619	0.0461832	0.0876416	0.0671016	0.0343867	0.022902	0.0523846	0.0383488	0	0.0214545	0	0	0	0	0.0537541	0.0405078	0.14362	0.0297059	0.0613978	0.0745631	0.17585
CATGCAAGTACGACAG_1	0.0568258	0.0652304	0.101369	0.0396832	0.0448614	0.0416865	0.0765347	0.0430719	0.0249048	0.0735333	0.164946	0.0342991	0.0500721	0.122524	0.0557701	0.105543	0.0582196	0	0.0174841	0.04159	0.0360635	0.0705417	0	0	0	0.0274156	0.0165526	0	0.0587101	0.0416593	0.0729249	0.0562886	0.0289422	0.0198105	0.0200833	0.0752093	0	0	0	0	0.0739722	0.0380652	0.0341913	0.0301977	0.291778	0.0157157	0.203344	0.186162	0.253616
CATGCAATCTCACCCA_1	0.0658258	0.0716422	0.124015	0.0665116	0.0485149	0.0503663	0.0770132	0.0583725	0.0482381	0	0.0974341	0.0615214	0.0656577	0	0.102069	0.0696762	0.0582373	0	0	0	0.0315198	0.0705561	0	0	0	0	0.0356491	0	0.0553437	0	0	0.0582805	0	0	0	0.0290543	0	0	0	0	0.08125	0	0.0322842	0	0.298343	0.0205196	0.199978	0.196495	0.251424
CATGCAATCTGTCGCT_1	0	0.129446	0.0885359	0.0602508	0.0626436	0.0394455	0	0.0476797	0	0	0.144744	0.0895897	0.0944414	0	0.126759	0.226743	0.0650627	0	0.0283651	0.0482596	0	0	0	0	0	0.041368	0.0540789	0	0.0715197	0.0367839	0.0902097	0.0728211	0.0411289	0	0.0407436	0	0	0	0	0	0	0	0.0301202	0.0384109	0.160074	0	0.12728	0.127788	0.222743
CATGCCTAGCCAAGTG_1	0.047303	0.105088	0.0668249	0.059835	0.0605413	0	0.0620594	0.0351242	0	0	0.166256	0.0577607	0.0903784	0	0.0594023	0.168476	0.0671627	0	0	0.0427581	0	0	0	0	0	0.0332944	0.0365351	0	0.0696087	0.0379707	0.0824413	0.0794451	0.0666844	0.0308889	0.0405769	0.0345814	0	0.0399697	0	0	0	0.0307681	0	0.0367674	0.0797778	0.0323333	0.0652258	0.075491	0.113186
CATGCCTAGGTGGCTA_1	0.0512727	0.110667	0.100312	0.0566601	0.0449967	0.0552574	0	0.0730196	0	0	0.141814	0.0647778	0.0872207	0	0.140345	0.26981	0.0663098	0	0.0276905	0.0507316	0	0.0727067	0	0	0	0.0449957	0.0724649	0.0474697	0.0690973	0.0458608	0.084493	0.0755955	0.0506533	0.0334183	0.0544808	0	0	0.0458333	0	0	0	0.0335725	0.0296557	0.0462636	0.107046	0	0.0982796	0.100122	0.157339
CATGCCTAGTTGGCTT_1	0.0534848	0.147775	0.0955781	0.0556799	0.0607723	0.0353267	0.0543762	0.0652418	0	0.0231333	0.186783	0.061453	0.0914414	0.225333	0.0648736	0.0988952	0.0575176	0	0	0.039115	0	0	0	0	0	0	0	0	0.0545839	0	0.0716119	0.055561	0.0273511	0	0	0	0	0	0	0	0	0	0.0317377	0	0.213417	0	0.68157	0.603811	0.214107
CATGCCTGTAGGACCA_1	0	0.134784	0.0952068	0.0598779	0.0849109	0.0526898	0.0451551	0.105556	0.115714	0	0.180395	0.103932	0.0820766	0	0.123805	0.16641	0.0586745	0	0	0.0443776	0.0324048	0.0728269	0	0	0	0.0305022	0.0574825	0	0.0558054	0.0431209	0.0744038	0	0.0299733	0	0.0246538	0.0232558	0	0	0	0	0	0.0236522	0.0330492	0.0381395	0.380731	0.0378333	0.303473	0.272378	0.486927
CATGCGGAGATCCCGC_1	0.0287424	0.0925392	0.0878523	0.0477294	0.0733399	0.0396106	0.052165	0.0603137	0.0925714	0	0.133581	0.0289231	0.050036	0	0.0311954	0.0949143	0.0690863	0	0	0	0.0352143	0.076375	0	0	0	0	0.0352456	0	0	0	0.0749922	0	0	0	0	0	0	0.0358182	0	0	0	0	0	0	0.316296	0	0.583387	0.48345	0.235825
CATGCGGAGTCATAGA_1	0.0438333	0.116201	0.0969578	0.0569208	0.0537228	0	0.053901	0.0663464	0	0	0.150426	0.0463504	0.0613874	0	0.0975862	0.171848	0.0640608	0	0	0.0420619	0	0.0727468	0	0	0	0.0322727	0.0370789	0	0.0566522	0.0398901	0.0756839	0.0629329	0	0	0.0375513	0.029093	0	0	0	0	0.05775	0.0345652	0	0	0.240065	0	0.117312	0.110613	0.263178
CATGCGGCAAGTGGGT_1	0.0419773	0.121696	0.107757	0.0518845	0.0624191	0	0.0589604	0.0598889	0.061381	0	0.198512	0.0766154	0.0922027	0	0.0236667	0.093019	0.0587784	0	0	0.0446903	0	0	0	0	0	0	0	0	0	0.0345678	0	0	0	0.024817	0	0.0236667	0	0	0	0	0	0.0240362	0.0535683	0.0376434	0.24737	0	0.599753	0.410108	0.224994
CATGCGGGTCACTACA_1	0.0307424	0.100015	0.0849198	0.0714257	0.0738218	0.0515215	0.0547789	0.0526601	0	0	0.175333	0.0706068	0.0860946	0.124048	0.107621	0.277248	0.0662373	0	0.0511984	0.086826	0	0.0794135	0	0.0307083	0	0.0852035	0.0706228	0.0478295	0.0816687	0.049663	0.0999249	0.0884837	0.0541556	0	0.0672564	0.0307907	0.050125	0	0.0365556	0	0	0	0.0938033	0	0.092287	0	0.0781183	0.0913874	0.148831
CATGCGGGTGCCTGCA_1	0.0226742	0.102113	0.0716899	0.0649901	0.104683	0.0465479	0.0489703	0.0575817	0	0.0152333	0.148744	0.0865641	0.116351	0.0194762	0.145667	0.202352	0.0833784	0.0179362	0	0.0405811	0.0517222	0.0817804	0	0.0182153	0	0.0285108	0.0374561	0.0345606	0.0684741	0.0511245	0.0917152	0.0795061	0.0537333	0.0262614	0.0549423	0.016845	0	0.0125606	0.0143737	0	0.0730278	0.0176594	0.0320328	0.0326008	0.018463	0	0.040828	0.0815901	0.135754
CATGCTCGTTCTCTAT_1	0.0709242	0.110152	0.102863	0.0546172	0.0622442	0	0.0574752	0.068549	0	0	0.185326	0.0555385	0.0763288	0.121429	0.0525747	0.0906857	0.0587922	0	0.023619	0.0484307	0	0.0710096	0	0	0	0.0361905	0	0	0	0	0	0.0568821	0	0	0	0	0	0	0.0233333	0	0	0	0.0337049	0	0.282074	0	0.54657	0.509667	0.207695
CATGGATAGAGCAGAA_1	0.029447	0.0720588	0.100209	0.0482376	0.0709736	0.0465017	0	0.0489608	0.127	0	0.140915	0.0297179	0.0333198	0.192	0.0926092	0.13281	0	0	0	0.0417375	0	0	0	0	0	0.0317965	0.0375175	0	0	0	0	0.0583882	0	0	0	0	0	0	0	0	0	0	0	0	0.219056	0.0579608	0.105989	0.155631	0.272178
CATGGATAGAGCCGAT_1	0.0225606	0.16674	0.117101	0.0550297	0.0623993	0	0.0369175	0.10183	0.0537143	0	0.117969	0.0717521	0.10236	0.105429	0.0592644	0.104162	0.0605922	0	0	0.0405369	0	0.0707404	0	0	0	0.0300346	0	0	0	0	0	0.0617622	0	0	0.0239615	0.0224186	0	0	0.0216364	0	0	0	0.0325191	0	0.279972	0	0.66072	0.410441	0.208164
CATGGATAGTAGGAAG_1	0.028	0.0914755	0.0812173	0.0809835	0.118512	0.040297	0.0675578	0.0284575	0	0.0180333	0.12786	0.100154	0.125631	0.0449524	0.176241	0.254286	0.0759471	0.0185319	0.017246	0.0474071	0.0511071	0.081141	0	0.0456736	0.0150313	0.0381645	0.0632018	0.0324167	0.0809896	0.0598315	0.102596	0.088061	0.03968	0.0334052	0.073141	0.0174961	0	0.0503939	0.0197778	0.021125	0	0	0.0273934	0.0335775	0	0.0373431	0.0375376	0.0876892	0.136144
CATGGATCACACCGAC_1	0.0570303	0.129299	0.0885696	0.0539703	0.0668977	0.0355479	0.0510495	0.0576993	0	0.0253667	0.199426	0.0298718	0.0765495	0	0.0247586	0.117638	0.0589647	0	0	0.0393127	0.0303294	0.0711506	0	0	0	0	0.0182193	0	0.0547226	0	0	0.0556972	0.0276489	0	0	0.0192016	0.0189792	0.0395303	0	0	0	0	0.0353989	0.0309341	0.24813	0	0.57157	0.530937	0.208593
CATGGATGTGAGCGAT_1	0.0397879	0.0881471	0.107869	0.0592277	0.0804356	0.0361056	0.0728185	0.0848889	0	0	0.165101	0.0539316	0.082964	0.082	0.047954	0.0927238	0	0	0.0203333	0.0398112	0	0	0	0	0	0	0	0	0.0550725	0.0330769	0.0719812	0.057748	0.0284	0.0221569	0	0	0	0.0197273	0	0	0	0.021087	0	0.034845	0.235574	0	0.682398	0.468892	0.226359
CATGGTATCATCGACA_1	0.0402727	0.0972108	0.0948059	0.0539505	0.050165	0.0347162	0.0504026	0.0689085	0	0.0169667	0.194326	0.0526752	0.0610856	0.0219524	0.0486897	0.0928952	0	0	0	0.0437257	0.0293294	0	0	0	0	0.0347143	0.0160088	0	0	0.0330696	0.0719781	0.055185	0	0.0221438	0	0	0	0	0	0	0	0.0180362	0.0318415	0.0299574	0.182287	0	0.557925	0.552568	0.183641
CATTCATAGACTAAGT_1	0.0306061	0.0906765	0.0943882	0.058033	0.0533795	0.0338218	0.0467789	0.0496863	0	0.00423333	0.13493	0.0975043	0.0793874	0.128238	0.0561609	0.112467	0.0564784	0	0	0	0	0.0690593	0	0	0	0	0.0126579	0	0.0574741	0.0371905	0.0739124	0.0584736	0	0.0294967	0.0174744	0	0	0.00756061	0	0	0	0.0292246	0.0338907	0.0286202	0.233	0	0.618366	0.521068	0.24035
CATTCCGTCCATGATG_1	0.0749091	0.093201	0.0977257	0.0489505	0.0533465	0.0485248	0.0485248	0.0635621	0	0	0.111744	0.0945812	0.0805405	0	0	0.0944381	0.0650765	0	0	0.0401032	0	0.0718205	0	0	0	0.0293983	0.0205702	0.0356667	0.0569772	0	0.0761753	0.0666585	0	0	0	0	0	0	0	0.0756667	0.0791111	0.0277536	0.0506557	0	0.178278	0	0.189226	0.204874	0.176729
CATTCTAAGAAACTCA_1	0.0552803	0.122706	0.107846	0.0845809	0.0624158	0.0450627	0.0628449	0.0583922	0.143619	0.0131667	0.192442	0.0640769	0.0782387	0.228619	0.181379	0.118229	0.0569314	0.0174965	0.0160873	0	0	0.0733814	0	0.0177847	0	0	0.0304123	0	0.0587971	0	0.0749452	0.0603171	0.0363956	0.0301373	0.0189551	0	0	0.0162424	0.0137475	0	0	0	0	0.0398682	0.0173148	0.037451	0.0947097	0.0871712	0.140972
CATTCTAGTTCAAGTC_1	0.0568333	0.079902	0.0927468	0.0472607	0.0843399	0.039505	0.0456766	0.0817843	0	0	0.157326	0.0601026	0.0563694	0	0.0236552	0.0859524	0.0587765	0	0	0.0410088	0	0	0	0	0	0.0307273	0.0232632	0	0.0597847	0	0.0745665	0.0593984	0	0	0.0329744	0.0429922	0.0439583	0.0486818	0	0	0	0	0	0	0.135972	0	0.27557	0.328441	0.161534
CATTCTATCCGCAGTG_1	0.0539773	0.102402	0.107112	0.0580726	0.0675446	0	0.0637888	0.066915	0	0	0.145225	0.0778803	0.109446	0.0400476	0.0531839	0.10901	0.0606804	0	0.0200079	0	0	0.0725529	0	0	0	0	0	0	0	0	0	0.0559573	0	0	0	0	0	0	0.0268081	0	0	0.0207899	0.0364809	0	0.258704	0.0327353	0.539258	0.569333	0.235571
CATTGAGGTAGGATAT_1	0	0.0991225	0.0915084	0.0597888	0.0637756	0.0480231	0.0494851	0.0474967	0	0	0.129256	0.0887521	0.100541	0	0.161425	0.186867	0.0602627	0	0.0295714	0.0432448	0	0	0	0	0	0.0340087	0.0586754	0	0.0574824	0	0.076939	0.0624797	0	0	0.0426923	0	0	0	0	0	0	0	0	0	0.160491	0.0379804	0.110441	0.114905	0.23209
CATTGAGGTGCTAGCC_1	0.0329621	0.162436	0.0967532	0.0636436	0.0521749	0.0466106	0.0414488	0.0558039	0	0	0.14931	0.0632479	0.0899099	0	0.15869	0.248771	0.0684314	0	0.0717698	0.0505929	0	0	0	0	0	0.0447922	0.0434737	0	0.0757681	0.0406337	0.0963678	0.0820285	0.0604267	0	0.0449103	0	0	0	0.0355051	0	0	0	0.0285464	0	0.102463	0	0.0818065	0.0915405	0.144743
CATTGAGGTTTCGACA_1	0.0446742	0.122838	0.0961498	0.0616601	0.0730231	0.0362541	0.0420957	0.0790523	0.0441429	0	0.192302	0.0695897	0.0846532	0.128429	0.0758391	0.0936762	0.0580686	0	0	0	0.0346905	0	0	0	0	0	0	0	0	0.0332418	0	0.0561321	0	0.022451	0	0	0	0.0204091	0	0	0.02825	0.021413	0.0322131	0	0.200537	0	0.692892	0.539077	0.233164
CATTGCCAGGCGTTAG_1	0.0340379	0.141044	0.106787	0.0737756	0.0614455	0	0.066505	0.0758758	0	0	0.168388	0.0315897	0.0774189	0.122238	0.0547126	0.0757143	0.0580333	0	0	0.0398909	0	0.0703894	0	0	0	0.0290866	0	0.0322841	0.0551284	0.0381099	0.0720235	0.0560955	0	0.0311373	0	0	0	0.0201364	0	0	0	0.0310435	0.0391366	0.0316938	0.282972	0.0195	0.572957	0.529288	0.223887
CATTGCCCAAATGGCG_1	0.0814394	0.139725	0.102612	0.049297	0.0526205	0	0.0416634	0.0788431	0	0	0.142969	0.0385983	0.0760856	0.183429	0	0.11121	0	0	0	0	0.0352262	0	0	0	0	0	0	0	0	0	0.0736479	0	0	0	0	0	0	0	0	0	0	0	0	0	0.268019	0	0.685	0.525158	0.200079
CATTGCCGTCGTTCAA_1	0	0.113255	0.0946034	0.0617294	0.0555083	0.0397591	0.0414191	0.0607582	0	0	0.161302	0.0625897	0.0857252	0	0.147517	0.2018	0.060151	0	0.029119	0.0488201	0	0	0	0	0	0.0421905	0.0464912	0	0.0654265	0.0371319	0.0859014	0.0717073	0.0419733	0	0.0419615	0	0	0	0	0	0.0717222	0	0.0306393	0	0.197574	0	0.104763	0.12645	0.228483
CATTGCCTCGCAGATT_1	0.040197	0.117632	0.0967447	0.0659373	0.0408449	0.0370891	0.0673135	0.133255	0	0	0.141388	0.0515726	0.0655856	0	0.0485747	0.11639	0	0	0	0.0442065	0	0	0	0	0	0	0	0	0	0	0.0724476	0.0596748	0	0	0	0	0	0	0	0	0	0.0232464	0.0467978	0.037155	0.166833	0	0.589656	0.53045	0.205031
CATTGTTGTCCCTAAA_1	0.0363788	0.0891127	0.0885	0.0431452	0.0354389	0.0489241	0.053571	0.0586405	0	0	0.106031	0.0235726	0.0542162	0.143571	0.0970805	0.0913333	0.0575843	0	0	0	0.0391429	0.0695112	0	0	0	0	0	0.0302083	0	0.0311685	0.0711659	0.0595996	0	0.0187516	0.0190449	0.0345736	0	0.0414242	0	0.1205	0	0	0.044071	0	0.205981	0	0.563269	0.351194	0.164345
CATTGTTGTTCTAACG_1	0.039697	0.0983088	0.106759	0.0859868	0.114017	0.0538911	0.0660099	0.0494706	0	0.0220333	0.169744	0.0829915	0.110788	0.150905	0.15654	0.221714	0.082849	0	0	0.0637552	0.0389921	0.0859167	0	0	0.0162813	0.0616364	0.0660789	0.0399129	0.0785466	0.0715934	0.100105	0.0868923	0.0623556	0.034817	0.0577692	0.0184264	0	0.0577273	0	0	0.0195278	0.0191377	0.0476557	0.0327597	0.0373796	0	0.0708387	0.0902252	0.146545
CCAAGCGAGGTAAGAG_1	0.0511818	0.0901765	0.0751055	0.0793729	0.041604	0.041604	0.076604	0.0487516	0.100667	0.0720667	0.188016	0.0565641	0.088464	0	0	0.309562	0.0653098	0	0.0352698	0.0917463	0.0358889	0	0	0	0	0.107065	0.0608246	0.044697	0.0730186	0.0787179	0.10797	0.0921016	0.0557867	0.0465882	0.0785833	0	0	0	0.031596	0	0	0.0481739	0.192377	0.0443953	0	0.0313137	0.0415806	0.0482613	0.096404
CCAATGACACTGTCGG_1	0	0.122863	0.0920612	0.0600825	0.0828779	0.0417954	0.0488053	0.107961	0	0	0.143814	0.109009	0.108387	0	0.222977	0.245876	0.0668118	0	0.0283254	0.0508791	0.0385595	0.0765128	0	0	0	0.0452121	0.0950175	0.0378788	0.06847	0.047978	0.0891768	0.0749045	0.0452933	0	0.0532051	0	0	0	0	0	0	0	0.0300929	0	0.0971759	0	0.100108	0.111275	0.177073
CCAATGACATGGAGAC_1	0.0376212	0.0951667	0.0890063	0.0551056	0.0787954	0.0372046	0.0512211	0.0429673	0.111143	0	0.180101	0.0260342	0.0498964	0.020619	0.107632	0.146095	0.0628608	0	0	0.0384867	0	0.0737083	0	0	0	0	0.0634386	0	0	0.0342967	0.0718905	0.0559228	0	0.0192222	0.0333269	0.0398062	0	0	0	0	0.0145278	0	0	0.0328798	0.31713	0.0382353	0.136054	0.167014	0.34887
CCAATGAGTACCGGCT_1	0	0.055348	0.107156	0.0570891	0.138	0.0421815	0.0697261	0.0807974	0	0	0.112163	0.095188	0.0761532	0.262238	0.204207	0.198886	0.0663804	0	0.0593651	0.061531	0	0	0	0	0.0382604	0.0608442	0.0337632	0	0.0583913	0.0510549	0.0773834	0.0680224	0	0	0.0341859	0.0426667	0	0	0	0	0	0.0283986	0.0507268	0	0	0.034951	0.0415914	0.0746306	0.120873
CCAATTTCACTTGAGT_1	0.0483712	0.122319	0.104542	0.0524719	0.0692607	0.0372475	0.047033	0.0632418	0	0	0.133078	0.046	0.0771712	0.0302381	0.060977	0.0920667	0.0623961	0	0	0	0.032373	0.0699503	0	0	0	0	0	0	0	0	0	0.0611159	0	0	0	0.0185969	0	0	0	0	0	0.0192971	0.0413115	0	0.166306	0	0.655065	0.616081	0.21461
CCAATTTTCTAGTGTG_1	0.0624697	0.0663431	0.0868966	0.082099	0.0607921	0	0.120172	0.0534248	0	0	0.15838	0.0426325	0.0618108	0	0.0806207	0.124648	0.0590549	0	0.036619	0.0793953	0.0360714	0.0723942	0	0	0	0.0714892	0.0245088	0.0450455	0.0737474	0.0638681	0.108393	0.0642805	0.0529067	0.0494118	0.0583974	0.0468372	0	0.0390909	0.0320606	0	0	0.0359565	0.128377	0	0.0751852	0	0.0249247	0.0828108	0.110141
CCACAAAAGGAACTAT_1	0.0234394	0.0825931	0.103804	0.0628086	0.0492211	0	0.0650693	0.0744771	0	0.0833333	0.154729	0.0332137	0.0752072	0.0592381	0.0588506	0.0926381	0.0586902	0	0	0.0408791	0	0.0709263	0	0	0	0	0.0228772	0	0.0558219	0	0.0725477	0.0592195	0	0	0	0	0	0	0.0228081	0	0	0	0.0331694	0.0376512	0.256037	0	0.506882	0.520577	0.212415
CCACAAAGTAGGTCAG_1	0.0533182	0.120877	0.0908249	0.0446865	0.0518317	0.0348383	0.0450231	0.0693137	0	0	0.156806	0.0537265	0.0681261	0.110952	0.0171954	0.0942381	0.0612725	0	0	0	0.0362937	0.0732196	0	0	0.0115208	0	0.0133333	0	0.0538054	0.0308352	0.0708451	0.0592154	0.0251733	0.0174118	0	0	0	0	0	0	0	0.0158261	0.0212459	0.0292171	0.297583	0	0.693355	0.452351	0.240508
CCACACTAGATCCCAT_1	0	0.122672	0.0918966	0.0687822	0.0625875	0.0395314	0.0411782	0.0561046	0	0	0.153279	0.0826496	0.109604	0	0.195529	0.206495	0.0600157	0	0.0285714	0.048413	0	0	0	0	0	0.0415931	0.0541667	0	0.0649979	0.0368791	0.0853615	0.0696016	0.04136	0	0.0410769	0	0	0	0	0	0	0	0.0302623	0.0382326	0.235556	0.0395294	0.19414	0.159518	0.219249
CCACACTTCTGCACCT_1	0	0.111887	0.0869831	0.0534917	0.0669373	0.039604	0.0565479	0.059732	0	0.0346667	0.175341	0.0484274	0.0808739	0.128524	0.042092	0.132971	0.0581961	0	0	0.0429381	0	0.0705224	0	0	0	0.0294459	0	0	0	0.0383663	0	0.0581951	0	0.0315948	0	0	0	0	0	0	0	0.0315507	0	0.0320155	0.169759	0	0.529699	0.538459	0.211963
CCACCATCACGCAAAG_1	0.0280303	0.105951	0.0954979	0.0407921	0.054231	0.0438614	0.0660627	0.0381111	0	0.0180667	0.16693	0.0435726	0.0509189	0.0235238	0.0928966	0.0931905	0.0572196	0	0	0.0386667	0	0	0	0	0	0.02729	0.0373947	0	0.0542692	0	0.0720814	0.0561707	0.0266756	0	0.0198974	0.0175039	0	0	0.0152323	0	0.0162222	0	0	0.0405116	0.374204	0.0198627	0.264194	0.24018	0.344551
CCACGAGCAATTGTGC_1	0.030197	0.149245	0.0908819	0.0542046	0.0684059	0.0441518	0.0471551	0.0622614	0.108238	0	0.216124	0.0687009	0.0740495	0	0.120333	0.118371	0	0	0	0	0	0	0	0	0	0	0.0376228	0	0.0622878	0.0338352	0	0.0564614	0	0	0	0.0567054	0	0	0	0	0	0.022587	0	0.0323915	0.352713	0.0387843	0.256022	0.219572	0.421963
CCACGAGGTTAGAAGT_1	0.0317348	0.14876	0.0963249	0.055736	0.0693795	0.038934	0.048495	0.0411438	0	0	0.18638	0.0978547	0.110153	0.111381	0.106862	0.190733	0.0641647	0	0.0271349	0.0473451	0	0.0726811	0	0	0	0.040026	0.0622544	0	0.0638737	0.0362161	0.0839452	0.0727988	0.0397511	0	0.0387564	0	0	0	0	0	0	0	0.0292732	0.0383295	0.227509	0	0.146	0.112023	0.229291
CCACGTTTCACAAGGG_1	0.0362803	0.106456	0.10262	0.0401716	0.0401716	0.0444851	0.0633036	0.0420719	0.0642381	0	0.102457	0.0303761	0.048964	0	0.0807816	0.0391619	0.0603961	0	0	0.0411888	0.0328532	0.0710946	0	0	0	0	0	0	0	0.0442381	0.0727121	0.0638577	0	0.0252092	0	0.0441318	0	0	0.0238687	0	0.0809167	0.0336957	0	0.0384651	0.228694	0	0.118452	0.138815	0.280006
CCACTTGGTCGTCTCT_1	0	0.0691471	0.0881983	0.0649868	0.116145	0.0423333	0	0.035085	0	0	0.116984	0.0308291	0.0452703	0	0.0725747	0.158743	0.0822863	0	0	0	0.0386865	0	0	0	0	0	0.0362544	0	0.0694451	0.0475421	0.0905164	0.0646077	0.0376889	0.0305556	0.0509744	0	0	0	0	0	0	0	0.031612	0.0386589	0.0812593	0	0.0414086	0.0712523	0.149842
CCATAAGGTCACTTCC_1	0.0521515	0.0811814	0.0987046	0.0549901	0.0600363	0.0374521	0.0600363	0.0474706	0	0	0.142977	0.0407094	0.0679459	0.0911429	0.0736437	0.13019	0.0575569	0	0	0.0428555	0.0374881	0	0	0	0	0.0307359	0.017807	0.0313636	0	0.0322857	0.0716432	0.0556016	0	0	0	0	0	0.0164545	0	0	0	0.0195217	0.0302295	0.0355891	0.244954	0.0171176	0.653387	0.543122	0.243102
CCATAAGTCAGAATAG_1	0	0.131392	0.0891582	0.0586931	0.0546667	0.0396733	0.0413894	0.0607255	0	0	0.124473	0.0827863	0.118707	0	0.136805	0.206552	0.0601	0	0.0289127	0.0486667	0	0	0	0	0	0.0419654	0.0551842	0	0.065265	0.046641	0.085698	0.0699512	0.0417422	0.0338039	0.0416282	0	0	0	0.0353232	0	0	0.034	0.0304973	0.0377946	0.186074	0.0383235	0.157581	0.155833	0.240508
CCATCACAGAAACCAT_1	0.0512121	0.0733775	0.0831624	0.0368581	0.069934	0.0466568	0.0561089	0.0453791	0.0062381	0.00596667	0.13386	0.0486923	0.0798874	0.104476	0.0598276	0.0862952	0.070351	0	0.014373	0	0.0280198	0.0763814	0	0	0	0	0.0362018	0	0.0537019	0.0402015	0.0738951	0	0.0338356	0.0348693	0.0333013	0.0153798	0	0	0.0124646	0	0.0585	0.0156449	0.0307869	0.0286783	0.234259	0.0118725	0.114473	0.141014	0.254828
CCATCACAGGAACGCT_1	0	0.134897	0.0877848	0.0604686	0.054165	0.0353036	0.0499406	0.0993595	0	0.0741	0.12486	0.0676838	0.0902207	0.0588571	0.110333	0.0934095	0.0575039	0	0	0.0426165	0	0.0709135	0	0	0	0.0330866	0	0	0	0.0343736	0	0.0586687	0	0.0244706	0	0	0	0.0450758	0.016697	0	0	0.0236522	0.0265246	0	0.274222	0	0.571731	0.501167	0.220088
CCATCACGTGCTGTCG_1	0.0307879	0.100451	0.105854	0.0607129	0.0577756	0.0369175	0.0599835	0.0780065	0.0278571	0.0211	0.128667	0.0764274	0.113324	0.121952	0.0280575	0.0925619	0.057398	0	0	0	0	0.0698702	0	0	0	0	0	0	0	0	0	0.055437	0	0	0	0	0.0163125	0	0	0	0	0	0.0229672	0.0395426	0.173083	0	0.509731	0.385572	0.193127
CCCAACTCATGATGCT_1	0.0145758	0.066049	0.0933502	0.0489043	0.087604	0.0418416	0.0536766	0.0440131	0.133905	0.00353333	0.120333	0.0352479	0.0470991	0.00352381	0.17292	0.120781	0.0613569	0	0	0.0433628	0	0.0690256	0	0	0.0105	0	0.0374298	0	0	0.0449744	0	0	0	0.0300261	0.0171026	0.014124	0.00533333	0	0.0108283	0	0	0.0298116	0.0200874	0.0284574	0.214407	0.0111569	0.090129	0.119365	0.309884
CCCAACTTCGTGGCTG_1	0.0504242	0.137309	0.103409	0.0672772	0.071033	0	0.0491221	0.0756993	0	0	0.14845	0.0433333	0.0691757	0.171905	0.0368276	0.127457	0	0	0	0	0	0	0	0	0	0	0.0228246	0	0.0558095	0	0.0725383	0.0567642	0	0	0	0	0	0	0	0	0	0	0.0265355	0	0.279454	0.0227255	0.429183	0.46768	0.237927
CCCATTGGTTCATCTT_1	0.0334773	0.101078	0.0863502	0.0611518	0.0571551	0.0395017	0	0.0576144	0	0	0.147915	0.028641	0.060973	0	0.174839	0.149771	0.0649529	0	0	0.0428466	0.048119	0	0	0.0332153	0	0.0334242	0.0508947	0.0374659	0.0618302	0.0405348	0.0839687	0.0767459	0.0346	0.0354641	0.0409615	0.0313256	0	0.0452879	0	0	0	0	0.0635683	0	0.0981944	0	0.0702903	0.0991847	0.140316
CCCGAAGAGACGGTCA_1	0.032053	0.144275	0.100561	0.0573201	0.0684851	0.03933	0	0.0424575	0	0	0.144364	0.0659316	0.118608	0	0.12692	0.207762	0.0598961	0	0.0280873	0.0480531	0	0	0	0	0	0.0410649	0.0538158	0	0.064619	0.0461722	0.0848842	0.0691057	0.0408178	0.0336471	0.0402949	0	0	0	0	0	0	0.0338261	0.029929	0	0.214046	0.0386176	0.171	0.155356	0.250822
CCCGAAGAGGATTTCC_1	0	0.115289	0.0831287	0.0612343	0.0465281	0.0399307	0.0419241	0.061902	0	0	0.164581	0.0861709	0.102518	0	0.155529	0.208714	0.0602529	0	0.0295317	0.0563746	0	0	0	0	0	0.0446234	0.0514211	0	0.0657495	0.0373223	0.0863083	0.0705854	0.0424356	0	0.0426282	0	0	0	0	0	0	0	0.041847	0	0.17712	0	0.279602	0.244784	0.193215
CCCGGAAAGTTGGCTT_1	0.0334545	0.0979804	0.0947004	0.0554983	0.0458284	0	0.0583234	0.100405	0	0	0.143109	0.0342393	0.0707162	0.0620952	0.0383448	0.125352	0	0	0	0	0.0326746	0	0	0	0	0	0	0	0	0	0	0.0568984	0	0	0	0.0237829	0.0312917	0.0261212	0.0234141	0	0	0	0.0469836	0	0.174278	0.0233725	0.497258	0.337482	0.183446
CCCGGAAGTACCCAGC_1	0.0359015	0.136127	0.0985949	0.0484686	0.0591947	0.0471914	0.0552574	0.041366	0.092381	0.0346333	0.190194	0.0878889	0.0871667	0.0471905	0.0685057	0.0764381	0.0581941	0	0	0.0401327	0	0.0705208	0	0	0.0202188	0	0	0.0325947	0.0552981	0	0.0721518	0.0562622	0.0288844	0	0.0230833	0.0213566	0.0247708	0	0	0	0	0.0218768	0.0429454	0.0320116	0.226694	0.0203039	0.564054	0.531586	0.21259
CCCTAACAGGTTAGTA_1	0.0392424	0.0909559	0.111838	0.0474059	0.0852112	0.0449967	0.0611023	0.060915	0.112095	0	0.200318	0.0709744	0.0556757	0.112095	0.118092	0.11139	0	0	0	0	0	0	0	0	0	0	0.0380526	0.0363939	0.055354	0.0384689	0.0737214	0.0563171	0	0	0	0.0338295	0.0253333	0	0	0	0	0.0317536	0	0.0463411	0.329676	0.0385294	0.226398	0.232806	0.391164
CCCTAACCAACGATTC_1	0.0513939	0.0881176	0.0981456	0.0609901	0.0418581	0.0361749	0.0542574	0.0677712	0	0	0.148062	0.0421026	0.0580045	0.043	0.0489195	0.0835333	0.062549	0	0	0.042413	0.040246	0.0740801	0	0	0	0.0327879	0	0	0.0551159	0.0331538	0.0720141	0.0625264	0	0.0222941	0	0	0.0229375	0.0200455	0	0	0	0.0212391	0	0.0316705	0.189963	0	0.543688	0.506185	0.17326
CCCTAACGTAGACTGG_1	0.0348258	0.109873	0.100447	0.0547657	0.0711815	0.0369043	0.0369043	0.0597582	0	0	0.173977	0.0524017	0.0921577	0.126238	0.0466437	0.113362	0.0584549	0	0	0.0405251	0	0.069867	0	0	0.0159688	0.0300173	0	0	0.0544534	0	0	0.0587317	0	0	0	0	0.0162708	0.015197	0	0	0	0	0.0342568	0.0325271	0.27888	0.0163039	0.63729	0.574324	0.220898
CCCTAACGTCACTCAA_1	0	0.126221	0.0828608	0.0678383	0.0644422	0.0428548	0.0413696	0.0582353	0	0	0.170829	0.0820855	0.0894775	0	0.132529	0.213095	0.0594706	0	0.0263651	0.068469	0	0	0	0	0	0.071026	0.0540877	0	0.073412	0.0358608	0.0964116	0.0723476	0.0554222	0	0.0588077	0	0.0557292	0	0	0	0.0713056	0	0.0638579	0.0393217	0.104648	0	0.0955914	0.0982162	0.14137
CCCTCAAAGGTCGACA_1	0.0309091	0.112304	0.0927722	0.0761419	0.0775347	0.0456337	0.0477756	0.0958235	0	0.0759333	0.136783	0.110778	0.146342	0.124429	0.134793	0.208019	0.0671314	0	0.025881	0.0505339	0	0	0	0	0	0.0447056	0.0393333	0.0372879	0.0743954	0.043652	0.0948279	0.0825854	0.0480711	0	0.0452692	0	0	0	0.0327677	0	0	0	0.0403661	0	0.0829167	0	0.113258	0.100991	0.164881
CCCTCAATCCTCACCA_1	0	0.0552451	0.086865	0.0506997	0.0677723	0.0509241	0.0532937	0.0684771	0.108571	0	0.134116	0.0354444	0.0444955	0	0.103885	0.121171	0.0607216	0	0	0	0	0	0	0	0	0	0.0319649	0	0	0.0397619	0.0772034	0	0.0365111	0	0	0.0581008	0	0	0.0259394	0	0	0.0343116	0	0	0.238685	0.0329412	0.0821935	0.126689	0.199709
CCCTGATAGACGTCGA_1	0.0398712	0.0760784	0.0794515	0.0717294	0.111505	0.0430726	0.0604719	0.0345817	0.012	0.0803667	0.16769	0.078812	0.110892	0.012	0.170851	0.231495	0.0745294	0	0.017	0.0578732	0.041131	0.082476	0.0108	0.0185833	0.0125208	0.0445195	0.0814211	0.0297955	0.0804224	0.0577253	0.101479	0.0930894	0.0602311	0.0332092	0.0566474	0.0396357	0	0.0539242	0.0127879	0	0.0153333	0	0.0742842	0.0389574	0.0155556	0.0130588	0.0402581	0.0842838	0.133672
CCCTGATAGCATTGTC_1	0.0397576	0.0717696	0.0892511	0.0463003	0.0509208	0.042835	0.052495	0.0537843	0	0.0146667	0.207721	0.0522308	0.0432523	0.0353333	0.0595747	0.0983333	0.0570196	0	0	0	0	0	0	0	0	0	0.0357982	0.0303258	0	0.0312821	0.0712144	0	0	0	0	0.0221395	0	0	0	0	0	0.0175362	0	0.0296899	0.326944	0.0401275	0.170957	0.20441	0.336209
CCCTGATCACACAGCC_1	0.0643561	0.0722892	0.0766435	0.054637	0.0434653	0	0.0478614	0.0554706	0	0	0.110248	0.0257863	0.0342477	0	0.0346322	0.097619	0.073751	0	0	0.0418614	0	0.0760545	0	0	0.0332604	0.0319784	0.0257982	0	0.0610683	0	0.0789155	0.0678028	0	0	0.0366795	0	0	0	0	0	0	0	0	0	0.107657	0	0.234387	0.215586	0.158302
CCCTGATGTAGTGATA_1	0.0300152	0.157873	0.109386	0.0490792	0.0666865	0.0367492	0.0469967	0.0555556	0	0	0.153271	0.0788291	0.102279	0.0512857	0.0750575	0.0930286	0	0	0	0.0403864	0	0	0	0	0	0	0	0.0329205	0.0554762	0.0384908	0.0722864	0.0611484	0	0.031817	0	0	0	0	0	0	0.0680556	0.0317971	0.0313115	0	0.285667	0	0.547849	0.4825	0.210828
CCCTTAGAGTCATCCA_1	0.0451288	0.0555147	0.102422	0.0632805	0.0662673	0.0416634	0.0634851	0.0577778	0	0	0.0926047	0.038	0.0539189	0.0229524	0.0535172	0.0928286	0.0571961	0	0	0	0.0294127	0.0697051	0	0	0	0	0	0	0.0542443	0.0316117	0.0720438	0.0635407	0	0.0195425	0	0.0366744	0.0141667	0	0	0	0.0158889	0.0181884	0.0359836	0.0300388	0.246528	0.0153137	0.104774	0.151126	0.192994
CCCTTAGCAAGCTGTT_1	0.0820152	0.118039	0.104207	0.0655908	0.0546205	0	0.0368812	0.0718824	0	0.0388333	0.153403	0.0798376	0.0911126	0	0.0359655	0.0938857	0.0626569	0	0	0	0.0368611	0.0724455	0	0	0	0	0	0.033072	0.055559	0	0.0740313	0.0565183	0.0294444	0	0.023891	0	0	0	0	0	0	0	0.0444098	0.0325	0.212296	0.0215392	0.573043	0.562622	0.195226
CCGAACGAGTTGCATC_1	0.0288258	0.0821569	0.0912046	0.0726007	0.0864191	0.0396469	0.0412178	0.051719	0	0	0.173442	0.0453675	0.0451486	0	0.174034	0.141952	0.0615196	0	0.0351587	0	0	0	0	0	0.0302604	0	0.0377018	0	0	0	0	0.0595325	0	0	0	0.0338295	0	0	0	0	0	0	0	0.0357481	0.319481	0.0652353	0.195312	0.216613	0.426904
CCGAACGCACGTAGTT_1	0.0798636	0.100088	0.0975717	0.0817261	0.0618647	0.0407888	0.0401518	0.038183	0	0	0.200349	0.0636239	0.0604955	0	0.044954	0.0928571	0.0627882	0	0	0	0	0.0723109	0	0	0	0	0.0213947	0	0.055472	0.0439158	0	0.0564329	0	0.0234183	0	0.0395194	0	0	0.0334848	0	0	0.042529	0.0411421	0	0.333009	0.0331471	0.246462	0.212748	0.353763
CCGAACGCAGCGCGTT_1	0.0559697	0.0759755	0.093135	0.0597195	0.0422871	0.0396766	0.0460198	0.0556797	0.136048	0.0670667	0.117163	0	0.0373423	0.0935238	0.0416897	0.101543	0	0	0	0.0409676	0	0.0720801	0	0	0	0.0306667	0.0231404	0	0	0.0370403	0.0746995	0	0.03612	0	0	0.0288992	0	0	0	0	0.0570556	0.0289275	0.0305027	0	0.137176	0	0.131355	0.107806	0.212655
CCGATCTAGTTCCGTA_1	0	0.0797696	0.0671013	0.0564356	0.0950099	0.0402376	0.0402376	0.0303399	0.256857	0.0727333	0.159698	0.030547	0.0371216	0	0.146563	0.121867	0	0	0	0	0.0374048	0	0	0	0	0	0.0376316	0	0	0.038989	0	0	0	0	0	0	0	0	0	0	0.0718333	0.0327826	0	0	0.336185	0.039902	0.234688	0.217572	0.317268
CCGATCTCACAGAAGC_1	0.0239545	0.121912	0.105865	0.0553102	0.0675215	0.0413036	0.0622607	0.0671176	0	0.0453333	0.0687597	0.0343761	0.0586577	0.0624762	0.0385287	0.0919143	0.0665961	0	0	0	0	0.0735176	0	0	0	0	0	0.0338106	0	0	0.0726541	0.0594959	0	0	0.025141	0	0	0	0.0134848	0	0	0	0.0269399	0.0332558	0.128713	0	0.287333	0.34891	0.174689
CCGATGGAGCCTAGGA_1	0.0221742	0.104157	0.0942342	0.0622442	0.0689406	0.036066	0.0539802	0.0220784	0.131095	0	0.198659	0.0835128	0.0745901	0.11319	0.193379	0.121143	0.0571451	0	0.0332857	0.037944	0	0.0696635	0	0	0	0.0262294	0.0371579	0	0.0541905	0.0377949	0.0709906	0	0.0265067	0	0	0.0304961	0	0	0.0127576	0	0.00941667	0.0304203	0.0211311	0.0291357	0.359213	0.0434804	0.191118	0.224896	0.398319
CCGCAAGAGGTAAGAG_1	0.0525682	0.0663284	0.084557	0.0548251	0.0578812	0.0565182	0.0643927	0.0409739	0.105905	0.0757333	0.106116	0.044453	0.0410856	0.128714	0.113253	0.0845238	0.0679039	0	0	0.0418673	0.0363254	0.0724968	0	0	0	0.031987	0.0258158	0	0.0565155	0.0379927	0.0754773	0.0716667	0	0	0.0367051	0	0	0.0400606	0	0	0.0642778	0	0.043847	0.0386473	0.139611	0.0323922	0.193344	0.252955	0.152853
CCGCAAGCAAGAGTGC_1	0.061447	0.0754559	0.0803586	0.0587063	0.0617789	0	0.0564752	0.0483922	0	0	0.161992	0.0247778	0.0611532	0	0.0556322	0.124533	0.0723608	0	0	0.0476283	0.0358929	0.0789663	0	0	0	0.0314675	0.0549123	0	0.0562671	0	0.0751017	0.0600935	0	0	0.0662821	0	0	0	0	0	0	0	0	0	0.102537	0	0.341516	0.267207	0.157621
CCGCAAGTCAGCTTCC_1	0	0.119809	0.0979494	0.0417888	0.0622871	0	0.0400594	0.0530523	0	0	0.155845	0.0657863	0.0672207	0.196095	0.0622069	0.108	0.0593098	0	0	0.0418112	0	0.072266	0	0	0	0.0319048	0.0256491	0	0.0564762	0	0.0770516	0.0574187	0	0	0.0334231	0	0	0	0	0.124792	0	0	0	0.0362326	0.246407	0	0.508849	0.354725	0.220342
CCGCAAGTCCGTGACG_1	0.0561818	0.110941	0.0969768	0.0507822	0.0912937	0	0.0470066	0.0804641	0	0	0.139791	0.0680171	0.0854369	0.0677619	0.0402414	0.0942857	0.0590412	0	0	0	0	0.0712131	0	0	0	0	0	0	0	0.0392198	0.0728279	0.0618821	0.0308044	0.0331176	0.0258526	0	0	0	0	0	0	0.0332391	0.034694	0	0.23587	0	0.505	0.473104	0.18361
CCGGACAGTAAGTTAG_1	0	0.12298	0.0787932	0.0733993	0.045571	0.0394521	0.0503003	0.0587386	0	0	0.123481	0.0803932	0.129923	0	0.124034	0.194962	0.0599686	0	0.028381	0.0482714	0	0	0	0	0	0.0413853	0.0536491	0	0.0648489	0.0454432	0.0851737	0.0694065	0.0411467	0.0321046	0.0407692	0	0	0	0	0	0	0	0.0301311	0.0374884	0.134806	0.0391961	0.101645	0.136275	0.230452
CCGGACAGTAGCGTAG_1	0.0239091	0.0887353	0.106154	0.037505	0.0633597	0.0458482	0.0416766	0.0927647	0.194476	0	0.153256	0.0450769	0.0550901	0	0.105218	0.119781	0	0.0242979	0	0	0.0326825	0	0	0	0	0	0.038	0	0.0559503	0	0.0746228	0	0.0302844	0	0	0	0	0	0	0	0	0	0	0	0.234556	0.0353333	0.233591	0.155586	0.349285
CCGGACATCACCTTGC_1	0.0502424	0.0446422	0.0977321	0.0399076	0.0621683	0.0334521	0.0639472	0.0584902	0.00257143	0	0.124	0.0509487	0.0738604	0.00257143	0.0322299	0.113838	0.0601216	0	0.0137619	0.0373687	0.0277143	0.0721154	0	0	0	0	0	0	0	0.0398901	0	0	0.02472	0	0	0.0544884	0	0	0	0	0.057	0.0344783	0.0201311	0	0.194981	0	0.173753	0.128635	0.261192
CCGGGTAAGATGTTCC_1	0.0424394	0.11023	0.11666	0.0469736	0.0841947	0.0452013	0.0610462	0.0707974	0	0	0.19345	0.0573333	0.0851306	0.135476	0.0293563	0.12621	0.0589412	0	0	0.0444336	0.0394563	0.0711314	0	0	0	0	0.0181667	0	0	0	0.0743912	0.057874	0	0	0.0322564	0	0	0	0	0	0.0221389	0.0198188	0.0389508	0.0443101	0.0915463	0.0451569	0.445194	0.356694	0.182647
CCGGGTAGTCGCTGCA_1	0.0316894	0.107417	0.086443	0.071571	0.0964488	0.0388515	0.0408944	0.0604967	0	0.0793667	0.154496	0.0555385	0.112342	0	0.177621	0.206924	0.0596118	0	0.0269365	0.0539558	0	0	0	0	0	0.0398095	0.0532807	0	0.0637184	0.0361245	0.0837496	0.0679268	0.0395289	0	0.0384359	0	0	0	0	0	0	0	0.0291366	0.038438	0.243509	0.0396863	0.184355	0.151234	0.288489
CCGGTAGAGCGTTGTT_1	0.0448561	0.133833	0.0881266	0.0580594	0.0510198	0.0491947	0.055495	0.0507843	0.197333	0	0.18393	0.0791197	0.0727297	0.0659524	0.151529	0.143695	0.0589667	0	0	0	0.032996	0.0711522	0	0	0	0	0.0500789	0	0.0561139	0	0.0748701	0.057063	0.0366044	0	0.025609	0	0	0	0	0	0.0409722	0	0	0.0387442	0.31725	0.0241667	0.140043	0.134752	0.268121
CCGTAGGAGCGGCTCT_1	0.0174242	0.11548	0.117684	0.0482904	0.0658317	0.0408119	0.0448515	0.0651242	0.0969524	0.00753333	0.175814	0.0942991	0.0742117	0.00847619	0.108828	0.141943	0.0566	0	0	0.0377345	0	0.0692179	0.00981333	0	0	0	0.0378246	0	0	0.0309963	0.0708795	0.0548862	0.0258756	0.0175556	0.0178718	0.0315659	0	0	0	0	0.0730833	0.016971	0.0207432	0.0462752	0.347491	0.0123333	0.250667	0.230306	0.371946
CCGTAGGCAACTTCTT_1	0.0418333	0.0879314	0.104466	0.0626931	0.0525017	0.0456172	0.0599934	0.0587451	0.0365714	0	0.185481	0.0692991	0.0574505	0	0.0427126	0.151114	0.0617373	0	0.0251905	0.0394749	0	0	0	0	0.0178958	0	0.0383333	0.03175	0.0548364	0.0419927	0	0.0558089	0	0.0380654	0	0.0252558	0.020125	0.018	0.018	0	0	0.0202609	0	0.0311473	0.362083	0.0463137	0.200043	0.200414	0.280206
CCGTAGGGTCTCGGAC_1	0.0747197	0.115745	0.0880591	0.0712145	0.0508779	0	0.0404554	0.0440784	0	0	0.126488	0.0485128	0.0862252	0	0.0575402	0.113095	0.0594294	0	0	0.0419912	0	0	0	0	0	0.0321688	0.036807	0	0.062559	0	0.0834883	0.060752	0.0374533	0	0.0372436	0	0	0.039697	0	0	0	0	0.0435847	0	0.14863	0	0.234581	0.284018	0.145997
CCGTAGGTCTACTATC_1	0.0358106	0.0738039	0.0817743	0.0474851	0.0678581	0.040802	0.051495	0.0570196	0.130381	0	0.193178	0.0755812	0.0731667	0	0.175552	0.132562	0	0	0	0.038528	0	0	0	0	0	0.0288398	0.0401667	0	0.0550104	0.032967	0.0725681	0.0559797	0.0282667	0.0193137	0	0.0378217	0	0	0	0	0.0149167	0.0179348	0.0222131	0.0386744	0.398861	0.0658137	0.191355	0.194613	0.338164
CCGTGAGAGCTTCGTA_1	0.018	0.119828	0.102129	0.0525776	0.0587162	0	0.0511122	0.0648497	0	0	0.159938	0.0421624	0.0916982	0.120238	0.103299	0.098981	0.0603314	0	0	0	0	0	0	0	0	0.0341602	0	0	0	0.0353187	0.0714241	0.0594614	0	0.0198301	0.0300705	0	0	0	0	0	0	0.0220145	0.0226448	0.0339612	0.252657	0.0157451	0.62086	0.544104	0.232831
CCGTTCAAGTAAACTG_1	0.0170606	0.0776716	0.0807384	0.0592805	0.049736	0.0419802	0.0596601	0.0382092	0	0	0.146326	0.0982479	0.0569009	0.00628571	0.0134713	0.11779	0	0	0	0.0375988	0	0	0	0	0.0112708	0	0.0379474	0.0293409	0.053706	0.0303297	0.0709484	0.0546992	0.0250667	0	0	0.0174884	0	0	0	0	0.0639444	0.0156522	0.0336612	0.0387209	0.436963	0.0118824	0.287516	0.266563	0.386308
CCGTTCAAGTTGCCCG_1	0	0.117005	0.0800549	0.0593003	0.0554092	0.0398251	0	0.0447386	0	0	0.129147	0.0631026	0.0893694	0.127524	0.130897	0.206962	0.0601902	0	0.0292778	0.0489381	0	0	0	0	0	0.0423636	0.0468421	0	0.0655507	0.0372051	0.0860579	0.0703252	0.0421511	0	0.0422179	0	0	0	0	0	0	0	0.0307486	0	0.213898	0.0351667	0.134871	0.146495	0.251701
CCGTTCACAAGGTCAG_1	0.0465	0.0521471	0.086673	0.0563762	0.0932706	0.0448251	0.0448845	0.0701765	0.13519	0.0183	0.18031	0.0527265	0.0645811	0	0.0953793	0.114571	0.0581333	0	0	0	0	0.0704712	0	0	0.0151146	0	0.0411842	0	0	0.0399853	0.071385	0	0.0267067	0	0	0.0175581	0	0	0	0	0	0.0347536	0.0225082	0.0301124	0.391833	0.0737451	0.127452	0.180108	0.385692
CCGTTCAGTCTGTCAA_1	0.0539924	0.0783431	0.103405	0.0436964	0.0913993	0.0442871	0.0635644	0.0594052	0.132667	0	0.181116	0.054453	0.0485	0.039381	0.124678	0.139724	0.0594118	0	0	0	0	0	0	0	0	0	0.0372456	0	0.0549586	0	0	0.0559289	0	0	0.0220321	0.0200853	0	0	0	0	0	0.0206884	0.0242896	0.0369574	0.3215	0.0538529	0.238355	0.212405	0.431088
CCGTTCATCGGACTGC_1	0	0.0587647	0.067943	0	0.0584917	0.0413927	0.0405248	0.0494902	0.134286	0	0.157209	0.0563248	0.0483514	0	0.121011	0.119552	0	0	0	0	0	0	0	0	0	0	0.0374649	0	0	0.0379817	0	0	0	0	0	0	0	0	0	0	0	0.0307899	0	0	0.308981	0	0.215344	0.180739	0.322797
CCTAACCGTAGGCTCC_1	0.0447576	0.119863	0.095443	0.0558746	0.0508482	0	0.0650495	0.0850588	0.0498095	0.0699333	0.131907	0.0433077	0.106203	0.111286	0.0703333	0.0880476	0.0602706	0	0	0.0470649	0.0383254	0	0	0.0226389	0	0.0352684	0	0	0.055412	0	0.0722379	0.0636606	0.0291289	0	0	0	0.0259167	0.0222121	0	0	0.0315556	0	0.0341038	0.0438992	0.204491	0	0.568226	0.466968	0.187226
CCTAACCGTCTTTCTA_1	0.0386061	0.0775343	0.10834	0.0565677	0.0470726	0.0439076	0.0607393	0.0680261	0.0476667	0.0778333	0.0814884	0.0592393	0.0554099	0.0476667	0.136747	0.1322	0.0614255	0	0.0212778	0.0401622	0.0314722	0	0	0	0	0.0294848	0.0207456	0	0.0553188	0.040022	0.075169	0	0	0	0	0.0488062	0	0.0215303	0.0203535	0	0.0303056	0.0348261	0.0375082	0	0.274222	0.0330098	0.193591	0.194009	0.278576
CCTAAGAAGTTAGTAG_1	0	0.136917	0.0931519	0.0580726	0.054868	0.0473993	0	0.0483137	0.134238	0	0.149876	0.123769	0.128369	0.125857	0.15731	0.195629	0.0646902	0	0.0285397	0.0483894	0	0.0728269	0	0	0	0.0415584	0.0528421	0	0.0699172	0.0368645	0.0890673	0.0695691	0.0519378	0	0.0410256	0.0325116	0	0	0	0	0	0	0.0302404	0	0.175537	0.0344118	0.158301	0.132721	0.214692
CCTACGTGTATTTCTC_1	0.0763333	0.0772941	0.086	0.0580924	0.0425776	0.0400858	0.0535908	0.0924444	0	0	0.100078	0	0.051982	0	0.0563678	0.0953333	0.0603451	0	0	0.0413569	0.0439048	0	0	0	0	0.0312381	0.0242982	0.03675	0	0	0	0.0626504	0	0	0.0301154	0	0	0	0	0	0	0	0.0499617	0	0.137963	0	0.390065	0.283676	0.153054
CCTACGTGTCATGCAT_1	0	0.107613	0.0852574	0.055934	0.08367	0.0480528	0.0483168	0.052719	0.110095	0	0.137612	0.0924274	0.0848378	0	0.20646	0.149019	0.0596902	0	0.027254	0.0423835	0	0	0	0	0	0.0327446	0.0376842	0	0.0568778	0	0.076025	0.0612927	0	0	0.0389487	0	0	0	0	0	0.0667222	0	0	0.0389845	0.222241	0	0.162591	0.154887	0.281071
CCTACGTTCCGGCAGT_1	0.0336136	0.114446	0.0951181	0.0843762	0.109983	0.0502178	0.0556568	0.0501046	0	0.0199667	0.139078	0.0650513	0.108198	0.0262381	0.098931	0.191686	0.0830569	0	0.0177063	0.0576018	0.051631	0.0880833	0	0.0192014	0	0.0550779	0.0553772	0	0.0681491	0.0672857	0.0974491	0.0812541	0.0445067	0.0381176	0.0780449	0.0179457	0.0156042	0.0459545	0	0	0	0	0.0366885	0.0342519	0	0.0159902	0.0406129	0.0856847	0.135593
CCTACGTTCCGGTAGC_1	0.0646667	0.0711863	0.117008	0.0622178	0.049604	0	0.0715314	0.0665359	0.242143	0.0358667	0.135279	0.0660598	0.0674369	0.0489524	0.142069	0.069981	0	0	0	0.0442242	0.0369365	0	0	0	0	0	0	0	0	0.0385568	0.0722097	0	0	0	0.0233205	0	0.0255417	0.0219394	0	0	0	0.0319275	0.025388	0	0.08575	0	0.142355	0.106153	0.166364
CCTCAACAGTCGGGAT_1	0.0659697	0.138044	0.102532	0.0502805	0.0698845	0.0353597	0.0592739	0.087451	0	0.0582667	0.148767	0.10412	0.138293	0.0312381	0.0557356	0.115238	0.0607882	0	0	0	0.034246	0.0716571	0	0	0	0	0.0322632	0	0	0.0360733	0.0742222	0.0591687	0	0.0275033	0.0382564	0.0187597	0	0	0	0	0	0.0270145	0.0290601	0.0347597	0.350519	0	0.53643	0.542239	0.209008
CCTCAACCAGTTAGGG_1	0	0.102833	0.0796561	0.0587063	0.0644653	0.0476469	0	0.0640458	0	0	0.178419	0.0856496	0.0974279	0.117	0.12969	0.204886	0.060102	0	0.0289206	0.0486726	0	0	0	0	0	0.041974	0.0550263	0	0.0652712	0.0370403	0.0857058	0.0699593	0.0417511	0	0.041641	0	0	0	0	0	0	0	0.0305027	0	0.284231	0.0583529	0.138473	0.124919	0.254011
CCTCAACCATATGGCT_1	0.031447	0.0885245	0.0808713	0.0664752	0.048165	0.0420627	0.0650561	0.0568758	0	0	0.131791	0.0842906	0.104347	0.109571	0.115609	0.261714	0.0621333	0	0.0346587	0.0564926	0	0.0726202	0	0	0	0.0534502	0.0597632	0.0375568	0.0706832	0.0358278	0.0974804	0.0791911	0.0388089	0	0.0449038	0.0315116	0	0.0412273	0	0	0	0	0.0871803	0	0.0950833	0	0.0819247	0.0890405	0.141949
CCTCAACTCCGGACTG_1	0	0.126167	0.0794536	0.0680792	0.0528944	0.0559274	0.0410132	0.0423987	0	0	0.144736	0.0985983	0.106563	0.11281	0.125138	0.207229	0.0598627	0	0.0464206	0.0479528	0	0	0	0	0	0.0409177	0.0538772	0	0.0645135	0.0459853	0.0847512	0.0689675	0.0406667	0.0334248	0.0400769	0.0320388	0	0	0	0	0	0.0335797	0.0425519	0	0.254796	0.0338137	0.152086	0.150068	0.27304
CCTCAACTCGTTATCT_1	0.0521818	0.114431	0.0960464	0.0661881	0.0626073	0.0539175	0.0500957	0.0764641	0	0	0.143419	0.0831111	0.0859234	0.109714	0.117448	0.219305	0.0596922	0	0.0272619	0.0474395	0	0	0	0	0	0.0401645	0.042386	0	0.0639731	0.0445604	0.0840704	0.0682602	0.0398933	0	0.0389615	0	0	0	0	0	0	0.0313913	0.0293607	0.0382326	0.23587	0.0331765	0.15514	0.137721	0.262299
CCTCACAAGAGCATTA_1	0.07	0.12201	0.11165	0.0488482	0.0732442	0.045505	0.0692871	0.0702157	0	0	0.150876	0.0623162	0.0671126	0.0898095	0.0902069	0.0930762	0	0	0	0.0454926	0.0379683	0	0	0	0	0.0293247	0	0	0.0552422	0.0383919	0	0.0580813	0	0.0316405	0.0229103	0	0.0242083	0.0209697	0	0	0	0.0316014	0.0351148	0.0390543	0.143093	0	0.595688	0.607851	0.211427
CCTCACACATGATCTG_1	0	0.139716	0.0878312	0.043868	0.0795611	0	0.0557624	0.0515425	0.125524	0	0.169054	0.082188	0.060973	0	0.089908	0.150619	0.0594627	0	0	0.0420413	0	0	0	0	0	0.0322424	0.0362105	0.0367159	0.0566377	0	0.075662	0.0608211	0	0	0.0374615	0	0	0	0.0312424	0	0	0	0	0.0362287	0.276593	0	0.163677	0.20127	0.322551
CCTCAGTAGTGTAGTA_1	0.0627424	0.117221	0.1043	0.0605743	0.0812937	0.0433828	0.0500825	0.0489804	0	0.0706667	0.159194	0.0759573	0.0987342	0.0986667	0.0418851	0.0992762	0.0628922	0	0	0	0.0316944	0.072734	0	0	0	0	0	0	0	0.0337179	0.0722551	0.0563963	0	0.0233007	0.0235064	0	0	0	0	0	0	0.0223551	0.0255464	0.0362016	0.200463	0	0.576194	0.554005	0.177794
CCTCATGCAGCCTACG_1	0.0568939	0.0652941	0.104099	0.0377195	0.0466403	0.0427624	0.0399868	0.0620719	0	0	0.0903566	0.0412564	0.0334144	0	0.0325057	0.124124	0.0628922	0	0	0.0412537	0	0.0722308	0	0	0	0.0310866	0.0239912	0	0.0560849	0.0502271	0.0759014	0.0570346	0.0336267	0.0347124	0.0299231	0.0354031	0	0	0	0	0.0803611	0.0350072	0.0420328	0	0.248917	0	0.164989	0.098045	0.24137
CCTCATGTCTGAGCAT_1	0.0422879	0.0856863	0.0867068	0.0469901	0.0663663	0.0398284	0.0620198	0.0724837	0	0.0248667	0.169403	0.0238803	0.0841937	0.0957143	0.0394943	0.0932381	0.0576196	0	0	0.0392684	0	0	0	0	0	0.0281732	0	0	0.0609731	0.0324029	0.0764413	0.0631667	0	0.0209542	0	0.0190853	0.0186667	0	0	0	0	0.0197536	0.0271694	0.030876	0.148083	0	0.542742	0.45541	0.18976
CCTCATGTCTTTGCTA_1	0.034947	0.102931	0.0927658	0.0608482	0.0629274	0	0.0512937	0.0476078	0	0	0.152465	0.0436752	0.0688108	0	0.0660805	0.132533	0	0	0	0.0400088	0.0312659	0	0	0	0	0.0292597	0.0282456	0	0	0	0.0735055	0	0	0	0	0	0	0.0405758	0	0	0	0	0.0299126	0	0.219102	0	0.66386	0.570374	0.242472
CCTCCAAAGCCGAACA_1	0.0470606	0.127436	0.105344	0.0477096	0.0547855	0.0380858	0.0452145	0.0804248	0	0.027	0.172527	0.0538803	0.0876306	0.191095	0.0424368	0.093219	0.0641196	0	0	0	0.0305238	0.0713077	0	0	0	0	0.0186491	0	0.054824	0	0.0729202	0.0587236	0.0310667	0	0.0216154	0.0195814	0	0	0	0	0	0	0.0357923	0.0394961	0.279509	0.0180588	0.622935	0.458306	0.231734
CCTCCAATCCCTCTCC_1	0	0.130897	0.0916962	0.0583201	0.0699274	0	0	0.0478562	0	0	0.182891	0.0602137	0.0786036	0	0.0947701	0.131743	0.0593667	0	0	0.0418968	0	0	0	0	0	0.0320303	0.0382281	0	0.0565362	0	0.07623	0.0615589	0	0	0	0	0	0	0	0	0	0	0	0.0361163	0.221806	0.0386176	0.140882	0.132892	0.278314
CCTCCAATCGTTCAGA_1	0.0716212	0.167289	0.104774	0.0550495	0.0744884	0.0414323	0.0576304	0.0814118	0	0.0844333	0.136178	0.0441282	0.0844189	0.132857	0.0486667	0.0936952	0.0587392	0	0	0	0.0325357	0.0709663	0	0	0	0	0	0	0.0558737	0	0.0725869	0.0587947	0	0	0	0.032938	0	0	0	0	0	0.0238913	0.0334098	0.0330891	0.149509	0	0.495796	0.519644	0.176218
CCTCCTCAGACGCAGT_1	0.0503712	0.0879559	0.0981751	0.0411716	0.0802013	0.0403993	0.0617525	0.0548039	0.103952	0	0.179209	0.0472051	0.0638018	0.024619	0.10677	0.136543	0.0581961	0	0	0.0387345	0	0.0697612	0	0	0	0.0273896	0.0464825	0	0.0543168	0	0.0788545	0.058685	0.0341822	0	0.0230897	0	0	0	0	0	0.0631389	0	0.0251913	0.0301744	0.309657	0.0386569	0.189118	0.164122	0.319181
CCTCCTCTCGTCTCAC_1	0	0.120402	0.09227	0.0666304	0.0540594	0.039033	0	0.0573987	0.120381	0	0.15414	0.0569487	0.0941577	0	0.193046	0.201371	0.0597196	0	0.027373	0.0475221	0	0	0	0	0	0.0402857	0.0512807	0	0.06406	0.036326	0.08418	0.0702561	0.0400178	0	0.039141	0	0	0	0	0	0	0	0.0294372	0.0394922	0.249574	0.0331078	0.122312	0.136288	0.257175
CCTCTAGTCTGAGTCA_1	0.0517045	0.166838	0.097846	0.0521419	0.0653696	0.0404653	0.0526634	0.0533922	0	0	0.202225	0.0785214	0.108027	0.09	0.0624368	0.0950476	0.0599569	0	0	0	0	0.0704808	0	0	0	0	0	0.0325	0	0	0.0721127	0.0562114	0	0	0.0229231	0	0	0	0	0	0.0293333	0	0.0342022	0.0354961	0.196176	0.034402	0.62186	0.483964	0.244523
CCTCTCCAGGGTAATT_1	0.0495985	0.0909608	0.0761878	0.0616634	0.0799571	0.0421881	0.0474983	0.0490131	0.10419	0	0.120535	0.0937265	0.0564009	0.10419	0.148241	0.140114	0	0	0	0	0	0	0	0	0	0	0.0379649	0	0	0	0	0.0594329	0	0	0	0	0	0	0	0	0	0	0	0.0366512	0.347074	0.037951	0.302194	0.236626	0.36141
CCTGCATCATACTTTC_1	0.0413712	0.0761814	0.092308	0.0518482	0.0619604	0.0422145	0.0555083	0.0407059	0.152	0.0329	0.172264	0.0356667	0.0717973	0	0.135092	0.13981	0.0580922	0	0	0.0399794	0.0312262	0	0	0	0	0	0.0345351	0	0	0.0365714	0	0.0561565	0.0286533	0	0	0.0405736	0	0	0	0	0.06625	0.028	0	0.0387636	0.373722	0.0633922	0.276022	0.20482	0.328215
CCTGCATGTCGCGTTG_1	0	0.0433431	0.0847173	0.0486304	0.0831485	0.0486304	0.0486304	0.0586863	0.135762	0	0.158729	0.0309829	0.0355586	0.104048	0.0747241	0.140381	0	0	0	0	0	0	0	0	0	0	0.0381228	0	0	0	0	0	0	0	0	0.0306124	0	0	0	0	0.0728889	0	0	0.0366395	0.359935	0.0368725	0.189129	0.219761	0.402127
CCTGCATTCTCAAAGC_1	0.0275833	0.103525	0.0868819	0.0692145	0.102211	0.0636601	0.0506502	0.0609608	0	0.0613	0.168395	0.125128	0.131707	0	0.115759	0.270819	0.0708373	0	0	0.0737375	0.0346071	0	0	0	0	0.0636147	0.0642281	0.0526364	0.071528	0.0364066	0.0991017	0.0779085	0.0585822	0	0.0606282	0.0275581	0	0	0	0	0	0.0276739	0.0717268	0.0418915	0.13438	0	0.0415591	0.0895045	0.137627
CCTGTTGAGGTAATCA_1	0.0530833	0.143461	0.0866709	0.0460099	0.0586832	0.0449538	0.0522442	0.0750784	0	0.0348333	0.157558	0.0400598	0.0942613	0.154619	0.0571494	0.101771	0.0613647	0	0	0	0.0365952	0.0731122	0	0	0	0	0.0207105	0	0.058646	0	0.0721612	0.0608476	0	0	0	0.0338915	0	0.0214697	0	0	0	0.0219203	0.0375137	0.0382791	0.248444	0.0203627	0.699806	0.525883	0.21735
CCTGTTGCACTACCGG_1	0.0328712	0.109441	0.114319	0.0636271	0.0475974	0.0384422	0.0564917	0.049732	0	0	0.163891	0.0853419	0.100437	0	0.129483	0.217829	0.062051	0	0.0259524	0.0563451	0	0	0	0	0	0.0532338	0.051693	0	0.0787909	0.0356703	0.0947543	0.0891545	0.06616	0	0.0368462	0	0	0	0.0353838	0	0	0	0.028459	0.0378178	0.101509	0	0.081043	0.0908288	0.144946
CCTGTTGTCACCTTAT_1	0.0365152	0.13298	0.10904	0.0471947	0.0854983	0	0.0427327	0.054366	0	0.0267333	0.183419	0.0999145	0.119865	0.163048	0.0593563	0.104114	0.0591255	0	0	0.0394336	0.0304921	0.070141	0	0	0	0.0284156	0	0	0	0	0	0	0.0345156	0	0	0	0	0.0177879	0	0	0	0.0201594	0.036	0	0.246556	0	0.573989	0.599536	0.233251
CCTTCAGAGCCTAACT_1	0.0492803	0.0917108	0.0838776	0.0528086	0.0612607	0.0395017	0.0518383	0.0361046	0	0	0.138907	0.0380855	0.0664279	0.139476	0.0308161	0.105457	0.0621647	0	0	0.0461062	0	0	0	0	0	0.0301169	0.0351228	0	0.0556211	0	0.0753208	0.060378	0	0	0.0289808	0	0	0.0353182	0	0	0.0555833	0	0	0.0355775	0.219824	0	0.385215	0.338865	0.179907
CCTTCAGAGTAGAATC_1	0.0639545	0.0641471	0.100213	0.0620759	0.0541914	0.040033	0.0681848	0.0365686	0	0	0.0754419	0.0386923	0.0459099	0	0.103057	0.13039	0.0641118	0	0	0.0577139	0	0	0	0	0	0.0410649	0.0442105	0	0.0580124	0.0382784	0.0763537	0	0.0291778	0	0	0.056907	0	0	0	0	0	0.0313768	0.0509508	0.0322674	0.315917	0.020951	0.056129	0.122171	0.245432
CCTTCAGTCAAGAAAC_1	0.0767652	0.108137	0.0833819	0.0426667	0.0459472	0	0.0479175	0.0729804	0	0	0.222783	0.078	0.107185	0.130476	0.0532644	0.0934857	0	0	0	0	0	0	0	0	0	0	0	0	0	0	0	0.0621016	0	0	0.02925	0	0	0.045	0	0	0	0	0.0304426	0	0.20688	0	0.635602	0.544887	0.228932
CCTTCAGTCCCAGGCA_1	0	0.130333	0.100633	0.068868	0.0633432	0.0395677	0.0415875	0.0606667	0	0	0.159054	0.0891282	0.102171	0	0.139609	0.206629	0.0600373	0	0.0286587	0.055351	0	0	0	0	0	0.0435974	0.0540175	0	0.0650663	0.0369194	0.0854476	0.0747744	0.0414578	0	0.0412179	0	0	0	0	0	0	0	0.0406448	0.0380271	0.156435	0	0.10172	0.150901	0.205285
CCTTGTGCACTGCACG_1	0.0485303	0.152206	0.101945	0.0491683	0.0660957	0	0.048231	0.0607059	0	0	0.152062	0.0607692	0.104559	0.155905	0.0548161	0.104819	0.0585176	0	0	0.0406195	0.0378651	0.0698926	0	0	0.0161354	0	0	0.0376591	0	0.0320403	0.0715383	0	0	0	0	0	0	0	0	0.148458	0	0.0190362	0.0355355	0.0304922	0.193843	0	0.704559	0.448432	0.220924
CCTTTGGAGATGCTAA_1	0.0405379	0.0754167	0.094538	0.0539142	0.0784191	0.0433828	0.0529472	0.0403203	0.137333	0	0.162558	0.0566068	0.0680225	0	0.176	0.121352	0.0571451	0	0	0	0	0.0696635	0	0	0	0	0.0406053	0.0305682	0	0.0441868	0.0754319	0.0551748	0.03636	0.0247843	0	0.0172093	0	0	0.0148485	0	0.0151667	0.0340652	0	0.029938	0.32012	0.0411765	0.188892	0.185153	0.312291
CCTTTGGGTGATACAA_1	0.02875	0.0876324	0.0911667	0.0423564	0.06467	0.0396139	0.0689604	0.0664183	0	0	0.16855	0.0289316	0.0500495	0	0.107655	0.119267	0	0	0	0	0	0	0	0	0	0	0.036886	0	0	0.039315	0	0	0	0	0	0.0287519	0	0	0	0	0	0.0334275	0	0.0455659	0.311009	0.0638235	0.139656	0.164824	0.310986
CGAAGGAGTTCAGGTT_1	0.0316818	0.119225	0.125684	0.0542706	0.0664026	0.0371122	0.0371122	0.0738366	0	0	0.175008	0.0420256	0.094955	0.0565238	0	0.0924381	0.0609588	0	0	0	0.0322103	0.0727804	0	0	0	0	0	0	0	0	0.0724585	0.0566606	0	0	0.0243397	0	0	0	0	0	0	0.0232971	0.0473825	0.0327713	0.246954	0	0.565312	0.468541	0.201627
CGAAGGATCGAGCCAC_1	0.0601667	0.166471	0.111719	0.0681914	0.0594983	0.0449934	0.0533003	0.0538693	0	0	0.139194	0.0759573	0.111189	0.0914286	0.0417126	0.0945238	0.0600157	0	0	0	0.0367698	0.0720096	0	0	0	0	0	0	0.0552774	0.0334396	0.0721362	0.0581504	0	0.0228039	0	0	0	0.0212273	0.0201515	0	0	0.0218043	0.0473388	0.0319729	0.269269	0	0.600097	0.581716	0.243127
CGAAGTTGTACGGGAT_1	0	0.102995	0.0941941	0.0407591	0.0819901	0.0435908	0	0.0595882	0.133571	0	0.162333	0.0754017	0.114437	0.22981	0.154816	0.159981	0.0616725	0	0	0	0	0.0733638	0	0	0	0	0.0620088	0	0	0.0356923	0.0741878	0	0	0	0.0588397	0.0260465	0	0	0	0	0	0.0375217	0	0.038155	0.307037	0.0414706	0.237505	0.176311	0.297698
CGAAGTTGTGAGAGGG_1	0.0360833	0.120789	0.0874789	0.0560561	0.0523696	0.044066	0.0545215	0.040451	0.133381	0	0.186116	0.0887179	0.0734505	0.0157143	0.103425	0.119952	0.056898	0	0	0	0.0288095	0	0	0	0.0133333	0	0.0380526	0	0.0545259	0.0391099	0.0711174	0.0549187	0.0272267	0.0329216	0	0.0184651	0	0	0	0	0.078	0.017087	0.0215738	0.0372287	0.40238	0.0424412	0.232194	0.248423	0.385822
CGAATTGTCGGTAGAG_1	0.0477803	0.0834804	0.0913249	0.0427558	0.0761617	0.0485974	0.0638614	0.0733203	0	0	0.116806	0.0955641	0.0742523	0	0.0783908	0.11539	0	0	0	0	0.0378452	0	0	0.0220903	0.0199688	0	0.0348333	0	0	0.0333883	0	0	0.0328889	0	0	0.0569535	0	0	0	0	0	0.0217029	0	0.039314	0.305787	0	0.194387	0.20091	0.229251
CGAGAAGAGCAATAAC_1	0.0239697	0.114172	0.100236	0.0668086	0.0626502	0.0445875	0.0501254	0.0356863	0	0.0454	0.155814	0.0635556	0.0808694	0.0625714	0.033908	0.106314	0.0613216	0	0.0237619	0.0410855	0.0327143	0.0710385	0	0	0	0	0	0	0	0	0	0.0598171	0	0	0.0251538	0	0	0	0.0235152	0	0	0	0	0.0332636	0.217241	0	0.628892	0.526509	0.202997
CGAGAAGCACACCTTC_1	0	0.0857794	0.0969219	0.0644752	0.0537492	0.0399835	0	0.0354575	0	0	0.139543	0.044359	0.0621351	0.0979524	0.0946322	0.141133	0.0596529	0	0	0.0449676	0	0	0	0	0	0.0365368	0.0350351	0	0.0568385	0	0.0759656	0.0612154	0	0	0.0387051	0	0	0	0	0	0	0	0	0.0386783	0.109472	0	0.0916344	0.101455	0.269494
CGAGAAGCAGAGAGGG_1	0.0294621	0.115059	0.0928418	0.0448746	0.0636304	0.0399241	0.0465149	0.0359346	0.0970952	0	0.149279	0.0468034	0.0873018	0.0970952	0.110862	0.127419	0	0	0	0.0417581	0	0	0	0	0	0.0318268	0.0379825	0	0	0	0	0	0	0	0	0	0	0	0	0	0	0	0	0.043814	0.257639	0.0372549	0.134	0.12473	0.315836
CGAGAAGGTGTTCGTA_1	0.0306288	0.108637	0.0938608	0.049132	0.0776469	0.0501749	0.0744917	0.0604641	0	0	0.139116	0.145265	0.113595	0	0.194839	0.293514	0.0689451	0	0.0478095	0.0651091	0.0362024	0.0724471	0	0	0	0.0474719	0.0356316	0.064625	0.0936335	0.0595897	0.110746	0.0812256	0.0881333	0	0.0476859	0	0	0	0.0323939	0	0	0	0.0552623	0.0473992	0.0604815	0.0320882	0.0409355	0.0854505	0.143169
CGAGGAAAGAAACCCG_1	0.0401061	0.114627	0.0962595	0.0781782	0.115993	0.0529736	0.0586205	0.0536863	0	0.0316	0.203318	0.0815641	0.108252	0.102714	0.0728506	0.24459	0.0788706	0.0183759	0	0.0652979	0.0495159	0.0833494	0	0.0246042	0	0.0663723	0.0445175	0.03225	0.0896584	0.0511099	0.103911	0.093061	0.0642578	0.0250784	0.0631218	0.0239767	0	0.0798182	0.0320303	0	0	0.0181087	0.069541	0.044845	0.0156389	0.0317353	0.0420215	0.0792928	0.139161
CGAGGAAAGGAGGCAG_1	0.0329242	0.155176	0.103637	0.0551254	0.0534653	0.036033	0.0741881	0.0849477	0	0	0.135388	0.0597094	0.0800495	0.108286	0.0537931	0.0937143	0.0595412	0	0	0.0421593	0.0309127	0.0703109	0	0	0	0.0288745	0	0	0.0567205	0.0329963	0.0719468	0.0559959	0.0283022	0.0220131	0	0.0203411	0.0220417	0	0	0	0	0.0209275	0.0244699	0	0.262574	0.0328824	0.602581	0.558153	0.220822
CGAGGAACACCCTCTA_1	0.0494848	0.069848	0.0768797	0.0414917	0.0744851	0.0414917	0.0404884	0.0336928	0.126048	0	0.14024	0	0.0360676	0	0.126126	0.1366	0	0	0	0	0	0	0	0	0	0	0.0351842	0	0	0	0	0	0	0	0	0	0	0	0	0	0	0	0	0.0367364	0.35262	0	0.257677	0.210189	0.308785
CGAGGAAGTAGGAGTC_1	0.0624394	0.0957108	0.114709	0.0508185	0.0373399	0.0373399	0.0492475	0.0592288	0	0	0.156713	0.0535897	0.0964054	0	0.0232874	0.152048	0.0587137	0	0	0.0409145	0	0.0709455	0	0	0	0	0	0	0	0	0.0763662	0.0568008	0	0	0.0247821	0	0.0302917	0	0	0	0	0	0.0465355	0	0.223491	0	0.522075	0.54018	0.21289
CGAGGAATCTGGGCCA_1	0.0599924	0.1145	0.109068	0.0375314	0.0399637	0.0428845	0.0399637	0.0512418	0	0.0958	0.102721	0.0578803	0.0778964	0	0	0.0729238	0.0684412	0	0	0.0410855	0.0356389	0	0	0	0	0.0308398	0.0355877	0	0.0601263	0	0.0758013	0.0569187	0	0	0	0	0	0.0374394	0	0	0	0	0.0309781	0	0.0724259	0	0.140022	0.105523	0.119675
CGAGGCTAGGCATCGA_1	0.0391212	0.0784412	0.0895338	0.056066	0.0714752	0.0507492	0.0630924	0.0526667	0.114	0	0.140822	0.0495299	0.0568378	0.0185238	0.132621	0.145838	0.0576941	0	0.0164206	0.0383569	0.0290437	0.0695561	0	0	0	0	0.0369737	0.0303144	0.0540518	0.0413443	0.0712097	0.0550386	0	0	0	0.0193798	0.0122292	0	0	0	0.069	0.037442	0.0331311	0.0323682	0.380852	0.046902	0.282301	0.242045	0.445181
CGAGTGCTCTTAGCTT_1	0.0461212	0.102118	0.0853059	0.0806865	0.146238	0.056769	0.0510495	0.0612288	0	0.0477333	0.160907	0.110556	0.124604	0.137905	0.139529	0.249838	0.0835824	0.0200922	0.0189921	0.0452507	0.0421111	0.0875657	0.0169467	0.0249861	0	0.0369524	0.0662807	0.0575606	0.0869441	0.0730586	0.117152	0.103498	0.0594622	0.0431503	0.0798397	0.0522248	0	0.0447273	0.0242222	0	0	0.0198623	0.0667869	0.0504574	0.0359444	0.0175784	0.0642473	0.0921802	0.183271
CGAGTTAGTAGCGCTC_1	0.044	0.0871961	0.0758629	0.0494125	0.0587987	0.0423564	0.0527195	0.0352549	0.219381	0	0.182419	0.104795	0.0730631	0	0.103195	0.145352	0.0591902	0	0	0.0416313	0.0354365	0	0	0	0	0.0316407	0.0551053	0.0364167	0.0604037	0	0.0752269	0.0602561	0	0	0.0356795	0	0	0.0366667	0	0	0.0580556	0	0	0	0.291306	0	0.114817	0.158824	0.280415
CGATCGGAGTCCCAGC_1	0.049947	0.109843	0.105057	0.0578383	0.0528086	0.0372937	0.0452145	0.0582157	0	0	0.170535	0.0434359	0.0760946	0	0.0369195	0.0946	0.0586863	0	0	0	0	0.0709231	0	0	0	0	0	0.0377159	0	0.0343956	0.0725446	0.0592114	0	0.0245098	0.0246923	0.0233023	0	0.0251818	0	0	0	0.0236957	0.0343443	0.0372519	0.225963	0.0227647	0.462419	0.424009	0.205025
CGATCGGCAGAGTGTG_1	0.0270909	0.129	0.114422	0.0773333	0.128373	0.04167	0.0601551	0.0450719	0	0	0.166922	0.0887094	0.122455	0.108333	0.188724	0.238476	0.0808686	0.021305	0.0419683	0.0485664	0.0391071	0.0914375	0	0.0345833	0	0.0418182	0.0643333	0.0385682	0.0769317	0.0556117	0.101717	0.0848659	0.0560089	0.0221699	0.0576795	0.0313101	0	0	0	0	0.0270556	0.0211014	0.0384044	0.038124	0.0272593	0.0524412	0.0483441	0.0719144	0.131229
CGATCGGGTAACTAAG_1	0	0.139843	0.0802743	0.0691485	0.0547327	0.0397987	0.041802	0.0781373	0	0	0.177961	0.0628974	0.0861036	0	0.183874	0.211086	0.0601745	0	0.0292143	0.0559971	0	0	0	0	0	0.0442424	0.0551404	0	0.065501	0.0371758	0.0859953	0.0770752	0.04208	0	0.0421154	0	0	0	0	0	0	0	0.0414098	0.0382791	0.206583	0.0361569	0.132194	0.125171	0.242339
CGATCGGTCAATGTCG_1	0	0.108505	0.0787089	0.0618185	0.0465677	0.0481254	0	0.0616863	0	0	0.145767	0.111641	0.115374	0	0.142287	0.212067	0.0602647	0	0.0295794	0.0491622	0	0	0	0	0	0.0426926	0.0545614	0	0.0657867	0.0373443	0.0863552	0.0706341	0.0424889	0	0.0427051	0	0	0	0	0	0	0	0.0309563	0	0.160306	0	0.133753	0.116005	0.216285
CGATCGGTCGTTCTAT_1	0	0.114725	0.0728059	0.0507261	0.0647657	0.039703	0.0524422	0.0729216	0.0939048	0	0.144403	0.0639829	0.0657072	0	0.0812759	0.136371	0.0591	0	0	0.0414956	0	0	0	0	0	0.0314416	0.0376491	0	0.0562547	0	0.0781033	0.0600691	0	0	0.0350897	0	0	0	0	0	0	0	0	0.038655	0.25487	0.0299216	0.158022	0.134671	0.246037
CGATGCGAGATAACGT_1	0.0986439	0.0743676	0.126129	0.0672442	0.0643003	0.036934	0.0656304	0.079634	0	0.0393667	0.17714	0.0313162	0.0601036	0	0.107529	0.102371	0.0606118	0	0	0	0.031996	0.0724968	0	0	0	0	0	0	0.0555921	0.0385495	0.072374	0	0	0	0	0.0342713	0	0	0	0	0.0339722	0.031913	0.034929	0	0.179769	0.0323922	0.161032	0.178743	0.281955
CGATGCGAGCCTTTCC_1	0.0234015	0.0910098	0.0988755	0.0507294	0.0570198	0.0491188	0.0807063	0.0887255	0.115762	0	0.105039	0.0474872	0.0588378	0.059	0.0917701	0.0967905	0	0	0	0.0408643	0.0371468	0	0	0	0	0.0305152	0.0228333	0	0.0607681	0	0	0.0567663	0.0299867	0	0	0.0417984	0.0299375	0.0251364	0.0227576	0	0.0700278	0.0236739	0.0475137	0.0329729	0.347509	0.0227353	0.158774	0.178617	0.311138
CGATGCGAGGGTTAGC_1	0.025803	0.0856373	0.114006	0.0458251	0.0809076	0.0405908	0.0533201	0.0768431	0.137333	0.0282333	0.157729	0.063812	0.0550225	0	0.116264	0.186124	0.061298	0	0.0196746	0.0395664	0	0.0730577	0	0	0	0	0.0602281	0	0	0.0463736	0.0718513	0.0574106	0	0.0409346	0.0473269	0.0198682	0.0207708	0	0	0	0.0246944	0.0204855	0.0282732	0	0.294241	0.0325588	0.175785	0.173333	0.273712
CGATGCGGTGTGAATA_1	0.0326061	0.138417	0.101141	0.0463696	0.0451518	0	0.0492541	0.0750392	0	0.0432	0.165295	0.0638889	0.10532	0.0594286	0.0509195	0.104533	0	0	0	0	0	0	0	0	0	0	0	0	0	0	0.0762707	0	0	0	0	0	0	0	0	0	0	0	0.0527486	0	0.329083	0	0.63971	0.574171	0.221305
CGATGCGGTTGATGTC_1	0.0231818	0.0974167	0.094692	0.0468218	0.0499241	0.0448647	0.0640495	0.0463922	0	0.0127333	0.187938	0.0575726	0.0867117	0.0298095	0.076046	0.136752	0.0569059	0	0	0.0381947	0.0288254	0.0694679	0	0	0	0	0.0302544	0.0301061	0	0.0410879	0.0711236	0.0549268	0	0.0185752	0	0.0321008	0	0	0	0	0	0.0171159	0.0215956	0.0373837	0.390537	0.0338922	0.247118	0.27473	0.240836
CGATGCGTCGTTGCCT_1	0.0325833	0.155426	0.0957848	0.0584818	0.0789241	0.0396205	0.0412838	0.0930588	0	0	0.166023	0.0821026	0.10145	0	0.168402	0.203248	0.0600686	0	0.0287857	0.0485723	0	0	0	0	0	0.0418268	0.0542719	0	0.0651656	0.036978	0.0855728	0.0698211	0.0416	0	0.0414231	0	0	0	0	0	0.0705833	0	0.0304098	0.0383837	0.199991	0.0364216	0.189129	0.144824	0.229277
CGATGGCGTACAGTAA_1	0.0344242	0.117451	0.0993228	0.0613663	0.0812574	0	0.0420858	0.0512549	0	0.0324667	0.131969	0.0467265	0.0923874	0.122238	0.0398161	0.0995143	0	0	0	0	0	0	0	0	0	0	0	0.0323485	0.0551636	0.041359	0.0720501	0.0561301	0	0.0311569	0	0.0208527	0	0.0203939	0	0	0	0.037471	0.0248306	0.0317597	0.282333	0.0196667	0.553387	0.525342	0.237749
CGATGGCGTGGGATTG_1	0.105705	0.0433431	0.0946582	0.0899142	0.0474785	0.0707426	0.0727888	0.0498889	0	0	0.152527	0.0742393	0.0436396	0	0.0339655	0.0580571	0.0647373	0	0	0	0.038631	0.0724343	0	0.0305486	0	0	0	0.0614697	0.0828427	0.0563883	0.126674	0.093685	0.0750444	0.0497451	0.0444744	0.0306124	0.0496458	0.0488636	0.0323131	0	0	0.0350217	0.105694	0.0449457	0.0315093	0	0	0.0367793	0.0693757
CGCATAAAGCAACCAG_1	0.0303409	0.0673137	0.0861013	0	0.0582574	0.0472805	0.0415908	0.0350392	0.138714	0	0.151636	0.0521111	0.0480991	0.102619	0.0751724	0.139114	0.0604765	0	0	0	0	0.0723862	0	0	0	0	0.0568158	0	0	0.0391648	0.0739734	0	0.0340578	0	0.0305449	0	0	0	0	0	0	0.0331304	0	0.0467171	0.255972	0	0.17214	0.168523	0.310249
CGCATAACATGTGGCC_1	0.0367045	0.116431	0.0873945	0.0685446	0.0544257	0.0358944	0.0563927	0.0508235	0.0389524	0.0288667	0.15807	0.0629658	0.0936126	0.105667	0.0495862	0.0931619	0.0621235	0	0	0.0396224	0.030746	0.0702436	0	0	0	0	0	0	0	0	0	0.0603354	0	0	0	0.0200155	0	0.0187576	0	0	0	0	0.0284809	0.0453605	0.248741	0	0.591366	0.553027	0.203229
CGCATAATCGTAGCTA_1	0.0210606	0.103069	0.109344	0.0829307	0.111208	0.0424191	0.0863168	0.0695294	0.236952	0.0752667	0.164922	0.146803	0.125806	0.247952	0.145529	0.179705	0.0605843	0	0	0	0	0.0724744	0	0	0.0306042	0	0.0390702	0	0.0586894	0.0417033	0.0836901	0.0644939	0.0256533	0.0181176	0.0525128	0.0157209	0	0	0	0	0	0.0166087	0.0212131	0.0375	0.0137222	0.0363627	0.116065	0.0893784	0.160314
CGCATAATCTTTACAC_1	0.0339091	0.0714804	0.0968333	0.0598482	0.0575149	0	0.052297	0.027	0	0	0.10169	0.0322222	0.072964	0.125048	0.0356322	0.121552	0.0639196	0	0	0.0419971	0	0.0715337	0	0	0.0555729	0	0	0	0	0.0478462	0.0731408	0	0.0316933	0.0485098	0	0.0385116	0	0	0	0	0	0.0315797	0.0286393	0	0.285694	0	0.160419	0.182356	0.264585
CGCCAGACACCCAAGC_1	0.0322879	0.117632	0.088903	0.0547954	0.0723036	0.0348977	0.0496073	0.0511569	0	0	0.159682	0.0323419	0.0962568	0.152143	0.0894943	0.0975429	0	0	0	0.0448879	0.0397103	0	0	0	0.0152708	0	0	0	0	0.0317363	0	0.0590122	0	0.0197647	0.0200385	0	0	0.0141818	0	0	0	0.0218696	0.0325792	0.0320078	0.234694	0	0.680215	0.493437	0.197602
CGCCAGATCCCGAACG_1	0.0241742	0.0811373	0.106407	0.0590561	0.0668284	0.0419076	0.05333	0.0606928	0	0	0.184225	0.0883077	0.0701622	0.228667	0.0814828	0.0941429	0	0	0	0	0	0	0	0	0	0	0.0382281	0	0.0560228	0.0395165	0.0726995	0.0591707	0	0	0	0.0341395	0	0.0266818	0	0	0.0697778	0.0338261	0	0.0333682	0.454009	0.0378627	0.256538	0.272401	0.351992
CGCCATTGTGCCTACG_1	0	0.05975	0.0726498	0.0492244	0.0664785	0.0406073	0	0.0350784	0.13	0	0.159946	0.0503419	0.0559505	0	0.0732529	0.120457	0	0	0	0	0	0	0	0	0	0	0.0381228	0	0	0.0471355	0	0	0	0	0	0	0	0	0	0	0	0.0329275	0	0	0.314102	0.036598	0.201161	0.176716	0.323556
CGGAACCGTACGAAAT_1	0.0501061	0.0847647	0.10492	0.056396	0.0726898	0	0.0699736	0.0582353	0	0	0.163333	0.0399316	0.0797027	0.0321429	0.066954	0.121076	0.0618471	0	0	0.0410678	0.0378135	0.0735064	0	0	0	0.0280736	0.0562105	0.0313977	0	0.0393663	0	0	0	0.0333791	0.0350256	0	0	0	0	0	0	0.0381159	0.0372951	0	0.181	0.0386765	0.625441	0.471811	0.191695
CGGAACCTCTCTCGAC_1	0.0298561	0.0746225	0.0813755	0.0536205	0.070066	0.0400957	0.0468581	0.0503203	0.13381	0	0.16169	0.0899316	0.0656126	0	0.141632	0.132714	0	0	0	0	0	0	0	0	0	0	0.0363246	0	0	0	0.0738732	0	0.0337733	0	0	0	0	0	0	0	0.0605833	0	0.0311967	0	0.371148	0	0.25028	0.197072	0.412401
CGGAATTGTCCTACGG_1	0.0515833	0.119417	0.104489	0.0535347	0.0682079	0.04067	0.0422244	0.0633333	0.107857	0	0.180752	0.0263932	0.0315676	0.134571	0.214494	0.185248	0.0594824	0	0	0.0486283	0	0	0	0	0	0.0322857	0.0378509	0	0.0566584	0.0368425	0.0756933	0.0663374	0	0.0288758	0.0375897	0	0	0	0	0	0	0	0.0321475	0	0.227074	0.0327941	0.110677	0.125779	0.255215
CGGAATTTCTACACTT_1	0	0.0780392	0.10077	0.0550924	0.0702541	0.0395842	0.066703	0.0745621	0	0	0.149217	0.105573	0.0775631	0	0.0820115	0.188286	0	0	0	0	0	0	0	0	0	0	0.0375175	0	0.0572547	0.0400256	0	0.0581829	0	0	0	0	0	0	0	0	0.0740833	0.0348333	0	0	0.30638	0.0385	0.174785	0.216063	0.348853
CGGCAGTTCGCCATAA_1	0.0485909	0.12402	0.0968439	0.0586238	0.0569604	0.0423795	0.0582574	0.0779804	0	0.0375333	0.11686	0.0759316	0.092045	0.0513333	0.0450575	0.0979714	0	0	0.0218889	0.0454189	0	0.0723205	0	0	0	0.0298182	0	0	0.0600787	0	0.0722879	0.0606504	0	0	0.023641	0.0312248	0	0.0383939	0	0	0	0	0.0313224	0	0.187352	0	0.645505	0.413437	0.193331
CGGGACTAGACAGCGT_1	0.0236288	0.131819	0.0987827	0.045495	0.062165	0.0373828	0.0453201	0.0752092	0.146857	0	0.205845	0.0875385	0.0624369	0.0604286	0.0897011	0.152	0	0	0	0	0.0292897	0	0	0	0.0145938	0	0.0369298	0	0.0550269	0.0388095	0.0725869	0.0568272	0.0283022	0.0193399	0.0297949	0.0326434	0.0135208	0	0.014798	0	0	0.0294638	0.0244699	0.037655	0.364713	0.0376961	0.230495	0.188806	0.374266
CGGGACTCAATAGTGA_1	0.0575909	0.114966	0.0896392	0.0408713	0.0408713	0.0371023	0.0563498	0.0425752	0	0	0.228047	0.0815128	0.0722658	0.110762	0.0618391	0.094	0.0585725	0	0.0227302	0	0	0	0	0	0	0	0.0383509	0	0	0.0341832	0.0724538	0.0566545	0	0	0	0.0228527	0	0	0	0	0	0	0.0262404	0.0462752	0.367861	0.047549	0.110333	0.197342	0.296268
CGGGCATCAAATTGCC_1	0.0288561	0.108681	0.0725549	0.0653828	0.0776898	0.047736	0.0396601	0.047549	0	0	0.14255	0.0541538	0.065991	0	0.0829195	0.216819	0.0746098	0	0	0.0508879	0	0.0761875	0	0	0	0.0452251	0.0775526	0.0362614	0.0734161	0.044044	0.094493	0.075372	0.0495867	0	0.0681026	0.033907	0	0	0	0	0	0	0.0409508	0	0.0374444	0	0.0409355	0.0561622	0.123342
CGGGCATTCACCTCTG_1	0.0461515	0.0946225	0.11911	0.0674587	0.0606205	0.0451617	0.0511386	0.0804771	0	0.0263333	0.173574	0.0492821	0.073045	0	0.160138	0.0871238	0.0617216	0	0	0	0	0	0	0	0	0	0	0	0.0547826	0.0405238	0.0717621	0.0557561	0.0277778	0	0	0.0564729	0	0	0.0177374	0	0.07575	0.0358188	0.0395847	0.0395116	0.257935	0.0178627	0.142882	0.136779	0.237494
CGGGTGTCAGCGGTCT_1	0.0657879	0.138775	0.0905527	0.0523762	0.0521056	0.0427195	0.0427195	0.106222	0	0.0872	0.137326	0.100017	0.0931261	0	0.0777701	0.115857	0.0619098	0	0	0.0579263	0.0333095	0.0712788	0	0	0	0.0493983	0	0	0	0	0	0.058939	0.0373067	0	0.0331923	0	0	0.0696818	0	0	0.0431667	0	0.0277705	0	0.160194	0	0.506602	0.491446	0.201379
CGGTCAGAGCGAAACC_1	0.029553	0.0913627	0.0874916	0.0479109	0.048462	0	0.0465941	0.0341373	0	0	0.130752	0.0952735	0.111171	0.0976667	0.0324253	0.0867333	0	0	0	0	0	0	0	0	0	0	0	0	0	0	0.0738106	0.0584167	0	0	0	0	0	0	0	0	0	0	0	0	0.251731	0	0.496032	0.445991	0.191246
CGGTCAGGTGGATTTC_1	0.0313333	0.0863529	0.0835443	0.0542178	0.0979406	0.0459604	0.0481452	0.0562092	0.139429	0	0.167217	0.0545299	0.0659279	0	0.158069	0.141267	0.0594353	0	0	0.042	0	0	0	0	0	0.0321818	0.0376491	0	0.0588282	0.0382198	0.0772958	0.0629431	0	0.0313333	0.0372821	0.0313953	0	0	0	0	0	0	0	0.037031	0.235602	0.0612941	0.133419	0.167419	0.271147
CGTAAGTGTTGTAGCT_1	0.035447	0.150725	0.102711	0.0519175	0.0622211	0.0512508	0.0509571	0.0595425	0	0.0649333	0.137279	0.0636581	0.118689	0.216286	0.0858966	0.0945238	0.0581549	0	0	0	0.0313532	0.0719776	0	0	0	0	0	0	0	0.0334029	0	0.0562215	0	0.0227386	0	0	0	0	0	0	0	0.0217319	0.0250765	0.040655	0.147694	0.0201078	0.571806	0.529991	0.222831
CGTAATGAGACTCGAG_1	0.0265455	0.054049	0.082057	0.0486106	0.0845215	0.0419604	0.0439736	0.0430392	0.126476	0	0.178434	0.038453	0.0569595	0	0.105276	0.148724	0.0571235	0	0	0.0385221	0.0292659	0.0702917	0	0	0	0	0.041307	0	0.0550021	0	0.0712973	0.0593659	0	0	0.0195833	0.017124	0	0	0	0	0	0	0.0222022	0.0298953	0.405565	0.0512255	0.260043	0.221653	0.420226
CGTAATGCAAGCGAGT_1	0.0197424	0.0921373	0.099057	0.0520627	0.0728713	0.0403696	0.058571	0.0549804	0.139286	0	0.158667	0.0643675	0.0804775	0.019	0.0861724	0.144467	0.0612137	0	0	0.0383864	0	0.0695721	0	0	0.0140521	0	0.0380526	0	0.0540725	0.0378095	0.071784	0.0557846	0.0262533	0	0	0.0167674	0	0	0	0	0	0.0304493	0.0239016	0.0382636	0.382917	0.0370686	0.243065	0.212374	0.357455
CGTAGTAGTTCGGTCG_1	0.0322045	0.0829608	0.0997089	0.0794653	0.0882112	0.0574719	0.0808317	0.0386863	0.160143	0	0.199574	0.0420684	0.0507703	0.241476	0.192437	0.123371	0.061149	0	0.0302698	0.0393215	0.029004	0	0	0.0301944	0	0	0.0152895	0.0302765	0.0597578	0	0.0733036	0.0606402	0.03696	0.0354314	0.0304103	0.0218372	0	0.038697	0.0140707	0	0	0	0.0332732	0.0498798	0.031037	0.0315098	0.0942151	0.0831261	0.141206
CGTAGTATCTCCCTAG_1	0.0330227	0.0452696	0.063384	0.0406337	0.06467	0.0406337	0	0.0481046	0.135571	0	0.15945	0.0504786	0.0473874	0	0.0977471	0.13741	0	0	0	0	0	0	0	0	0	0	0.0379474	0	0	0	0	0.0593476	0	0	0	0	0	0	0	0	0	0	0	0.0454806	0.332963	0	0.224667	0.175455	0.292655
CGTCAAAAGGTCTACT_1	0.0635985	0.0707549	0.0897405	0.0584356	0.0728416	0.0429505	0.0890726	0.0635817	0.140762	0.0776333	0.125364	0.0682479	0.0878468	0	0.12023	0.079819	0.0620471	0	0.036746	0.0393245	0.0392302	0	0	0	0	0	0.0182544	0	0.0547308	0.0382015	0.0762833	0.0570772	0.0376178	0	0	0.0192326	0	0	0.0174848	0	0.0780833	0.0312246	0.039612	0	0.265722	0.0395686	0.0799247	0.139428	0.246794
CGTCAAACAGCTATAC_1	0.0445379	0.152412	0.105502	0.049967	0.0789868	0.0362211	0.0580429	0.061268	0.0853333	0	0.139442	0.0833248	0.104086	0	0.0551609	0.100933	0.058049	0	0	0	0.0311389	0	0	0	0.0194479	0	0	0.0323144	0	0.0332051	0.072036	0.0606585	0	0.0223856	0.022609	0	0.0232292	0.0202576	0	0	0	0.0213406	0.0295628	0.0370039	0.261065	0	0.618785	0.575923	0.210624
CGTCAAATCCCTTGTG_1	0.0475152	0.142284	0.122692	0.0569736	0.0680066	0.0382442	0.058429	0.0686013	0.123905	0	0.174775	0.0599829	0.10064	0.137905	0.170805	0.160819	0.0635451	0	0.0254762	0.0461121	0	0	0	0	0	0.0382165	0.0384386	0	0.0625756	0.0354505	0.0823099	0.0708821	0.0378933	0.0309804	0.0360769	0.0479535	0	0.0401818	0	0	0	0	0.0421202	0	0.0842593	0.0324706	0.104892	0.0918468	0.139814
CGTCAAATCCTAAACG_1	0.0305682	0.0485931	0.110483	0.0599934	0.0580231	0.0341452	0.0612112	0.0301373	0.0962381	0.0662333	0.137209	0.0309829	0.0371171	0.0962381	0.11169	0.165067	0	0	0.0143175	0.043413	0.0279921	0	0	0	0	0.0335455	0.0534298	0	0.0536729	0.0375495	0.0737637	0.0545	0	0.0177386	0.0291603	0.0152713	0	0	0	0	0.0733889	0.0293406	0.0317104	0.0286512	0.378111	0.0728039	0.176742	0.190599	0.315946
CGTGATAAGTAGGGTC_1	0.0331288	0.0822402	0.07677	0.053462	0.079505	0.0400429	0.0415215	0.064915	0	0	0.127829	0.0300427	0.065	0	0.163655	0.17139	0.0603196	0	0	0.0453304	0	0	0	0	0	0.0370693	0.036114	0	0.0575424	0	0.0770297	0.0625976	0	0	0.0430641	0	0	0	0	0	0	0	0	0	0.133722	0	0.0902366	0.143568	0.200492
CGTGATACACGCGTCA_1	0.0294697	0.100123	0.0787932	0.053901	0.0503564	0	0.0621353	0.0513007	0	0	0.140744	0.0408803	0.0506982	0	0.0243103	0.0888857	0.0628059	0	0	0.0470708	0	0	0	0	0	0.0396234	0.0237632	0	0.0560311	0	0.0747449	0.0662297	0	0	0.0337051	0	0	0	0	0	0	0	0	0	0.137065	0	0.275742	0.277905	0.143138
CGTGATACAGTTCTAG_1	0.0256515	0.119074	0.0999662	0.0583036	0.0606172	0.0366205	0.0548845	0.0549608	0	0.0362	0.111853	0.0684786	0.0898919	0	0.0322299	0.0974762	0.0573098	0	0	0	0	0	0	0	0	0	0	0	0.0543644	0	0.0722254	0.0619817	0	0	0	0.0178605	0	0	0	0	0	0	0.0254426	0.0321938	0.243824	0.0158824	0.646484	0.430063	0.226593
CGTGATAGTCTTTCAT_1	0.0441515	0.153814	0.0972574	0.044165	0.0888977	0.041967	0.0579967	0.0713595	0.0331429	0	0.202512	0.0710513	0.10132	0.0331429	0.0683678	0.0912286	0	0	0	0	0.0302619	0	0	0	0	0	0	0	0	0.0323956	0	0.0569919	0	0.0209412	0	0	0	0	0	0	0.0218333	0.0197391	0	0.0308682	0.219157	0	0.612785	0.58286	0.227107
CGTGATATCCATCACC_1	0	0.153225	0.0918354	0.0605512	0.0624026	0.0393993	0.0488647	0.0739346	0	0	0.199302	0.079906	0.107725	0	0.134299	0.206086	0.0599373	0	0.028254	0.048177	0	0	0	0	0	0.0412468	0.053807	0	0.0647495	0.0367326	0.0850485	0.0692764	0.0410044	0	0.0405641	0	0	0	0	0	0	0	0.0300437	0	0.187731	0.0361569	0.126269	0.138239	0.222412
CGTGATATCGCGTTTC_1	0.0407879	0.104995	0.100078	0.0523762	0.0782673	0.0446931	0.063571	0.0430261	0	0	0.185527	0.0831624	0.0783423	0	0.0814253	0.118086	0	0.0235887	0	0	0	0.0727308	0	0	0	0	0.0371228	0	0	0.0385275	0.0742316	0.0597907	0	0.0318824	0	0.0406822	0	0	0	0	0	0.0234348	0.0263607	0.0469612	0.429	0.0388137	0.332226	0.289054	0.419568
CGTGCTTAGAGCCATG_1	0	0.113078	0.0962068	0.0713597	0.0604356	0.0620165	0.0412772	0.0636732	0	0	0.162465	0.0664701	0.0975225	0	0.181839	0.202638	0.0617235	0	0.0271508	0.0713953	0	0	0	0	0	0.055316	0.0669474	0.0472348	0.0733665	0.0362234	0.0911268	0.0774533	0.0547956	0	0.0455128	0	0	0	0	0	0.0705278	0	0.0648743	0.0469922	0.109954	0	0.095129	0.100158	0.150782
CGTGCTTAGCAAGCCA_1	0.0621061	0.082402	0.0777827	0.0491023	0.0671155	0.0394785	0.0547096	0.0776144	0	0	0.12886	0	0.0411081	0.0906667	0.0307356	0.0931524	0	0	0	0	0.0350556	0	0	0	0	0	0	0	0.0571884	0.0368205	0.0735806	0.0619024	0	0.0288366	0.0289359	0	0	0.0352121	0	0	0	0.0419855	0	0	0.216185	0	0.565699	0.324396	0.169184
CGTGCTTCACCCAATA_1	0.0244091	0.130436	0.10289	0.0468647	0.06767	0.0405215	0.0465017	0.0865556	0	0	0.170736	0.0653846	0.0731306	0	0.062954	0.106133	0.0612098	0	0	0	0	0.0729856	0	0	0	0	0	0.0340379	0	0	0.072748	0	0	0	0	0	0	0	0	0	0	0	0.0272678	0	0.244102	0	0.546892	0.524113	0.177669
CGTGCTTCATCCTGTC_1	0.0482879	0.106181	0.107015	0.0574389	0.0758911	0.0358779	0.0481254	0.071183	0	0	0.158085	0.0748718	0.0847748	0.0754286	0.0946437	0.100876	0.0593569	0	0	0.0396077	0.0307262	0.0702356	0	0	0	0	0	0.0319205	0.0549296	0	0.0742864	0.061876	0	0	0.0219423	0.0199767	0	0	0	0	0	0	0.0430164	0.0313217	0.243778	0	0.727559	0.509261	0.231011
CGTGTCTTCTGTAAGC_1	0	0.0816078	0.0732363	0.0407162	0.0742442	0.0423531	0.048099	0.0499477	0.136381	0	0.160364	0.0777265	0.0588333	0	0.0747586	0.115619	0.0607196	0	0	0	0	0	0	0	0	0	0.0375965	0	0	0	0	0	0	0	0	0	0	0	0	0	0	0	0	0	0.308093	0.0374804	0.265376	0.169032	0.336867
CGTTAGAAGAGAGGTA_1	0.0334091	0.0895637	0.105907	0.0463729	0.0848152	0.0374884	0.0541089	0.0573725	0.0619524	0	0.183	0.034188	0.0766126	0.0619524	0.101057	0.173486	0.058802	0	0	0.0410472	0	0	0	0	0	0.0307835	0.0488684	0	0	0.0444725	0.0764726	0.0568923	0.03556	0.0248954	0	0	0	0	0	0	0.0386389	0.0345072	0.0406393	0.038093	0.261454	0.063598	0.125065	0.207955	0.312432
CGTTAGAAGATGCCGA_1	0	0.087799	0.106329	0.0514752	0.0461584	0	0.0425083	0.0939477	0	0.0493333	0.178574	0.0555214	0.0989009	0.187048	0.0253103	0.0942952	0.0617843	0	0	0.0414336	0	0.0712276	0	0	0	0.0313506	0	0	0.0562112	0	0.0728419	0.0645244	0.0308444	0	0	0	0	0.0473333	0	0	0	0	0.0275956	0.0444961	0.255917	0	0.573925	0.51927	0.240192
CGTTAGACAGGCCCTA_1	0.0220606	0.100235	0.0838418	0.0902904	0.107366	0.0496799	0.0627459	0.0405163	0.0262857	0.0804667	0.144333	0.0630684	0.10132	0.0141429	0.146207	0.160067	0.0843961	0.0171418	0	0.0456932	0.0521151	0.0820256	0.0355867	0	0	0.0376017	0.0641667	0.037803	0.0730683	0.060707	0.125416	0.0789492	0.0560133	0.0473725	0.058141	0.0159767	0	0.050697	0.0158182	0.0129583	0.0178333	0.0168478	0.0269672	0.0332752	0	0.0337843	0.0405699	0.0847027	0.141322
CGTTAGAGTAACACGG_1	0.0326591	0.125147	0.107076	0.0641518	0.0519571	0.0386535	0	0.0671634	0.11719	0	0.179705	0.0746752	0.096955	0	0.160931	0.191229	0.0594941	0	0.0264603	0.0529882	0	0	0	0	0	0.041329	0.0522105	0	0.0633458	0.0359048	0.0832801	0.0700915	0.0389956	0	0.0376667	0	0	0	0	0	0	0	0.0376175	0.0377093	0.21138	0	0.104258	0.128054	0.227299
CGTTAGAGTCACCTTC_1	0.0750455	0.107765	0.0984599	0.0497294	0.0629307	0.0425842	0.0548086	0.0493464	0	0	0.123822	0.0336838	0.0699775	0.129333	0.0549425	0.0918381	0.0603804	0	0	0	0	0.0723077	0	0	0	0	0	0	0	0.0372674	0.0722817	0.0564309	0.0292533	0.029634	0.0236154	0	0	0.0226364	0	0	0.106611	0.0293768	0.0256393	0.0323333	0.275481	0.030451	0.627054	0.544473	0.262684
CGTTCTGGTCCTTGTC_1	0.033553	0.0913235	0.0933354	0.0397624	0.0609934	0.0397624	0	0.0986667	0	0	0.145349	0.0626154	0.0937162	0.0947619	0	0.094781	0	0	0	0	0.0353968	0	0	0	0	0	0	0	0	0	0	0.0594898	0	0	0	0	0	0	0	0	0	0	0.0306448	0	0.284231	0	0.630409	0.41805	0.221918
CGTTCTGGTCGCAGTC_1	0.0213788	0.0929314	0.0770506	0.0595413	0.082132	0.0339472	0.049736	0.0425229	0	0	0.124581	0.0583248	0.0864685	0.122762	0.0178851	0.0958	0.0646196	0	0	0.0438407	0.0356825	0.0725353	0	0	0	0.0261385	0	0	0.0537184	0.0306813	0.0712488	0.0633008	0	0.0178824	0.0181923	0.0154419	0.008875	0.00981818	0	0	0.00883333	0.0176957	0.0320546	0.0304961	0.247685	0.0358627	0.635226	0.558806	0.207031
CGTTCTGTCCCAGTGG_1	0.0421515	0.121446	0.10381	0.050769	0.0494917	0	0.0535314	0.091085	0	0	0.111752	0.0883248	0.0971081	0.0602857	0.0651494	0.115057	0.0587333	0	0	0.040944	0	0.0709615	0	0	0	0	0	0	0	0.0344835	0	0	0	0.0246667	0	0	0.0305	0.0434848	0	0	0	0	0.033377	0.0330775	0.2485	0	0.596591	0.400338	0.181463
CGTTGGGAGCTGGTGA_1	0.0698485	0.123074	0.108846	0.0550924	0.0517657	0	0.0626436	0.0553595	0	0	0.185628	0.0604017	0.0978784	0.05	0.0588046	0.103181	0.0583098	0	0	0.0432802	0.0316667	0.0706154	0	0	0	0.029697	0	0	0	0	0.0722441	0	0	0	0.0234615	0	0	0	0	0	0	0	0.0255082	0.0322403	0.193509	0.0208824	0.501968	0.575329	0.23185
CGTTGGGAGTCCTGCG_1	0.0867955	0.126828	0.0823481	0.111934	0.0724983	0.0601881	0.0829439	0.0376863	0	0.0699	0.228023	0.113214	0.129401	0.0975714	0.0390115	0.344648	0.0754843	0.0161489	0.0723889	0.086118	0.0480357	0.0802804	0	0.0435417	0.0115312	0.0931905	0.116474	0.0778561	0.11523	0.0598168	0.141485	0.1211	0.110116	0.0174183	0.103404	0.0373721	0.00739583	0.0408939	0.0153131	0.007125	0.00686111	0.0158333	0.155186	0.0447829	0.0127315	0.0350196	0.0421935	0.0605	0.107703
CGTTGGGCATGGCTGC_1	0.0403939	0.0904608	0.103319	0.0423696	0.052967	0.0418482	0.0617162	0.0635752	0	0	0.16538	0.0708632	0.0627523	0	0.0488736	0.0934095	0	0	0	0.0398702	0.0310794	0	0	0	0	0.0290563	0	0.0322576	0.0551139	0.0331502	0.0733584	0.0630732	0	0	0	0	0	0.0475909	0	0	0	0.0212319	0.0431093	0.0383333	0.208185	0	0.581032	0.481279	0.21396
CTAACCCGTGTGCTTA_1	0.0637045	0.0713922	0.108755	0.084703	0.0660594	0.0415908	0.0620825	0.0919673	0.0615714	0.0966667	0.13955	0.0875128	0.130779	0.0615714	0.14477	0.0470762	0.061149	0	0	0	0.032631	0	0	0	0	0	0.023307	0	0.0559234	0	0.0745822	0.056876	0.0302267	0	0	0.0236977	0	0.0259545	0.023303	0	0	0	0.0402568	0	0.269907	0.0232647	0.174269	0.166396	0.204198
CTAACTTAGTTTGAGA_1	0.0225758	0.0976863	0.0765401	0.0530825	0.0910198	0.0351287	0.0490495	0.0638693	0.161667	0.0392667	0.158341	0.055641	0.0692613	0.0279048	0.103782	0.153981	0.0608588	0	0	0	0	0.0726987	0	0	0	0	0.0627719	0	0	0.0319927	0.0732207	0	0	0	0.0352821	0.0182171	0.0163333	0	0	0	0.0187778	0	0.0229727	0.0325504	0.280574	0.049598	0.19828	0.151293	0.339105
CTAACTTCAAATGAAC_1	0	0.0561225	0.068403	0.0403696	0.0569604	0	0.0415281	0.0523007	0.13081	0	0.16	0	0.0367072	0.12719	0.0934713	0.116905	0	0	0	0	0	0	0	0	0	0	0.0376316	0	0.0577474	0	0	0	0	0	0	0	0	0	0	0	0.0726389	0	0	0.0462209	0.302685	0	0.0872258	0.128685	0.292073
CTAACTTCACAAGGTG_1	0	0.110975	0.0796034	0.071495	0.0745842	0.0485611	0.041703	0.0527059	0	0	0.135876	0.0659487	0.0924054	0	0.171678	0.259324	0.0677176	0	0.0301587	0.0521003	0.0394802	0.0734968	0	0	0	0.0470043	0.055386	0	0.0662402	0.0478901	0.0881377	0.0712276	0.0544089	0	0.0539615	0	0	0	0	0	0.0741111	0	0.0313552	0.0385814	0.10787	0	0.108817	0.100856	0.169319
CTAACTTCAGTTGTTG_1	0	0.11227	0.0838354	0.060429	0.0609406	0.0397195	0	0.0650196	0.123905	0	0.19745	0.0622821	0.0853468	0	0.172207	0.210562	0.0601275	0	0.0290238	0.0558437	0	0	0	0	0	0.0441212	0.0541667	0	0.065352	0.0464652	0.0858075	0.070065	0.0418667	0.0333987	0.0418077	0	0	0	0	0	0	0.0335507	0.0411475	0	0.212574	0.0387843	0.167022	0.144658	0.261912
CTAACTTCATAGCACT_1	0.0328485	0.128343	0.0935949	0.0592904	0.0745545	0.0413993	0.0569604	0.0993987	0	0.0437333	0.207806	0.044	0.0758423	0	0.0233793	0.102962	0.0587294	0	0	0	0	0.0729167	0	0	0	0	0.0230526	0	0.0583934	0.0344762	0.0744914	0.0596524	0.0300978	0.0246536	0	0	0	0.0255152	0	0	0.06675	0.0238551	0	0.0330698	0.274167	0.0350196	0.679462	0.478036	0.212836
CTAACTTTCGGAGTGA_1	0.0286061	0.100333	0.109665	0.0706535	0.0579505	0.0419373	0.0395512	0.0467843	0.139143	0	0.166543	0.107197	0.0711622	0.0917143	0.0760575	0.117219	0	0	0	0	0	0	0	0	0	0	0.0378684	0	0	0.0369011	0	0.0619919	0	0	0	0.0326667	0	0	0	0	0	0.0286522	0.0302951	0.0356357	0.305306	0.0294706	0.177108	0.195234	0.321141
CTACAGAGTGTCTTGA_1	0.0675227	0.130828	0.0919346	0.0654917	0.0697459	0.043264	0.0598152	0.0783072	0	0.0698667	0.172101	0.0469573	0.0769234	0	0.0611494	0.111467	0.0583	0	0	0	0	0	0	0	0	0	0	0.0327992	0	0.033674	0.0722363	0.056372	0	0.0232222	0	0	0.0258958	0	0	0	0	0.0222681	0.0254809	0	0.246241	0.0208333	0.608624	0.506613	0.22285
CTACAGAGTTAGGGTG_1	0.031053	0.0640147	0.0942405	0.0530858	0.0701089	0	0.0406172	0.0612288	0	0	0.16707	0.0457265	0.0516982	0	0.116966	0.155952	0.0595902	0	0	0.042233	0	0	0	0	0	0.0325238	0.0379386	0	0.0567723	0.0380842	0.0758654	0.0610854	0	0.0310915	0.0382949	0	0	0	0	0	0	0	0	0.0454419	0.212093	0	0.113075	0.121995	0.227452
CTACAGATCTAGAGCT_1	0.0618864	0.114044	0.0930886	0.0576337	0.0780891	0.0515776	0.0597987	0.0647124	0.0444286	0	0.117806	0.103154	0.0728288	0.0444286	0.0691494	0.0994571	0.0717784	0	0	0.0452183	0.0419563	0.0787676	0	0.0218542	0	0.0369048	0.0357807	0.0419621	0.0604182	0.0563663	0.085338	0.0686077	0.0325867	0.0355229	0.0608718	0.020907	0	0.0205	0.0196667	0.0394583	0.0284167	0	0.0581749	0.0317868	0.126907	0.0197353	0.435634	0.364721	0.167384
CTACATTTCCTTGACC_1	0.0232803	0.100961	0.119888	0.0689868	0.0584653	0.037231	0.072033	0.0549869	0.112476	0	0.100946	0.0728718	0.0877928	0	0.0963793	0.175524	0.0654314	0	0	0.0476608	0.036873	0.0727179	0	0	0	0.0304459	0.0430439	0	0	0.034326	0.0725149	0	0.0299156	0	0.0318718	0.0323101	0	0	0	0	0.0681111	0.023558	0.0407705	0.0329109	0.219352	0.0710098	0.129505	0.138824	0.333494
CTACATTTCTTGTGCC_1	0.0300606	0.0787255	0.0567131	0.0721188	0.0671914	0.0428581	0.0782409	0.0621895	0	0	0.203341	0.0940513	0.0988378	0.100857	0.0809195	0.39121	0.0757235	0	0.0530476	0.075472	0.0359048	0.0803942	0	0.0300833	0	0.0829784	0.103772	0.0461932	0.0886646	0.0640916	0.119146	0.107843	0.0601644	0.0438039	0.0974936	0.0503333	0	0	0.0316364	0	0	0	0.174716	0.0363798	0	0	0.0408172	0.0463559	0.120367
CTACCTGAGCCTTTGA_1	0.0380455	0.0777941	0.0864852	0.0443993	0.0395314	0.0511947	0.0395314	0.0434967	0	0	0.107225	0.074641	0.0637387	0.0318095	0.0476322	0.115448	0.0622529	0	0	0	0	0.0733365	0.0121733	0	0	0	0.0360702	0	0.0539814	0.0311465	0.0711565	0.0549695	0	0.0187124	0.0343462	0.0188527	0	0.0164848	0	0	0.0794167	0.0195362	0.0217104	0.0401163	0.630917	0.0140686	0.316312	0.25318	0.220774
CTACCTGGTATGTCAC_1	0.0410985	0.100098	0.086846	0.0520759	0.0810363	0.0372145	0.0507987	0.0623268	0	0	0.170163	0.0428205	0.0720541	0.153381	0.0296092	0.0986762	0.0586392	0	0	0.0390678	0.0370198	0.0708846	0	0	0	0.0304242	0	0	0	0.0364615	0.0715869	0.059124	0	0.0243529	0	0	0	0	0	0	0	0.0192609	0.0264262	0.0328915	0.202269	0	0.649484	0.425527	0.218565
CTACCTGGTCGCCACA_1	0.0440833	0.129755	0.0930359	0.0510297	0.0541419	0	0.066132	0.0768889	0	0	0.136473	0.0561197	0.0761486	0.123048	0.0239425	0.0933429	0.0588255	0	0	0	0	0.0710369	0	0	0	0	0	0	0	0.0346557	0.0762739	0	0	0.0249739	0	0.0238527	0	0.0262576	0	0	0	0.0242101	0.0338907	0	0.176481	0	0.481194	0.478505	0.209243
CTACCTGGTTTCGCTC_1	0.0365303	0.131799	0.107451	0.0647723	0.0463399	0.0424092	0.0602508	0.0627451	0.0717619	0	0.122078	0.0502308	0.0824865	0.0717619	0.105149	0.0814667	0.0660431	0	0	0	0.0392937	0.0769359	0	0	0	0	0	0.0345492	0.0545093	0	0.0738482	0.0664756	0	0	0	0	0	0.029197	0	0	0	0	0.0280055	0.0396899	0.196593	0.0379608	0.352183	0.363095	0.158345
CTACGGGGTGGCGTAA_1	0.0472576	0.0902647	0.0968249	0.0555842	0.0570792	0.0482706	0.0607921	0.0932941	0	0	0.173953	0.0314444	0.0717973	0.139286	0.0116322	0.103457	0.0564902	0	0	0.0428702	0.0387897	0.0691282	0	0	0	0	0	0	0	0.0301465	0.0736041	0.0582297	0.0248444	0.0169281	0	0	0.00583333	0	0	0	0	0.0152899	0.0332732	0.0357636	0.161806	0	0.619237	0.510662	0.211548
CTACTATCAAAGTATG_1	0	0.135132	0.0979219	0.0718185	0.0485545	0.0386931	0.041165	0.111647	0	0	0.19593	0.115154	0.123459	0	0.161782	0.208514	0.0595176	0	0.0265556	0.0622861	0	0.0728029	0	0	0	0.0549221	0.0445	0	0.0634203	0.044641	0.083374	0.0675366	0.0391022	0.0321765	0.0451667	0	0	0	0	0	0	0.0321957	0.0377486	0.0559264	0.105769	0	0.0843548	0.0987252	0.160653
CTACTATTCGTGTCAA_1	0.0619015	0.139662	0.106409	0.0506337	0.0619868	0	0.0494785	0.0594837	0	0	0.144798	0.0544786	0.10909	0.0602381	0.106391	0.0937238	0.0611294	0	0	0	0	0.0709599	0	0	0	0	0	0	0	0	0	0.0568191	0.0301022	0	0.0248397	0	0	0	0	0	0	0	0.0266831	0.0330736	0.283917	0.0229902	0.599344	0.539766	0.239497
CTAGACACACTGGCGT_1	0.0325833	0.103127	0.100833	0.0586073	0.0359835	0.0412838	0.0524653	0.101778	0	0.0783333	0.132031	0.0401197	0.0662207	0.125095	0.0445402	0.101743	0.0579078	0	0	0	0.0308532	0	0	0	0	0	0	0	0	0.0394689	0	0.0589268	0	0.0335621	0	0.0202248	0	0.0191667	0.0187778	0	0.0664444	0.0395507	0.028776	0	0.224407	0.0188725	0.556763	0.473108	0.190672
CTAGACAGTCGGAAAC_1	0.0649697	0.125368	0.108806	0.0611749	0.0738911	0.0362904	0.0504719	0.0358562	0	0.0764667	0.182279	0.0529145	0.0861126	0.0446667	0.0896207	0.101295	0.0598471	0	0	0	0	0.0704359	0	0	0	0	0	0	0	0.0332821	0.0783224	0	0.0286489	0.0225229	0.0311282	0.0209457	0	0	0	0	0	0.0214928	0	0	0.253213	0	0.622333	0.63845	0.218379
CTATAGGAGAGCCATG_1	0.0352424	0.0911127	0.124354	0.0527327	0.0674884	0.0378878	0.0650099	0.0515686	0	0	0.0697752	0.0362564	0.0468964	0	0.108621	0.0887333	0.0671569	0	0.024619	0.0439676	0	0.0756346	0	0.02525	0	0.0350693	0.0562719	0	0.0561905	0.0394505	0.0741862	0	0	0.0335294	0.0258462	0.0358062	0	0	0.0246061	0	0	0	0.0445792	0.0383333	0.196398	0.0245294	0.188312	0.168509	0.153266
CTATAGGAGCTTACGT_1	0.0863485	0.0644363	0.083711	0.0562244	0.0585512	0.0474521	0.0737261	0.0591307	0	0.0505333	0.109938	0	0.0604189	0.0699048	0.0257241	0.130248	0.0591294	0	0.0249841	0.0415398	0	0.0712853	0	0	0.0251875	0.0315065	0.0248421	0	0	0.0392125	0.0751299	0	0.0310044	0	0	0.0334961	0	0	0.0250707	0	0	0.0332246	0.0355847	0	0.314861	0.037598	0.183688	0.18959	0.315266
CTATCCGCATAACCCA_1	0.0453333	0.0866863	0.103829	0.0637327	0.0619802	0.0367096	0.051033	0.0687255	0.0507143	0	0.147566	0.0783675	0.0934505	0.148143	0.0563678	0.102952	0	0	0	0.040351	0.045873	0	0	0	0	0.0297619	0.021307	0.032875	0.0596874	0.0337473	0.0738685	0.0599553	0	0.0233529	0.0235577	0.0219302	0	0	0	0	0.0320833	0.022413	0.0311803	0.0362636	0.198407	0.0362157	0.639624	0.419716	0.216537
CTATCTACATAGAAAC_1	0.0324091	0.102284	0.103707	0.0625248	0.0659538	0.0412079	0.061165	0.0747974	0	0.0825333	0.13224	0.0439573	0.0853468	0.0588095	0.0504713	0.106838	0.0610118	0	0	0	0	0.0728237	0	0	0	0	0	0	0	0.03437	0.0725336	0	0	0	0.0246474	0.0232481	0	0.0250758	0	0	0	0	0.0390383	0.0329574	0.199454	0.0226961	0.590903	0.45741	0.208559
CTATCTAGTGGCGCTT_1	0.0280985	0.117873	0.0791667	0.0482805	0.0599175	0	0.0513234	0.046268	0	0	0.102101	0.0437265	0.081991	0.217667	0.0302184	0.1376	0	0	0	0.0560531	0	0	0	0	0	0.0528052	0.0361228	0	0	0.0366557	0.0749108	0.0676098	0	0	0.0286474	0.0280853	0.0630208	0	0	0	0	0	0.0546776	0	0.147037	0	0.508312	0.503532	0.170342
CTATCTATCTAAGCGT_1	0.0272652	0.136765	0.0814536	0.0597624	0.0602772	0.0410066	0.0579076	0.0463007	0.112714	0	0.13876	0.138453	0.123495	0	0.103287	0.249143	0.0652235	0	0.032119	0.0580354	0	0	0	0	0	0.0456494	0.0355	0.0481742	0.064853	0.0569963	0.089205	0.0715488	0.0368311	0.0278235	0.0651282	0.0272326	0	0	0	0	0	0	0.0420328	0.0571938	0.0840926	0	0.0411828	0.0640721	0.132624
CTATCTATCTGGCCTT_1	0.0324697	0.100118	0.080403	0.0452739	0.0684356	0.0499109	0.0663861	0.0504118	0.120857	0	0.191496	0.0576068	0.0481577	0	0.104069	0.142457	0	0	0	0.0377257	0	0	0	0	0.0117188	0.0259091	0.0373772	0.0295038	0.0536087	0.0309744	0.0710829	0	0	0.0175359	0	0.015031	0	0	0	0	0.073	0.0159638	0.0207268	0.0288488	0.336898	0.0657451	0.17572	0.181959	0.374633
CTCAACCAGGCGAAGG_1	0.015197	0.0581225	0.0685211	0.0338977	0.0934488	0.033396	0.0493432	0.0316928	0.133619	0.00363333	0.175496	0.0133162	0.0372793	0.00290476	0.0706552	0.144895	0.0563706	0	0	0.0373894	0.0277421	0	0	0	0	0.0254156	0.0374386	0	0	0	0.0707559	0.0544878	0	0	0.0172436	0.0141473	0	0.00728788	0.0108586	0	0	0	0.0204153	0.0285543	0.305074	0.0111863	0.20986	0.169378	0.37237
CTCACTGCAGTTCACA_1	0.0148939	0.0351373	0.0786414	0.0339439	0.0667228	0.048165	0.0607327	0.0608431	0.14119	0	0.126729	0.0513932	0.0476441	0.0999524	0.0446322	0.12041	0.0564784	0	0	0.0375516	0.0278135	0.0691186	0	0	0.0107188	0.0254935	0.0343596	0	0	0.0301355	0.0707825	0	0.0248311	0	0.0172372	0.049124	0	0	0	0	0.0597778	0.0152681	0.0204044	0.0286202	0.404287	0.0356176	0.201172	0.196874	0.332627
CTCACTGGTCCCTCAT_1	0.0275455	0.135132	0.108749	0.0602178	0.0579076	0.0435182	0.0448449	0.0891569	0	0.0611333	0.198124	0.0763077	0.0956667	0.0435238	0.0394023	0.0927619	0.0623843	0	0	0	0.0377262	0.0703974	0	0	0	0	0	0	0.0551387	0.0331941	0	0.0561057	0	0.022366	0	0	0	0.0405455	0	0	0	0.0213188	0.0368634	0.0317132	0.183296	0	0.651882	0.498315	0.224921
CTCACTGGTGTGTCGC_1	0.0324848	0.121275	0.106565	0.0545941	0.0697327	0	0.0570561	0.0513333	0	0	0.165729	0.0732222	0.0955541	0.11119	0.0515747	0.0934667	0.0586824	0	0	0	0	0	0	0	0	0	0	0	0.0558137	0	0.0744163	0.0616382	0.0299911	0	0	0.0232868	0	0	0.0227677	0	0	0.0236812	0.0344426	0.0329767	0.283324	0.0227451	0.594097	0.60195	0.183729
CTCAGAAGTGTTACAC_1	0.0211667	0.124466	0.0999578	0.0573432	0.0700957	0.0363102	0.0511947	0.0876797	0	0.0330667	0.142597	0.0512137	0.0808694	0	0.111448	0.101457	0.0625235	0	0	0.0399941	0	0.0740593	0	0	0	0	0.0202456	0	0.0552008	0	0.0741956	0	0	0	0	0	0	0	0	0	0	0	0.0298579	0.0353256	0.246935	0	0.545097	0.535914	0.199429
CTCAGGGCAAGAAACT_1	0.0466061	0.0971324	0.0908966	0.087505	0.0826271	0.0425512	0.0544224	0.0450327	0	0.074	0.145411	0.107735	0.120338	0	0.184184	0.224286	0.0673118	0	0	0.0461357	0.036119	0.0767516	0	0	0	0.0382511	0.0382105	0.0370682	0.0762381	0.0378022	0.0948607	0.0829187	0.0622667	0.0305882	0.0676923	0	0	0	0	0.0910833	0	0	0.0316393	0.0365891	0.0652963	0	0.0546774	0.0896081	0.16063
CTCAGGGGTACTGCGC_1	0.0400833	0.144725	0.104308	0.0501815	0.0720297	0.0445512	0.0446832	0.0578039	0	0	0.160907	0.0320342	0.0900631	0.0559524	0.0358391	0.114829	0.0630765	0	0	0.0406755	0	0.0726955	0	0	0	0	0	0.0332917	0.0588571	0.0384469	0.076615	0.0644431	0	0.0317386	0	0	0	0	0	0	0	0.0317101	0.0323825	0.0327248	0.21663	0.0221078	0.527527	0.496509	0.196802
CTCAGGGGTCATGGCC_1	0	0.121343	0.104238	0.0632739	0.045901	0.0486601	0.0580594	0.0476209	0.115143	0	0.128961	0.084906	0.0967117	0	0.153908	0.198114	0.0600667	0	0.0287778	0.0485664	0	0	0	0	0	0.0418182	0.0547632	0	0.0651594	0.0369744	0.0855649	0.069813	0.0415911	0	0.0414103	0	0	0	0	0	0	0	0.0304044	0.0383566	0.186046	0.0575882	0.103258	0.127712	0.232958
CTCAGTCCAACAGTGG_1	0.0294924	0.0641716	0.081884	0.0486997	0.071505	0.0490099	0.0622178	0.055902	0	0.0697	0.154806	0.0468718	0.0333468	0	0.0858506	0.143981	0.0615392	0	0	0	0.0356071	0	0	0	0	0	0.0364474	0	0.0574762	0.0397253	0	0	0	0	0	0.0450233	0	0	0	0	0.05925	0.0342391	0.0447705	0	0.436593	0.0358235	0.170333	0.206248	0.433073
CTCATCGCATGATAGA_1	0	0.0845147	0.0888861	0.0553795	0.0671848	0	0.0550561	0.0357451	0.113286	0	0.18062	0.0261624	0.0651982	0	0.145494	0.136162	0.0594294	0	0	0.0419912	0	0	0	0	0.0305729	0.0321688	0.0367281	0	0.0566025	0	0.0756088	0.060752	0	0	0.0372436	0	0	0	0	0	0	0	0	0.0373915	0.190574	0.0388922	0.150151	0.116838	0.231497
CTCATGCGTCTGTAAC_1	0.0373636	0.128034	0.0975654	0.0627822	0.061736	0	0.0662607	0.0547255	0.124524	0	0.155899	0.0476496	0.0600225	0.074381	0.109483	0.10641	0	0	0.0377937	0.0418171	0.037877	0	0	0	0	0	0	0	0.0564803	0.0355678	0.0766604	0	0	0	0.0318077	0.0473566	0	0	0.0260202	0	0.0809722	0.0260145	0.028306	0.0460078	0.355704	0.025902	0.213785	0.229266	0.330542
CTCATGCGTGACTCGC_1	0.0356061	0.154328	0.0823439	0.0683432	0.0459406	0.039637	0.041264	0.0597059	0	0	0.19314	0.061641	0.099509	0	0.149655	0.202867	0.0600784	0	0.0288254	0.0555487	0	0	0	0	0	0.0437965	0.0497456	0	0.0651967	0.0462381	0.0856119	0.0698618	0.0416444	0	0.0414872	0	0	0	0	0	0	0	0.0408743	0	0.126694	0	0.102946	0.121108	0.175395
CTCATGCGTGCCTTTC_1	0	0.123265	0.0868755	0.0589274	0.0684059	0.0390231	0.0485017	0.0622353	0	0	0.151062	0.118231	0.126536	0	0.108414	0.192229	0.0642196	0	0.0273492	0.0475044	0	0.0726827	0	0	0	0.0402597	0.052386	0	0.0640414	0.036315	0.0841565	0.0683496	0.0399911	0	0.0391026	0	0	0	0	0	0	0	0.0294208	0.038345	0.200037	0	0.160516	0.135297	0.238842
CTCATTAAGGCCTGCT_1	0.0387424	0.108824	0.0978186	0.0573828	0.0609274	0.0557756	0.0664092	0.0611111	0	0	0.115512	0.0600855	0.0533604	0.104286	0.0766667	0.124981	0.0660627	0	0	0.0482773	0	0.0727276	0	0	0	0.0367446	0.0354561	0	0.0555569	0.0401136	0.0747919	0.0565163	0	0	0	0.0223256	0	0.0232727	0	0	0	0.0350072	0.0344044	0.0366589	0.247704	0.0443333	0.125699	0.155797	0.280051
CTCATTAGTTATCCAG_1	0	0.114358	0.0897954	0.0721089	0.0748581	0.039066	0.0494719	0.0800784	0	0	0.205357	0.0781026	0.099	0	0.170667	0.246867	0.0621392	0	0.0350079	0.0635516	0	0	0	0	0	0.0457056	0.0467632	0	0.0641222	0.0363626	0.0880845	0.0734248	0.0401067	0	0.0468077	0	0	0.0440455	0.0353636	0	0	0	0.0389836	0	0.112343	0.0349706	0.0895591	0.11282	0.17402
CTCATTATCGCTTTAT_1	0.0607879	0.0888382	0.0876688	0.0630033	0.0526205	0.0343102	0.0454059	0.0715556	0	0	0.111054	0.0464615	0.0889189	0.133905	0.0195402	0.101457	0	0	0	0.0519292	0.0300159	0	0	0	0	0.0360433	0.0201228	0	0	0	0.0711299	0.0587602	0	0	0	0.0162946	0	0.0114848	0.0136566	0	0	0	0.0470383	0.0306279	0.18775	0.013902	0.600108	0.592712	0.168585
CTCCAACCATCATGAC_1	0	0.124132	0.102006	0.0858218	0.0739175	0.0510891	0.0576898	0.0523791	0	0.085	0.192946	0.0650171	0.0923108	0	0.169828	0.22961	0.0669824	0	0.0352937	0.074118	0	0.0729423	0	0	0	0.0667056	0.0742807	0	0.0755549	0.0360476	0.11367	0.0818293	0.0598222	0.0327451	0.0537051	0	0.05625	0	0	0	0	0	0.0718251	0.0484302	0.123407	0.0351176	0.0865054	0.12336	0.176816
CTCCAACTCGTTCTCG_1	0	0.117426	0.0872173	0.061	0.0614455	0.0473894	0.0411881	0.0634771	0.115333	0	0.128202	0.103427	0.110279	0	0.180345	0.201543	0.0600176	0	0.0285794	0.0484189	0	0	0	0	0	0.0416017	0.054	0	0.0650041	0.0368828	0.0853693	0.0696098	0.0413689	0	0.0410897	0.0324496	0	0	0	0	0	0	0.0302678	0.0384186	0.212546	0.0343333	0.169882	0.145423	0.204842
CTCCACAAGGCGCTCT_1	0.0386894	0.133853	0.0892764	0.0585083	0.0558878	0.0346667	0.0492211	0.0696471	0	0	0.127442	0.0195726	0.0833829	0.169143	0.0232644	0.0943619	0.0610529	0	0	0	0.0292698	0.0696474	0	0	0.0145417	0	0.0158772	0	0.0583168	0.0329597	0.0744335	0.0600467	0.0264622	0.0219477	0	0	0	0	0.0147475	0	0.0593056	0.0179275	0.0353607	0.0376628	0.349861	0	0.677301	0.476216	0.228856
CTCCACAAGTTTCTTC_1	0	0.152647	0.0864051	0.0593894	0.068297	0.0394455	0	0.0598627	0	0	0.19862	0.0816838	0.118509	0	0.148828	0.210686	0.0599647	0	0.0283651	0.0551593	0	0	0	0	0	0.0434762	0.0528684	0	0.0648364	0.0367839	0.0851581	0.0711789	0.0411289	0	0.0407436	0	0	0	0	0	0	0	0.0402404	0	0.238259	0.0392843	0.10014	0.150788	0.218763
CTCCACACAAACGAGC_1	0.0293409	0.110446	0.0872658	0.0531485	0.101766	0.0418482	0.0418482	0.0555098	0.236095	0	0.0951473	0.0737009	0.0786622	0.0963333	0.0975172	0.139905	0	0	0	0	0.0355278	0	0	0	0	0	0.0381404	0	0	0	0	0	0	0	0	0	0	0	0	0	0	0	0	0.0536899	0.318769	0.0393725	0.186	0.149991	0.294192
CTCCATGAGGTAGATT_1	0	0.0796912	0.0720105	0	0.0429868	0.0405248	0.0405248	0.0514379	0.121238	0	0.198225	0.0312906	0.0483604	0	0.179218	0.16179	0	0	0	0	0	0	0	0	0	0	0.0382982	0	0	0.0397436	0	0	0	0	0	0.0308915	0	0	0	0	0	0.0342754	0	0	0.269787	0.0852647	0.116355	0.145311	0.36574
CTCCCTCGTGGACCTC_1	0.0152879	0.0738333	0.0931139	0.0430825	0.0748383	0.0496403	0.0591518	0.0511569	0.004	0	0.145775	0.0600171	0.047464	0.124143	0.0442874	0.138657	0.0564157	0	0	0	0.0281667	0.0690673	0	0	0	0	0.0367719	0	0.0534203	0.0304615	0.0707324	0.0546748	0	0.0172157	0.0172692	0.0314186	0	0.00763636	0.0361515	0	0.0649167	0.0153043	0	0.0469845	0.289889	0.0396471	0.227129	0.206162	0.384743
CTCCCTCGTTACGGAG_1	0	0.103721	0.0782595	0.0592475	0.0631749	0.0398119	0.0414983	0.0607255	0	0	0.134302	0.063	0.0973739	0	0.132621	0.202657	0.0601824	0	0.029246	0.0489145	0	0	0	0	0	0.042329	0.0552544	0	0.0655259	0.0371905	0.0860266	0.0702927	0.0421156	0	0.0421667	0	0	0	0	0	0	0	0.0307268	0	0.200037	0.0382745	0.133129	0.13727	0.220638
CTCCGATAGTTACTCG_1	0.0821136	0.0913775	0.115772	0.0705908	0.0443564	0.0399472	0.0858977	0.0622222	0	0.0252667	0.141837	0.0367436	0.0569324	0	0.0784368	0.119505	0.0576431	0	0.0189683	0.0393038	0	0	0	0	0.0172917	0.0282251	0.0370439	0.0315303	0.0547164	0.0378718	0.0717121	0.0556911	0	0	0.0334487	0.062186	0	0	0.0241616	0	0.0821944	0.0305725	0.0390437	0.0335116	0.301083	0.017549	0.0972473	0.150068	0.304347
CTCCGATCAAGGCGTA_1	0.030697	0.123382	0.0828228	0.0596436	0.0778086	0.0569736	0.0475908	0.0925948	0	0	0.148535	0.080265	0.105086	0	0.132908	0.198933	0.0591824	0	0.0344206	0.0708673	0	0.0724615	0	0	0	0.0538745	0.0702018	0.0453636	0.0751718	0.0379121	0.0961283	0.0787256	0.0458889	0	0.0356282	0.0307442	0	0.0397273	0	0	0	0	0.0894426	0	0.0789352	0	0.0707634	0.095036	0.150096
CTCCTCCAGCAACAAT_1	0.062697	0.064299	0.100983	0.0517888	0.0650858	0.0409406	0.075703	0.0824314	0.111762	0	0.173682	0.0365641	0.0579775	0	0.110966	0.151067	0.0633686	0	0	0.0509322	0.0368135	0.0732564	0	0	0	0.0353117	0.0325526	0	0.0600352	0	0.0807981	0.058122	0.0349111	0	0	0.0596822	0	0	0	0	0.083	0	0.0451913	0.0355581	0.258778	0.0292745	0.128215	0.127297	0.223732
CTCCTCCCACAGCGCT_1	0.0354848	0.112245	0.100015	0.0471551	0.0517624	0.0417888	0.0817987	0.0742092	0.190476	0	0.220078	0.110547	0.0828559	0.134952	0.108874	0.142933	0.0590706	0	0	0	0.0332063	0.0712372	0	0	0	0	0.0494649	0	0	0.0351136	0	0.0571707	0	0	0.0348974	0.0248217	0	0	0	0	0.0424444	0.0251159	0	0	0.288148	0.034049	0.246419	0.208599	0.386941
CTCCTTTCACGTCTCT_1	0.0226061	0.0791471	0.0737089	0.045066	0.0577327	0.0435941	0.0399406	0.0375229	0.110619	0.00906667	0.185643	0.0618462	0.0613468	0.0106667	0.0797701	0.119038	0	0	0	0	0	0	0	0	0.0122292	0	0.0373333	0	0.0548406	0.0313333	0.0715211	0.0554431	0.0254756	0.0178562	0	0.0154109	0	0	0	0	0	0.0163188	0.0219891	0.0371744	0.404009	0.0396373	0.217581	0.15673	0.321003
CTCCTTTGTTCCGCGA_1	0.0566061	0.151794	0.0912658	0.0508185	0.0677624	0.0440066	0.0481914	0.0569608	0	0	0.183837	0.0419316	0.0814685	0.113714	0.0341149	0.103419	0	0	0	0	0	0	0	0	0	0	0	0	0	0.0339487	0	0	0	0.0237124	0	0	0	0	0.0215556	0	0	0.0228116	0	0.0416047	0.252537	0	0.587774	0.461135	0.208754
CTCCTTTGTTCTCTAT_1	0.032303	0.0782843	0.112852	0.0714224	0.0638779	0.0411617	0.065033	0.0631765	0	0.0425333	0.14993	0.0440769	0.064009	0	0.0665517	0.0879238	0.0586588	0	0	0	0	0.0709006	0	0	0	0	0	0	0.0557888	0.0404103	0.0725227	0.0567439	0.0299378	0.0352418	0	0.0452248	0	0.0249697	0.0226465	0	0.0803611	0.0321884	0.0453716	0.0329302	0.144593	0	0.130473	0.131446	0.215167
CTCGAGGAGTAGATCA_1	0.0437955	0.0705686	0.105049	0.0778383	0.0639274	0.0536535	0.0756238	0.0399346	0.144286	0	0.167023	0.0741795	0.056527	0.146857	0.167586	0.124838	0.0621667	0	0.0372778	0.0393923	0	0.0737676	0	0.0339028	0.0363021	0.0268442	0.0353684	0	0.0599213	0.0312784	0.0751142	0.0593821	0.0452356	0.0375425	0.0192372	0	0	0.0175758	0.0177172	0	0	0.017529	0	0.029686	0.0346667	0.0378431	0.0872688	0.0693694	0.146946
CTCGAGGCAAGGAGTC_1	0.0176061	0.0624657	0.0927511	0.0511056	0.0638581	0.0361848	0.040462	0.0573725	0.129524	0.0174	0.152798	0.0422051	0.062018	0.0225714	0.132299	0.124324	0	0	0	0	0	0	0.01376	0	0.0148333	0	0.0379912	0	0.0551222	0.0402308	0.0726948	0.0552114	0.0285067	0.032098	0.0321346	0.0414574	0	0	0	0	0.06925	0.0181304	0	0.0441822	0.304454	0.0430294	0.161538	0.168995	0.30863
CTCGAGGGTTCTCCAC_1	0.0575303	0.125471	0.0937553	0.0543234	0.0733003	0.0415083	0.0602112	0.0539346	0	0.0154667	0.173078	0.0434274	0.0651802	0.119952	0.0464023	0.101133	0	0	0	0	0.0291508	0	0	0	0	0	0	0	0.054882	0.0377033	0.0751283	0.0558537	0.0296533	0.0304118	0	0	0.0127917	0	0	0	0	0.0302391	0.0220437	0.0312326	0.213694	0.0316176	0.683	0.630288	0.23563
CTCGAGGGTTGGACTT_1	0.0525455	0.114676	0.0843165	0.0653333	0.0516304	0	0.0583894	0.119634	0	0	0.183899	0.0609573	0.0497838	0	0.0820805	0.106933	0.0592706	0	0	0.0417522	0.0377778	0	0	0	0.0319583	0.0318182	0.0254737	0	0.0650311	0	0.0753552	0.0604228	0	0	0.0362051	0.030093	0	0	0.0316364	0	0	0	0.0313443	0	0.156435	0	0.108301	0.101964	0.140367
CTCGAGGTCATTTCCA_1	0.0268182	0.136206	0.101654	0.0522079	0.0497228	0.0346931	0.0428515	0.0434183	0	0	0.143426	0.0409316	0.0846261	0.170381	0.0235402	0.0968667	0.0652902	0	0	0	0.0358849	0.0763205	0	0	0	0.0361429	0	0	0	0	0.0713114	0	0	0	0	0.0171938	0.0481458	0	0	0	0	0.0179855	0.0358197	0.0380116	0.175176	0.0150392	0.60214	0.50818	0.195633
CTCTCAGCACAACGTT_1	0	0.0741961	0.0918734	0.0403168	0.0567261	0.0572277	0.0403168	0.0508889	0.138	0	0.193016	0.074547	0.0562613	0	0.148759	0.143486	0	0	0	0	0	0	0	0	0	0	0.037386	0	0	0.0377509	0	0	0	0.0304967	0	0	0	0	0	0	0	0	0	0	0.392519	0	0.259817	0.217829	0.317011
CTCTCGAAGCGACTGA_1	0.0176667	0.0764069	0.0791498	0.0503696	0.053429	0.0427789	0.0440297	0.0395948	0	0.00666667	0.12614	0.0554274	0.0382162	0.10919	0.080931	0.118381	0	0	0.0145397	0	0	0	0	0	0.0114792	0	0.0378596	0	0.0535611	0.0308059	0.0708388	0.0545569	0	0.0173856	0.0177051	0.0148527	0	0	0.0117778	0	0.00672222	0.0157971	0	0.0374845	0.277657	0.0411667	0.183882	0.183099	0.366777
CTCTCGACAACATACC_1	0	0.120377	0.0879072	0.0582277	0.0618713	0.0408218	0.0408218	0.0483268	0.110048	0	0.160109	0.0847265	0.0623108	0.110048	0.12277	0.154114	0.0595176	0	0	0.0421239	0	0	0	0	0	0.0323636	0.0368596	0	0.0566957	0	0.0757496	0.060935	0	0	0.0378205	0.0315891	0	0	0	0	0	0	0	0.0371279	0.13738	0	0.0406344	0.120725	0.273367
CTCTCGATCAGGTAAA_1	0.0577803	0.0683922	0.0727679	0.0845644	0.0640429	0.0506898	0.121376	0.0538235	0.00766667	0.0149	0.222907	0.0803761	0.084982	0	0.035046	0.306562	0.0726784	0	0.0373571	0.116649	0.0281389	0.0744151	0	0.0164931	0.0115729	0.117714	0.106333	0.0544205	0.105839	0.0643407	0.151919	0.0976687	0.104907	0.0182222	0.100455	0.0660233	0.00747917	0.0390909	0.0154747	0	0	0.0456957	0.196781	0.0320233	0	0.0133333	0.0404194	0.0488694	0.114619
CTCTGGTAGCACTCCG_1	0.0626894	0.0646765	0.0873207	0.0776304	0.0554653	0.048099	0.064835	0.0501961	0	0.0666333	0.132504	0.0672222	0.0545405	0	0.162759	0.150124	0.0613627	0	0	0.0429646	0	0	0	0	0	0.0335974	0.0290789	0	0	0	0.0736541	0	0	0	0	0.0486822	0	0	0	0	0	0	0.0408634	0	0.26325	0.0572745	0.190968	0.189581	0.30624
CTCTGGTAGTAGCTCT_1	0.029697	0.0960588	0.0894662	0.0495281	0.0534917	0.0495446	0.0489505	0.0617778	0	0	0.146209	0.0585897	0.100955	0	0.0608736	0.113057	0	0	0	0.0393274	0.0374127	0	0	0	0	0	0	0.0315606	0	0	0.0717246	0	0	0	0.0213333	0	0	0	0	0	0	0	0.023694	0.0309535	0.230259	0	0.652032	0.533477	0.230438
CTCTGGTCAAGGTTGG_1	0.0407424	0.115691	0.0973671	0.0485017	0.102317	0.0408317	0.0448383	0.0423987	0.0573333	0	0.198256	0.073359	0.0889865	0	0.142563	0.149667	0.0586118	0	0	0.0441888	0	0.0708622	0	0	0.0224375	0	0.0483421	0.0334015	0	0.0383223	0	0.0566951	0	0	0.0244487	0	0	0	0.022404	0	0	0	0.0263497	0.041845	0.359009	0.0738529	0.240118	0.223847	0.466799
CTCTGGTCAATACAGA_1	0.0199242	0.0877794	0.0805506	0.056934	0.0553465	0.0349571	0.042264	0.0558758	0.107333	0	0.205465	0.0399829	0.0630901	0	0.0843333	0.0960286	0	0	0.015619	0	0	0	0	0.017375	0	0	0.0380439	0	0	0.0309011	0.0710516	0.0597785	0	0.0182745	0	0.017814	0	0.0107273	0.0156364	0	0.0105	0.0167826	0.0213443	0.0302403	0.318222	0.0366863	0.215366	0.20232	0.368893
CTCTGGTCACGCAGTC_1	0.0320152	0.0951765	0.110601	0.0542145	0.0641716	0.0336898	0.0365413	0.0533464	0	0.0066	0.147736	0.0421453	0.0680045	0.0122857	0.0911494	0.0924	0.060698	0	0	0.0456077	0	0.0725673	0	0	0	0.0365411	0	0.0294091	0	0.0303956	0.0708357	0.0545528	0.0251467	0.0173725	0	0.0295814	0	0	0.0117576	0	0	0.0165652	0.0309836	0.0291705	0.317102	0.0120588	0.464333	0.431856	0.234192
CTCTGGTCATTAAGCC_1	0.086197	0.111814	0.081962	0.0705545	0.0670099	0.0518944	0.0562442	0.0875294	0	0	0.205147	0.0554444	0.0667883	0.0988095	0.177276	0.393333	0.0693902	0	0.0298016	0.0783628	0.0357341	0.075516	0	0	0	0.0679437	0.080807	0	0.0992795	0.0374469	0.114194	0.0971077	0.101053	0.0299542	0.0801987	0.0297597	0.0473542	0	0	0	0	0.0297319	0.106071	0.0362132	0.0595556	0.0309314	0.0378065	0.078991	0.129695
CTCTGGTCATTCATCT_1	0	0.0871176	0.0754916	0.0447789	0.0829505	0.0403366	0.0473399	0.0486275	0	0	0.138612	0.0456239	0.0512613	0.103048	0.0907126	0.158467	0.0597333	0	0	0.0424484	0	0	0	0	0	0.0328398	0.038386	0	0.0569234	0	0.0760939	0.0613821	0	0	0.0392308	0	0	0	0	0	0	0	0	0.0386395	0.269491	0.0388922	0.0646022	0.102896	0.224297
CTCTGGTTCAAACGAA_1	0	0.0786422	0.0698945	0.104614	0.0835215	0.0565974	0.0875479	0.047634	0	0.155233	0.175264	0.0921966	0.0985586	0.133333	0.0904023	0.346019	0.0716863	0	0	0.108699	0.0476349	0.0735208	0	0.0301181	0	0.119723	0.0553333	0.0582652	0.112253	0.0768974	0.145166	0.12698	0.112267	0.030268	0.0542885	0.0713256	0	0	0.056798	0	0	0	0.169765	0.0605969	0	0.0353725	0.0367312	0.0579099	0.131551
CTGAATGCAGAGTGAC_1	0.0224697	0.134564	0.11469	0.0499241	0.0581452	0.0368779	0.0510561	0.0419281	0	0.0388	0.165682	0.0310256	0.0639279	0.155429	0.0486437	0.119867	0.0584392	0	0.0221905	0.0405015	0.0319286	0.0744808	0	0	0	0.0299827	0	0.0330682	0	0	0.0740282	0	0	0	0.0238846	0	0.027375	0.0232727	0	0	0	0	0.0258689	0.0324961	0.237676	0.0215294	0.695	0.610126	0.219528
CTGAGCGCAAGGCTTT_1	0.0523333	0.112539	0.0714705	0.0633135	0.0561848	0.0401683	0	0.0609804	0	0	0.137938	0.0669744	0.0653468	0	0	0.0915429	0.0644804	0	0	0.0414366	0.0358849	0	0	0	0	0.031355	0.0245351	0	0.0562133	0	0.0750203	0.0571606	0	0	0.0348333	0.0300543	0	0	0	0	0	0	0.0313169	0	0.153981	0	0.284108	0.254698	0.123692
CTGAGCGCAGAACTTC_1	0.0430682	0.143461	0.100863	0.0691452	0.0912178	0.0575743	0.0463168	0.0724379	0	0.0217333	0.144667	0.110513	0.132725	0.0287619	0.137598	0.224305	0.0818529	0.0193191	0.0225873	0.0542183	0.0484524	0.0859952	0	0	0	0.0452468	0.0875439	0.0353864	0.0846087	0.0535385	0.110133	0.0875325	0.0732311	0.0341111	0.0671923	0.0270698	0.0167083	0.0240303	0.0220202	0	0.0778056	0	0.0376557	0.0495698	0	0	0.0405806	0.0832883	0.138528
CTGAGGCGTTGATGTC_1	0.0463106	0.0931373	0.101447	0.0510132	0.0555611	0	0.0555611	0.0759477	0	0	0.163364	0.0582051	0.0901036	0.196905	0.035092	0.0926952	0	0	0	0.0414838	0	0	0	0	0	0.0314242	0	0	0.0562464	0	0.0728685	0.0646077	0	0	0.0331154	0	0	0.0283182	0	0	0	0	0.0276885	0	0.300565	0	0.604828	0.484144	0.223777
CTGAGGCTCATCTCTA_1	0	0.138941	0.0845063	0.0574917	0.0888449	0.0393729	0.0489241	0.059732	0.114476	0	0.136264	0.0797778	0.103315	0	0.183195	0.193171	0.0599216	0	0.0281905	0.0481298	0	0	0	0	0	0.0411775	0.0546053	0	0.0646998	0.0367033	0.0849859	0.0692114	0.0409333	0	0.0404615	0	0	0	0	0	0	0	0.03	0.0374884	0.201306	0.0341569	0.162151	0.152063	0.266955
CTGATCCGTCCGGTGT_1	0.078303	0.0953824	0.11158	0.0498647	0.0568317	0.0403003	0.0751353	0.0675294	0	0	0.116628	0.043094	0.0559505	0.102524	0.0948851	0.105876	0.0633137	0	0	0.0503009	0.0392302	0	0	0	0	0.0316061	0.0250439	0	0.0607039	0	0.0752019	0.0615691	0	0	0.0355769	0.0303643	0	0	0.0319899	0	0	0	0.043071	0	0.140213	0	0.285086	0.264351	0.140627
CTGCAGGCAAAGGTTA_1	0.0594621	0.0993775	0.122703	0.0485446	0.0554719	0.0439241	0.0605413	0.0717647	0.045619	0.0794333	0.205233	0.0479231	0.063527	0.0892381	0.0725747	0.0925524	0.0599255	0	0	0.0400354	0	0.0719359	0	0	0	0	0	0	0	0	0.0721002	0.0608557	0	0	0	0	0.0240833	0	0	0	0	0	0.0300109	0.0318837	0.262639	0	0.547753	0.553797	0.230201
CTGCAGGCAGGTGTTT_1	0.058197	0.106676	0.11643	0.058901	0.0696073	0.0443795	0.0492574	0.0412745	0.0939048	0.0351667	0.141434	0.0209145	0.0676126	0.221619	0.0715632	0.0960476	0.0582255	0	0	0	0.0429643	0.0705465	0	0	0	0	0	0	0.0573292	0	0.0754116	0.0611362	0	0	0.03025	0.0214806	0.0251042	0	0.0347273	0.0425417	0	0.0289855	0.0346557	0.0320736	0.177028	0	0.494473	0.332284	0.164427
CTGCAGGTCATCCCGT_1	0.0489621	0.0599069	0.0935865	0.0716073	0.0655875	0.0397855	0.068802	0.0485752	0.142095	0	0.149372	0.0893077	0.0449234	0.0950952	0.170172	0.0940286	0	0	0	0.0431003	0	0	0	0	0	0	0.0294825	0.0392462	0	0.0371612	0.0767856	0	0.0333556	0	0	0	0	0	0	0	0	0	0	0	0.151056	0.0566863	0.0896882	0.0670811	0.143393
CTGCATCAGGGAGGAC_1	0.0589621	0.111559	0.0893903	0.049165	0.0767459	0.0517162	0.0580132	0.0520131	0.185667	0	0.204612	0.0873162	0.0852838	0.052381	0.0930345	0.108381	0	0	0	0	0.0297659	0	0	0	0	0	0.0382544	0	0.0544286	0	0.0714945	0	0	0	0	0.0388837	0	0	0.0160101	0	0	0	0	0.0324341	0.321046	0.0440588	0.137656	0.151248	0.287161
CTGCATCTCGCAATTG_1	0.0331667	0.0915539	0.118681	0.0651419	0.0718911	0.0429571	0.0805413	0.0353007	0.144048	0.0061	0.220054	0.128231	0.133923	0.227905	0.187253	0.121143	0.0618686	0	0.0289683	0.0376077	0	0.0739551	0	0.0290556	0.0113021	0.0257359	0.0358596	0.0293523	0.0579027	0.0306813	0	0.0550894	0.02508	0.0357974	0.0181923	0	0	0.00840909	0	0	0	0.0156739	0.0310437	0.0529147	0.0619815	0.0369314	0.108849	0.0885901	0.152992
CTGCCATCAAGCTACT_1	0.0516364	0.100971	0.107804	0.0603663	0.0621386	0.0369439	0.0477789	0.0639608	0	0.0212333	0.150822	0.10153	0.104419	0.106238	0.047069	0.1044	0	0	0	0.0470177	0	0	0	0	0.0160313	0.0371775	0	0	0	0	0.0715227	0.0598943	0	0	0	0	0	0.0152879	0	0	0	0	0.0349508	0.0368178	0.183815	0.0324608	0.61843	0.558324	0.209582
CTGCCATGTACGTACT_1	0.043197	0.116319	0.0920359	0.0595644	0.0540363	0.0422013	0.0582277	0.0596667	0	0.0453333	0.168434	0.0560855	0.0586577	0.0624762	0.0522414	0.105648	0	0	0	0.0410796	0.037746	0	0	0	0	0.0308312	0	0	0	0	0.0726541	0	0	0	0	0	0	0	0	0	0	0	0.0269399	0.0428023	0.285657	0	0.559742	0.494009	0.206006
CTGCCTAGTGCCGTTG_1	0.0576667	0.105083	0.108631	0.0525182	0.072165	0	0.0456535	0.0821569	0	0.0506667	0.143574	0.0371111	0.0691306	0.0700952	0.0586437	0.0912857	0.0591373	0	0	0.0415516	0	0.0712917	0	0	0.0252292	0	0	0	0.056294	0	0.0773803	0.0572398	0	0	0	0	0	0	0	0	0	0	0.0356284	0	0.285546	0	0.558753	0.504473	0.20054
CTGCCTATCATTCGTT_1	0.0183485	0.0534069	0.0843924	0.0559175	0.0530627	0.0408614	0.0436601	0.0496078	0.134667	0	0.176899	0.073735	0.0701486	0.00704762	0.0785402	0.129714	0	0	0.0153492	0.037646	0.0280873	0.0691699	0	0	0	0	0.0373947	0	0.0535528	0.0307766	0.0708326	0.0545488	0.0251378	0.0173595	0	0.0148217	0	0	0.0117374	0	0	0.0157681	0.0211585	0.0367636	0.379954	0.0607647	0.256194	0.245869	0.354746
CTGCCTATCCACGTAA_1	0.0340152	0.0873676	0.0965169	0.0586403	0.0638185	0.0448812	0.0793729	0.0498889	0.125714	0.0463	0.110481	0.0348718	0.060473	0.0638571	0.103402	0.10041	0.0642569	0	0.0239762	0.0411652	0.0328214	0.0733942	0	0	0	0	0.0316316	0.0339205	0	0.0347582	0	0	0	0	0.0253269	0.0341395	0	0	0	0	0.0726944	0.024413	0.0270984	0	0.265676	0	0.21371	0.149486	0.224435
CTGCGAGAGGCCGCTT_1	0.0359394	0.105382	0.103194	0.0469241	0.0662772	0.0380396	0.0662772	0.101961	0	0	0.214457	0	0.0307568	0	0.103655	0.114619	0	0	0	0	0	0	0	0	0	0	0.0383421	0	0.0562857	0	0	0.0601301	0	0	0	0.0250543	0	0	0	0	0	0	0	0.0393876	0.356972	0.0535392	0.187731	0.181572	0.325802
CTGCTCAAGGCTAAAT_1	0.0228636	0.073201	0.100743	0.0884455	0.0659406	0.0370495	0.0936238	0.0461046	0.109238	0	0.140775	0.0222906	0.0423964	0.112238	0.139655	0.129971	0.0585412	0	0	0	0.0321349	0.0708045	0	0	0.0220625	0	0.0376316	0	0.0581263	0.0382491	0.0742895	0.0590386	0	0	0	0	0	0	0	0	0.0679722	0.0231594	0.026153	0	0.272731	0.0397451	0.169237	0.212356	0.398556
CTGCTCACATGACGTT_1	0.0488788	0.0998137	0.105477	0.0626667	0.0481584	0.0383498	0.0458746	0.0894967	0	0.0283333	0.144953	0.0575556	0.0839144	0.107333	0.0522299	0.1158	0.063651	0	0	0.0438584	0	0.0714359	0	0	0	0	0	0	0	0	0.0730454	0.055878	0	0	0	0.0198915	0.0208333	0.0185152	0	0	0	0	0.024153	0.036907	0.206389	0.018451	0.697871	0.524977	0.212305
CTGCTCATCAGGCGAA_1	0.0464545	0.127265	0.113667	0.0575545	0.0663102	0.0368317	0.0650924	0.077183	0	0.0383333	0.136543	0.0760855	0.10895	0	0.0337011	0.0937714	0.0584118	0	0	0	0	0	0	0	0	0	0	0.0330152	0.055528	0	0.0723255	0.0564878	0	0	0	0.0222171	0	0.0425455	0.0213737	0	0	0	0.0559891	0	0.171704	0	0.614914	0.504306	0.204299
CTGCTCATCATCGCTC_1	0.0244242	0.082402	0.0943755	0.0470297	0.0702376	0	0.0617756	0.0637451	0	0	0.16886	0.0749402	0.0778288	0.112048	0.0923908	0.0934571	0	0	0	0.0392979	0	0	0	0	0	0	0	0	0	0.0348791	0	0.0570407	0	0.0210196	0	0.0191628	0.018875	0	0	0.0300833	0	0.0246522	0	0.0398721	0.228333	0	0.627935	0.504748	0.229215
CTGGACGCAATAGAGT_1	0.0307652	0.12974	0.10973	0.0866799	0.123884	0.0476502	0.0500363	0.0551765	0	0	0.164744	0.102915	0.127545	0.106143	0.203862	0.27281	0.0832059	0	0.0356905	0.0500501	0.0471944	0.0911603	0	0.0399583	0.0178646	0.0439957	0.0909211	0.0372159	0.0743085	0.0588352	0.0953897	0.0837785	0.0502533	0	0.062609	0.030814	0	0.0401364	0.0179697	0	0	0	0.0279016	0.0452171	0.0588611	0.0180882	0.0412258	0.0775676	0.17624
CTGGACGGTACAGTTC_1	0.0346061	0.119078	0.0891878	0.0562673	0.097264	0.0430396	0.0954422	0.0441503	0	0	0.267473	0.0813932	0.0855946	0.137762	0.0974368	0.306267	0.0830078	0	0	0.0802419	0.0345317	0.0904968	0	0	0	0.0682381	0.101088	0	0.0699814	0	0.117914	0.076685	0.0400444	0	0.110173	0.0274109	0	0	0.0401919	0	0	0	0.0750383	0.0379264	0.152972	0.0541961	0.0395054	0.0525225	0.124206
CTGGCAGCAAGCGAGT_1	0	0.152863	0.0866203	0.0585611	0.0630264	0.0396403	0	0.0602288	0	0	0.149876	0.0821197	0.106964	0	0.141126	0.203286	0.0600804	0	0.0288333	0.0486077	0	0	0	0	0	0.0418788	0.0540351	0	0.0652029	0.037	0.0856197	0.0698699	0.0416533	0	0.0415	0.0325504	0	0	0	0	0	0	0.0304426	0	0.151796	0.0382745	0.130699	0.135545	0.220802
CTGGCAGCACAACGTT_1	0.024697	0.0696422	0.0815781	0.0575314	0.0648548	0.0496436	0.0539109	0.0595359	0.240905	0	0.196705	0.0906581	0.0727207	0.103286	0.121172	0.126086	0.0666941	0	0	0	0.0361071	0.0735112	0	0	0.0138958	0	0.0618947	0	0.0547495	0.0312527	0.0722723	0.0564187	0.0277067	0.018902	0.0350449	0	0	0	0	0	0.06275	0	0.0218689	0.0323101	0.316213	0.0177059	0.241892	0.231635	0.337653
CTGGCAGGTCACATTG_1	0	0.0857304	0.0874241	0.0453465	0.0714323	0	0.0546601	0.0509412	0	0	0.147364	0.0492906	0.0547387	0	0.139632	0.17619	0.059902	0	0	0.0427021	0	0	0	0	0	0.0332121	0.0378246	0	0.0571014	0.0390293	0.0763631	0.0617317	0	0.0327778	0.0403333	0	0	0	0	0	0	0.0328623	0	0	0.244667	0.0375196	0.0682366	0.116653	0.248415
CTGGTCTGTTAGGACG_1	0.0540379	0.0827598	0.0988713	0.039099	0.0578251	0.0476601	0.0591914	0.0792941	0	0.0612333	0.14	0.0497692	0.0596261	0.168381	0.0294138	0.0750381	0.0597588	0	0	0.0459735	0.0389444	0	0	0	0	0	0	0	0.0569503	0	0.07218	0.0598496	0	0	0	0	0	0	0	0	0	0.0276594	0.0341749	0.0351047	0.219269	0	0.433333	0.379459	0.158023
CTGGTCTGTTTCGTGA_1	0.0356212	0.099652	0.0844705	0.0477162	0.0712805	0.0494389	0.0460132	0.0382549	0.0142857	0	0.190155	0.0897094	0.0614234	0.0142857	0.0783103	0.138305	0.0573451	0	0	0	0.0286905	0.0698269	0	0	0	0	0.0378158	0	0.0549358	0.0318901	0.0710704	0	0	0.0183529	0	0.018	0.010375	0	0	0	0.0108333	0	0.0214098	0.0372248	0.395917	0.0622451	0.223462	0.20777	0.288387
CTGTACCTCGTAGAGG_1	0.0970379	0.0321716	0.0814916	0.0487426	0.0525908	0.0410297	0.0399571	0.0560196	0	0	0.067093	0.0397863	0.0567072	0.0975714	0.039931	0	0.0586196	0	0	0	0.035631	0.0746058	0	0	0	0	0	0	0	0	0	0.0641748	0	0	0	0	0.0292917	0	0	0	0.0594167	0	0.0345464	0	0.132241	0	0.23414	0.300635	0.0983051
CTGTAGAAGTATGCAA_1	0.0251288	0.0831863	0.100405	0.0524818	0.0466535	0.0364686	0.0482211	0.0743268	0.024619	0	0.159093	0.0848205	0.082	0.103714	0.0921724	0.0981429	0.0572647	0	0	0.0387345	0.0314365	0.0705224	0	0	0	0	0	0.0307992	0	0	0.07141	0.0615122	0	0	0.0200449	0	0	0	0	0	0	0	0.0342678	0.0410969	0.26538	0	0.485817	0.482973	0.219927
CTGTAGACAGCGTTGC_1	0.03375	0.128157	0.103177	0.0725149	0.102785	0.0447789	0.046363	0.0567974	0	0	0.142822	0.0735812	0.0974099	0.109429	0.109644	0.195276	0.0813824	0	0	0.0495457	0.0378373	0.0865577	0.0234133	0	0	0.0482597	0.0596754	0.0333788	0.0791863	0.0507436	0.0947668	0.0975163	0.05224	0.0242222	0.0535705	0.0338682	0	0.0245152	0	0	0	0.0233768	0.0326339	0.0372946	0	0	0.0393333	0.0579189	0.106322
CTGTAGAGTTGATCGT_1	0	0.105279	0.107409	0.0659439	0.0626667	0.0514851	0.0494983	0.0718562	0	0	0.195403	0.0574103	0.101419	0	0.142632	0.205019	0.0714529	0	0.0275159	0.0661799	0	0.0768494	0	0	0	0.0560346	0.0469123	0	0.0661222	0.0468755	0.0956792	0.070435	0.0443644	0.0353725	0.0535321	0	0	0.0441061	0	0	0	0.0357391	0.0576011	0	0.112796	0	0.0965376	0.114027	0.159186
CTGTATTCAATAGTCC_1	0	0.11023	0.113776	0.0382937	0.0704389	0.0424851	0.0432541	0.0550523	0.200714	0	0.116535	0.0827607	0.0732342	0	0.138897	0.0930952	0	0	0	0.041767	0.033631	0	0	0	0.0259896	0	0.0380877	0	0	0.0355055	0.0753709	0.0595976	0.0313467	0	0	0.0256512	0	0	0	0	0.0454167	0.0258913	0	0.0341589	0.294444	0.0381863	0.200086	0.149896	0.307172
CTGTATTCACAAGCCC_1	0.0288182	0.073652	0.103051	0.0598581	0.0613531	0.0400858	0.0674422	0.0471634	0.120381	0	0.107674	0.0301538	0.0467342	0	0.122908	0.174238	0.067298	0	0	0.0486136	0.0377976	0.0779615	0	0	0	0.0339004	0.0536316	0.0295076	0.0537495	0.0393516	0.0738685	0.0551504	0.0252622	0.0171046	0.0344936	0.0441628	0	0	0.0113434	0	0	0.0330145	0.0641967	0.0288527	0.287037	0.0116569	0.16157	0.129297	0.261172
CTGTATTTCAAGAAAC_1	0.0551667	0.0996225	0.103329	0.0733828	0.0537624	0.0404488	0.0816733	0.0448497	0	0	0.163256	0.0825897	0.0876712	0	0.0854023	0.11519	0	0	0	0.0405133	0	0.0725753	0	0	0	0	0	0	0.0555652	0.0339487	0	0.0587154	0.0294578	0	0.0239103	0.0428682	0	0	0	0	0.0836667	0.0306232	0.0462404	0.0325116	0.323481	0.0369412	0.111366	0.155721	0.291856
CTGTCGTTCTAGGAAA_1	0.0304015	0.0865686	0.0952068	0.0472706	0.0673663	0.0403333	0.049033	0.0491242	0.103	0	0.145116	0.107547	0.0971486	0	0.0855977	0.161457	0.059649	0	0	0.0423215	0	0	0	0	0	0.0326537	0.0370175	0	0.0568344	0	0.0759593	0.0612073	0	0	0.0386795	0	0	0	0	0	0	0	0	0.0447752	0.115222	0.0317941	0.122	0.100171	0.215452
CTGTGAAAGGGAGGGT_1	0	0.156049	0.0896477	0.0504026	0.0737228	0	0.0400594	0.0487255	0	0	0.158287	0.0834444	0.100477	0	0.0414253	0.156705	0.0594059	0	0	0.0419558	0	0	0	0	0	0.0321169	0.0374825	0	0.0565776	0	0.0755712	0.0575183	0	0	0.0370897	0	0	0	0	0	0	0	0	0.0441318	0.279028	0.0578725	0.0856237	0.094009	0.24639
CTGTGAAGTGTGTCGC_1	0.0332121	0.112554	0.104791	0.0457261	0.0731551	0.0424983	0.0507228	0.0840915	0	0.0237667	0.16024	0.0523761	0.0905541	0.0316667	0.097931	0.114448	0.0624745	0	0	0.0391711	0.0301389	0.0699984	0	0	0	0	0	0	0	0.0322821	0.0716416	0.0599776	0	0.0207386	0.0209936	0	0	0	0	0	0	0.0195145	0.0317705	0.0366822	0.308907	0	0.70714	0.650383	0.241333
CTGTGGGAGGTAGACC_1	0.0292197	0.0979167	0.0859684	0.0548911	0.0678779	0.0398185	0.0398185	0.035719	0	0	0.125574	0.0868632	0.118	0.114667	0.0770805	0.138876	0.0594373	0	0	0.0420029	0	0	0	0	0	0.0321861	0.0349912	0	0.0566108	0	0.0756213	0.0607683	0	0	0.0372949	0.0292326	0	0	0	0	0	0	0	0.0375039	0.188935	0.0341961	0.0417849	0.100135	0.254006
CTGTGGGAGGTTGTTC_1	0.0425152	0.111216	0.0865232	0.0543531	0.0695248	0.0374257	0.0658812	0.0761895	0.0610476	0	0.206953	0.0538974	0.0677928	0.113619	0.0967931	0.149667	0	0	0	0	0	0.0709872	0	0	0	0	0.0474825	0	0.0559006	0	0.0784288	0	0	0	0	0.0236124	0.0308333	0	0	0	0	0	0	0.0382481	0.398926	0.051	0.292	0.284626	0.444975
CTGTGGGCAGACCTGC_1	0.0525833	0.0446078	0.112903	0.0591749	0.0764389	0.0451947	0.0591749	0.0584052	0.0875714	0	0.139736	0.0280256	0.0369099	0	0.119989	0.137552	0	0	0	0	0	0	0	0	0	0	0.0352281	0	0	0	0	0	0	0	0	0	0	0	0	0	0.0761667	0	0	0	0.343972	0.0386863	0.21072	0.207041	0.370746
CTGTGGGGTCACTACA_1	0.0734545	0.0995049	0.112932	0.0604191	0.0653267	0.0477624	0.0643861	0.0856144	0.0377143	0.028	0.0984574	0.0476838	0.0593739	0.0377143	0.170655	0.0713714	0.0621314	0	0	0.0395457	0	0.0772756	0	0	0	0	0.031693	0	0.0564389	0.0327473	0.0741878	0.0589065	0.0346667	0	0.0477949	0.046907	0	0	0	0	0	0.0204348	0.0281967	0	0.203861	0	0.153817	0.15918	0.212921
CTTACCGCACTGTGAT_1	0	0.0672696	0.0911814	0.0493564	0.0590033	0.0404488	0	0.0493987	0.130524	0	0.158574	0.0495214	0.0463919	0	0.0953448	0.116676	0	0	0	0	0	0	0	0	0	0	0.0383246	0	0	0	0	0	0	0	0	0	0	0	0	0	0	0	0	0.0366899	0.324843	0.0395686	0.246054	0.249077	0.373147
CTTACCGTCCCATTTA_1	0.0302955	0.0708235	0.080308	0.0424191	0.0841419	0.0414785	0.0402871	0.0488366	0.119524	0	0.155659	0.0517692	0.057	0	0.122644	0.119514	0	0	0	0	0	0	0	0	0	0	0.0378333	0	0	0.0377179	0	0	0	0	0	0	0	0	0	0	0	0.0302681	0	0.0365	0.330241	0.0382059	0.229355	0.205563	0.380672
CTTAGGAAGACCAAGC_1	0.0152197	0.0718971	0.0698924	0.0341056	0.0770693	0.0419868	0.0344917	0.0527712	0.135	0.0043	0.164264	0.0581538	0.0599685	0.00571429	0.122782	0.118038	0.0565627	0	0.0139762	0	0.0278214	0.0690625	0	0	0	0	0.0366842	0	0.0534948	0.0304286	0.0707277	0.0544126	0	0.0171765	0.01725	0.014907	0	0	0.0110606	0	0	0.0155652	0.0202131	0.0380233	0.291898	0.0117647	0.205269	0.180477	0.34041
CTTCAATCAATGAGCG_1	0.04775	0.0703137	0.0876624	0.0956898	0.0619967	0.0445644	0.0799208	0.0422026	0	0.0198	0.0785039	0.0491709	0.134793	0	0.147069	0.0481429	0.0630059	0.0323191	0	0.0417935	0.0386151	0.0760689	0	0	0.0352813	0.0275152	0.0255965	0.0417311	0.0653375	0.0514615	0.09118	0.0808252	0.0420311	0.0393072	0.0299231	0.0353876	0.0155	0.0593939	0.0157576	0	0.0316667	0.0393551	0.0621749	0.0302868	0.0163333	0	0.0154194	0.0334144	0.0709266
CTTCAATCACCTGCTT_1	0.0642121	0.0577059	0.102403	0.048198	0.0578152	0.0419505	0.0574323	0.0479869	0.131143	0.0723333	0.121984	0.0572991	0.037018	0	0.0962299	0.140676	0.0604118	0	0	0	0	0	0	0	0	0	0.037614	0	0.0576398	0.0395641	0	0	0	0	0	0.030124	0	0	0	0	0	0.0339203	0	0	0.31363	0.0569902	0.171032	0.209113	0.318825
CTTCAATTCTACCCAC_1	0.0703712	0.0808186	0.113627	0.0658482	0.053703	0	0.0738944	0.078451	0	0	0.0946589	0.0274872	0.039955	0	0.0890575	0.0619333	0.0652961	0	0	0.0503127	0	0.0735465	0	0	0	0.029368	0.0205088	0	0	0	0	0	0	0	0	0.0274419	0	0	0	0	0.0518333	0	0	0	0.15188	0	0.305559	0.293014	0.157347
CTTCCGAAGCTATCTG_1	0	0.0747059	0.0842595	0.0562178	0.0665347	0	0.0407195	0.0496405	0.215143	0	0.119961	0.0269658	0.0442658	0.133048	0.163425	0.191771	0.0596137	0	0	0.0422684	0.0365476	0	0	0	0	0.0325758	0.0382895	0	0.0567971	0	0.075903	0.0611341	0	0	0.0384487	0.052876	0	0	0	0	0	0	0	0.039	0.197741	0.0329412	0.136484	0.125167	0.254562
CTTCCTTAGTTGGAAT_1	0.0283561	0.121152	0.0822722	0.0988449	0.112561	0.0457393	0.0610231	0.0547843	0.031381	0	0.180814	0.0861026	0.129018	0.0607619	0.186276	0.221467	0.0968353	0	0	0.0572832	0.0389246	0.0935337	0	0	0	0.0430519	0.0756667	0.0383485	0.0797619	0.0838974	0.110886	0.0844512	0.0459556	0.0372026	0.0806603	0.0235659	0	0.0163485	0.016899	0	0	0.028413	0.0635792	0.0355078	0	0	0.0409247	0.0781081	0.131949
CTTCCTTGTCTCGGGT_1	0	0.0582892	0.0683207	0.0476964	0.0476964	0.0420528	0	0.0359739	0	0	0.149318	0.031265	0.0341351	0	0.0343448	0.129371	0.0606	0	0	0.0437522	0	0	0	0	0	0.0347532	0.0314211	0	0.0578385	0	0.0774773	0.0631789	0	0	0.0448974	0	0	0	0	0	0	0	0	0	0.183259	0	0.0422151	0.069955	0.180395
CTTCCTTTCAGTAGGG_1	0.0335606	0.10926	0.0992468	0.0567129	0.0620132	0	0.0518614	0.0686013	0	0	0.154837	0.0271282	0.0694099	0	0.0349655	0.0943619	0.0579922	0	0	0.0398289	0	0.0752853	0	0	0	0.032658	0	0.0322045	0.0550849	0	0.0719906	0.0594919	0	0	0	0	0.022625	0	0	0	0	0	0.024623	0.0348915	0.24737	0.0192941	0.518667	0.52173	0.223754
CTTCCTTTCGGTAGAG_1	0.016197	0.0977353	0.0957131	0.043033	0.0539142	0.0341452	0.0422211	0.0627451	0.134667	0.00573333	0.159101	0.0405983	0.0405315	0	0.141736	0.143857	0.0564941	0	0	0	0	0.0691314	0	0	0	0	0.0352456	0	0.0535031	0.0380623	0	0.0545	0	0.0172026	0	0.015907	0	0	0	0	0	0.0309493	0.0208962	0.0286512	0.364509	0.0413627	0.203624	0.191414	0.372006
CTTCGGTGTAGTACGG_1	0.0328561	0.100078	0.0936371	0.0680165	0.0609175	0.0471254	0.0575413	0.135216	0	0.0845	0.131519	0.0274872	0.0555766	0.118429	0.108989	0.144552	0.0645275	0	0	0.0424484	0.037369	0	0	0	0	0.0328398	0.0275439	0	0.0569234	0	0.0760939	0.0663516	0	0	0.0549038	0	0.0559375	0	0	0	0	0	0	0	0.137222	0	0.213839	0.233991	0.145932
CTTCTAAAGTGCGTCC_1	0.0322803	0.115794	0.109335	0.0547228	0.0664983	0.0374389	0.0456502	0.075451	0	0	0.183853	0.064812	0.108288	0	0.0951264	0.116086	0.0587725	0	0	0	0	0.0709936	0	0	0	0	0	0	0	0.0386777	0	0	0	0.0321503	0	0	0.0309167	0	0	0	0	0.0321667	0.0267978	0	0.178981	0.0342255	0.624495	0.492063	0.217042
CTTCTCTAGAGCCGAT_1	0.0549242	0.114848	0.0845844	0.0693234	0.0460462	0.0396898	0	0.0578431	0	0	0.173705	0.0620513	0.102955	0	0.142161	0.283352	0.0659882	0	0.0360159	0.058826	0	0.0738045	0	0	0.0369063	0.0442684	0.077	0	0.0652961	0.0370549	0.0941221	0.0699919	0.0417867	0	0.0793397	0	0	0	0	0	0	0	0.0464372	0	0.1235	0.0372647	0.0984516	0.109459	0.165599
CTTCTCTCAACCAATC_1	0.0902652	0.137559	0.106753	0.0515017	0.061538	0.0383036	0.0561815	0.0363529	0	0	0.126163	0.0597179	0.0807117	0	0.107874	0.0918	0	0	0	0	0	0	0	0	0	0	0	0	0.0564513	0.0391319	0	0.0604553	0	0	0.0266538	0.0256744	0	0.0526364	0	0	0	0.0368261	0.0282295	0.0341705	0.122907	0	0.369301	0.329468	0.150751
CTTGAGAGTCGGTACC_1	0.0165152	0.0532059	0.0811498	0.0432904	0.0527756	0.0427921	0.0357096	0.0354444	0.12819	0	0.132527	0.0383932	0.0415676	0.00542857	0.0744483	0.145762	0.0608039	0	0	0	0	0.0725385	0	0	0	0	0.0375614	0	0	0.0305275	0.0707793	0.0544797	0.0249867	0.0171373	0.0174615	0.0322326	0	0.00809091	0	0	0.00566667	0.0155217	0.0203934	0.0374496	0.31662	0.0391471	0.188118	0.15032	0.298297
CTTGATTCAGTAGGAC_1	0.0605833	0.0856373	0.106823	0.0535776	0.0520858	0.0400495	0.0340033	0.0488627	0.124143	0	0.142116	0.047453	0.0475721	0.00338095	0.11831	0.124962	0	0	0	0	0	0	0	0	0	0	0.0382544	0.0291098	0	0.0374542	0	0	0	0.0297778	0	0.0338837	0	0	0.0109596	0	0	0.0154203	0.0201585	0.0363333	0.346324	0.0306667	0.174495	0.178644	0.320621
CTTGATTGTTGTGGCC_1	0.0336515	0.135858	0.0830338	0.0592673	0.0681914	0.0394818	0.050165	0.0604183	0.123429	0	0.171341	0.0822308	0.110901	0	0.205908	0.204152	0.0599863	0	0.0284524	0.0512507	0	0	0	0	0	0.0457576	0.0485789	0	0.0649048	0.0368242	0.0852441	0.0694797	0.0412267	0	0.0408846	0	0	0	0	0	0	0	0.0301803	0	0.118926	0.0342255	0.101301	0.117288	0.161876
CTTTCAACACTGCGAC_1	0.0496591	0.138127	0.0899599	0.0575314	0.0715941	0.0342838	0.0501485	0.0523137	0	0.0078	0.151155	0.0865385	0.0850856	0.10019	0.0928276	0.0932095	0.0566157	0	0	0.0429912	0.0396825	0.0692308	0	0	0	0	0.0135965	0.0300909	0	0.0375531	0.070892	0.0597439	0	0.0292026	0.0179231	0.0288682	0	0.0382424	0.0121212	0	0	0.029942	0.0215738	0.0294496	0.232685	0	0.718484	0.517279	0.225523
CTTTCAACAGGATGAC_1	0.0570985	0.110956	0.110686	0.0514455	0.0745446	0.0372277	0.0605314	0.0699935	0	0	0.156109	0.0508291	0.0713829	0.0581905	0.047092	0.0991143	0	0	0	0	0.0300079	0	0	0	0	0.0278874	0	0	0	0	0.07159	0.0555325	0.0272889	0	0.0245641	0.0185736	0	0	0	0	0	0	0.023224	0	0.328556	0.0167843	0.623118	0.59591	0.225938
CTTTCGGGTATTAAGG_1	0.0377879	0.116892	0.117943	0.0492442	0.0511485	0	0.0699373	0.0725817	0	0.0374	0.16393	0.0961197	0.0893108	0.0511429	0.0330575	0.0928857	0.0583569	0	0	0.0464661	0	0	0	0	0	0.0298009	0	0	0	0	0.0742692	0.0585285	0	0	0	0	0	0.0226364	0	0	0	0.0299565	0.0451585	0.0323333	0.224019	0	0.502634	0.512486	0.238692
GAAACCTAGCTGCCTG_1	0.0181061	0.0752108	0.0802827	0.0581023	0.076802	0.0341551	0.049264	0.0348627	0.00595238	0	0.160054	0.0761282	0.0685901	0.103095	0.115299	0.14461	0.0604961	0	0	0	0	0.0724022	0	0	0.0111979	0	0.0374035	0	0.0538489	0.0306081	0.0710563	0.0599573	0.0250356	0.0172092	0	0.0172171	0	0	0.0123434	0	0.00597222	0.0156014	0.0209071	0	0.357148	0.0393922	0.227602	0.255486	0.433571
GAAACCTAGGAACGAA_1	0.072947	0.0474412	0.109057	0.0430165	0.0700825	0.0476403	0.0856073	0.0632549	0.0908095	0.0853333	0.157465	0.0365385	0.0480405	0	0.153149	0.0810762	0.0626804	0	0.0284683	0	0.0350675	0.0738157	0	0	0	0	0.0143684	0.0298788	0.0538137	0.04837	0.0717559	0.0548049	0.0256978	0.0372549	0.0304423	0.0302558	0	0	0	0	0.0101111	0.0285145	0.0327268	0.0292326	0.301241	0	0.160011	0.167896	0.286523
GAAACCTTCTGGGAGA_1	0.0651894	0.0616225	0.0912257	0.0419274	0.0718185	0.0417393	0.0505215	0.0333137	0.126	0.0464	0.140543	0.0789487	0.0595225	0	0.0999885	0.088381	0	0	0.024	0	0.0328333	0	0	0	0	0	0.0363333	0.0339318	0.056029	0.0498205	0.0763396	0.0569797	0.0407778	0.0435229	0.0253462	0	0	0	0	0	0	0.0338696	0.0271148	0	0.221463	0.039402	0.158731	0.136144	0.251373
GAAATGAAGCATGATA_1	0.0618636	0.0667304	0.101249	0.0531089	0.0427822	0.0484554	0.0625083	0.0504052	0	0	0.198326	0.0631966	0.0668559	0.0288571	0.0979655	0.0876952	0	0	0	0	0	0	0	0	0	0	0.0376667	0	0.0556687	0.0394542	0.0715493	0.0549065	0	0.0185098	0	0.0205581	0	0	0.0310404	0	0.0596944	0.0316594	0.0370984	0.0294264	0.382722	0	0.095086	0.184275	0.271593
GAAATGAGTGGAACAC_1	0.0309242	0.0957157	0.0928354	0.0445149	0.0737525	0.0421584	0.0413201	0.0722418	0.106286	0	0.185078	0.0355214	0.0576982	0.106286	0.132471	0.0949905	0.0606275	0	0	0	0	0.0725096	0	0	0	0.0274286	0.0382807	0	0.0553375	0.0478168	0.072939	0.0553171	0.0268178	0.0229935	0.0201026	0.0215039	0	0	0	0	0.0171111	0.0343768	0.0226448	0.0320853	0.347907	0.0372157	0.25528	0.235324	0.417266
GAAATGATCCACGTAA_1	0.0158333	0.0709951	0.0645992	0.0495644	0.0750132	0.0336601	0.0343135	0.0636993	0.120095	0.0041	0.192403	0.0323761	0.0666667	0	0.125402	0.136619	0.0564627	0	0	0	0	0.0691587	0	0	0	0.0254762	0.0389825	0.029125	0.0534017	0.0306044	0.0708216	0.0544004	0.0248133	0.017098	0.0172115	0.0147674	0	0.0075	0	0	0	0.0154783	0.0201803	0.0287171	0.35313	0.0392059	0.179333	0.179117	0.382992
GAAATGATCTGCCCTA_1	0.0671439	0.0939069	0.10784	0.0661518	0.076462	0.0581089	0.0577657	0.042817	0.14319	0	0.20276	0.0756154	0.069527	0.236048	0.12569	0.100467	0.0655059	0.0180213	0.0331111	0.0395693	0.0291706	0.0723189	0	0.0300486	0	0.026974	0	0	0.0576211	0.0313883	0.0745008	0.059313	0.0355556	0.0463137	0.0351346	0	0	0	0.0144949	0	0	0	0.022071	0.0312713	0.102843	0.0409804	0.0831183	0.0816486	0.137667
GAACACTAGACATGCG_1	0.0288106	0.116074	0.0985042	0.0554158	0.0557426	0.0424356	0.0562211	0.0826275	0	0.0242333	0.188543	0.0416838	0.110194	0.163667	0.069908	0.0944	0.0629902	0	0	0.0392124	0.0386111	0.0710417	0	0	0	0.0280909	0	0	0	0.0323333	0.0716635	0.055628	0	0	0	0	0	0	0	0	0.0625833	0	0.0269617	0.0308023	0.235343	0	0.645344	0.610356	0.216232
GAACACTCAAATCGGG_1	0.0286212	0.120147	0.0822553	0.0606568	0.0606337	0.0438713	0.0520066	0.053902	0	0.0344333	0.174543	0.0399573	0.0823694	0.13181	0.0617931	0.0936952	0.0581824	0	0	0	0	0	0	0	0	0	0	0	0	0.0334542	0	0.0589065	0	0.0228301	0	0	0	0	0	0	0	0.0218333	0	0	0.188426	0	0.49829	0.415171	0.205477
GAACACTTCCTACCAC_1	0	0.119034	0.105397	0.0744158	0.0755611	0.0430561	0.0766799	0.0636993	0	0	0.128922	0.0737863	0.110207	0	0.109069	0.277114	0.0620588	0	0.0257778	0.0719676	0.0363532	0.072508	0	0	0	0.0637835	0.0518772	0	0.0807702	0.0516264	0.100656	0.0932683	0.0767822	0.0309739	0.0737756	0.030969	0	0	0.0395455	0	0	0	0.0559235	0.0453023	0.093463	0	0.0894516	0.110194	0.174254
GAACACTTCTTGCAGA_1	0.0720076	0.0826667	0.102416	0.0900165	0.0717096	0.0387096	0.0669472	0.0464575	0.0537143	0	0.168488	0.0358718	0.0665811	0.0278571	0.128046	0.110781	0	0	0	0.0405369	0.0319762	0	0	0	0	0.027684	0.0170965	0	0.0544576	0.0407289	0.0723662	0.0565407	0.02708	0.0237647	0.0204808	0.0224186	0.027625	0	0	0	0	0.0322899	0.0289016	0	0.201889	0.0216471	0.10271	0.163072	0.317825
GAACGTTAGGTAGACC_1	0.0327121	0.156196	0.0980338	0.0607822	0.0722112	0.0413399	0.0617492	0.0925686	0	0	0.0831938	0.0521709	0.0862523	0.0542857	0.0609425	0.10141	0.0584863	0	0	0.0477286	0.0387778	0	0	0	0	0.045342	0	0	0	0	0	0.0592642	0.0295467	0	0	0	0	0	0	0	0.0341667	0	0	0	0.239602	0	0.627548	0.537959	0.211655
GAACTGTAGAGTCTGG_1	0	0.120069	0.0794177	0.0651518	0.0828581	0.045505	0.0637624	0.0773072	0	0	0.196271	0.0988462	0.0823829	0	0.162184	0.157743	0.0590824	0	0	0.041469	0	0	0	0	0	0.0314026	0.0383333	0	0.056236	0	0.0750548	0.0600325	0	0	0.0349744	0.0320155	0	0	0	0	0	0	0	0	0.260259	0.0396275	0.190215	0.176189	0.313983
GAACTGTGTGGTAATA_1	0.0444091	0.0868971	0.0956983	0.0444224	0.089637	0.0388779	0.0519802	0.0518301	0.111048	0	0.191837	0.0465983	0.0681622	0.042	0.0866667	0.126	0.0579804	0.0212908	0	0.0398112	0	0	0	0	0	0.0289697	0.0443772	0	0	0.0423077	0.0732958	0	0.0284	0.0276471	0	0	0	0	0.0422828	0	0	0.021087	0.0245902	0.0414574	0.39863	0.047598	0.206968	0.195631	0.419766
GAAGAATAGTTGTCGT_1	0.0235076	0.0939167	0.116568	0.0507987	0.03733	0.0455347	0.0495314	0.0496993	0	0	0.160171	0.0333675	0.0681216	0.0596667	0.150379	0.0675524	0.0587078	0	0	0	0	0	0	0	0.0229479	0	0	0	0.0558406	0	0.0763521	0.0641789	0.0300489	0	0	0	0	0.0253485	0	0	0	0.0237754	0.0266175	0.0366357	0.22913	0	0.465301	0.433973	0.198345
GAAGAATCAGTCTTCC_1	0	0.104025	0.0983819	0.0588317	0.0823135	0.0412079	0.0478746	0.0634575	0.139571	0.0623333	0.170628	0.0921966	0.0795315	0	0.163759	0.118076	0	0	0	0	0	0	0	0	0	0	0.0364825	0	0.0570186	0	0.0775618	0	0.0363378	0	0	0	0	0	0	0	0	0	0	0.0385116	0.223389	0.0567745	0.152183	0.138171	0.298924
GAAGAATGTAGGCTCC_1	0.0305303	0.0686225	0.108489	0.058637	0.0734092	0.0434488	0.0629571	0.0398562	0.10381	0.0742667	0.154806	0.0479829	0.053018	0.0467619	0.112126	0.128238	0.0572549	0.0186667	0	0.0387198	0.0295317	0.0697532	0	0.0189306	0.0326042	0	0.0350965	0	0.0552795	0.0402088	0.0714022	0.0571992	0	0.0197386	0	0.0378605	0	0	0	0	0.0792778	0.0351957	0.0251366	0.030155	0.353407	0.0365686	0.196548	0.240554	0.392712
GAAGCCCAGGTCTACT_1	0.0434697	0.109083	0.111099	0.0676634	0.10135	0.0460264	0.0523729	0.0639281	0.0325238	0.0243667	0.200225	0.0848547	0.0817252	0.0325238	0.208713	0.165952	0.0781216	0	0.0238413	0.0492094	0.0470516	0.0820609	0	0	0	0.0372121	0.0594561	0.041822	0.0719317	0.0524945	0.0911784	0.0893902	0.0486933	0.0442353	0.0610256	0.0336124	0.0317083	0.103091	0.0171414	0	0	0.0379783	0.0838197	0.0357868	0	0.0172843	0.0237849	0.0629685	0.140412
GAAGCCCCAACGAGGT_1	0.0247803	0.139593	0.101194	0.051736	0.0716997	0.0378845	0.0879307	0.0446667	0	0.0489667	0.191729	0.0783248	0.107104	0	0.0727356	0.106857	0	0	0	0.0414012	0.0331389	0	0	0	0.0246979	0.031303	0	0.0342235	0.0561884	0	0	0	0	0	0.0258397	0.0246899	0	0	0	0	0	0	0	0.0336783	0.288065	0.0245196	0.585398	0.463532	0.253904
GAAGCCCCATCGATAC_1	0.0152348	0.0581912	0.0682321	0.03367	0.0505182	0.0490231	0.0341749	0.053634	0.139048	0.00356667	0.121186	0.0699145	0.0571306	0.108048	0.129575	0.121562	0.0618882	0	0	0.0374336	0	0.0735401	0	0	0.0105104	0	0.0622807	0	0.0534037	0.0300623	0.0707731	0.0543679	0.0248178	0	0.0351603	0.0141318	0.00535417	0	0	0	0	0.0151232	0.0201858	0.0468915	0.181639	0.0546667	0.200871	0.192324	0.310644
GAAGCCCGTATCGCTA_1	0	0.0867794	0.0825759	0.0398581	0.0728053	0.0579373	0.0463828	0.0467124	0.126762	0	0.141775	0.0743419	0.085991	0	0.0717586	0.135257	0	0	0	0	0	0	0	0	0	0	0.0382105	0	0	0.0390586	0	0	0	0	0	0	0	0	0	0	0.0585833	0.0329203	0	0	0.384463	0.0381176	0.275323	0.262477	0.375209
GAAGCCCGTGCCTGAC_1	0.0327803	0.0915294	0.0834684	0.0576931	0.0679604	0.0472211	0.0402772	0.0347059	0	0	0.146419	0.0664957	0.0541937	0	0.105747	0.161619	0.0639078	0	0	0.0508761	0	0.0723718	0	0	0	0.0329481	0.0557632	0	0.0569752	0	0.0761721	0.0614837	0	0	0.0530385	0	0	0	0	0	0	0	0.0354754	0	0.180194	0.0348725	0.122828	0.105117	0.260367
GAAGCGAAGATCGACG_1	0.0258788	0.0881471	0.0997236	0.052297	0.0758482	0	0.0589637	0.0554183	0	0	0.129333	0.0669487	0.0810586	0.141952	0.106103	0.0938952	0	0	0	0.0460029	0.0306905	0	0	0	0	0	0.0257018	0	0.0564886	0.0327912	0.0754366	0.0618557	0.0280533	0.0216471	0.0218846	0.019907	0	0.0300909	0	0	0	0.0205217	0	0.0342403	0.228944	0.0184706	0.581452	0.548622	0.207206
GAAGCGAGTACATTGC_1	0.0333788	0.137554	0.122793	0.0559769	0.057231	0.0388647	0.0527393	0.0719216	0	0	0.148	0.0713077	0.0939865	0.106714	0.0538736	0.116962	0.0596196	0	0	0.0398053	0	0.0716859	0	0	0	0.028961	0.0196842	0	0	0.0361392	0.0732895	0.0560366	0	0.0221438	0	0.0204961	0	0	0	0	0.0269444	0	0.0429727	0.0368566	0.310343	0	0.572817	0.537869	0.253144
GAAGGACAGGCTTCCG_1	0.0301439	0.0676569	0.0865823	0.0471089	0.0699208	0.0421848	0.0402211	0.0645163	0.126619	0	0.158047	0.0565726	0.0667117	0	0.0694943	0.136467	0.0604255	0	0	0	0	0.0723446	0	0	0	0	0.0378596	0	0	0.0389927	0	0	0	0	0	0	0	0	0	0	0.0616389	0.0327899	0	0	0.37938	0.0399608	0.193978	0.179676	0.329712
GAAGGACCATCCAATG_1	0.0741136	0.135049	0.103882	0.0575479	0.0504125	0.0367492	0.0504125	0.0714248	0	0	0.165651	0.0419658	0.0849279	0.149857	0.0447816	0.0898762	0.0583627	0	0	0.0403864	0.035881	0.0706587	0	0	0	0.0298139	0	0	0	0	0.0744116	0.056437	0	0	0	0	0	0.0226818	0	0	0	0.0225	0.0545956	0	0.175426	0	0.514204	0.437234	0.179497
GAAGGACCATTCAGGT_1	0.0159242	0.0573922	0.0679283	0.0343234	0.066165	0.0339274	0.0417954	0.0346601	0.124524	0	0.107155	0.0142051	0.0483739	0.00342857	0.0698621	0.118819	0.0616137	0	0.0139048	0.0441003	0	0.0732676	0	0	0.0109583	0	0.0608246	0	0.0533954	0.0302198	0.0707606	0.0543943	0	0.0168627	0.0336859	0.0146977	0	0	0.0109697	0	0	0.0152174	0.0330273	0.0482791	0.375694	0.0115882	0.174312	0.204545	0.368559
GAAGGACTCAAGGCTT_1	0	0.122059	0.0993228	0.0597393	0.05467	0.0395512	0	0.0603464	0	0	0.202636	0.0609744	0.094536	0	0.139264	0.234419	0.0600275	0	0.028619	0.0553776	0	0	0	0	0	0.043658	0.0533684	0	0.0650352	0.0462015	0.0854085	0.0696504	0.0414133	0	0.0411538	0	0	0	0	0	0	0.0333986	0.0405902	0	0.229685	0	0.110699	0.119928	0.246811
GAAGGGTCATATCTCT_1	0.0484848	0.0961373	0.105426	0.0578779	0.057396	0.0422739	0.0489769	0.0346144	0	0	0.120256	0.0515128	0.0675811	0.131	0.0202184	0.0865429	0.0675137	0	0	0.0401268	0	0.0737372	0	0	0	0.0294329	0.0206404	0	0.0590186	0	0.076446	0.0618394	0	0	0.0406731	0	0	0.0342576	0	0	0	0	0.0446339	0	0.121389	0	0.229903	0.288815	0.116571
GAAGTAAAGTCGAGGT_1	0	0.11349	0.0888734	0.0578548	0.0597492	0	0	0.035902	0	0	0.146194	0.0266581	0.0524144	0	0.0415977	0.108295	0.0595431	0	0	0.0421622	0	0	0	0	0	0.0324199	0.0372719	0	0.0567226	0.0376117	0.0732285	0.0576606	0	0	0.0274936	0	0	0	0	0	0	0	0	0.0363876	0.216306	0.0587647	0.137355	0.158514	0.283876
GAAGTAAGTTTACGTG_1	0.0237045	0.0964069	0.0971224	0.0547624	0.0868581	0.0496172	0.0572706	0.0429346	0.111762	0.0442333	0.19838	0.0562821	0.0521937	0	0.136379	0.126714	0.0587588	0	0	0	0	0.0709824	0	0	0.0232187	0	0.0375088	0	0	0.0520366	0.0726025	0	0	0.0328366	0	0.0331783	0.0307708	0	0	0	0.0380278	0.0496304	0	0.0427171	0.408583	0.0512647	0.320333	0.285167	0.450164
GAAGTAATCATACGAC_1	0	0.136186	0.0764979	0.068363	0.0788119	0.0396337	0.0418251	0.0797908	0	0	0.171008	0.0821966	0.0953739	0	0.168667	0.201667	0.0600765	0	0.0288175	0.0561858	0	0	0	0	0	0.0418615	0.0550175	0	0.070176	0.0369927	0.0856041	0.081563	0.0416356	0	0.0414744	0	0	0	0.0349899	0	0	0	0.0444918	0.0376667	0.235889	0.0398627	0.130581	0.132599	0.238141
GAAGTAATCGAGTTGT_1	0	0.123074	0.0906203	0.0429835	0.0598185	0	0.053637	0.0738366	0	0	0.173992	0.0312564	0.0781892	0	0.0624943	0.0943429	0.0587353	0	0	0.045174	0	0.0709631	0	0	0	0.0368398	0	0	0.0558696	0	0.0745008	0.0618028	0.0355556	0	0.0248526	0	0	0.0255606	0	0	0.0376944	0.0238768	0.0335355	0.0330814	0.279954	0.0230098	0.555086	0.457302	0.230915
GAATAGAAGGTAGTAT_1	0.0384697	0.151294	0.0999051	0.0540825	0.0635149	0	0.0473531	0.0495033	0.0525714	0.0384	0.186589	0.0398974	0.0903153	0.162905	0.144103	0.0935429	0.0584157	0	0	0.0404661	0	0	0	0	0	0	0	0	0.0555321	0.0338901	0	0.0612012	0	0.0236078	0	0	0.027125	0	0	0	0	0.0303913	0	0.0324496	0.225852	0	0.634828	0.458572	0.214121
GAATAGACAAGGTTGG_1	0.0295985	0.0920098	0.103357	0.0569505	0.0822937	0.0419934	0.0399835	0.0354967	0	0	0.16476	0.048453	0.0696937	0	0.158517	0.1124	0.059398	0	0	0.041944	0	0	0	0	0	0.0320996	0.0376842	0	0.0565694	0	0.0755587	0.060687	0	0	0.0370385	0	0	0	0	0	0	0	0	0.0387752	0.171565	0.0307549	0.111323	0.110414	0.218299
GAATAGAGTCCGTACG_1	0.0275606	0.119417	0.105907	0.0426238	0.0637294	0.0435611	0.0390957	0.110248	0	0	0.147589	0.065641	0.108631	0.0851429	0.065023	0.0903143	0.0615118	0	0	0	0.0383889	0	0	0	0	0	0	0	0.0551408	0.0331978	0.0720329	0.0561077	0.0285467	0.0223725	0	0	0	0	0	0	0	0.0339783	0.0247705	0.0369612	0.146796	0.0357647	0.609215	0.52577	0.2235
GAATAGATCTTACGTT_1	0	0.146961	0.0775654	0.0694389	0.0679835	0.03933	0	0.0761699	0	0	0.198178	0.0592564	0.0929955	0	0.175816	0.204133	0.0617922	0	0.0280873	0.0548584	0	0	0	0	0	0.0431861	0.0543684	0	0.064619	0.0465641	0.0848842	0.0691057	0.0408178	0.0343464	0.0402949	0	0	0	0	0	0	0.0346014	0.0398579	0	0.227056	0.0357451	0.109376	0.163752	0.250771
GAATCACAGTAAAGCT_1	0	0.0704755	0.0941139	0.0418119	0.0599703	0	0.0561815	0.0495882	0.132714	0	0.136085	0.0312735	0.0375856	0	0.115954	0.126267	0.060602	0	0	0	0	0	0	0	0	0	0.0348684	0	0	0.0394103	0	0	0	0	0	0.0352791	0	0	0	0	0.0750278	0.0336159	0	0	0.36525	0	0.210011	0.180185	0.272794
GAATCACGTCTACGAT_1	0.0565758	0.0997941	0.0972342	0.0345611	0.0556964	0.049264	0.0567228	0.0300458	0.00642857	0.0061	0.140845	0.0460684	0.0541351	0.00642857	0.135218	0.121419	0.0619667	0	0	0.037882	0	0.069149	0	0	0	0.0257359	0.0139649	0	0.0537184	0.0303407	0.0709577	0	0	0	0	0.0340698	0	0	0	0	0.073	0.0156739	0.0220328	0	0.334037	0.0119118	0.145011	0.19414	0.325237
GAATCACGTGTCCCTT_1	0.0323258	0.107603	0.0887468	0.0775083	0.118363	0.0380363	0.0411716	0.0839935	0	0	0.123062	0.0540598	0.110995	0.106143	0.168264	0.179657	0.0934824	0	0.0571349	0.046587	0.0295516	0.0909103	0	0.0189653	0.0152812	0.0348009	0.0430263	0.0343977	0.0809379	0.0535678	0.0998764	0.0770041	0.0673022	0.0382157	0.0627308	0.0176822	0.0148958	0.014197	0.0154646	0	0.0644167	0.0218841	0.0303825	0.0423333	0.0160648	0.0203137	0.038871	0.0616081	0.115548
GAATCGTCACATATCG_1	0.0392197	0.140956	0.108865	0.0480858	0.0492442	0	0.0449175	0.0506993	0	0	0.165659	0.127496	0.132541	0.0577143	0.0295057	0.0942095	0.0574804	0	0	0.039059	0.0299881	0	0	0	0	0	0	0.0312159	0	0	0	0.0598211	0	0	0.02075	0	0.0171875	0.0158636	0	0	0	0	0.0231967	0.0328682	0.275083	0.0167353	0.556226	0.552	0.218305
GAATCGTTCCATCTGC_1	0	0.115701	0.0798354	0.0615248	0.0460132	0.0396733	0	0.0599412	0	0	0.162488	0.083453	0.0883063	0	0.141816	0.21181	0.0601	0	0.0289127	0.0556018	0	0	0	0	0	0.0438268	0.0535614	0	0.065265	0.0370366	0.085698	0.0699512	0.0417422	0	0.0416282	0	0	0	0	0	0	0	0.0409945	0	0.227963	0	0.102677	0.133613	0.225342
GAATCGTTCCGAGATT_1	0.0606212	0.109348	0.0949536	0.0503135	0.0534983	0.0367294	0.0741386	0.0673529	0	0.0373	0.151155	0.0302564	0.0707568	0	0.0566437	0.095781	0.0629275	0	0.0218333	0	0	0.070649	0	0	0	0	0.0213596	0	0.0597246	0.0413077	0.0754977	0.0564248	0	0.0233922	0.0235962	0.0432713	0	0	0	0	0.03225	0.029913	0	0.0323217	0.193991	0.0210882	0.133989	0.128216	0.202506
GAATCGTTCTGCGATA_1	0.0443636	0.0449706	0.0932194	0.056835	0.0935842	0	0.0616568	0.0650196	0.137286	0.0690667	0.153922	0	0.0366036	0.096381	0.0732989	0.144829	0.0602196	0	0	0	0	0.0721763	0	0	0	0	0.0381667	0	0	0.0372601	0	0	0	0	0	0	0	0	0	0	0	0.0293623	0	0.0360155	0.363315	0.0571373	0.198946	0.198275	0.378048
GACATCAAGTGCAACG_1	0	0.0628235	0.12112	0.0714983	0.0797063	0.0426403	0.0551419	0.0706928	0	0	0.0512326	0	0.0521892	0	0.112828	0.104705	0.0628118	0	0	0.0422065	0	0.0742949	0	0	0	0.0324848	0.0268246	0	0	0.0451392	0.073252	0	0.0320089	0.0328824	0	0	0	0	0	0	0.0800278	0.0449493	0.0290273	0.0411395	0.192463	0	0.202312	0.155802	0.220305
GACCAATCACCAAAGG_1	0.066803	0.0849412	0.0753608	0.0473267	0.0422508	0.0558713	0.0805314	0.0613007	0.196571	0	0.169403	0.0838291	0.0618378	0	0.0483448	0.0889238	0.0589824	0	0	0.0413186	0.0357738	0	0	0	0.0316146	0.0311818	0.0241842	0	0.0603602	0.0374835	0.0780923	0.0639776	0.0337467	0.0300196	0.0343205	0	0	0	0	0	0.0798611	0	0	0.0362519	0.424241	0	0.130043	0.141766	0.133421
GACCCAGGTGCATTAC_1	0.0748258	0.148863	0.112846	0.0578812	0.0819637	0.0369736	0.0746832	0.064	0	0	0.197791	0.0620598	0.0981261	0.17919	0.0346897	0.103857	0.0584961	0	0	0.0470944	0	0.0725353	0	0	0	0.0348831	0	0	0.055617	0.0340403	0.0741189	0.0641382	0	0.0238758	0.0240705	0	0	0.0237121	0	0	0	0.0229928	0.0409781	0.0326085	0.17662	0.0218137	0.549247	0.544892	0.224921
GACCCAGTCTGTACAG_1	0.0328333	0.109897	0.103063	0.0654917	0.0574752	0.0418647	0.0539142	0.0734706	0.125714	0	0.17955	0.0907094	0.0869955	0	0.109379	0.129619	0.0654255	0	0	0	0.0297817	0.0722885	0	0	0.0158854	0	0.0170088	0	0	0.0401538	0.0715008	0.0575833	0.0270356	0.0347843	0	0	0	0	0.0160505	0	0.0184722	0	0.0229126	0.0537054	0.278269	0.0363431	0.221194	0.18959	0.322667
GACCCTTTCATTTGTC_1	0.0343636	0.0871961	0.0909304	0.0664257	0.0735512	0.0463729	0.0547261	0.0438824	0.0334762	0	0.159736	0.0866667	0.0792252	0	0.122966	0.141619	0.0576294	0.0200213	0.0189127	0	0.0302897	0	0	0	0	0	0.0432018	0	0.0547019	0.0452894	0.0727355	0	0	0	0	0.019124	0	0	0.030697	0	0.0220278	0.0356667	0	0	0.361176	0.039549	0.305258	0.290324	0.460263
GACCCTTTCCTCACCA_1	0	0.135353	0.0750422	0.0662079	0.0535347	0.048637	0.0410759	0.0745948	0.113714	0	0.181643	0.0829658	0.104973	0	0.184966	0.202667	0.059851	0	0.0279048	0.0492124	0	0	0	0	0	0.0427662	0.0476579	0	0.0644762	0.0458498	0.0847042	0.0689187	0.0406133	0	0.04	0	0	0	0	0	0	0.0333551	0.0298033	0	0.214648	0	0.164774	0.170081	0.265133
GACCGTGTCCATTCAT_1	0.023197	0.104402	0.0997236	0.0561815	0.0541683	0.0422442	0.0487789	0.0700784	0	0	0.151	0.068188	0.0734955	0.186286	0.0515747	0.105057	0.0609216	0	0	0.0407847	0	0.070875	0	0	0	0.0303983	0	0	0	0	0	0.0567114	0	0	0.0245	0	0	0.0424545	0.0224848	0	0	0.0234783	0.040082	0	0.135611	0	0.479925	0.488968	0.170814
GACCTTCAGTTCACTG_1	0.0575303	0.14501	0.102852	0.0448515	0.0573795	0	0.069231	0.0720915	0	0.0230333	0.151535	0.0799487	0.115491	0	0.0723563	0.0947524	0	0	0	0	0.0300516	0	0	0	0	0	0	0	0	0	0.0716072	0.0605915	0	0	0	0	0	0.0387576	0	0	0	0	0.0232842	0.0329922	0.182259	0.0168922	0.644978	0.557419	0.219893
GACCTTCGTGCATGTT_1	0	0.124015	0.0872405	0.0601056	0.0800132	0.0396337	0.041736	0.0599412	0	0	0.166628	0.0833761	0.107464	0	0.160471	0.197505	0.0600765	0	0.0288175	0.0556313	0	0	0	0	0	0.0439221	0.05	0	0.0651905	0.0369927	0.0856041	0.07175	0.0416356	0	0.0414744	0	0	0.0455758	0	0	0	0	0.0408634	0.0382016	0.147815	0.0359608	0.161312	0.180333	0.214743
GACCTTCGTTCCTAGA_1	0.0499545	0.0887549	0.100025	0.063165	0.0672838	0.0433465	0.0534191	0.0816601	0	0.0701333	0.118248	0.0587692	0.071964	0.0102381	0.0172874	0.116743	0.0570118	0	0	0	0.0283532	0.0692772	0	0	0	0	0	0	0	0	0.0714789	0.0591301	0.0254356	0	0	0	0.00860417	0.00962121	0	0	0	0	0.0338415	0	0.219537	0.0307451	0.665484	0.606734	0.24546
GACCTTCTCCACGGAC_1	0	0.109637	0.105694	0.0443531	0.0801914	0	0.0524125	0.0468954	0.138333	0	0.131674	0.024735	0.0540586	0	0.182839	0.150857	0.059102	0	0	0.0414985	0	0	0	0	0	0.0314459	0.036	0	0.0602464	0.0464945	0.075892	0.0660935	0.0332311	0.0292614	0	0	0	0	0	0	0	0.0476304	0	0.0632403	0.296417	0.0487843	0.137624	0.121694	0.22548
GACCTTCTCTTCCAGC_1	0.0894848	0.0948137	0.106679	0.0541683	0.0592046	0.040462	0.0650429	0.0703007	0	0	0.0990698	0.0450256	0.0746892	0.0921429	0.0818966	0.0293619	0.0634059	0	0.0222381	0	0	0.0747804	0	0	0.0215833	0	0	0	0	0	0	0	0	0	0.0360577	0	0	0	0	0	0	0	0.0351257	0	0.126833	0.0215882	0.218129	0.198914	0.100791
GACGCTGCAAGGCAAC_1	0.0326515	0.119098	0.0975907	0.0687063	0.0573234	0.0466502	0.0413135	0.063634	0	0	0.190357	0.104632	0.101937	0.130095	0.148644	0.202305	0.0595039	0	0.0456905	0.0623422	0.0363532	0	0	0	0	0.0550346	0.051307	0.0381591	0.0706046	0.0359231	0.0887825	0.076935	0.0545556	0	0.0461923	0.0327442	0	0	0	0.103083	0	0	0.0523716	0	0.120981	0	0.0931183	0.133856	0.169458
GACGCTGCAATAGGAT_1	0	0.130975	0.0998059	0.0680462	0.0640792	0.0390132	0.0493861	0.091183	0	0	0.188186	0.0828718	0.102689	0.11781	0.175759	0.215276	0.0644765	0	0.0273254	0.0675693	0	0.0725304	0	0	0	0.0591775	0.0545789	0	0.0714286	0.036304	0.0950282	0.0850163	0.0497556	0	0.0455385	0.0328527	0	0	0	0	0	0	0.0599399	0.0377597	0.111176	0	0.0966129	0.0978964	0.153037
GACGCTGCATCTGGGC_1	0.0320758	0.108525	0.11904	0.0664356	0.0724422	0.037198	0.0485644	0.0807451	0	0.0420333	0.159341	0.0226752	0.101806	0.110238	0.0362529	0.115714	0.0586294	0	0	0	0	0	0	0	0	0	0	0	0.0557578	0	0.0743318	0.0637134	0.0298711	0	0	0	0	0	0	0	0	0	0.0263989	0.0328721	0.273352	0	0.582871	0.403514	0.20476
GACGTTAAGACTCATC_1	0.0318636	0.0728725	0.108736	0.0505941	0.0749373	0.044033	0.0520726	0.0624314	0	0	0.142147	0.0801453	0.0512658	0.0306667	0.0744368	0.144543	0.0569235	0	0	0.0382212	0	0.0694824	0	0	0	0.0266364	0.0401228	0	0	0.0384762	0.0716088	0.0549451	0.0273422	0.0298235	0	0.0163333	0	0	0.0137071	0	0.0120278	0.0171812	0.0232896	0.0306667	0.337028	0.0351275	0.250473	0.200176	0.362308
GACGTTAAGTTCATGC_1	0.0342652	0.123799	0.106226	0.0656997	0.0563828	0.0390957	0.0866205	0.108542	0	0	0.145535	0.0357094	0.0636577	0.0851429	0.0494713	0.0962571	0.0650431	0	0	0.0452861	0	0.0745962	0	0	0	0.0294459	0.0206667	0	0.0553002	0.0363956	0.0721534	0.059813	0	0.0280784	0	0	0	0	0	0	0	0.0276522	0.043918	0	0.0721019	0	0.293516	0.33136	0.136588
GACGTTACAGGTAGTG_1	0.0555152	0.105407	0.0892532	0.0471188	0.0796172	0.0423036	0.0684455	0.061268	0.0667143	0	0.198233	0.0475128	0.0549414	0.0667143	0.110724	0.0922	0	0	0	0	0.0330595	0	0	0	0	0	0	0	0	0.034978	0	0	0	0.025549	0	0	0.0333125	0	0	0	0	0	0.0274262	0	0.156713	0	0.556409	0.465577	0.203638
GACTATGCAACAGCTT_1	0.0337045	0.0850882	0.0988481	0.0546106	0.0661188	0.0364851	0.056538	0.0542222	0	0.0348333	0.150039	0.0208291	0.0665405	0.0929524	0.0941264	0.103105	0.061951	0	0	0.0439882	0.0314563	0.0720609	0	0	0	0.0350996	0	0.0326174	0	0	0.0721612	0.0582154	0.0289111	0	0.0292436	0	0	0.0411818	0	0	0.0301944	0.0219203	0.0356557	0	0.234454	0.0203627	0.594591	0.545667	0.209234
GACTATGCAAGTTTGC_1	0.0352045	0.0703186	0.0918861	0.0497888	0.0421452	0.0405149	0.0496766	0.052085	0	0	0.135457	0	0.0439369	0.105619	0	0.0931238	0	0	0	0	0	0	0	0	0	0	0	0	0	0	0	0.0587561	0	0	0	0	0	0.0399697	0	0	0	0	0.0318907	0	0.111046	0	0.601613	0.405833	0.181243
GACTATGCATTGACTG_1	0.0320606	0.0942157	0.122236	0.0452508	0.0790495	0.0359076	0.0488647	0.0609412	0	0	0.184535	0.0593333	0.0772703	0.0762857	0.0841609	0.105943	0	0	0	0.0466136	0.0307619	0	0	0	0	0.02871	0.0191754	0	0.0565631	0.0328571	0.073108	0.0638984	0	0.0217647	0	0.0200465	0.02125	0.0188182	0	0	0.0253333	0.0206522	0.0285246	0.0313566	0.198361	0.0186471	0.645763	0.478806	0.204367
GACTATGTCATCCTGC_1	0.042197	0.11348	0.0973776	0.0595875	0.0890462	0	0.0515413	0.0357124	0	0	0.193341	0.0977436	0.0846441	0	0.085	0.131133	0.0587843	0	0	0.0410206	0	0	0	0	0	0.0307446	0.0378947	0	0.0635362	0	0.077457	0.0631524	0	0	0.0330256	0.0282558	0	0.0348636	0	0	0	0	0	0.0354612	0.257056	0.0738725	0.118075	0.115514	0.265085
GACTCAAAGAGAGGTA_1	0.0267803	0.145529	0.0962215	0.0471815	0.0852739	0.0441782	0.0387558	0.0425882	0.134905	0	0.15824	0.0625726	0.0993694	0.0802381	0.239977	0.148667	0.0595549	0	0	0	0	0.071633	0	0	0	0	0.0517719	0	0	0.0360183	0.0758091	0	0.0319689	0	0	0.0337907	0	0	0.0272626	0	0	0.0269058	0.0289781	0.048845	0.250176	0	0.185548	0.153959	0.291514
GACTCAAGTATGGTTC_1	0	0.164368	0.0918186	0.0672244	0.0690495	0.0468614	0	0.0803268	0	0	0.206946	0.0628547	0.0970405	0	0.211	0.185324	0.0598098	0	0.0277381	0.0477935	0	0	0	0	0	0.040684	0.0531404	0	0.0606749	0	0.0817653	0.0651443	0.0325467	0	0.0397308	0	0	0	0	0	0	0	0.0296885	0.0373488	0.204796	0	0.123161	0.114698	0.210511
GACTCAAGTCAGGCAA_1	0.0465303	0.0724363	0.0943059	0.0593003	0.0814026	0.0484686	0.0583795	0.0653464	0.143905	0	0.216574	0.0371111	0.0480721	0.219714	0.121218	0.166324	0.0564451	0	0.014119	0.0376696	0.0278929	0.0737388	0	0.0160625	0	0.0255801	0.0334211	0	0.0535694	0.0302088	0.0707559	0.0544492	0.02492	0.0337778	0.0173654	0.0144419	0	0.00786364	0.0112424	0	0	0.015413	0.031612	0.0363488	0.0121944	0.0318333	0.0933118	0.0806982	0.133542
GACTCAAGTCGGAACA_1	0.045303	0.125461	0.0771772	0.0565017	0.065165	0.0468251	0.0579802	0.0329281	0.120476	0	0.181109	0.0875641	0.0767342	0	0.0951264	0.110867	0	0.0298298	0	0	0	0	0	0	0	0	0.0341579	0	0	0	0	0.0584878	0	0.0300261	0	0	0	0	0	0	0.0604444	0	0	0.0362558	0.45825	0.0388824	0.245462	0.208414	0.362641
GACTCAATCGAGAATA_1	0.0496515	0.0780588	0.094481	0.0485017	0.064967	0.0487195	0.064967	0.0707124	0	0	0.187016	0.0444188	0.0581216	0.161	0.0748851	0.091581	0.0604157	0	0	0.0404041	0	0.0706683	0	0	0	0.0298398	0	0	0.0554886	0	0.0722958	0.058565	0	0	0	0	0	0	0.0211818	0	0	0	0.0382459	0.0412752	0.292213	0.0212059	0.529097	0.518874	0.207661
GACTCAATCTTCGCTG_1	0.0252879	0.0652941	0.0820633	0.0597162	0.059429	0.0442343	0.0475776	0.0563595	0.0927619	0.0110333	0.0915349	0.0633675	0.0517568	0	0.119793	0.12101	0.0568059	0	0	0.0429558	0.0352302	0.0693862	0	0	0	0.0335844	0.0332807	0	0.0538323	0.0317656	0.0773865	0.0548232	0.0331378	0.0182418	0.0200897	0.0647597	0	0	0	0	0	0.0167464	0.0317322	0	0.282861	0.0133627	0.106086	0.160374	0.25263
GACTCTCGTCACGACC_1	0	0.109402	0.0864684	0.0594488	0.0517294	0.0394653	0	0.0562418	0	0	0.209775	0.0603077	0.0829189	0	0.146885	0.228295	0.0599765	0	0.0284127	0.0551947	0	0	0	0	0	0.0435022	0.0529474	0	0.0648737	0.0368059	0.0891424	0.069439	0.0411822	0	0.0408205	0	0	0	0	0	0	0	0.040306	0	0.212759	0.0386863	0.13043	0.159369	0.247102
GACTCTCTCATCAGTG_1	0.0310606	0.135544	0.0929346	0.0613861	0.0697525	0.0417426	0.0551947	0.0499346	0	0	0.122891	0.134299	0.116779	0	0.162793	0.245895	0.0719902	0	0.0338889	0.0742124	0.0393452	0.0770256	0	0	0	0.0794545	0.0924123	0.0373636	0.0769627	0.0531832	0.0967621	0.0833923	0.0487733	0.0333203	0.0957436	0	0	0	0	0	0	0.0334638	0.122098	0	0.0968889	0	0.0920538	0.0993063	0.16011
GACTCTCTCGATACTG_1	0.0851667	0.0639167	0.0814388	0.0529472	0.0472079	0.0485743	0.0548647	0.0842222	0	0	0.113264	0.0550684	0.0552658	0.0927619	0.0517356	0.122343	0.0623235	0	0	0.0407227	0.0394683	0	0	0	0	0.0303074	0.0224123	0	0.0596584	0	0.0742629	0.0645163	0	0	0.0317308	0	0	0	0	0	0	0	0.0562732	0.0357209	0.147722	0	0.466753	0.325523	0.171548
GACTGATCAAATCGTC_1	0.0523182	0.0624314	0.128736	0.0819307	0.0730165	0.0518482	0.0906931	0.0718824	0	0.0228667	0.193163	0.0381368	0.0638649	0	0.0628161	0.143733	0.0744627	0.031078	0.0183968	0.0604307	0.0323968	0.0780256	0.0159467	0.0198056	0	0.047039	0.0615439	0.0410455	0.0640538	0.0343663	0.11654	0.0718923	0.0548978	0.0205621	0.0434679	0.0232403	0	0	0.0388889	0	0	0	0.0477596	0.0329535	0	0.0449314	0.040043	0.0553378	0.118983
GACTTCCAGCCAAGCA_1	0.0321212	0.142799	0.0835654	0.0691518	0.063297	0.0471287	0.0488317	0.0626209	0	0	0.166287	0.121692	0.114802	0.124095	0.150023	0.199933	0.0599255	0	0.0282063	0.0481416	0	0	0	0	0	0.0411948	0.0744035	0	0.0647122	0.0367106	0.0886761	0.0692276	0.0409511	0	0.0404872	0.0322016	0	0	0	0	0	0	0.0300109	0	0.281046	0.039902	0.157355	0.162977	0.275254
GAGACCCCAGGAACCA_1	0.0554242	0.101941	0.0893797	0.056165	0.0797294	0.0422838	0.0499307	0.0771699	0.0665714	0.0482	0.159612	0.0474359	0.111806	0.18481	0.0249195	0.0925905	0	0	0	0	0.0330476	0	0	0	0	0.0312035	0	0	0	0	0	0.0598455	0.0306933	0	0	0	0	0	0	0	0	0	0	0.038845	0.186657	0.0242941	0.550194	0.538721	0.183997
GAGACCCGTCTTAGTG_1	0.0526136	0.132549	0.102892	0.0506073	0.0532673	0.0373201	0.0531386	0.147013	0	0	0.152713	0.0739487	0.0838378	0	0.0648736	0.0884286	0.058702	0	0	0	0.0324603	0	0	0	0	0.0305628	0	0	0	0.0344249	0	0.0567886	0.0300356	0.0245621	0	0	0	0.025303	0	0	0	0.0237536	0.0266011	0	0.189713	0	0.600462	0.427577	0.161932
GAGACCCTCGCTAATG_1	0.0548636	0.103225	0.10053	0.0477492	0.0738449	0.0484191	0.0690594	0.0659935	0	0	0.149349	0.0392991	0.0770676	0	0.0451494	0.115295	0.0578608	0	0	0	0	0.0702484	0	0	0	0	0	0	0.0549462	0.0328535	0.0718858	0.0648252	0	0	0	0.0260775	0	0	0	0	0	0	0.0242568	0	0.177417	0.032902	0.588581	0.51514	0.182853
GAGACTTAGCCATGCC_1	0	0.150946	0.102013	0.0619109	0.0686139	0.059231	0	0.0634183	0	0	0.115884	0.0837607	0.116919	0	0.164149	0.213667	0.0633745	0	0.0360794	0.0544366	0	0	0	0	0	0.0383117	0.0251667	0.0557273	0.0780083	0.0575714	0.0972379	0.0924898	0.0711333	0.0305752	0.0524615	0	0	0	0.0321616	0	0	0	0	0.0448295	0.0793981	0	0.0954194	0.0876396	0.138647
GAGAGGTCACAGAGAC_1	0.0218788	0.0629118	0.0727679	0.0514917	0.0625776	0.0424323	0.0341551	0.0414902	0.140476	0	0.169194	0.0606496	0.0497703	0	0.106966	0.117143	0.0621078	0	0	0.0447316	0.0286548	0.0697981	0	0	0	0	0.0381228	0	0	0	0.071446	0	0.0257733	0	0	0.0159302	0	0.0107727	0.0131818	0	0	0	0.024082	0.0321938	0.323787	0.0390098	0.238591	0.212761	0.329791
GAGAGGTTCGGTAGAG_1	0.0420455	0.0820735	0.0949473	0.0505479	0.0645347	0.0343597	0.0563498	0.0656601	0.110571	0.0133667	0.153899	0.0259573	0.0527748	0.0168095	0.109621	0.0948571	0	0	0	0	0.0367143	0	0	0	0.0135729	0	0.0374474	0	0.0580538	0	0.0742347	0.0636016	0.0260489	0	0	0.0316744	0	0	0.0138081	0	0.0810833	0	0.0343443	0.0307442	0.31063	0.0526569	0.180667	0.212086	0.334073
GAGATGGAGATGCAGC_1	0.0280227	0.0772304	0.108475	0.048868	0.0459439	0	0.069	0.0704902	0	0	0.101434	0.059735	0.0572793	0	0.0704368	0.0921143	0.061851	0	0	0.0403038	0.0348373	0.0718958	0	0	0	0.0296926	0.0211667	0	0.0591594	0	0.0738185	0.0584268	0	0	0.0414936	0	0	0	0.0289192	0	0	0	0.0298743	0	0.129731	0	0.275032	0.290315	0.139763
GAGATGGCACAGCCAC_1	0.0519924	0.102608	0.0841667	0.042835	0.0580099	0	0.0497393	0.0682418	0	0	0.152581	0.0340855	0.0759234	0.119381	0.0636782	0.118457	0.0606902	0	0	0	0	0	0	0	0	0	0	0	0	0	0.0726275	0.0568801	0	0	0	0.0237132	0.0311042	0.0259848	0	0	0	0	0.026847	0.0331899	0.180111	0	0.57228	0.557162	0.204876
GAGATGGCACCCTTAC_1	0.0443182	0.110054	0.091557	0.0497855	0.0779307	0	0.0398647	0.0485621	0.125381	0.0689667	0.201085	0.0645726	0.0542838	0	0.126287	0.128971	0.0592804	0	0	0.041767	0	0	0.0343867	0	0	0.0318398	0.0385263	0	0.0564451	0	0.0784679	0.0573882	0	0	0.0362692	0	0	0	0	0	0	0	0	0.0360039	0.217333	0.0396275	0.139817	0.194707	0.308559
GAGATGGCATCCTTCG_1	0.0359242	0.124583	0.0849388	0.0513465	0.0833102	0.0512112	0.0598185	0.0516078	0.134571	0	0.153372	0.0868291	0.0775315	0.0330476	0.140023	0.177638	0.0616451	0	0	0.0392566	0	0.0733413	0	0	0	0.0281558	0.0610877	0	0.0546832	0.0347766	0.071687	0.0556585	0.0275644	0	0.0343654	0.0190543	0	0.0168788	0	0	0.0647222	0	0.0235628	0.0393798	0.329204	0.0577157	0.165172	0.113374	0.346138
GAGCCTGGTTAAAGTG_1	0.0334924	0.119569	0.0931793	0.0579769	0.0686568	0.0473993	0.0416799	0.0579542	0.122429	0	0.186845	0.0787179	0.0913018	0	0.212575	0.20299	0.0597314	0	0.0274206	0.0542478	0	0	0	0	0	0.0426537	0.0474298	0	0.0640973	0.036348	0.0842269	0.0684228	0.0400711	0	0.0392179	0	0	0	0	0	0	0	0.0389399	0	0.23075	0.038951	0.132774	0.156806	0.238237
GAGCTGCTCCCTGGTT_1	0.0296742	0.0770245	0.0838228	0.0404818	0.0588977	0.0487492	0.0532277	0.0825294	0.137905	0	0.177651	0.035188	0.0563739	0	0.126851	0.129305	0.056702	0	0	0.037472	0.0278532	0.0693013	0	0	0.0108229	0.0255368	0.039307	0.029178	0	0.0370733	0.0708138	0.0544289	0.0248756	0	0.0173013	0.0143643	0	0	0	0	0	0.0289928	0.0308087	0.0361822	0.338583	0.0389804	0.192731	0.137365	0.266175
GAGCTGCTCCGAGATT_1	0.0574167	0.0745686	0.0889093	0.0570924	0.0516007	0.0406403	0.0484488	0.0500719	0	0.0399	0.168481	0.0410513	0.0881532	0.160143	0.0747011	0.10321	0.0585039	0	0	0	0	0.070774	0	0	0	0	0	0	0	0	0.0723991	0.0636423	0	0	0	0	0	0	0	0	0	0	0.0381475	0	0.149519	0	0.422	0.45291	0.22659
GAGGCAATCCAACCGG_1	0	0.114613	0.0947321	0.066505	0.0590462	0.047363	0.0497096	0.0583333	0	0	0.171364	0.0870769	0.100482	0	0.144149	0.221429	0.0598039	0	0.0277143	0.0544425	0	0	0	0	0	0.0427792	0.0536579	0	0.0643271	0.0364835	0.0845164	0.0687236	0.0404	0	0.0396923	0	0	0	0	0	0	0	0.0393443	0.0387403	0.192315	0	0.108387	0.155842	0.233054
GAGGCAATCGTCAAAC_1	0.0239015	0.124069	0.105019	0.0468713	0.0712376	0.0375017	0.0453927	0.0844052	0	0	0.156388	0.0450513	0.0820901	0.0621429	0.0528851	0.0939143	0.0588098	0	0	0.0443864	0.0421667	0.071024	0	0	0	0	0	0	0	0.0346264	0.0726432	0.0569004	0	0.0249216	0	0	0	0.0458485	0	0	0	0.0241522	0.0269016	0	0.251148	0.0233824	0.557624	0.483248	0.20735
GAGGGATAGCCTATCA_1	0	0.130029	0.102945	0.0654224	0.0846238	0.0584257	0.0391221	0.0783595	0.0855238	0	0.10655	0.0578889	0.0793378	0.113476	0.205103	0.297114	0.0756392	0	0.035246	0.0662301	0.034627	0.0718109	0	0	0	0.0559697	0.0583947	0.0548106	0.0764431	0.0719121	0.111541	0.0817785	0.0455733	0.046915	0.0543269	0.0457442	0	0.0335758	0	0.115625	0	0.0358261	0.079612	0.0555271	0.0807778	0	0.0234301	0.075982	0.175336
GAGGGTAAGCAGAAAG_1	0.0455227	0.104074	0.0929916	0.0636106	0.0665677	0	0.0529802	0.0594837	0.0457143	0	0.10786	0.0478547	0.100743	0.154333	0.107	0.124505	0	0	0	0.0400413	0.0385952	0	0	0	0	0.0293074	0	0	0	0.0333626	0	0.0561992	0	0	0	0.0211163	0	0.0209091	0	0	0.0291667	0	0	0.0354496	0.25088	0.02	0.538172	0.51073	0.184483
GAGGGTACAGGCACAA_1	0.0213409	0.118784	0.107211	0.041769	0.0711188	0	0.0424917	0.0980588	0.0460476	0	0.146605	0.0670598	0.0874189	0.0900952	0.045908	0.0926952	0.0581471	0	0	0	0.036623	0.0704824	0	0	0	0	0	0	0.0552484	0	0.0721142	0.0562134	0	0	0.0229295	0	0	0.0210152	0	0	0	0	0.0351639	0.0319186	0.245398	0	0.639538	0.575622	0.226379
GAGGGTAGTCTTACAG_1	0	0.13099	0.0889241	0.059835	0.0717822	0.0395842	0	0.0595425	0	0	0.192907	0.0679744	0.0876081	0	0.159759	0.222133	0.0649941	0	0.0286984	0.0554336	0	0	0	0	0	0.043697	0.0769825	0	0.0650973	0.0369377	0.0854867	0.0697317	0.0415022	0	0.0412821	0	0	0	0	0	0	0	0.0406995	0	0.213556	0.0397255	0.129559	0.139234	0.253427
GAGGGTATCGGTCTGG_1	0	0.0923971	0.0806224	0.0579637	0.0898449	0	0.0403498	0.0483268	0	0	0.125829	0.0308376	0.0562838	0.11919	0.113885	0.136857	0.0611588	0	0	0	0	0	0	0	0	0	0.0382719	0	0	0	0	0.0597541	0	0	0	0	0	0	0	0	0	0	0	0	0.298722	0.0401765	0.202333	0.22195	0.411681
GAGTCATGTAGAGGAA_1	0.0324242	0.1325	0.108738	0.0511518	0.0779769	0.0385875	0.0490957	0.0704314	0.107476	0	0.218822	0.0873162	0.0970405	0.0399048	0.0914253	0.120181	0	0	0	0.0396814	0	0	0	0	0	0.0287792	0.0383684	0	0.0566294	0.0474139	0	0	0	0.0332614	0	0.0201705	0	0.0190606	0	0	0	0.0310507	0	0	0.354287	0.0456078	0.233419	0.196311	0.32524
GAGTCTAAGCATTGTC_1	0.0215	0.0840784	0.104023	0.0530957	0.0762376	0.0364554	0.0499736	0.0228497	0.133333	0	0.17176	0.0328803	0.0516712	0.0470476	0.133	0.124305	0	0	0	0	0.0295437	0	0	0	0	0	0.0374561	0	0.0552919	0	0.0721471	0.0552947	0.0288711	0	0.0200321	0.025	0	0	0	0	0.0168056	0	0.0225847	0	0.38325	0.047951	0.197409	0.203288	0.36391
GAGTCTACAGATCCAT_1	0.0451742	0.0568578	0.101677	0.0382376	0.0763828	0.0425974	0.0565776	0.0555163	0.0727619	0	0.133264	0.0620598	0.0828333	0	0.0771494	0.144524	0.0609431	0	0	0.0417168	0	0	0	0	0	0.0317662	0.0590263	0	0.0564099	0.0394689	0.0729922	0.0626077	0	0	0.0335705	0	0	0	0	0	0.0449444	0.0337319	0.0362404	0	0.26387	0.0255686	0.132527	0.185221	0.269822
GAGTGAGCAGAGGCTA_1	0.0327348	0.100088	0.107764	0.0427921	0.0624752	0	0.0733927	0.0616013	0	0	0.109217	0.0466752	0.0827613	0.117667	0.055069	0.109238	0.0648196	0	0	0	0.0445952	0.071484	0	0	0	0	0.0336404	0.0348712	0.0597516	0	0.0730923	0.0606341	0.0315556	0	0	0.0260155	0	0.0672879	0	0	0.0711389	0	0.0454098	0.0343411	0.246491	0	0.549828	0.431572	0.234305
GAGTGAGCATACTGAC_1	0.0334697	0.115848	0.0819473	0.0591056	0.0700495	0	0.0579439	0.0765163	0	0	0.154698	0.0342564	0.0757207	0.176667	0.0660115	0.0938667	0.0588098	0	0	0.0447847	0	0.071024	0	0	0	0	0	0	0	0	0	0.0594675	0	0	0	0	0	0	0	0	0	0.0241522	0.0469454	0	0.168806	0	0.515624	0.515608	0.197647
GAGTGAGTCATACGGT_1	0	0.139078	0.0976287	0.0660033	0.0952409	0.0384092	0.063462	0.0784706	0	0	0.183643	0.0607778	0.103347	0	0.185494	0.242105	0.0620176	0.0308794	0.0339286	0.0464071	0	0.0725128	0	0	0	0.0386494	0.0504912	0.037303	0.0831408	0.0356337	0.0967715	0.0822663	0.0720756	0	0.0456923	0.0337907	0	0	0	0	0	0	0.0403825	0.0368295	0.0864537	0	0.0898495	0.093	0.15565
GAGTGTTAGATGGTAT_1	0.0396667	0.120848	0.0961456	0.0539208	0.0707987	0.0481023	0.0598284	0.0733399	0	0.0587333	0.200922	0.0539487	0.0617658	0	0.0477701	0.0810571	0	0	0	0.046649	0	0.0716795	0	0.0208958	0	0.0357446	0	0	0.0548923	0	0	0.0626199	0	0	0	0.0327984	0.0206875	0	0	0	0	0	0.0291366	0	0.174852	0	0.639054	0.518243	0.201266
GAGTGTTCATGACACT_1	0.0365	0.132044	0.0946519	0.0622574	0.0574752	0.0381617	0.0638647	0.0544444	0	0	0.133194	0.058453	0.0790811	0	0.0429655	0.106343	0.059202	0	0	0	0	0.0713446	0	0	0	0	0	0	0	0.0395055	0	0	0	0.0336275	0	0	0	0.0485	0	0	0	0.0444058	0.0279945	0.0340039	0.279583	0	0.538742	0.457838	0.19363
GAGTGTTGTCCAGCCA_1	0.0443788	0.123848	0.111705	0.0444752	0.06133	0.0352838	0.0483729	0.109516	0	0	0.145008	0.0278205	0.0857342	0.134571	0.0685057	0.0921619	0.058651	0	0	0.0390767	0	0.0708942	0	0	0	0	0	0	0	0	0.0715915	0.0555346	0	0	0.0207885	0	0	0.0159545	0	0	0.0200833	0	0.0319836	0.0329147	0.275278	0	0.667129	0.574712	0.242121
GAGTTACGTCCAAATC_1	0.0436818	0.132436	0.0953924	0.0472937	0.0716898	0.0426205	0.0829802	0.0701765	0	0	0.148295	0.0367179	0.0858559	0	0.0677816	0.120219	0.0590922	0	0	0	0.0366786	0.0735096	0	0	0	0	0.0246754	0	0	0.0351538	0.0728685	0.0589492	0.03092	0.0258627	0.0260192	0	0	0.0283182	0	0	0.0818333	0.0251957	0.0276885	0.0337868	0.247889	0	0.521538	0.473446	0.216249
GAGTTACTCATCCCGT_1	0.0192576	0.122451	0.0774325	0.0787822	0.11166	0.044901	0.061066	0.0272876	0.0174762	0.0138333	0.187442	0.0982906	0.124937	0.0174762	0.124322	0.222314	0.0850902	0	0.016246	0.0445575	0.0531667	0.0899439	0	0.0424722	0.0171042	0	0.0864386	0.0314621	0.0682878	0.0582967	0.0992034	0.0803374	0.0605556	0.0353268	0.0730321	0.0386512	0.0117708	0.0168485	0.0172323	0.015875	0.0716944	0	0.0503169	0.040345	0.0146759	0.0598137	0.0406667	0.0761892	0.107339
GAGTTGTGTGGTACAG_1	0.0583939	0.125882	0.0928861	0.0538218	0.0871947	0.036901	0.0552937	0.0777386	0	0.0390333	0.161527	0.0709744	0.0877703	0.0534762	0.0466092	0.104705	0	0	0	0.0437109	0	0.0707324	0	0	0	0.030013	0	0.0330947	0	0	0.0723584	0.0565305	0	0	0	0	0.0275208	0.0233788	0	0	0	0.0228333	0.0377213	0.0367132	0.244231	0	0.641624	0.51655	0.230435
GAGTTTGCATTCAGCA_1	0.020303	0.0904951	0.0887722	0.043736	0.0900462	0.0385347	0.0691551	0.0447582	0.12819	0	0.140713	0.0672393	0.0621802	0	0.118805	0.140943	0	0.020922	0	0.0396578	0.0307937	0	0	0	0	0.0287446	0.0450789	0	0.0549648	0.0357729	0.0778232	0.0591382	0.0344844	0.0269673	0.0220513	0	0	0	0	0	0	0.0207101	0.024306	0.0405504	0.422065	0.0382745	0.27171	0.231991	0.469822
GAGTTTGGTTGGCTAT_1	0	0.114025	0.0906435	0.0659439	0.0658581	0	0.0397921	0.0758627	0.114286	0	0.153116	0.0464188	0.0527432	0	0.158368	0.135971	0.0594529	0	0	0.0420265	0	0	0	0	0	0.0322208	0.0376053	0	0.0566273	0	0.0756463	0.0628882	0	0	0.0373974	0	0	0	0	0	0	0	0	0	0.185167	0	0.117677	0.118977	0.232729
GATAGAAAGCGACTGA_1	0.0174924	0.13198	0.0840105	0.0467393	0.050571	0.037462	0.0402145	0.0571699	0.0218571	0	0.162186	0.0447436	0.067982	0.0417143	0.108966	0.11	0	0	0.0169762	0.0385634	0.0293214	0	0	0	0.0146771	0.0271385	0.0402105	0	0.0541967	0	0.0719718	0.0594715	0	0	0	0.0172326	0	0	0	0	0	0	0.0222787	0.0299496	0.37313	0.043549	0.310065	0.224225	0.40352
GATAGAATCCAGCTCT_1	0.0654015	0.141534	0.108882	0.0513102	0.0691881	0.038363	0.0404917	0.075183	0	0	0.193194	0.0377179	0.0911757	0.12181	0.0517816	0.100762	0.0578275	0	0.0197143	0	0	0	0	0	0	0	0	0	0	0	0	0.0625447	0.0280533	0.0216471	0.0267692	0	0	0.0398636	0.0183636	0	0	0	0.0420765	0	0.223306	0	0.534043	0.52941	0.202497
GATCACAGTTGCCTAA_1	0.0456818	0.07825	0.0899895	0.0563729	0.0718383	0.0469901	0.0469901	0.0641765	0.118952	0	0.157481	0.0657179	0.0674054	0.100524	0.0973793	0.0938667	0	0	0	0	0.0374127	0	0	0	0	0	0.0380965	0	0	0.0375788	0	0	0	0	0	0	0	0	0	0	0.0611389	0.0299928	0.031306	0.0363527	0.317722	0.0596471	0.176602	0.193631	0.367958
GATCAGTGTTAGGCCC_1	0.0501667	0.0521765	0.102882	0.0458383	0.0949868	0.0419835	0.0678482	0.0845686	0	0	0.19724	0.0422991	0.0742297	0.135952	0.0647931	0.127371	0.0588098	0	0	0.0438348	0	0.071024	0	0	0	0.0348745	0.0686228	0	0.0585631	0.0346264	0.0760923	0.058813	0.0358933	0	0.0331923	0.0433721	0	0.0261364	0.0234242	0	0	0.0241522	0.0320437	0.0470349	0.228639	0.0516176	0.183839	0.179635	0.310209
GATCAGTTCAGAGTTC_1	0.0349091	0.0695882	0.0815148	0.0641122	0.0754719	0.0426238	0.0515875	0.0678627	0.133476	0.0081	0.147124	0.0560171	0.0587252	0.00928571	0.154954	0.137429	0.0655745	0	0	0	0	0.0728622	0	0	0	0	0.0394211	0	0.0539669	0.0395568	0.0711455	0.0552663	0.0362622	0.0176667	0.0189615	0.0175581	0	0	0	0	0	0.0327971	0.0208361	0.0364884	0.338417	0.040098	0.231398	0.255257	0.391353
GATCATGAGCGAATGC_1	0	0.0971667	0.0890485	0.0557228	0.0758713	0.0389307	0	0.0650327	0.108524	0	0.173674	0.0503248	0.0518198	0	0.171736	0.194333	0.0596588	0	0	0.0423363	0	0	0	0	0	0.0326753	0.0375175	0	0.0568447	0	0.0794757	0.0612276	0.0346089	0	0.0387436	0	0	0	0	0	0	0	0	0.0388372	0.142694	0.0375686	0.107806	0.100221	0.254102
GATCATGCAACACAAA_1	0	0.0770245	0.0917089	0.0658449	0.0844686	0.0508845	0.0542739	0.0462549	0.102143	0	0.152473	0.068906	0.0685721	0.0308571	0.148241	0.145676	0.0575216	0	0	0.0391209	0	0	0	0	0	0	0.0428421	0	0.054588	0.0322198	0.071615	0.0567967	0.02736	0	0	0.0186977	0	0	0.0319091	0	0	0.0193913	0	0.0433372	0.378157	0.0701471	0.247226	0.23882	0.375133
GATCATGCAATGTCTG_1	0.0240909	0.0921029	0.101019	0.0549703	0.0503366	0.041835	0.0633894	0.0769935	0	0	0.159535	0.0456923	0.0874459	0.0633333	0.0346667	0.0928286	0.0631804	0	0	0.0411327	0.0327778	0.0710641	0	0	0	0	0	0	0	0.0347179	0	0	0	0.025085	0.0252564	0	0	0	0	0	0	0.0243333	0.0340765	0.0383178	0.247593	0	0.480538	0.451018	0.196167
GATCATGCAATTGAGA_1	0	0.121912	0.0843249	0.0653168	0.0730561	0.0396997	0.0396997	0.0903529	0.0938571	0	0.191194	0.045641	0.0701532	0	0.158793	0.161771	0.0601157	0	0	0	0	0.0720913	0	0	0	0	0.0553246	0	0	0	0	0	0	0	0.0293654	0	0	0	0.0367677	0	0	0	0	0.0432868	0.329815	0.0350784	0.151355	0.124694	0.257226
GATCATGCAGGGAGAG_1	0.0356061	0.121049	0.0978101	0.0516436	0.0951749	0.0411815	0.0472343	0.0628824	0	0	0.221016	0.0366667	0.0746216	0	0.101218	0.107038	0	0	0	0.0414749	0.0332381	0	0	0	0	0.0314113	0	0	0	0.0387106	0	0.057187	0	0.0322092	0	0	0	0	0	0	0	0.0322319	0.0276721	0	0.216241	0	0.56429	0.523288	0.188294
GATCATGTCCAGTACA_1	0.0458636	0.0894608	0.0611139	0.0671254	0.104353	0.0539373	0.0584257	0.0438693	0	0	0.135744	0.112726	0.121216	0.101095	0.0962989	0.189705	0.076	0	0	0.0513923	0.0499167	0.0770176	0.0357467	0	0	0.054974	0.0708421	0.0368826	0.0809296	0.0651355	0.110659	0.0992114	0.06004	0.030268	0.0859615	0.0334419	0	0.0385303	0	0	0	0	0.0851694	0.0380543	0	0	0.0369677	0.0709595	0.157596
GATCCCTCACGCCAGT_1	0.0361515	0.07275	0.0914198	0.0447987	0.0530957	0	0.0409373	0.0850523	0	0	0.181457	0.032359	0.0619009	0.0294286	0.0605632	0.0989905	0.0597216	0	0	0.0390324	0	0.0708462	0	0	0	0	0	0	0	0.0321099	0.0715681	0.0555041	0	0.0204314	0	0	0	0.0244545	0	0	0	0.0191739	0.0262951	0.0305659	0.24063	0	0.629108	0.584009	0.196299
GATCCCTCATCTCAAG_1	0.0323485	0.0879069	0.0818122	0.0611353	0.0772937	0.0396172	0	0.0634314	0	0	0.149659	0.049265	0.0726396	0	0.13554	0.166924	0.0600667	0	0	0.0429499	0	0	0	0	0	0.0335758	0.0368684	0	0.0572754	0	0.076626	0.0638882	0	0	0.0414103	0.0324341	0	0	0	0	0	0	0	0.0375504	0.221935	0	0.112108	0.12677	0.210503
GATCCCTGTGGTCTAT_1	0.030447	0.0541863	0.0905612	0.0426304	0.0793333	0.0346997	0.0439967	0.0553072	0.121619	0	0.162705	0.0343846	0.0586802	0.00857143	0.148356	0.162124	0.0651588	0	0	0	0	0.0762131	0	0	0	0	0.0610965	0.0295227	0.0574513	0.0392015	0.0781424	0.0586565	0.0370578	0	0.0339872	0.0304884	0	0.00909091	0.0120606	0	0	0.0332029	0.0207541	0.0294031	0.334935	0.0391471	0.20628	0.169955	0.351342
GATCGTATCAACCGAT_1	0.0790379	0.0858627	0.137082	0.0520363	0.0671782	0.0445017	0.0588416	0.0426471	0.110714	0	0.119907	0.0740513	0.058	0	0.138667	0.139114	0.059651	0	0	0.0440678	0.0367262	0.0717115	0	0	0	0.0352165	0.059807	0	0	0.0330989	0.0768873	0	0	0	0.0224231	0.0205581	0	0	0.0192121	0	0	0.0211304	0.0324754	0.0316124	0.246991	0.0192941	0.112151	0.12982	0.269427
GATCGTATCATGGTAC_1	0	0.0327059	0.0860338	0.0403168	0.0678152	0.0417789	0.0403168	0.0342941	0.134476	0	0.144031	0.0526239	0.0468378	0	0.128816	0.118362	0	0	0	0.0435752	0	0	0	0	0	0	0.0378246	0	0.0577143	0.0377509	0.0772895	0.0586341	0.0340711	0	0	0	0	0	0	0	0.0624444	0.0303333	0.0315628	0	0.236324	0.0387255	0.170935	0.174716	0.365537
GATGACTGTCAATCTG_1	0	0.126235	0.0735127	0.0670198	0.0541947	0.0394686	0.0411419	0.0430261	0.136143	0	0.19962	0.107137	0.128932	0	0.217034	0.207352	0.0599784	0	0.0284206	0.0483009	0	0	0	0	0.0349792	0.0414286	0.0539123	0	0.0648799	0.0368095	0.0852128	0.0694472	0.0411911	0	0.0408333	0	0	0	0	0	0	0	0.0301585	0	0.235509	0.0341961	0.185032	0.142716	0.224113
GATGACTGTTAAGACA_1	0.0608712	0.124667	0.085692	0.0486007	0.0622508	0.0402343	0.0531584	0.074902	0	0.0727	0.148124	0.0620513	0.0814144	0.0541429	0.080954	0.0966095	0.057049	0	0	0	0.0379524	0.0707548	0	0	0.0141354	0	0	0.0303826	0	0.031337	0.0712379	0.0585833	0	0.0190523	0	0.0302093	0	0	0	0	0	0.0176449	0.0354153	0.0311628	0.29712	0	0.680043	0.412491	0.220918
GATGACTTCTCTTCAA_1	0.0485076	0.0801078	0.0886097	0.0653036	0.0417657	0	0.0894125	0.104725	0	0	0.15838	0.027906	0.0641937	0.131905	0	0.0788952	0.0633255	0	0	0.0455192	0	0.0747147	0	0	0	0.0373463	0.0210351	0	0.0570248	0	0	0.0615813	0	0	0	0	0	0	0	0	0	0	0.0297432	0.0352442	0.121426	0	0.240903	0.223757	0.122136
GATGATCAGGTCTTTG_1	0.0440833	0.0873529	0.107095	0.0511485	0.0529241	0.0420264	0.067967	0.0554641	0.043381	0.0319667	0.136186	0.0500342	0.0518559	0.043381	0.0293103	0.0726762	0	0	0	0.0502478	0.0428532	0	0	0	0	0.0290952	0	0	0.0551325	0	0.0733865	0.0560996	0	0	0	0.0274729	0	0.0732424	0	0	0	0	0.0334426	0.0412364	0.208009	0	0.484097	0.382482	0.18102
GATGATCCAGTCACGC_1	0.0464318	0.121613	0.102656	0.0558449	0.0720858	0	0.0461254	0.0858105	0	0	0.183984	0.0292308	0.0712342	0.0942857	0.0733218	0.0939524	0.0601333	0	0	0	0.0353571	0.0705529	0	0	0	0	0	0	0	0.0335495	0.0721831	0.0582724	0	0.023	0	0	0	0	0.0204545	0	0	0.0220217	0	0.0320891	0.221056	0	0.606667	0.501315	0.211232
GATGATCTCCATGATG_1	0	0.0982941	0.0798966	0.0517063	0.0540693	0.0573894	0.054099	0.0671961	0	0	0.183566	0.116299	0.108991	0	0.0777586	0.234229	0.0684784	0	0.0319841	0.0645103	0.0347222	0.0746987	0	0	0	0.0552251	0.044307	0.0357348	0.0734472	0.0465348	0.0912269	0.0767967	0.0549867	0.0461699	0.0555128	0	0	0	0	0	0	0.0348261	0.0423279	0.051062	0.0946019	0	0.0383656	0.0588198	0.129294
GATGCTATCGCGCCAA_1	0.0609242	0.0962598	0.101213	0.0801914	0.0968152	0.0466964	0.0786931	0.0406144	0.14419	0	0.183597	0.0507436	0.0557432	0.151476	0.154253	0.105248	0.0595176	0.0182128	0.0341429	0.038531	0	0.0741875	0	0.0335833	0	0	0.0336053	0	0.0550145	0	0.0739546	0.0600874	0.0264711	0.0351699	0.0248077	0.0171473	0	0.0131515	0	0	0	0	0.0244372	0.029907	0.0573333	0.0417745	0.0783548	0.072536	0.135605
GATGCTATCTATCGCC_1	0.058947	0.14724	0.102523	0.0487888	0.0706832	0.0416205	0.0576997	0.0797582	0	0	0.195659	0.0341026	0.0822883	0.0617143	0.0553678	0.0932381	0.0575627	0	0	0.04659	0.0301548	0.0700048	0	0	0	0.0389177	0	0.031375	0.0546315	0.0322967	0	0.0568821	0	0.0207647	0	0.0188605	0	0.0391818	0	0	0	0.0195435	0.038459	0	0.173565	0	0.605925	0.646793	0.200477
GATGGAGGTGGGATTG_1	0.0811894	0.101623	0.0895696	0.0606172	0.0449835	0	0.0654752	0.0525948	0	0	0.144085	0.0212735	0.057045	0	0.119506	0.104371	0.0617686	0	0	0.0403038	0	0.0718285	0	0	0	0.0296926	0.0211667	0	0.0554182	0	0.0761941	0.0599675	0	0	0.0331859	0	0.0417708	0	0	0	0	0	0.0346393	0	0.223861	0	0.485667	0.464914	0.169297
GATGGAGTCGAGATAA_1	0.0616061	0.142652	0.101424	0.0599901	0.055505	0.0436304	0.0407063	0.0608039	0	0	0.115419	0.106299	0.109248	0.120143	0.0553793	0.0924952	0	0	0	0	0.0320992	0	0	0	0	0	0	0	0	0.037337	0.0741628	0.0584045	0	0.0297582	0	0.0226589	0.0282708	0	0	0	0	0.0295145	0	0	0.232806	0	0.601538	0.496293	0.234056
GATGGAGTCTCTTGCG_1	0.0309394	0.113706	0.116473	0.0665017	0.0529868	0.0405677	0.055571	0.0572222	0	0.0760667	0.126442	0.0501368	0.085036	0.166286	0.0345287	0.0934857	0	0	0	0	0	0	0	0.0232778	0	0	0	0	0	0	0	0.056561	0	0	0	0	0.0278333	0	0	0	0	0	0.0319781	0.0325814	0.165306	0.0217451	0.503806	0.502491	0.216593
GATGTTGAGCTAGATA_1	0.0618409	0.139181	0.120437	0.063429	0.0502871	0.0376436	0.0548845	0.0751438	0	0	0.18538	0.0461538	0.101027	0.122238	0.0543678	0.092619	0.0588941	0	0	0.0450383	0.0328492	0.0710929	0	0	0	0.0366407	0	0	0	0	0	0.0594654	0	0	0.0253718	0	0	0.0267879	0	0	0	0	0	0.0384574	0.171546	0	0.607118	0.551559	0.179737
GATTCGATCCTTATAC_1	0	0.102392	0.0964726	0.0448581	0.0773927	0	0.0404191	0.0359477	0	0	0.134938	0.0491026	0.043536	0	0.0611264	0.178924	0.0597569	0	0	0.0424838	0	0	0	0	0	0.0328918	0.0374912	0	0.0569482	0	0.0761315	0.0614309	0	0	0.0393846	0	0	0	0	0	0	0	0	0.036655	0.266426	0.0368431	0.109591	0.145086	0.281554
GATTCTTAGTCACTGT_1	0.0472803	0.110505	0.0927595	0.0603663	0.0689571	0.0425578	0.0487195	0.0634314	0.0266667	0	0.17669	0.054265	0.0678694	0.0513333	0.0417701	0.119657	0.0583647	0	0	0.0440501	0.0297222	0	0	0	0	0.0351905	0.0569211	0	0	0	0.0750407	0.0589614	0	0.0200523	0	0.0180155	0	0	0	0	0	0.0187536	0.0477158	0.0411744	0.340417	0.0446078	0.156462	0.157545	0.352237
GATTCTTGTACTCGCG_1	0.0409015	0.0720441	0.105612	0.0536535	0.0453729	0.0489208	0.0620693	0.0427059	0	0	0.144589	0.0322479	0.0620405	0.111095	0.0949655	0.0979238	0.0587176	0	0	0.0409204	0.0324921	0.0709487	0	0	0.023	0.0305974	0.0336667	0	0	0.0344542	0.0744726	0	0.0300711	0	0	0.0234264	0	0.0254242	0.0229495	0	0	0.0238116	0.0332896	0	0.297389	0.0229216	0.127538	0.167518	0.237726
GATTCTTTCCAGTTCC_1	0.0144545	0.0580588	0.0769705	0.0487591	0.0504752	0.0502178	0.0334125	0.0349346	0	0.00306667	0.175318	0.0739487	0.0551081	0.00209524	0.0942529	0.115524	0	0	0	0.0373451	0	0	0	0	0	0.025342	0.0377807	0	0	0.0300073	0.0706761	0.0600569	0	0	0	0.014031	0	0	0.0107071	0	0.00372222	0.0150145	0.0200219	0.0384574	0.281602	0.0377255	0.176882	0.161856	0.337506
GATTGGTGTTACCCAA_1	0.04825	0.0966225	0.104065	0.089297	0.0659142	0.0417822	0.0690627	0.0623856	0.0442381	0.0931	0.16014	0.075735	0.0767072	0	0.0709885	0.143952	0	0	0	0.0437168	0.0311865	0	0	0	0	0.0347013	0.0313158	0	0.0551698	0.0332491	0.0740532	0.0587317	0	0	0	0.0445271	0	0	0	0	0.0637778	0.0214275	0.0366721	0.0317713	0.320444	0.0594314	0.130871	0.151833	0.300367
GATTGGTTCAATGTCG_1	0.0643409	0.080848	0.103238	0.0601122	0.0583729	0.0463366	0.0679769	0.0634641	0.00861905	0.00763333	0.153868	0.0522479	0.0405135	0	0.103966	0.096781	0.0568784	0	0	0.0427345	0.0282183	0.0694455	0.0398667	0	0	0	0.0147719	0	0.0536211	0.0387546	0	0	0	0	0.0187821	0.016155	0	0	0	0	0	0.0323188	0.0300055	0.035969	0.275324	0.0137255	0.148376	0.172698	0.249169
GATTGGTTCCTTATGT_1	0.0434242	0.0733235	0.0862152	0.0580066	0.0478185	0.03967	0.0523432	0.0337908	0.0934286	0	0.0730388	0.0665897	0.0872568	0.134619	0.0377126	0.111067	0.0611745	0	0	0.0456755	0.0393849	0.0729567	0	0	0	0	0	0	0	0	0	0	0	0	0	0	0.0564375	0	0	0	0	0	0.0304918	0	0.247222	0	0.650763	0.51882	0.192921
GATTGGTTCGATTTCT_1	0.0393106	0.0372745	0.107523	0.0563828	0.0495215	0.0439637	0.0760759	0.0530784	0	0.0187	0.102643	0.0361709	0.0553559	0	0.0743563	0.0464952	0.0572569	0	0	0	0	0.0738846	0	0	0.0152396	0	0.0164649	0	0.0562588	0.0376154	0.0721408	0.0552907	0.02676	0	0.0230385	0.0395969	0	0	0	0	0	0.0300652	0	0.0301589	0.0958333	0.0156176	0.0800323	0.120365	0.16648
GATTTCTAGGATGCGT_1	0.0328864	0.107157	0.0970422	0.0506139	0.0592244	0.0414158	0.0511419	0.122229	0	0	0.100543	0.0566581	0.0818378	0	0.0785402	0.107276	0.0616235	0	0	0	0	0.0711619	0	0	0	0	0	0.0341098	0.0561263	0	0	0	0	0	0	0.0244574	0	0	0	0	0	0	0.0273716	0	0.190815	0	0.532516	0.521297	0.214785
GATTTCTGTCACCTTC_1	0.0825758	0.0686912	0.1092	0.0613498	0.0462475	0.0429208	0.0764917	0.0485294	0.028619	0	0.112248	0.0174444	0.0550495	0	0.126115	0.105343	0.0585255	0	0.0181032	0.0406313	0.0298849	0.0707917	0	0	0	0	0.0221404	0	0	0.0340952	0.0732911	0.0554695	0.0296356	0.0203203	0.0356218	0.0183333	0	0	0	0	0	0.0190507	0.0322186	0	0.214231	0.0164804	0.0744409	0.120302	0.183644
GATTTCTGTCTACAAC_1	0.0288182	0.0649363	0.0971371	0.052264	0.0585743	0.0396436	0.0459538	0.0664967	0	0	0.113357	0.0616923	0.0705	0.0930476	0.0752644	0.0943619	0	0	0	0	0	0	0	0	0	0	0	0	0	0	0	0.0582195	0	0	0	0	0	0	0	0	0	0	0.0304481	0.0357442	0.291065	0	0.56529	0.493189	0.204302
GATTTCTGTTGTATGC_1	0.0404924	0.112054	0.114886	0.0599241	0.0652838	0.0485281	0.068538	0.0693268	0	0.0797333	0.138225	0.0618547	0.0606261	0	0.0984368	0.152133	0.0585902	0	0	0	0	0.0708446	0	0	0	0	0.0325263	0	0.0557164	0.0405201	0.0724679	0.0590122	0.0297822	0	0.0391346	0.0407674	0	0	0	0	0.0676111	0.0358116	0.0262896	0	0.318602	0.0448529	0.198086	0.188649	0.295141
GATTTCTTCTATTTCG_1	0	0.0662696	0.0924219	0.0696733	0.0701353	0.0402112	0	0.0509542	0	0	0.122969	0.0282479	0.0431937	0	0.141264	0.152543	0.0599078	0	0	0.0427109	0	0	0	0	0	0.0332251	0.0370351	0	0.0571077	0	0.0763725	0.0617439	0	0	0.0403718	0	0	0	0	0	0	0	0	0	0.215426	0.0375588	0.0927742	0.15055	0.245322
GCAACATAGTTGTCAC_1	0.0619621	0.151642	0.112156	0.0556634	0.0540825	0.0375842	0.0594356	0.093366	0	0	0.0778605	0.0981197	0.0976892	0.262714	0.0537471	0.104448	0	0	0	0	0	0	0	0	0	0	0	0	0	0	0	0	0.0303911	0	0	0	0	0	0	0	0.0394444	0	0.0402787	0	0.215583	0	0.398538	0.368667	0.20365
GCAACATTCCGCAGTG_1	0.0339394	0.0448775	0.090327	0	0.0742244	0.0399703	0.0617855	0.0467255	0.136667	0.0700333	0.18862	0.0298547	0.0640225	0	0.105126	0.159333	0.0642196	0	0	0.0432655	0	0.0754455	0	0	0	0.034039	0.0735263	0	0	0	0.0738138	0.0584207	0	0	0.029891	0.0295891	0	0	0	0	0	0	0.0309891	0.0361279	0.25687	0.0396078	0.176129	0.186865	0.348568
GCAACCGCAGTATGAA_1	0	0.12175	0.0835759	0.060934	0.068835	0.037868	0.0469373	0.0806209	0	0	0.14038	0.0693761	0.0902973	0	0.0251264	0.0935524	0.0590275	0	0	0	0	0.0712019	0	0	0	0	0	0	0	0	0.0728169	0	0	0	0	0	0	0.0278182	0	0	0	0	0	0.0387132	0.249343	0	0.611839	0.523752	0.215331
GCACATACACTGAGGA_1	0.0488182	0.077652	0.0955443	0.0503663	0.0570495	0.0408449	0.0521188	0.088817	0	0	0.0894186	0.0435641	0.0682658	0.110476	0.0354943	0.0936476	0	0	0	0	0	0	0	0	0	0	0	0	0	0	0.0724476	0.0566463	0	0	0	0	0	0.0587576	0	0	0	0	0.0459727	0.037155	0.201315	0	0.545011	0.5365	0.188116
GCACGGTAGGGAGAAT_1	0	0.126436	0.0935654	0.059835	0.0637426	0.039297	0	0.0474444	0	0	0.165062	0.108376	0.133356	0.126238	0.124759	0.205248	0.0598765	0	0.0280079	0.0479941	0	0	0	0	0	0.0409784	0.0440351	0	0.0645569	0.036619	0.0848059	0.0690244	0.0407289	0	0.0705	0	0	0	0	0	0	0	0.0298743	0.0384457	0.235657	0	0.12529	0.133658	0.236669
GCACGGTAGTCGGGAT_1	0.0290909	0.124005	0.08173	0.0541518	0.0769439	0.0381551	0.0429769	0.0631046	0.0251905	0.0354667	0.174736	0.0251538	0.0563874	0	0.0855747	0.151781	0.0618314	0	0.0175317	0.0387699	0.0295992	0.074274	0	0	0	0.0274416	0.0625351	0	0.0543416	0	0.0721909	0.0553232	0.0371289	0	0.0318526	0	0	0	0.0155859	0	0	0.022058	0.0253224	0.0392016	0.320944	0.0438431	0.210398	0.190032	0.357113
GCACGGTCATGGCTAT_1	0.0312879	0.109338	0.101485	0.0612343	0.0557822	0	0.0668614	0.0492418	0	0	0.174	0.0516752	0.087982	0.108571	0.0786897	0.0940381	0	0	0	0.048646	0.0379405	0	0	0	0	0	0	0	0.0556501	0.0340989	0	0	0	0.0239804	0	0.0313488	0	0.0239545	0	0	0	0.0318551	0	0.0326705	0.249435	0	0.650258	0.518563	0.212147
GCACGTGCACAGCTGC_1	0.0425909	0.115686	0.0985992	0.0643828	0.0764422	0.0357954	0.0527327	0.0734118	0	0	0.189589	0.0501538	0.0630856	0.0375238	0.0522069	0.101276	0	0	0	0.0480708	0.0361905	0	0	0	0	0.0410909	0	0	0.0564224	0	0.0718341	0.0558496	0.0279822	0	0	0	0	0.0395455	0	0	0	0	0.0358142	0	0.283574	0	0.655473	0.610554	0.218364
GCACTAAAGCACCCAC_1	0.0591667	0.0955098	0.100544	0.0544983	0.0780561	0.04933	0.0749802	0.0454052	0.0392857	0.0291	0.174225	0.0461282	0.0608739	0.0392857	0.0772989	0.127314	0.0594039	0	0	0	0	0.0715096	0	0	0	0	0.0380175	0	0.0549545	0.0328681	0	0.0559248	0	0	0	0.0200698	0	0	0	0	0	0.0206739	0.0242787	0.0428372	0.379222	0.0547157	0.252462	0.260095	0.476435
GCACTAACACATGTTG_1	0.0471288	0.100172	0.103002	0.0603465	0.103627	0.0380957	0.0555842	0.0349346	0.0707143	0	0.188225	0.0496667	0.0633333	0.0707143	0.0905747	0.145705	0	0	0	0	0	0	0	0	0	0	0.0380351	0	0	0	0	0.0572663	0	0	0	0.0327054	0	0	0	0	0.04375	0	0.0278852	0	0.357333	0.0537353	0.26614	0.227685	0.476054
GCACTAACATCACAGT_1	0.0622576	0.0753235	0.101899	0.0492079	0.0500792	0.033703	0.0493927	0.0583791	0.0935238	0.00486667	0.145767	0.0295726	0.0500541	0.00466667	0.0854828	0.127019	0.0650784	0	0	0.0428378	0.0278889	0.0761474	0	0	0	0	0.0509649	0	0.0534493	0.0494652	0.0707543	0	0	0.0348105	0.0336282	0.0144341	0	0	0	0	0.0741667	0.0337971	0.0305027	0.0285504	0.211204	0.0298431	0.105516	0.15364	0.218291
GCAGCCAAGACTGTTC_1	0.0173258	0.0748186	0.0770148	0.0509109	0.0696469	0.0418713	0.0452607	0.0370131	0.109857	0.00563333	0.142822	0.0160427	0.0402568	0.0057619	0.127874	0.0963333	0.0566431	0	0	0.0377994	0	0.0692532	0	0	0	0.0256753	0.0389737	0	0.0534969	0.0302894	0.0709139	0	0	0.017183	0	0.0152248	0	0	0.0114646	0	0.00586111	0	0.0208634	0.0391744	0.298083	0.0420588	0.127656	0.148685	0.341237
GCAGCCATCCCAGTGG_1	0	0.159157	0.0895738	0.0606502	0.0537657	0.0395974	0.0412376	0.060098	0	0	0.174186	0.0696838	0.0921306	0	0.129701	0.210962	0.0600549	0	0.0287302	0.048531	0	0	0	0	0	0.0417662	0.0531491	0	0.0651222	0.0369524	0.085518	0.0697642	0.0415378	0	0.0413333	0	0	0	0	0	0.0701944	0	0.0303716	0	0.309213	0.0384804	0.155785	0.112878	0.247706
GCAGCCATCTCCCAAC_1	0.0553636	0.094799	0.0899852	0.0591782	0.0732904	0.0446799	0.0739406	0.0391373	0	0	0.147364	0.0453504	0.0944009	0.0292857	0.0356782	0.16139	0.0630137	0	0	0.0390236	0	0.0699183	0	0	0.0163021	0	0.0397368	0	0	0	0	0	0	0	0.0206731	0.0395581	0	0	0.0164545	0	0.0621389	0	0.0231311	0.0382209	0.399861	0.0451961	0.250624	0.21695	0.363938
GCAGCCATCTTTGGAG_1	0.0317348	0.113809	0.0860823	0.0597294	0.0784389	0.0467789	0.047604	0.0465621	0	0.0795667	0.214318	0.0511197	0.0837117	0	0.150046	0.161914	0.0598176	0	0	0.0425752	0	0	0	0	0	0.033026	0.0384912	0	0.0570124	0	0.0762285	0.0615569	0	0	0.0397821	0	0	0	0	0	0	0	0	0.0372364	0.190426	0	0.163097	0.147495	0.281808
GCAGCTGCAATCCTTT_1	0.0287197	0.0722206	0.09827	0.0517162	0.0825644	0.0461452	0.045868	0.0577582	0.126571	0	0.134078	0.0458462	0.0697613	0	0.106103	0.114676	0	0	0.0186905	0.0392006	0.0301786	0	0	0	0	0	0.0360877	0	0.0546439	0.0323187	0.0716573	0	0.02748	0	0	0	0	0	0.0234545	0	0.02125	0.019587	0.023459	0.0450155	0.295093	0.0172059	0.149054	0.158495	0.285503
GCAGCTGTCGAAGTGG_1	0.0330682	0.0550343	0.0760527	0	0.0704554	0.0489043	0.0402607	0.0475033	0.136667	0.0729667	0.141628	0.048547	0.055982	0.126714	0.0734943	0.0929238	0	0	0	0	0	0	0	0	0	0	0.0381754	0	0.0576791	0	0.0739515	0	0	0	0	0.0302713	0	0	0	0	0	0	0	0.036469	0.301194	0	0.202323	0.199126	0.31841
GCAGGCTAGTGTTCAC_1	0.0276818	0.107025	0.105335	0.0560495	0.0807063	0	0.0571254	0.0524902	0	0	0.155279	0.0547692	0.0869324	0.0859048	0.0558276	0.0932571	0.0580608	0	0	0.0399322	0	0.0704119	0	0	0	0	0	0	0.0551573	0.0332271	0.0748028	0.0607642	0.0285822	0.0224248	0.0339423	0	0.0233542	0.0203485	0	0	0	0.0213841	0.0324754	0.0351628	0.208611	0.0333824	0.619602	0.448419	0.24689
GCAGGCTCATCTAACG_1	0.0205455	0.107069	0.0915591	0.0657855	0.0871221	0.0408878	0.0522772	0.0513137	0	0.0303333	0.178752	0.0728205	0.0579144	0	0.0860805	0.134181	0.059549	0	0	0	0	0.0729423	0	0	0	0	0.0442368	0	0	0.0420147	0.0732332	0.0594858	0.0283111	0	0.0222564	0	0	0	0	0	0.0264444	0.0268841	0	0.0315116	0.372676	0.0629216	0.242215	0.274833	0.394254
GCATCGGAGCACCGAA_1	0	0.0499363	0.0828861	0.0457228	0.080165	0.047637	0.0538317	0.0584575	0.091381	0	0.19724	0.0867521	0.0763874	0	0.0807241	0.134105	0.0600137	0	0	0	0.0351151	0.072008	0	0	0	0	0.0381842	0	0	0.0458755	0	0	0	0.0289346	0	0.0285504	0	0	0	0	0.077	0.0328043	0	0.0388527	0.399519	0.0390588	0.234161	0.203604	0.363703
GCATCGGTCGCAGATT_1	0	0.114333	0.093654	0.0600132	0.0711419	0.0468482	0.0409604	0.0628366	0	0	0.17769	0.0584103	0.084027	0	0.147207	0.221962	0.0598314	0	0.0278254	0.0614926	0	0.0727035	0	0	0	0.0407792	0.0535175	0.0377538	0.0644141	0.0365348	0.084626	0.0709533	0.0405244	0	0.0398718	0	0	0	0	0	0	0	0.0297486	0	0.210713	0.0383725	0.183161	0.206716	0.256184
GCATCTCGTCTCTCTG_1	0.0318485	0.0867794	0.0898776	0.074165	0.0619439	0.0485512	0.0502013	0.0468039	0.112095	0	0.166233	0.0750085	0.0527432	0	0.149241	0.161705	0.0598863	0	0	0.0426785	0	0	0	0	0	0.0331775	0.0379298	0	0.0570849	0.0384689	0.076338	0.0616992	0	0.0317778	0.0402308	0	0	0	0	0	0	0	0	0.0462558	0.234435	0.0377941	0.169376	0.145266	0.236364
GCATCTCGTTCATCTT_1	0.0764015	0.0855931	0.0864599	0.0606634	0.0450891	0.0431188	0.0450891	0.0584314	0	0	0.122016	0.0594017	0.0714865	0.141905	0.0912184	0.0871333	0.0618784	0	0	0.0404218	0	0.0747083	0	0	0	0.0298658	0.0215175	0	0.055501	0.0365238	0.0750923	0.0564614	0	0.0283072	0	0	0.0421042	0	0	0	0	0.0279058	0.0491967	0	0.136157	0	0.240419	0.298838	0.131438
GCATCTCTCTGTCCGT_1	0.0256667	0.104794	0.120806	0.0500594	0.0571551	0.0431452	0.067769	0.0599477	0.0732381	0	0.13776	0.0382393	0.0727973	0.159952	0.0351264	0.105133	0.0592667	0	0	0.049941	0.036496	0.0701987	0	0	0	0	0	0	0	0.0354799	0.0730078	0.0558537	0	0.0215556	0	0	0	0.0407121	0	0	0	0.0312609	0.0322623	0.0341318	0.164963	0.0328137	0.598129	0.452919	0.187703
GCATGATAGGCCTAGA_1	0.0675758	0.138588	0.0939283	0.0615644	0.0482772	0.0445875	0.0482772	0.0416405	0	0.0407333	0.145434	0.0320171	0.0967838	0.0559048	0.0532529	0.0927333	0.0607725	0	0	0.0406726	0	0.0708141	0	0	0	0	0	0	0	0	0	0.0566341	0	0	0	0.0227752	0	0.0620303	0	0	0	0.0232029	0.0323716	0	0.245889	0	0.564409	0.414982	0.223438
GCATTAGGTCAAACGG_1	0.0486515	0.0895735	0.0916329	0.0638581	0.0631518	0.0453861	0.082198	0.0532941	0	0.0332	0.10855	0.0593675	0.0670541	0.0451429	0.0405747	0.122162	0.0581098	0.0217589	0	0.0400059	0	0.0719038	0	0	0	0.0292554	0.0202807	0	0	0.0395275	0.0720845	0.0561748	0	0.0225882	0	0.0352868	0	0.0344545	0	0	0	0.0338478	0.0299016	0	0.278102	0.0198824	0.0951935	0.150153	0.314514
GCATTAGGTTAGAAGT_1	0.0431818	0.0832451	0.0878143	0.0571881	0.0549274	0	0.0604686	0.0455163	0	0	0.169822	0	0.0633739	0	0.0635632	0.122648	0.061851	0	0	0.0429499	0	0	0	0	0	0	0.0343509	0	0	0.0400183	0	0	0.0331289	0	0	0.0334574	0	0	0	0	0.0733889	0.0348188	0	0.038062	0.338389	0	0.168849	0.167189	0.272887
GCATTAGGTTGTCAGT_1	0.0377348	0.0991471	0.107192	0.0499505	0.0554158	0.0605446	0.0505512	0.0784052	0.100238	0	0.202039	0.0655299	0.0614054	0	0.099931	0.121962	0.0573392	0	0	0	0.0378889	0.0706442	0	0	0	0	0.0304298	0	0	0.0318791	0.0714695	0	0	0.0200196	0	0	0	0	0	0	0	0	0.0228033	0.0303217	0.39063	0.0362549	0.249914	0.219964	0.260011
GCCAACGTCCATACTT_1	0.0420303	0.0788775	0.103768	0.0572013	0.084363	0.0477459	0.0541848	0.0700523	0	0	0.172984	0.0769915	0.0569099	0.108905	0.0940805	0.100838	0	0	0	0	0	0	0	0	0	0	0.0379825	0	0	0.0449194	0.072097	0	0	0.0226405	0	0.0419225	0	0	0	0	0.0290556	0.0378913	0.0249945	0.0425039	0.417565	0.0463137	0.282108	0.27336	0.389212
GCCAACGTCGTCAAAC_1	0.0357273	0.0700245	0.0749831	0.0447657	0.0854521	0.0423795	0.0386139	0.066281	0.0172381	0	0.134775	0.0195043	0.0530045	0.00961905	0.0731034	0.186952	0.0615569	0	0	0.0382773	0.0283016	0.0735256	0	0	0.012	0	0.0601842	0	0.0539959	0	0.0711674	0	0.0253778	0	0.0340769	0	0	0.00942424	0	0	0.00811111	0	0.0208743	0.0383372	0.304269	0.0389804	0.237753	0.209946	0.366958
GCCAGCAAGATGGGCT_1	0.0362652	0.152044	0.101968	0.0523003	0.0535017	0	0.0428878	0.0607516	0	0.0351667	0.14693	0.0838889	0.100581	0.155143	0.0906667	0.103162	0.0582255	0	0	0	0.0384484	0	0	0	0	0	0	0	0	0.0382454	0.0721768	0.0582561	0	0.0313791	0	0	0	0	0	0	0	0.0383043	0	0	0.197824	0	0.629731	0.514482	0.215977
GCCAGCACAAGTTGGG_1	0.0294545	0.114858	0.0914515	0.0651056	0.0836997	0.0481221	0.0514488	0.0400588	0.130857	0	0.130938	0.0722051	0.053509	0.131238	0.163161	0.129943	0.0573118	0	0	0	0	0	0	0.0191319	0	0	0.0418333	0	0.0543665	0.0318278	0.0714476	0.0553476	0	0	0	0.0217364	0	0	0.0157071	0	0.0753611	0.0186159	0.0227268	0.0388527	0.363185	0.0158922	0.202086	0.219901	0.438271
GCCAGCAGTAACGGTG_1	0.0328182	0.114368	0.101141	0.0668482	0.0739571	0.0493894	0.0654455	0.0677059	0	0.0920667	0.165434	0.0543761	0.0891216	0.117476	0.0373793	0.100781	0.0634804	0	0	0.0552537	0.0373492	0.0748413	0	0	0	0.0400649	0	0	0	0	0	0.056813	0	0	0	0	0.0304167	0.0254848	0	0	0	0	0	0.033062	0.168852	0	0.67328	0.651779	0.227695
GCCAGCAGTCCGGTCA_1	0	0.144917	0.0773186	0.0674455	0.0597624	0.0393795	0.0416238	0.0754314	0	0	0.177581	0.0845641	0.142014	0	0.135678	0.198114	0.0599255	0	0.0282063	0.0550088	0	0	0	0	0	0.043342	0.0543421	0	0.0647122	0.0367106	0.0889327	0.0692276	0.0409511	0	0.0404872	0	0	0	0	0	0	0	0.0400219	0	0.232352	0.0356275	0.100118	0.142068	0.237593
GCCAGGTAGGATATAC_1	0.0195833	0.0918775	0.10384	0.0493597	0.0679208	0.0356205	0.044769	0.0639608	0.035	0	0.157574	0.0695641	0.0746622	0	0.0515747	0.0995238	0.064898	0	0	0.0393776	0.0304167	0.0748894	0	0	0	0	0	0.031625	0.0547681	0	0.0728357	0.0571504	0	0	0	0	0	0.028	0.0176667	0	0	0.0200217	0	0.0337054	0.262537	0	0.714634	0.648099	0.234254
GCCAGGTCATCATCTT_1	0	0.0554069	0.0780928	0.0556007	0.0562838	0.0414125	0.0467657	0.0638627	0.226381	0	0.143775	0.071906	0.0667703	0	0.0724138	0.117095	0	0	0	0.0433363	0.0357421	0	0	0	0	0	0.0377982	0	0.0575466	0.0374542	0	0	0	0	0	0.0487519	0	0.0440909	0	0	0	0.0297464	0	0.0378217	0.266185	0.030951	0.127086	0.175878	0.308387
[truncated: 2,587 more rows]
[truncated: 558 more columns]
